# Supplementary material for: Towards geospatially-resolved public-health surveillance via wastewater sequencing
Source: Nat Commun. 2024 Sep 27;15:8386. doi: 10.1038/s41467-024-52427-x (PMC11436780; doi:10.1038/s41467-024-52427-x)
Supplement: Supplementary file 5 — Supplementary Dataset 1 [file 41467_2024_52427_MOESM5_ESM.xlsx]

## Sheet: ARTIC_kraken_summary
sample	total reads	unclassified reads	bacteria reads	archaea reads	fungi reads	human reads	viruses reads	sars_cov2 reads
2021-02-12-ARTIC-Sharkey-10_S26	2910851	13168	37741	0	501	137	2853732	2848148
2021-02-12-ARTIC-Sharkey-Iso17_S25	2847701	28304	17299	1	519	6200	2781381	2775732
2021-02-12-ARTIC-WC0Dc_S27	7802414	303711	384790	91	9359	112707	6933343	6893889
2021-02-12-ARTIC-WC0Dg_S28	9427400	219075	162269	29	7868	7411	8928590	8869916
2021-02-12-ARTIC-WG01_S29	5276268	247964	218195	80	6466	439507	4340107	4321565
2021-02-12-ARTIC-WG02_S30	6572922	457544	252485	144	7518	34500	5768315	5731548
2021-02-12-ARTIC-WG0A_S31	6953646	524221	407496	317	8919	57174	5813000	5771711
2021-02-12-ARTIC-WG0Hm_S32	5870223	218635	422502	172	5441	340740	4856469	4833723
2021-02-12-ARTIC-WG0Hp_S33	8257170	78784	302089	12	7786	23940	7681488	7647466
2021-02-12-ARTIC-WG0P_S34	8377627	184381	164036	25	6429	11251	7919293	7877404
2021-02-12-ARTIC-WG0R_S35	5806148	287769	330259	401	5923	63214	5083092	5057079
2021-02-12-ARTIC-WG0W_S36	3307039	1396268	1890950	262	431	13374	5204	41
WaWa-20210105-WC0Dc	904395	128109	68603	22	1124	591	704560	703859
WaWa-20210119-WC0Dc	733497	54144	53028	24	792	190	624179	623712
WaWa-20210119-WG0P	1544459	26102	65779	11	816	2013	1447821	1446565
WaWa-20210202-WC0Dc	886069	83438	64910	26	833	1857	733628	733118
WaWa-20210202-WG02g	1256563	30523	42910	21	870	673	1180257	1179086
WaWa-20210202-WG0P	1956665	39637	50692	16	1269	2028	1859688	1857977
WaWa-20210209-WG0N	1426027	50471	66562	9	1183	4351	1300838	1299512
WaWa-20210216-WC0Dc	416465	118631	43993	1051	1038	779	248491	248290
WaWa-20210302-WC0Dc	402831	72522	44743	14	716	1394	282641	282268
WaWa-20210309-WC0Dc	516116	86284	59064	21	623	2434	366852	366523
WaWa-20210316-WC0Dc	381910	73890	58283	20	685	117	248391	248129
WaWa-20210316-WG02g	1730951	25918	56203	13	701	215	1646065	1644700
WaWa-20210316-WG0P	1726967	44737	51129	11	1395	2708	1623698	1622247
WaWa-20210330-WC0Dc	868032	114172	51189	42	943	623	699571	698858
WaWa-20210413-WC0Dc	655320	117829	57237	30	614	326	477329	476925
WaWa-20210511-WC0Dc	421681	93311	45767	78	729	1565	279276	279038
WaWa-20210511-WG02g	590195	66351	46458	18	631	2790	473219	472926
WaWa-20210525-WC0Dc	448948	87876	52953	19	692	1178	305481	305226
WaWa-20210608-WC0Dc	450852	95298	56341	50	571	2565	295292	294867
WaWa-20210608-WC0Dg	299239	120080	57689	109	737	1704	117659	117385
WaWa-20210629-WC0Dc	656293	146733	50519	52	936	3196	449426	449210
WaWa-20210706-WC0Dg	370134	111243	60488	69	934	1180	194741	194584
WaWa-20210713-WC0Dc	587668	87892	57488	74	560	515	440469	440209
WaWa-20210720-WC0Dc	1110309	108133	50445	36	828	1472	947653	946896
WaWa-20210727-WC0Dg	962363	109533	56451	40	1276	2881	789869	789444
WaWa-20210803-WG02g	320425	72424	74760	42	465	3687	168437	168230
WaWa-20210824-WC0Dc	897722	123959	58592	31	819	1519	711144	710596
WaWa-20210824-WG0Hp	685915	32327	40143	0	684	2327	609769	609167
WaWa-20210831-WG02g	1119028	39099	41016	10	755	1361	1035310	1034569
WaWa-20210831-WG0Hm	1663323	38731	43385	3	1126	4152	1573107	1571567
WaWa-20210907-WC0Dc	1358011	70377	58183	41	845	810	1225592	1224876
WaWa-20210907-WG02g	318140	53695	45205	23	582	4084	210253	209931
WaWa-20211007-WG0Va-19	73006	32145	40138	500	57	10	80	80
WaWa-20211019-WC0Dc-7	181354	47596	44575	302	143	44	88084	87905
WaWa-20211019-WC0Dg-8	166228	63796	40665	395	513	519	58673	58531
WaWa-20211019-WM08-6	110402	35565	65500	366	123	3890	4608	4543
WC0Dc-20220209	2686493	1168177	794978	369	9194	29777	677755	673037
WC0Dc-20220216	2215730	1131414	818612	439	12245	1745	216893	212631
WC0Dc-20220309-34	1126938	724680	398038	409	582	428	1915	375
WC0Dc-20220316-39	2263624	1448696	774349	499	9698	480	27107	23328
WC0Dc-20220323-39	3230339	720864	812709	166	10132	1937	1674062	1669664
WC0Dc-20220330-39	1710791	1000557	702229	1452	2417	1180	1495	5
WC0Dc-20220406-39	2993865	1004240	1354746	816	4181	890	622851	620817
WC0Dc-20220413-39	3654005	1077722	1957766	901	4718	4498	485772	484287
WC0Dc-20220420-39	1958484	794546	1074444	1001	2555	1390	26835	24356
WC0Dc-20220427-39	1425650	367836	254207	72	2497	1503	795799	794703
WC0Dc-20220504-39	2389611	1615611	759654	630	2389	531	9197	5667
WC0Dc-210223-31-V3	1490131	152286	97181	53	1376	6409	1227239	1226547
WC0Dc-210323-31-V3	1389467	161131	115008	68	1788	543	1106799	1106063
WC0Dc-210406-31-V3	1147649	213156	143075	59	1597	1109	785948	784939
WC0Dc-210420-31-V3	1241968	374218	174433	88	2032	4956	683798	683104
WC0Dc-210427-31-V3	1161257	237333	91747	68	1304	4557	823075	822668
WC0Dc-210504-31-V3	1160531	288616	98535	88	1699	375	768855	768275
WC0Dc-210518-31-V3	1400436	292223	129538	66	1414	2567	969369	968359
WC0Dc-210601-31-V3	944194	293554	101476	83	1775	1289	544076	543407
WC0Dc-210615-31-V3	394544	212196	83588	87	1179	2180	94746	94305
WC0Dc-210622-31-V3	1088007	602678	237285	203	1768	1592	232878	232228
WC0Dc-210706-31-V3	1549669	258907	103502	68	1734	1284	1180705	1179935
WC0Dc-210713-21	6364978	957820	664993	287	12571	640	4710718	4699577
WC0Dc-210713	2821002	199309	156277	125	2143	664	2456431	2453896
WC0Dc-210720-21	2006842	984061	663191	93	3244	4917	348874	347384
WC0Dc-210727-21	1937425	847219	475802	213	2532	3336	605065	603219
WC0Dc-210803-21	2488500	795537	421484	275	3972	3882	1218229	1215883
WC0Dc-210810-21	2922335	1299720	768812	773	4025	4102	840872	839202
WC0Dc-210810-31-V3	2773115	163623	85458	75	2043	2421	2515307	2513998
WC0Dc-210817-31-V3	3429761	244533	121709	101	1916	3536	3053327	3051670
WC0Dc-210831-31-V3	1749929	340725	105867	79	1805	1420	1297651	1296761
WC0Dc-210914-31_V3	2478	491	239	0	0	1	1744	1743
WC0Dc-210928-31_V3	5280	2307	2622	0	12	4	289	263
WC0Dc-211005-31_V3	675409	326449	108991	36	795	2679	233678	233379
WC0Dc-211012-31_V3	563005	257236	91559	20	782	639	204860	204260
WC0Dc-211019-31-V3	906832	270963	97295	107	1521	1630	525591	525097
WC0Dc-211026-31_V3	650674	223837	114005	52	736	979	309457	309044
WC0Dc-211102-31-V3	588946	248566	105635	95	2410	1702	227487	227040
WC0Dc-211102-32-V3	831528	496238	262154	173	1992	657	66709	65508
WC0Dc-211109-31-V3	1058049	271590	195842	104	6577	2750	576592	575729
WC0Dc-211109-32-V3	1989560	233700	223628	97	2308	1588	1522331	1521337
WC0Dc-211116-31-V3	671995	292617	100401	109	1361	1377	267599	267121
WC0Dc-211116-32-V3	900528	327054	217929	158	1643	240	350492	349441
WC0Dc-211123-32-V3	1742598	1253213	473460	462	2408	783	9167	7168
WC0Dc-211130-32_V3	609884	175915	111139	51	754	762	319487	319110
WC0Dc-211207-32_V3	876205	189530	153878	56	840	863	529284	528422
WC0Dc-211214-19-V3	2219540	273373	204731	100	1537	9564	1723921	1721710
WC0Dc-211221-39-V3_S91	2574498	321406	151117	110	1548	168	2096627	2094891
WC0Dc-211228	1660499	295547	156666	131	1834	286	1201965	1199880
WC0Dc-220105	1771376	229842	160223	105	1285	380	1361314	1359231
WC0Dc-220112-39	2836217	889165	448597	317	4522	894	1487904	1485649
WC0Dc-220119-39	2538629	437224	300013	46	3779	9729	1780142	1778153
WC0Dc-220126-39	2139308	428744	380655	188	3657	10870	1271050	1267911
WC0Dc-220202-39	834082	341549	202917	182	1633	6487	265782	264571
WC0Dc-220511-39	523340	217438	130282	80	744	81	173818	173288
WC0Dc-220518-39	747680	100681	73630	36	1435	202	558772	558192
WC0Dc-220522-39	1485298	136405	88237	62	1610	2990	1251578	1250624
WC0Dc-220601-39	1872169	96907	66162	60	1372	278	1702990	1702175
WC0Dc-220608-39-2	24527206	3483703	8831011	2009	32156	11612	12024634	12014626
WC0Dc-220608-39	28726156	4733840	10873726	2486	41805	14018	12872059	12859062
WC0Dc-220615-39	4776659	640997	1162596	237	4836	10773	2920058	2918004
WC0Dc-220622-39	5510241	689761	1042943	217	1448	492	3765037	3763144
WC0Dc-220629-39	3918013	637574	727231	665	4696	2087	2536581	2535064
WC0Dc-220706-39	5499756	947757	1102130	191	5103	14069	3340352	3336596
WC0Dc-220713-39	5389201	1114524	1163490	749	5770	5604	3090954	3089128
WC0Dc-220720-39	10556430	2822873	2407863	4831	6651	4643	5278577	5274377
WC0Dc-220727-39	3919934	1549955	1381301	378	4866	4533	972043	970170
WC0Dc-WaWa-080321	341500	70839	18830	9	470	688	250225	249936
WC0Dg-20220209	1716279	808086	522049	201	8331	452	374242	372120
WC0Dg-20220216	1909342	1108837	528209	312	11469	1083	248791	245863
WC0Dg-20220223	1402482	837381	420563	35	14708	81024	43391	41623
WC0Dg-20220302-34	471857	254634	169187	118	2543	517	9302	8859
WC0Dg-20220309-34	740600	507894	224845	230	2446	361	3467	2608
WC0Dg-20220316-39	2343518	1561009	702690	444	9535	792	62901	60604
WC0Dg-20220323-39	2334173	685412	690644	227	13717	470	826456	825153
WC0Dg-20220330-39	3601875	1241580	2151786	931	7230	4750	172855	169634
WC0Dg-20220406-39	2116155	831843	1057694	534	4955	7706	201170	199463
WC0Dg-20220413-39	4544645	1648078	2286569	1065	8579	6170	578401	576411
WC0Dg-20220420-39	4356170	1653766	2069057	1037	4040	2921	617772	615181
WC0Dg-20220427-39	1694932	410546	205638	112	3552	724	1067748	1066348
WC0Dg-20220504-39	2029602	1154364	403221	358	3087	996	461918	460059
WC0Dg-210119	4234786	1793774	714200	311	10938	1225	1706426	1702490
WC0Dg-210126	1141441	555549	177085	163	5664	2677	396497	394629
WC0Dg-210202	1541110	720347	284757	164	8275	3357	517632	515596
WC0Dg-210216	1539819	878262	403495	113	10561	3054	238339	236197
WC0Dg-210223	1569600	861112	502084	112	8705	1120	190830	189215
WC0Dg-210302	1656699	831209	413540	269	14074	3973	387169	385535
WC0Dg-210309	1466299	832572	357717	109	10479	248	260620	259711
WC0Dg-210316	2742587	1526077	542275	218	6319	422	659391	655550
WC0Dg-210323-33	1571725	676286	472618	84	6322	2692	410182	407631
WC0Dg-210330-33	2133493	1131757	519676	160	9793	6999	359348	356263
WC0Dg-210406-33	1293744	803567	387340	74	6977	1743	90684	88411
WC0Dg-210413-33	1464230	511552	376050	207	5497	3157	561053	558123
WC0Dg-210420-33	3752266	394085	509060	114	5855	3851	2804531	2799480
WC0Dg-210427-33	2810541	826771	419002	292	6775	25657	1524280	1520998
WC0Dg-210504-33	2637100	1404155	701936	263	14849	5413	502028	499889
WC0Dg-210511-33	1959375	915228	460483	511	10635	8085	528476	526180
WC0Dg-210518-33	2145503	1181188	663381	261	16186	1666	272497	270962
WC0Dg-210525-33	2797271	1890110	589082	152	20674	8213	282703	280800
WC0Dg-210601-33	2570899	1453096	781656	227	16684	8859	300360	298419
WC0Dg-210615-33	2102371	1123032	435858	438	14143	824	520978	516970
WC0Dg-210622-33	2490970	1579346	516571	393	17875	5282	363601	359911
WC0Dg-210629-33	2841783	1430396	677816	399	17558	1392	669692	663921
WC0Dg-210713-21	4779627	1085978	638817	617	18985	9176	2991362	2981182
WC0Dg-210713-33	4884554	1041084	596255	811	18650	8284	3196748	3189564
WC0Dg-210713	3844223	246791	134964	223	4139	31704	3384476	3380882
WC0Dg-210720-21	1752868	1053476	366709	177	3067	2115	304282	302354
WC0Dg-210720-33	4582265	1424830	577135	400	18445	7390	2536496	2527478
WC0Dg-210727-21	1899246	775915	325825	206	4616	2839	744940	743456
WC0Dg-210803-21	2563646	1145069	531020	341	4440	3159	875018	872804
WC0Dg-210803-33	6036848	1058967	655499	530	17436	4034	4193212	4179070
WC0Dg-210810-21	2797691	1761251	626524	255	5486	3260	396177	395003
WC0Dg-210810-33	4856811	637943	202673	203	4016	7260	3994750	3988545
WC0Dg-210817-33	4020034	683306	272123	138	4172	20844	3029874	3024462
WC0Dg-210824-33	3438162	672853	270884	163	3018	15893	2468343	2464420
WC0Dg-210831-33	83419	60451	22566	25	96	76	141	59
WC0Dg-210907-33	2315721	651156	231866	299	3218	6370	1404598	1401347
WC0Dg-210921-39	1218890	886989	292494	276	2773	1916	33131	31925
WC0Dg-211005-39	1345209	852654	330989	270	4449	8943	143788	142436
WC0Dg-211012-39	1357643	928899	354330	227	2208	1908	68480	67834
WC0Dg-211019-31-V3	669527	306455	110223	138	2309	1523	245247	244785
WC0Dg-211026-39	1602346	1025403	361120	508	3114	5056	202459	201853
WC0Dg-211102-39	1307830	873814	301589	348	2732	5369	122119	120620
WC0Dg-211109-39	870818	566114	248720	114	2457	5884	45321	44944
WC0Dg-211116-31-V3	1121468	212825	107292	533	1991	7891	783827	783055
WC0Dg-211116-32-V3	988417	300616	160725	346	2002	589	519829	519129
WC0Dg-211123-32-V3	3559794	3053062	492188	832	2729	4224	3091	909
WC0Dg-211130-32_V3	425053	257008	85231	90	898	358	77982	77650
WC0Dg-211207-32_V3	794821	216383	101799	83	1359	837	464728	464298
WC0Dg-211214-19-V3	1356829	173138	127868	64	1885	1721	1046765	1045328
WC0Dg-211221-39-V3_S92	3380975	242258	137662	81	2368	1068	2971341	2968980
WC0Dg-211228	1034812	741235	235990	364	1601	335	38287	36670
WC0Dg-220105	2573999	206923	106715	94	2280	648	2250156	2246857
WC0Dg-220112-39	5763365	2414617	1236451	1548	8151	15482	2033194	2025327
WC0Dg-220119-39	1327935	209745	244658	28	2893	64	866007	864201
WC0Dg-220126-39	1970101	323709	254325	208	3690	1259	1378914	1376182
WC0Dg-220202-39	1693662	530940	312161	212	2719	20218	821281	819019
WC0Dg-220511-39	812298	252104	121743	68	1323	228	424345	423960
WG01-20220209	2647663	1443609	748742	59	13002	245927	189655	187546
WG01-20220302-34	332739	84197	154041	24	3604	1854	38132	37771
WG01-20220323-39	1846342	689871	1045491	184	10891	26786	58690	52660
WG01-20220330-39	4130572	685080	3331739	338	3686	1844	97601	96946
WG01-20220406-39	2440180	415926	1967938	166	3894	966	48404	47650
WG01-20220413-39	3804460	281665	2346610	247	974	19647	1150211	1148773
WG01-20220420-39	4431233	739173	3170989	789	3718	5197	505676	504969
WG01-20220427-39	205294	64552	123086	18	987	534	7201	6939
WG01-20220504-39	952212	244183	442521	89	1924	14095	236192	235297
WG01-210126	4989752	748152	670371	119	11707	21852	3416295	3408695
WG01-210202	1661012	485986	251635	35	7420	31660	881140	879245
WG01-210216-31_V3	630534	105583	223882	15	575	165	295403	294896
WG01-210223	5752264	666748	630273	120	9197	29934	4339459	4329583
WG01-210309	1152746	592683	438730	61	9564	45429	62707	61506
WG01-210316-31_V3	772344	312566	404239	79	1252	472	50648	49611
WG01-210323-33	885167	433073	351842	68	4927	18098	75482	73837
WG01-210330-31_V3	1531770	193091	216880	29	1106	5478	1111422	1109558
WG01-210406-33	987333	502344	434279	60	8374	9647	29924	27957
WG01-210413-33	3046580	409225	329192	50	7472	13572	2279354	2275085
WG01-210420-33	1419561	505170	323452	35	7882	3943	575631	573889
WG01-210427-33	1833691	525593	411557	161	6775	4963	879164	875569
WG01-210504-33	1814004	905310	711921	110	18472	2355	39136	37730
WG01-210511-33	1752181	885771	694889	97	20545	4707	127065	125303
WG01-210608-33	1613499	1019990	517064	133	17503	3483	49199	47691
WG01-210615-33	2111173	1284250	690224	212	21459	5289	102101	97617
WG01-210713-31-V3_S96	769392	475216	228522	42	1494	8458	54697	54047
WG01-210713	52023	25900	23889	5	486	167	1358	1266
WG01-210720-21	6539013	925428	691956	97	11596	5224	4889008	4877898
WG01-210720	3009507	110467	103315	15	1322	1167	2788150	2785945
WG01-210727-21	1734707	994386	698211	1830	3190	6369	29222	28864
WG01-210727-33	3191644	787358	685970	96	12555	17570	1676957	1671313
WG01-210803-21	1593221	952006	605032	91	3906	14942	15573	15171
WG01-210803-33	1088533	548071	429273	142	3841	19183	82959	82309
WG01-210810-21	1523332	811773	674007	70	3330	3183	14523	14199
WG01-210810-33	1231441	442594	297022	42	2597	47650	438725	437511
WG01-210817-33	1654915	364898	343590	145	2733	36182	876060	870636
WG01-210824-33	776285	200191	294423	50	1904	52956	204451	203606
WG01-210831-33	889891	366951	289502	67	2364	40142	189281	188786
WG01-210907-33	2404517	345644	353062	45	2612	47046	1641467	1639155
WG01-210914-39	1428402	653347	461112	266	2604	12151	296327	294501
WG01-210921-39	1103565	596172	404018	159	2396	13371	86182	84785
WG01-211207-32_V3	531879	113986	323914	99	523	330	91575	90874
WG01-211214-19-V3	1901509	87820	152338	20	864	2525	1653223	1651807
WG01-211221-39-V3_S81	1396442	216753	268390	52	2687	7888	897713	896785
WG01-211228	3451026	90051	124067	42	2272	687	3193339	3189350
WG01-220105-39	3101137	1610165	1292487	258	5697	20795	151604	149874
WG01-220105	3760232	116703	90503	58	2041	142	3541321	3537571
WG01-220112-39	3101137	1610165	1292487	258	5697	20795	151604	149874
WG01-220119-39	571788	154871	121685	10	4573	17787	240083	239531
WG01-220126-39	611496	165876	366712	80	1395	4661	50225	49202
WG01-220202-39	1395904	243598	269654	85	1952	36938	833363	832171
WG01-220511-39	1666312	37531	117377	13	1078	719	1505999	1505212
WG01-220518-39	132170	46937	60992	10	1255	162	11838	11746
WG01-220522-39	637402	65779	82519	25	1229	9108	477030	476622
WG01-220601-39	258152	57950	65398	11	735	7550	125561	125356
WG01-220608-39-2	52718868	427387	2495250	380	26191	9421	49074453	49043484
WG01-220608-39	59991653	576196	3090644	544	30316	15510	55581672	55544249
WG01-220615-39	3124158	286672	756841	75	5812	8652	2057744	2056536
WG01-220622-39	3191212	464372	1012091	86	1047	1574	1707082	1696816
WG01-220629-39	5236171	367132	1264340	391	7132	2998	3470695	3468685
WG01-220706-39	2912985	328231	1185510	1390	6018	1956	1274127	1271591
WG01-220713-39	3242033	545567	1887444	2858	1127	1842	796076	794826
WG01-220720-39	4804939	611915	1699725	2426	5620	5568	2373712	2370014
WG01-220727-39	5728585	1228949	2064501	395	3071	3648	2413021	2411334
WG01-WaWa-072021	444843	20477	11740	14	533	1076	409884	409414
WG02c-20220209	1423563	727289	659001	129	8000	2232	19585	16303
WG02c-20220302-34	584024	290865	283731	77	2119	1394	4300	3448
WG02c-20220323-39	2848716	624760	1172866	171	9420	12593	995546	992643
WG02c-20220330-39	3214083	517223	2486902	497	2197	5671	197503	196231
WG02c-20220406-39	3627266	677416	2514535	675	5381	865	336652	334583
WG02c-20220413-39	2497368	684262	1681977	662	2915	8428	115769	113639
WG02c-20220420-39	1636403	587378	747904	499	2207	1127	255623	253254
WG02c-20220427-39	752713	354045	177918	106	1793	18199	198124	196665
WG02c-20220504-39	1416516	712507	457903	170	2820	937	233523	231739
WG02c-210413-33	3185381	455259	340560	35	6566	1806	2373339	2369223
WG02c-210420-33	1733088	494896	348282	75	6023	9234	869866	865367
WG02c-210427-33	976142	360057	361700	30	5927	101	227348	224599
WG02c-210511-33	2388570	1350486	620471	160	26730	1871	368064	363705
WG02c-210518-33	2051489	1121310	773670	194	22155	5083	48129	45946
WG02c-210601-33	2188147	1274780	809211	317	14682	1236	81041	79088
WG02c-210713	1075868	167994	108558	85	1644	68	795117	793886
WG02c-210720	306873	243906	54988	148	1392	199	4372	3916
WG02c-210727-21	1771598	1098209	576154	341	9974	5966	39441	38965
WG02c-210727-33	2131071	1169744	669025	770	31146	18803	40707	38349
WG02c-210803-21	1147932	673576	358691	379	9066	1624	67846	67378
WG02c-210803-33	1478892	457917	230928	300	4322	269	773955	772345
WG02c-210810-21	2119058	957624	760512	376	2660	398	395146	394134
WG02c-210810-31-V3	4531534	114814	99451	78	2359	406	4309927	4307611
WG02c-210817-33	906951	404733	155654	443	3630	3046	329924	327565
WG02c-210921-39	849585	538060	261767	27	2900	2450	40051	39018
WG02c-211005-39	1005328	569337	415580	26	2235	823	14585	14001
WG02c-211012-39	1460027	858721	549066	38	3243	225	46280	45319
WG02c-211102-31_V3	427209	163473	120654	74	1360	740	134958	134214
WG02c-211102-32_V3	327166	107141	27898	48	114	434	188908	188808
WG02c-211116-31-V3	493065	206242	113028	127	2325	1452	164667	163035
WG02c-211116-32-V3	577232	318237	214537	158	2687	769	26313	24681
WG02c-211123-32-V3	1149823	664329	475002	149	1775	408	4698	2582
WG02c-211130-32_V3	879566	115225	145568	23	676	108	610102	609508
WG02c-211207-32_V3	257128	77416	113574	25	886	87	63068	62776
WG02c-211214-19-V3	1381562	303830	207169	56	1757	13270	848767	846988
WG02c-211221-39-V3_S83	1241170	297066	180259	66	3097	1630	748697	747716
WG02c-211228	1204767	205018	176977	137	2598	207	809532	808566
WG02c-220105-39	1485905	612321	497796	94	5417	8892	313421	312686
WG02c-220105	1349540	169837	144837	108	1679	2275	1027033	1025828
WG02c-220112-39	1485905	612321	497796	94	5417	8892	313421	312686
WG02c-220119-39	3474285	253307	440675	38	3806	1456	2721730	2718586
WG02c-220202-39	1451098	643523	444305	131	1818	5645	335943	331360
WG02c-220511-39	458322	199108	190967	35	642	262	66359	65677
WG02c-220518-39	1613903	53425	91694	11	1261	1654	1460758	1459723
WG02c-220522-39	376966	105541	133259	88	1047	1815	134621	134141
WG02c-220608-39-2	15315046	1535105	7052241	5986	84562	50642	6146004	6139825
WG02c-220608-39	18476543	2198561	8773206	6974	101531	59636	6760481	6753788
WG02c-220622-39	4829552	850727	1380510	381	4850	860	2573571	2572350
WG02c-220629-39	5650899	404741	1099621	455	9411	2474	4103996	4101724
WG02c-220713-39	5435637	1478790	2128432	3543	3116	3429	1798537	1796868
WG02c-220720-39	4123245	703187	816754	687	8292	2229	2563276	2561056
WG02c-220727-39	6192026	1318475	2313400	1048	2459	537	2538403	2536611
WG02g-20220209	1327479	706388	574812	77	10673	2042	30933	28764
WG02g-20220216	1337549	449841	786014	153	10326	57285	31239	28777
WG02g-20220406-39	3658355	337828	2500347	248	1540	1383	813671	812899
WG02g-210119	7518705	1289181	771547	958	12300	6019	5425508	5409230
WG02g-210126-31-V3	1336147	87474	95816	50	1331	1182	1148503	1147705
WG02g-210216-31-V3	5735881	114300	124246	42	2299	514	5487437	5484255
WG02g-210223	4386746	937455	971723	62	15855	64418	2390458	2384609
WG02g-210302	1619477	740442	374305	92	9301	688	491260	486268
WG02g-210309	1040653	533355	339911	35	10727	767	78018	76770
WG02g-210330-31_V3	1192802	128937	164951	46	1079	1009	891412	890895
WG02g-210406-33	2576685	547989	480051	78	7579	7772	1524924	1521333
WG02g-210413-31-V3	2075028	141404	117459	449	1804	3137	1808125	1806636
WG02g-210420-33	1559539	702128	390045	298	6131	1057	456215	452643
WG02g-210427-33	2240330	342994	417503	74	4552	14942	1456366	1452004
WG02g-210504-34	2249947	1358461	584366	54	20618	14216	268504	266790
WG02g-210518-33	2323274	1242007	719760	159	16962	23569	270439	267922
WG02g-210525-31-V3	558668	208585	197612	191	1183	295	147141	146759
WG02g-210713-21	2591973	1384943	1046929	119	25171	1810	126305	124521
WG02g-210713	571047	105070	301827	37	1391	6243	155095	154791
WG02g-210720	248941	130803	89695	29	2087	2917	22857	22451
WG02g-210727-21	2065750	1021730	988226	307	3558	1227	12328	11378
WG02g-210727-33	2862851	1392815	1312510	417	16792	25655	109532	108020
WG02g-210803-21	1969520	1107591	763807	285	2736	3757	88191	86956
WG02g-210810-21	2963014	1119755	1356660	135	3561	494	478253	476650
WG02g-210810-33	1690944	157140	107785	30	1533	8371	1413927	1408690
WG02g-210817-33	1339737	407140	277626	494	2484	4337	634780	633289
WG02g-210824-33	1039449	340797	243672	52	2111	9768	441655	439942
WG02g-210914-39	1649578	979946	522779	83	2987	10156	97604	95729
WG02g-210921-39	1675838	993657	574392	66	3235	10169	61135	59351
WG02g-211005-39	1540262	902442	469287	182	3418	11500	151800	149500
WG02g-211116-31-V3	523519	206029	203741	142	933	2671	109553	108558
WG02g-211130-32_V3	507840	58847	160323	76	709	912	284529	284083
WG02g-211214-19-V3	2842849	115461	158962	25	1325	10180	2549806	2547266
WG02g-211221-39-V3_S82	1177512	145488	219788	34	1359	13328	794651	793840
WG02g-211228	1977312	108046	104905	23	2044	1181	1754873	1752793
WG02g-220105-39	1454864	544577	782124	70	4802	7124	114818	114172
WG02g-220105	1126457	166172	120288	82	2051	1095	812454	810586
WG02g-220112-39	1454864	544577	782124	70	4802	7124	114818	114172
WG02g-220126-39	1098825	385083	387327	70	3900	15307	304403	301936
WG02g-220202-39	935261	299689	355917	64	2238	9765	265706	263266
WG02g-220601-39	519822	69632	126164	39	905	8524	313341	313028
WG02g-220615-39	3986713	537509	1792190	1485	5206	16581	1622960	1620956
WG02g-220706-39	4893184	551956	1501373	128	3637	7478	2815782	2805965
WG0A-210713	262461	139735	87230	46	2928	25559	3623	3396
WG0A-210720	2254899	185854	114219	85	2340	44863	1900483	1898331
WG0A-210803-21	2071274	1075699	937736	206	6584	26908	18567	17774
WG0A-210810-21	1745534	897484	811580	93	4089	14568	15496	14519
WG0dc-220224-33	1070456	577445	398975	89	7994	20569	63249	61676
WG0Hm-20220209	818966	456196	283624	21	9513	28275	39033	36170
WG0Hm-20220323-39	14335534	427902	329649	32	10273	12116	13504807	13494478
WG0Hm-20220330-39	3489548	731899	1949496	865	4534	273207	516230	514784
WG0Hm-20220406-39	3600162	482872	1781718	285	2182	377278	930750	929923
WG0Hm-20220413-39	2320840	766739	1447775	343	5560	62828	33032	30521
WG0Hm-20220420-39	4148981	757723	3209621	224	8213	156482	4804	3779
WG0Hm-210126	1528540	832205	621926	78	8609	7669	56253	54391
WG0Hm-210202	1112592	380235	258490	52	6569	51813	353524	352203
WG0Hm-210216-31_V3	637050	318650	200495	50	1336	18804	89655	88197
WG0Hm-210223	1574582	862866	527148	38	13946	62240	104710	102221
WG0Hm-210302	758938	452030	253355	15	8451	12521	30804	29873
WG0Hm-210309	1182170	533281	494810	31	13963	70064	39200	37725
WG0Hm-210316-31_V3	486957	236074	216096	45	1528	30385	1949	1783
WG0Hm-210330-31_V3	1356222	191916	177730	27	804	12380	970899	969631
WG0Hm-210406-33	993624	442752	283658	26	5478	33316	226033	224073
WG0Hm-210413-33	997130	421692	426106	290	6641	35732	101218	99685
WG0Hm-210427-33	1071112	504655	340055	59	7292	77968	138331	136010
WG0Hm-210504-33	1061358	487313	533566	54	5941	8951	24152	21887
WG0Hm-210824-33	2882418	281431	198249	12	2749	62115	2333657	2327205
WG0Hm-211005-39	1406749	715275	561593	63	3688	81411	34894	34153
WG0Hm-211214-19-V3	1405355	172936	100164	17	591	20141	1109038	1107860
WG0Hm-211221-39-V3_S87	783535	257944	226723	51	1632	1711	283559	283113
WG0Hm-211228	3311221	76777	125121	28	1526	4697	3093487	3089720
WG0Hm-220112-39	1547474	927296	547433	215	3712	13170	54551	53864
WG0Hm-220119-39	345220	105944	215857	8	732	1549	20748	20432
WG0Hm-220126-39	795115	263874	245459	28	3947	9863	268662	267139
WG0Hm-220202-39	575225	249322	198287	39	2638	94291	27824	27229
WG0Hm-220224-33	1081595	556895	507068	219	6732	336	9025	7802
WG0Hm-220511-39	131019	37959	81840	71	1522	5081	1726	1684
WG0Hp-20220223	1394937	740185	607881	43	7366	834	36788	34489
WG0Hp-20220302-34	458079	162613	154130	12	3968	34757	25329	25212
WG0Hp-20220323-39	962660	470823	443550	20	9304	5936	30441	28092
WG0Hp-20220427-39	725248	179344	170032	12	1688	13994	357977	357446
WG0Hp-20220504-39	437492	161036	172026	40	2170	19788	80168	79908
WG0Hp-210126	2440521	722248	438397	13	9320	64648	1199047	1195944
WG0Hp-210202	9446615	528481	318427	27	8144	71803	8499658	8488859
WG0Hp-210216-31_V3	301907	125083	117546	14	528	45401	12909	12792
WG0Hp-210223	1035053	540955	341782	23	9899	23157	27943	26737
WG0Hp-210316-31_V3	393202	182606	177731	26	1002	20523	2893	2784
WG0Hp-210323-31-V3	3531624	68161	116316	47	1478	6056	3334763	3333043
WG0Hp-210330-31_V3	605734	200288	382054	19	838	6245	15738	15653
WG0Hp-210406-33	924638	548269	326961	16	6494	15531	25690	24116
WG0Hp-210413-33	1099946	491031	470888	22	6945	29501	73869	72396
WG0Hp-210427-33	865107	460169	282184	9	6532	41603	71656	70058
WG0Hp-210504-33	2823790	436829	365515	55	6462	20310	1987433	1983881
WG0Hp-210511-33	1804728	1038963	475481	69	16015	69534	71977	67892
WG0Hp-210831-33	1764035	218094	134572	7	1938	31221	1375750	1372939
WG0Hp-210907-33	3142810	477995	276318	32	3019	64424	2287774	2283447
WG0Hp-210921-39	1505600	766198	602663	40	3608	116529	14739	10000
WG0Hp-211012-39	1104281	622886	405591	31	2709	38497	33695	33081
WG0Hp-211130-32_V3	514454	254554	217555	28	649	37921	1499	1327
WG0Hp-211207-32_V3	353380	182466	89099	29	709	18802	61659	61543
WG0Hp-211214-19-V3	122163	63957	55901	8	64	1947	236	71
WG0Hp-211221-39-V3_S88	360351	147579	87216	37	1384	11085	105836	105654
WG0Hp-211228	706602	78434	45224	1	958	79	580237	579430
WG0Hp-220112-39	2130660	1148063	669482	704	5916	44564	259156	257760
WG0Hp-220119-39	289812	149276	131874	3	2029	78	6140	5797
WG0Hp-220126-39	2305847	273757	306194	53	6505	41340	1644289	1642523
WG0Hp-220202-39	6128552	167940	101929	15	3919	17603	5825992	5821911
WG0Hp-220511-39	156100	58251	77014	76	1199	6823	2133	1863
WG0Kc-20220209	1760327	951196	796440	189	592	1528	9720	105
WG0Kc-20220302-34	1632453	888101	705794	360	2888	1015	30339	25256
WG0Kc-20220309-34	1017022	604037	404089	220	2181	267	5278	3258
WG0Kc-20220323-39	6843640	506017	620685	44	8929	7383	5680625	5673570
WG0Kc-20220330-39-2	5873413	235485	2841943	219	1152	4621	2782812	2779304
WG0Kc-20220330-39	10419947	495699	4776073	287	1693	12033	5121348	5115010
WG0Kc-20220406-39	1226783	355243	792170	420	577	1365	75848	72385
WG0Kc-20220413-39	2334279	426134	1892977	95	1316	7814	4613	2469
WG0Kc-20220420-39	2815884	1135677	1592508	737	1537	4020	69301	65215
WG0Kc-20220427-39	563585	226334	323244	37	1744	3741	7741	6506
WG0Kc-210608-33	2219793	1196188	786580	1040	17867	15653	53787	51028
WG0Kc-210615-33	1589943	880310	626270	138	13894	28145	32141	30220
WG0Kc-210727-21	1742041	915969	801510	346	2493	1166	12039	11299
WG0Kc-210831-33	918203	449371	366724	137	2744	26164	67755	65332
WG0Kc-210907-33	1863290	295343	282776	30	2240	172	1254351	1251977
WG0Kc-211005-39	1376794	738813	524511	84	3491	4420	104094	98973
WG0Kc-211214-19-V3	1717007	234701	205877	44	1223	784	1271029	1268017
WG0Kc-211221-39-V3_S94	1203790	343987	286487	47	1081	4750	555900	554508
WG0Kc-220105	1208061	338357	389726	71	1223	434	470484	469188
WG0Kc-220119-39	596319	161815	355002	29	603	4330	52594	50403
WG0Kc-220202-39	1224307	504808	553465	98	1945	2491	152369	148917
WG0Kc-220511-39	569333	244139	319310	46	980	484	2544	2064
WG0Kg-20220209	772938	347847	354959	47	5828	34245	15088	13363
WG0Kg-20220223	1961440	953153	822666	177	14154	107665	35589	29073
WG0Kg-20220323-39	1638624	383384	832843	106	9141	5800	399299	398397
WG0Kg-210713	401195	143736	239517	22	1268	11115	5126	4264
WG0Kg-210720-21	2410439	1562533	816982	603	2834	3107	21678	20843
WG0Kg-210727-21	452380	271101	159041	824	910	1193	10317	9987
WG0Kg-210803-21	1585923	991618	573967	210	2976	599	13318	13003
WG0Kg-210810-21	1920613	1027545	849064	350	3369	2773	34681	23147
WG0Kg-211214-19-V3	219237	97738	56480	4	392	10453	53127	52594
WG0Kg-211221-39-V3_S95	4322347	138155	176318	77	2040	1327	3997710	3995074
WG0Kg-211228	1425857	242964	222158	70	1795	14066	939996	937978
WG0Kg-220105	294688	93164	133118	50	913	161	66159	65809
WG0Kg-220112-39	329174	168877	135576	31	2273	389	6378	4956
WG0Kg-220119-39	587227	303157	257096	35	2518	5611	18193	16359
WG0Kg-220126-39	891929	409654	385366	72	558	3159	91833	89612
WG0Kg-220202-39	875824	332276	317228	90	1898	48253	174207	164488
WG0L-20220209	1129530	638117	445631	34	10097	1558	30654	28769
WG0L-20220302-34	238622	104413	125049	17	2546	1585	4174	3462
WG0L-20220323-39	1371273	469935	840306	60	10332	21297	25565	24756
WG0L-20220330-39	1600090	547262	877789	57	800	21216	125884	123304
WG0L-20220406-39	2207910	354588	1816742	678	1200	29622	2462	1406
WG0L-20220413-39	3304505	592032	2286797	295	2999	13091	403364	399660
WG0L-20220420-39	2036621	344492	1599767	169	1987	23272	62662	61486
WG0L-20220504-39	540508	233364	276607	72	2457	16261	9776	9001
WG0L-210119	1915146	809091	569307	225	11493	34403	383096	380443
WG0L-210126	1689598	967346	564786	40	13013	56270	85065	81045
WG0L-210202	530977	250187	229640	25	5456	7926	26790	26012
WG0L-210216-31_V3	410065	134561	150296	21	608	346	123226	122919
WG0L-210223	2384971	1232435	556672	72	11968	1070	578791	576116
WG0L-210302	1019992	533812	444894	17	8368	3062	25484	24112
WG0L-210309	1687945	711009	418253	41	13443	110881	429444	426834
WG0L-210316-31_V3	547369	236294	304614	63	611	362	4432	4368
WG0L-210330-31_V3	732195	257572	266232	40	513	1121	202582	202336
WG0L-210406-33	942161	540908	356482	80	6659	9024	26708	25218
WG0L-210413-33	1383750	461963	358621	126	6297	34106	459911	456851
WG0L-210420-33	1109403	356569	408365	44	5025	14396	301697	299064
WG0L-210427-33	1607766	435049	427508	72	5776	13542	698664	687817
WG0L-210504-33	758948	437780	290596	331	6191	88	22463	21133
WG0L-210525-31_V3	452020	251273	196960	794	596	122	1797	1297
WG0L-210622-31-V3	471973	238033	153053	155	1882	2628	72221	71671
WG0L-210706-31_V3	475373	326470	106871	48	977	3613	32721	32519
WG0L-210713	257853	138784	100400	7	1455	231	7256	6985
WG0L-210720-21	14340743	576660	557720	33	9696	1433	13165754	13142163
WG0L-210720	6274665	101870	144359	10	2519	561	6012403	6006830
WG0L-210727-21	1520520	756261	733189	264	3891	2500	11019	10565
WG0L-210727-33	2309232	1065513	787594	97	19093	14145	417689	416000
WG0L-210803-21	1976673	1074782	802889	131	3556	10397	47255	46918
WG0L-210803-33	2602374	977079	1308959	336	15759	19110	263708	261314
WG0L-210810-21	2202447	1214970	920469	115	3451	2461	45193	44534
WG0L-210810-33	965040	333919	327859	37	2848	5083	293252	292509
WG0L-210831-33	779576	332207	295224	28	1870	72649	67302	64922
WG0L-210907-33	982237	392818	308410	196	1971	33168	243086	242366
WG0L-211123-32-V3	451917	287615	149045	123	1907	2943	6097	5310
WG0L-211207-39	812899	408960	352909	106	3445	3330	42806	42173
WG0L-211214-19-V3	504260	113956	109761	14	1521	9273	268632	267545
WG0L-211221-39-V3_S89	2598684	104673	138745	1731	1546	15538	2328105	2326106
WG0L-211228	389555	86067	49859	16	1649	36	233590	233316
WG0L-220105-39	2699359	1546094	935862	712	7372	65887	139365	132003
WG0L-220105	1470017	88361	98192	16	1791	914	1277508	1274949
WG0L-220112-39	2020154	926771	853500	174	6105	20428	147679	147087
WG0L-220119-39	2094306	200861	288206	6	2717	21853	1572867	1569089
WG0L-220126-39	688370	238966	351863	42	3466	30797	60481	59637
WG0L-220202-39	1734706	238759	327472	115	2010	27974	1134321	1132475
WG0L-220511-39	407194	44991	135790	23	735	1197	223152	222642
WG0L-WaWa-072021	662940	34378	17202	1	642	326	609117	608375
WG0N-20220223	4524620	2628135	1829975	508	6859	6036	50176	39396
WG0N-20220413-39	3121970	520603	1900434	393	2758	114501	578651	577081
WG0N-20220420-39	4947542	1314879	3313083	752	5149	201789	106371	104915
WG0N-210216-31_V3	576641	200713	124639	16	731	31004	218359	217990
WG0N-210223	1221065	778902	347429	6	11188	49258	32259	30381
WG0N-210302	1463373	682783	544668	36	10938	69061	149479	147111
WG0N-210309	1041796	514875	429229	25	11520	16891	67380	66306
WG0N-210316	1439095	711227	526288	22	5091	11181	183906	181611
WG0N-210323	1408515	515325	453158	70	4603	166324	263547	261178
WG0N-210330-31-V3	1732338	153816	108251	14	2026	16785	1449735	1447767
WG0N-210406-33	666182	327100	298793	11	4303	4526	30875	30076
WG0N-210413-33	2416378	650558	382359	34	7955	27018	1342931	1337267
WG0N-210420-33	1107469	552996	378044	15	7112	14719	152687	151061
WG0N-210427-33	901893	414648	314572	29	6585	8659	80184	78595
WG0N-210504-33	1033286	496005	417534	11	6142	66365	45811	43899
WG0N-210831-33	880943	394083	296827	23	2527	50596	134998	133995
WG0N-210907-33	1335987	713539	334763	24	1569	48819	234104	232304
WG0N-211130-32_V3	447422	198781	157566	47	765	31766	51081	50944
WG0N-211214-19-V3	1594800	125023	137484	29	1899	15977	1307792	1306105
WG0N-211221-39-V3_S93	377023	200773	110525	33	1061	8086	56154	55993
WG0N-220112-39	2427578	1230569	1018938	5492	4361	97999	66386	62779
WG0N-220119-39	495719	108975	358140	12	709	5250	21955	21532
WG0N-220126-39	716910	390206	231908	42	3091	25221	29684	22190
WG0N-220202-39	527828	334900	138372	31	2223	25639	25397	19524
WG0N-220511-39	165845	37854	47041	3	1105	1868	68892	68792
WG0P-20220209	1344554	806272	468232	76	9988	22680	34113	31563
WG0P-20220223	2578696	1553640	962258	511	11607	693	45547	41098
WG0P-20220302-34	322251	57105	149624	39	2985	2851	65301	64910
WG0P-20220309-34	878997	430573	434970	154	465	3629	7474	1302
WG0P-20220316-39	1607810	594918	775848	127	9223	23588	200697	196690
WG0P-20220323-39	1870806	641970	670012	103	12786	6277	533687	532568
WG0P-20220330-39	3628323	466556	3063641	821	2396	58860	30857	28504
WG0P-20220406-39	794829	300113	381024	41	635	26755	84032	82593
WG0P-20220413-39	3269420	399073	2585083	183	2691	19919	238672	237191
WG0P-20220420-39	1998149	430721	1188739	489	1976	29791	342973	339715
WG0P-20220427-39	449011	191993	205408	42	2814	6347	10766	8366
WG0P-20220504-39	1793935	246059	204975	43	2435	16272	1317166	1315042
WG0P-210216-31_V3	1492078	202049	144170	51	920	3841	1129302	1128530
WG0P-210223	4379577	537405	571607	142	7176	104456	3150316	3141325
WG0P-210302	1803919	672876	574195	41	9114	3329	540515	537090
WG0P-210309	1062998	541510	377108	69	14460	73023	53544	51952
WG0P-210323	9106187	793461	353559	98	6998	65251	7868960	7852817
WG0P-210330-31-V3	6693174	76269	151690	55	2059	2206	6454446	6450707
WG0P-210406-33	2170115	608687	332844	23	6402	12336	1205064	1200970
WG0P-210413-33	2263373	526052	518884	62	6614	29805	1149304	1144890
WG0P-210420-33	1244671	678033	420129	49	6468	18700	119381	117378
WG0P-210427-33	1383512	574465	355128	42	7141	5444	438531	436130
WG0P-210504-33	1214485	494495	368255	68	6724	5447	337103	334894
WG0P-210525-31_V3	683941	463221	181299	1533	655	274	36329	36027
WG0P-210713	333976	139517	168412	67	1710	18162	5672	5305
WG0P-210720-21	1429381	646667	733096	252	2582	4110	34062	33216
WG0P-210720-33	1749765	985588	696403	363	12647	2435	49655	46778
WG0P-210727-21	2497943	1140278	1335328	181	3812	5275	11812	10507
WG0P-210803-21	2018471	1179888	802234	290	3219	12542	15432	14289
WG0P-210810-21	1934272	1076835	829816	138	3540	7251	15483	12607
WG0P-210810-33	1010750	549467	342713	76	2185	53396	61929	53885
WG0P-210817-33	2955301	280648	164821	47	2872	40473	2461832	2458411
WG0P-210824-33	705618	309681	220467	83	2120	42764	129127	128491
WG0P-210831-33	1302434	254896	210681	35	2288	38034	794116	787457
WG0P-211012-39	993178	574469	353543	70	2858	15021	45982	45469
WG0P-211123-32-V3	518585	249569	221052	63	1416	1202	41116	40244
WG0P-211130-32_V3	813518	445795	280564	67	721	7940	77748	77347
WG0P-211207-32_V3	314005	108190	117430	23	621	2741	79352	79141
WG0P-211214-19-V3	3815163	145275	135844	29	1733	4870	3518139	3515236
WG0P-211221-39-V3_S90	1265292	278296	202811	52	2213	10736	769540	768222
WG0P-211228	3049869	311169	251393	147	2506	12501	2428867	2424755
WG0P-220105	1157195	170796	125314	75	1651	3156	852644	850586
WG0P-220110-39	1012645	269903	685109	46	1654	2464	52509	52259
WG0P-220112-39	1181047	406374	623236	68	2293	889	146864	145841
WG0P-220119-39	3057688	300680	467145	20	6958	15772	2253822	2250198
WG0P-220126-39	2283549	286422	289820	67	3564	41016	1633955	1629129
WG0P-220202-39	632642	231136	146909	56	2455	39983	210523	209142
WG0P-220511-39	980916	82194	118860	21	1210	3388	772177	767023
WG0R-20220216	1233028	483769	367957	83	11713	120925	243708	241931
WG0R-20220223	1743393	987669	661382	74	12285	34510	43271	40596
WG0R-20220323-39	5446504	391300	531990	82	8849	22971	4473509	4467877
WG0R-20220330-39	2140416	415415	1627130	358	2385	79476	12376	10642
WG0R-20220406-39	2642248	545874	1793296	770	3087	216276	6443	5432
WG0R-20220413-39	3837275	413673	2471241	388	2877	21088	901266	900118
WG0R-20220420-39	2406225	805648	1531572	801	1819	56117	7458	6281
WG0R-210831-33	1097171	366115	224113	24	1953	56367	439771	438585
WG0R-210907-33	8065771	286218	166637	29	3276	16856	7576813	7563579
WG0R-210921-39	1390110	825437	437904	49	3024	91549	30699	29781
WG0R-211012-39	1046288	510086	480976	52	1821	37084	14857	13982
WG0R-211214-19-V3	168958	76775	78355	9	1882	613	11099	9504
WG0R-220110-39	1300700	691860	527963	119	2376	1652	69882	68792
WG0R-220112-39	2699359	1546094	935862	712	7372	65887	139365	132003
WG0R-220119-39	288946	95496	183465	6	664	134	8743	3037
WG0R-220126-39	997720	594739	334746	67	6166	31876	25973	20969
WG0R-220202-39	769629	475879	237990	10	2375	44558	8007	6641
WG0R-220511-39	248994	54921	127162	8	1182	1755	63081	62875
WG0U-220518-39	275604	49995	165156	39	1124	259	48493	48354
WG0U-220522-39	1615171	48712	204003	22	1613	1776	1354357	1353763
WG0U-220601-39	263826	53545	135054	27	1049	2774	69946	69717
WG0U-220706-39	5159065	275446	1112615	200	4329	6265	3748945	3743588
WG0U-220713-39	1789567	610030	1151312	203	1033	1353	24433	23679
WG0U-220720-39	810612	166899	630096	11	6712	243	5720	5150
WG0U-220727-39	1539014	470659	865366	2458	5297	399	113071	113007
WG0V-20220216	731733	226920	440311	25	8943	33213	20185	19223
WG0V-20220316-39	1494375	806928	587210	67	11391	36241	48252	44634
WG0V-20220323-39	1162481	385084	681748	48	9891	15838	36301	34474
WG0V-20220330-39-2	4594035	749427	2823523	528	3771	80112	928311	924215
WG0V-20220330-39	8460514	1332368	5183854	1181	7450	169268	1675816	1670310
WG0V-20220406-39	3747163	657937	2541559	192	2141	125716	410896	408006
WG0V-20220420-39	1837825	480085	1215866	198	6328	38433	26126	25087
WG0V-20220504-39	5227181	108671	199829	19	1609	7440	4899210	4896557
WG0V-210202	606628	295055	273074	10	5464	6437	25934	25009
WG0V-210216-31-V3	2166622	107706	109058	7	1712	10040	1935134	1933660
WG0V-210302	1312699	712466	508595	63	9743	35524	43849	41342
WG0V-210316-31_V3	422720	207828	188165	10	965	22800	2526	1432
WG0V-210323	1839033	971031	802059	81	13010	20973	30401	27370
WG0V-210330-31_V3	934296	201044	208813	91	711	3598	518234	517397
WG0V-210406-33	2008254	623936	525798	12	6494	45844	802696	798194
WG0V-210420-33	4943456	449394	468112	21	6561	44638	3965469	3960759
WG0V-210427-33	1182995	518207	491066	40	5766	69661	65003	63068
WG0V-210824-33	866612	334322	219934	18	2943	53102	254184	241424
WG0V-210921-31-V3	194262	78667	109163	2	1365	1580	3129	2937
WG0V-211111-32-V3	343622	136398	199598	17	1002	3129	3354	2506
WG0V-211207-32_V3	478861	168469	152168	22	721	6456	150058	149629
WG0V-211214-19-V3	1881391	115742	204470	18	1417	16379	1538089	1536506
WG0V-211221-39-V3_S85	2135099	165113	108765	21	1572	14498	1841694	1840241
WG0V-211228	694028	99204	129364	17	1672	12381	448945	447604
WG0V-220105-39	3070614	1710662	1203483	2990	8717	19875	51220	38089
WG0V-220105	1927484	70239	89361	11	1287	1135	1761656	1759306
WG0V-220110-39	1153258	517958	473451	61	1994	13944	144691	143669
WG0V-220112-39	3070614	1710662	1203483	2990	8717	19875	51220	38089
WG0V-220119-39	544790	164401	374667	3	1232	55	3787	3444
WG0V-220126-39	3861497	256709	296242	19	3873	32377	3262441	3257549
WG0V-220202-39	498315	257813	175134	36	2015	9744	52419	49840
WG0V-220511-39	2714752	24917	116271	11	720	421	2568408	2567190
WG0Va-211007-31-V3	122084	54021	35687	3	1248	7	21408	21229
WG0W-20220209	1304956	750561	443023	52	10326	8500	90476	88007
WG0W-20220216	1193562	388815	271546	77	10108	55513	462622	461442
WG0W-20220223	3622835	1369888	904974	194	18963	197357	1116697	1112775
WG0W-20220309-34	191097	59320	119992	13	2719	4444	2670	2641
WG0W-20220330-39	3425786	756735	2428856	237	4222	51495	177613	175080
WG0W-20220406-39	2967739	539480	2026567	328	3625	379305	10438	8586
WG0W-20220413-39-2	2558833	440312	1766287	780	3012	109370	231529	230304
WG0W-20220413-39	6314341	1204051	4385295	1266	8637	269170	423236	418063
WG0W-20220420-39	3641927	572167	1516147	431	9339	42555	1493124	1490875
WG0W-20220427-39	465977	272016	173087	110	2527	4826	8946	6928
WG0W-210202	210224	77504	130656	8	219	1221	512	236
WG0W-210216-31_V3	421665	183715	211883	21	770	257	24460	24329
WG0W-210223	1368643	765591	441897	59	9622	79802	67422	65312
WG0W-210316-31_V3	785015	131191	193835	65	700	12168	444941	443263
WG0W-210323	1756096	953885	492833	107	13577	34621	251941	249204
WG0W-210330-31_V3	447539	125551	164555	26	650	2207	148372	148271
WG0W-210824-33	775796	269657	264249	15	2014	49204	177921	177118
WG0W-210831-33	978637	215755	147588	15	1877	79196	510555	509270
WG0W-210907-33	5301411	235153	218141	19	2697	78871	4756837	4749643
WG0W-210921-39	944351	422424	352865	100	2500	140877	24391	24248
WG0W-211005-39	989830	498001	396323	40	3355	65202	24471	23503
WG0W-211214-19-V3	1158845	214395	137074	44	1521	12232	772551	770111
WG0W-211221-39-V3_S86	636215	352302	165170	102	8198	26980	78382	77878
WG0W-211228	1231421	230224	171888	28	5729	44429	775956	772983
WG0W-220110-39	1781739	848134	579362	163	3061	3128	345127	343586
WG0W-220112-39	923536	509737	353618	52	7695	6713	44305	39835
WG0W-220119-39	188393	72587	114530	9	391	219	466	177
WG0W-220126-39	567149	160272	194914	483	2028	9926	154897	154120
WG0W-220202-39	920647	557482	297292	41	1990	34738	6589	6303
WG0W-220511-39	576010	52986	191990	27	1210	5878	321440	321174
WGOKg-210608-33	2053622	1258459	677791	165	17272	54875	39525	37658
WGOKg-210622-33	2520072	1527365	818735	497	11238	2218	35823	29505
WGOKg-210706-31_V3	647728	296129	345404	80	750	1245	3752	3401
WGOKg-210824-33	677775	249201	276194	38	1983	61486	87334	83234
WGOKg-210831-33	819229	428690	338347	51	1939	5328	44252	43457
WGOKg-210907-33	1216610	487798	400941	32	1973	40942	283567	281049
WGOKg-211005-39	1399330	754914	471150	150	3809	143339	23225	21069
WGOKg-211012-39	1870760	1064466	744677	140	2160	6016	51510	48356
WGV2-211116-32_V3	709623	8143	17673	3	298	23	682313	681887
WGV5-211116-32_V3	361351	10735	9690	0	251	121	339846	339664
WM06-20220223	2519362	1262485	1177251	206	14702	9075	51615	46513
WM06-20220309-34	366876	184770	167143	56	3561	1311	9012	8390
WM06-20220316-39	1673067	461193	670006	76	8713	3834	498677	497778
WM06-20220330-39	3332355	940113	2291536	513	3227	11712	78914	76301
WM06-20220406-39-2	5435105	461359	2479635	221	2624	19076	2461852	2455776
WM06-20220406-39	11045541	1079992	5020459	823	7789	39481	4874529	4864672
WM06-20220413-39-2	3332004	591327	1928979	932	2599	25056	703876	700238
WM06-20220413-39	7266966	1367939	4122155	4089	5310	47149	1636610	1630270
WM06-20220420-39	6178464	518940	1201780	314	2445	911	4447460	4440876
WM06-20220427-39	677783	335409	215270	73	1962	262	122276	121044
WM06-20220504-39	6234612	144097	227133	17	2108	9901	5839262	5829078
WM06-210525-31_V3	656647	330804	314571	112	719	1250	8729	6945
WM06-210608-33	1778123	980658	661882	82	12071	26254	93794	91903
WM06-210622-33	2420057	1438154	831718	246	13925	8184	122920	117437
WM06-210629-33	2103048	1029129	857613	223	14731	66009	130445	124543
WM06-210706-31_V3	289172	139067	138197	12	2004	6859	1476	1421
WM06-210713	209333	79109	60003	17	1370	11172	55245	54638
WM06-210720-33	2669405	1332952	719794	182	18034	61506	528723	524089
WM06-210720	862886	162743	91323	116	2291	27090	576168	575375
WM06-210727-21	1935911	522752	381932	122	3296	8132	974216	971667
WM06-210727-33	9669426	816795	479993	90	14133	8899	8318953	8299089
WM06-210803-21	1451449	750356	526862	164	2986	20535	146423	144814
WM06-210803-33	2161629	391305	249740	74	2286	40227	1474958	1469887
WM06-210810-21	1618412	821442	592455	131	2784	24951	174437	172954
WM06-210810-33	1276673	336955	235338	41	2127	8214	692082	683537
WM06-210817-33	1733652	508831	318140	198	3114	63099	834614	832533
WM06-210824-33	2329967	453307	267490	571	3370	33592	1533966	1529299
WM06-210831-33	2266026	291671	229329	60	1726	17200	1721956	1719230
WM06-210907-33	1335687	643223	342243	100	2544	35856	310283	308601
WM06-210914-39	1212333	694768	453862	53	2978	34184	24618	22968
WM06-210921-39	1686475	940940	650116	211	3240	33142	56752	53870
WM06-211005-39	1246311	772391	415479	54	2092	19285	36042	33967
WM06-211102-31_V3	424389	217286	166433	40	1920	7861	29022	28525
WM06-211109-31-V3	917768	246755	148315	48	1522	272	509018	508306
WM06-211228	640341	111800	133213	25	1636	899	390788	388506
WM06-220105-39	3509892	1014616	922894	63	6230	2541	1555463	1550873
WM06-220105	1628241	171862	150528	67	2077	1873	1297162	1295287
WM06-220112-39	3509892	1014616	922894	63	6230	2541	1555463	1550873
WM06-220119-39	713989	159916	384822	18	333	656	166586	164347
WM06-220126-39	2736534	379701	303134	74	5051	34773	2004607	2001982
WM06-220511-39	462694	130492	126909	31	4503	1050	194695	194112
WM06-220518-39	1035583	97224	92036	19	1708	1228	840032	838613
WM06-220522-39	1770480	113682	98492	434	2433	21186	1527011	1525005
WM06-220601-39	1844657	51832	87926	25	1777	3576	1667747	1665742
WM06-220608-39-2	59821384	1721424	4191587	1693	23919	52909	53219904	53159995
WM06-220608-39	66315575	2256798	5030015	2023	31770	63972	58212491	58147439
WM06-220713-39	7900109	422130	853536	565	4841	2265	6518926	6514147
WM06-220720-39	7218089	710083	1004442	405	5619	4691	5472134	5468147
WM08-20220209	1005651	480677	303446	48	8663	23274	186574	183663
WM08-20220216	1129057	573530	500489	155	10742	10314	30544	24532
WM08-20220223	1284187	793885	423187	25	10927	14988	38488	36193
WM08-20220413-39	2412300	451547	1105781	235	1847	10519	837958	830773
WM08-20220420-39	1209064	370357	751541	333	1128	5597	78829	74945
WM08-20220427-39	619368	207047	213421	43	1751	5947	188203	187569
WM08-20220504-39	619493	270046	267750	52	2204	2292	55112	52136
WM08-210511-33	2355984	762716	517916	58	12943	11143	1046752	1041853
WM08-210525-31_V3	996892	140917	154756	55	667	6529	690371	689257
WM08-210608-33	2368568	1231278	504340	74	16508	14409	597509	595002
WM08-210629-33	11275417	746120	789845	166	11041	8095	9692829	9669867
WM08-210706-31_V3	953635	398974	219592	79	899	2834	329521	327687
WM08-210713-33	856506	339922	397783	81	5438	18394	73297	71428
WM08-210713	569955	247573	262558	66	1824	14758	41790	40959
WM08-210720-33	2432603	1257688	1024396	422	18258	17477	100089	97396
WM08-210720	202428	112404	66036	36	1303	17934	4033	3741
WM08-210727-21	2293802	662037	638647	132	2335	3626	983507	981334
WM08-210727-33	10809936	1016717	684131	171	15690	9928	9053927	9032698
WM08-210803-21	2215315	1270110	906024	226	3640	8578	24314	23692
WM08-210803-33	1604370	690925	344317	97	2746	37194	526300	524793
WM08-210810-21	2220336	1284767	843412	1394	3845	12089	31282	30560
WM08-210810-33	1222908	423059	249046	97	2730	30035	514618	513598
WM08-210817-33	2357505	617423	302463	610	2830	21463	1408323	1404758
WM08-210824-33	2304360	563227	333029	65	2721	10201	1391861	1389046
WM08-210831-33	1402109	490274	231628	73	2369	46326	604766	601751
WM08-210907-33	821653	521649	246357	55	2021	17087	22849	22048
WM08-210921-39	2052210	1347779	608750	635	4595	22196	65240	60374
WM08-211019-31-V3	313802	121490	168855	34	1338	4751	16386	15869
WM08-211228	4044385	117021	139018	21	2215	2199	3764200	3759583
WM08-220105-39	4464511	938100	654594	103	6277	13952	2841343	2833792
WM08-220105	1698234	90109	67826	17	1142	2889	1531144	1528081
WM08-220112-39	4464511	938100	654594	103	6277	13952	2841343	2833792
WM08-220119-39	784029	252548	448956	37	1235	1102	78175	77172
WM08-220126-39	1254431	250622	240813	34	3203	15945	731044	726402
WM08-220202-39	1169092	246998	184137	54	1641	10197	724284	722178
WM08-220511-39	207589	62376	102262	12	997	1084	40546	40047
WM08-220518-39	2569372	78136	89838	24	1738	1838	2390195	2388240
WM08-220522-39	413237	89761	92146	52	932	15696	206472	205602
WM08-220601-39	1369746	80914	106434	51	881	14488	1164489	1163330
WM08-220608-39-2	14557453	2273013	5089409	771	17374	23924	7115644	7100796
WM08-220608-39	17128311	3124500	6245366	2070	19351	46670	7645067	7627958
WM08-220615-39	3615336	1177010	1773881	554	7057	14250	636621	629301
WM08-220622-39	7579735	648490	1405685	405	2753	13845	5495448	5491924
WM08-220629-39	5812033	185049	727377	213	1656	7589	4868965	4866487
WM08-220706-39	6184507	316323	706443	459	586	5071	5136612	5132895
WM08-220713-39	6711112	584235	875832	339	4314	12482	5220643	5216930
WM08-220720-39	7452756	1209720	1373346	367	1749	19666	4833217	4826815
WM08-220727-39	4754807	1335986	1513026	764	1412	18190	1877730	1874889
WR03-20220302-34	144851	60264	78143	4	2285	15	2771	2752
WR03-20220330-39	2832022	912880	1867902	466	3639	25523	18066	16379
WR03-20220406-39	2396237	682124	1675247	792	5801	9240	18421	18208
WR03-20220420-39	3868329	598445	1865202	436	3987	6564	1364323	1362892
WR03-20220427-39	605629	276577	250588	84	1702	2630	67924	66856
WR03-210406-33	1206551	630190	384410	63	13804	9657	80381	78428
WR03-210420-33	1269169	717057	404903	102	9052	3368	42442	40144
WR03-210713-21	2646460	1317622	1150088	406	14785	2115	155924	154093
WR03-210713	379760	121112	107322	88	1338	4593	129151	128928
WR03-210720	685439	516657	160489	37	1641	172	6011	5237
WR03-210727-21	1938169	1218616	698811	174	5927	1575	9920	9211
WR03-210803-21	1450540	995613	417276	1203	3500	9683	20611	19936
WR03-210810-21	1178949	534066	623405	34	3258	2364	14771	13981
WR03-210817-33	582403	320937	229845	116	2859	14324	12292	6714
WR03-210921-39	1303326	812367	458524	240	3263	13318	14464	11251
WR03-211116-39	439267	215692	154512	58	1935	405	66132	65776
WR03-211214-19-V3	447296	166249	219139	10	1451	933	51569	50540
WR03-211221-39-V3_S84	314815	157977	93080	12	3171	3560	54649	54054
WR03-211228	937288	99042	129605	28	1151	1904	700897	700421
WR03-220105-39	1158677	419243	572993	38	4187	3275	156550	154957
WR03-220105	213127	78096	68291	69	1266	9952	54771	54017
WR03-220112-39	1158677	419243	572993	38	4187	3275	156550	154957
WR03-220119-39	127830	46699	57227	9	647	26	1520	1423
WR03-220126-39	513929	236611	232928	92	2712	30395	10137	9754
WR03-220511-39	208029	45818	135892	15	721	672	24637	24470
WSAC-20220209	845379	352044	300410	10	5494	4178	179981	178241
WSAC-20220628-39	762523	165783	552085	10	580	27	43282	42843
WSAC-220119-39	467082	214073	175948	8	2531	302	73080	72667
WSAC-220126-39	627790	317704	269893	23	4112	20805	13825	13025
WSAC-220202-39	451962	213392	177600	18	1809	16136	21063	20542
WSAC-220522-39	644739	49701	146457	9	1215	1225	443919	443651
WSAC-220607-39-2	8751307	3265697	5039147	6959	16822	1149	7096	6950
WSAC-220607-39	11277743	4532156	6290218	7067	17901	1344	12782	10065
WSBT-220119-39	417627	246997	157516	21	2779	41	8884	8538
WSBT-220126-39	449429	262522	112771	58	3292	21526	10203	9784
WSBT-220202-39	444326	180985	249001	1	1497	206	12194	11828
WSFE-20220628-39	2472245	504683	1334139	2118	5535	10311	607908	606853
WSFE-220112-39	1315804	573772	589364	1214	1979	7658	140373	139773
WSFE-220119-39	704212	207302	480785	22	2342	93	9213	8466
WSFE-220126-39	778159	364613	375594	57	3372	18710	13477	10846
WSFE-220202-39	532341	250391	229173	28	1999	31266	18676	17279
WSFE-220601-39	200266	79190	102967	152	1276	11414	2298	2067
WSFE-220607-39-2	12599283	1252281	11237403	5250	13404	78802	3323	1902
WSFE-220607-39	15300063	1646192	13521072	5320	17674	83830	15323	13652
WSFE-220712-39	4648429	2050423	1716942	3424	6519	14299	719831	718107
WSGP-220112-39	1365874	736723	540239	67	2937	31252	53475	47629
WSGP-220119-39	685710	226378	165079	4	2598	724	289803	288570
WSGP-220126-39	648463	373920	248516	8	3195	9258	12896	11694
WSGP-220202-39	389688	156290	191568	10	969	7727	28543	25382
WSGP-220601-39	226020	82722	129499	39	976	10099	2089	1825
WSGP-220607-39-2	37848240	818955	8057195	333	1858	64820	28827035	28809183
WSGP-220607-39	43404665	1240267	9836306	473	6625	70969	32161386	32137802
WSJ2-20220628-39	3964002	347643	2255738	223	1551	45	1347755	1346799
WSJ2-20220705-39	2559315	735624	1675449	287	19698	604	27841	24584
WSJ2-220511-39	209735	42344	125010	18	574	62	41415	41017
WSJ2-220518-39	244231	70863	135604	56	1111	751	25979	25639
WSJ2-220601-39	987428	72047	87925	73	768	37	823411	822773
WSJ2-220607-39	3277170	616660	2642852	142	4174	193	11096	10804
WSJ2-220712-39	3478531	1378723	1230516	2595	4348	5444	851192	839877
WSJF-220119-39	913222	354581	497375	24	4885	2094	52424	50779
WSJF-220126-39	1520099	729102	715492	391	5934	9586	54348	52691
WSJF-220202-39	1002829	370340	555531	250	1608	10189	63812	63442
WSNB-20220209	1202463	627492	516449	46	3736	20342	32583	29826
WSNB-220119-39	1382137	776053	450648	86	6009	26832	41032	31486
WSNB-220126-39	6750193	163447	272273	26	8176	517	6130159	6115928
WSNB-220202-39	2148353	319723	282905	58	1891	2288	1532717	1531067
WSNB-220511-39	191062	52879	86939	11	787	7951	42134	41984
WSNB-220518-39	771758	69508	84050	4	1177	6528	608524	608044
WSNB-220522-39	921076	59047	106906	43	711	14069	738069	737640
WSNB-220601-39	3449018	35005	158861	27	1031	636	3247096	3244746
WSNB-220607-39	3009102	596023	1267471	2737	3623	5740	1129338	1128059
WSNB-220614-39	409694	67734	257358	4	4823	66	2707	2686
WSNB-220628-39	1484311	223868	764719	2222	640	2640	488416	487907
WSNB-220705-39	705762	125720	574743	5	1159	21	1437	1417
WSNS-220126-39	1973806	445312	426802	83	4595	42289	1047452	1044781
WSNS-220202-39	1113787	561560	396566	65	1894	19229	133474	133075
WSNS-220518-39	3124899	35524	129846	9	1098	1239	2952255	2950547
WSNS-220601-39	451261	231612	179614	24	1211	2888	35590	35163
WSNS-220607-39	4432315	909696	1158668	155	2885	5273	2348595	2347192
WSNS-220614-39	338820	110509	219716	3	4602	14	3081	3069
WSNS-220621-39	2330124	1247232	1043230	201	6617	757	30002	29493
WSNS-220628-39	1266133	371900	871379	9286	4411	4228	3079	3048
WSNS-220705-39	3504630	728693	2186200	394	5012	39673	456616	456358
WSNS-220712-39	4268212	1142128	2627934	391	1164	13295	478996	478252
WSSP-20220209	6127864	448948	407450	16	4941	23772	5201924	5192449
WSSP-20220223	1077236	656275	368847	29	10864	10208	29446	28372
WSSP-220112-39	1037651	632632	345387	168	2087	21977	25506	25005
WSSP-220119-39	104860	34523	67691	4	519	40	1907	1829
WSSP-220126-39	257918	103146	139194	39	677	5715	8646	8372
WSSP-220202-39	480043	291083	145351	15	1556	6948	34347	33947
Babler-13461-001-ARTIC	3485080	509570	622458	220	297	1876	2344167	2341983
Babler-13461-002-ARTIC	5544073	239339	253206	94	1554	12060	5029979	5024608
Babler-13461-003-ARTIC	5483596	204390	325108	102	1494	4618	4910049	4906270
Babler-13461-004-ARTIC	2550506	132928	196792	111	267	2055	2215062	2212629
Babler-13461-005-ARTIC	2397603	287092	250522	41	2408	2678	1850530	1847489
Babler-13461-006-ARTIC	3333791	240952	794642	155	10046	21326	2067059	2061847
Babler-13461-007-ARTIC	1870099	48413	388828	92	1137	3708	1421221	1420233
Babler-13461-008-ARTIC	2925800	256993	348476	102	1500	4577	2307763	2305028
Babler-13461-009-ARTIC	3835230	189242	219500	111	2117	12698	3403882	3400629
Babler-13461-010-ARTIC	774211	425693	341554	324	241	2561	3353	332
Babler-13461-011-ARTIC	2718087	184293	240723	76	1340	8227	2277530	2274090
Babler-13461-012-ARTIC	768191	98447	62732	54	889	703	589550	588828
Babler-13461-013-ARTIC	1985997	65623	135700	88	1070	1212	1758223	1756402
Babler-13461-014-ARTIC	2521535	656961	774511	762	3319	95382	986181	984835
Babler-13461-015-ARTIC	702774	298171	224487	481	1912	1055	169896	169039
Babler-13461-016-ARTIC	1551432	410372	421734	122	248	6382	710476	709240
Babler-13461-017-ARTIC	882839	93188	91628	133	892	703	694765	693902
Babler-13461-018-ARTIC	2397464	680316	539387	323	359	20756	1153407	1151505
Babler-13461-019-ARTIC	1571646	683884	697421	333	1202	3040	184435	180527
Babler-13461-020-ARTIC	885138	287775	348569	99	213	3510	240124	239299
Babler-13461-021-ARTIC	647579	330133	263086	220	159	540	52948	52100
Babler-13461-022-ARTIC	1355688	381428	348945	160	170	5287	615939	614735
Babler-13461-023-ARTIC	844760	362305	254386	515	314	8985	217435	216803
Babler-13461-024-ARTIC	959582	264349	319325	93	311	56476	317059	314897
Babler-13461-025-ARTIC	2225571	180864	346400	108	838	25805	1662183	1660051
Babler-13461-026-ARTIC	1677403	469262	312169	174	3203	2704	887884	886181
Babler-13461-027-ARTIC	1434694	261065	432312	105	198	7707	727133	725332
Babler-13461-028-ARTIC	2868708	868822	851841	386	1753	1351	1138646	1136441
Babler-13461-029-ARTIC	1940456	845919	558537	488	305	4087	529188	527990
Babler-13461-030-ARTIC	726549	351430	323677	118	2892	10564	12610	11174
Babler-13461-031-ARTIC	1692458	543134	564801	279	533	9769	570575	569103
Babler-13461-032-ARTIC	1388677	560351	344899	293	1556	7875	470497	468591
Babler-13461-033-ARTIC	1392002	659005	650542	277	3438	18468	21978	17036
Babler-13461-034-ARTIC	1473100	496732	669965	188	410	24435	278800	276534
Babler-13461-035-ARTIC	1202518	616011	443584	606	522	37205	96961	95205
Babler-13461-036-ARTIC	737627	53133	493372	98	374	5692	178765	178517
Babler-13461-037-ARTIC	4375092	27904	185205	13	307	8206	4146959	4144995
Babler-13461-038-ARTIC	3986155	198833	151157	263	1400	763	3606502	3604122
Babler-13461-039-ARTIC	2604604	107577	224296	536	631	5914	2260664	2259230
Babler-13461-040-ARTIC	2512283	190350	155142	125	1434	2527	2135740	2134367
Babler-13461-041-ARTIC	4083368	208301	304682	180	2016	16558	3545782	3542213
Babler-13461-042-ARTIC	3618931	202478	317985	210	1370	3037	3088787	3084765
Babler-13461-043-ARTIC	4906253	248263	391330	318	506	18259	4233360	4230431
Babler-13461-044-ARTIC	2753776	145624	127713	39	1306	2019	2473469	2472673
Babler-13461-045-ARTIC	3118332	169317	293545	92	693	5769	2641970	2640491
Babler-13461-046-ARTIC	4234267	162686	271406	80	1830	1003	3789171	3786614
Babler-13461-047-ARTIC	3432759	199223	178501	61	1592	781	3048923	3047764
Babler-13461-048-ARTIC	2796446	160157	219887	55	1508	10657	2371137	2369993
Babler-13461-049-ARTIC	2636598	213171	208437	94	402	5328	2205314	2204462
Babler-13461-050-ARTIC	4107893	147423	341423	74	2037	24212	3554965	3550030
Babler-13461-051-ARTIC	2062912	312607	289908	136	1726	4239	1448774	1447944
Babler-13461-052-ARTIC	305296	125816	172558	11	1097	2280	2944	1959
Babler-13461-053-ARTIC	3857644	293863	382585	241	1433	192160	2969334	2967476
Babler-13461-054-ARTIC	2714920	925037	363231	279	2327	4983	1414868	1413743
Babler-13461-055-ARTIC	2372016	128083	286714	47	843	25055	1927042	1925801
Babler-13461-056-ARTIC	3669002	100052	214616	48	1785	18465	3327374	3325909
Babler-13461-057-ARTIC	2608062	322759	241725	2120	2233	10445	2024711	2023804
Babler-13461-058-ARTIC	1820512	316790	326683	421	1405	10836	1131291	1125604
Babler-13461-059-ARTIC	2508838	270664	257195	114	1770	7776	1967183	1955561
Babler-13461-060-ARTIC	1496540	399894	234423	252	306	7209	847785	847267
Babler-13461-061-ARTIC	1803134	355072	334026	72	1147	22468	1087967	1086339
Babler-13461-062-ARTIC	1815241	338457	189192	106	1216	2255	1281543	1281104
Babler-13461-063-ARTIC	3266031	155217	205340	40	1565	21541	2878242	2877326
Babler-13461-064-ARTIC	1176812	348429	133701	87	1288	2389	689499	688639
Babler-13461-065-ARTIC	2200818	297829	406636	371	1574	38274	1451068	1449366
Babler-13461-066-ARTIC	1316565	300647	233705	99	448	1216	778595	776986
Babler-13461-067-ARTIC	689872	313641	239623	73	296	15673	118604	117049
Babler-13461-068-ARTIC	141774	55258	83632	34	469	81	1678	1498
Babler-13461-069-ARTIC	834769	225138	339697	104	4070	22380	235804	235092
Babler-13461-070-ARTIC	624094	193754	242850	193	366	7363	178860	178266
Babler-13461-071-ARTIC	1781977	570791	343855	160	2195	3971	857446	855099
Babler-13461-072-ARTIC	2170974	231644	383434	51	2242	33460	1516029	1514447
Babler-13461-073-ARTIC	1712371	270844	348215	55	1916	32975	1055118	1052952
Babler-13461-074-ARTIC	973965	337701	338734	496	835	20088	272697	271731
Babler-13461-075-ARTIC	1720393	654111	390861	330	546	2225	669889	669115
Babler-13461-076-ARTIC	1617340	533303	306760	237	2126	935	771440	767860
Babler-13461-077-ARTIC	1116458	252868	215004	120	646	9085	635504	634718
Babler-13461-078-ARTIC	2249355	234352	309814	57	2725	10179	1676351	1675714
Babler-13461-079-ARTIC	611458	185081	250340	194	169	8619	163552	162662
Babler-13461-080-ARTIC	1412532	208696	335530	91	758	16325	848526	847898
Babler-13461-081-ARTIC	797414	38462	526537	400	1626	9461	215848	215574
Babler-13461-082-ARTIC	946116	51780	393581	334	962	5375	479648	479312
Babler-13461-083-ARTIC	1446090	19115	269447	75	1424	39457	1092909	1092424
Babler-13461-084-ARTIC	237794	30241	66971	31	99	1584	138567	138220
Babler-13461-085-ARTIC	656470	177255	192279	308	891	2383	281666	280930
Babler-13461-086-ARTIC	1044056	70636	728735	75	193	283	241706	241300
Babler-13461-087-ARTIC	812395	52526	416544	115	1126	3187	334739	333662
Babler-13461-088-ARTIC	550041	189682	284742	794	3137	1694	52832	51984
Babler-13461-089-ARTIC	670961	76092	224266	18	1870	38307	328255	328075
Babler-13461-090-ARTIC	1037114	42853	478942	211	2104	12418	491522	491306
Babler-13461-091-ARTIC	816084	95101	256624	245	1354	2317	446022	445269
Babler-13461-092-ARTIC	906360	43734	543821	111	1110	5503	309021	308634
Babler-13461-093-ARTIC	930420	65600	398418	95	1095	11999	449802	448732
Babler-13461-094-ARTIC	445610	92819	240970	298	1896	5835	99625	99275
Babler-13461-095-ARTIC	723643	69738	237902	227	911	6780	403375	402938
Babler-13461-096-ARTIC	934339	97667	506954	566	1544	12558	292712	291677
Babler-13461-097-ARTIC	7787880	1357405	4424960	2351	16267	43583	1922433	1917974
Babler-13461-098-ARTIC	12801080	1696754	4814899	2628	2413	56091	6203891	6189729
Babler-13461-099-ARTIC	465853	65512	182399	240	597	4708	210582	210252
Babler-13461-100-ARTIC	871905	52657	356447	282	251	16162	442413	442144
Babler-13461-101-ARTIC	1529402	48668	421850	184	1063	13276	1035162	1034894
Babler-13461-102-ARTIC	724613	67663	342629	271	1568	3886	303563	302716
Babler-13461-103-ARTIC	872567	81185	164957	252	2347	9060	589092	588409
Babler-13461-104-ARTIC	704450	102641	352983	252	1787	4460	233355	232867
Babler-13461-105-ARTIC	10645951	2650572	4322704	3390	10330	142766	3452624	3446168
Babler-13461-106-ARTIC	17004215	507543	2519218	724	14201	345657	13568210	13561490
Babler-13461-107-ARTIC	1067501	189955	264574	478	318	1833	607590	605205
Babler-13461-108-ARTIC	367860	62673	289463	215	1213	1925	10285	9624
Babler-13461-109-ARTIC	70703	22724	46202	21	20	320	761	685
Babler-13461-110-ARTIC	624254	177342	108851	295	528	3714	332198	331778

## Sheet: wuhan_reference_coverage
SAMPLE	REF START	REF END	AMPLICON	COVERAGE
2021-02-12-ARTIC-Sharkey-10_S26	54	385	nCoV-2019_1	5876
2021-02-12-ARTIC-Sharkey-10_S26	342	704	nCoV-2019_2	10545.8
2021-02-12-ARTIC-Sharkey-10_S26	664	1004	nCoV-2019_3	8754.33
2021-02-12-ARTIC-Sharkey-10_S26	965	1312	nCoV-2019_4	9834.76
2021-02-12-ARTIC-Sharkey-10_S26	1264	1623	nCoV-2019_5	6338.11
2021-02-12-ARTIC-Sharkey-10_S26	1595	1942	nCoV-2019_6	11584.1
2021-02-12-ARTIC-Sharkey-10_S26	1897	2242	nCoV-2019_7	12558
2021-02-12-ARTIC-Sharkey-10_S26	2205	2568	nCoV-2019_8	5167.66
2021-02-12-ARTIC-Sharkey-10_S26	2529	2880	nCoV-2019_9	6432.53
2021-02-12-ARTIC-Sharkey-10_S26	2850	3183	nCoV-2019_10	8448.24
2021-02-12-ARTIC-Sharkey-10_S26	3166	3507	nCoV-2019_11	8178.53
2021-02-12-ARTIC-Sharkey-10_S26	3482	3826	nCoV-2019_12	6071.73
2021-02-12-ARTIC-Sharkey-10_S26	3795	4142	nCoV-2019_13	10578.6
2021-02-12-ARTIC-Sharkey-10_S26	4077	4402	nCoV-2019_14	14444.3
2021-02-12-ARTIC-Sharkey-10_S26	4322	4666	nCoV-2019_15	12081.5
2021-02-12-ARTIC-Sharkey-10_S26	4658	4995	nCoV-2019_16	7165.11
2021-02-12-ARTIC-Sharkey-10_S26	4966	5296	nCoV-2019_17	4507.99
2021-02-12-ARTIC-Sharkey-10_S26	5287	5620	nCoV-2019_18	12928.6
2021-02-12-ARTIC-Sharkey-10_S26	5586	5932	nCoV-2019_19	10220.5
2021-02-12-ARTIC-Sharkey-10_S26	5894	6247	nCoV-2019_20	8904.95
2021-02-12-ARTIC-Sharkey-10_S26	6197	6526	nCoV-2019_21	13597
2021-02-12-ARTIC-Sharkey-10_S26	6495	6846	nCoV-2019_22	11145.6
2021-02-12-ARTIC-Sharkey-10_S26	6745	7092	nCoV-2019_23	7627.21
2021-02-12-ARTIC-Sharkey-10_S26	7058	7389	nCoV-2019_24	11846.4
2021-02-12-ARTIC-Sharkey-10_S26	7332	7671	nCoV-2019_25	11115.4
2021-02-12-ARTIC-Sharkey-10_S26	7651	7997	nCoV-2019_26	10191.2
2021-02-12-ARTIC-Sharkey-10_S26	7968	8319	nCoV-2019_27	10674.6
2021-02-12-ARTIC-Sharkey-10_S26	8275	8635	nCoV-2019_28	8187.76
2021-02-12-ARTIC-Sharkey-10_S26	8619	8954	nCoV-2019_29	7865.99
2021-02-12-ARTIC-Sharkey-10_S26	8913	9245	nCoV-2019_30	8224.92
2021-02-12-ARTIC-Sharkey-10_S26	9226	9557	nCoV-2019_31	13632.4
2021-02-12-ARTIC-Sharkey-10_S26	9502	9834	nCoV-2019_32	18514.5
2021-02-12-ARTIC-Sharkey-10_S26	9806	10146	nCoV-2019_33	12481.5
2021-02-12-ARTIC-Sharkey-10_S26	10099	10437	nCoV-2019_34	14541.3
2021-02-12-ARTIC-Sharkey-10_S26	10384	10737	nCoV-2019_35	9594.8
2021-02-12-ARTIC-Sharkey-10_S26	10688	11048	nCoV-2019_36	12568.2
2021-02-12-ARTIC-Sharkey-10_S26	11022	11372	nCoV-2019_37	13051.6
2021-02-12-ARTIC-Sharkey-10_S26	11331	11668	nCoV-2019_38	19820.5
2021-02-12-ARTIC-Sharkey-10_S26	11584	11927	nCoV-2019_39	12777.9
2021-02-12-ARTIC-Sharkey-10_S26	11889	12234	nCoV-2019_40	14665.4
2021-02-12-ARTIC-Sharkey-10_S26	12133	12465	nCoV-2019_41	13468
2021-02-12-ARTIC-Sharkey-10_S26	12439	12779	nCoV-2019_42	10909.5
2021-02-12-ARTIC-Sharkey-10_S26	12732	13074	nCoV-2019_43	15119.9
2021-02-12-ARTIC-Sharkey-10_S26	13029	13363	nCoV-2019_44	12420.6
2021-02-12-ARTIC-Sharkey-10_S26	13344	13660	nCoV-2019_45	7979.29
2021-02-12-ARTIC-Sharkey-10_S26	13625	13961	nCoV-2019_46	14849.8
2021-02-12-ARTIC-Sharkey-10_S26	13946	14271	nCoV-2019_47	12685.1
2021-02-12-ARTIC-Sharkey-10_S26	14232	14579	nCoV-2019_48	12991.3
2021-02-12-ARTIC-Sharkey-10_S26	14570	14898	nCoV-2019_49	13683.6
2021-02-12-ARTIC-Sharkey-10_S26	14895	15224	nCoV-2019_50	9836.44
2021-02-12-ARTIC-Sharkey-10_S26	15193	15538	nCoV-2019_51	13545.4
2021-02-12-ARTIC-Sharkey-10_S26	15503	15861	nCoV-2019_52	11870.5
2021-02-12-ARTIC-Sharkey-10_S26	15851	16186	nCoV-2019_53	15407.2
2021-02-12-ARTIC-Sharkey-10_S26	16144	16485	nCoV-2019_54	13639.8
2021-02-12-ARTIC-Sharkey-10_S26	16444	16804	nCoV-2019_55	7888.16
2021-02-12-ARTIC-Sharkey-10_S26	16770	17130	nCoV-2019_56	10298
2021-02-12-ARTIC-Sharkey-10_S26	17087	17430	nCoV-2019_57	16787.2
2021-02-12-ARTIC-Sharkey-10_S26	17406	17738	nCoV-2019_58	11256.9
2021-02-12-ARTIC-Sharkey-10_S26	17697	18036	nCoV-2019_59	9882.98
2021-02-12-ARTIC-Sharkey-10_S26	17993	18324	nCoV-2019_60	2889.91
2021-02-12-ARTIC-Sharkey-10_S26	18275	18650	nCoV-2019_61	8980.55
2021-02-12-ARTIC-Sharkey-10_S26	18618	18957	nCoV-2019_62	12415.1
2021-02-12-ARTIC-Sharkey-10_S26	18918	19275	nCoV-2019_63	12267.6
2021-02-12-ARTIC-Sharkey-10_S26	19232	19591	nCoV-2019_64	5713.21
2021-02-12-ARTIC-Sharkey-10_S26	19570	19911	nCoV-2019_65	7050.71
2021-02-12-ARTIC-Sharkey-10_S26	19866	20231	nCoV-2019_66	6141.25
2021-02-12-ARTIC-Sharkey-10_S26	20200	20542	nCoV-2019_67	7771.85
2021-02-12-ARTIC-Sharkey-10_S26	20496	20867	nCoV-2019_68	8870.18
2021-02-12-ARTIC-Sharkey-10_S26	20813	21146	nCoV-2019_69	10034.5
2021-02-12-ARTIC-Sharkey-10_S26	21104	21427	nCoV-2019_70	12000.8
2021-02-12-ARTIC-Sharkey-10_S26	21386	21716	nCoV-2019_71	5912.55
2021-02-12-ARTIC-Sharkey-10_S26	21682	22013	nCoV-2019_72	4740.78
2021-02-12-ARTIC-Sharkey-10_S26	21990	22324	nCoV-2019_73	8166.98
2021-02-12-ARTIC-Sharkey-10_S26	22290	22626	nCoV-2019_74	15475.4
2021-02-12-ARTIC-Sharkey-10_S26	22542	22877	nCoV-2019_75	10931.9
2021-02-12-ARTIC-Sharkey-10_S26	22821	23189	nCoV-2019_76	10082.9
2021-02-12-ARTIC-Sharkey-10_S26	23144	23500	nCoV-2019_77	7586.28
2021-02-12-ARTIC-Sharkey-10_S26	23466	23822	nCoV-2019_78	6871.94
2021-02-12-ARTIC-Sharkey-10_S26	23812	24145	nCoV-2019_79	10656
2021-02-12-ARTIC-Sharkey-10_S26	24100	24443	nCoV-2019_80	9039.4
2021-02-12-ARTIC-Sharkey-10_S26	24416	24765	nCoV-2019_81	10377.6
2021-02-12-ARTIC-Sharkey-10_S26	24721	25052	nCoV-2019_82	14757.9
2021-02-12-ARTIC-Sharkey-10_S26	25003	25347	nCoV-2019_83	12690.5
2021-02-12-ARTIC-Sharkey-10_S26	25301	25646	nCoV-2019_84	9383.28
2021-02-12-ARTIC-Sharkey-10_S26	25623	25969	nCoV-2019_85	6021.79
2021-02-12-ARTIC-Sharkey-10_S26	25924	26290	nCoV-2019_86	7414.52
2021-02-12-ARTIC-Sharkey-10_S26	26219	26566	nCoV-2019_87	9891.99
2021-02-12-ARTIC-Sharkey-10_S26	26542	26890	nCoV-2019_88	11179.4
2021-02-12-ARTIC-Sharkey-10_S26	26860	27190	nCoV-2019_89	15269.4
2021-02-12-ARTIC-Sharkey-10_S26	27164	27511	nCoV-2019_90	13724.7
2021-02-12-ARTIC-Sharkey-10_S26	27471	27825	nCoV-2019_91	10639.9
2021-02-12-ARTIC-Sharkey-10_S26	27808	28145	nCoV-2019_92	7266.32
2021-02-12-ARTIC-Sharkey-10_S26	28104	28442	nCoV-2019_93	9810.02
2021-02-12-ARTIC-Sharkey-10_S26	28416	28756	nCoV-2019_94	5027.34
2021-02-12-ARTIC-Sharkey-10_S26	28699	29041	nCoV-2019_95	5649.06
2021-02-12-ARTIC-Sharkey-10_S26	29007	29356	nCoV-2019_96	11792.3
2021-02-12-ARTIC-Sharkey-10_S26	29316	29665	nCoV-2019_97	8611.93
2021-02-12-ARTIC-Sharkey-10_S26	29510	29836	nCoV-2019_98	8324.73
2021-02-12-ARTIC-Sharkey-Iso17_S25	54	385	nCoV-2019_1	5237.67
2021-02-12-ARTIC-Sharkey-Iso17_S25	342	704	nCoV-2019_2	10514.6
2021-02-12-ARTIC-Sharkey-Iso17_S25	664	1004	nCoV-2019_3	8970.84
2021-02-12-ARTIC-Sharkey-Iso17_S25	965	1312	nCoV-2019_4	10027.8
2021-02-12-ARTIC-Sharkey-Iso17_S25	1264	1623	nCoV-2019_5	6336.5
2021-02-12-ARTIC-Sharkey-Iso17_S25	1595	1942	nCoV-2019_6	11552.7
2021-02-12-ARTIC-Sharkey-Iso17_S25	1897	2242	nCoV-2019_7	12609.7
2021-02-12-ARTIC-Sharkey-Iso17_S25	2205	2568	nCoV-2019_8	5109.85
2021-02-12-ARTIC-Sharkey-Iso17_S25	2529	2880	nCoV-2019_9	6474.47
2021-02-12-ARTIC-Sharkey-Iso17_S25	2850	3183	nCoV-2019_10	8478.97
2021-02-12-ARTIC-Sharkey-Iso17_S25	3166	3507	nCoV-2019_11	7950.56
2021-02-12-ARTIC-Sharkey-Iso17_S25	3482	3826	nCoV-2019_12	5723.79
2021-02-12-ARTIC-Sharkey-Iso17_S25	3795	4142	nCoV-2019_13	10439.2
2021-02-12-ARTIC-Sharkey-Iso17_S25	4077	4402	nCoV-2019_14	14858.3
2021-02-12-ARTIC-Sharkey-Iso17_S25	4322	4666	nCoV-2019_15	12600.3
2021-02-12-ARTIC-Sharkey-Iso17_S25	4658	4995	nCoV-2019_16	6913.14
2021-02-12-ARTIC-Sharkey-Iso17_S25	4966	5296	nCoV-2019_17	4391.96
2021-02-12-ARTIC-Sharkey-Iso17_S25	5287	5620	nCoV-2019_18	13316
2021-02-12-ARTIC-Sharkey-Iso17_S25	5586	5932	nCoV-2019_19	9945.96
2021-02-12-ARTIC-Sharkey-Iso17_S25	5894	6247	nCoV-2019_20	8389.25
2021-02-12-ARTIC-Sharkey-Iso17_S25	6197	6526	nCoV-2019_21	14009.8
2021-02-12-ARTIC-Sharkey-Iso17_S25	6495	6846	nCoV-2019_22	10751.4
2021-02-12-ARTIC-Sharkey-Iso17_S25	6745	7092	nCoV-2019_23	6951.71
2021-02-12-ARTIC-Sharkey-Iso17_S25	7058	7389	nCoV-2019_24	11826.9
2021-02-12-ARTIC-Sharkey-Iso17_S25	7332	7671	nCoV-2019_25	10711.5
2021-02-12-ARTIC-Sharkey-Iso17_S25	7651	7997	nCoV-2019_26	9427.34
2021-02-12-ARTIC-Sharkey-Iso17_S25	7968	8319	nCoV-2019_27	10288.9
2021-02-12-ARTIC-Sharkey-Iso17_S25	8275	8635	nCoV-2019_28	7338.31
2021-02-12-ARTIC-Sharkey-Iso17_S25	8619	8954	nCoV-2019_29	7386.74
2021-02-12-ARTIC-Sharkey-Iso17_S25	8913	9245	nCoV-2019_30	7845.08
2021-02-12-ARTIC-Sharkey-Iso17_S25	9226	9557	nCoV-2019_31	13132.1
2021-02-12-ARTIC-Sharkey-Iso17_S25	9502	9834	nCoV-2019_32	17872
2021-02-12-ARTIC-Sharkey-Iso17_S25	9806	10146	nCoV-2019_33	12063
2021-02-12-ARTIC-Sharkey-Iso17_S25	10099	10437	nCoV-2019_34	13485.6
2021-02-12-ARTIC-Sharkey-Iso17_S25	10384	10737	nCoV-2019_35	9032.21
2021-02-12-ARTIC-Sharkey-Iso17_S25	10688	11048	nCoV-2019_36	12152.5
2021-02-12-ARTIC-Sharkey-Iso17_S25	11022	11372	nCoV-2019_37	11695.1
2021-02-12-ARTIC-Sharkey-Iso17_S25	11331	11668	nCoV-2019_38	18934.3
2021-02-12-ARTIC-Sharkey-Iso17_S25	11584	11927	nCoV-2019_39	12067.9
2021-02-12-ARTIC-Sharkey-Iso17_S25	11889	12234	nCoV-2019_40	14291.2
2021-02-12-ARTIC-Sharkey-Iso17_S25	12133	12465	nCoV-2019_41	13051.3
2021-02-12-ARTIC-Sharkey-Iso17_S25	12439	12779	nCoV-2019_42	10642.9
2021-02-12-ARTIC-Sharkey-Iso17_S25	12732	13074	nCoV-2019_43	15246.8
2021-02-12-ARTIC-Sharkey-Iso17_S25	13029	13363	nCoV-2019_44	12680.6
2021-02-12-ARTIC-Sharkey-Iso17_S25	13344	13660	nCoV-2019_45	8171.42
2021-02-12-ARTIC-Sharkey-Iso17_S25	13625	13961	nCoV-2019_46	14481.3
2021-02-12-ARTIC-Sharkey-Iso17_S25	13946	14271	nCoV-2019_47	12422.9
2021-02-12-ARTIC-Sharkey-Iso17_S25	14232	14579	nCoV-2019_48	12518.6
2021-02-12-ARTIC-Sharkey-Iso17_S25	14570	14898	nCoV-2019_49	13232.5
2021-02-12-ARTIC-Sharkey-Iso17_S25	14895	15224	nCoV-2019_50	9532.82
2021-02-12-ARTIC-Sharkey-Iso17_S25	15193	15538	nCoV-2019_51	13734.4
2021-02-12-ARTIC-Sharkey-Iso17_S25	15503	15861	nCoV-2019_52	11797.9
2021-02-12-ARTIC-Sharkey-Iso17_S25	15851	16186	nCoV-2019_53	14253.3
2021-02-12-ARTIC-Sharkey-Iso17_S25	16144	16485	nCoV-2019_54	5474.5
2021-02-12-ARTIC-Sharkey-Iso17_S25	16444	16804	nCoV-2019_55	6058.13
2021-02-12-ARTIC-Sharkey-Iso17_S25	16770	17130	nCoV-2019_56	9746.57
2021-02-12-ARTIC-Sharkey-Iso17_S25	17087	17430	nCoV-2019_57	16867.6
2021-02-12-ARTIC-Sharkey-Iso17_S25	17406	17738	nCoV-2019_58	10793.2
2021-02-12-ARTIC-Sharkey-Iso17_S25	17697	18036	nCoV-2019_59	10843.4
2021-02-12-ARTIC-Sharkey-Iso17_S25	17993	18324	nCoV-2019_60	11959.9
2021-02-12-ARTIC-Sharkey-Iso17_S25	18275	18650	nCoV-2019_61	9853.49
2021-02-12-ARTIC-Sharkey-Iso17_S25	18618	18957	nCoV-2019_62	12057.6
2021-02-12-ARTIC-Sharkey-Iso17_S25	18918	19275	nCoV-2019_63	11526.8
2021-02-12-ARTIC-Sharkey-Iso17_S25	19232	19591	nCoV-2019_64	4057.82
2021-02-12-ARTIC-Sharkey-Iso17_S25	19570	19911	nCoV-2019_65	5958.49
2021-02-12-ARTIC-Sharkey-Iso17_S25	19866	20231	nCoV-2019_66	4834.88
2021-02-12-ARTIC-Sharkey-Iso17_S25	20200	20542	nCoV-2019_67	6176.78
2021-02-12-ARTIC-Sharkey-Iso17_S25	20496	20867	nCoV-2019_68	7814.11
2021-02-12-ARTIC-Sharkey-Iso17_S25	20813	21146	nCoV-2019_69	9063.89
2021-02-12-ARTIC-Sharkey-Iso17_S25	21104	21427	nCoV-2019_70	10123.1
2021-02-12-ARTIC-Sharkey-Iso17_S25	21386	21716	nCoV-2019_71	5098.24
2021-02-12-ARTIC-Sharkey-Iso17_S25	21682	22013	nCoV-2019_72	4400.22
2021-02-12-ARTIC-Sharkey-Iso17_S25	21990	22324	nCoV-2019_73	7842.57
2021-02-12-ARTIC-Sharkey-Iso17_S25	22290	22626	nCoV-2019_74	15206.3
2021-02-12-ARTIC-Sharkey-Iso17_S25	22542	22877	nCoV-2019_75	11212
2021-02-12-ARTIC-Sharkey-Iso17_S25	22821	23189	nCoV-2019_76	10993.5
2021-02-12-ARTIC-Sharkey-Iso17_S25	23144	23500	nCoV-2019_77	7592.68
2021-02-12-ARTIC-Sharkey-Iso17_S25	23466	23822	nCoV-2019_78	6664.84
2021-02-12-ARTIC-Sharkey-Iso17_S25	23812	24145	nCoV-2019_79	10577
2021-02-12-ARTIC-Sharkey-Iso17_S25	24100	24443	nCoV-2019_80	8849.27
2021-02-12-ARTIC-Sharkey-Iso17_S25	24416	24765	nCoV-2019_81	10289.8
2021-02-12-ARTIC-Sharkey-Iso17_S25	24721	25052	nCoV-2019_82	14994.5
2021-02-12-ARTIC-Sharkey-Iso17_S25	25003	25347	nCoV-2019_83	12785.2
2021-02-12-ARTIC-Sharkey-Iso17_S25	25301	25646	nCoV-2019_84	9637.08
2021-02-12-ARTIC-Sharkey-Iso17_S25	25623	25969	nCoV-2019_85	6449.7
2021-02-12-ARTIC-Sharkey-Iso17_S25	25924	26290	nCoV-2019_86	7737.9
2021-02-12-ARTIC-Sharkey-Iso17_S25	26219	26566	nCoV-2019_87	10127.4
2021-02-12-ARTIC-Sharkey-Iso17_S25	26542	26890	nCoV-2019_88	11627.3
2021-02-12-ARTIC-Sharkey-Iso17_S25	26860	27190	nCoV-2019_89	16673.3
2021-02-12-ARTIC-Sharkey-Iso17_S25	27164	27511	nCoV-2019_90	14847
2021-02-12-ARTIC-Sharkey-Iso17_S25	27471	27825	nCoV-2019_91	12141.2
2021-02-12-ARTIC-Sharkey-Iso17_S25	27808	28145	nCoV-2019_92	7663.77
2021-02-12-ARTIC-Sharkey-Iso17_S25	28104	28442	nCoV-2019_93	10083.4
2021-02-12-ARTIC-Sharkey-Iso17_S25	28416	28756	nCoV-2019_94	5536.63
2021-02-12-ARTIC-Sharkey-Iso17_S25	28699	29041	nCoV-2019_95	6656.38
2021-02-12-ARTIC-Sharkey-Iso17_S25	29007	29356	nCoV-2019_96	12985.8
2021-02-12-ARTIC-Sharkey-Iso17_S25	29316	29665	nCoV-2019_97	9948.83
2021-02-12-ARTIC-Sharkey-Iso17_S25	29510	29836	nCoV-2019_98	9807.94
2021-02-12-ARTIC-WC0Dc_S27	54	385	nCoV-2019_1	9693.1
2021-02-12-ARTIC-WC0Dc_S27	342	704	nCoV-2019_2	26943
2021-02-12-ARTIC-WC0Dc_S27	664	1004	nCoV-2019_3	29083.9
2021-02-12-ARTIC-WC0Dc_S27	965	1312	nCoV-2019_4	11438.5
2021-02-12-ARTIC-WC0Dc_S27	1264	1623	nCoV-2019_5	3723.12
2021-02-12-ARTIC-WC0Dc_S27	1595	1942	nCoV-2019_6	20581.6
2021-02-12-ARTIC-WC0Dc_S27	1897	2242	nCoV-2019_7	7189.5
2021-02-12-ARTIC-WC0Dc_S27	2205	2568	nCoV-2019_8	6390.71
2021-02-12-ARTIC-WC0Dc_S27	2529	2880	nCoV-2019_9	4904.65
2021-02-12-ARTIC-WC0Dc_S27	2850	3183	nCoV-2019_10	31549.7
2021-02-12-ARTIC-WC0Dc_S27	3166	3507	nCoV-2019_11	14954.1
2021-02-12-ARTIC-WC0Dc_S27	3482	3826	nCoV-2019_12	14502.6
2021-02-12-ARTIC-WC0Dc_S27	3795	4142	nCoV-2019_13	10410.5
2021-02-12-ARTIC-WC0Dc_S27	4077	4402	nCoV-2019_14	21313.8
2021-02-12-ARTIC-WC0Dc_S27	4322	4666	nCoV-2019_15	15428.7
2021-02-12-ARTIC-WC0Dc_S27	4658	4995	nCoV-2019_16	20939.1
2021-02-12-ARTIC-WC0Dc_S27	4966	5296	nCoV-2019_17	2797.83
2021-02-12-ARTIC-WC0Dc_S27	5287	5620	nCoV-2019_18	34833.2
2021-02-12-ARTIC-WC0Dc_S27	5586	5932	nCoV-2019_19	10107.3
2021-02-12-ARTIC-WC0Dc_S27	5894	6247	nCoV-2019_20	18403.7
2021-02-12-ARTIC-WC0Dc_S27	6197	6526	nCoV-2019_21	6207.93
2021-02-12-ARTIC-WC0Dc_S27	6495	6846	nCoV-2019_22	23992
2021-02-12-ARTIC-WC0Dc_S27	6745	7092	nCoV-2019_23	9507.27
2021-02-12-ARTIC-WC0Dc_S27	7058	7389	nCoV-2019_24	21875.7
2021-02-12-ARTIC-WC0Dc_S27	7332	7671	nCoV-2019_25	20801.2
2021-02-12-ARTIC-WC0Dc_S27	7651	7997	nCoV-2019_26	25065.6
2021-02-12-ARTIC-WC0Dc_S27	7968	8319	nCoV-2019_27	9288.01
2021-02-12-ARTIC-WC0Dc_S27	8275	8635	nCoV-2019_28	19546.7
2021-02-12-ARTIC-WC0Dc_S27	8619	8954	nCoV-2019_29	5453.5
2021-02-12-ARTIC-WC0Dc_S27	8913	9245	nCoV-2019_30	24366.4
2021-02-12-ARTIC-WC0Dc_S27	9226	9557	nCoV-2019_31	23614.2
2021-02-12-ARTIC-WC0Dc_S27	9502	9834	nCoV-2019_32	50864.8
2021-02-12-ARTIC-WC0Dc_S27	9806	10146	nCoV-2019_33	11577.9
2021-02-12-ARTIC-WC0Dc_S27	10099	10437	nCoV-2019_34	16245
2021-02-12-ARTIC-WC0Dc_S27	10384	10737	nCoV-2019_35	8843.41
2021-02-12-ARTIC-WC0Dc_S27	10688	11048	nCoV-2019_36	8709.16
2021-02-12-ARTIC-WC0Dc_S27	11022	11372	nCoV-2019_37	13394.4
2021-02-12-ARTIC-WC0Dc_S27	11331	11668	nCoV-2019_38	36373.1
2021-02-12-ARTIC-WC0Dc_S27	11584	11927	nCoV-2019_39	19546.6
2021-02-12-ARTIC-WC0Dc_S27	11889	12234	nCoV-2019_40	59442.5
2021-02-12-ARTIC-WC0Dc_S27	12133	12465	nCoV-2019_41	28605.7
2021-02-12-ARTIC-WC0Dc_S27	12439	12779	nCoV-2019_42	36344.9
2021-02-12-ARTIC-WC0Dc_S27	12732	13074	nCoV-2019_43	21209.2
2021-02-12-ARTIC-WC0Dc_S27	13029	13363	nCoV-2019_44	26076
2021-02-12-ARTIC-WC0Dc_S27	13344	13660	nCoV-2019_45	5944.7
2021-02-12-ARTIC-WC0Dc_S27	13625	13961	nCoV-2019_46	11684.6
2021-02-12-ARTIC-WC0Dc_S27	13946	14271	nCoV-2019_47	12521.6
2021-02-12-ARTIC-WC0Dc_S27	14232	14579	nCoV-2019_48	28813.3
2021-02-12-ARTIC-WC0Dc_S27	14570	14898	nCoV-2019_49	18766
2021-02-12-ARTIC-WC0Dc_S27	14895	15224	nCoV-2019_50	35846.4
2021-02-12-ARTIC-WC0Dc_S27	15193	15538	nCoV-2019_51	22426.2
2021-02-12-ARTIC-WC0Dc_S27	15503	15861	nCoV-2019_52	38489.8
2021-02-12-ARTIC-WC0Dc_S27	15851	16186	nCoV-2019_53	37532
2021-02-12-ARTIC-WC0Dc_S27	16144	16485	nCoV-2019_54	27841.9
2021-02-12-ARTIC-WC0Dc_S27	16444	16804	nCoV-2019_55	10173.8
2021-02-12-ARTIC-WC0Dc_S27	16770	17130	nCoV-2019_56	23991.3
2021-02-12-ARTIC-WC0Dc_S27	17087	17430	nCoV-2019_57	68929.9
2021-02-12-ARTIC-WC0Dc_S27	17406	17738	nCoV-2019_58	55340.1
2021-02-12-ARTIC-WC0Dc_S27	17697	18036	nCoV-2019_59	40975.7
2021-02-12-ARTIC-WC0Dc_S27	17993	18324	nCoV-2019_60	56640.5
2021-02-12-ARTIC-WC0Dc_S27	18275	18650	nCoV-2019_61	27768.1
2021-02-12-ARTIC-WC0Dc_S27	18618	18957	nCoV-2019_62	46898.2
2021-02-12-ARTIC-WC0Dc_S27	18918	19275	nCoV-2019_63	42789.7
2021-02-12-ARTIC-WC0Dc_S27	19232	19591	nCoV-2019_64	8662.78
2021-02-12-ARTIC-WC0Dc_S27	19570	19911	nCoV-2019_65	16939.4
2021-02-12-ARTIC-WC0Dc_S27	19866	20231	nCoV-2019_66	22654.2
2021-02-12-ARTIC-WC0Dc_S27	20200	20542	nCoV-2019_67	13091.6
2021-02-12-ARTIC-WC0Dc_S27	20496	20867	nCoV-2019_68	26754
2021-02-12-ARTIC-WC0Dc_S27	20813	21146	nCoV-2019_69	26196.4
2021-02-12-ARTIC-WC0Dc_S27	21104	21427	nCoV-2019_70	20375.6
2021-02-12-ARTIC-WC0Dc_S27	21386	21716	nCoV-2019_71	7706.28
2021-02-12-ARTIC-WC0Dc_S27	21682	22013	nCoV-2019_72	9001.36
2021-02-12-ARTIC-WC0Dc_S27	21990	22324	nCoV-2019_73	7469.58
2021-02-12-ARTIC-WC0Dc_S27	22290	22626	nCoV-2019_74	31815.7
2021-02-12-ARTIC-WC0Dc_S27	22542	22877	nCoV-2019_75	19276.2
2021-02-12-ARTIC-WC0Dc_S27	22821	23189	nCoV-2019_76	16984.9
2021-02-12-ARTIC-WC0Dc_S27	23144	23500	nCoV-2019_77	28071.3
2021-02-12-ARTIC-WC0Dc_S27	23466	23822	nCoV-2019_78	16819.4
2021-02-12-ARTIC-WC0Dc_S27	23812	24145	nCoV-2019_79	4778.86
2021-02-12-ARTIC-WC0Dc_S27	24100	24443	nCoV-2019_80	4942.72
2021-02-12-ARTIC-WC0Dc_S27	24416	24765	nCoV-2019_81	37302.9
2021-02-12-ARTIC-WC0Dc_S27	24721	25052	nCoV-2019_82	53699.1
2021-02-12-ARTIC-WC0Dc_S27	25003	25347	nCoV-2019_83	42245.2
2021-02-12-ARTIC-WC0Dc_S27	25301	25646	nCoV-2019_84	3009.36
2021-02-12-ARTIC-WC0Dc_S27	25623	25969	nCoV-2019_85	1738.95
2021-02-12-ARTIC-WC0Dc_S27	25924	26290	nCoV-2019_86	2635.15
2021-02-12-ARTIC-WC0Dc_S27	26219	26566	nCoV-2019_87	11525.5
2021-02-12-ARTIC-WC0Dc_S27	26542	26890	nCoV-2019_88	14777.5
2021-02-12-ARTIC-WC0Dc_S27	26860	27190	nCoV-2019_89	36562.4
2021-02-12-ARTIC-WC0Dc_S27	27164	27511	nCoV-2019_90	33426.9
2021-02-12-ARTIC-WC0Dc_S27	27471	27825	nCoV-2019_91	9430.18
2021-02-12-ARTIC-WC0Dc_S27	27808	28145	nCoV-2019_92	16497.8
2021-02-12-ARTIC-WC0Dc_S27	28104	28442	nCoV-2019_93	46176.7
2021-02-12-ARTIC-WC0Dc_S27	28416	28756	nCoV-2019_94	27113.8
2021-02-12-ARTIC-WC0Dc_S27	28699	29041	nCoV-2019_95	16386
2021-02-12-ARTIC-WC0Dc_S27	29007	29356	nCoV-2019_96	69007.3
2021-02-12-ARTIC-WC0Dc_S27	29316	29665	nCoV-2019_97	31651.9
2021-02-12-ARTIC-WC0Dc_S27	29510	29836	nCoV-2019_98	40915.7
2021-02-12-ARTIC-WC0Dg_S28	54	385	nCoV-2019_1	21260.4
2021-02-12-ARTIC-WC0Dg_S28	342	704	nCoV-2019_2	36388.6
2021-02-12-ARTIC-WC0Dg_S28	664	1004	nCoV-2019_3	29347.8
2021-02-12-ARTIC-WC0Dg_S28	965	1312	nCoV-2019_4	27461.4
2021-02-12-ARTIC-WC0Dg_S28	1264	1623	nCoV-2019_5	13909.3
2021-02-12-ARTIC-WC0Dg_S28	1595	1942	nCoV-2019_6	27097.5
2021-02-12-ARTIC-WC0Dg_S28	1897	2242	nCoV-2019_7	18953.6
2021-02-12-ARTIC-WC0Dg_S28	2205	2568	nCoV-2019_8	7279.45
2021-02-12-ARTIC-WC0Dg_S28	2529	2880	nCoV-2019_9	9458.1
2021-02-12-ARTIC-WC0Dg_S28	2850	3183	nCoV-2019_10	25767
2021-02-12-ARTIC-WC0Dg_S28	3166	3507	nCoV-2019_11	24870
2021-02-12-ARTIC-WC0Dg_S28	3482	3826	nCoV-2019_12	16447.9
2021-02-12-ARTIC-WC0Dg_S28	3795	4142	nCoV-2019_13	20175.4
2021-02-12-ARTIC-WC0Dg_S28	4077	4402	nCoV-2019_14	28979.7
2021-02-12-ARTIC-WC0Dg_S28	4322	4666	nCoV-2019_15	24383.8
2021-02-12-ARTIC-WC0Dg_S28	4658	4995	nCoV-2019_16	15718
2021-02-12-ARTIC-WC0Dg_S28	4966	5296	nCoV-2019_17	2181.63
2021-02-12-ARTIC-WC0Dg_S28	5287	5620	nCoV-2019_18	38017.7
2021-02-12-ARTIC-WC0Dg_S28	5586	5932	nCoV-2019_19	25912.8
2021-02-12-ARTIC-WC0Dg_S28	5894	6247	nCoV-2019_20	19266.7
2021-02-12-ARTIC-WC0Dg_S28	6197	6526	nCoV-2019_21	22497.8
2021-02-12-ARTIC-WC0Dg_S28	6495	6846	nCoV-2019_22	28742.2
2021-02-12-ARTIC-WC0Dg_S28	6745	7092	nCoV-2019_23	13398.8
2021-02-12-ARTIC-WC0Dg_S28	7058	7389	nCoV-2019_24	25227.8
2021-02-12-ARTIC-WC0Dg_S28	7332	7671	nCoV-2019_25	21663.5
2021-02-12-ARTIC-WC0Dg_S28	7651	7997	nCoV-2019_26	26010.2
2021-02-12-ARTIC-WC0Dg_S28	7968	8319	nCoV-2019_27	15745.1
2021-02-12-ARTIC-WC0Dg_S28	8275	8635	nCoV-2019_28	16280.7
2021-02-12-ARTIC-WC0Dg_S28	8619	8954	nCoV-2019_29	8120.24
2021-02-12-ARTIC-WC0Dg_S28	8913	9245	nCoV-2019_30	18945
2021-02-12-ARTIC-WC0Dg_S28	9226	9557	nCoV-2019_31	39258.6
2021-02-12-ARTIC-WC0Dg_S28	9502	9834	nCoV-2019_32	59805.5
2021-02-12-ARTIC-WC0Dg_S28	9806	10146	nCoV-2019_33	27554.1
2021-02-12-ARTIC-WC0Dg_S28	10099	10437	nCoV-2019_34	33641.8
2021-02-12-ARTIC-WC0Dg_S28	10384	10737	nCoV-2019_35	16574.9
2021-02-12-ARTIC-WC0Dg_S28	10688	11048	nCoV-2019_36	13011.8
2021-02-12-ARTIC-WC0Dg_S28	11022	11372	nCoV-2019_37	29097.5
2021-02-12-ARTIC-WC0Dg_S28	11331	11668	nCoV-2019_38	49582.6
2021-02-12-ARTIC-WC0Dg_S28	11584	11927	nCoV-2019_39	38072.5
2021-02-12-ARTIC-WC0Dg_S28	11889	12234	nCoV-2019_40	57570.1
2021-02-12-ARTIC-WC0Dg_S28	12133	12465	nCoV-2019_41	45839.8
2021-02-12-ARTIC-WC0Dg_S28	12439	12779	nCoV-2019_42	33324.8
2021-02-12-ARTIC-WC0Dg_S28	12732	13074	nCoV-2019_43	49247.7
2021-02-12-ARTIC-WC0Dg_S28	13029	13363	nCoV-2019_44	35506.6
2021-02-12-ARTIC-WC0Dg_S28	13344	13660	nCoV-2019_45	18809.2
2021-02-12-ARTIC-WC0Dg_S28	13625	13961	nCoV-2019_46	28205
2021-02-12-ARTIC-WC0Dg_S28	13946	14271	nCoV-2019_47	28919.9
2021-02-12-ARTIC-WC0Dg_S28	14232	14579	nCoV-2019_48	39944
2021-02-12-ARTIC-WC0Dg_S28	14570	14898	nCoV-2019_49	34418.4
2021-02-12-ARTIC-WC0Dg_S28	14895	15224	nCoV-2019_50	28724.9
2021-02-12-ARTIC-WC0Dg_S28	15193	15538	nCoV-2019_51	27845.2
2021-02-12-ARTIC-WC0Dg_S28	15503	15861	nCoV-2019_52	38953.7
2021-02-12-ARTIC-WC0Dg_S28	15851	16186	nCoV-2019_53	57100.8
2021-02-12-ARTIC-WC0Dg_S28	16144	16485	nCoV-2019_54	38161.4
2021-02-12-ARTIC-WC0Dg_S28	16444	16804	nCoV-2019_55	18818.9
2021-02-12-ARTIC-WC0Dg_S28	16770	17130	nCoV-2019_56	29620.3
2021-02-12-ARTIC-WC0Dg_S28	17087	17430	nCoV-2019_57	61573.7
2021-02-12-ARTIC-WC0Dg_S28	17406	17738	nCoV-2019_58	35570.2
2021-02-12-ARTIC-WC0Dg_S28	17697	18036	nCoV-2019_59	33825.9
2021-02-12-ARTIC-WC0Dg_S28	17993	18324	nCoV-2019_60	29931.5
2021-02-12-ARTIC-WC0Dg_S28	18275	18650	nCoV-2019_61	18585.7
2021-02-12-ARTIC-WC0Dg_S28	18618	18957	nCoV-2019_62	35365.3
2021-02-12-ARTIC-WC0Dg_S28	18918	19275	nCoV-2019_63	24957.6
2021-02-12-ARTIC-WC0Dg_S28	19232	19591	nCoV-2019_64	7776.74
2021-02-12-ARTIC-WC0Dg_S28	19570	19911	nCoV-2019_65	11476.2
2021-02-12-ARTIC-WC0Dg_S28	19866	20231	nCoV-2019_66	9088.76
2021-02-12-ARTIC-WC0Dg_S28	20200	20542	nCoV-2019_67	9789.81
2021-02-12-ARTIC-WC0Dg_S28	20496	20867	nCoV-2019_68	22967.6
2021-02-12-ARTIC-WC0Dg_S28	20813	21146	nCoV-2019_69	27913
2021-02-12-ARTIC-WC0Dg_S28	21104	21427	nCoV-2019_70	27861.6
2021-02-12-ARTIC-WC0Dg_S28	21386	21716	nCoV-2019_71	9237.42
2021-02-12-ARTIC-WC0Dg_S28	21682	22013	nCoV-2019_72	10361.2
2021-02-12-ARTIC-WC0Dg_S28	21990	22324	nCoV-2019_73	17151.1
2021-02-12-ARTIC-WC0Dg_S28	22290	22626	nCoV-2019_74	40357
2021-02-12-ARTIC-WC0Dg_S28	22542	22877	nCoV-2019_75	31193.4
2021-02-12-ARTIC-WC0Dg_S28	22821	23189	nCoV-2019_76	31795.9
2021-02-12-ARTIC-WC0Dg_S28	23144	23500	nCoV-2019_77	27673.7
2021-02-12-ARTIC-WC0Dg_S28	23466	23822	nCoV-2019_78	20550
2021-02-12-ARTIC-WC0Dg_S28	23812	24145	nCoV-2019_79	6102.74
2021-02-12-ARTIC-WC0Dg_S28	24100	24443	nCoV-2019_80	9040.62
2021-02-12-ARTIC-WC0Dg_S28	24416	24765	nCoV-2019_81	18896.6
2021-02-12-ARTIC-WC0Dg_S28	24721	25052	nCoV-2019_82	43200.8
2021-02-12-ARTIC-WC0Dg_S28	25003	25347	nCoV-2019_83	30137.5
2021-02-12-ARTIC-WC0Dg_S28	25301	25646	nCoV-2019_84	31600.5
2021-02-12-ARTIC-WC0Dg_S28	25623	25969	nCoV-2019_85	6819.96
2021-02-12-ARTIC-WC0Dg_S28	25924	26290	nCoV-2019_86	7675.6
2021-02-12-ARTIC-WC0Dg_S28	26219	26566	nCoV-2019_87	19979.1
2021-02-12-ARTIC-WC0Dg_S28	26542	26890	nCoV-2019_88	35528.6
2021-02-12-ARTIC-WC0Dg_S28	26860	27190	nCoV-2019_89	44179.1
2021-02-12-ARTIC-WC0Dg_S28	27164	27511	nCoV-2019_90	40329.4
2021-02-12-ARTIC-WC0Dg_S28	27471	27825	nCoV-2019_91	17035.2
2021-02-12-ARTIC-WC0Dg_S28	27808	28145	nCoV-2019_92	28263.2
2021-02-12-ARTIC-WC0Dg_S28	28104	28442	nCoV-2019_93	51470.9
2021-02-12-ARTIC-WC0Dg_S28	28416	28756	nCoV-2019_94	27065.4
2021-02-12-ARTIC-WC0Dg_S28	28699	29041	nCoV-2019_95	20485.9
2021-02-12-ARTIC-WC0Dg_S28	29007	29356	nCoV-2019_96	70409.4
2021-02-12-ARTIC-WC0Dg_S28	29316	29665	nCoV-2019_97	52044.6
2021-02-12-ARTIC-WC0Dg_S28	29510	29836	nCoV-2019_98	57075.9
2021-02-12-ARTIC-WG01_S29	54	385	nCoV-2019_1	2406.65
2021-02-12-ARTIC-WG01_S29	342	704	nCoV-2019_2	19831.5
2021-02-12-ARTIC-WG01_S29	664	1004	nCoV-2019_3	17289.7
2021-02-12-ARTIC-WG01_S29	965	1312	nCoV-2019_4	33463.8
2021-02-12-ARTIC-WG01_S29	1264	1623	nCoV-2019_5	8936.64
2021-02-12-ARTIC-WG01_S29	1595	1942	nCoV-2019_6	34170.4
2021-02-12-ARTIC-WG01_S29	1897	2242	nCoV-2019_7	4879.06
2021-02-12-ARTIC-WG01_S29	2205	2568	nCoV-2019_8	0
2021-02-12-ARTIC-WG01_S29	2529	2880	nCoV-2019_9	0
2021-02-12-ARTIC-WG01_S29	2850	3183	nCoV-2019_10	309.43
2021-02-12-ARTIC-WG01_S29	3166	3507	nCoV-2019_11	5586.19
2021-02-12-ARTIC-WG01_S29	3482	3826	nCoV-2019_12	295.62
2021-02-12-ARTIC-WG01_S29	3795	4142	nCoV-2019_13	0.21
2021-02-12-ARTIC-WG01_S29	4077	4402	nCoV-2019_14	1.5
2021-02-12-ARTIC-WG01_S29	4322	4666	nCoV-2019_15	0.49
2021-02-12-ARTIC-WG01_S29	4658	4995	nCoV-2019_16	39.55
2021-02-12-ARTIC-WG01_S29	4966	5296	nCoV-2019_17	1106.33
2021-02-12-ARTIC-WG01_S29	5287	5620	nCoV-2019_18	15886.7
2021-02-12-ARTIC-WG01_S29	5586	5932	nCoV-2019_19	7749.1
2021-02-12-ARTIC-WG01_S29	5894	6247	nCoV-2019_20	7378.99
2021-02-12-ARTIC-WG01_S29	6197	6526	nCoV-2019_21	4964.99
2021-02-12-ARTIC-WG01_S29	6495	6846	nCoV-2019_22	348.16
2021-02-12-ARTIC-WG01_S29	6745	7092	nCoV-2019_23	0
2021-02-12-ARTIC-WG01_S29	7058	7389	nCoV-2019_24	0.21
2021-02-12-ARTIC-WG01_S29	7332	7671	nCoV-2019_25	0.56
2021-02-12-ARTIC-WG01_S29	7651	7997	nCoV-2019_26	0.43
2021-02-12-ARTIC-WG01_S29	7968	8319	nCoV-2019_27	0.32
2021-02-12-ARTIC-WG01_S29	8275	8635	nCoV-2019_28	0
2021-02-12-ARTIC-WG01_S29	8619	8954	nCoV-2019_29	0.01
2021-02-12-ARTIC-WG01_S29	8913	9245	nCoV-2019_30	0.1
2021-02-12-ARTIC-WG01_S29	9226	9557	nCoV-2019_31	0
2021-02-12-ARTIC-WG01_S29	9502	9834	nCoV-2019_32	0
2021-02-12-ARTIC-WG01_S29	9806	10146	nCoV-2019_33	0.31
2021-02-12-ARTIC-WG01_S29	10099	10437	nCoV-2019_34	654.11
2021-02-12-ARTIC-WG01_S29	10384	10737	nCoV-2019_35	3319.25
2021-02-12-ARTIC-WG01_S29	10688	11048	nCoV-2019_36	1336.44
2021-02-12-ARTIC-WG01_S29	11022	11372	nCoV-2019_37	12028.1
2021-02-12-ARTIC-WG01_S29	11331	11668	nCoV-2019_38	4377.75
2021-02-12-ARTIC-WG01_S29	11584	11927	nCoV-2019_39	12344.3
2021-02-12-ARTIC-WG01_S29	11889	12234	nCoV-2019_40	29643.2
2021-02-12-ARTIC-WG01_S29	12133	12465	nCoV-2019_41	21301.7
2021-02-12-ARTIC-WG01_S29	12439	12779	nCoV-2019_42	46163.1
2021-02-12-ARTIC-WG01_S29	12732	13074	nCoV-2019_43	42877.4
2021-02-12-ARTIC-WG01_S29	13029	13363	nCoV-2019_44	20829.7
2021-02-12-ARTIC-WG01_S29	13344	13660	nCoV-2019_45	9330.83
2021-02-12-ARTIC-WG01_S29	13625	13961	nCoV-2019_46	27374.3
2021-02-12-ARTIC-WG01_S29	13946	14271	nCoV-2019_47	15785.7
2021-02-12-ARTIC-WG01_S29	14232	14579	nCoV-2019_48	38941
2021-02-12-ARTIC-WG01_S29	14570	14898	nCoV-2019_49	33516.7
2021-02-12-ARTIC-WG01_S29	14895	15224	nCoV-2019_50	12363.9
2021-02-12-ARTIC-WG01_S29	15193	15538	nCoV-2019_51	14352.6
2021-02-12-ARTIC-WG01_S29	15503	15861	nCoV-2019_52	28850.8
2021-02-12-ARTIC-WG01_S29	15851	16186	nCoV-2019_53	34790.4
2021-02-12-ARTIC-WG01_S29	16144	16485	nCoV-2019_54	18077.7
2021-02-12-ARTIC-WG01_S29	16444	16804	nCoV-2019_55	4875.21
2021-02-12-ARTIC-WG01_S29	16770	17130	nCoV-2019_56	8932.08
2021-02-12-ARTIC-WG01_S29	17087	17430	nCoV-2019_57	32809.4
2021-02-12-ARTIC-WG01_S29	17406	17738	nCoV-2019_58	34961.3
2021-02-12-ARTIC-WG01_S29	17697	18036	nCoV-2019_59	20918.5
2021-02-12-ARTIC-WG01_S29	17993	18324	nCoV-2019_60	4496.94
2021-02-12-ARTIC-WG01_S29	18275	18650	nCoV-2019_61	14974.7
2021-02-12-ARTIC-WG01_S29	18618	18957	nCoV-2019_62	4293.4
2021-02-12-ARTIC-WG01_S29	18918	19275	nCoV-2019_63	19334.4
2021-02-12-ARTIC-WG01_S29	19232	19591	nCoV-2019_64	2820.42
2021-02-12-ARTIC-WG01_S29	19570	19911	nCoV-2019_65	6352.82
2021-02-12-ARTIC-WG01_S29	19866	20231	nCoV-2019_66	7907.31
2021-02-12-ARTIC-WG01_S29	20200	20542	nCoV-2019_67	6411.02
2021-02-12-ARTIC-WG01_S29	20496	20867	nCoV-2019_68	27733.1
2021-02-12-ARTIC-WG01_S29	20813	21146	nCoV-2019_69	18936.3
2021-02-12-ARTIC-WG01_S29	21104	21427	nCoV-2019_70	12320.7
2021-02-12-ARTIC-WG01_S29	21386	21716	nCoV-2019_71	5655.49
2021-02-12-ARTIC-WG01_S29	21682	22013	nCoV-2019_72	16836.7
2021-02-12-ARTIC-WG01_S29	21990	22324	nCoV-2019_73	6713.61
2021-02-12-ARTIC-WG01_S29	22290	22626	nCoV-2019_74	41763.7
2021-02-12-ARTIC-WG01_S29	22542	22877	nCoV-2019_75	19128.5
2021-02-12-ARTIC-WG01_S29	22821	23189	nCoV-2019_76	23110.5
2021-02-12-ARTIC-WG01_S29	23144	23500	nCoV-2019_77	20957
2021-02-12-ARTIC-WG01_S29	23466	23822	nCoV-2019_78	23819.1
2021-02-12-ARTIC-WG01_S29	23812	24145	nCoV-2019_79	2144.53
2021-02-12-ARTIC-WG01_S29	24100	24443	nCoV-2019_80	2974.69
2021-02-12-ARTIC-WG01_S29	24416	24765	nCoV-2019_81	16286.8
2021-02-12-ARTIC-WG01_S29	24721	25052	nCoV-2019_82	29544.2
2021-02-12-ARTIC-WG01_S29	25003	25347	nCoV-2019_83	37522.1
2021-02-12-ARTIC-WG01_S29	25301	25646	nCoV-2019_84	36936.6
2021-02-12-ARTIC-WG01_S29	25623	25969	nCoV-2019_85	2617.95
2021-02-12-ARTIC-WG01_S29	25924	26290	nCoV-2019_86	4915.42
2021-02-12-ARTIC-WG01_S29	26219	26566	nCoV-2019_87	23973.6
2021-02-12-ARTIC-WG01_S29	26542	26890	nCoV-2019_88	46079.4
2021-02-12-ARTIC-WG01_S29	26860	27190	nCoV-2019_89	41418.8
2021-02-12-ARTIC-WG01_S29	27164	27511	nCoV-2019_90	56390.2
2021-02-12-ARTIC-WG01_S29	27471	27825	nCoV-2019_91	10052.4
2021-02-12-ARTIC-WG01_S29	27808	28145	nCoV-2019_92	19241.6
2021-02-12-ARTIC-WG01_S29	28104	28442	nCoV-2019_93	32338.9
2021-02-12-ARTIC-WG01_S29	28416	28756	nCoV-2019_94	22304.2
2021-02-12-ARTIC-WG01_S29	28699	29041	nCoV-2019_95	10960.4
2021-02-12-ARTIC-WG01_S29	29007	29356	nCoV-2019_96	54579.1
2021-02-12-ARTIC-WG01_S29	29316	29665	nCoV-2019_97	21065.1
2021-02-12-ARTIC-WG01_S29	29510	29836	nCoV-2019_98	27376
2021-02-12-ARTIC-WG02_S30	54	385	nCoV-2019_1	19338.5
2021-02-12-ARTIC-WG02_S30	342	704	nCoV-2019_2	28209.7
2021-02-12-ARTIC-WG02_S30	664	1004	nCoV-2019_3	19656.4
2021-02-12-ARTIC-WG02_S30	965	1312	nCoV-2019_4	25572.7
2021-02-12-ARTIC-WG02_S30	1264	1623	nCoV-2019_5	7276.5
2021-02-12-ARTIC-WG02_S30	1595	1942	nCoV-2019_6	36370
2021-02-12-ARTIC-WG02_S30	1897	2242	nCoV-2019_7	12308.6
2021-02-12-ARTIC-WG02_S30	2205	2568	nCoV-2019_8	7007.82
2021-02-12-ARTIC-WG02_S30	2529	2880	nCoV-2019_9	3739.48
2021-02-12-ARTIC-WG02_S30	2850	3183	nCoV-2019_10	23201.8
2021-02-12-ARTIC-WG02_S30	3166	3507	nCoV-2019_11	8581.2
2021-02-12-ARTIC-WG02_S30	3482	3826	nCoV-2019_12	14278.4
2021-02-12-ARTIC-WG02_S30	3795	4142	nCoV-2019_13	8935.14
2021-02-12-ARTIC-WG02_S30	4077	4402	nCoV-2019_14	16024.7
2021-02-12-ARTIC-WG02_S30	4322	4666	nCoV-2019_15	12404.8
2021-02-12-ARTIC-WG02_S30	4658	4995	nCoV-2019_16	3014.33
2021-02-12-ARTIC-WG02_S30	4966	5296	nCoV-2019_17	2669.35
2021-02-12-ARTIC-WG02_S30	5287	5620	nCoV-2019_18	13897.8
2021-02-12-ARTIC-WG02_S30	5586	5932	nCoV-2019_19	23375
2021-02-12-ARTIC-WG02_S30	5894	6247	nCoV-2019_20	11583.6
2021-02-12-ARTIC-WG02_S30	6197	6526	nCoV-2019_21	16154.7
2021-02-12-ARTIC-WG02_S30	6495	6846	nCoV-2019_22	13644.5
2021-02-12-ARTIC-WG02_S30	6745	7092	nCoV-2019_23	6492.33
2021-02-12-ARTIC-WG02_S30	7058	7389	nCoV-2019_24	17021.3
2021-02-12-ARTIC-WG02_S30	7332	7671	nCoV-2019_25	19968.3
2021-02-12-ARTIC-WG02_S30	7651	7997	nCoV-2019_26	15861
2021-02-12-ARTIC-WG02_S30	7968	8319	nCoV-2019_27	7023.8
2021-02-12-ARTIC-WG02_S30	8275	8635	nCoV-2019_28	10178.9
2021-02-12-ARTIC-WG02_S30	8619	8954	nCoV-2019_29	3352.54
2021-02-12-ARTIC-WG02_S30	8913	9245	nCoV-2019_30	11942.7
2021-02-12-ARTIC-WG02_S30	9226	9557	nCoV-2019_31	17948.2
2021-02-12-ARTIC-WG02_S30	9502	9834	nCoV-2019_32	43936.6
2021-02-12-ARTIC-WG02_S30	9806	10146	nCoV-2019_33	13512.8
2021-02-12-ARTIC-WG02_S30	10099	10437	nCoV-2019_34	28842.4
2021-02-12-ARTIC-WG02_S30	10384	10737	nCoV-2019_35	12164.2
2021-02-12-ARTIC-WG02_S30	10688	11048	nCoV-2019_36	8185.86
2021-02-12-ARTIC-WG02_S30	11022	11372	nCoV-2019_37	15564
2021-02-12-ARTIC-WG02_S30	11331	11668	nCoV-2019_38	49605.3
2021-02-12-ARTIC-WG02_S30	11584	11927	nCoV-2019_39	21562.2
2021-02-12-ARTIC-WG02_S30	11889	12234	nCoV-2019_40	44619.2
2021-02-12-ARTIC-WG02_S30	12133	12465	nCoV-2019_41	29188.1
2021-02-12-ARTIC-WG02_S30	12439	12779	nCoV-2019_42	26167.6
2021-02-12-ARTIC-WG02_S30	12732	13074	nCoV-2019_43	36050.7
2021-02-12-ARTIC-WG02_S30	13029	13363	nCoV-2019_44	33486.5
2021-02-12-ARTIC-WG02_S30	13344	13660	nCoV-2019_45	12809.9
2021-02-12-ARTIC-WG02_S30	13625	13961	nCoV-2019_46	8058.46
2021-02-12-ARTIC-WG02_S30	13946	14271	nCoV-2019_47	10493.7
2021-02-12-ARTIC-WG02_S30	14232	14579	nCoV-2019_48	9620.16
2021-02-12-ARTIC-WG02_S30	14570	14898	nCoV-2019_49	36738.5
2021-02-12-ARTIC-WG02_S30	14895	15224	nCoV-2019_50	6657.73
2021-02-12-ARTIC-WG02_S30	15193	15538	nCoV-2019_51	14881.9
2021-02-12-ARTIC-WG02_S30	15503	15861	nCoV-2019_52	16769.4
2021-02-12-ARTIC-WG02_S30	15851	16186	nCoV-2019_53	32696.2
2021-02-12-ARTIC-WG02_S30	16144	16485	nCoV-2019_54	11088
2021-02-12-ARTIC-WG02_S30	16444	16804	nCoV-2019_55	3339.11
2021-02-12-ARTIC-WG02_S30	16770	17130	nCoV-2019_56	18930.2
2021-02-12-ARTIC-WG02_S30	17087	17430	nCoV-2019_57	31031.3
2021-02-12-ARTIC-WG02_S30	17406	17738	nCoV-2019_58	28502.2
2021-02-12-ARTIC-WG02_S30	17697	18036	nCoV-2019_59	23248.6
2021-02-12-ARTIC-WG02_S30	17993	18324	nCoV-2019_60	31617.7
2021-02-12-ARTIC-WG02_S30	18275	18650	nCoV-2019_61	19600.8
2021-02-12-ARTIC-WG02_S30	18618	18957	nCoV-2019_62	34297
2021-02-12-ARTIC-WG02_S30	18918	19275	nCoV-2019_63	29723.8
2021-02-12-ARTIC-WG02_S30	19232	19591	nCoV-2019_64	7624.26
2021-02-12-ARTIC-WG02_S30	19570	19911	nCoV-2019_65	11581.1
2021-02-12-ARTIC-WG02_S30	19866	20231	nCoV-2019_66	7335.36
2021-02-12-ARTIC-WG02_S30	20200	20542	nCoV-2019_67	9909.51
2021-02-12-ARTIC-WG02_S30	20496	20867	nCoV-2019_68	17559
2021-02-12-ARTIC-WG02_S30	20813	21146	nCoV-2019_69	27415.9
2021-02-12-ARTIC-WG02_S30	21104	21427	nCoV-2019_70	15806.7
2021-02-12-ARTIC-WG02_S30	21386	21716	nCoV-2019_71	3882.58
2021-02-12-ARTIC-WG02_S30	21682	22013	nCoV-2019_72	4144.71
2021-02-12-ARTIC-WG02_S30	21990	22324	nCoV-2019_73	5002.55
2021-02-12-ARTIC-WG02_S30	22290	22626	nCoV-2019_74	19282.8
2021-02-12-ARTIC-WG02_S30	22542	22877	nCoV-2019_75	12935.4
2021-02-12-ARTIC-WG02_S30	22821	23189	nCoV-2019_76	14736.4
2021-02-12-ARTIC-WG02_S30	23144	23500	nCoV-2019_77	10554.2
2021-02-12-ARTIC-WG02_S30	23466	23822	nCoV-2019_78	14471.9
2021-02-12-ARTIC-WG02_S30	23812	24145	nCoV-2019_79	1330.6
2021-02-12-ARTIC-WG02_S30	24100	24443	nCoV-2019_80	5529.68
2021-02-12-ARTIC-WG02_S30	24416	24765	nCoV-2019_81	18924.3
2021-02-12-ARTIC-WG02_S30	24721	25052	nCoV-2019_82	38396.8
2021-02-12-ARTIC-WG02_S30	25003	25347	nCoV-2019_83	31130.9
2021-02-12-ARTIC-WG02_S30	25301	25646	nCoV-2019_84	16117.1
2021-02-12-ARTIC-WG02_S30	25623	25969	nCoV-2019_85	2257.4
2021-02-12-ARTIC-WG02_S30	25924	26290	nCoV-2019_86	2942.38
2021-02-12-ARTIC-WG02_S30	26219	26566	nCoV-2019_87	11712.2
2021-02-12-ARTIC-WG02_S30	26542	26890	nCoV-2019_88	40816.8
2021-02-12-ARTIC-WG02_S30	26860	27190	nCoV-2019_89	28294.5
2021-02-12-ARTIC-WG02_S30	27164	27511	nCoV-2019_90	37051.7
2021-02-12-ARTIC-WG02_S30	27471	27825	nCoV-2019_91	5731.43
2021-02-12-ARTIC-WG02_S30	27808	28145	nCoV-2019_92	20664.4
2021-02-12-ARTIC-WG02_S30	28104	28442	nCoV-2019_93	24449.3
2021-02-12-ARTIC-WG02_S30	28416	28756	nCoV-2019_94	26770.1
2021-02-12-ARTIC-WG02_S30	28699	29041	nCoV-2019_95	15000.3
2021-02-12-ARTIC-WG02_S30	29007	29356	nCoV-2019_96	63074.2
2021-02-12-ARTIC-WG02_S30	29316	29665	nCoV-2019_97	32368.5
2021-02-12-ARTIC-WG02_S30	29510	29836	nCoV-2019_98	40236
2021-02-12-ARTIC-WG0A_S31	54	385	nCoV-2019_1	15809.2
2021-02-12-ARTIC-WG0A_S31	342	704	nCoV-2019_2	3158.18
2021-02-12-ARTIC-WG0A_S31	664	1004	nCoV-2019_3	10994.5
2021-02-12-ARTIC-WG0A_S31	965	1312	nCoV-2019_4	1520.74
2021-02-12-ARTIC-WG0A_S31	1264	1623	nCoV-2019_5	1973.16
2021-02-12-ARTIC-WG0A_S31	1595	1942	nCoV-2019_6	2409.42
2021-02-12-ARTIC-WG0A_S31	1897	2242	nCoV-2019_7	14531.5
2021-02-12-ARTIC-WG0A_S31	2205	2568	nCoV-2019_8	1730.61
2021-02-12-ARTIC-WG0A_S31	2529	2880	nCoV-2019_9	2817.17
2021-02-12-ARTIC-WG0A_S31	2850	3183	nCoV-2019_10	15510.4
2021-02-12-ARTIC-WG0A_S31	3166	3507	nCoV-2019_11	4341.53
2021-02-12-ARTIC-WG0A_S31	3482	3826	nCoV-2019_12	10538.2
2021-02-12-ARTIC-WG0A_S31	3795	4142	nCoV-2019_13	7183.78
2021-02-12-ARTIC-WG0A_S31	4077	4402	nCoV-2019_14	12763.6
2021-02-12-ARTIC-WG0A_S31	4322	4666	nCoV-2019_15	10095.3
2021-02-12-ARTIC-WG0A_S31	4658	4995	nCoV-2019_16	3218.75
2021-02-12-ARTIC-WG0A_S31	4966	5296	nCoV-2019_17	1223.55
2021-02-12-ARTIC-WG0A_S31	5287	5620	nCoV-2019_18	2151.88
2021-02-12-ARTIC-WG0A_S31	5586	5932	nCoV-2019_19	20644.8
2021-02-12-ARTIC-WG0A_S31	5894	6247	nCoV-2019_20	9109.07
2021-02-12-ARTIC-WG0A_S31	6197	6526	nCoV-2019_21	13442.5
2021-02-12-ARTIC-WG0A_S31	6495	6846	nCoV-2019_22	25447.7
2021-02-12-ARTIC-WG0A_S31	6745	7092	nCoV-2019_23	8704.3
2021-02-12-ARTIC-WG0A_S31	7058	7389	nCoV-2019_24	12072.6
2021-02-12-ARTIC-WG0A_S31	7332	7671	nCoV-2019_25	4181.48
2021-02-12-ARTIC-WG0A_S31	7651	7997	nCoV-2019_26	35370.1
2021-02-12-ARTIC-WG0A_S31	7968	8319	nCoV-2019_27	5346.57
2021-02-12-ARTIC-WG0A_S31	8275	8635	nCoV-2019_28	20697
2021-02-12-ARTIC-WG0A_S31	8619	8954	nCoV-2019_29	5492.7
2021-02-12-ARTIC-WG0A_S31	8913	9245	nCoV-2019_30	31145.5
2021-02-12-ARTIC-WG0A_S31	9226	9557	nCoV-2019_31	18888.1
2021-02-12-ARTIC-WG0A_S31	9502	9834	nCoV-2019_32	83809.8
2021-02-12-ARTIC-WG0A_S31	9806	10146	nCoV-2019_33	8821.73
2021-02-12-ARTIC-WG0A_S31	10099	10437	nCoV-2019_34	18742.4
2021-02-12-ARTIC-WG0A_S31	10384	10737	nCoV-2019_35	3314.7
2021-02-12-ARTIC-WG0A_S31	10688	11048	nCoV-2019_36	433.85
2021-02-12-ARTIC-WG0A_S31	11022	11372	nCoV-2019_37	5584.6
2021-02-12-ARTIC-WG0A_S31	11331	11668	nCoV-2019_38	3736.97
2021-02-12-ARTIC-WG0A_S31	11584	11927	nCoV-2019_39	12575.2
2021-02-12-ARTIC-WG0A_S31	11889	12234	nCoV-2019_40	40213.9
2021-02-12-ARTIC-WG0A_S31	12133	12465	nCoV-2019_41	56580.7
2021-02-12-ARTIC-WG0A_S31	12439	12779	nCoV-2019_42	53382.2
2021-02-12-ARTIC-WG0A_S31	12732	13074	nCoV-2019_43	29095.4
2021-02-12-ARTIC-WG0A_S31	13029	13363	nCoV-2019_44	46095.3
2021-02-12-ARTIC-WG0A_S31	13344	13660	nCoV-2019_45	15571.2
2021-02-12-ARTIC-WG0A_S31	13625	13961	nCoV-2019_46	26463.5
2021-02-12-ARTIC-WG0A_S31	13946	14271	nCoV-2019_47	24327.3
2021-02-12-ARTIC-WG0A_S31	14232	14579	nCoV-2019_48	36764.2
2021-02-12-ARTIC-WG0A_S31	14570	14898	nCoV-2019_49	46395
2021-02-12-ARTIC-WG0A_S31	14895	15224	nCoV-2019_50	32240.4
2021-02-12-ARTIC-WG0A_S31	15193	15538	nCoV-2019_51	22939.6
2021-02-12-ARTIC-WG0A_S31	15503	15861	nCoV-2019_52	45348.4
2021-02-12-ARTIC-WG0A_S31	15851	16186	nCoV-2019_53	33634.4
2021-02-12-ARTIC-WG0A_S31	16144	16485	nCoV-2019_54	10893.8
2021-02-12-ARTIC-WG0A_S31	16444	16804	nCoV-2019_55	4688.32
2021-02-12-ARTIC-WG0A_S31	16770	17130	nCoV-2019_56	16382.8
2021-02-12-ARTIC-WG0A_S31	17087	17430	nCoV-2019_57	37941.9
2021-02-12-ARTIC-WG0A_S31	17406	17738	nCoV-2019_58	31269.5
2021-02-12-ARTIC-WG0A_S31	17697	18036	nCoV-2019_59	23787.1
2021-02-12-ARTIC-WG0A_S31	17993	18324	nCoV-2019_60	21026.9
2021-02-12-ARTIC-WG0A_S31	18275	18650	nCoV-2019_61	17626.8
2021-02-12-ARTIC-WG0A_S31	18618	18957	nCoV-2019_62	4581.49
2021-02-12-ARTIC-WG0A_S31	18918	19275	nCoV-2019_63	19745
2021-02-12-ARTIC-WG0A_S31	19232	19591	nCoV-2019_64	3825
2021-02-12-ARTIC-WG0A_S31	19570	19911	nCoV-2019_65	2693.42
2021-02-12-ARTIC-WG0A_S31	19866	20231	nCoV-2019_66	547.72
2021-02-12-ARTIC-WG0A_S31	20200	20542	nCoV-2019_67	1225.12
2021-02-12-ARTIC-WG0A_S31	20496	20867	nCoV-2019_68	2975.63
2021-02-12-ARTIC-WG0A_S31	20813	21146	nCoV-2019_69	17993.3
2021-02-12-ARTIC-WG0A_S31	21104	21427	nCoV-2019_70	15942.8
2021-02-12-ARTIC-WG0A_S31	21386	21716	nCoV-2019_71	3661.37
2021-02-12-ARTIC-WG0A_S31	21682	22013	nCoV-2019_72	13041.9
2021-02-12-ARTIC-WG0A_S31	21990	22324	nCoV-2019_73	7283.37
2021-02-12-ARTIC-WG0A_S31	22290	22626	nCoV-2019_74	34949.6
2021-02-12-ARTIC-WG0A_S31	22542	22877	nCoV-2019_75	19016.8
2021-02-12-ARTIC-WG0A_S31	22821	23189	nCoV-2019_76	43229.7
2021-02-12-ARTIC-WG0A_S31	23144	23500	nCoV-2019_77	12175.4
2021-02-12-ARTIC-WG0A_S31	23466	23822	nCoV-2019_78	26942.6
2021-02-12-ARTIC-WG0A_S31	23812	24145	nCoV-2019_79	1086.25
2021-02-12-ARTIC-WG0A_S31	24100	24443	nCoV-2019_80	2590.56
2021-02-12-ARTIC-WG0A_S31	24416	24765	nCoV-2019_81	6475.88
2021-02-12-ARTIC-WG0A_S31	24721	25052	nCoV-2019_82	3324.22
2021-02-12-ARTIC-WG0A_S31	25003	25347	nCoV-2019_83	11787.7
2021-02-12-ARTIC-WG0A_S31	25301	25646	nCoV-2019_84	1043.79
2021-02-12-ARTIC-WG0A_S31	25623	25969	nCoV-2019_85	2155.94
2021-02-12-ARTIC-WG0A_S31	25924	26290	nCoV-2019_86	4049.07
2021-02-12-ARTIC-WG0A_S31	26219	26566	nCoV-2019_87	16205.3
2021-02-12-ARTIC-WG0A_S31	26542	26890	nCoV-2019_88	37789.9
2021-02-12-ARTIC-WG0A_S31	26860	27190	nCoV-2019_89	58141.7
2021-02-12-ARTIC-WG0A_S31	27164	27511	nCoV-2019_90	50679.8
2021-02-12-ARTIC-WG0A_S31	27471	27825	nCoV-2019_91	12835.3
2021-02-12-ARTIC-WG0A_S31	27808	28145	nCoV-2019_92	26329.5
2021-02-12-ARTIC-WG0A_S31	28104	28442	nCoV-2019_93	72931.1
2021-02-12-ARTIC-WG0A_S31	28416	28756	nCoV-2019_94	34702.9
2021-02-12-ARTIC-WG0A_S31	28699	29041	nCoV-2019_95	20512.3
2021-02-12-ARTIC-WG0A_S31	29007	29356	nCoV-2019_96	99776.5
2021-02-12-ARTIC-WG0A_S31	29316	29665	nCoV-2019_97	40165
2021-02-12-ARTIC-WG0A_S31	29510	29836	nCoV-2019_98	50557.8
2021-02-12-ARTIC-WG0Hm_S32	54	385	nCoV-2019_1	6536.7
2021-02-12-ARTIC-WG0Hm_S32	342	704	nCoV-2019_2	50264.8
2021-02-12-ARTIC-WG0Hm_S32	664	1004	nCoV-2019_3	9397.95
2021-02-12-ARTIC-WG0Hm_S32	965	1312	nCoV-2019_4	30824.3
2021-02-12-ARTIC-WG0Hm_S32	1264	1623	nCoV-2019_5	9540.84
2021-02-12-ARTIC-WG0Hm_S32	1595	1942	nCoV-2019_6	60970.3
2021-02-12-ARTIC-WG0Hm_S32	1897	2242	nCoV-2019_7	13670.3
2021-02-12-ARTIC-WG0Hm_S32	2205	2568	nCoV-2019_8	5098.24
2021-02-12-ARTIC-WG0Hm_S32	2529	2880	nCoV-2019_9	3455.42
2021-02-12-ARTIC-WG0Hm_S32	2850	3183	nCoV-2019_10	23413.6
2021-02-12-ARTIC-WG0Hm_S32	3166	3507	nCoV-2019_11	19751.3
2021-02-12-ARTIC-WG0Hm_S32	3482	3826	nCoV-2019_12	1413
2021-02-12-ARTIC-WG0Hm_S32	3795	4142	nCoV-2019_13	5151.83
2021-02-12-ARTIC-WG0Hm_S32	4077	4402	nCoV-2019_14	9556.36
2021-02-12-ARTIC-WG0Hm_S32	4322	4666	nCoV-2019_15	17475.5
2021-02-12-ARTIC-WG0Hm_S32	4658	4995	nCoV-2019_16	13197.1
2021-02-12-ARTIC-WG0Hm_S32	4966	5296	nCoV-2019_17	3221.79
2021-02-12-ARTIC-WG0Hm_S32	5287	5620	nCoV-2019_18	31558.5
2021-02-12-ARTIC-WG0Hm_S32	5586	5932	nCoV-2019_19	23788
2021-02-12-ARTIC-WG0Hm_S32	5894	6247	nCoV-2019_20	4165.17
2021-02-12-ARTIC-WG0Hm_S32	6197	6526	nCoV-2019_21	11809.5
2021-02-12-ARTIC-WG0Hm_S32	6495	6846	nCoV-2019_22	25878
2021-02-12-ARTIC-WG0Hm_S32	6745	7092	nCoV-2019_23	9920.4
2021-02-12-ARTIC-WG0Hm_S32	7058	7389	nCoV-2019_24	25530.6
2021-02-12-ARTIC-WG0Hm_S32	7332	7671	nCoV-2019_25	10712.5
2021-02-12-ARTIC-WG0Hm_S32	7651	7997	nCoV-2019_26	778.83
2021-02-12-ARTIC-WG0Hm_S32	7968	8319	nCoV-2019_27	6104.32
2021-02-12-ARTIC-WG0Hm_S32	8275	8635	nCoV-2019_28	748.45
2021-02-12-ARTIC-WG0Hm_S32	8619	8954	nCoV-2019_29	1830.3
2021-02-12-ARTIC-WG0Hm_S32	8913	9245	nCoV-2019_30	2020.86
2021-02-12-ARTIC-WG0Hm_S32	9226	9557	nCoV-2019_31	51929.7
2021-02-12-ARTIC-WG0Hm_S32	9502	9834	nCoV-2019_32	87577.5
2021-02-12-ARTIC-WG0Hm_S32	9806	10146	nCoV-2019_33	24019.8
2021-02-12-ARTIC-WG0Hm_S32	10099	10437	nCoV-2019_34	23959.3
2021-02-12-ARTIC-WG0Hm_S32	10384	10737	nCoV-2019_35	7302.79
2021-02-12-ARTIC-WG0Hm_S32	10688	11048	nCoV-2019_36	1315.02
2021-02-12-ARTIC-WG0Hm_S32	11022	11372	nCoV-2019_37	14129.6
2021-02-12-ARTIC-WG0Hm_S32	11331	11668	nCoV-2019_38	24806.2
2021-02-12-ARTIC-WG0Hm_S32	11584	11927	nCoV-2019_39	13142.2
2021-02-12-ARTIC-WG0Hm_S32	11889	12234	nCoV-2019_40	28985.1
2021-02-12-ARTIC-WG0Hm_S32	12133	12465	nCoV-2019_41	21185
2021-02-12-ARTIC-WG0Hm_S32	12439	12779	nCoV-2019_42	22506.9
2021-02-12-ARTIC-WG0Hm_S32	12732	13074	nCoV-2019_43	39968.7
2021-02-12-ARTIC-WG0Hm_S32	13029	13363	nCoV-2019_44	25291.4
2021-02-12-ARTIC-WG0Hm_S32	13344	13660	nCoV-2019_45	14931.2
2021-02-12-ARTIC-WG0Hm_S32	13625	13961	nCoV-2019_46	17462.7
2021-02-12-ARTIC-WG0Hm_S32	13946	14271	nCoV-2019_47	3248.89
2021-02-12-ARTIC-WG0Hm_S32	14232	14579	nCoV-2019_48	20809.4
2021-02-12-ARTIC-WG0Hm_S32	14570	14898	nCoV-2019_49	11981.1
2021-02-12-ARTIC-WG0Hm_S32	14895	15224	nCoV-2019_50	22727.7
2021-02-12-ARTIC-WG0Hm_S32	15193	15538	nCoV-2019_51	12114.8
2021-02-12-ARTIC-WG0Hm_S32	15503	15861	nCoV-2019_52	26401.6
2021-02-12-ARTIC-WG0Hm_S32	15851	16186	nCoV-2019_53	17761.8
2021-02-12-ARTIC-WG0Hm_S32	16144	16485	nCoV-2019_54	2239.01
2021-02-12-ARTIC-WG0Hm_S32	16444	16804	nCoV-2019_55	0
2021-02-12-ARTIC-WG0Hm_S32	16770	17130	nCoV-2019_56	4066.8
2021-02-12-ARTIC-WG0Hm_S32	17087	17430	nCoV-2019_57	33193.4
2021-02-12-ARTIC-WG0Hm_S32	17406	17738	nCoV-2019_58	31222.9
2021-02-12-ARTIC-WG0Hm_S32	17697	18036	nCoV-2019_59	5902.33
2021-02-12-ARTIC-WG0Hm_S32	17993	18324	nCoV-2019_60	15145
2021-02-12-ARTIC-WG0Hm_S32	18275	18650	nCoV-2019_61	3813.81
2021-02-12-ARTIC-WG0Hm_S32	18618	18957	nCoV-2019_62	19774.5
2021-02-12-ARTIC-WG0Hm_S32	18918	19275	nCoV-2019_63	2937.63
2021-02-12-ARTIC-WG0Hm_S32	19232	19591	nCoV-2019_64	3165.53
2021-02-12-ARTIC-WG0Hm_S32	19570	19911	nCoV-2019_65	4410.38
2021-02-12-ARTIC-WG0Hm_S32	19866	20231	nCoV-2019_66	11799.9
2021-02-12-ARTIC-WG0Hm_S32	20200	20542	nCoV-2019_67	4694.79
2021-02-12-ARTIC-WG0Hm_S32	20496	20867	nCoV-2019_68	12781.3
2021-02-12-ARTIC-WG0Hm_S32	20813	21146	nCoV-2019_69	10544.2
2021-02-12-ARTIC-WG0Hm_S32	21104	21427	nCoV-2019_70	16630.4
2021-02-12-ARTIC-WG0Hm_S32	21386	21716	nCoV-2019_71	5119.25
2021-02-12-ARTIC-WG0Hm_S32	21682	22013	nCoV-2019_72	9721.41
2021-02-12-ARTIC-WG0Hm_S32	21990	22324	nCoV-2019_73	9726.31
2021-02-12-ARTIC-WG0Hm_S32	22290	22626	nCoV-2019_74	54248.5
2021-02-12-ARTIC-WG0Hm_S32	22542	22877	nCoV-2019_75	17732.4
2021-02-12-ARTIC-WG0Hm_S32	22821	23189	nCoV-2019_76	17141.6
2021-02-12-ARTIC-WG0Hm_S32	23144	23500	nCoV-2019_77	8423.57
2021-02-12-ARTIC-WG0Hm_S32	23466	23822	nCoV-2019_78	10087.4
2021-02-12-ARTIC-WG0Hm_S32	23812	24145	nCoV-2019_79	1783.41
2021-02-12-ARTIC-WG0Hm_S32	24100	24443	nCoV-2019_80	3424.55
2021-02-12-ARTIC-WG0Hm_S32	24416	24765	nCoV-2019_81	16036.6
2021-02-12-ARTIC-WG0Hm_S32	24721	25052	nCoV-2019_82	27416.2
2021-02-12-ARTIC-WG0Hm_S32	25003	25347	nCoV-2019_83	17204.6
2021-02-12-ARTIC-WG0Hm_S32	25301	25646	nCoV-2019_84	19031.6
2021-02-12-ARTIC-WG0Hm_S32	25623	25969	nCoV-2019_85	2471.69
2021-02-12-ARTIC-WG0Hm_S32	25924	26290	nCoV-2019_86	5225.06
2021-02-12-ARTIC-WG0Hm_S32	26219	26566	nCoV-2019_87	20152.3
2021-02-12-ARTIC-WG0Hm_S32	26542	26890	nCoV-2019_88	20664.7
2021-02-12-ARTIC-WG0Hm_S32	26860	27190	nCoV-2019_89	44697.2
2021-02-12-ARTIC-WG0Hm_S32	27164	27511	nCoV-2019_90	3103.32
2021-02-12-ARTIC-WG0Hm_S32	27471	27825	nCoV-2019_91	3439.14
2021-02-12-ARTIC-WG0Hm_S32	27808	28145	nCoV-2019_92	10995.6
2021-02-12-ARTIC-WG0Hm_S32	28104	28442	nCoV-2019_93	41241
2021-02-12-ARTIC-WG0Hm_S32	28416	28756	nCoV-2019_94	20066
2021-02-12-ARTIC-WG0Hm_S32	28699	29041	nCoV-2019_95	8349.76
2021-02-12-ARTIC-WG0Hm_S32	29007	29356	nCoV-2019_96	40558
2021-02-12-ARTIC-WG0Hm_S32	29316	29665	nCoV-2019_97	20830.2
2021-02-12-ARTIC-WG0Hm_S32	29510	29836	nCoV-2019_98	30972.3
2021-02-12-ARTIC-WG0Hp_S33	54	385	nCoV-2019_1	10806.5
2021-02-12-ARTIC-WG0Hp_S33	342	704	nCoV-2019_2	34297.7
2021-02-12-ARTIC-WG0Hp_S33	664	1004	nCoV-2019_3	27171.4
2021-02-12-ARTIC-WG0Hp_S33	965	1312	nCoV-2019_4	22196.8
2021-02-12-ARTIC-WG0Hp_S33	1264	1623	nCoV-2019_5	11065.9
2021-02-12-ARTIC-WG0Hp_S33	1595	1942	nCoV-2019_6	28127.4
2021-02-12-ARTIC-WG0Hp_S33	1897	2242	nCoV-2019_7	19440.6
2021-02-12-ARTIC-WG0Hp_S33	2205	2568	nCoV-2019_8	9984.29
2021-02-12-ARTIC-WG0Hp_S33	2529	2880	nCoV-2019_9	8956.46
2021-02-12-ARTIC-WG0Hp_S33	2850	3183	nCoV-2019_10	24032.1
2021-02-12-ARTIC-WG0Hp_S33	3166	3507	nCoV-2019_11	20360.9
2021-02-12-ARTIC-WG0Hp_S33	3482	3826	nCoV-2019_12	13094.7
2021-02-12-ARTIC-WG0Hp_S33	3795	4142	nCoV-2019_13	15774.5
2021-02-12-ARTIC-WG0Hp_S33	4077	4402	nCoV-2019_14	23999.7
2021-02-12-ARTIC-WG0Hp_S33	4322	4666	nCoV-2019_15	19184.4
2021-02-12-ARTIC-WG0Hp_S33	4658	4995	nCoV-2019_16	15590.8
2021-02-12-ARTIC-WG0Hp_S33	4966	5296	nCoV-2019_17	4091.11
2021-02-12-ARTIC-WG0Hp_S33	5287	5620	nCoV-2019_18	31771.2
2021-02-12-ARTIC-WG0Hp_S33	5586	5932	nCoV-2019_19	21511.4
2021-02-12-ARTIC-WG0Hp_S33	5894	6247	nCoV-2019_20	13626.8
2021-02-12-ARTIC-WG0Hp_S33	6197	6526	nCoV-2019_21	16143.3
2021-02-12-ARTIC-WG0Hp_S33	6495	6846	nCoV-2019_22	18074.3
2021-02-12-ARTIC-WG0Hp_S33	6745	7092	nCoV-2019_23	9522.41
2021-02-12-ARTIC-WG0Hp_S33	7058	7389	nCoV-2019_24	20492.3
2021-02-12-ARTIC-WG0Hp_S33	7332	7671	nCoV-2019_25	18500.6
2021-02-12-ARTIC-WG0Hp_S33	7651	7997	nCoV-2019_26	16279.3
2021-02-12-ARTIC-WG0Hp_S33	7968	8319	nCoV-2019_27	6404.21
2021-02-12-ARTIC-WG0Hp_S33	8275	8635	nCoV-2019_28	12260.8
2021-02-12-ARTIC-WG0Hp_S33	8619	8954	nCoV-2019_29	8153.78
2021-02-12-ARTIC-WG0Hp_S33	8913	9245	nCoV-2019_30	17856.8
2021-02-12-ARTIC-WG0Hp_S33	9226	9557	nCoV-2019_31	36459.5
2021-02-12-ARTIC-WG0Hp_S33	9502	9834	nCoV-2019_32	50749.9
2021-02-12-ARTIC-WG0Hp_S33	9806	10146	nCoV-2019_33	27544.6
2021-02-12-ARTIC-WG0Hp_S33	10099	10437	nCoV-2019_34	38054.8
2021-02-12-ARTIC-WG0Hp_S33	10384	10737	nCoV-2019_35	21366.6
2021-02-12-ARTIC-WG0Hp_S33	10688	11048	nCoV-2019_36	18015.8
2021-02-12-ARTIC-WG0Hp_S33	11022	11372	nCoV-2019_37	31777.8
2021-02-12-ARTIC-WG0Hp_S33	11331	11668	nCoV-2019_38	56335.6
2021-02-12-ARTIC-WG0Hp_S33	11584	11927	nCoV-2019_39	35319
2021-02-12-ARTIC-WG0Hp_S33	11889	12234	nCoV-2019_40	52715.8
2021-02-12-ARTIC-WG0Hp_S33	12133	12465	nCoV-2019_41	38385.6
2021-02-12-ARTIC-WG0Hp_S33	12439	12779	nCoV-2019_42	29961
2021-02-12-ARTIC-WG0Hp_S33	12732	13074	nCoV-2019_43	41720.2
2021-02-12-ARTIC-WG0Hp_S33	13029	13363	nCoV-2019_44	32450
2021-02-12-ARTIC-WG0Hp_S33	13344	13660	nCoV-2019_45	15661.1
2021-02-12-ARTIC-WG0Hp_S33	13625	13961	nCoV-2019_46	25758
2021-02-12-ARTIC-WG0Hp_S33	13946	14271	nCoV-2019_47	24208.4
2021-02-12-ARTIC-WG0Hp_S33	14232	14579	nCoV-2019_48	37027.3
2021-02-12-ARTIC-WG0Hp_S33	14570	14898	nCoV-2019_49	32249.2
2021-02-12-ARTIC-WG0Hp_S33	14895	15224	nCoV-2019_50	27172.3
2021-02-12-ARTIC-WG0Hp_S33	15193	15538	nCoV-2019_51	25783.8
2021-02-12-ARTIC-WG0Hp_S33	15503	15861	nCoV-2019_52	31035.9
2021-02-12-ARTIC-WG0Hp_S33	15851	16186	nCoV-2019_53	48785.5
2021-02-12-ARTIC-WG0Hp_S33	16144	16485	nCoV-2019_54	32128.5
2021-02-12-ARTIC-WG0Hp_S33	16444	16804	nCoV-2019_55	15597.6
2021-02-12-ARTIC-WG0Hp_S33	16770	17130	nCoV-2019_56	28138.6
2021-02-12-ARTIC-WG0Hp_S33	17087	17430	nCoV-2019_57	56356
2021-02-12-ARTIC-WG0Hp_S33	17406	17738	nCoV-2019_58	32664.1
2021-02-12-ARTIC-WG0Hp_S33	17697	18036	nCoV-2019_59	30690.7
2021-02-12-ARTIC-WG0Hp_S33	17993	18324	nCoV-2019_60	26810.1
2021-02-12-ARTIC-WG0Hp_S33	18275	18650	nCoV-2019_61	21799.2
2021-02-12-ARTIC-WG0Hp_S33	18618	18957	nCoV-2019_62	28732
2021-02-12-ARTIC-WG0Hp_S33	18918	19275	nCoV-2019_63	26506.1
2021-02-12-ARTIC-WG0Hp_S33	19232	19591	nCoV-2019_64	7159.5
2021-02-12-ARTIC-WG0Hp_S33	19570	19911	nCoV-2019_65	10470.3
2021-02-12-ARTIC-WG0Hp_S33	19866	20231	nCoV-2019_66	10580.6
2021-02-12-ARTIC-WG0Hp_S33	20200	20542	nCoV-2019_67	9031.54
2021-02-12-ARTIC-WG0Hp_S33	20496	20867	nCoV-2019_68	19191.2
2021-02-12-ARTIC-WG0Hp_S33	20813	21146	nCoV-2019_69	21164.7
2021-02-12-ARTIC-WG0Hp_S33	21104	21427	nCoV-2019_70	20328.1
2021-02-12-ARTIC-WG0Hp_S33	21386	21716	nCoV-2019_71	7002.92
2021-02-12-ARTIC-WG0Hp_S33	21682	22013	nCoV-2019_72	8672.92
2021-02-12-ARTIC-WG0Hp_S33	21990	22324	nCoV-2019_73	10823.3
2021-02-12-ARTIC-WG0Hp_S33	22290	22626	nCoV-2019_74	29936.7
2021-02-12-ARTIC-WG0Hp_S33	22542	22877	nCoV-2019_75	20740.6
2021-02-12-ARTIC-WG0Hp_S33	22821	23189	nCoV-2019_76	20864.4
2021-02-12-ARTIC-WG0Hp_S33	23144	23500	nCoV-2019_77	20621.2
2021-02-12-ARTIC-WG0Hp_S33	23466	23822	nCoV-2019_78	18915.1
2021-02-12-ARTIC-WG0Hp_S33	23812	24145	nCoV-2019_79	8278.41
2021-02-12-ARTIC-WG0Hp_S33	24100	24443	nCoV-2019_80	12232.3
2021-02-12-ARTIC-WG0Hp_S33	24416	24765	nCoV-2019_81	25855.8
2021-02-12-ARTIC-WG0Hp_S33	24721	25052	nCoV-2019_82	50558.9
2021-02-12-ARTIC-WG0Hp_S33	25003	25347	nCoV-2019_83	35953
2021-02-12-ARTIC-WG0Hp_S33	25301	25646	nCoV-2019_84	27181.2
2021-02-12-ARTIC-WG0Hp_S33	25623	25969	nCoV-2019_85	5553.24
2021-02-12-ARTIC-WG0Hp_S33	25924	26290	nCoV-2019_86	6950.85
2021-02-12-ARTIC-WG0Hp_S33	26219	26566	nCoV-2019_87	17064
2021-02-12-ARTIC-WG0Hp_S33	26542	26890	nCoV-2019_88	31778.3
2021-02-12-ARTIC-WG0Hp_S33	26860	27190	nCoV-2019_89	34101.9
2021-02-12-ARTIC-WG0Hp_S33	27164	27511	nCoV-2019_90	31786.1
2021-02-12-ARTIC-WG0Hp_S33	27471	27825	nCoV-2019_91	12257.1
2021-02-12-ARTIC-WG0Hp_S33	27808	28145	nCoV-2019_92	18861.5
2021-02-12-ARTIC-WG0Hp_S33	28104	28442	nCoV-2019_93	36608.5
2021-02-12-ARTIC-WG0Hp_S33	28416	28756	nCoV-2019_94	16452.7
2021-02-12-ARTIC-WG0Hp_S33	28699	29041	nCoV-2019_95	12828.5
2021-02-12-ARTIC-WG0Hp_S33	29007	29356	nCoV-2019_96	39672.7
2021-02-12-ARTIC-WG0Hp_S33	29316	29665	nCoV-2019_97	23895.5
2021-02-12-ARTIC-WG0Hp_S33	29510	29836	nCoV-2019_98	24282.5
2021-02-12-ARTIC-WG0P_S34	54	385	nCoV-2019_1	17056.1
2021-02-12-ARTIC-WG0P_S34	342	704	nCoV-2019_2	35757.7
2021-02-12-ARTIC-WG0P_S34	664	1004	nCoV-2019_3	28138.3
2021-02-12-ARTIC-WG0P_S34	965	1312	nCoV-2019_4	24265.1
2021-02-12-ARTIC-WG0P_S34	1264	1623	nCoV-2019_5	11958.1
2021-02-12-ARTIC-WG0P_S34	1595	1942	nCoV-2019_6	24002.4
2021-02-12-ARTIC-WG0P_S34	1897	2242	nCoV-2019_7	18451.1
2021-02-12-ARTIC-WG0P_S34	2205	2568	nCoV-2019_8	8369.18
2021-02-12-ARTIC-WG0P_S34	2529	2880	nCoV-2019_9	8215.76
2021-02-12-ARTIC-WG0P_S34	2850	3183	nCoV-2019_10	20372.5
2021-02-12-ARTIC-WG0P_S34	3166	3507	nCoV-2019_11	19531.7
2021-02-12-ARTIC-WG0P_S34	3482	3826	nCoV-2019_12	12242.8
2021-02-12-ARTIC-WG0P_S34	3795	4142	nCoV-2019_13	20175.8
2021-02-12-ARTIC-WG0P_S34	4077	4402	nCoV-2019_14	27321.6
2021-02-12-ARTIC-WG0P_S34	4322	4666	nCoV-2019_15	22809.1
2021-02-12-ARTIC-WG0P_S34	4658	4995	nCoV-2019_16	15437.9
2021-02-12-ARTIC-WG0P_S34	4966	5296	nCoV-2019_17	3110.98
2021-02-12-ARTIC-WG0P_S34	5287	5620	nCoV-2019_18	33990.1
2021-02-12-ARTIC-WG0P_S34	5586	5932	nCoV-2019_19	23638.5
2021-02-12-ARTIC-WG0P_S34	5894	6247	nCoV-2019_20	14180.6
2021-02-12-ARTIC-WG0P_S34	6197	6526	nCoV-2019_21	18788.5
2021-02-12-ARTIC-WG0P_S34	6495	6846	nCoV-2019_22	18778.5
2021-02-12-ARTIC-WG0P_S34	6745	7092	nCoV-2019_23	9671.67
2021-02-12-ARTIC-WG0P_S34	7058	7389	nCoV-2019_24	20890.9
2021-02-12-ARTIC-WG0P_S34	7332	7671	nCoV-2019_25	20853.8
2021-02-12-ARTIC-WG0P_S34	7651	7997	nCoV-2019_26	20725.6
2021-02-12-ARTIC-WG0P_S34	7968	8319	nCoV-2019_27	12933.2
2021-02-12-ARTIC-WG0P_S34	8275	8635	nCoV-2019_28	14183.5
2021-02-12-ARTIC-WG0P_S34	8619	8954	nCoV-2019_29	9682.25
2021-02-12-ARTIC-WG0P_S34	8913	9245	nCoV-2019_30	17407.9
2021-02-12-ARTIC-WG0P_S34	9226	9557	nCoV-2019_31	34531
2021-02-12-ARTIC-WG0P_S34	9502	9834	nCoV-2019_32	45212.2
2021-02-12-ARTIC-WG0P_S34	9806	10146	nCoV-2019_33	22350.4
2021-02-12-ARTIC-WG0P_S34	10099	10437	nCoV-2019_34	28060.8
2021-02-12-ARTIC-WG0P_S34	10384	10737	nCoV-2019_35	14939.2
2021-02-12-ARTIC-WG0P_S34	10688	11048	nCoV-2019_36	16430.9
2021-02-12-ARTIC-WG0P_S34	11022	11372	nCoV-2019_37	26265.9
2021-02-12-ARTIC-WG0P_S34	11331	11668	nCoV-2019_38	47055.4
2021-02-12-ARTIC-WG0P_S34	11584	11927	nCoV-2019_39	33711.8
2021-02-12-ARTIC-WG0P_S34	11889	12234	nCoV-2019_40	47591.8
2021-02-12-ARTIC-WG0P_S34	12133	12465	nCoV-2019_41	40197.2
2021-02-12-ARTIC-WG0P_S34	12439	12779	nCoV-2019_42	28770.3
2021-02-12-ARTIC-WG0P_S34	12732	13074	nCoV-2019_43	41035.1
2021-02-12-ARTIC-WG0P_S34	13029	13363	nCoV-2019_44	29513.7
2021-02-12-ARTIC-WG0P_S34	13344	13660	nCoV-2019_45	15144.5
2021-02-12-ARTIC-WG0P_S34	13625	13961	nCoV-2019_46	25844.9
2021-02-12-ARTIC-WG0P_S34	13946	14271	nCoV-2019_47	28080.8
2021-02-12-ARTIC-WG0P_S34	14232	14579	nCoV-2019_48	37097.9
2021-02-12-ARTIC-WG0P_S34	14570	14898	nCoV-2019_49	35554.4
2021-02-12-ARTIC-WG0P_S34	14895	15224	nCoV-2019_50	26471.3
2021-02-12-ARTIC-WG0P_S34	15193	15538	nCoV-2019_51	32975.2
2021-02-12-ARTIC-WG0P_S34	15503	15861	nCoV-2019_52	34879.7
2021-02-12-ARTIC-WG0P_S34	15851	16186	nCoV-2019_53	50426.7
2021-02-12-ARTIC-WG0P_S34	16144	16485	nCoV-2019_54	35606.3
2021-02-12-ARTIC-WG0P_S34	16444	16804	nCoV-2019_55	17166.8
2021-02-12-ARTIC-WG0P_S34	16770	17130	nCoV-2019_56	29894.5
2021-02-12-ARTIC-WG0P_S34	17087	17430	nCoV-2019_57	57204.8
2021-02-12-ARTIC-WG0P_S34	17406	17738	nCoV-2019_58	34658.9
2021-02-12-ARTIC-WG0P_S34	17697	18036	nCoV-2019_59	34185.3
2021-02-12-ARTIC-WG0P_S34	17993	18324	nCoV-2019_60	29252.4
2021-02-12-ARTIC-WG0P_S34	18275	18650	nCoV-2019_61	20606.3
2021-02-12-ARTIC-WG0P_S34	18618	18957	nCoV-2019_62	30473.9
2021-02-12-ARTIC-WG0P_S34	18918	19275	nCoV-2019_63	28761.1
2021-02-12-ARTIC-WG0P_S34	19232	19591	nCoV-2019_64	6938.27
2021-02-12-ARTIC-WG0P_S34	19570	19911	nCoV-2019_65	12685.7
2021-02-12-ARTIC-WG0P_S34	19866	20231	nCoV-2019_66	8490.65
2021-02-12-ARTIC-WG0P_S34	20200	20542	nCoV-2019_67	11407.8
2021-02-12-ARTIC-WG0P_S34	20496	20867	nCoV-2019_68	20912.7
2021-02-12-ARTIC-WG0P_S34	20813	21146	nCoV-2019_69	27248.1
2021-02-12-ARTIC-WG0P_S34	21104	21427	nCoV-2019_70	26758.7
2021-02-12-ARTIC-WG0P_S34	21386	21716	nCoV-2019_71	8260.31
2021-02-12-ARTIC-WG0P_S34	21682	22013	nCoV-2019_72	7706.69
2021-02-12-ARTIC-WG0P_S34	21990	22324	nCoV-2019_73	14798.8
2021-02-12-ARTIC-WG0P_S34	22290	22626	nCoV-2019_74	30810.8
2021-02-12-ARTIC-WG0P_S34	22542	22877	nCoV-2019_75	23681.2
2021-02-12-ARTIC-WG0P_S34	22821	23189	nCoV-2019_76	22923.3
2021-02-12-ARTIC-WG0P_S34	23144	23500	nCoV-2019_77	22611
2021-02-12-ARTIC-WG0P_S34	23466	23822	nCoV-2019_78	15049.5
2021-02-12-ARTIC-WG0P_S34	23812	24145	nCoV-2019_79	10674.8
2021-02-12-ARTIC-WG0P_S34	24100	24443	nCoV-2019_80	12309.7
2021-02-12-ARTIC-WG0P_S34	24416	24765	nCoV-2019_81	24614.3
2021-02-12-ARTIC-WG0P_S34	24721	25052	nCoV-2019_82	42282.3
2021-02-12-ARTIC-WG0P_S34	25003	25347	nCoV-2019_83	33958.5
2021-02-12-ARTIC-WG0P_S34	25301	25646	nCoV-2019_84	26363
2021-02-12-ARTIC-WG0P_S34	25623	25969	nCoV-2019_85	8459.11
2021-02-12-ARTIC-WG0P_S34	25924	26290	nCoV-2019_86	8151.78
2021-02-12-ARTIC-WG0P_S34	26219	26566	nCoV-2019_87	20342
2021-02-12-ARTIC-WG0P_S34	26542	26890	nCoV-2019_88	33694.8
2021-02-12-ARTIC-WG0P_S34	26860	27190	nCoV-2019_89	40512.2
2021-02-12-ARTIC-WG0P_S34	27164	27511	nCoV-2019_90	38751
2021-02-12-ARTIC-WG0P_S34	27471	27825	nCoV-2019_91	18117
2021-02-12-ARTIC-WG0P_S34	27808	28145	nCoV-2019_92	23104.5
2021-02-12-ARTIC-WG0P_S34	28104	28442	nCoV-2019_93	46066.5
2021-02-12-ARTIC-WG0P_S34	28416	28756	nCoV-2019_94	21174.1
2021-02-12-ARTIC-WG0P_S34	28699	29041	nCoV-2019_95	17136.3
2021-02-12-ARTIC-WG0P_S34	29007	29356	nCoV-2019_96	55054.6
2021-02-12-ARTIC-WG0P_S34	29316	29665	nCoV-2019_97	36837.6
2021-02-12-ARTIC-WG0P_S34	29510	29836	nCoV-2019_98	37195
2021-02-12-ARTIC-WG0R_S35	54	385	nCoV-2019_1	10247.9
2021-02-12-ARTIC-WG0R_S35	342	704	nCoV-2019_2	26559.8
2021-02-12-ARTIC-WG0R_S35	664	1004	nCoV-2019_3	13885.3
2021-02-12-ARTIC-WG0R_S35	965	1312	nCoV-2019_4	1225.88
2021-02-12-ARTIC-WG0R_S35	1264	1623	nCoV-2019_5	1952.66
2021-02-12-ARTIC-WG0R_S35	1595	1942	nCoV-2019_6	38164.8
2021-02-12-ARTIC-WG0R_S35	1897	2242	nCoV-2019_7	13972.6
2021-02-12-ARTIC-WG0R_S35	2205	2568	nCoV-2019_8	10519.8
2021-02-12-ARTIC-WG0R_S35	2529	2880	nCoV-2019_9	4359.82
2021-02-12-ARTIC-WG0R_S35	2850	3183	nCoV-2019_10	11069.2
2021-02-12-ARTIC-WG0R_S35	3166	3507	nCoV-2019_11	13636.1
2021-02-12-ARTIC-WG0R_S35	3482	3826	nCoV-2019_12	6264.54
2021-02-12-ARTIC-WG0R_S35	3795	4142	nCoV-2019_13	3336.37
2021-02-12-ARTIC-WG0R_S35	4077	4402	nCoV-2019_14	7908.74
2021-02-12-ARTIC-WG0R_S35	4322	4666	nCoV-2019_15	9361.42
2021-02-12-ARTIC-WG0R_S35	4658	4995	nCoV-2019_16	8128.47
2021-02-12-ARTIC-WG0R_S35	4966	5296	nCoV-2019_17	1036.41
2021-02-12-ARTIC-WG0R_S35	5287	5620	nCoV-2019_18	20747.5
2021-02-12-ARTIC-WG0R_S35	5586	5932	nCoV-2019_19	11824.8
2021-02-12-ARTIC-WG0R_S35	5894	6247	nCoV-2019_20	13966.2
2021-02-12-ARTIC-WG0R_S35	6197	6526	nCoV-2019_21	7014.16
2021-02-12-ARTIC-WG0R_S35	6495	6846	nCoV-2019_22	20948.4
2021-02-12-ARTIC-WG0R_S35	6745	7092	nCoV-2019_23	7899.41
2021-02-12-ARTIC-WG0R_S35	7058	7389	nCoV-2019_24	7708.68
2021-02-12-ARTIC-WG0R_S35	7332	7671	nCoV-2019_25	9611.47
2021-02-12-ARTIC-WG0R_S35	7651	7997	nCoV-2019_26	28459.4
2021-02-12-ARTIC-WG0R_S35	7968	8319	nCoV-2019_27	5655.41
2021-02-12-ARTIC-WG0R_S35	8275	8635	nCoV-2019_28	14510.2
2021-02-12-ARTIC-WG0R_S35	8619	8954	nCoV-2019_29	3083.92
2021-02-12-ARTIC-WG0R_S35	8913	9245	nCoV-2019_30	12438.7
2021-02-12-ARTIC-WG0R_S35	9226	9557	nCoV-2019_31	9262.97
2021-02-12-ARTIC-WG0R_S35	9502	9834	nCoV-2019_32	23042.4
2021-02-12-ARTIC-WG0R_S35	9806	10146	nCoV-2019_33	12327.3
2021-02-12-ARTIC-WG0R_S35	10099	10437	nCoV-2019_34	41438.5
2021-02-12-ARTIC-WG0R_S35	10384	10737	nCoV-2019_35	8592.11
2021-02-12-ARTIC-WG0R_S35	10688	11048	nCoV-2019_36	9056.76
2021-02-12-ARTIC-WG0R_S35	11022	11372	nCoV-2019_37	14360.4
2021-02-12-ARTIC-WG0R_S35	11331	11668	nCoV-2019_38	35460.3
2021-02-12-ARTIC-WG0R_S35	11584	11927	nCoV-2019_39	20578.4
2021-02-12-ARTIC-WG0R_S35	11889	12234	nCoV-2019_40	39560.6
2021-02-12-ARTIC-WG0R_S35	12133	12465	nCoV-2019_41	28724
2021-02-12-ARTIC-WG0R_S35	12439	12779	nCoV-2019_42	28200.2
2021-02-12-ARTIC-WG0R_S35	12732	13074	nCoV-2019_43	37668.3
2021-02-12-ARTIC-WG0R_S35	13029	13363	nCoV-2019_44	29819.8
2021-02-12-ARTIC-WG0R_S35	13344	13660	nCoV-2019_45	10651.7
2021-02-12-ARTIC-WG0R_S35	13625	13961	nCoV-2019_46	13418.8
2021-02-12-ARTIC-WG0R_S35	13946	14271	nCoV-2019_47	8511.63
2021-02-12-ARTIC-WG0R_S35	14232	14579	nCoV-2019_48	42451.8
2021-02-12-ARTIC-WG0R_S35	14570	14898	nCoV-2019_49	36781.4
2021-02-12-ARTIC-WG0R_S35	14895	15224	nCoV-2019_50	8968.47
2021-02-12-ARTIC-WG0R_S35	15193	15538	nCoV-2019_51	19138.4
2021-02-12-ARTIC-WG0R_S35	15503	15861	nCoV-2019_52	27669.4
2021-02-12-ARTIC-WG0R_S35	15851	16186	nCoV-2019_53	48371.6
2021-02-12-ARTIC-WG0R_S35	16144	16485	nCoV-2019_54	21793.2
2021-02-12-ARTIC-WG0R_S35	16444	16804	nCoV-2019_55	4457.6
2021-02-12-ARTIC-WG0R_S35	16770	17130	nCoV-2019_56	14593.7
2021-02-12-ARTIC-WG0R_S35	17087	17430	nCoV-2019_57	41555.2
2021-02-12-ARTIC-WG0R_S35	17406	17738	nCoV-2019_58	27427
2021-02-12-ARTIC-WG0R_S35	17697	18036	nCoV-2019_59	27662.3
2021-02-12-ARTIC-WG0R_S35	17993	18324	nCoV-2019_60	14678.8
2021-02-12-ARTIC-WG0R_S35	18275	18650	nCoV-2019_61	16472.2
2021-02-12-ARTIC-WG0R_S35	18618	18957	nCoV-2019_62	6608.26
2021-02-12-ARTIC-WG0R_S35	18918	19275	nCoV-2019_63	27617.2
2021-02-12-ARTIC-WG0R_S35	19232	19591	nCoV-2019_64	4210.68
2021-02-12-ARTIC-WG0R_S35	19570	19911	nCoV-2019_65	7660.82
2021-02-12-ARTIC-WG0R_S35	19866	20231	nCoV-2019_66	5062.32
2021-02-12-ARTIC-WG0R_S35	20200	20542	nCoV-2019_67	3364.76
2021-02-12-ARTIC-WG0R_S35	20496	20867	nCoV-2019_68	8814.66
2021-02-12-ARTIC-WG0R_S35	20813	21146	nCoV-2019_69	15332.4
2021-02-12-ARTIC-WG0R_S35	21104	21427	nCoV-2019_70	7619.72
2021-02-12-ARTIC-WG0R_S35	21386	21716	nCoV-2019_71	1163.6
2021-02-12-ARTIC-WG0R_S35	21682	22013	nCoV-2019_72	2791.38
2021-02-12-ARTIC-WG0R_S35	21990	22324	nCoV-2019_73	598.11
2021-02-12-ARTIC-WG0R_S35	22290	22626	nCoV-2019_74	4957.1
2021-02-12-ARTIC-WG0R_S35	22542	22877	nCoV-2019_75	9463.64
2021-02-12-ARTIC-WG0R_S35	22821	23189	nCoV-2019_76	30471.4
2021-02-12-ARTIC-WG0R_S35	23144	23500	nCoV-2019_77	25333.2
2021-02-12-ARTIC-WG0R_S35	23466	23822	nCoV-2019_78	25441.5
2021-02-12-ARTIC-WG0R_S35	23812	24145	nCoV-2019_79	3342.18
2021-02-12-ARTIC-WG0R_S35	24100	24443	nCoV-2019_80	4115.98
2021-02-12-ARTIC-WG0R_S35	24416	24765	nCoV-2019_81	19517.4
2021-02-12-ARTIC-WG0R_S35	24721	25052	nCoV-2019_82	30146.8
2021-02-12-ARTIC-WG0R_S35	25003	25347	nCoV-2019_83	31212
2021-02-12-ARTIC-WG0R_S35	25301	25646	nCoV-2019_84	30341.7
2021-02-12-ARTIC-WG0R_S35	25623	25969	nCoV-2019_85	2359.11
2021-02-12-ARTIC-WG0R_S35	25924	26290	nCoV-2019_86	1901.27
2021-02-12-ARTIC-WG0R_S35	26219	26566	nCoV-2019_87	5643.18
2021-02-12-ARTIC-WG0R_S35	26542	26890	nCoV-2019_88	1672.24
2021-02-12-ARTIC-WG0R_S35	26860	27190	nCoV-2019_89	13019.2
2021-02-12-ARTIC-WG0R_S35	27164	27511	nCoV-2019_90	1082.35
2021-02-12-ARTIC-WG0R_S35	27471	27825	nCoV-2019_91	3381.69
2021-02-12-ARTIC-WG0R_S35	27808	28145	nCoV-2019_92	24276.2
2021-02-12-ARTIC-WG0R_S35	28104	28442	nCoV-2019_93	38795.4
2021-02-12-ARTIC-WG0R_S35	28416	28756	nCoV-2019_94	23637.2
2021-02-12-ARTIC-WG0R_S35	28699	29041	nCoV-2019_95	15126.1
2021-02-12-ARTIC-WG0R_S35	29007	29356	nCoV-2019_96	52383.8
2021-02-12-ARTIC-WG0R_S35	29316	29665	nCoV-2019_97	23542.1
2021-02-12-ARTIC-WG0R_S35	29510	29836	nCoV-2019_98	26087.3
2021-02-12-ARTIC-WG0W_S36	54	385	nCoV-2019_1	0
2021-02-12-ARTIC-WG0W_S36	342	704	nCoV-2019_2	0
2021-02-12-ARTIC-WG0W_S36	664	1004	nCoV-2019_3	0
2021-02-12-ARTIC-WG0W_S36	965	1312	nCoV-2019_4	0
2021-02-12-ARTIC-WG0W_S36	1264	1623	nCoV-2019_5	0.01
2021-02-12-ARTIC-WG0W_S36	1595	1942	nCoV-2019_6	0.1
2021-02-12-ARTIC-WG0W_S36	1897	2242	nCoV-2019_7	0
2021-02-12-ARTIC-WG0W_S36	2205	2568	nCoV-2019_8	0
2021-02-12-ARTIC-WG0W_S36	2529	2880	nCoV-2019_9	0
2021-02-12-ARTIC-WG0W_S36	2850	3183	nCoV-2019_10	0
2021-02-12-ARTIC-WG0W_S36	3166	3507	nCoV-2019_11	0
2021-02-12-ARTIC-WG0W_S36	3482	3826	nCoV-2019_12	0
2021-02-12-ARTIC-WG0W_S36	3795	4142	nCoV-2019_13	0
2021-02-12-ARTIC-WG0W_S36	4077	4402	nCoV-2019_14	0
2021-02-12-ARTIC-WG0W_S36	4322	4666	nCoV-2019_15	0
2021-02-12-ARTIC-WG0W_S36	4658	4995	nCoV-2019_16	0
2021-02-12-ARTIC-WG0W_S36	4966	5296	nCoV-2019_17	0
2021-02-12-ARTIC-WG0W_S36	5287	5620	nCoV-2019_18	0
2021-02-12-ARTIC-WG0W_S36	5586	5932	nCoV-2019_19	0
2021-02-12-ARTIC-WG0W_S36	5894	6247	nCoV-2019_20	0
2021-02-12-ARTIC-WG0W_S36	6197	6526	nCoV-2019_21	0
2021-02-12-ARTIC-WG0W_S36	6495	6846	nCoV-2019_22	0
2021-02-12-ARTIC-WG0W_S36	6745	7092	nCoV-2019_23	0
2021-02-12-ARTIC-WG0W_S36	7058	7389	nCoV-2019_24	0
2021-02-12-ARTIC-WG0W_S36	7332	7671	nCoV-2019_25	0
2021-02-12-ARTIC-WG0W_S36	7651	7997	nCoV-2019_26	0
2021-02-12-ARTIC-WG0W_S36	7968	8319	nCoV-2019_27	0
2021-02-12-ARTIC-WG0W_S36	8275	8635	nCoV-2019_28	0
2021-02-12-ARTIC-WG0W_S36	8619	8954	nCoV-2019_29	0
2021-02-12-ARTIC-WG0W_S36	8913	9245	nCoV-2019_30	0
2021-02-12-ARTIC-WG0W_S36	9226	9557	nCoV-2019_31	0
2021-02-12-ARTIC-WG0W_S36	9502	9834	nCoV-2019_32	0
2021-02-12-ARTIC-WG0W_S36	9806	10146	nCoV-2019_33	0
2021-02-12-ARTIC-WG0W_S36	10099	10437	nCoV-2019_34	0
2021-02-12-ARTIC-WG0W_S36	10384	10737	nCoV-2019_35	0
2021-02-12-ARTIC-WG0W_S36	10688	11048	nCoV-2019_36	0
2021-02-12-ARTIC-WG0W_S36	11022	11372	nCoV-2019_37	0
2021-02-12-ARTIC-WG0W_S36	11331	11668	nCoV-2019_38	0
2021-02-12-ARTIC-WG0W_S36	11584	11927	nCoV-2019_39	0
2021-02-12-ARTIC-WG0W_S36	11889	12234	nCoV-2019_40	0
2021-02-12-ARTIC-WG0W_S36	12133	12465	nCoV-2019_41	0
2021-02-12-ARTIC-WG0W_S36	12439	12779	nCoV-2019_42	0
2021-02-12-ARTIC-WG0W_S36	12732	13074	nCoV-2019_43	0
2021-02-12-ARTIC-WG0W_S36	13029	13363	nCoV-2019_44	0
2021-02-12-ARTIC-WG0W_S36	13344	13660	nCoV-2019_45	0
2021-02-12-ARTIC-WG0W_S36	13625	13961	nCoV-2019_46	0
2021-02-12-ARTIC-WG0W_S36	13946	14271	nCoV-2019_47	0
2021-02-12-ARTIC-WG0W_S36	14232	14579	nCoV-2019_48	0.22
2021-02-12-ARTIC-WG0W_S36	14570	14898	nCoV-2019_49	0.1
2021-02-12-ARTIC-WG0W_S36	14895	15224	nCoV-2019_50	0.01
2021-02-12-ARTIC-WG0W_S36	15193	15538	nCoV-2019_51	0
2021-02-12-ARTIC-WG0W_S36	15503	15861	nCoV-2019_52	0.08
2021-02-12-ARTIC-WG0W_S36	15851	16186	nCoV-2019_53	0
2021-02-12-ARTIC-WG0W_S36	16144	16485	nCoV-2019_54	0
2021-02-12-ARTIC-WG0W_S36	16444	16804	nCoV-2019_55	0
2021-02-12-ARTIC-WG0W_S36	16770	17130	nCoV-2019_56	0
2021-02-12-ARTIC-WG0W_S36	17087	17430	nCoV-2019_57	0
2021-02-12-ARTIC-WG0W_S36	17406	17738	nCoV-2019_58	0
2021-02-12-ARTIC-WG0W_S36	17697	18036	nCoV-2019_59	0
2021-02-12-ARTIC-WG0W_S36	17993	18324	nCoV-2019_60	0
2021-02-12-ARTIC-WG0W_S36	18275	18650	nCoV-2019_61	0
2021-02-12-ARTIC-WG0W_S36	18618	18957	nCoV-2019_62	0.12
2021-02-12-ARTIC-WG0W_S36	18918	19275	nCoV-2019_63	0.11
2021-02-12-ARTIC-WG0W_S36	19232	19591	nCoV-2019_64	0
2021-02-12-ARTIC-WG0W_S36	19570	19911	nCoV-2019_65	0
2021-02-12-ARTIC-WG0W_S36	19866	20231	nCoV-2019_66	0
2021-02-12-ARTIC-WG0W_S36	20200	20542	nCoV-2019_67	0
2021-02-12-ARTIC-WG0W_S36	20496	20867	nCoV-2019_68	0
2021-02-12-ARTIC-WG0W_S36	20813	21146	nCoV-2019_69	0
2021-02-12-ARTIC-WG0W_S36	21104	21427	nCoV-2019_70	0
2021-02-12-ARTIC-WG0W_S36	21386	21716	nCoV-2019_71	0
2021-02-12-ARTIC-WG0W_S36	21682	22013	nCoV-2019_72	0
2021-02-12-ARTIC-WG0W_S36	21990	22324	nCoV-2019_73	0
2021-02-12-ARTIC-WG0W_S36	22290	22626	nCoV-2019_74	0
2021-02-12-ARTIC-WG0W_S36	22542	22877	nCoV-2019_75	0
2021-02-12-ARTIC-WG0W_S36	22821	23189	nCoV-2019_76	0
2021-02-12-ARTIC-WG0W_S36	23144	23500	nCoV-2019_77	0
2021-02-12-ARTIC-WG0W_S36	23466	23822	nCoV-2019_78	0
2021-02-12-ARTIC-WG0W_S36	23812	24145	nCoV-2019_79	0
2021-02-12-ARTIC-WG0W_S36	24100	24443	nCoV-2019_80	0
2021-02-12-ARTIC-WG0W_S36	24416	24765	nCoV-2019_81	0
2021-02-12-ARTIC-WG0W_S36	24721	25052	nCoV-2019_82	0
2021-02-12-ARTIC-WG0W_S36	25003	25347	nCoV-2019_83	0
2021-02-12-ARTIC-WG0W_S36	25301	25646	nCoV-2019_84	0
2021-02-12-ARTIC-WG0W_S36	25623	25969	nCoV-2019_85	0
2021-02-12-ARTIC-WG0W_S36	25924	26290	nCoV-2019_86	0
2021-02-12-ARTIC-WG0W_S36	26219	26566	nCoV-2019_87	0
2021-02-12-ARTIC-WG0W_S36	26542	26890	nCoV-2019_88	0
2021-02-12-ARTIC-WG0W_S36	26860	27190	nCoV-2019_89	0
2021-02-12-ARTIC-WG0W_S36	27164	27511	nCoV-2019_90	0
2021-02-12-ARTIC-WG0W_S36	27471	27825	nCoV-2019_91	0
2021-02-12-ARTIC-WG0W_S36	27808	28145	nCoV-2019_92	0
2021-02-12-ARTIC-WG0W_S36	28104	28442	nCoV-2019_93	0
2021-02-12-ARTIC-WG0W_S36	28416	28756	nCoV-2019_94	0
2021-02-12-ARTIC-WG0W_S36	28699	29041	nCoV-2019_95	0
2021-02-12-ARTIC-WG0W_S36	29007	29356	nCoV-2019_96	0
2021-02-12-ARTIC-WG0W_S36	29316	29665	nCoV-2019_97	0
2021-02-12-ARTIC-WG0W_S36	29510	29836	nCoV-2019_98	0
WaWa-20210105-WC0Dc	54	385	nCoV-2019_1	2455.2
WaWa-20210105-WC0Dc	342	704	nCoV-2019_2	3956.38
WaWa-20210105-WC0Dc	664	1004	nCoV-2019_3	2136.85
WaWa-20210105-WC0Dc	965	1312	nCoV-2019_4	4181.54
WaWa-20210105-WC0Dc	1264	1623	nCoV-2019_5	1724.84
WaWa-20210105-WC0Dc	1595	1942	nCoV-2019_6	5636.68
WaWa-20210105-WC0Dc	1897	2242	nCoV-2019_7	1892.54
WaWa-20210105-WC0Dc	2205	2568	nCoV-2019_8	1098.64
WaWa-20210105-WC0Dc	2529	2880	nCoV-2019_9	291.39
WaWa-20210105-WC0Dc	2850	3183	nCoV-2019_10	2016.47
WaWa-20210105-WC0Dc	3166	3507	nCoV-2019_11	1549.99
WaWa-20210105-WC0Dc	3482	3826	nCoV-2019_12	795.99
WaWa-20210105-WC0Dc	3795	4142	nCoV-2019_13	1460.35
WaWa-20210105-WC0Dc	4077	4402	nCoV-2019_14	3029.53
WaWa-20210105-WC0Dc	4322	4666	nCoV-2019_15	2241.99
WaWa-20210105-WC0Dc	4658	4995	nCoV-2019_16	596.07
WaWa-20210105-WC0Dc	4966	5296	nCoV-2019_17	199.51
WaWa-20210105-WC0Dc	5287	5620	nCoV-2019_18	2546.82
WaWa-20210105-WC0Dc	5586	5932	nCoV-2019_19	2266.76
WaWa-20210105-WC0Dc	5894	6247	nCoV-2019_20	1189.44
WaWa-20210105-WC0Dc	6197	6526	nCoV-2019_21	1128.56
WaWa-20210105-WC0Dc	6495	6846	nCoV-2019_22	821.19
WaWa-20210105-WC0Dc	6745	7092	nCoV-2019_23	358.24
WaWa-20210105-WC0Dc	7058	7389	nCoV-2019_24	906.95
WaWa-20210105-WC0Dc	7332	7671	nCoV-2019_25	2487.57
WaWa-20210105-WC0Dc	7651	7997	nCoV-2019_26	3381.11
WaWa-20210105-WC0Dc	7968	8319	nCoV-2019_27	1542.79
WaWa-20210105-WC0Dc	8275	8635	nCoV-2019_28	1632.71
WaWa-20210105-WC0Dc	8619	8954	nCoV-2019_29	1040.1
WaWa-20210105-WC0Dc	8913	9245	nCoV-2019_30	4136.42
WaWa-20210105-WC0Dc	9226	9557	nCoV-2019_31	3650.39
WaWa-20210105-WC0Dc	9502	9834	nCoV-2019_32	7577.64
WaWa-20210105-WC0Dc	9806	10146	nCoV-2019_33	2703.86
WaWa-20210105-WC0Dc	10099	10437	nCoV-2019_34	6080.46
WaWa-20210105-WC0Dc	10384	10737	nCoV-2019_35	2947.1
WaWa-20210105-WC0Dc	10688	11048	nCoV-2019_36	1756.46
WaWa-20210105-WC0Dc	11022	11372	nCoV-2019_37	3385.45
WaWa-20210105-WC0Dc	11331	11668	nCoV-2019_38	5080.68
WaWa-20210105-WC0Dc	11584	11927	nCoV-2019_39	3867.47
WaWa-20210105-WC0Dc	11889	12234	nCoV-2019_40	7200.58
WaWa-20210105-WC0Dc	12133	12465	nCoV-2019_41	6208.76
WaWa-20210105-WC0Dc	12439	12779	nCoV-2019_42	4595.61
WaWa-20210105-WC0Dc	12732	13074	nCoV-2019_43	6668.65
WaWa-20210105-WC0Dc	13029	13363	nCoV-2019_44	5073.66
WaWa-20210105-WC0Dc	13344	13660	nCoV-2019_45	2014.23
WaWa-20210105-WC0Dc	13625	13961	nCoV-2019_46	3007.98
WaWa-20210105-WC0Dc	13946	14271	nCoV-2019_47	3091.05
WaWa-20210105-WC0Dc	14232	14579	nCoV-2019_48	6005.79
WaWa-20210105-WC0Dc	14570	14898	nCoV-2019_49	2577.34
WaWa-20210105-WC0Dc	14895	15224	nCoV-2019_50	4145.27
WaWa-20210105-WC0Dc	15193	15538	nCoV-2019_51	3380.14
WaWa-20210105-WC0Dc	15503	15861	nCoV-2019_52	5587.5
WaWa-20210105-WC0Dc	15851	16186	nCoV-2019_53	7070.29
WaWa-20210105-WC0Dc	16144	16485	nCoV-2019_54	4734.18
WaWa-20210105-WC0Dc	16444	16804	nCoV-2019_55	2096.8
WaWa-20210105-WC0Dc	16770	17130	nCoV-2019_56	5650.6
WaWa-20210105-WC0Dc	17087	17430	nCoV-2019_57	6551.96
WaWa-20210105-WC0Dc	17406	17738	nCoV-2019_58	6509.1
WaWa-20210105-WC0Dc	17697	18036	nCoV-2019_59	4721.08
WaWa-20210105-WC0Dc	17993	18324	nCoV-2019_60	5823.61
WaWa-20210105-WC0Dc	18275	18650	nCoV-2019_61	2497.97
WaWa-20210105-WC0Dc	18618	18957	nCoV-2019_62	3719.75
WaWa-20210105-WC0Dc	18918	19275	nCoV-2019_63	2419.39
WaWa-20210105-WC0Dc	19232	19591	nCoV-2019_64	1686.33
WaWa-20210105-WC0Dc	19570	19911	nCoV-2019_65	1151.55
WaWa-20210105-WC0Dc	19866	20231	nCoV-2019_66	1049.42
WaWa-20210105-WC0Dc	20200	20542	nCoV-2019_67	1609.13
WaWa-20210105-WC0Dc	20496	20867	nCoV-2019_68	2686.26
WaWa-20210105-WC0Dc	20813	21146	nCoV-2019_69	3245.63
WaWa-20210105-WC0Dc	21104	21427	nCoV-2019_70	2208.45
WaWa-20210105-WC0Dc	21386	21716	nCoV-2019_71	1120.53
WaWa-20210105-WC0Dc	21682	22013	nCoV-2019_72	1382.2
WaWa-20210105-WC0Dc	21990	22324	nCoV-2019_73	1600.38
WaWa-20210105-WC0Dc	22290	22626	nCoV-2019_74	2375.72
WaWa-20210105-WC0Dc	22542	22877	nCoV-2019_75	3454.57
WaWa-20210105-WC0Dc	22821	23189	nCoV-2019_76	3388.75
WaWa-20210105-WC0Dc	23144	23500	nCoV-2019_77	4973.16
WaWa-20210105-WC0Dc	23466	23822	nCoV-2019_78	1032.85
WaWa-20210105-WC0Dc	23812	24145	nCoV-2019_79	939.83
WaWa-20210105-WC0Dc	24100	24443	nCoV-2019_80	501.19
WaWa-20210105-WC0Dc	24416	24765	nCoV-2019_81	3789.78
WaWa-20210105-WC0Dc	24721	25052	nCoV-2019_82	6426.41
WaWa-20210105-WC0Dc	25003	25347	nCoV-2019_83	3915.6
WaWa-20210105-WC0Dc	25301	25646	nCoV-2019_84	2732.32
WaWa-20210105-WC0Dc	25623	25969	nCoV-2019_85	598.43
WaWa-20210105-WC0Dc	25924	26290	nCoV-2019_86	919.75
WaWa-20210105-WC0Dc	26219	26566	nCoV-2019_87	2334.78
WaWa-20210105-WC0Dc	26542	26890	nCoV-2019_88	4360.01
WaWa-20210105-WC0Dc	26860	27190	nCoV-2019_89	4502.96
WaWa-20210105-WC0Dc	27164	27511	nCoV-2019_90	4381.17
WaWa-20210105-WC0Dc	27471	27825	nCoV-2019_91	900.32
WaWa-20210105-WC0Dc	27808	28145	nCoV-2019_92	2519.68
WaWa-20210105-WC0Dc	28104	28442	nCoV-2019_93	5807.89
WaWa-20210105-WC0Dc	28416	28756	nCoV-2019_94	2053.65
WaWa-20210105-WC0Dc	28699	29041	nCoV-2019_95	873.33
WaWa-20210105-WC0Dc	29007	29356	nCoV-2019_96	5017.58
WaWa-20210105-WC0Dc	29316	29665	nCoV-2019_97	2383.7
WaWa-20210105-WC0Dc	29510	29836	nCoV-2019_98	2564.96
WaWa-20210119-WC0Dc	54	385	nCoV-2019_1	2569
WaWa-20210119-WC0Dc	342	704	nCoV-2019_2	3916.42
WaWa-20210119-WC0Dc	664	1004	nCoV-2019_3	2784.82
WaWa-20210119-WC0Dc	965	1312	nCoV-2019_4	4119.65
WaWa-20210119-WC0Dc	1264	1623	nCoV-2019_5	1839.14
WaWa-20210119-WC0Dc	1595	1942	nCoV-2019_6	4716.07
WaWa-20210119-WC0Dc	1897	2242	nCoV-2019_7	1269.55
WaWa-20210119-WC0Dc	2205	2568	nCoV-2019_8	1118.17
WaWa-20210119-WC0Dc	2529	2880	nCoV-2019_9	586.63
WaWa-20210119-WC0Dc	2850	3183	nCoV-2019_10	1796.44
WaWa-20210119-WC0Dc	3166	3507	nCoV-2019_11	1681.24
WaWa-20210119-WC0Dc	3482	3826	nCoV-2019_12	1382.44
WaWa-20210119-WC0Dc	3795	4142	nCoV-2019_13	1316.23
WaWa-20210119-WC0Dc	4077	4402	nCoV-2019_14	2247.34
WaWa-20210119-WC0Dc	4322	4666	nCoV-2019_15	1822.43
WaWa-20210119-WC0Dc	4658	4995	nCoV-2019_16	1180.37
WaWa-20210119-WC0Dc	4966	5296	nCoV-2019_17	181.89
WaWa-20210119-WC0Dc	5287	5620	nCoV-2019_18	2518.2
WaWa-20210119-WC0Dc	5586	5932	nCoV-2019_19	412.25
WaWa-20210119-WC0Dc	5894	6247	nCoV-2019_20	1473.8
WaWa-20210119-WC0Dc	6197	6526	nCoV-2019_21	488.6
WaWa-20210119-WC0Dc	6495	6846	nCoV-2019_22	2602.38
WaWa-20210119-WC0Dc	6745	7092	nCoV-2019_23	877.77
WaWa-20210119-WC0Dc	7058	7389	nCoV-2019_24	1083.57
WaWa-20210119-WC0Dc	7332	7671	nCoV-2019_25	1385.08
WaWa-20210119-WC0Dc	7651	7997	nCoV-2019_26	2933.49
WaWa-20210119-WC0Dc	7968	8319	nCoV-2019_27	646.97
WaWa-20210119-WC0Dc	8275	8635	nCoV-2019_28	685.76
WaWa-20210119-WC0Dc	8619	8954	nCoV-2019_29	899.4
WaWa-20210119-WC0Dc	8913	9245	nCoV-2019_30	3956.74
WaWa-20210119-WC0Dc	9226	9557	nCoV-2019_31	2403.04
WaWa-20210119-WC0Dc	9502	9834	nCoV-2019_32	5543.42
WaWa-20210119-WC0Dc	9806	10146	nCoV-2019_33	2726.69
WaWa-20210119-WC0Dc	10099	10437	nCoV-2019_34	3080.32
WaWa-20210119-WC0Dc	10384	10737	nCoV-2019_35	1273.41
WaWa-20210119-WC0Dc	10688	11048	nCoV-2019_36	667.69
WaWa-20210119-WC0Dc	11022	11372	nCoV-2019_37	1966.06
WaWa-20210119-WC0Dc	11331	11668	nCoV-2019_38	2547.69
WaWa-20210119-WC0Dc	11584	11927	nCoV-2019_39	1780.28
WaWa-20210119-WC0Dc	11889	12234	nCoV-2019_40	4460.41
WaWa-20210119-WC0Dc	12133	12465	nCoV-2019_41	2940.23
WaWa-20210119-WC0Dc	12439	12779	nCoV-2019_42	1933.3
WaWa-20210119-WC0Dc	12732	13074	nCoV-2019_43	1964.84
WaWa-20210119-WC0Dc	13029	13363	nCoV-2019_44	2985.92
WaWa-20210119-WC0Dc	13344	13660	nCoV-2019_45	1312.97
WaWa-20210119-WC0Dc	13625	13961	nCoV-2019_46	3057.49
WaWa-20210119-WC0Dc	13946	14271	nCoV-2019_47	1854.53
WaWa-20210119-WC0Dc	14232	14579	nCoV-2019_48	5176
WaWa-20210119-WC0Dc	14570	14898	nCoV-2019_49	3802.18
WaWa-20210119-WC0Dc	14895	15224	nCoV-2019_50	2184
WaWa-20210119-WC0Dc	15193	15538	nCoV-2019_51	3250.83
WaWa-20210119-WC0Dc	15503	15861	nCoV-2019_52	5730.2
WaWa-20210119-WC0Dc	15851	16186	nCoV-2019_53	5501.19
WaWa-20210119-WC0Dc	16144	16485	nCoV-2019_54	3321.94
WaWa-20210119-WC0Dc	16444	16804	nCoV-2019_55	2297.36
WaWa-20210119-WC0Dc	16770	17130	nCoV-2019_56	3493.14
WaWa-20210119-WC0Dc	17087	17430	nCoV-2019_57	6918.57
WaWa-20210119-WC0Dc	17406	17738	nCoV-2019_58	5905.36
WaWa-20210119-WC0Dc	17697	18036	nCoV-2019_59	4656.47
WaWa-20210119-WC0Dc	17993	18324	nCoV-2019_60	5880.94
WaWa-20210119-WC0Dc	18275	18650	nCoV-2019_61	4242
WaWa-20210119-WC0Dc	18618	18957	nCoV-2019_62	6658.67
WaWa-20210119-WC0Dc	18918	19275	nCoV-2019_63	5500.8
WaWa-20210119-WC0Dc	19232	19591	nCoV-2019_64	2048.91
WaWa-20210119-WC0Dc	19570	19911	nCoV-2019_65	1084.32
WaWa-20210119-WC0Dc	19866	20231	nCoV-2019_66	1087.42
WaWa-20210119-WC0Dc	20200	20542	nCoV-2019_67	922.2
WaWa-20210119-WC0Dc	20496	20867	nCoV-2019_68	2975.2
WaWa-20210119-WC0Dc	20813	21146	nCoV-2019_69	1536.03
WaWa-20210119-WC0Dc	21104	21427	nCoV-2019_70	2206.63
WaWa-20210119-WC0Dc	21386	21716	nCoV-2019_71	449.41
WaWa-20210119-WC0Dc	21682	22013	nCoV-2019_72	502.92
WaWa-20210119-WC0Dc	21990	22324	nCoV-2019_73	2017.83
WaWa-20210119-WC0Dc	22290	22626	nCoV-2019_74	4188.62
WaWa-20210119-WC0Dc	22542	22877	nCoV-2019_75	3219.08
WaWa-20210119-WC0Dc	22821	23189	nCoV-2019_76	2840.54
WaWa-20210119-WC0Dc	23144	23500	nCoV-2019_77	3745.32
WaWa-20210119-WC0Dc	23466	23822	nCoV-2019_78	2456.75
WaWa-20210119-WC0Dc	23812	24145	nCoV-2019_79	980.3
WaWa-20210119-WC0Dc	24100	24443	nCoV-2019_80	724.02
WaWa-20210119-WC0Dc	24416	24765	nCoV-2019_81	4086.67
WaWa-20210119-WC0Dc	24721	25052	nCoV-2019_82	5430.97
WaWa-20210119-WC0Dc	25003	25347	nCoV-2019_83	5277.44
WaWa-20210119-WC0Dc	25301	25646	nCoV-2019_84	3755.19
WaWa-20210119-WC0Dc	25623	25969	nCoV-2019_85	765.56
WaWa-20210119-WC0Dc	25924	26290	nCoV-2019_86	1399.93
WaWa-20210119-WC0Dc	26219	26566	nCoV-2019_87	4134.65
WaWa-20210119-WC0Dc	26542	26890	nCoV-2019_88	4444.61
WaWa-20210119-WC0Dc	26860	27190	nCoV-2019_89	6098.15
WaWa-20210119-WC0Dc	27164	27511	nCoV-2019_90	4663.67
WaWa-20210119-WC0Dc	27471	27825	nCoV-2019_91	1006.06
WaWa-20210119-WC0Dc	27808	28145	nCoV-2019_92	2103.5
WaWa-20210119-WC0Dc	28104	28442	nCoV-2019_93	3820.89
WaWa-20210119-WC0Dc	28416	28756	nCoV-2019_94	2988.75
WaWa-20210119-WC0Dc	28699	29041	nCoV-2019_95	1038.3
WaWa-20210119-WC0Dc	29007	29356	nCoV-2019_96	5281.28
WaWa-20210119-WC0Dc	29316	29665	nCoV-2019_97	2088.15
WaWa-20210119-WC0Dc	29510	29836	nCoV-2019_98	2096.48
WaWa-20210119-WG0P	54	385	nCoV-2019_1	5299.92
WaWa-20210119-WG0P	342	704	nCoV-2019_2	7782.56
WaWa-20210119-WG0P	664	1004	nCoV-2019_3	6119.73
WaWa-20210119-WG0P	965	1312	nCoV-2019_4	7441.5
WaWa-20210119-WG0P	1264	1623	nCoV-2019_5	4472.61
WaWa-20210119-WG0P	1595	1942	nCoV-2019_6	8943.01
WaWa-20210119-WG0P	1897	2242	nCoV-2019_7	5374.1
WaWa-20210119-WG0P	2205	2568	nCoV-2019_8	3304.57
WaWa-20210119-WG0P	2529	2880	nCoV-2019_9	2288.49
WaWa-20210119-WG0P	2850	3183	nCoV-2019_10	4239.28
WaWa-20210119-WG0P	3166	3507	nCoV-2019_11	6653.58
WaWa-20210119-WG0P	3482	3826	nCoV-2019_12	4410.07
WaWa-20210119-WG0P	3795	4142	nCoV-2019_13	4887.3
WaWa-20210119-WG0P	4077	4402	nCoV-2019_14	8196.2
WaWa-20210119-WG0P	4322	4666	nCoV-2019_15	6015.6
WaWa-20210119-WG0P	4658	4995	nCoV-2019_16	4221.91
WaWa-20210119-WG0P	4966	5296	nCoV-2019_17	1052.32
WaWa-20210119-WG0P	5287	5620	nCoV-2019_18	6453.69
WaWa-20210119-WG0P	5586	5932	nCoV-2019_19	5909.9
WaWa-20210119-WG0P	5894	6247	nCoV-2019_20	3180.11
WaWa-20210119-WG0P	6197	6526	nCoV-2019_21	3602.35
WaWa-20210119-WG0P	6495	6846	nCoV-2019_22	4886.46
WaWa-20210119-WG0P	6745	7092	nCoV-2019_23	2038.16
WaWa-20210119-WG0P	7058	7389	nCoV-2019_24	4152.92
WaWa-20210119-WG0P	7332	7671	nCoV-2019_25	5255.66
WaWa-20210119-WG0P	7651	7997	nCoV-2019_26	5537.07
WaWa-20210119-WG0P	7968	8319	nCoV-2019_27	3924.15
WaWa-20210119-WG0P	8275	8635	nCoV-2019_28	2548.28
WaWa-20210119-WG0P	8619	8954	nCoV-2019_29	2432.95
WaWa-20210119-WG0P	8913	9245	nCoV-2019_30	5435.15
WaWa-20210119-WG0P	9226	9557	nCoV-2019_31	7445.54
WaWa-20210119-WG0P	9502	9834	nCoV-2019_32	10603.1
WaWa-20210119-WG0P	9806	10146	nCoV-2019_33	5850.35
WaWa-20210119-WG0P	10099	10437	nCoV-2019_34	7642.78
WaWa-20210119-WG0P	10384	10737	nCoV-2019_35	4297.4
WaWa-20210119-WG0P	10688	11048	nCoV-2019_36	3778.21
WaWa-20210119-WG0P	11022	11372	nCoV-2019_37	4952.07
WaWa-20210119-WG0P	11331	11668	nCoV-2019_38	9576.34
WaWa-20210119-WG0P	11584	11927	nCoV-2019_39	7066.68
WaWa-20210119-WG0P	11889	12234	nCoV-2019_40	11655.1
WaWa-20210119-WG0P	12133	12465	nCoV-2019_41	8793.61
WaWa-20210119-WG0P	12439	12779	nCoV-2019_42	6476.37
WaWa-20210119-WG0P	12732	13074	nCoV-2019_43	9323.66
WaWa-20210119-WG0P	13029	13363	nCoV-2019_44	7706.81
WaWa-20210119-WG0P	13344	13660	nCoV-2019_45	4682.44
WaWa-20210119-WG0P	13625	13961	nCoV-2019_46	5852.11
WaWa-20210119-WG0P	13946	14271	nCoV-2019_47	6770.02
WaWa-20210119-WG0P	14232	14579	nCoV-2019_48	9881.16
WaWa-20210119-WG0P	14570	14898	nCoV-2019_49	8197.78
WaWa-20210119-WG0P	14895	15224	nCoV-2019_50	6609.53
WaWa-20210119-WG0P	15193	15538	nCoV-2019_51	7425.28
WaWa-20210119-WG0P	15503	15861	nCoV-2019_52	9460.11
WaWa-20210119-WG0P	15851	16186	nCoV-2019_53	9988.19
WaWa-20210119-WG0P	16144	16485	nCoV-2019_54	7413.37
WaWa-20210119-WG0P	16444	16804	nCoV-2019_55	4435.23
WaWa-20210119-WG0P	16770	17130	nCoV-2019_56	7460.96
WaWa-20210119-WG0P	17087	17430	nCoV-2019_57	12887.2
WaWa-20210119-WG0P	17406	17738	nCoV-2019_58	9103.2
WaWa-20210119-WG0P	17697	18036	nCoV-2019_59	9122.05
WaWa-20210119-WG0P	17993	18324	nCoV-2019_60	8938.4
WaWa-20210119-WG0P	18275	18650	nCoV-2019_61	7382.02
WaWa-20210119-WG0P	18618	18957	nCoV-2019_62	10089.5
WaWa-20210119-WG0P	18918	19275	nCoV-2019_63	8485.58
WaWa-20210119-WG0P	19232	19591	nCoV-2019_64	4587.85
WaWa-20210119-WG0P	19570	19911	nCoV-2019_65	3504.68
WaWa-20210119-WG0P	19866	20231	nCoV-2019_66	3659.33
WaWa-20210119-WG0P	20200	20542	nCoV-2019_67	4269.31
WaWa-20210119-WG0P	20496	20867	nCoV-2019_68	5446.46
WaWa-20210119-WG0P	20813	21146	nCoV-2019_69	6643.66
WaWa-20210119-WG0P	21104	21427	nCoV-2019_70	6439.23
WaWa-20210119-WG0P	21386	21716	nCoV-2019_71	2692.14
WaWa-20210119-WG0P	21682	22013	nCoV-2019_72	3190.85
WaWa-20210119-WG0P	21990	22324	nCoV-2019_73	5446.09
WaWa-20210119-WG0P	22290	22626	nCoV-2019_74	9208.74
WaWa-20210119-WG0P	22542	22877	nCoV-2019_75	7990.79
WaWa-20210119-WG0P	22821	23189	nCoV-2019_76	6244.11
WaWa-20210119-WG0P	23144	23500	nCoV-2019_77	6832.66
WaWa-20210119-WG0P	23466	23822	nCoV-2019_78	4789.53
WaWa-20210119-WG0P	23812	24145	nCoV-2019_79	3487.95
WaWa-20210119-WG0P	24100	24443	nCoV-2019_80	2899.69
WaWa-20210119-WG0P	24416	24765	nCoV-2019_81	8192.44
WaWa-20210119-WG0P	24721	25052	nCoV-2019_82	13338.3
WaWa-20210119-WG0P	25003	25347	nCoV-2019_83	9151.83
WaWa-20210119-WG0P	25301	25646	nCoV-2019_84	7362.54
WaWa-20210119-WG0P	25623	25969	nCoV-2019_85	2439.49
WaWa-20210119-WG0P	25924	26290	nCoV-2019_86	3532.88
WaWa-20210119-WG0P	26219	26566	nCoV-2019_87	6551.18
WaWa-20210119-WG0P	26542	26890	nCoV-2019_88	9533.96
WaWa-20210119-WG0P	26860	27190	nCoV-2019_89	10603.8
WaWa-20210119-WG0P	27164	27511	nCoV-2019_90	9342.09
WaWa-20210119-WG0P	27471	27825	nCoV-2019_91	2698.59
WaWa-20210119-WG0P	27808	28145	nCoV-2019_92	2746.09
WaWa-20210119-WG0P	28104	28442	nCoV-2019_93	6772.43
WaWa-20210119-WG0P	28416	28756	nCoV-2019_94	4748.44
WaWa-20210119-WG0P	28699	29041	nCoV-2019_95	2322.8
WaWa-20210119-WG0P	29007	29356	nCoV-2019_96	9367.15
WaWa-20210119-WG0P	29316	29665	nCoV-2019_97	4757.02
WaWa-20210119-WG0P	29510	29836	nCoV-2019_98	4395.81
WaWa-20210202-WC0Dc	54	385	nCoV-2019_1	2247.75
WaWa-20210202-WC0Dc	342	704	nCoV-2019_2	3921.15
WaWa-20210202-WC0Dc	664	1004	nCoV-2019_3	2538.05
WaWa-20210202-WC0Dc	965	1312	nCoV-2019_4	5209.73
WaWa-20210202-WC0Dc	1264	1623	nCoV-2019_5	1799.28
WaWa-20210202-WC0Dc	1595	1942	nCoV-2019_6	6123.37
WaWa-20210202-WC0Dc	1897	2242	nCoV-2019_7	2048.61
WaWa-20210202-WC0Dc	2205	2568	nCoV-2019_8	875.27
WaWa-20210202-WC0Dc	2529	2880	nCoV-2019_9	452.46
WaWa-20210202-WC0Dc	2850	3183	nCoV-2019_10	2254.55
WaWa-20210202-WC0Dc	3166	3507	nCoV-2019_11	2311.77
WaWa-20210202-WC0Dc	3482	3826	nCoV-2019_12	1995.81
WaWa-20210202-WC0Dc	3795	4142	nCoV-2019_13	1343.02
WaWa-20210202-WC0Dc	4077	4402	nCoV-2019_14	4252.38
WaWa-20210202-WC0Dc	4322	4666	nCoV-2019_15	2732.07
WaWa-20210202-WC0Dc	4658	4995	nCoV-2019_16	1260.72
WaWa-20210202-WC0Dc	4966	5296	nCoV-2019_17	390.33
WaWa-20210202-WC0Dc	5287	5620	nCoV-2019_18	3823.34
WaWa-20210202-WC0Dc	5586	5932	nCoV-2019_19	2462.82
WaWa-20210202-WC0Dc	5894	6247	nCoV-2019_20	709.33
WaWa-20210202-WC0Dc	6197	6526	nCoV-2019_21	981.5
WaWa-20210202-WC0Dc	6495	6846	nCoV-2019_22	116.63
WaWa-20210202-WC0Dc	6745	7092	nCoV-2019_23	151.51
WaWa-20210202-WC0Dc	7058	7389	nCoV-2019_24	775.89
WaWa-20210202-WC0Dc	7332	7671	nCoV-2019_25	1718.69
WaWa-20210202-WC0Dc	7651	7997	nCoV-2019_26	1890.92
WaWa-20210202-WC0Dc	7968	8319	nCoV-2019_27	2236.79
WaWa-20210202-WC0Dc	8275	8635	nCoV-2019_28	507.59
WaWa-20210202-WC0Dc	8619	8954	nCoV-2019_29	977.11
WaWa-20210202-WC0Dc	8913	9245	nCoV-2019_30	1349.19
WaWa-20210202-WC0Dc	9226	9557	nCoV-2019_31	5244.71
WaWa-20210202-WC0Dc	9502	9834	nCoV-2019_32	6189.12
WaWa-20210202-WC0Dc	9806	10146	nCoV-2019_33	3246.69
WaWa-20210202-WC0Dc	10099	10437	nCoV-2019_34	4658.19
WaWa-20210202-WC0Dc	10384	10737	nCoV-2019_35	2245.11
WaWa-20210202-WC0Dc	10688	11048	nCoV-2019_36	1396.13
WaWa-20210202-WC0Dc	11022	11372	nCoV-2019_37	3051.17
WaWa-20210202-WC0Dc	11331	11668	nCoV-2019_38	5740.75
WaWa-20210202-WC0Dc	11584	11927	nCoV-2019_39	3618.41
WaWa-20210202-WC0Dc	11889	12234	nCoV-2019_40	8670.12
WaWa-20210202-WC0Dc	12133	12465	nCoV-2019_41	5358.69
WaWa-20210202-WC0Dc	12439	12779	nCoV-2019_42	5219.47
WaWa-20210202-WC0Dc	12732	13074	nCoV-2019_43	4258.9
WaWa-20210202-WC0Dc	13029	13363	nCoV-2019_44	3437.16
WaWa-20210202-WC0Dc	13344	13660	nCoV-2019_45	2087.41
WaWa-20210202-WC0Dc	13625	13961	nCoV-2019_46	1850.59
WaWa-20210202-WC0Dc	13946	14271	nCoV-2019_47	2736.45
WaWa-20210202-WC0Dc	14232	14579	nCoV-2019_48	4031.49
WaWa-20210202-WC0Dc	14570	14898	nCoV-2019_49	3285.12
WaWa-20210202-WC0Dc	14895	15224	nCoV-2019_50	2648.78
WaWa-20210202-WC0Dc	15193	15538	nCoV-2019_51	3877.15
WaWa-20210202-WC0Dc	15503	15861	nCoV-2019_52	5015.06
WaWa-20210202-WC0Dc	15851	16186	nCoV-2019_53	6109.63
WaWa-20210202-WC0Dc	16144	16485	nCoV-2019_54	3446.51
WaWa-20210202-WC0Dc	16444	16804	nCoV-2019_55	1783.03
WaWa-20210202-WC0Dc	16770	17130	nCoV-2019_56	4807.74
WaWa-20210202-WC0Dc	17087	17430	nCoV-2019_57	5955.06
WaWa-20210202-WC0Dc	17406	17738	nCoV-2019_58	5409.49
WaWa-20210202-WC0Dc	17697	18036	nCoV-2019_59	4366.29
WaWa-20210202-WC0Dc	17993	18324	nCoV-2019_60	5107.11
WaWa-20210202-WC0Dc	18275	18650	nCoV-2019_61	3858.15
WaWa-20210202-WC0Dc	18618	18957	nCoV-2019_62	4465.88
WaWa-20210202-WC0Dc	18918	19275	nCoV-2019_63	1832.84
WaWa-20210202-WC0Dc	19232	19591	nCoV-2019_64	2303
WaWa-20210202-WC0Dc	19570	19911	nCoV-2019_65	995.89
WaWa-20210202-WC0Dc	19866	20231	nCoV-2019_66	1836.61
WaWa-20210202-WC0Dc	20200	20542	nCoV-2019_67	780.68
WaWa-20210202-WC0Dc	20496	20867	nCoV-2019_68	2265.3
WaWa-20210202-WC0Dc	20813	21146	nCoV-2019_69	3615.12
WaWa-20210202-WC0Dc	21104	21427	nCoV-2019_70	2930.09
WaWa-20210202-WC0Dc	21386	21716	nCoV-2019_71	1049.59
WaWa-20210202-WC0Dc	21682	22013	nCoV-2019_72	1670.81
WaWa-20210202-WC0Dc	21990	22324	nCoV-2019_73	3281.29
WaWa-20210202-WC0Dc	22290	22626	nCoV-2019_74	6285.8
WaWa-20210202-WC0Dc	22542	22877	nCoV-2019_75	5194.44
WaWa-20210202-WC0Dc	22821	23189	nCoV-2019_76	5175.75
WaWa-20210202-WC0Dc	23144	23500	nCoV-2019_77	3989.59
WaWa-20210202-WC0Dc	23466	23822	nCoV-2019_78	3092.17
WaWa-20210202-WC0Dc	23812	24145	nCoV-2019_79	430.34
WaWa-20210202-WC0Dc	24100	24443	nCoV-2019_80	1435.11
WaWa-20210202-WC0Dc	24416	24765	nCoV-2019_81	4821.21
WaWa-20210202-WC0Dc	24721	25052	nCoV-2019_82	10719.5
WaWa-20210202-WC0Dc	25003	25347	nCoV-2019_83	7181.77
WaWa-20210202-WC0Dc	25301	25646	nCoV-2019_84	4707.4
WaWa-20210202-WC0Dc	25623	25969	nCoV-2019_85	1038.6
WaWa-20210202-WC0Dc	25924	26290	nCoV-2019_86	1420.67
WaWa-20210202-WC0Dc	26219	26566	nCoV-2019_87	3673.91
WaWa-20210202-WC0Dc	26542	26890	nCoV-2019_88	5496.95
WaWa-20210202-WC0Dc	26860	27190	nCoV-2019_89	6878.52
WaWa-20210202-WC0Dc	27164	27511	nCoV-2019_90	4918.78
WaWa-20210202-WC0Dc	27471	27825	nCoV-2019_91	1055.84
WaWa-20210202-WC0Dc	27808	28145	nCoV-2019_92	2345.97
WaWa-20210202-WC0Dc	28104	28442	nCoV-2019_93	6366.82
WaWa-20210202-WC0Dc	28416	28756	nCoV-2019_94	2924.09
WaWa-20210202-WC0Dc	28699	29041	nCoV-2019_95	1010.46
WaWa-20210202-WC0Dc	29007	29356	nCoV-2019_96	5076.55
WaWa-20210202-WC0Dc	29316	29665	nCoV-2019_97	1910.81
WaWa-20210202-WC0Dc	29510	29836	nCoV-2019_98	2061.87
WaWa-20210202-WG02g	54	385	nCoV-2019_1	3827.63
WaWa-20210202-WG02g	342	704	nCoV-2019_2	5984.71
WaWa-20210202-WG02g	664	1004	nCoV-2019_3	4644.61
WaWa-20210202-WG02g	965	1312	nCoV-2019_4	6089.63
WaWa-20210202-WG02g	1264	1623	nCoV-2019_5	3485.19
WaWa-20210202-WG02g	1595	1942	nCoV-2019_6	6860.23
WaWa-20210202-WG02g	1897	2242	nCoV-2019_7	4302.13
WaWa-20210202-WG02g	2205	2568	nCoV-2019_8	2848.97
WaWa-20210202-WG02g	2529	2880	nCoV-2019_9	2078.9
WaWa-20210202-WG02g	2850	3183	nCoV-2019_10	4294.63
WaWa-20210202-WG02g	3166	3507	nCoV-2019_11	5991.62
WaWa-20210202-WG02g	3482	3826	nCoV-2019_12	4082.9
WaWa-20210202-WG02g	3795	4142	nCoV-2019_13	4495.71
WaWa-20210202-WG02g	4077	4402	nCoV-2019_14	6791.35
WaWa-20210202-WG02g	4322	4666	nCoV-2019_15	5206.27
WaWa-20210202-WG02g	4658	4995	nCoV-2019_16	3510.42
WaWa-20210202-WG02g	4966	5296	nCoV-2019_17	584.01
WaWa-20210202-WG02g	5287	5620	nCoV-2019_18	6075.66
WaWa-20210202-WG02g	5586	5932	nCoV-2019_19	5345.96
WaWa-20210202-WG02g	5894	6247	nCoV-2019_20	2553.18
WaWa-20210202-WG02g	6197	6526	nCoV-2019_21	2593.13
WaWa-20210202-WG02g	6495	6846	nCoV-2019_22	4069.25
WaWa-20210202-WG02g	6745	7092	nCoV-2019_23	1677.59
WaWa-20210202-WG02g	7058	7389	nCoV-2019_24	3412.68
WaWa-20210202-WG02g	7332	7671	nCoV-2019_25	4007.9
WaWa-20210202-WG02g	7651	7997	nCoV-2019_26	5259.17
WaWa-20210202-WG02g	7968	8319	nCoV-2019_27	2782.97
WaWa-20210202-WG02g	8275	8635	nCoV-2019_28	2735.91
WaWa-20210202-WG02g	8619	8954	nCoV-2019_29	1968.22
WaWa-20210202-WG02g	8913	9245	nCoV-2019_30	4711.68
WaWa-20210202-WG02g	9226	9557	nCoV-2019_31	5897.98
WaWa-20210202-WG02g	9502	9834	nCoV-2019_32	9089.68
WaWa-20210202-WG02g	9806	10146	nCoV-2019_33	4337.1
WaWa-20210202-WG02g	10099	10437	nCoV-2019_34	5314.87
WaWa-20210202-WG02g	10384	10737	nCoV-2019_35	2947.72
WaWa-20210202-WG02g	10688	11048	nCoV-2019_36	2122.05
WaWa-20210202-WG02g	11022	11372	nCoV-2019_37	3464.73
WaWa-20210202-WG02g	11331	11668	nCoV-2019_38	7350.06
WaWa-20210202-WG02g	11584	11927	nCoV-2019_39	6298.19
WaWa-20210202-WG02g	11889	12234	nCoV-2019_40	11514
WaWa-20210202-WG02g	12133	12465	nCoV-2019_41	8993.17
WaWa-20210202-WG02g	12439	12779	nCoV-2019_42	6857.6
WaWa-20210202-WG02g	12732	13074	nCoV-2019_43	8147.77
WaWa-20210202-WG02g	13029	13363	nCoV-2019_44	6229.28
WaWa-20210202-WG02g	13344	13660	nCoV-2019_45	3423.5
WaWa-20210202-WG02g	13625	13961	nCoV-2019_46	3884.36
WaWa-20210202-WG02g	13946	14271	nCoV-2019_47	4575.4
WaWa-20210202-WG02g	14232	14579	nCoV-2019_48	6283.95
WaWa-20210202-WG02g	14570	14898	nCoV-2019_49	5904.3
WaWa-20210202-WG02g	14895	15224	nCoV-2019_50	3786.08
WaWa-20210202-WG02g	15193	15538	nCoV-2019_51	5592.36
WaWa-20210202-WG02g	15503	15861	nCoV-2019_52	6776.43
WaWa-20210202-WG02g	15851	16186	nCoV-2019_53	8524.69
WaWa-20210202-WG02g	16144	16485	nCoV-2019_54	6373.03
WaWa-20210202-WG02g	16444	16804	nCoV-2019_55	4021.29
WaWa-20210202-WG02g	16770	17130	nCoV-2019_56	6528.58
WaWa-20210202-WG02g	17087	17430	nCoV-2019_57	11137.9
WaWa-20210202-WG02g	17406	17738	nCoV-2019_58	8368.73
WaWa-20210202-WG02g	17697	18036	nCoV-2019_59	8014.81
WaWa-20210202-WG02g	17993	18324	nCoV-2019_60	7846.34
WaWa-20210202-WG02g	18275	18650	nCoV-2019_61	4719.19
WaWa-20210202-WG02g	18618	18957	nCoV-2019_62	7070.17
WaWa-20210202-WG02g	18918	19275	nCoV-2019_63	6224.85
WaWa-20210202-WG02g	19232	19591	nCoV-2019_64	4095.82
WaWa-20210202-WG02g	19570	19911	nCoV-2019_65	2900.3
WaWa-20210202-WG02g	19866	20231	nCoV-2019_66	2453.8
WaWa-20210202-WG02g	20200	20542	nCoV-2019_67	3252.79
WaWa-20210202-WG02g	20496	20867	nCoV-2019_68	4646.87
WaWa-20210202-WG02g	20813	21146	nCoV-2019_69	6075.02
WaWa-20210202-WG02g	21104	21427	nCoV-2019_70	5706.48
WaWa-20210202-WG02g	21386	21716	nCoV-2019_71	2197.83
WaWa-20210202-WG02g	21682	22013	nCoV-2019_72	2577.27
WaWa-20210202-WG02g	21990	22324	nCoV-2019_73	4655.61
WaWa-20210202-WG02g	22290	22626	nCoV-2019_74	8382.54
WaWa-20210202-WG02g	22542	22877	nCoV-2019_75	7303.32
WaWa-20210202-WG02g	22821	23189	nCoV-2019_76	6489.97
WaWa-20210202-WG02g	23144	23500	nCoV-2019_77	5388.48
WaWa-20210202-WG02g	23466	23822	nCoV-2019_78	3318.19
WaWa-20210202-WG02g	23812	24145	nCoV-2019_79	2267.26
WaWa-20210202-WG02g	24100	24443	nCoV-2019_80	1716.89
WaWa-20210202-WG02g	24416	24765	nCoV-2019_81	5313.33
WaWa-20210202-WG02g	24721	25052	nCoV-2019_82	7998.49
WaWa-20210202-WG02g	25003	25347	nCoV-2019_83	5617.97
WaWa-20210202-WG02g	25301	25646	nCoV-2019_84	5440.87
WaWa-20210202-WG02g	25623	25969	nCoV-2019_85	1744.03
WaWa-20210202-WG02g	25924	26290	nCoV-2019_86	2349.65
WaWa-20210202-WG02g	26219	26566	nCoV-2019_87	4439.47
WaWa-20210202-WG02g	26542	26890	nCoV-2019_88	5746.72
WaWa-20210202-WG02g	26860	27190	nCoV-2019_89	8264.65
WaWa-20210202-WG02g	27164	27511	nCoV-2019_90	6494.89
WaWa-20210202-WG02g	27471	27825	nCoV-2019_91	2196.76
WaWa-20210202-WG02g	27808	28145	nCoV-2019_92	4419.51
WaWa-20210202-WG02g	28104	28442	nCoV-2019_93	9399.23
WaWa-20210202-WG02g	28416	28756	nCoV-2019_94	4773.82
WaWa-20210202-WG02g	28699	29041	nCoV-2019_95	2409.26
WaWa-20210202-WG02g	29007	29356	nCoV-2019_96	10498.3
WaWa-20210202-WG02g	29316	29665	nCoV-2019_97	6939.75
WaWa-20210202-WG02g	29510	29836	nCoV-2019_98	6620.18
WaWa-20210202-WG0P	54	385	nCoV-2019_1	5532.64
WaWa-20210202-WG0P	342	704	nCoV-2019_2	9664.27
WaWa-20210202-WG0P	664	1004	nCoV-2019_3	7849.95
WaWa-20210202-WG0P	965	1312	nCoV-2019_4	10569.3
WaWa-20210202-WG0P	1264	1623	nCoV-2019_5	5394.58
WaWa-20210202-WG0P	1595	1942	nCoV-2019_6	11948.4
WaWa-20210202-WG0P	1897	2242	nCoV-2019_7	7148.88
WaWa-20210202-WG0P	2205	2568	nCoV-2019_8	4413.56
WaWa-20210202-WG0P	2529	2880	nCoV-2019_9	3349
WaWa-20210202-WG0P	2850	3183	nCoV-2019_10	5643.14
WaWa-20210202-WG0P	3166	3507	nCoV-2019_11	9605.16
WaWa-20210202-WG0P	3482	3826	nCoV-2019_12	5852.47
WaWa-20210202-WG0P	3795	4142	nCoV-2019_13	7828.18
WaWa-20210202-WG0P	4077	4402	nCoV-2019_14	11588
WaWa-20210202-WG0P	4322	4666	nCoV-2019_15	8870.27
WaWa-20210202-WG0P	4658	4995	nCoV-2019_16	4638.02
WaWa-20210202-WG0P	4966	5296	nCoV-2019_17	1011.96
WaWa-20210202-WG0P	5287	5620	nCoV-2019_18	8040.39
WaWa-20210202-WG0P	5586	5932	nCoV-2019_19	8034.01
WaWa-20210202-WG0P	5894	6247	nCoV-2019_20	4176.31
WaWa-20210202-WG0P	6197	6526	nCoV-2019_21	4947.69
WaWa-20210202-WG0P	6495	6846	nCoV-2019_22	6304.17
WaWa-20210202-WG0P	6745	7092	nCoV-2019_23	2636.42
WaWa-20210202-WG0P	7058	7389	nCoV-2019_24	5453.11
WaWa-20210202-WG0P	7332	7671	nCoV-2019_25	5735.67
WaWa-20210202-WG0P	7651	7997	nCoV-2019_26	6488.57
WaWa-20210202-WG0P	7968	8319	nCoV-2019_27	4009.37
WaWa-20210202-WG0P	8275	8635	nCoV-2019_28	3145.83
WaWa-20210202-WG0P	8619	8954	nCoV-2019_29	3300.37
WaWa-20210202-WG0P	8913	9245	nCoV-2019_30	6685.2
WaWa-20210202-WG0P	9226	9557	nCoV-2019_31	9114.71
WaWa-20210202-WG0P	9502	9834	nCoV-2019_32	12568.2
WaWa-20210202-WG0P	9806	10146	nCoV-2019_33	5883.15
WaWa-20210202-WG0P	10099	10437	nCoV-2019_34	7274.41
WaWa-20210202-WG0P	10384	10737	nCoV-2019_35	4234.98
WaWa-20210202-WG0P	10688	11048	nCoV-2019_36	4149.95
WaWa-20210202-WG0P	11022	11372	nCoV-2019_37	5895.78
WaWa-20210202-WG0P	11331	11668	nCoV-2019_38	11469.5
WaWa-20210202-WG0P	11584	11927	nCoV-2019_39	9319.22
WaWa-20210202-WG0P	11889	12234	nCoV-2019_40	16673.1
WaWa-20210202-WG0P	12133	12465	nCoV-2019_41	13376.9
WaWa-20210202-WG0P	12439	12779	nCoV-2019_42	9851.63
WaWa-20210202-WG0P	12732	13074	nCoV-2019_43	12748.8
WaWa-20210202-WG0P	13029	13363	nCoV-2019_44	9556.39
WaWa-20210202-WG0P	13344	13660	nCoV-2019_45	5862.2
WaWa-20210202-WG0P	13625	13961	nCoV-2019_46	8265.14
WaWa-20210202-WG0P	13946	14271	nCoV-2019_47	8857.09
WaWa-20210202-WG0P	14232	14579	nCoV-2019_48	13643.5
WaWa-20210202-WG0P	14570	14898	nCoV-2019_49	10112.5
WaWa-20210202-WG0P	14895	15224	nCoV-2019_50	8408.6
WaWa-20210202-WG0P	15193	15538	nCoV-2019_51	9907.1
WaWa-20210202-WG0P	15503	15861	nCoV-2019_52	12166
WaWa-20210202-WG0P	15851	16186	nCoV-2019_53	13653.8
WaWa-20210202-WG0P	16144	16485	nCoV-2019_54	9900.63
WaWa-20210202-WG0P	16444	16804	nCoV-2019_55	5861.36
WaWa-20210202-WG0P	16770	17130	nCoV-2019_56	9114.39
WaWa-20210202-WG0P	17087	17430	nCoV-2019_57	17365.8
WaWa-20210202-WG0P	17406	17738	nCoV-2019_58	10471.6
WaWa-20210202-WG0P	17697	18036	nCoV-2019_59	10961.7
WaWa-20210202-WG0P	17993	18324	nCoV-2019_60	9996.07
WaWa-20210202-WG0P	18275	18650	nCoV-2019_61	8120.59
WaWa-20210202-WG0P	18618	18957	nCoV-2019_62	10824.3
WaWa-20210202-WG0P	18918	19275	nCoV-2019_63	9361.84
WaWa-20210202-WG0P	19232	19591	nCoV-2019_64	5410.14
WaWa-20210202-WG0P	19570	19911	nCoV-2019_65	4612.32
WaWa-20210202-WG0P	19866	20231	nCoV-2019_66	4195.81
WaWa-20210202-WG0P	20200	20542	nCoV-2019_67	4950.35
WaWa-20210202-WG0P	20496	20867	nCoV-2019_68	6916.6
WaWa-20210202-WG0P	20813	21146	nCoV-2019_69	8529.68
WaWa-20210202-WG0P	21104	21427	nCoV-2019_70	9397.99
WaWa-20210202-WG0P	21386	21716	nCoV-2019_71	3559.1
WaWa-20210202-WG0P	21682	22013	nCoV-2019_72	3393.66
WaWa-20210202-WG0P	21990	22324	nCoV-2019_73	7403.28
WaWa-20210202-WG0P	22290	22626	nCoV-2019_74	12086.8
WaWa-20210202-WG0P	22542	22877	nCoV-2019_75	10561
WaWa-20210202-WG0P	22821	23189	nCoV-2019_76	9262.97
WaWa-20210202-WG0P	23144	23500	nCoV-2019_77	9369.95
WaWa-20210202-WG0P	23466	23822	nCoV-2019_78	5944.59
WaWa-20210202-WG0P	23812	24145	nCoV-2019_79	5406.92
WaWa-20210202-WG0P	24100	24443	nCoV-2019_80	3863.01
WaWa-20210202-WG0P	24416	24765	nCoV-2019_81	9565.41
WaWa-20210202-WG0P	24721	25052	nCoV-2019_82	14909
WaWa-20210202-WG0P	25003	25347	nCoV-2019_83	10588
WaWa-20210202-WG0P	25301	25646	nCoV-2019_84	9254.57
WaWa-20210202-WG0P	25623	25969	nCoV-2019_85	3797.8
WaWa-20210202-WG0P	25924	26290	nCoV-2019_86	4569.01
WaWa-20210202-WG0P	26219	26566	nCoV-2019_87	8995.77
WaWa-20210202-WG0P	26542	26890	nCoV-2019_88	11661.6
WaWa-20210202-WG0P	26860	27190	nCoV-2019_89	13415.9
WaWa-20210202-WG0P	27164	27511	nCoV-2019_90	10408
WaWa-20210202-WG0P	27471	27825	nCoV-2019_91	3965.77
WaWa-20210202-WG0P	27808	28145	nCoV-2019_92	6104.53
WaWa-20210202-WG0P	28104	28442	nCoV-2019_93	12965.1
WaWa-20210202-WG0P	28416	28756	nCoV-2019_94	6254.22
WaWa-20210202-WG0P	28699	29041	nCoV-2019_95	3077.43
WaWa-20210202-WG0P	29007	29356	nCoV-2019_96	14047.8
WaWa-20210202-WG0P	29316	29665	nCoV-2019_97	7651.49
WaWa-20210202-WG0P	29510	29836	nCoV-2019_98	6909.37
WaWa-20210209-WG0N	54	385	nCoV-2019_1	4002.42
WaWa-20210209-WG0N	342	704	nCoV-2019_2	6689.33
WaWa-20210209-WG0N	664	1004	nCoV-2019_3	6028.41
WaWa-20210209-WG0N	965	1312	nCoV-2019_4	8014.33
WaWa-20210209-WG0N	1264	1623	nCoV-2019_5	4592.7
WaWa-20210209-WG0N	1595	1942	nCoV-2019_6	8940.68
WaWa-20210209-WG0N	1897	2242	nCoV-2019_7	4361.11
WaWa-20210209-WG0N	2205	2568	nCoV-2019_8	2730.29
WaWa-20210209-WG0N	2529	2880	nCoV-2019_9	2163.68
WaWa-20210209-WG0N	2850	3183	nCoV-2019_10	4904.28
WaWa-20210209-WG0N	3166	3507	nCoV-2019_11	8544.75
WaWa-20210209-WG0N	3482	3826	nCoV-2019_12	3683.15
WaWa-20210209-WG0N	3795	4142	nCoV-2019_13	4540.74
WaWa-20210209-WG0N	4077	4402	nCoV-2019_14	7065.71
WaWa-20210209-WG0N	4322	4666	nCoV-2019_15	6499.3
WaWa-20210209-WG0N	4658	4995	nCoV-2019_16	3546.51
WaWa-20210209-WG0N	4966	5296	nCoV-2019_17	721.58
WaWa-20210209-WG0N	5287	5620	nCoV-2019_18	7184.65
WaWa-20210209-WG0N	5586	5932	nCoV-2019_19	6365.01
WaWa-20210209-WG0N	5894	6247	nCoV-2019_20	2922.26
WaWa-20210209-WG0N	6197	6526	nCoV-2019_21	2933.74
WaWa-20210209-WG0N	6495	6846	nCoV-2019_22	4236.07
WaWa-20210209-WG0N	6745	7092	nCoV-2019_23	1689.69
WaWa-20210209-WG0N	7058	7389	nCoV-2019_24	2682.66
WaWa-20210209-WG0N	7332	7671	nCoV-2019_25	1915.88
WaWa-20210209-WG0N	7651	7997	nCoV-2019_26	4840.66
WaWa-20210209-WG0N	7968	8319	nCoV-2019_27	2163.94
WaWa-20210209-WG0N	8275	8635	nCoV-2019_28	2000.72
WaWa-20210209-WG0N	8619	8954	nCoV-2019_29	1957.65
WaWa-20210209-WG0N	8913	9245	nCoV-2019_30	4838.92
WaWa-20210209-WG0N	9226	9557	nCoV-2019_31	6503.93
WaWa-20210209-WG0N	9502	9834	nCoV-2019_32	12075.2
WaWa-20210209-WG0N	9806	10146	nCoV-2019_33	4420.21
WaWa-20210209-WG0N	10099	10437	nCoV-2019_34	4593.17
WaWa-20210209-WG0N	10384	10737	nCoV-2019_35	2207.33
WaWa-20210209-WG0N	10688	11048	nCoV-2019_36	2863.82
WaWa-20210209-WG0N	11022	11372	nCoV-2019_37	4456.64
WaWa-20210209-WG0N	11331	11668	nCoV-2019_38	9016.02
WaWa-20210209-WG0N	11584	11927	nCoV-2019_39	6007.27
WaWa-20210209-WG0N	11889	12234	nCoV-2019_40	13783.8
WaWa-20210209-WG0N	12133	12465	nCoV-2019_41	7890.27
WaWa-20210209-WG0N	12439	12779	nCoV-2019_42	7278.26
WaWa-20210209-WG0N	12732	13074	nCoV-2019_43	7727.16
WaWa-20210209-WG0N	13029	13363	nCoV-2019_44	6717.91
WaWa-20210209-WG0N	13344	13660	nCoV-2019_45	3000.23
WaWa-20210209-WG0N	13625	13961	nCoV-2019_46	4284.68
WaWa-20210209-WG0N	13946	14271	nCoV-2019_47	5754.36
WaWa-20210209-WG0N	14232	14579	nCoV-2019_48	9720.87
WaWa-20210209-WG0N	14570	14898	nCoV-2019_49	6444.28
WaWa-20210209-WG0N	14895	15224	nCoV-2019_50	5538.46
WaWa-20210209-WG0N	15193	15538	nCoV-2019_51	6660.28
WaWa-20210209-WG0N	15503	15861	nCoV-2019_52	8379.59
WaWa-20210209-WG0N	15851	16186	nCoV-2019_53	9621.09
WaWa-20210209-WG0N	16144	16485	nCoV-2019_54	7255.95
WaWa-20210209-WG0N	16444	16804	nCoV-2019_55	3741.51
WaWa-20210209-WG0N	16770	17130	nCoV-2019_56	7609.44
WaWa-20210209-WG0N	17087	17430	nCoV-2019_57	12629
WaWa-20210209-WG0N	17406	17738	nCoV-2019_58	8902.74
WaWa-20210209-WG0N	17697	18036	nCoV-2019_59	7630.5
WaWa-20210209-WG0N	17993	18324	nCoV-2019_60	6733.66
WaWa-20210209-WG0N	18275	18650	nCoV-2019_61	4067.32
WaWa-20210209-WG0N	18618	18957	nCoV-2019_62	7330.87
WaWa-20210209-WG0N	18918	19275	nCoV-2019_63	8013.08
WaWa-20210209-WG0N	19232	19591	nCoV-2019_64	4030.62
WaWa-20210209-WG0N	19570	19911	nCoV-2019_65	3341.96
WaWa-20210209-WG0N	19866	20231	nCoV-2019_66	2550.74
WaWa-20210209-WG0N	20200	20542	nCoV-2019_67	3394.46
WaWa-20210209-WG0N	20496	20867	nCoV-2019_68	4099.77
WaWa-20210209-WG0N	20813	21146	nCoV-2019_69	5801.12
WaWa-20210209-WG0N	21104	21427	nCoV-2019_70	5280.09
WaWa-20210209-WG0N	21386	21716	nCoV-2019_71	1590.78
WaWa-20210209-WG0N	21682	22013	nCoV-2019_72	2059.83
WaWa-20210209-WG0N	21990	22324	nCoV-2019_73	3275.41
WaWa-20210209-WG0N	22290	22626	nCoV-2019_74	8038.2
WaWa-20210209-WG0N	22542	22877	nCoV-2019_75	6860.43
WaWa-20210209-WG0N	22821	23189	nCoV-2019_76	7248.32
WaWa-20210209-WG0N	23144	23500	nCoV-2019_77	6659.09
WaWa-20210209-WG0N	23466	23822	nCoV-2019_78	3555.46
WaWa-20210209-WG0N	23812	24145	nCoV-2019_79	2025.15
WaWa-20210209-WG0N	24100	24443	nCoV-2019_80	1820.55
WaWa-20210209-WG0N	24416	24765	nCoV-2019_81	5581.22
WaWa-20210209-WG0N	24721	25052	nCoV-2019_82	13516.1
WaWa-20210209-WG0N	25003	25347	nCoV-2019_83	8212.26
WaWa-20210209-WG0N	25301	25646	nCoV-2019_84	6261.22
WaWa-20210209-WG0N	25623	25969	nCoV-2019_85	1828.71
WaWa-20210209-WG0N	25924	26290	nCoV-2019_86	2421.28
WaWa-20210209-WG0N	26219	26566	nCoV-2019_87	5056.11
WaWa-20210209-WG0N	26542	26890	nCoV-2019_88	10628.8
WaWa-20210209-WG0N	26860	27190	nCoV-2019_89	8804.53
WaWa-20210209-WG0N	27164	27511	nCoV-2019_90	8897.31
WaWa-20210209-WG0N	27471	27825	nCoV-2019_91	2475.59
WaWa-20210209-WG0N	27808	28145	nCoV-2019_92	5377.58
WaWa-20210209-WG0N	28104	28442	nCoV-2019_93	10853.8
WaWa-20210209-WG0N	28416	28756	nCoV-2019_94	5326.28
WaWa-20210209-WG0N	28699	29041	nCoV-2019_95	2412.35
WaWa-20210209-WG0N	29007	29356	nCoV-2019_96	11368.9
WaWa-20210209-WG0N	29316	29665	nCoV-2019_97	6096.9
WaWa-20210209-WG0N	29510	29836	nCoV-2019_98	5763.41
WaWa-20210216-WC0Dc	54	385	nCoV-2019_1	0
WaWa-20210216-WC0Dc	342	704	nCoV-2019_2	0
WaWa-20210216-WC0Dc	664	1004	nCoV-2019_3	0
WaWa-20210216-WC0Dc	965	1312	nCoV-2019_4	75.12
WaWa-20210216-WC0Dc	1264	1623	nCoV-2019_5	510.34
WaWa-20210216-WC0Dc	1595	1942	nCoV-2019_6	45.17
WaWa-20210216-WC0Dc	1897	2242	nCoV-2019_7	0
WaWa-20210216-WC0Dc	2205	2568	nCoV-2019_8	0
WaWa-20210216-WC0Dc	2529	2880	nCoV-2019_9	81.65
WaWa-20210216-WC0Dc	2850	3183	nCoV-2019_10	927.46
WaWa-20210216-WC0Dc	3166	3507	nCoV-2019_11	46.59
WaWa-20210216-WC0Dc	3482	3826	nCoV-2019_12	0
WaWa-20210216-WC0Dc	3795	4142	nCoV-2019_13	286.59
WaWa-20210216-WC0Dc	4077	4402	nCoV-2019_14	1514.94
WaWa-20210216-WC0Dc	4322	4666	nCoV-2019_15	398.59
WaWa-20210216-WC0Dc	4658	4995	nCoV-2019_16	434.76
WaWa-20210216-WC0Dc	4966	5296	nCoV-2019_17	82.39
WaWa-20210216-WC0Dc	5287	5620	nCoV-2019_18	1112.26
WaWa-20210216-WC0Dc	5586	5932	nCoV-2019_19	158.72
WaWa-20210216-WC0Dc	5894	6247	nCoV-2019_20	481.8
WaWa-20210216-WC0Dc	6197	6526	nCoV-2019_21	76.18
WaWa-20210216-WC0Dc	6495	6846	nCoV-2019_22	0
WaWa-20210216-WC0Dc	6745	7092	nCoV-2019_23	0.01
WaWa-20210216-WC0Dc	7058	7389	nCoV-2019_24	4.6
WaWa-20210216-WC0Dc	7332	7671	nCoV-2019_25	17.36
WaWa-20210216-WC0Dc	7651	7997	nCoV-2019_26	0.46
WaWa-20210216-WC0Dc	7968	8319	nCoV-2019_27	0
WaWa-20210216-WC0Dc	8275	8635	nCoV-2019_28	0
WaWa-20210216-WC0Dc	8619	8954	nCoV-2019_29	0
WaWa-20210216-WC0Dc	8913	9245	nCoV-2019_30	0
WaWa-20210216-WC0Dc	9226	9557	nCoV-2019_31	0
WaWa-20210216-WC0Dc	9502	9834	nCoV-2019_32	51.66
WaWa-20210216-WC0Dc	9806	10146	nCoV-2019_33	615.63
WaWa-20210216-WC0Dc	10099	10437	nCoV-2019_34	224.37
WaWa-20210216-WC0Dc	10384	10737	nCoV-2019_35	826.42
WaWa-20210216-WC0Dc	10688	11048	nCoV-2019_36	561.15
WaWa-20210216-WC0Dc	11022	11372	nCoV-2019_37	1004.52
WaWa-20210216-WC0Dc	11331	11668	nCoV-2019_38	2154.88
WaWa-20210216-WC0Dc	11584	11927	nCoV-2019_39	1271.15
WaWa-20210216-WC0Dc	11889	12234	nCoV-2019_40	2993.45
WaWa-20210216-WC0Dc	12133	12465	nCoV-2019_41	2600.79
WaWa-20210216-WC0Dc	12439	12779	nCoV-2019_42	2495.22
WaWa-20210216-WC0Dc	12732	13074	nCoV-2019_43	4404.81
WaWa-20210216-WC0Dc	13029	13363	nCoV-2019_44	3621.57
WaWa-20210216-WC0Dc	13344	13660	nCoV-2019_45	1220.55
WaWa-20210216-WC0Dc	13625	13961	nCoV-2019_46	2516.11
WaWa-20210216-WC0Dc	13946	14271	nCoV-2019_47	1935.19
WaWa-20210216-WC0Dc	14232	14579	nCoV-2019_48	5696.93
WaWa-20210216-WC0Dc	14570	14898	nCoV-2019_49	1975.87
WaWa-20210216-WC0Dc	14895	15224	nCoV-2019_50	3186.96
WaWa-20210216-WC0Dc	15193	15538	nCoV-2019_51	2352.23
WaWa-20210216-WC0Dc	15503	15861	nCoV-2019_52	4650.16
WaWa-20210216-WC0Dc	15851	16186	nCoV-2019_53	2451.21
WaWa-20210216-WC0Dc	16144	16485	nCoV-2019_54	2083.56
WaWa-20210216-WC0Dc	16444	16804	nCoV-2019_55	866.62
WaWa-20210216-WC0Dc	16770	17130	nCoV-2019_56	2593.04
WaWa-20210216-WC0Dc	17087	17430	nCoV-2019_57	3711.47
WaWa-20210216-WC0Dc	17406	17738	nCoV-2019_58	4900.21
WaWa-20210216-WC0Dc	17697	18036	nCoV-2019_59	1086.01
WaWa-20210216-WC0Dc	17993	18324	nCoV-2019_60	3294.68
WaWa-20210216-WC0Dc	18275	18650	nCoV-2019_61	663.79
WaWa-20210216-WC0Dc	18618	18957	nCoV-2019_62	2599.08
WaWa-20210216-WC0Dc	18918	19275	nCoV-2019_63	2083.31
WaWa-20210216-WC0Dc	19232	19591	nCoV-2019_64	910.59
WaWa-20210216-WC0Dc	19570	19911	nCoV-2019_65	191.69
WaWa-20210216-WC0Dc	19866	20231	nCoV-2019_66	1093.18
WaWa-20210216-WC0Dc	20200	20542	nCoV-2019_67	107.18
WaWa-20210216-WC0Dc	20496	20867	nCoV-2019_68	0.08
WaWa-20210216-WC0Dc	20813	21146	nCoV-2019_69	0
WaWa-20210216-WC0Dc	21104	21427	nCoV-2019_70	0.01
WaWa-20210216-WC0Dc	21386	21716	nCoV-2019_71	3.75
WaWa-20210216-WC0Dc	21682	22013	nCoV-2019_72	0.84
WaWa-20210216-WC0Dc	21990	22324	nCoV-2019_73	0.09
WaWa-20210216-WC0Dc	22290	22626	nCoV-2019_74	197.44
WaWa-20210216-WC0Dc	22542	22877	nCoV-2019_75	1049.71
WaWa-20210216-WC0Dc	22821	23189	nCoV-2019_76	1895.99
WaWa-20210216-WC0Dc	23144	23500	nCoV-2019_77	1519.36
WaWa-20210216-WC0Dc	23466	23822	nCoV-2019_78	1851.84
WaWa-20210216-WC0Dc	23812	24145	nCoV-2019_79	74.06
WaWa-20210216-WC0Dc	24100	24443	nCoV-2019_80	310.98
WaWa-20210216-WC0Dc	24416	24765	nCoV-2019_81	1436.68
WaWa-20210216-WC0Dc	24721	25052	nCoV-2019_82	208.81
WaWa-20210216-WC0Dc	25003	25347	nCoV-2019_83	1.05
WaWa-20210216-WC0Dc	25301	25646	nCoV-2019_84	0
WaWa-20210216-WC0Dc	25623	25969	nCoV-2019_85	54.43
WaWa-20210216-WC0Dc	25924	26290	nCoV-2019_86	367.22
WaWa-20210216-WC0Dc	26219	26566	nCoV-2019_87	66.59
WaWa-20210216-WC0Dc	26542	26890	nCoV-2019_88	162.24
WaWa-20210216-WC0Dc	26860	27190	nCoV-2019_89	1745.45
WaWa-20210216-WC0Dc	27164	27511	nCoV-2019_90	148.92
WaWa-20210216-WC0Dc	27471	27825	nCoV-2019_91	250.25
WaWa-20210216-WC0Dc	27808	28145	nCoV-2019_92	1236.44
WaWa-20210216-WC0Dc	28104	28442	nCoV-2019_93	5279.54
WaWa-20210216-WC0Dc	28416	28756	nCoV-2019_94	1053.93
WaWa-20210216-WC0Dc	28699	29041	nCoV-2019_95	486.15
WaWa-20210216-WC0Dc	29007	29356	nCoV-2019_96	3320.65
WaWa-20210216-WC0Dc	29316	29665	nCoV-2019_97	936.13
WaWa-20210216-WC0Dc	29510	29836	nCoV-2019_98	625.13
WaWa-20210302-WC0Dc	54	385	nCoV-2019_1	915.3
WaWa-20210302-WC0Dc	342	704	nCoV-2019_2	1424.56
WaWa-20210302-WC0Dc	664	1004	nCoV-2019_3	1412.44
WaWa-20210302-WC0Dc	965	1312	nCoV-2019_4	247.37
WaWa-20210302-WC0Dc	1264	1623	nCoV-2019_5	825.48
WaWa-20210302-WC0Dc	1595	1942	nCoV-2019_6	1617.05
WaWa-20210302-WC0Dc	1897	2242	nCoV-2019_7	1059.02
WaWa-20210302-WC0Dc	2205	2568	nCoV-2019_8	1307.26
WaWa-20210302-WC0Dc	2529	2880	nCoV-2019_9	228.89
WaWa-20210302-WC0Dc	2850	3183	nCoV-2019_10	1035.8
WaWa-20210302-WC0Dc	3166	3507	nCoV-2019_11	1797.86
WaWa-20210302-WC0Dc	3482	3826	nCoV-2019_12	643.67
WaWa-20210302-WC0Dc	3795	4142	nCoV-2019_13	50.44
WaWa-20210302-WC0Dc	4077	4402	nCoV-2019_14	163.82
WaWa-20210302-WC0Dc	4322	4666	nCoV-2019_15	604.79
WaWa-20210302-WC0Dc	4658	4995	nCoV-2019_16	11.87
WaWa-20210302-WC0Dc	4966	5296	nCoV-2019_17	9.5
WaWa-20210302-WC0Dc	5287	5620	nCoV-2019_18	120.09
WaWa-20210302-WC0Dc	5586	5932	nCoV-2019_19	1265.84
WaWa-20210302-WC0Dc	5894	6247	nCoV-2019_20	238.07
WaWa-20210302-WC0Dc	6197	6526	nCoV-2019_21	681.45
WaWa-20210302-WC0Dc	6495	6846	nCoV-2019_22	785.97
WaWa-20210302-WC0Dc	6745	7092	nCoV-2019_23	263.53
WaWa-20210302-WC0Dc	7058	7389	nCoV-2019_24	263.74
WaWa-20210302-WC0Dc	7332	7671	nCoV-2019_25	1410.98
WaWa-20210302-WC0Dc	7651	7997	nCoV-2019_26	1262.73
WaWa-20210302-WC0Dc	7968	8319	nCoV-2019_27	519.94
WaWa-20210302-WC0Dc	8275	8635	nCoV-2019_28	50.3
WaWa-20210302-WC0Dc	8619	8954	nCoV-2019_29	433.78
WaWa-20210302-WC0Dc	8913	9245	nCoV-2019_30	1216.34
WaWa-20210302-WC0Dc	9226	9557	nCoV-2019_31	1612.44
WaWa-20210302-WC0Dc	9502	9834	nCoV-2019_32	4396.33
WaWa-20210302-WC0Dc	9806	10146	nCoV-2019_33	1080.72
WaWa-20210302-WC0Dc	10099	10437	nCoV-2019_34	1577.73
WaWa-20210302-WC0Dc	10384	10737	nCoV-2019_35	279.03
WaWa-20210302-WC0Dc	10688	11048	nCoV-2019_36	320.46
WaWa-20210302-WC0Dc	11022	11372	nCoV-2019_37	679.83
WaWa-20210302-WC0Dc	11331	11668	nCoV-2019_38	1556.6
WaWa-20210302-WC0Dc	11584	11927	nCoV-2019_39	1328.79
[truncated: 92,571 more rows]

## Sheet: freya_abundances
sample	lineage	fraction
2021-02-12-ARTIC-Sharkey-10_S26	Zeta	0.991735
2021-02-12-ARTIC-Sharkey-Iso17_S25	Iota	0.994602
2021-02-12-ARTIC-WC0Dc_S27	Other	0.800447
2021-02-12-ARTIC-WC0Dc_S27	Alpha	0.177323
2021-02-12-ARTIC-WC0Dg_S28	Other	0.962988
2021-02-12-ARTIC-WG01_S29	Other	0.993002
2021-02-12-ARTIC-WG02_S30	Other	0.91032
2021-02-12-ARTIC-WG0A_S31	Other	0.943415
2021-02-12-ARTIC-WG0Hm_S32	Other	0.990998
2021-02-12-ARTIC-WG0Hp_S33	Other	0.990088
2021-02-12-ARTIC-WG0P_S34	Other	0.972968
2021-02-12-ARTIC-WG0R_S35	Other	0.99267
WaWa-20210105-WC0Dc	Other	0.915312
WaWa-20210105-WC0Dc	Alpha	0.050981
WaWa-20210119-WC0Dc	Other	0.749291
WaWa-20210119-WC0Dc	Epsilon	0.217327
WaWa-20210119-WG0P	Other	0.940956
WaWa-20210202-WC0Dc	Other	0.943196
WaWa-20210202-WC0Dc	Epsilon	0.00493766
WaWa-20210202-WC0Dc	Alpha	0.00288782
WaWa-20210202-WG02g	Other	0.996528
WaWa-20210202-WG0P	Other	0.975576
WaWa-20210209-WG0N	Other	0.986271
WaWa-20210216-WC0Dc	Other	0.798951
WaWa-20210216-WC0Dc	Alpha	0.165774
WaWa-20210302-WC0Dc	Iota	0.402632
WaWa-20210302-WC0Dc	Alpha	0.29479
WaWa-20210302-WC0Dc	Other	0.288621
WaWa-20210309-WC0Dc	Alpha	0.656983
WaWa-20210309-WC0Dc	Other	0.316334
WaWa-20210316-WC0Dc	Other	0.645914
WaWa-20210316-WC0Dc	Alpha	0.347539
WaWa-20210316-WG02g	Alpha	0.913794
WaWa-20210316-WG02g	Iota	0.0384292
WaWa-20210316-WG02g	Other	0.0182593
WaWa-20210316-WG02g	Epsilon	0.00932395
WaWa-20210316-WG0P	Iota	0.422644
WaWa-20210316-WG0P	Alpha	0.273826
WaWa-20210316-WG0P	Epsilon	0.174585
WaWa-20210316-WG0P	Other	0.108162
WaWa-20210330-WC0Dc	Alpha	0.419119
WaWa-20210330-WC0Dc	Other	0.373156
WaWa-20210330-WC0Dc	Gamma	0.0940445
WaWa-20210330-WC0Dc	Iota	0.0691166
WaWa-20210413-WC0Dc	Other	0.443479
WaWa-20210413-WC0Dc	Gamma	0.260417
WaWa-20210413-WC0Dc	Alpha	0.147017
WaWa-20210413-WC0Dc	Iota	0.135067
WaWa-20210511-WC0Dc	Other	0.522058
WaWa-20210511-WC0Dc	Alpha	0.258621
WaWa-20210511-WC0Dc	Iota	0.194932
WaWa-20210511-WG02g	Gamma	0.999471
WaWa-20210525-WC0Dc	Alpha	0.45179
WaWa-20210525-WC0Dc	Gamma	0.34714
WaWa-20210525-WC0Dc	Other	0.189006
WaWa-20210525-WC0Dc	Iota	0.00294118
WaWa-20210608-WC0Dc	Delta	0.455927
WaWa-20210608-WC0Dc	Alpha	0.314727
WaWa-20210608-WC0Dc	Other	0.221535
WaWa-20210629-WC0Dc	Delta	0.598143
WaWa-20210629-WC0Dc	Other	0.242867
WaWa-20210629-WC0Dc	Alpha	0.097973
WaWa-20210629-WC0Dc	Gamma	0.0309453
WaWa-20210706-WC0Dg	Delta	0.995039
WaWa-20210713-WC0Dc	Delta	0.941349
WaWa-20210713-WC0Dc	Other	0.031423
WaWa-20210720-WC0Dc	Delta	0.84579
WaWa-20210720-WC0Dc	Other	0.0612017
WaWa-20210720-WC0Dc	Gamma	0.051971
WaWa-20210720-WC0Dc	Mu	0.00545883
WaWa-20210727-WC0Dg	Delta	0.988238
WaWa-20210803-WG02g	Delta	0.996312
WaWa-20210824-WC0Dc	Delta	0.988639
WaWa-20210824-WG0Hp	Delta	0.993459
WaWa-20210831-WG02g	Delta	0.993717
WaWa-20210831-WG0Hm	Delta	0.98484
WaWa-20210907-WC0Dc	Delta	0.991588
WaWa-20210907-WG02g	Delta	0.993733
WC0Dc-20220323-39	BA.1	0.569983
WC0Dc-20220323-39	BA.2	0.406824
WC0Dc-20220323-39	BA.4or5	0.00875946
WC0Dc-20220406-39	BA.2	0.725008
WC0Dc-20220406-39	BA.1	0.231217
WC0Dc-20220406-39	Other	0.00879162
WC0Dc-20220413-39	BA.2	0.7466
WC0Dc-20220413-39	BA.1	0.238896
WC0Dc-20220427-39	BA.2	0.984927
WC0Dc-210223-31-V3	Alpha	0.590413
WC0Dc-210223-31-V3	Other	0.388138
WC0Dc-210323-31-V3	Other	0.593995
WC0Dc-210323-31-V3	Alpha	0.384431
WC0Dc-210406-31-V3	Alpha	0.921909
WC0Dc-210406-31-V3	Other	0.0591512
WC0Dc-210420-31-V3	Other	0.9887
WC0Dc-210427-31-V3	Other	0.979695
WC0Dc-210504-31-V3	Alpha	0.663326
WC0Dc-210504-31-V3	Other	0.303326
WC0Dc-210518-31-V3	Gamma	0.533136
WC0Dc-210518-31-V3	Other	0.45032
WC0Dc-210706-31-V3	Delta	0.742882
WC0Dc-210706-31-V3	Other	0.208849
WC0Dc-210713-21	Delta	0.960863
WC0Dc-210713	Delta	0.889326
WC0Dc-210713	Other	0.0683571
WC0Dc-210720-21	Delta	0.821644
WC0Dc-210720-21	Other	0.164216
WC0Dc-210727-21	Delta	0.957982
WC0Dc-210727-21	Other	0.0139141
WC0Dc-210803-21	Delta	0.976232
WC0Dc-210810-21	Delta	0.98306
WC0Dc-210810-31-V3	Delta	0.981418
WC0Dc-210817-31-V3	Delta	0.980497
WC0Dc-210831-31-V3	Delta	0.990324
WC0Dc-211005-31_V3	Delta	0.997543
WC0Dc-211012-31_V3	Delta	0.996852
WC0Dc-211019-31-V3	Delta	0.994703
WC0Dc-211026-31_V3	Delta	0.994762
WC0Dc-211109-31-V3	Delta	0.994164
WC0Dc-211109-32-V3	A	0.976066
WC0Dc-211109-32-V3	Delta	0.0152856
WC0Dc-211109-32-V3	Other	0.0010511
WC0Dc-211130-32_V3	Delta	0.995346
WC0Dc-211207-32_V3	Delta	0.853498
WC0Dc-211207-32_V3	Other	0.113421
WC0Dc-211207-32_V3	BA.1	0.00118924
WC0Dc-211214-19-V3	BA.1	0.703868
WC0Dc-211214-19-V3	Delta	0.195351
WC0Dc-211214-19-V3	Other	0.0500155
WC0Dc-211221-39-V3_S91	BA.1	0.986185
WC0Dc-211221-39-V3_S91	Delta	0.00162617
WC0Dc-211228	BA.1	0.993267
WC0Dc-220105	BA.1	0.993485
WC0Dc-220112-39	BA.1	0.993234
WC0Dc-220119-39	BA.1	0.99291
WC0Dc-220126-39	BA.1	0.991426
WC0Dc-220511-39	BA.2	0.995002
WC0Dc-220518-39	BA.2	0.986107
WC0Dc-220522-39	BA.2	0.822869
WC0Dc-220522-39	BA.4or5	0.0824795
WC0Dc-220522-39	BA.1	0.0728714
WC0Dc-220601-39	BA.2	0.897918
WC0Dc-220601-39	BA.1	0.0824296
WC0Dc-220608-39-2	BA.2	0.991378
WC0Dc-220608-39	BA.2	0.98892
WC0Dc-220615-39	BA.2	0.645686
WC0Dc-220615-39	BA.4or5	0.332183
WC0Dc-220615-39	BA.1	0.00441096
WC0Dc-220622-39	BA.4or5	0.61751
WC0Dc-220622-39	BA.2	0.209113
WC0Dc-220622-39	Other	0.0542944
WC0Dc-220622-39	BA.1	0.0460851
WC0Dc-220629-39	BA.4or5	0.500874
WC0Dc-220629-39	BA.2	0.464989
WC0Dc-220629-39	BA.1	0.00944733
WC0Dc-220706-39	BA.4or5	0.768142
WC0Dc-220706-39	BA.1	0.21567
WC0Dc-220713-39	BA.4or5	0.833494
WC0Dc-220713-39	BA.1	0.139919
WC0Dc-220720-39	BA.4or5	0.775719
WC0Dc-220720-39	BA.1	0.211838
WC0Dc-220727-39	BA.4or5	0.625851
WC0Dc-220727-39	BA.1	0.369304
WC0Dc-WaWa-080321	Delta	0.995893
WC0Dg-20220406-39	BA.2	0.977855
WC0Dg-20220406-39	BA.1	0.0128359
WC0Dg-20220413-39	BA.1	0.788537
WC0Dg-20220413-39	BA.2	0.201653
WC0Dg-20220420-39	BA.2	0.869036
WC0Dg-20220420-39	Alpha	0.11687
WC0Dg-20220427-39	BA.2	0.989222
WC0Dg-20220504-39	BA.2	0.992272
WC0Dg-210119	Other	0.980723
WC0Dg-210420-33	Gamma	0.767535
WC0Dg-210420-33	Iota	0.184828
WC0Dg-210420-33	Other	0.0141317
WC0Dg-210427-33	Other	0.47249
WC0Dg-210427-33	Alpha	0.404784
WC0Dg-210427-33	Iota	0.0895717
WC0Dg-210629-33	Delta	0.495866
WC0Dg-210629-33	Other	0.471819
WC0Dg-210713-21	Delta	0.728521
WC0Dg-210713-21	Other	0.196813
WC0Dg-210713-33	Delta	0.831734
WC0Dg-210713-33	Mu	0.124344
WC0Dg-210713	Other	0.440568
WC0Dg-210713	Delta	0.395239
WC0Dg-210713	BA.1	0.112196
WC0Dg-210720-21	Delta	0.877133
WC0Dg-210720-21	Other	0.112958
WC0Dg-210720-33	Delta	0.968956
WC0Dg-210727-21	Delta	0.91826
WC0Dg-210727-21	Other	0.0449806
WC0Dg-210803-21	Delta	0.951729
WC0Dg-210803-21	Other	0.0213001
WC0Dg-210803-33	Delta	0.965879
WC0Dg-210810-21	Delta	0.994687
WC0Dg-210810-33	Delta	0.976228
WC0Dg-210817-33	Delta	0.970197
WC0Dg-210824-33	Delta	0.975983
WC0Dg-210907-33	Delta	0.984743
WC0Dg-211026-39	Delta	0.990894
WC0Dg-211026-39	Other	0.001064
WC0Dg-211102-39	Delta	0.996371
WC0Dg-211116-31-V3	Delta	0.985682
WC0Dg-211116-32-V3	Delta	0.992062
WC0Dg-211207-32_V3	Delta	0.644997
WC0Dg-211207-32_V3	BA.1	0.344055
WC0Dg-211214-19-V3	BA.1	0.987197
WC0Dg-211221-39-V3_S92	BA.1	0.93942
WC0Dg-211221-39-V3_S92	Other	0.0338906
WC0Dg-220105	BA.1	0.990347
WC0Dg-220112-39	BA.1	0.99383
WC0Dg-220119-39	BA.1	0.994596
WC0Dg-220126-39	BA.1	0.996134
WC0Dg-220202-39	BA.1	0.998148
WC0Dg-220511-39	BA.2	0.760781
WC0Dg-220511-39	BA.1	0.227465
WG01-20220413-39	BA.2	0.620664
WG01-20220413-39	BA.1	0.354122
WG01-20220413-39	Other	0.0011325
WG01-20220420-39	BA.2	0.996132
WG01-210126	Other	0.961588
WG01-210202	Other	0.996754
WG01-210216-31_V3	Other	0.993888
WG01-210223	Alpha	0.769941
WG01-210223	Other	0.19997
WG01-210330-31_V3	Other	0.612341
WG01-210330-31_V3	Iota	0.312088
WG01-210330-31_V3	Alpha	0.0557728
WG01-210413-33	Alpha	0.699663
WG01-210413-33	Gamma	0.146276
WG01-210413-33	Other	0.118335
WG01-210420-33	Gamma	0.524644
WG01-210420-33	Alpha	0.460534
WG01-210420-33	Other	0.00352763
WG01-210427-33	Gamma	0.952863
WG01-210427-33	Other	0.0210748
WG01-210427-33	Alpha	0.0114528
WG01-210720-21	Delta	0.984218
WG01-210720	Delta	0.995742
WG01-210727-33	Delta	0.994592
WG01-210817-33	Delta	0.991541
WG01-210907-33	Delta	0.989982
WG01-210914-39	Delta	0.994163
WG01-211214-19-V3	BA.1	0.983902
WG01-211221-39-V3_S81	BA.1	0.995178
WG01-211228	BA.1	0.994112
WG01-220105	BA.1	0.992751
WG01-220119-39	BA.1	0.998199
WG01-220202-39	BA.1	0.993379
WG01-220511-39	BA.2	0.985665
WG01-220522-39	BA.2	0.997373
WG01-220608-39-2	BA.1	0.993793
WG01-220608-39	BA.1	0.993182
WG01-220615-39	BA.1	0.812345
WG01-220615-39	BA.2	0.173304
WG01-220622-39	BA.4or5	0.991066
WG01-220629-39	BA.4or5	0.454329
WG01-220629-39	BA.1	0.283238
WG01-220629-39	BA.2	0.249058
WG01-220706-39	BA.2	0.995343
WG01-220713-39	BA.4or5	0.994633
WG01-220720-39	BA.4or5	0.867563
WG01-220720-39	BA.1	0.070639
WG01-220720-39	BA.2	0.0481061
WG01-220727-39	BA.4or5	0.991174
WG01-WaWa-072021	Delta	0.998626
WG02c-20220323-39	BA.1	0.800451
WG02c-20220323-39	BA.2	0.187711
WG02c-20220330-39	BA.1	0.991094
WG02c-20220330-39	BA.2	0.0017331
WG02c-210413-33	Gamma	0.995889
WG02c-210420-33	Other	0.619159
WG02c-210420-33	Gamma	0.352355
WG02c-210713	BA.1	0.992685
WG02c-210803-33	Delta	0.989723
WG02c-210810-21	Delta	0.993987
WG02c-210810-31-V3	Delta	0.99043
WG02c-211102-31_V3	Delta	0.998071
WG02c-211102-32_V3	Delta	0.997146
WG02c-211130-32_V3	Delta	0.988629
WG02c-211214-19-V3	BA.1	0.995698
WG02c-211221-39-V3_S83	BA.1	0.997923
WG02c-211228	BA.1	0.996234
WG02c-220105	BA.1	0.995639
WG02c-220119-39	BA.1	0.993992
WG02c-220518-39	BA.2	0.992529
WG02c-220608-39	BA.1	0.757492
WG02c-220608-39	BA.2	0.230999
WG02c-220622-39	BA.2	0.782043
WG02c-220622-39	BA.4or5	0.206625
WG02c-220622-39	BA.1	0.00119856
WG02c-220629-39	BA.2	0.552777
WG02c-220629-39	BA.1	0.220557
WG02c-220629-39	BA.4or5	0.200078
WG02c-220713-39	BA.4or5	0.614623
WG02c-220713-39	BA.1	0.37649
WG02c-220720-39	BA.4or5	0.566083
WG02c-220720-39	BA.1	0.25282
WG02c-220720-39	BA.2	0.172372
WG02c-220727-39	BA.4or5	0.871369
WG02c-220727-39	BA.1	0.12048
WG02g-20220406-39	BA.2	0.981763
WG02g-210119	Other	0.992181
WG02g-210126-31-V3	Other	0.95596
WG02g-210216-31-V3	Other	0.976128
WG02g-210223	Epsilon	0.493181
WG02g-210223	Other	0.490634
WG02g-210330-31_V3	Alpha	0.831099
WG02g-210330-31_V3	Other	0.135508
WG02g-210406-33	Other	0.41173
WG02g-210406-33	Iota	0.299315
WG02g-210406-33	Gamma	0.266447
WG02g-210413-31-V3	Gamma	0.830491
WG02g-210413-31-V3	Other	0.0752706
WG02g-210413-31-V3	Alpha	0.0690091
WG02g-210427-33	Iota	0.848896
WG02g-210427-33	Other	0.123251
WG02g-210810-21	Delta	0.995104
WG02g-210810-33	Delta	0.98245
WG02g-211005-39	Delta	0.994539
WG02g-211130-32_V3	Delta	0.994168
WG02g-211214-19-V3	BA.1	0.990549
WG02g-211221-39-V3_S82	BA.1	0.995999
WG02g-211228	BA.1	0.996489
WG02g-220105	BA.1	0.989218
WG02g-220105	Delta	0.00583573
WG02g-220126-39	BA.1	0.995577
WG02g-220601-39	BA.2	0.997388
WG02g-220615-39	BA.2	0.677299
WG02g-220615-39	BA.1	0.260758
WG02g-220615-39	BA.4or5	0.049913
WG02g-220706-39	BA.4or5	0.491328
WG02g-220706-39	BA.2	0.475931
WG02g-220706-39	BA.1	0.0130187
WG0A-210720	BA.1	0.949206
WG0A-210720	Delta	0.0425819
WG0Hm-20220323-39	BA.2	0.984822
WG0Hm-20220330-39	BA.2	0.989676
WG0Hm-20220330-39	BA.1	0.00247255
WG0Hm-20220330-39	Other	0.001375
WG0Hm-20220406-39	BA.2	0.991175
WG0Hm-210330-31_V3	Alpha	0.996991
WG0Hm-210824-33	Delta	0.98371
WG0Hm-211214-19-V3	BA.1	0.996374
WG0Hm-211221-39-V3_S87	BA.1	0.997186
WG0Hm-211228	BA.1	0.993485
WG0Hp-20220427-39	BA.1	0.980811
WG0Hp-20220427-39	BA.2	0.00880125
WG0Hp-210126	Other	0.995549
WG0Hp-210202	Other	0.993672
WG0Hp-210323-31-V3	Other	0.998658
WG0Hp-210504-33	Gamma	0.993871
WG0Hp-210831-33	Delta	0.991121
WG0Hp-210907-33	Delta	0.983908
WG0Hp-211228	BA.1	0.995326
WG0Hp-220112-39	BA.1	0.998158
WG0Hp-220126-39	BA.1	0.996103
WG0Hp-220202-39	BA.2	0.978982
WG0Kc-20220323-39	BA.2	0.99259
WG0Kc-20220330-39-2	BA.2	0.98193
WG0Kc-20220330-39	BA.2	0.982766
WG0Kc-210907-33	Delta	0.992161
WG0Kc-211214-19-V3	BA.1	0.998413
WG0Kc-211221-39-V3_S94	BA.1	0.998399
WG0Kc-220105	BA.1	0.996587
WG0Kg-211221-39-V3_S95	BA.1	0.994227
WG0Kg-211228	BA.1	0.996727
WG0L-20220413-39	BA.1	0.991552
WG0L-20220413-39	BA.2	0.00337841
WG0L-210330-31_V3	Other	0.986912
WG0L-210427-33	Gamma	0.962471
WG0L-210427-33	Other	0.0192363
WG0L-210720-21	Delta	0.990386
WG0L-210720	Delta	0.993851
WG0L-211214-19-V3	BA.1	0.99675
WG0L-211221-39-V3_S89	BA.1	0.993455
WG0L-220105	BA.1	0.994752
WG0L-220119-39	BA.1	0.997379
WG0L-220202-39	BA.1	0.993828
WG0L-220511-39	BA.2	0.987579
WG0L-220511-39	BA.1	0.001263
WG0L-WaWa-072021	Delta	0.9982
WG0N-20220413-39	BA.2	0.995456
WG0N-20220420-39	BA.2	0.814815
WG0N-20220420-39	BA.1	0.18256
WG0N-20220420-39	Other	0.00136519
WG0N-210216-31_V3	Other	0.989914
WG0N-210330-31-V3	Other	0.632068
WG0N-210330-31-V3	Alpha	0.33573
WG0N-210413-33	Alpha	0.996263
WG0N-211214-19-V3	BA.1	0.990392
WG0P-20220413-39	BA.2	0.994085
WG0P-20220420-39	BA.2	0.750848
WG0P-20220420-39	BA.1	0.245084
WG0P-20220504-39	BA.2	0.995324
WG0P-210216-31_V3	Other	0.974306
WG0P-210223	Other	0.812357
WG0P-210223	Epsilon	0.161572
WG0P-210323	Alpha	0.848042
WG0P-210323	Other	0.121098
WG0P-210330-31-V3	Iota	0.98143
WG0P-210330-31-V3	Alpha	0.00123079
WG0P-210406-33	Other	0.847872
WG0P-210406-33	Alpha	0.122519
WG0P-210413-33	Alpha	0.990952
WG0P-210817-33	Delta	0.993781
WG0P-210831-33	Delta	0.981859
WG0P-211214-19-V3	BA.1	0.991646
WG0P-211221-39-V3_S90	BA.1	0.998486
WG0P-211228	BA.1	0.991677
WG0P-220105	BA.1	0.994281
WG0P-220119-39	BA.1	0.991182
WG0P-220126-39	BA.1	0.995932
WG0P-220511-39	BA.2	0.997716
WG0R-20220323-39	BA.1	0.993463
WG0R-20220413-39	BA.2	0.994148
WG0R-210907-33	Delta	0.980299
WG0U-220522-39	BA.2	0.994749
WG0U-220706-39	BA.2	0.94693
WG0U-220706-39	BA.4or5	0.0301032
WG0V-20220330-39-2	BA.2	0.991499
WG0V-20220330-39	BA.2	0.99061
WG0V-20220406-39	BA.2	0.968505
WG0V-20220406-39	BA.1	0.018835
WG0V-20220406-39	Other	0.00112301
WG0V-20220504-39	BA.2	0.982874
WG0V-210216-31-V3	Other	0.998753
WG0V-210330-31_V3	Eta	0.980605
WG0V-210330-31_V3	Other	0.00526337
WG0V-210330-31_V3	Alpha	0.00120099
WG0V-210406-33	Alpha	0.998155
WG0V-210420-33	Gamma	0.996214
WG0V-211207-32_V3	Delta	0.997203
WG0V-211214-19-V3	BA.1	0.993082
WG0V-211221-39-V3_S85	BA.1	0.993377
WG0V-220105	BA.1	0.994277
WG0V-220110-39	BA.1	0.998944
WG0V-220110-39	Other	0.001056
WG0V-220126-39	BA.1	0.992563
WG0V-220511-39	BA.2	0.994118
WG0W-20220413-39-2	BA.2	0.997311
WG0W-20220413-39	BA.2	0.997225
WG0W-20220420-39	BA.2	0.98623
WG0W-210316-31_V3	Epsilon	0.998344
WG0W-210330-31_V3	Other	0.994591
WG0W-210831-33	Delta	0.986966
WG0W-210907-33	Delta	0.97631
WG0W-211214-19-V3	BA.1	0.995522
WG0W-211228	BA.1	0.785837
WG0W-211228	Delta	0.202115
WG0W-220110-39	BA.1	0.994741
WG0W-220511-39	BA.1	0.997295
WGV2-211116-32_V3	A	0.995681
WGV5-211116-32_V3	A	0.997363
WGV5-211116-32_V3	Other	0.002066
WM06-20220406-39-2	Alpha	0.996241
WM06-20220406-39	Alpha	0.995963
WM06-20220413-39-2	BA.2	0.825613
WM06-20220413-39-2	BA.1	0.159287
WM06-20220413-39	BA.2	0.725804
WM06-20220413-39	BA.1	0.225837
WM06-20220413-39	Alpha	0.024379
WM06-20220420-39	Alpha	0.988143
WM06-20220504-39	Alpha	0.996192
WM06-210720	Delta	0.986391
WM06-210727-21	Delta	0.980365
WM06-210727-33	Delta	0.977983
WM06-210803-21	Delta	0.985482
WM06-210803-21	Other	0.00728138
WM06-210803-33	Delta	0.989006
WM06-210810-21	Delta	0.996369
WM06-210810-33	Delta	0.996175
WM06-210817-33	Delta	0.982578
WM06-210824-33	Delta	0.996214
WM06-210831-33	Delta	0.977365
WM06-211109-31-V3	Delta	0.998754
WM06-211228	BA.1	0.993538
WM06-220105-39	BA.1	0.995589
WM06-220105	BA.1	0.995917
WM06-220112-39	BA.1	0.995589
WM06-220126-39	BA.1	0.996517
WM06-220518-39	Alpha	0.492313
WM06-220518-39	BA.2	0.34824
WM06-220518-39	BA.1	0.142453
WM06-220518-39	Other	0.00128535
WM06-220522-39	BA.2	0.801994
WM06-220522-39	Alpha	0.138264
WM06-220522-39	BA.1	0.012675
WM06-220522-39	Other	0.0101441
WM06-220601-39	BA.2	0.878729
WM06-220601-39	BA.1	0.0547269
WM06-220601-39	Alpha	0.0368572
WM06-220608-39-2	BA.2	0.78597
WM06-220608-39-2	Alpha	0.103322
WM06-220608-39-2	BA.1	0.0701243
WM06-220608-39-2	Other	0.00171746
WM06-220608-39	BA.2	0.783781
WM06-220608-39	Alpha	0.111309
WM06-220608-39	BA.1	0.0661019
WM06-220713-39	BA.4or5	0.648834
WM06-220713-39	BA.2	0.326911
WM06-220713-39	BA.1	0.009691
WM06-220720-39	BA.2	0.76397
WM06-220720-39	BA.4or5	0.21897
WM06-220720-39	BA.1	0.00333435
WM08-20220413-39	BA.2	0.981248
WM08-20220413-39	BA.1	0.00135808
WM08-210511-33	Gamma	0.994502
WM08-210525-31_V3	Alpha	0.999218
WM08-210608-33	Other	0.647538
WM08-210608-33	BA.1	0.325149
WM08-210629-33	Delta	0.982924
WM08-210706-31_V3	Mu	0.999332
WM08-210727-21	Delta	0.995671
WM08-210727-33	Delta	0.977742
WM08-210817-33	Delta	0.993707
WM08-210824-33	Delta	0.98079
WM08-211228	BA.1	0.991268
WM08-220105-39	BA.1	0.991573
WM08-220105	BA.1	0.992155
WM08-220112-39	BA.1	0.991573
WM08-220126-39	BA.1	0.997466
WM08-220202-39	BA.1	0.997035
WM08-220518-39	BA.2	0.981775
WM08-220522-39	BA.2	0.99041
WM08-220601-39	BA.2	0.984077
WM08-220608-39	BA.2	0.988517
WM08-220615-39	BA.1	0.79501
WM08-220615-39	BA.2	0.194915
WM08-220622-39	BA.4or5	0.901373
WM08-220622-39	BA.2	0.0834235
WM08-220629-39	BA.2	0.78366
WM08-220629-39	BA.1	0.194828
WM08-220629-39	BA.4or5	0.00349802
WM08-220706-39	BA.2	0.955211
WM08-220706-39	BA.1	0.0142249
WM08-220706-39	BA.4or5	0.00879964
WM08-220713-39	BA.4or5	0.644082
WM08-220713-39	BA.2	0.298743
WM08-220713-39	BA.1	0.0317731
WM08-220720-39	BA.2	0.777375
WM08-220720-39	BA.4or5	0.201906
WM08-220720-39	BA.1	0.00249268
WM08-220727-39	BA.4or5	0.992025
WR03-20220420-39	BA.2	0.985633
WR03-20220420-39	Alpha	0.00313687
WR03-211228	BA.1	0.997119
WSAC-220522-39	BA.2	0.993779
WSFE-20220628-39	BA.4or5	0.981794
WSFE-20220628-39	BA.1	0.01221
WSFE-220112-39	BA.1	0.99871
WSFE-220712-39	BA.4or5	0.994598
WSGP-220607-39-2	BA.2	0.995557
WSGP-220607-39	BA.2	0.9934
WSJ2-20220628-39	BA.4or5	0.995548
WSJ2-220601-39	BA.2	0.988574
WSJ2-220712-39	BA.4or5	0.994579
WSNB-220126-39	BA.1	0.990607
WSNB-220202-39	BA.1	0.99312
WSNB-220518-39	BA.2	0.991721
WSNB-220522-39	BA.2	0.993507
WSNB-220601-39	BA.4or5	0.983557
WSNB-220601-39	BA.1	0.00382237
WSNB-220607-39	BA.2	0.995959
WSNB-220628-39	BA.4or5	0.514537
WSNB-220628-39	BA.1	0.47993
WSNS-220126-39	BA.1	0.994456
WSNS-220518-39	BA.2	0.991437
WSNS-220607-39	BA.1	0.994156
WSSP-20220209	BA.1	0.994618
Babler-13461-002-ARTIC	Other	0.975315
Babler-13461-003-ARTIC	Other	0.972848
Babler-13461-004-ARTIC	Other	0.940645
Babler-13461-005-ARTIC	Other	0.988355
Babler-13461-006-ARTIC	Other	0.970445
Babler-13461-007-ARTIC	Other	0.969443
Babler-13461-008-ARTIC	Other	0.961551
Babler-13461-009-ARTIC	Other	0.95123
Babler-13461-011-ARTIC	Other	0.965554
Babler-13461-012-ARTIC	Other	0.996861
Babler-13461-013-ARTIC	Other	0.963636
Babler-13461-014-ARTIC	Other	0.995333
Babler-13461-015-ARTIC	Other	0.975437
Babler-13461-016-ARTIC	Other	0.969446
Babler-13461-017-ARTIC	Other	0.965214
Babler-13461-018-ARTIC	Other	0.981751
Babler-13461-019-ARTIC	Other	0.974911
Babler-13461-022-ARTIC	Other	0.986459
Babler-13461-024-ARTIC	Other	0.978491
Babler-13461-025-ARTIC	Other	0.977571
Babler-13461-026-ARTIC	Other	0.993936
Babler-13461-027-ARTIC	Other	0.995616
Babler-13461-028-ARTIC	Other	0.992165
Babler-13461-029-ARTIC	Other	0.991268
Babler-13461-031-ARTIC	Other	0.984964
Babler-13461-032-ARTIC	Other	0.981621
Babler-13461-036-ARTIC	Other	0.993916

## Sheet: per_month_lineage_abundances
date2	A	Alpha	Ambiguous	BA.1	BA.1or2	BA.2	BA.4or5	BA.5	Delta	Epsilon	Eta	Gamma	Iota	Mu
2020-09	0	0	0.981621	0	0	0	0	0	0	0	0	0	0	0
2020-10	0	0	0.977565	0	0	0	0	0	0	0	0	0	0	0
2020-11	0	0	0.977776	0	0	0	0	0	0	0	0	0	0	0
2020-12	0	0	0.97163	0	0.996927	0	0	0	0	0	0	0	0	0
2021-01	0	0.050981	0.923903	0	0	0	0	0	0	0.217327	0	0	0	0
2021-02	0	0.382254	0.89226	0	0	0	0	0	0	0.0832549	0	0	0	0
2021-03	0	0.384638	0.513624	0	0	0	0	0	0	0.586464	0.980605	0.0940445	0.437582	0
2021-04	0	0.575325	0.360699	0	0	0	0	0	0	0	0	0.658631	0.136489	0
2021-05	0	0.593239	0.366178	0	0	0	0	0	0	0	0	0.717162	0.0989366	0
2021-06	0	0.20635	0.39594	0.325149	0	0	0	0	0.633215	0	0	0.0309453	0	0
2021-07	0	0	0.134328	0.530701	0	0	0	0	0.884975	0	0	0.051971	0	0.376378
2021-08	0	0	0.0142907	0	0	0	0	0	0.984524	0	0	0	0	0
2021-09	0	0	0	0	0	0	0	0	0.985856	0	0	0	0	0
2021-10	0	0	0.001064	0	0	0	0	0	0.994951	0	0	0	0	0
2021-11	0.976066	0	0.0010511	0	0	0	0	0	0.853952	0	0	0	0	0
2021-12	0	0	0.0657756	0.911959	0	0	0	0	0.482465	0	0	0	0	0
2022-01	0	0	0.001056	0.994538	0	0	0	0	0	0	0	0	0	0
2022-02	0	0	0	0.995597	0	0.978982	0	0	0	0	0	0	0	0
2022-03	0	0	0.001375	0.521973	0	0.872686	0.00875946	0	0	0	0	0	0	0
2022-04	0	0.520789	0.00310308	0.340841	0	0.805255	0	0	0	0	0	0	0	0
2022-05	0	0.542257	0.00571472	0.242337	0	0.91852	0.0824795	0	0	0	0	0	0	0
2022-06	0	0.0838296	0.0280059	0.338902	0	0.631465	0.542976	0	0	0	0	0	0	0
2022-07	0	0	0	0.106889	0	0.639074	0.614378	0	0	0	0	0	0	0
2022-08	0	0	0	0	0.475551	0.455209	0	0.719894	0	0	0	0	0	0
2022-09	0	0	0	0	0.501787	0.988615	0	0.995951	0	0	0	0	0	0

## Sheet: VoC_detection_timing
lineage	Patient	Student	Wastewater Tracking
BA.1	2021-12-02	2021-12-06	2021-12-07
BA.2	2022-01-26	2022-01-19	2022-02-02
Delta	2021-05-28	2021-06-16	2021-06-08
Epsilon	2021-02-22	2021-02-26	2021-01-19
Eta	NA	2021-03-27	2021-03-30
Gamma	2021-02-09	2021-03-15	2021-03-30
Iota	2021-02-11	2021-03-10	2021-02-12
Mu	2021-04-11	2021-09-02	2021-07-06

## Sheet: clinical_vs_wawa_corrs
estimate	statistic	p.value	method	alternative	group
0.527895	1.99951e+06	1.69770954425448e-22	Spearman's rank correlation rho	two.sided	Patients vs Wastewater Corr
0.612808	1.63988e+06	1.05537683682851e-31	Spearman's rank correlation rho	two.sided	Students vs Wastewater Corr
0.582065	1.77009e+06	4.67434916204972e-28	Spearman's rank correlation rho	two.sided	All Clinical vs Wastewater Corr
RAW DATA FOR ABOVE CORRELATIONS
yearmonth	lineage	Patient	Student	Wastewater Tracking
2020-11	A	0	0	0
2020-11	Alpha	1	0	0
2020-11	Beta	0	0	0
2020-11	Epsilon	0	0	0
2020-11	Iota	0	0	0
2020-11	Gamma	0	0	0
2020-11	Zeta	0	0	0
2020-11	Eta	0	0	0
2020-11	Delta	0	0	0
2020-11	Mu	0	0	0
2020-11	BA.1	0	0	0
2020-11	BA.2	0	0	0
2020-11	BA.4or5	0	0	0
2020-11	Ambiguous	0	0	0
2020-12	A	0	0	0
2020-12	Alpha	1	0	0
2020-12	Beta	0	0	0
2020-12	Epsilon	0	0	0
2020-12	Iota	0	0	0
2020-12	Gamma	0	0	0
2020-12	Zeta	0	0	0
2020-12	Eta	0	0	0
2020-12	Delta	0	0	0
2020-12	Mu	0	0	0
2020-12	BA.1	0	0	0
2020-12	BA.2	0	0	0
2020-12	BA.4or5	0	0	0
2020-12	Ambiguous	0	0	0
2021-01	A	0	0	0
2021-01	Alpha	1	1	0.5
2021-01	Beta	0	0	0
2021-01	Epsilon	0	0	0.2
2021-01	Iota	0	0	0
2021-01	Gamma	0	0	0
2021-01	Zeta	0	0	0
2021-01	Eta	0	0	0
2021-01	Delta	0	0	0
2021-01	Mu	0	0	0
2021-01	BA.1	0	0	0
2021-01	BA.2	0	0	0
2021-01	BA.4or5	0	0	0
2021-01	Ambiguous	0	0	0
2021-02	A	0	0	0
2021-02	Alpha	0.974359	0.888889	0.154762
2021-02	Beta	0	0	0
2021-02	Epsilon	1	1	0.196429
2021-02	Iota	1	0	0.0833333
2021-02	Gamma	1	0	0
2021-02	Zeta	0	0	0.0833333
2021-02	Eta	0	0	0
2021-02	Delta	0	0	0
2021-02	Mu	0	0	0
2021-02	BA.1	0	0	0
2021-02	BA.2	0	0	0
2021-02	BA.4or5	0	0	0
2021-02	Ambiguous	0	0	0
2021-03	A	0	0	0
2021-03	Alpha	0.706599	0.523549	0.374896
2021-03	Beta	0	0	0
2021-03	Epsilon	1	1	0.272727
2021-03	Iota	0.833333	0.972222	0.224349
2021-03	Gamma	1	1	0.0526316
2021-03	Zeta	0	0	0
2021-03	Eta	0	1	0.0526316
2021-03	Delta	0	0	0
2021-03	Mu	0	0	0
2021-03	BA.1	0	0	0
2021-03	BA.2	0	0	0
2021-03	BA.4or5	0	0	0
2021-03	Ambiguous	0	0	0
2021-04	A	0	0	0
2021-04	Alpha	0.809171	0.409503	0.260358
2021-04	Beta	0	0	0
2021-04	Epsilon	0.708333	0.833333	0
2021-04	Iota	0.788889	0.933333	0.120935
2021-04	Gamma	0.724444	0.72381	0.253628
2021-04	Zeta	0	0	0
2021-04	Eta	0	1	0
2021-04	Delta	0	0	0
2021-04	Mu	1	0	0
2021-04	BA.1	0	0	0
2021-04	BA.2	0	0	0
2021-04	BA.4or5	0	0	0
2021-04	Ambiguous	0	0	0
2021-05	A	0	0	0
2021-05	Alpha	0.888034	0.390598	0.311111
2021-05	Beta	0	0	0
2021-05	Epsilon	0	0	0
2021-05	Iota	1	0	0.2
2021-05	Gamma	1	0	0.358333
2021-05	Zeta	0	0	0
2021-05	Eta	0	0	0
2021-05	Delta	1	0	0
2021-05	Mu	1	0	0
2021-05	BA.1	0	0	0
2021-05	BA.2	0	0	0
2021-05	BA.4or5	0	0	0
2021-05	Ambiguous	0	0	0
2021-06	A	0	0	0
2021-06	Alpha	1	0	0.171429
2021-06	Beta	0	0	0
2021-06	Epsilon	0	0	0
2021-06	Iota	0	0	0
2021-06	Gamma	1	1	0.142857
2021-06	Zeta	0	0	0
2021-06	Eta	0	0	0
2021-06	Delta	1	1	0.314286
2021-06	Mu	1	0	0
2021-06	BA.1	0	0	0.2
2021-06	BA.2	0	0	0
2021-06	BA.4or5	0	0	0
2021-06	Ambiguous	0	0	0
2021-07	A	0	0	0
2021-07	Alpha	1	1	0
2021-07	Beta	0	0	0
2021-07	Epsilon	0	0	0
2021-07	Iota	1	0	0
2021-07	Gamma	1	0	0.0555556
2021-07	Zeta	0	0	0
2021-07	Eta	0	0	0
2021-07	Delta	0.963013	0.425801	0.607051
2021-07	Mu	1	0	0.127493
2021-07	BA.1	0	0	0.104701
2021-07	BA.2	0	0	0
2021-07	BA.4or5	0	0	0
2021-07	Ambiguous	0	0	0
2021-08	A	0	0	0
2021-08	Alpha	1	0	0
2021-08	Beta	0	0	0
2021-08	Epsilon	0	0	0
2021-08	Iota	0	0	0
2021-08	Gamma	1	0	0
2021-08	Zeta	0	0	0
2021-08	Eta	0	0	0
2021-08	Delta	0.85239	0.410835	0.96
2021-08	Mu	1	0	0
2021-08	BA.1	0	0	0
2021-08	BA.2	0	0	0
2021-08	BA.4or5	0	0	0
2021-08	Ambiguous	0	0	0
2021-09	A	0	0	0
2021-09	Alpha	0	0	0
2021-09	Beta	0	0	0
2021-09	Epsilon	0	0	0
2021-09	Iota	0	0	0
2021-09	Gamma	0	0	0
2021-09	Zeta	0	0	0
2021-09	Eta	0	0	0
2021-09	Delta	0.867723	0.233429	1
2021-09	Mu	0	1	0
2021-09	BA.1	0	0	0
2021-09	BA.2	0	0	0
2021-09	BA.4or5	0	0	0
2021-09	Ambiguous	0	0	0
2021-10	A	0	0	0
2021-10	Alpha	1	0	0
2021-10	Beta	0	0	0
2021-10	Epsilon	0	0	0
2021-10	Iota	0	0	0
2021-10	Gamma	0	0	0
2021-10	Zeta	0	0	0
2021-10	Eta	0	0	0
2021-10	Delta	0.911343	0.23642	0.916667
2021-10	Mu	0	0	0
2021-10	BA.1	0	0	0
2021-10	BA.2	0	0	0
2021-10	BA.4or5	0	0	0
2021-10	Ambiguous	0	0	0
2021-11	A	0	0	0.3
2021-11	Alpha	1	0	0
2021-11	Beta	0	0	0
2021-11	Epsilon	0	0	0
2021-11	Iota	0	0	0
2021-11	Gamma	0	0	0
2021-11	Zeta	0	0	0
2021-11	Eta	0	0	0
2021-11	Delta	0.955144	0.201852	0.75
2021-11	Mu	0	0	0
2021-11	BA.1	0	0	0
2021-11	BA.2	0	0	0
2021-11	BA.4or5	0	0	0
2021-11	Ambiguous	0	0	0
2021-12	A	0	0	0
2021-12	Alpha	1	0	0
2021-12	Beta	0	0	0
2021-12	Epsilon	0	0	0
2021-12	Iota	0	0	0
2021-12	Gamma	0	0	0
2021-12	Zeta	0	0	0
2021-12	Eta	0	0	0
2021-12	Delta	0.870635	0.345794	0.181319
2021-12	Mu	0	0	0
2021-12	BA.1	0.736554	0.507064	0.739927
2021-12	BA.2	0	0	0
2021-12	BA.4or5	0	0	0
2021-12	Ambiguous	0	0	0
2022-01	A	0	0	0
2022-01	Alpha	0	0	0
2022-01	Beta	0	0	0
2022-01	Epsilon	0	0	0
2022-01	Iota	0	0	0
2022-01	Gamma	0	0	0
2022-01	Zeta	0	0	0
2022-01	Eta	0	0	0
2022-01	Delta	0	0	0.0714286
2022-01	Mu	0	0	0
2022-01	BA.1	0.694111	0.458833	0.919048
2022-01	BA.2	1	1	0
2022-01	BA.4or5	0	0	0
2022-01	Ambiguous	0	0	0
2022-02	A	0	0	0
2022-02	Alpha	0	0	0
2022-02	Beta	0	0	0
2022-02	Epsilon	0	0	0
2022-02	Iota	0	0	0
2022-02	Gamma	0	0	0
2022-02	Zeta	0	0	0
2022-02	Eta	0	0	0
2022-02	Delta	1	0	0
2022-02	Mu	0	0	0
2022-02	BA.1	0.739972	0.381941	0.916667
2022-02	BA.2	1	1	0.166667
2022-02	BA.4or5	0	0	0
2022-02	Ambiguous	0	0	0
2022-03	A	0	0	0
2022-03	Alpha	0	0	0
2022-03	Beta	0	0	0
2022-03	Epsilon	0	0	0
2022-03	Iota	0	0	0
2022-03	Gamma	0	0	0
2022-03	Zeta	0	0	0
2022-03	Eta	0	0	0
2022-03	Delta	1	0	0
2022-03	Mu	0	0	0
2022-03	BA.1	0.883482	0.436039	0.298611
2022-03	BA.2	0.741647	0.611138	0.583333
2022-03	BA.4or5	0	0	0.125
2022-03	Ambiguous	0	0	0
2022-04	A	0	0	0
2022-04	Alpha	0	0	0.154762
2022-04	Beta	0	0	0
2022-04	Epsilon	0	0	0
2022-04	Iota	0	0	0
2022-04	Gamma	0	0	0
2022-04	Zeta	0	0	0
2022-04	Eta	0	0	0
2022-04	Delta	0	0	0
2022-04	Mu	0	0	0
2022-04	BA.1	1	0	0.25
2022-04	BA.2	0.780769	0.55	0.559524
2022-04	BA.4or5	0	0	0
2022-04	Ambiguous	0	0	0
2022-05	A	0	0	0
2022-05	Alpha	0	0	0.148148
2022-05	Beta	0	0	0
2022-05	Epsilon	0	0	0
2022-05	Iota	0	0	0
2022-05	Gamma	0	0	0
2022-05	Zeta	0	0	0
2022-05	Eta	0	0	0
2022-05	Delta	0	0	0
2022-05	Mu	0	0	0
2022-05	BA.1	0	0	0.203704
2022-05	BA.2	0	0	0.666667
2022-05	BA.4or5	0	0	0.0833333
2022-05	Ambiguous	0	0	0
2022-06	A	0	0	0
2022-06	Alpha	0	0	0.121429
2022-06	Beta	0	0	0
2022-06	Epsilon	0	0	0
2022-06	Iota	0	0	0
2022-06	Gamma	0	0	0
2022-06	Zeta	0	0	0
2022-06	Eta	0	0	0
2022-06	Delta	0	0	0
2022-06	Mu	0	0	0
2022-06	BA.1	0	0	0.320068
2022-06	BA.2	0	0	0.451984
2022-06	BA.4or5	0	0	0.326667
2022-06	Ambiguous	0	0	0
2022-07	A	0	0	0
2022-07	Alpha	0	0	0
2022-07	Beta	0	0	0
2022-07	Epsilon	0	0	0
2022-07	Iota	0	0	0
2022-07	Gamma	0	0	0
2022-07	Zeta	0	0	0
2022-07	Eta	0	0	0
2022-07	Delta	0	0	0
2022-07	Mu	0	0	0
2022-07	BA.1	0	0	0.33171
2022-07	BA.2	0	0	0.277056
2022-07	BA.4or5	0	0	0.568398
2022-07	Ambiguous	0	0	0
