# Supplementary material for: Towards geospatially-resolved public-health surveillance via wastewater sequencing
Source: Nat Commun. 2024 Sep 27;15:8386. doi: 10.1038/s41467-024-52427-x (PMC11436780; doi:10.1038/s41467-024-52427-x)
Supplement: Supplementary file 6 — Supplementary Dataset 2 [file 41467_2024_52427_MOESM6_ESM.csv]

taxon	fileinfo
k__Bacteria|p__Actinobacteria|c__Actinomycetia|o__Propionibacteriales	./metaphlan4/metaphlan4_contamlist_bac_metaphlan4_default_o.csv
k__Archaea|p__Euryarchaeota|c__Halobacteria|o__Halobacteriales	./metaphlan4/metaphlan4_contamlist_bac_metaphlan4_default_o.csv
k__Bacteria|p__Firmicutes|c__Negativicutes|o__Selenomonadales|f__Selenomonadaceae|g__Megamonas|s__Megamonas_funiformis	./metaphlan4/metaphlan4_contamlist_bac_metaphlan4_default_s.csv
k__Bacteria|p__Actinobacteria|c__Actinomycetia|o__Propionibacteriales|f__Propionibacteriaceae|g__Cutibacterium|s__Cutibacterium_acnes	./metaphlan4/metaphlan4_contamlist_bac_metaphlan4_default_s.csv
k__Bacteria|p__Firmicutes|c__Clostridia|o__Eubacteriales|f__Lachnospiraceae|g__Fusicatenibacter|s__Fusicatenibacter_saccharivorans	./metaphlan4/metaphlan4_contamlist_bac_metaphlan4_default_s.csv
k__Bacteria|p__Firmicutes|c__Clostridia|o__Eubacteriales|f__Lachnospiraceae|g__Roseburia|s__Roseburia_faecis	./metaphlan4/metaphlan4_contamlist_bac_metaphlan4_default_s.csv
k__Bacteria|p__Bacteroidetes|c__Bacteroidia|o__Bacteroidales|f__Bacteroidaceae|g__Phocaeicola|s__Phocaeicola_plebeius	./metaphlan4/metaphlan4_contamlist_bac_metaphlan4_default_s.csv
k__Bacteria|p__Firmicutes|c__Clostridia|o__Eubacteriales|f__Clostridiaceae|g__Clostridium|s__Clostridium_fessum	./metaphlan4/metaphlan4_contamlist_bac_metaphlan4_default_s.csv
k__Bacteria|p__Firmicutes|c__Clostridia|o__Eubacteriales|f__Lachnospiraceae|g__Coprococcus|s__Coprococcus_eutactus	./metaphlan4/metaphlan4_contamlist_bac_metaphlan4_default_s.csv
k__Bacteria|p__Firmicutes|c__Clostridia|o__Eubacteriales|f__Lachnospiraceae|g__Lachnospira|s__Lachnospira_eligens	./metaphlan4/metaphlan4_contamlist_bac_metaphlan4_default_s.csv
k__Archaea|p__Euryarchaeota|c__Halobacteria|o__Halobacteriales|f__Haloarculaceae|g__Natronomonas|s__Natronomonas_sp_LN261	./metaphlan4/metaphlan4_contamlist_bac_metaphlan4_default_s.csv
k__Bacteria|p__Bacteroidetes|c__Bacteroidia|o__Bacteroidales|f__Prevotellaceae|g__Prevotella|s__Prevotella_ihumii	./metaphlan4/metaphlan4_contamlist_bac_metaphlan4_default_s.csv
k__Bacteria|p__Proteobacteria|c__Gammaproteobacteria|o__Alteromonadales|f__Alteromonadaceae|g__Alishewanella|s__Alishewanella_agri	./metaphlan4/metaphlan4_contamlist_bac_metaphlan4_default_s.csv
k__Bacteria|p__Actinobacteria|c__Actinomycetia|o__Propionibacteriales|f__Propionibacteriaceae	./metaphlan4/metaphlan4_contamlist_bac_metaphlan4_default_f.csv
k__Archaea|p__Euryarchaeota|c__Halobacteria|o__Halobacteriales|f__Haloarculaceae	./metaphlan4/metaphlan4_contamlist_bac_metaphlan4_default_f.csv
k__Bacteria|p__Proteobacteria|c__Gammaproteobacteria|o__Alteromonadales|f__Alteromonadaceae	./metaphlan4/metaphlan4_contamlist_bac_metaphlan4_default_f.csv
k__Bacteria|p__Actinobacteria	./metaphlan4/metaphlan4_contamlist_bac_metaphlan4_default_p.csv
k__Archaea|p__Euryarchaeota	./metaphlan4/metaphlan4_contamlist_bac_metaphlan4_default_p.csv
k__Bacteria|p__Firmicutes|c__Negativicutes|o__Selenomonadales|f__Selenomonadaceae|g__Megamonas	./metaphlan4/metaphlan4_contamlist_bac_metaphlan4_default_g.csv
k__Bacteria|p__Actinobacteria|c__Actinomycetia|o__Propionibacteriales|f__Propionibacteriaceae|g__Cutibacterium	./metaphlan4/metaphlan4_contamlist_bac_metaphlan4_default_g.csv
k__Bacteria|p__Firmicutes|c__Clostridia|o__Eubacteriales|f__Lachnospiraceae|g__Fusicatenibacter	./metaphlan4/metaphlan4_contamlist_bac_metaphlan4_default_g.csv
k__Bacteria|p__Firmicutes|c__Clostridia|o__Eubacteriales|f__Lachnospiraceae|g__Roseburia	./metaphlan4/metaphlan4_contamlist_bac_metaphlan4_default_g.csv
k__Bacteria|p__Firmicutes|c__Clostridia|o__Eubacteriales|f__Lachnospiraceae|g__Coprococcus	./metaphlan4/metaphlan4_contamlist_bac_metaphlan4_default_g.csv
k__Bacteria|p__Firmicutes|c__Clostridia|o__Eubacteriales|f__Lachnospiraceae|g__Lachnospira	./metaphlan4/metaphlan4_contamlist_bac_metaphlan4_default_g.csv
k__Archaea|p__Euryarchaeota|c__Halobacteria|o__Halobacteriales|f__Haloarculaceae|g__Natronomonas	./metaphlan4/metaphlan4_contamlist_bac_metaphlan4_default_g.csv
k__Bacteria|p__Proteobacteria|c__Gammaproteobacteria|o__Alteromonadales|f__Alteromonadaceae|g__Alishewanella	./metaphlan4/metaphlan4_contamlist_bac_metaphlan4_default_g.csv
k__Bacteria|p__Actinobacteria|c__Actinomycetia	./metaphlan4/metaphlan4_contamlist_bac_metaphlan4_default_c.csv
k__Archaea|p__Euryarchaeota|c__Halobacteria	./metaphlan4/metaphlan4_contamlist_bac_metaphlan4_default_c.csv
Duplornaviricota	./kraken/kraken_contamlist_bacvireuk_kraken2_conf2_p.csv
Nucleocytoviricota	./kraken/kraken_contamlist_bacvireuk_kraken2_conf2_p.csv
Candidatus Nanohaloarchaeota	./kraken/kraken_contamlist_bacvireuk_kraken2_conf2_p.csv
Preplasmiviricota	./kraken/kraken_contamlist_bacvireuk_kraken2_conf2_p.csv
Artverviricota	./kraken/kraken_contamlist_bacvireuk_kraken2_conf2_p.csv
Cossaviricota	./kraken/kraken_contamlist_bacvireuk_kraken2_conf2_p.csv
Arthropoda	./kraken/kraken_contamlist_bacvireuk_kraken2_conf2_p.csv
Ciliophora	./kraken/kraken_contamlist_bacvireuk_kraken2_conf2_p.csv
Betapapillomavirus	./kraken/kraken_contamlist_bacvireuk_kraken2_conf2_g.csv
Malassezia	./kraken/kraken_contamlist_bacvireuk_kraken2_conf2_g.csv
Kovacikia	./kraken/kraken_contamlist_bacvireuk_kraken2_conf2_g.csv
Tetrapisispora	./kraken/kraken_contamlist_bacvireuk_kraken2_conf2_g.csv
Methanonatronarchaeum	./kraken/kraken_contamlist_bacvireuk_kraken2_conf2_g.csv
Marisediminicola	./kraken/kraken_contamlist_bacvireuk_kraken2_conf2_g.csv
Streptacidiphilus	./kraken/kraken_contamlist_bacvireuk_kraken2_conf2_g.csv
Cellulosimicrobium	./kraken/kraken_contamlist_bacvireuk_kraken2_conf2_g.csv
Haloterrigena	./kraken/kraken_contamlist_bacvireuk_kraken2_conf2_g.csv
Pseudohalocynthiibacter	./kraken/kraken_contamlist_bacvireuk_kraken2_conf2_g.csv
Gryllotalpicola	./kraken/kraken_contamlist_bacvireuk_kraken2_conf2_g.csv
Saccharothrix	./kraken/kraken_contamlist_bacvireuk_kraken2_conf2_g.csv
Saliphagus	./kraken/kraken_contamlist_bacvireuk_kraken2_conf2_g.csv
Yarrowia	./kraken/kraken_contamlist_bacvireuk_kraken2_conf2_g.csv
Salarchaeum	./kraken/kraken_contamlist_bacvireuk_kraken2_conf2_g.csv
Halapricum	./kraken/kraken_contamlist_bacvireuk_kraken2_conf2_g.csv
Naumovozyma	./kraken/kraken_contamlist_bacvireuk_kraken2_conf2_g.csv
Saccharomycodes	./kraken/kraken_contamlist_bacvireuk_kraken2_conf2_g.csv
Chroococcidiopsis	./kraken/kraken_contamlist_bacvireuk_kraken2_conf2_g.csv
Microcoleus	./kraken/kraken_contamlist_bacvireuk_kraken2_conf2_g.csv
Fulvia	./kraken/kraken_contamlist_bacvireuk_kraken2_conf2_g.csv
Natronobacterium	./kraken/kraken_contamlist_bacvireuk_kraken2_conf2_g.csv
Natronomonas	./kraken/kraken_contamlist_bacvireuk_kraken2_conf2_g.csv
Roseobacter	./kraken/kraken_contamlist_bacvireuk_kraken2_conf2_g.csv
Dactylosporangium	./kraken/kraken_contamlist_bacvireuk_kraken2_conf2_g.csv
Nosocomiicoccus	./kraken/kraken_contamlist_bacvireuk_kraken2_conf2_g.csv
Debaryomyces	./kraken/kraken_contamlist_bacvireuk_kraken2_conf2_g.csv
Parascardovia	./kraken/kraken_contamlist_bacvireuk_kraken2_conf2_g.csv
Actinacidiphila	./kraken/kraken_contamlist_bacvireuk_kraken2_conf2_g.csv
Neurospora	./kraken/kraken_contamlist_bacvireuk_kraken2_conf2_g.csv
Salinirubellus	./kraken/kraken_contamlist_bacvireuk_kraken2_conf2_g.csv
Actinokineospora	./kraken/kraken_contamlist_bacvireuk_kraken2_conf2_g.csv
Couchioplanes	./kraken/kraken_contamlist_bacvireuk_kraken2_conf2_g.csv
Haloplanus	./kraken/kraken_contamlist_bacvireuk_kraken2_conf2_g.csv
Subtercola	./kraken/kraken_contamlist_bacvireuk_kraken2_conf2_g.csv
Psychrobacillus	./kraken/kraken_contamlist_bacvireuk_kraken2_conf2_g.csv
Natrinema	./kraken/kraken_contamlist_bacvireuk_kraken2_conf2_g.csv
Haloprofundus	./kraken/kraken_contamlist_bacvireuk_kraken2_conf2_g.csv
Botrytis	./kraken/kraken_contamlist_bacvireuk_kraken2_conf2_g.csv
Kocuria	./kraken/kraken_contamlist_bacvireuk_kraken2_conf2_g.csv
Cercospora	./kraken/kraken_contamlist_bacvireuk_kraken2_conf2_g.csv
Cylindrospermum	./kraken/kraken_contamlist_bacvireuk_kraken2_conf2_g.csv
Mameliella	./kraken/kraken_contamlist_bacvireuk_kraken2_conf2_g.csv
Pseudactinotalea	./kraken/kraken_contamlist_bacvireuk_kraken2_conf2_g.csv
Atlantibacter	./kraken/kraken_contamlist_bacvireuk_kraken2_conf2_g.csv
Dermabacter	./kraken/kraken_contamlist_bacvireuk_kraken2_conf2_g.csv
Nakaseomyces	./kraken/kraken_contamlist_bacvireuk_kraken2_conf2_g.csv
Halohasta	./kraken/kraken_contamlist_bacvireuk_kraken2_conf2_g.csv
Allokutzneria	./kraken/kraken_contamlist_bacvireuk_kraken2_conf2_g.csv
Aeribacillus	./kraken/kraken_contamlist_bacvireuk_kraken2_conf2_g.csv
Rouxiella	./kraken/kraken_contamlist_bacvireuk_kraken2_conf2_g.csv
Kutzneria	./kraken/kraken_contamlist_bacvireuk_kraken2_conf2_g.csv
Natrarchaeobaculum	./kraken/kraken_contamlist_bacvireuk_kraken2_conf2_g.csv
Skermania	./kraken/kraken_contamlist_bacvireuk_kraken2_conf2_g.csv
Haloferacalesvirus	./kraken/kraken_contamlist_bacvireuk_kraken2_conf2_g.csv
Tateyamaria	./kraken/kraken_contamlist_bacvireuk_kraken2_conf2_g.csv
Neobacillus	./kraken/kraken_contamlist_bacvireuk_kraken2_conf2_g.csv
Lentzea	./kraken/kraken_contamlist_bacvireuk_kraken2_conf2_g.csv
Kazachstania	./kraken/kraken_contamlist_bacvireuk_kraken2_conf2_g.csv
Pandoravirus	./kraken/kraken_contamlist_bacvireuk_kraken2_conf2_g.csv
Gibbsiella	./kraken/kraken_contamlist_bacvireuk_kraken2_conf2_g.csv
Halovenus	./kraken/kraken_contamlist_bacvireuk_kraken2_conf2_g.csv
Chryseoglobus	./kraken/kraken_contamlist_bacvireuk_kraken2_conf2_g.csv
Streptomonospora	./kraken/kraken_contamlist_bacvireuk_kraken2_conf2_g.csv
Friedmanniella	./kraken/kraken_contamlist_bacvireuk_kraken2_conf2_g.csv
Natronorubrum	./kraken/kraken_contamlist_bacvireuk_kraken2_conf2_g.csv
Mammaliicoccus	./kraken/kraken_contamlist_bacvireuk_kraken2_conf2_g.csv
Aquareovirus	./kraken/kraken_contamlist_bacvireuk_kraken2_conf2_g.csv
Picrophilus	./kraken/kraken_contamlist_bacvireuk_kraken2_conf2_g.csv
Mimasvirus	./kraken/kraken_contamlist_bacvireuk_kraken2_conf2_g.csv
Halococcus	./kraken/kraken_contamlist_bacvireuk_kraken2_conf2_g.csv
Haloglomus	./kraken/kraken_contamlist_bacvireuk_kraken2_conf2_g.csv
Zygosaccharomyces	./kraken/kraken_contamlist_bacvireuk_kraken2_conf2_g.csv
Gracilibacillus	./kraken/kraken_contamlist_bacvireuk_kraken2_conf2_g.csv
Natronosporangium	./kraken/kraken_contamlist_bacvireuk_kraken2_conf2_g.csv
Cryptococcus	./kraken/kraken_contamlist_bacvireuk_kraken2_conf2_g.csv
Halarchaeum	./kraken/kraken_contamlist_bacvireuk_kraken2_conf2_g.csv
Pelagerythrobacter	./kraken/kraken_contamlist_bacvireuk_kraken2_conf2_g.csv
Maribius	./kraken/kraken_contamlist_bacvireuk_kraken2_conf2_g.csv
Serinicoccus	./kraken/kraken_contamlist_bacvireuk_kraken2_conf2_g.csv
Halopiger	./kraken/kraken_contamlist_bacvireuk_kraken2_conf2_g.csv
Haloarcula	./kraken/kraken_contamlist_bacvireuk_kraken2_conf2_g.csv
Auritidibacter	./kraken/kraken_contamlist_bacvireuk_kraken2_conf2_g.csv
Halobacterium	./kraken/kraken_contamlist_bacvireuk_kraken2_conf2_g.csv
Geodermatophilus	./kraken/kraken_contamlist_bacvireuk_kraken2_conf2_g.csv
Xylanimonas	./kraken/kraken_contamlist_bacvireuk_kraken2_conf2_g.csv
Pseudoclavibacter	./kraken/kraken_contamlist_bacvireuk_kraken2_conf2_g.csv
Amphibacillus	./kraken/kraken_contamlist_bacvireuk_kraken2_conf2_g.csv
Methanocaldococcus	./kraken/kraken_contamlist_bacvireuk_kraken2_conf2_g.csv
Ewingella	./kraken/kraken_contamlist_bacvireuk_kraken2_conf2_g.csv
Micrococcus	./kraken/kraken_contamlist_bacvireuk_kraken2_conf2_g.csv
Hoyosella	./kraken/kraken_contamlist_bacvireuk_kraken2_conf2_g.csv
Plantibacter	./kraken/kraken_contamlist_bacvireuk_kraken2_conf2_g.csv
Antarctobacter	./kraken/kraken_contamlist_bacvireuk_kraken2_conf2_g.csv
Lachancea	./kraken/kraken_contamlist_bacvireuk_kraken2_conf2_g.csv
Pahexavirus	./kraken/kraken_contamlist_bacvireuk_kraken2_conf2_g.csv
Myohalovirus	./kraken/kraken_contamlist_bacvireuk_kraken2_conf2_g.csv
Natrialba	./kraken/kraken_contamlist_bacvireuk_kraken2_conf2_g.csv
Rathayibacter	./kraken/kraken_contamlist_bacvireuk_kraken2_conf2_g.csv
Alphabaculovirus	./kraken/kraken_contamlist_bacvireuk_kraken2_conf2_g.csv
Fusarium	./kraken/kraken_contamlist_bacvireuk_kraken2_conf2_g.csv
Betabaculovirus	./kraken/kraken_contamlist_bacvireuk_kraken2_conf2_g.csv
Diaminobutyricimonas	./kraken/kraken_contamlist_bacvireuk_kraken2_conf2_g.csv
Lawsonella	./kraken/kraken_contamlist_bacvireuk_kraken2_conf2_g.csv
Phytohabitans	./kraken/kraken_contamlist_bacvireuk_kraken2_conf2_g.csv
Halobiforma	./kraken/kraken_contamlist_bacvireuk_kraken2_conf2_g.csv
Stubburvirus	./kraken/kraken_contamlist_bacvireuk_kraken2_conf2_g.csv
Humibacter	./kraken/kraken_contamlist_bacvireuk_kraken2_conf2_g.csv
Plantactinospora	./kraken/kraken_contamlist_bacvireuk_kraken2_conf2_g.csv
Actinotalea	./kraken/kraken_contamlist_bacvireuk_kraken2_conf2_g.csv
Halococcoides	./kraken/kraken_contamlist_bacvireuk_kraken2_conf2_g.csv
Candidatus Nanohalobium	./kraken/kraken_contamlist_bacvireuk_kraken2_conf2_g.csv
Pochonia	./kraken/kraken_contamlist_bacvireuk_kraken2_conf2_g.csv
Trichormus	./kraken/kraken_contamlist_bacvireuk_kraken2_conf2_g.csv
Mastadenovirus	./kraken/kraken_contamlist_bacvireuk_kraken2_conf2_g.csv
Halobellus	./kraken/kraken_contamlist_bacvireuk_kraken2_conf2_g.csv
Frigoribacterium	./kraken/kraken_contamlist_bacvireuk_kraken2_conf2_g.csv
Marmoricola	./kraken/kraken_contamlist_bacvireuk_kraken2_conf2_g.csv
Glutamicibacter	./kraken/kraken_contamlist_bacvireuk_kraken2_conf2_g.csv
Paenarthrobacter	./kraken/kraken_contamlist_bacvireuk_kraken2_conf2_g.csv
Drosophila	./kraken/kraken_contamlist_bacvireuk_kraken2_conf2_g.csv
Halocatena	./kraken/kraken_contamlist_bacvireuk_kraken2_conf2_g.csv
Caldibacillus	./kraken/kraken_contamlist_bacvireuk_kraken2_conf2_g.csv
Varibaculum	./kraken/kraken_contamlist_bacvireuk_kraken2_conf2_g.csv
Gymnodinialimonas	./kraken/kraken_contamlist_bacvireuk_kraken2_conf2_g.csv
Ustilaginoidea	./kraken/kraken_contamlist_bacvireuk_kraken2_conf2_g.csv
Luteipulveratus	./kraken/kraken_contamlist_bacvireuk_kraken2_conf2_g.csv
Neomicrococcus	./kraken/kraken_contamlist_bacvireuk_kraken2_conf2_g.csv
Verrucosispora	./kraken/kraken_contamlist_bacvireuk_kraken2_conf2_g.csv
Oerskovia	./kraken/kraken_contamlist_bacvireuk_kraken2_conf2_g.csv
Spiractinospora	./kraken/kraken_contamlist_bacvireuk_kraken2_conf2_g.csv
Natranaeroarchaeum	./kraken/kraken_contamlist_bacvireuk_kraken2_conf2_g.csv
Jatrophihabitans	./kraken/kraken_contamlist_bacvireuk_kraken2_conf2_g.csv
Cylindrospermopsis	./kraken/kraken_contamlist_bacvireuk_kraken2_conf2_g.csv
Mycolicibacillus	./kraken/kraken_contamlist_bacvireuk_kraken2_conf2_g.csv
Abiotrophia	./kraken/kraken_contamlist_bacvireuk_kraken2_conf2_g.csv
Thermothielavioides	./kraken/kraken_contamlist_bacvireuk_kraken2_conf2_g.csv
Halothece	./kraken/kraken_contamlist_bacvireuk_kraken2_conf2_g.csv
Kluyveromyces	./kraken/kraken_contamlist_bacvireuk_kraken2_conf2_g.csv
Herbiconiux	./kraken/kraken_contamlist_bacvireuk_kraken2_conf2_g.csv
Actinomadura	./kraken/kraken_contamlist_bacvireuk_kraken2_conf2_g.csv
Ustilago	./kraken/kraken_contamlist_bacvireuk_kraken2_conf2_g.csv
Kitasatospora	./kraken/kraken_contamlist_bacvireuk_kraken2_conf2_g.csv
Halodesulfurarchaeum	./kraken/kraken_contamlist_bacvireuk_kraken2_conf2_g.csv
Halolamina	./kraken/kraken_contamlist_bacvireuk_kraken2_conf2_g.csv
Dermacoccus	./kraken/kraken_contamlist_bacvireuk_kraken2_conf2_g.csv
Sinomonas	./kraken/kraken_contamlist_bacvireuk_kraken2_conf2_g.csv
Skunavirus	./kraken/kraken_contamlist_bacvireuk_kraken2_conf2_g.csv
Tritonibacter	./kraken/kraken_contamlist_bacvireuk_kraken2_conf2_g.csv
Komagataella	./kraken/kraken_contamlist_bacvireuk_kraken2_conf2_g.csv
Yinghuangia	./kraken/kraken_contamlist_bacvireuk_kraken2_conf2_g.csv
Thermococcus	./kraken/kraken_contamlist_bacvireuk_kraken2_conf2_g.csv
Yuavirus	./kraken/kraken_contamlist_bacvireuk_kraken2_conf2_g.csv
Cedecea	./kraken/kraken_contamlist_bacvireuk_kraken2_conf2_g.csv
Halorussus	./kraken/kraken_contamlist_bacvireuk_kraken2_conf2_g.csv
Actinosynnema	./kraken/kraken_contamlist_bacvireuk_kraken2_conf2_g.csv
Kibdelosporangium	./kraken/kraken_contamlist_bacvireuk_kraken2_conf2_g.csv
Pyricularia	./kraken/kraken_contamlist_bacvireuk_kraken2_conf2_g.csv
Pengzhenrongella	./kraken/kraken_contamlist_bacvireuk_kraken2_conf2_g.csv
Halobaculum	./kraken/kraken_contamlist_bacvireuk_kraken2_conf2_g.csv
Halorubrum	./kraken/kraken_contamlist_bacvireuk_kraken2_conf2_g.csv
Peterkaempfera	./kraken/kraken_contamlist_bacvireuk_kraken2_conf2_g.csv
Halanaeroarchaeum	./kraken/kraken_contamlist_bacvireuk_kraken2_conf2_g.csv
Scheffersomyces	./kraken/kraken_contamlist_bacvireuk_kraken2_conf2_g.csv
Halovivax	./kraken/kraken_contamlist_bacvireuk_kraken2_conf2_g.csv
Paeniglutamicibacter	./kraken/kraken_contamlist_bacvireuk_kraken2_conf2_g.csv
Gloeocapsa	./kraken/kraken_contamlist_bacvireuk_kraken2_conf2_g.csv
Phaeobacter	./kraken/kraken_contamlist_bacvireuk_kraken2_conf2_g.csv
Halosegnis	./kraken/kraken_contamlist_bacvireuk_kraken2_conf2_g.csv
Penicillium	./kraken/kraken_contamlist_bacvireuk_kraken2_conf2_g.csv
Halosiccatus	./kraken/kraken_contamlist_bacvireuk_kraken2_conf2_g.csv
Halomicroarcula	./kraken/kraken_contamlist_bacvireuk_kraken2_conf2_g.csv
Paramecium	./kraken/kraken_contamlist_bacvireuk_kraken2_conf2_g.csv
Halostagnicola	./kraken/kraken_contamlist_bacvireuk_kraken2_conf2_g.csv
Citricoccus	./kraken/kraken_contamlist_bacvireuk_kraken2_conf2_g.csv
Salinarchaeum	./kraken/kraken_contamlist_bacvireuk_kraken2_conf2_g.csv
Natribaculum	./kraken/kraken_contamlist_bacvireuk_kraken2_conf2_g.csv
Saccharomyces	./kraken/kraken_contamlist_bacvireuk_kraken2_conf2_g.csv
Cnuibacter	./kraken/kraken_contamlist_bacvireuk_kraken2_conf2_g.csv
Thalassococcus	./kraken/kraken_contamlist_bacvireuk_kraken2_conf2_g.csv
Haloquadratum	./kraken/kraken_contamlist_bacvireuk_kraken2_conf2_g.csv
Morococcus	./kraken/kraken_contamlist_bacvireuk_kraken2_conf2_g.csv
Occultella	./kraken/kraken_contamlist_bacvireuk_kraken2_conf2_g.csv
Babesia	./kraken/kraken_contamlist_bacvireuk_kraken2_conf2_g.csv
Croceibacterium	./kraken/kraken_contamlist_bacvireuk_kraken2_conf2_g.csv
Actinocatenispora	./kraken/kraken_contamlist_bacvireuk_kraken2_conf2_g.csv
Allosaccharopolyspora	./kraken/kraken_contamlist_bacvireuk_kraken2_conf2_g.csv
Talaromyces	./kraken/kraken_contamlist_bacvireuk_kraken2_conf2_g.csv
Haladaptatus	./kraken/kraken_contamlist_bacvireuk_kraken2_conf2_g.csv
Tequatrovirus	./kraken/kraken_contamlist_bacvireuk_kraken2_conf2_g.csv
Theileria	./kraken/kraken_contamlist_bacvireuk_kraken2_conf2_g.csv
Mesobacillus	./kraken/kraken_contamlist_bacvireuk_kraken2_conf2_g.csv
Agreia	./kraken/kraken_contamlist_bacvireuk_kraken2_conf2_g.csv
Halogeometricum	./kraken/kraken_contamlist_bacvireuk_kraken2_conf2_g.csv
Candida	./kraken/kraken_contamlist_bacvireuk_kraken2_conf2_g.csv
Halosolutus	./kraken/kraken_contamlist_bacvireuk_kraken2_conf2_g.csv
Salinicoccus	./kraken/kraken_contamlist_bacvireuk_kraken2_conf2_g.csv
Lelliottia	./kraken/kraken_contamlist_bacvireuk_kraken2_conf2_g.csv
Sediminibacillus	./kraken/kraken_contamlist_bacvireuk_kraken2_conf2_g.csv
Pseudescherichia	./kraken/kraken_contamlist_bacvireuk_kraken2_conf2_g.csv
Halalkalicoccus	./kraken/kraken_contamlist_bacvireuk_kraken2_conf2_g.csv
Frondihabitans	./kraken/kraken_contamlist_bacvireuk_kraken2_conf2_g.csv
Halomarina	./kraken/kraken_contamlist_bacvireuk_kraken2_conf2_g.csv
Aspergillus	./kraken/kraken_contamlist_bacvireuk_kraken2_conf2_g.csv
Halosimplex	./kraken/kraken_contamlist_bacvireuk_kraken2_conf2_g.csv
Ilarvirus	./kraken/kraken_contamlist_bacvireuk_kraken2_conf2_g.csv
Halorhabdus	./kraken/kraken_contamlist_bacvireuk_kraken2_conf2_g.csv
Ponticoccus	./kraken/kraken_contamlist_bacvireuk_kraken2_conf2_g.csv
Natronococcus	./kraken/kraken_contamlist_bacvireuk_kraken2_conf2_g.csv
Halopenitus	./kraken/kraken_contamlist_bacvireuk_kraken2_conf2_g.csv
Salinigranum	./kraken/kraken_contamlist_bacvireuk_kraken2_conf2_g.csv
Natronobiforma	./kraken/kraken_contamlist_bacvireuk_kraken2_conf2_g.csv
Beutenbergia	./kraken/kraken_contamlist_bacvireuk_kraken2_conf2_g.csv
Gloeothece	./kraken/kraken_contamlist_bacvireuk_kraken2_conf2_g.csv
Rivularia	./kraken/kraken_contamlist_bacvireuk_kraken2_conf2_g.csv
Renibacterium	./kraken/kraken_contamlist_bacvireuk_kraken2_conf2_g.csv
Helcococcus	./kraken/kraken_contamlist_bacvireuk_kraken2_conf2_g.csv
Kineococcus	./kraken/kraken_contamlist_bacvireuk_kraken2_conf2_g.csv
Drechmeria	./kraken/kraken_contamlist_bacvireuk_kraken2_conf2_g.csv
Rhizoctonia	./kraken/kraken_contamlist_bacvireuk_kraken2_conf2_g.csv
Pyrobaculum	./kraken/kraken_contamlist_bacvireuk_kraken2_conf2_g.csv
Polymorphospora	./kraken/kraken_contamlist_bacvireuk_kraken2_conf2_g.csv
Alloactinosynnema	./kraken/kraken_contamlist_bacvireuk_kraken2_conf2_g.csv
Thalassobius	./kraken/kraken_contamlist_bacvireuk_kraken2_conf2_g.csv
Besnoitia	./kraken/kraken_contamlist_bacvireuk_kraken2_conf2_g.csv
Parasedimentitalea	./kraken/kraken_contamlist_bacvireuk_kraken2_conf2_g.csv
Halalkaliarchaeum	./kraken/kraken_contamlist_bacvireuk_kraken2_conf2_g.csv
Streptosporangium	./kraken/kraken_contamlist_bacvireuk_kraken2_conf2_g.csv
Sugiyamaella	./kraken/kraken_contamlist_bacvireuk_kraken2_conf2_g.csv
Catellatospora	./kraken/kraken_contamlist_bacvireuk_kraken2_conf2_g.csv
Sabulilitoribacter	./kraken/kraken_contamlist_bacvireuk_kraken2_conf2_g.csv
Pyrococcus	./kraken/kraken_contamlist_bacvireuk_kraken2_conf2_g.csv
Machinavirus	./kraken/kraken_contamlist_bacvireuk_kraken2_conf2_g.csv
Thermothelomyces	./kraken/kraken_contamlist_bacvireuk_kraken2_conf2_g.csv
Colletotrichum	./kraken/kraken_contamlist_bacvireuk_kraken2_conf2_g.csv
Halomicrobium	./kraken/kraken_contamlist_bacvireuk_kraken2_conf2_g.csv
Blastomonas	./kraken/kraken_contamlist_bacvireuk_kraken2_conf2_g.csv
Zymoseptoria	./kraken/kraken_contamlist_bacvireuk_kraken2_conf2_g.csv
Yangia	./kraken/kraken_contamlist_bacvireuk_kraken2_conf2_g.csv
Marasmius	./kraken/kraken_contamlist_bacvireuk_kraken2_conf2_g.csv
Halorientalis	./kraken/kraken_contamlist_bacvireuk_kraken2_conf2_g.csv
Streptantibioticus	./kraken/kraken_contamlist_bacvireuk_kraken2_conf2_g.csv
Cutibacterium	./kraken/kraken_contamlist_bacvireuk_kraken2_conf2_g.csv
Blastococcus	./kraken/kraken_contamlist_bacvireuk_kraken2_conf2_g.csv
Luteimicrobium	./kraken/kraken_contamlist_bacvireuk_kraken2_conf2_g.csv
Purpureocillium	./kraken/kraken_contamlist_bacvireuk_kraken2_conf2_g.csv
Actinoalloteichus	./kraken/kraken_contamlist_bacvireuk_kraken2_conf2_g.csv
Haloferax	./kraken/kraken_contamlist_bacvireuk_kraken2_conf2_g.csv
Geodermatophilaceae	./kraken/kraken_contamlist_bacvireuk_kraken2_conf2_f.csv
Haloarculaceae	./kraken/kraken_contamlist_bacvireuk_kraken2_conf2_f.csv
Trichocomaceae	./kraken/kraken_contamlist_bacvireuk_kraken2_conf2_f.csv
Drosophilidae	./kraken/kraken_contamlist_bacvireuk_kraken2_conf2_f.csv
Papillomaviridae	./kraken/kraken_contamlist_bacvireuk_kraken2_conf2_f.csv
Halorubraceae	./kraken/kraken_contamlist_bacvireuk_kraken2_conf2_f.csv
Malasseziaceae	./kraken/kraken_contamlist_bacvireuk_kraken2_conf2_f.csv
Candidatus Nanohalobiaceae	./kraken/kraken_contamlist_bacvireuk_kraken2_conf2_f.csv
Mycosphaerellaceae	./kraken/kraken_contamlist_bacvireuk_kraken2_conf2_f.csv
Lawsonellaceae	./kraken/kraken_contamlist_bacvireuk_kraken2_conf2_f.csv
Ceratobasidiaceae	./kraken/kraken_contamlist_bacvireuk_kraken2_conf2_f.csv
Glomerellaceae	./kraken/kraken_contamlist_bacvireuk_kraken2_conf2_f.csv
Mimiviridae	./kraken/kraken_contamlist_bacvireuk_kraken2_conf2_f.csv
Cryptococcaceae	./kraken/kraken_contamlist_bacvireuk_kraken2_conf2_f.csv
Marasmiaceae	./kraken/kraken_contamlist_bacvireuk_kraken2_conf2_f.csv
Adenoviridae	./kraken/kraken_contamlist_bacvireuk_kraken2_conf2_f.csv
Chaetomiaceae	./kraken/kraken_contamlist_bacvireuk_kraken2_conf2_f.csv
Spinareoviridae	./kraken/kraken_contamlist_bacvireuk_kraken2_conf2_f.csv
Iridoviridae	./kraken/kraken_contamlist_bacvireuk_kraken2_conf2_f.csv
Siphoviridae	./kraken/kraken_contamlist_bacvireuk_kraken2_conf2_f.csv
Myoviridae	./kraken/kraken_contamlist_bacvireuk_kraken2_conf2_f.csv
Thermoproteaceae	./kraken/kraken_contamlist_bacvireuk_kraken2_conf2_f.csv
Natrialbaceae	./kraken/kraken_contamlist_bacvireuk_kraken2_conf2_f.csv
Saccharomycodaceae	./kraken/kraken_contamlist_bacvireuk_kraken2_conf2_f.csv
Mesyanzhinovviridae	./kraken/kraken_contamlist_bacvireuk_kraken2_conf2_f.csv
Trichomonascaceae	./kraken/kraken_contamlist_bacvireuk_kraken2_conf2_f.csv
Debaryomycetaceae	./kraken/kraken_contamlist_bacvireuk_kraken2_conf2_f.csv
Sclerotiniaceae	./kraken/kraken_contamlist_bacvireuk_kraken2_conf2_f.csv
Vertoviridae	./kraken/kraken_contamlist_bacvireuk_kraken2_conf2_f.csv
Thermococcaceae	./kraken/kraken_contamlist_bacvireuk_kraken2_conf2_f.csv
Baculoviridae	./kraken/kraken_contamlist_bacvireuk_kraken2_conf2_f.csv
Pyriculariaceae	./kraken/kraken_contamlist_bacvireuk_kraken2_conf2_f.csv
Aspergillaceae	./kraken/kraken_contamlist_bacvireuk_kraken2_conf2_f.csv
Halobacteriaceae	./kraken/kraken_contamlist_bacvireuk_kraken2_conf2_f.csv
Autographiviridae	./kraken/kraken_contamlist_bacvireuk_kraken2_conf2_f.csv
Podoviridae	./kraken/kraken_contamlist_bacvireuk_kraken2_conf2_f.csv
Jatrophihabitantaceae	./kraken/kraken_contamlist_bacvireuk_kraken2_conf2_f.csv
Picrophilaceae	./kraken/kraken_contamlist_bacvireuk_kraken2_conf2_f.csv
Nectriaceae	./kraken/kraken_contamlist_bacvireuk_kraken2_conf2_f.csv
Desulfurococcaceae	./kraken/kraken_contamlist_bacvireuk_kraken2_conf2_f.csv
Chroococcidiopsidaceae	./kraken/kraken_contamlist_bacvireuk_kraken2_conf2_f.csv
Schitoviridae	./kraken/kraken_contamlist_bacvireuk_kraken2_conf2_f.csv
Clavicipitaceae	./kraken/kraken_contamlist_bacvireuk_kraken2_conf2_f.csv
Haloferacaceae	./kraken/kraken_contamlist_bacvireuk_kraken2_conf2_f.csv
Sordariaceae	./kraken/kraken_contamlist_bacvireuk_kraken2_conf2_f.csv
Bromoviridae	./kraken/kraken_contamlist_bacvireuk_kraken2_conf2_f.csv
Kyanoviridae	./kraken/kraken_contamlist_bacvireuk_kraken2_conf2_f.csv
Theileriidae	./kraken/kraken_contamlist_bacvireuk_kraken2_conf2_f.csv
Phaffomycetaceae	./kraken/kraken_contamlist_bacvireuk_kraken2_conf2_f.csv
Halococcaceae	./kraken/kraken_contamlist_bacvireuk_kraken2_conf2_f.csv
Kineosporiaceae	./kraken/kraken_contamlist_bacvireuk_kraken2_conf2_f.csv
Methanonatronarchaeaceae	./kraken/kraken_contamlist_bacvireuk_kraken2_conf2_f.csv
Parameciidae	./kraken/kraken_contamlist_bacvireuk_kraken2_conf2_f.csv
Straboviridae	./kraken/kraken_contamlist_bacvireuk_kraken2_conf2_f.csv
Ophiocordycipitaceae	./kraken/kraken_contamlist_bacvireuk_kraken2_conf2_f.csv
Natronoarchaeaceae	./kraken/kraken_contamlist_bacvireuk_kraken2_conf2_f.csv
Rivulariaceae	./kraken/kraken_contamlist_bacvireuk_kraken2_conf2_f.csv
Babesiidae	./kraken/kraken_contamlist_bacvireuk_kraken2_conf2_f.csv
Dipodascaceae	./kraken/kraken_contamlist_bacvireuk_kraken2_conf2_f.csv
Hafunaviridae	./kraken/kraken_contamlist_bacvireuk_kraken2_conf2_f.csv
Retroviridae	./kraken/kraken_contamlist_bacvireuk_kraken2_conf2_f.csv
Croceicoccus sp. Ery15	./kraken/kraken_contamlist_bacvireuk_kraken2_conf0_s.csv
Agromyces laixinhei	./kraken/kraken_contamlist_bacvireuk_kraken2_conf0_s.csv
Pseudomonas sp. ERGC3:05	./kraken/kraken_contamlist_bacvireuk_kraken2_conf0_s.csv
Serratia grimesii	./kraken/kraken_contamlist_bacvireuk_kraken2_conf0_s.csv
Paenibacillus sp. FSL H7-0737	./kraken/kraken_contamlist_bacvireuk_kraken2_conf0_s.csv
Nitratireductor kimnyeongensis	./kraken/kraken_contamlist_bacvireuk_kraken2_conf0_s.csv
Dietzia sp. B32	./kraken/kraken_contamlist_bacvireuk_kraken2_conf0_s.csv
Rhodococcus sp. 75	./kraken/kraken_contamlist_bacvireuk_kraken2_conf0_s.csv
Dietzia sp. oral taxon 368	./kraken/kraken_contamlist_bacvireuk_kraken2_conf0_s.csv
Bradyrhizobium sp. 41S5	./kraken/kraken_contamlist_bacvireuk_kraken2_conf0_s.csv
Nocardioides sp. B-3	./kraken/kraken_contamlist_bacvireuk_kraken2_conf0_s.csv
Methylobacterium radiodurans	./kraken/kraken_contamlist_bacvireuk_kraken2_conf0_s.csv
Nostoc linckia	./kraken/kraken_contamlist_bacvireuk_kraken2_conf0_s.csv
Mesorhizobium amorphae	./kraken/kraken_contamlist_bacvireuk_kraken2_conf0_s.csv
Micromonospora echinaurantiaca	./kraken/kraken_contamlist_bacvireuk_kraken2_conf0_s.csv
Leucobacter sp. H25R-14	./kraken/kraken_contamlist_bacvireuk_kraken2_conf0_s.csv
Streptomyces sp. HP-A2021	./kraken/kraken_contamlist_bacvireuk_kraken2_conf0_s.csv
Bosea sp. NBC_00550	./kraken/kraken_contamlist_bacvireuk_kraken2_conf0_s.csv
Mycobacterium intracellulare	./kraken/kraken_contamlist_bacvireuk_kraken2_conf0_s.csv
Colletotrichum higginsianum	./kraken/kraken_contamlist_bacvireuk_kraken2_conf0_s.csv
Gordonia bronchialis	./kraken/kraken_contamlist_bacvireuk_kraken2_conf0_s.csv
Actinokineospora sp. UTMC 2448	./kraken/kraken_contamlist_bacvireuk_kraken2_conf0_s.csv
Brucella sp. BTU1	./kraken/kraken_contamlist_bacvireuk_kraken2_conf0_s.csv
Ustilaginoidea virens	./kraken/kraken_contamlist_bacvireuk_kraken2_conf0_s.csv
Burkholderia ubonensis	./kraken/kraken_contamlist_bacvireuk_kraken2_conf0_s.csv
Staphylococcus agnetis	./kraken/kraken_contamlist_bacvireuk_kraken2_conf0_s.csv
Haloarcula sp. CBA1115	./kraken/kraken_contamlist_bacvireuk_kraken2_conf0_s.csv
Penicillium oxalicum	./kraken/kraken_contamlist_bacvireuk_kraken2_conf0_s.csv
Streptococcus sp. Marseille-Q3533	./kraken/kraken_contamlist_bacvireuk_kraken2_conf0_s.csv
Streptomyces aurantiacus	./kraken/kraken_contamlist_bacvireuk_kraken2_conf0_s.csv
Streptomyces lunaelactis	./kraken/kraken_contamlist_bacvireuk_kraken2_conf0_s.csv
Halorientalis sp. IM1011	./kraken/kraken_contamlist_bacvireuk_kraken2_conf0_s.csv
Cylindrospermum stagnale	./kraken/kraken_contamlist_bacvireuk_kraken2_conf0_s.csv
Sphingopyxis granuli	./kraken/kraken_contamlist_bacvireuk_kraken2_conf0_s.csv
Cellulomonas taurus	./kraken/kraken_contamlist_bacvireuk_kraken2_conf0_s.csv
Haloferax volcanii	./kraken/kraken_contamlist_bacvireuk_kraken2_conf0_s.csv
Jannaschia sp. CCS1	./kraken/kraken_contamlist_bacvireuk_kraken2_conf0_s.csv
Serinicoccus profundi	./kraken/kraken_contamlist_bacvireuk_kraken2_conf0_s.csv
Synechococcus sp. PROS-7-1	./kraken/kraken_contamlist_bacvireuk_kraken2_conf0_s.csv
Mycolicibacterium austroafricanum	./kraken/kraken_contamlist_bacvireuk_kraken2_conf0_s.csv
Gordonia insulae	./kraken/kraken_contamlist_bacvireuk_kraken2_conf0_s.csv
Streptomyces clavuligerus	./kraken/kraken_contamlist_bacvireuk_kraken2_conf0_s.csv
Streptomyces sp. MRC013	./kraken/kraken_contamlist_bacvireuk_kraken2_conf0_s.csv
Streptomyces huasconensis	./kraken/kraken_contamlist_bacvireuk_kraken2_conf0_s.csv
Ralstonia sp. 56D2	./kraken/kraken_contamlist_bacvireuk_kraken2_conf0_s.csv
Brachybacterium sp. NBEC-018	./kraken/kraken_contamlist_bacvireuk_kraken2_conf0_s.csv
Janthinobacterium sp. HH102	./kraken/kraken_contamlist_bacvireuk_kraken2_conf0_s.csv
Mesorhizobium sp. INR15	./kraken/kraken_contamlist_bacvireuk_kraken2_conf0_s.csv
Nocardia farcinica	./kraken/kraken_contamlist_bacvireuk_kraken2_conf0_s.csv
Alloactinosynnema sp. L-07	./kraken/kraken_contamlist_bacvireuk_kraken2_conf0_s.csv
Halomicroarcula sp. YSSS71	./kraken/kraken_contamlist_bacvireuk_kraken2_conf0_s.csv
Pantoea rwandensis	./kraken/kraken_contamlist_bacvireuk_kraken2_conf0_s.csv
Saccharothrix syringae	./kraken/kraken_contamlist_bacvireuk_kraken2_conf0_s.csv
Pseudarthrobacter sp. L1SW	./kraken/kraken_contamlist_bacvireuk_kraken2_conf0_s.csv
Pseudomonas sp. NC02	./kraken/kraken_contamlist_bacvireuk_kraken2_conf0_s.csv
Sphingomonas sp. BT-65	./kraken/kraken_contamlist_bacvireuk_kraken2_conf0_s.csv
Bradyrhizobium septentrionale	./kraken/kraken_contamlist_bacvireuk_kraken2_conf0_s.csv
Sphingopyxis macrogoltabida	./kraken/kraken_contamlist_bacvireuk_kraken2_conf0_s.csv
Arthrobacter sp. CJ23	./kraken/kraken_contamlist_bacvireuk_kraken2_conf0_s.csv
Corynebacterium occultum	./kraken/kraken_contamlist_bacvireuk_kraken2_conf0_s.csv
Amycolatopsis thermalba	./kraken/kraken_contamlist_bacvireuk_kraken2_conf0_s.csv
Kocuria turfanensis	./kraken/kraken_contamlist_bacvireuk_kraken2_conf0_s.csv
Aminobacter aminovorans	./kraken/kraken_contamlist_bacvireuk_kraken2_conf0_s.csv
Cellulomonas flavigena	./kraken/kraken_contamlist_bacvireuk_kraken2_conf0_s.csv
Staphylococcus lugdunensis	./kraken/kraken_contamlist_bacvireuk_kraken2_conf0_s.csv
Aeromicrobium erythreum	./kraken/kraken_contamlist_bacvireuk_kraken2_conf0_s.csv
Cryobacterium soli	./kraken/kraken_contamlist_bacvireuk_kraken2_conf0_s.csv
Pseudomonas sp. R5-89-07	./kraken/kraken_contamlist_bacvireuk_kraken2_conf0_s.csv
[Pantoea] beijingensis	./kraken/kraken_contamlist_bacvireuk_kraken2_conf0_s.csv
Nosocomiicoccus ampullae	./kraken/kraken_contamlist_bacvireuk_kraken2_conf0_s.csv
Tetrapisispora blattae	./kraken/kraken_contamlist_bacvireuk_kraken2_conf0_s.csv
Micrococcus yunnanensis	./kraken/kraken_contamlist_bacvireuk_kraken2_conf0_s.csv
Rhizobium sp. 11515TR	./kraken/kraken_contamlist_bacvireuk_kraken2_conf0_s.csv
Pyrobaculum arsenaticum	./kraken/kraken_contamlist_bacvireuk_kraken2_conf0_s.csv
Kazachstania africana	./kraken/kraken_contamlist_bacvireuk_kraken2_conf0_s.csv
Rhodococcus coprophilus	./kraken/kraken_contamlist_bacvireuk_kraken2_conf0_s.csv
Peribacillus psychrosaccharolyticus	./kraken/kraken_contamlist_bacvireuk_kraken2_conf0_s.csv
Micromonospora sp. HM134	./kraken/kraken_contamlist_bacvireuk_kraken2_conf0_s.csv
Rivularia sp. PCC 7116	./kraken/kraken_contamlist_bacvireuk_kraken2_conf0_s.csv
Halobacterium noricense	./kraken/kraken_contamlist_bacvireuk_kraken2_conf0_s.csv
Mycolicibacterium confluentis	./kraken/kraken_contamlist_bacvireuk_kraken2_conf0_s.csv
Burkholderia sp. PAMC 26561	./kraken/kraken_contamlist_bacvireuk_kraken2_conf0_s.csv
Arthrobacter sp. QL17	./kraken/kraken_contamlist_bacvireuk_kraken2_conf0_s.csv
Corynebacterium nuruki	./kraken/kraken_contamlist_bacvireuk_kraken2_conf0_s.csv
Halomicrobium mukohataei	./kraken/kraken_contamlist_bacvireuk_kraken2_conf0_s.csv
Rathayibacter iranicus	./kraken/kraken_contamlist_bacvireuk_kraken2_conf0_s.csv
Ewingella americana	./kraken/kraken_contamlist_bacvireuk_kraken2_conf0_s.csv
Hoyosella subflava	./kraken/kraken_contamlist_bacvireuk_kraken2_conf0_s.csv
Mesorhizobium sp. L-8-10	./kraken/kraken_contamlist_bacvireuk_kraken2_conf0_s.csv
Pseudarthrobacter phenanthrenivorans	./kraken/kraken_contamlist_bacvireuk_kraken2_conf0_s.csv
Mycobacteroides salmoniphilum	./kraken/kraken_contamlist_bacvireuk_kraken2_conf0_s.csv
Ruegeria conchae	./kraken/kraken_contamlist_bacvireuk_kraken2_conf0_s.csv
Zygosaccharomyces rouxii	./kraken/kraken_contamlist_bacvireuk_kraken2_conf0_s.csv
Nocardioides pantholopis	./kraken/kraken_contamlist_bacvireuk_kraken2_conf0_s.csv
Sphingopyxis sp. EG6	./kraken/kraken_contamlist_bacvireuk_kraken2_conf0_s.csv
Microbacterium hydrocarbonoxydans	./kraken/kraken_contamlist_bacvireuk_kraken2_conf0_s.csv
Mesorhizobium sp. M6A.T.Cr.TU.016.01.1.1	./kraken/kraken_contamlist_bacvireuk_kraken2_conf0_s.csv
Streptomyces viridosporus	./kraken/kraken_contamlist_bacvireuk_kraken2_conf0_s.csv
Ruania halotolerans	./kraken/kraken_contamlist_bacvireuk_kraken2_conf0_s.csv
Agrobacterium sp. T29	./kraken/kraken_contamlist_bacvireuk_kraken2_conf0_s.csv
Streptomyces sp. WAC 01438	./kraken/kraken_contamlist_bacvireuk_kraken2_conf0_s.csv
Streptomyces qinzhouensis	./kraken/kraken_contamlist_bacvireuk_kraken2_conf0_s.csv
Peribacillus frigoritolerans	./kraken/kraken_contamlist_bacvireuk_kraken2_conf0_s.csv
Myxococcus sp. SCHIC003	./kraken/kraken_contamlist_bacvireuk_kraken2_conf0_s.csv
Kocuria indica	./kraken/kraken_contamlist_bacvireuk_kraken2_conf0_s.csv
Haloplanus sp. HW8-1	./kraken/kraken_contamlist_bacvireuk_kraken2_conf0_s.csv
Brevibacillus choshinensis	./kraken/kraken_contamlist_bacvireuk_kraken2_conf0_s.csv
Herbiconiux sp. SALV-R1	./kraken/kraken_contamlist_bacvireuk_kraken2_conf0_s.csv
Vibrio sinaloensis	./kraken/kraken_contamlist_bacvireuk_kraken2_conf0_s.csv
Streptomyces lydicus	./kraken/kraken_contamlist_bacvireuk_kraken2_conf0_s.csv
Streptomyces sp. W1SF4	./kraken/kraken_contamlist_bacvireuk_kraken2_conf0_s.csv
Natrinema sp. DC36	./kraken/kraken_contamlist_bacvireuk_kraken2_conf0_s.csv
Amycolatopsis keratiniphila	./kraken/kraken_contamlist_bacvireuk_kraken2_conf0_s.csv
Mycobacterium florentinum	./kraken/kraken_contamlist_bacvireuk_kraken2_conf0_s.csv
Ensifer alkalisoli	./kraken/kraken_contamlist_bacvireuk_kraken2_conf0_s.csv
Streptomyces spectabilis	./kraken/kraken_contamlist_bacvireuk_kraken2_conf0_s.csv
Streptomyces coeruleorubidus	./kraken/kraken_contamlist_bacvireuk_kraken2_conf0_s.csv
Halarchaeum sp. CBA1220	./kraken/kraken_contamlist_bacvireuk_kraken2_conf0_s.csv
Subtercola sp. PAMC28395	./kraken/kraken_contamlist_bacvireuk_kraken2_conf0_s.csv
Streptomyces harbinensis	./kraken/kraken_contamlist_bacvireuk_kraken2_conf0_s.csv
Pseudomonas virus M6	./kraken/kraken_contamlist_bacvireuk_kraken2_conf0_s.csv
Mycobacteroides chelonae	./kraken/kraken_contamlist_bacvireuk_kraken2_conf0_s.csv
Cellulomonas shaoxiangyii	./kraken/kraken_contamlist_bacvireuk_kraken2_conf0_s.csv
Amycolatopsis methanolica	./kraken/kraken_contamlist_bacvireuk_kraken2_conf0_s.csv
Micromonospora inositola	./kraken/kraken_contamlist_bacvireuk_kraken2_conf0_s.csv
Micromonospora narathiwatensis	./kraken/kraken_contamlist_bacvireuk_kraken2_conf0_s.csv
Sinomonas atrocyanea	./kraken/kraken_contamlist_bacvireuk_kraken2_conf0_s.csv
Acinetobacter lactucae	./kraken/kraken_contamlist_bacvireuk_kraken2_conf0_s.csv
Pseudomonas sp. R4-34-07	./kraken/kraken_contamlist_bacvireuk_kraken2_conf0_s.csv
Georgenia yuyongxinii	./kraken/kraken_contamlist_bacvireuk_kraken2_conf0_s.csv
Cellulomonas palmilytica	./kraken/kraken_contamlist_bacvireuk_kraken2_conf0_s.csv
Pseudactinotalea sp. HY158	./kraken/kraken_contamlist_bacvireuk_kraken2_conf0_s.csv
Enterobacteriaceae endosymbiont of Plateumaris consimilis	./kraken/kraken_contamlist_bacvireuk_kraken2_conf0_s.csv
Alcaligenes sp. SMD-FA	./kraken/kraken_contamlist_bacvireuk_kraken2_conf0_s.csv
Plasmodium relictum	./kraken/kraken_contamlist_bacvireuk_kraken2_conf0_s.csv
Paenibacillus durus	./kraken/kraken_contamlist_bacvireuk_kraken2_conf0_s.csv
Corynebacterium pelargi	./kraken/kraken_contamlist_bacvireuk_kraken2_conf0_s.csv
Helcococcus kunzii	./kraken/kraken_contamlist_bacvireuk_kraken2_conf0_s.csv
Mycobacterium doricum	./kraken/kraken_contamlist_bacvireuk_kraken2_conf0_s.csv
Streptomyces murinus	./kraken/kraken_contamlist_bacvireuk_kraken2_conf0_s.csv
Gracilibacillus sp. SSWR10-1	./kraken/kraken_contamlist_bacvireuk_kraken2_conf0_s.csv
Salinirubellus salinus	./kraken/kraken_contamlist_bacvireuk_kraken2_conf0_s.csv
Sphingomonas sp. KRR8	./kraken/kraken_contamlist_bacvireuk_kraken2_conf0_s.csv
Psychrobacter sp. SC65A.3	./kraken/kraken_contamlist_bacvireuk_kraken2_conf0_s.csv
Chryseoglobus indicus	./kraken/kraken_contamlist_bacvireuk_kraken2_conf0_s.csv
Pyricularia pennisetigena	./kraken/kraken_contamlist_bacvireuk_kraken2_conf0_s.csv
Roseobacter ponti	./kraken/kraken_contamlist_bacvireuk_kraken2_conf0_s.csv
Rhodococcus sp. MTM3W5.2	./kraken/kraken_contamlist_bacvireuk_kraken2_conf0_s.csv
Novosphingobium sp. Gsoil 351	./kraken/kraken_contamlist_bacvireuk_kraken2_conf0_s.csv
Leuconostoc lactis	./kraken/kraken_contamlist_bacvireuk_kraken2_conf0_s.csv
Streptomyces tirandamycinicus	./kraken/kraken_contamlist_bacvireuk_kraken2_conf0_s.csv
Mycolicibacterium duvalii	./kraken/kraken_contamlist_bacvireuk_kraken2_conf0_s.csv
Olleya aquimaris	./kraken/kraken_contamlist_bacvireuk_kraken2_conf0_s.csv
Streptomyces sp. INR7	./kraken/kraken_contamlist_bacvireuk_kraken2_conf0_s.csv
Exiguobacterium sp. U13-1	./kraken/kraken_contamlist_bacvireuk_kraken2_conf0_s.csv
Fusarium venenatum	./kraken/kraken_contamlist_bacvireuk_kraken2_conf0_s.csv
Streptomyces sp. 604F	./kraken/kraken_contamlist_bacvireuk_kraken2_conf0_s.csv
Sphingobium baderi	./kraken/kraken_contamlist_bacvireuk_kraken2_conf0_s.csv
Pseudomonas sp. 31-12	./kraken/kraken_contamlist_bacvireuk_kraken2_conf0_s.csv
Amycolatopsis pretoriensis	./kraken/kraken_contamlist_bacvireuk_kraken2_conf0_s.csv
Streptomyces sp. WAC00303	./kraken/kraken_contamlist_bacvireuk_kraken2_conf0_s.csv
Halomonas titanicae	./kraken/kraken_contamlist_bacvireuk_kraken2_conf0_s.csv
Mesorhizobium opportunistum	./kraken/kraken_contamlist_bacvireuk_kraken2_conf0_s.csv
Streptomyces ambofaciens	./kraken/kraken_contamlist_bacvireuk_kraken2_conf0_s.csv
Mesorhizobium sp. 113-3-3	./kraken/kraken_contamlist_bacvireuk_kraken2_conf0_s.csv
Leuconostoc gelidum	./kraken/kraken_contamlist_bacvireuk_kraken2_conf0_s.csv
Plasmodium berghei	./kraken/kraken_contamlist_bacvireuk_kraken2_conf0_s.csv
Streptomyces sp. GS7	./kraken/kraken_contamlist_bacvireuk_kraken2_conf0_s.csv
Tobacco mosaic virus	./kraken/kraken_contamlist_bacvireuk_kraken2_conf0_s.csv
Streptomyces sp. Caat 7-52	./kraken/kraken_contamlist_bacvireuk_kraken2_conf0_s.csv
Haloterrigena sp. BND6	./kraken/kraken_contamlist_bacvireuk_kraken2_conf0_s.csv
Fusarium pseudograminearum	./kraken/kraken_contamlist_bacvireuk_kraken2_conf0_s.csv
Pseudomonas sp. B21-051	./kraken/kraken_contamlist_bacvireuk_kraken2_conf0_s.csv
Qipengyuania flava	./kraken/kraken_contamlist_bacvireuk_kraken2_conf0_s.csv
Mycobacteroides immunogenum	./kraken/kraken_contamlist_bacvireuk_kraken2_conf0_s.csv
Streptomyces leeuwenhoekii	./kraken/kraken_contamlist_bacvireuk_kraken2_conf0_s.csv
Sphingopyxis alaskensis	./kraken/kraken_contamlist_bacvireuk_kraken2_conf0_s.csv
Methylobacterium sp. C1	./kraken/kraken_contamlist_bacvireuk_kraken2_conf0_s.csv
Occultella kanbiaonis	./kraken/kraken_contamlist_bacvireuk_kraken2_conf0_s.csv
Corynebacterium resistens	./kraken/kraken_contamlist_bacvireuk_kraken2_conf0_s.csv
Psychrobacter sp. P11F6	./kraken/kraken_contamlist_bacvireuk_kraken2_conf0_s.csv
Xanthobacter sp. YC-JY1	./kraken/kraken_contamlist_bacvireuk_kraken2_conf0_s.csv
Curtobacterium sp. csp3	./kraken/kraken_contamlist_bacvireuk_kraken2_conf0_s.csv
Erwinia tasmaniensis	./kraken/kraken_contamlist_bacvireuk_kraken2_conf0_s.csv
Kocuria varians	./kraken/kraken_contamlist_bacvireuk_kraken2_conf0_s.csv
Halorubrum sp. 2020YC2	./kraken/kraken_contamlist_bacvireuk_kraken2_conf0_s.csv
Pseudomonas lijiangensis	./kraken/kraken_contamlist_bacvireuk_kraken2_conf0_s.csv
Actinomyces sp. oral taxon 169	./kraken/kraken_contamlist_bacvireuk_kraken2_conf0_s.csv
Nonomuraea phyllanthi	./kraken/kraken_contamlist_bacvireuk_kraken2_conf0_s.csv
Streptomyces sp. NBC_00162	./kraken/kraken_contamlist_bacvireuk_kraken2_conf0_s.csv
Bradyrhizobium sp. BTAi1	./kraken/kraken_contamlist_bacvireuk_kraken2_conf0_s.csv
Arthrobacter sp. FW305-BF8	./kraken/kraken_contamlist_bacvireuk_kraken2_conf0_s.csv
Xanthomonas sp. AM6	./kraken/kraken_contamlist_bacvireuk_kraken2_conf0_s.csv
Dietzia lutea	./kraken/kraken_contamlist_bacvireuk_kraken2_conf0_s.csv
Chryseobacterium sp. CJ51	./kraken/kraken_contamlist_bacvireuk_kraken2_conf0_s.csv
Chryseobacterium nepalense	./kraken/kraken_contamlist_bacvireuk_kraken2_conf0_s.csv
Caballeronia grimmiae	./kraken/kraken_contamlist_bacvireuk_kraken2_conf0_s.csv
Streptomyces cyaneochromogenes	./kraken/kraken_contamlist_bacvireuk_kraken2_conf0_s.csv
Micromonospora zamorensis	./kraken/kraken_contamlist_bacvireuk_kraken2_conf0_s.csv
Nocardia otitidiscaviarum	./kraken/kraken_contamlist_bacvireuk_kraken2_conf0_s.csv
Pseudomonas sp. Marseille-Q3773	./kraken/kraken_contamlist_bacvireuk_kraken2_conf0_s.csv
Halorubrum ezzemoulense	./kraken/kraken_contamlist_bacvireuk_kraken2_conf0_s.csv
Ornithinimicrobium flavum	./kraken/kraken_contamlist_bacvireuk_kraken2_conf0_s.csv
Saccharothrix sp. 6-C	./kraken/kraken_contamlist_bacvireuk_kraken2_conf0_s.csv
Gordonia mangrovi	./kraken/kraken_contamlist_bacvireuk_kraken2_conf0_s.csv
Actinomyces sp. MAS-1	./kraken/kraken_contamlist_bacvireuk_kraken2_conf0_s.csv
Microbacterium oxydans	./kraken/kraken_contamlist_bacvireuk_kraken2_conf0_s.csv
Natrialba magadii	./kraken/kraken_contamlist_bacvireuk_kraken2_conf0_s.csv
Roseomonas sp. FDAARGOS_362	./kraken/kraken_contamlist_bacvireuk_kraken2_conf0_s.csv
Bradyrhizobium sp. ORS 278	./kraken/kraken_contamlist_bacvireuk_kraken2_conf0_s.csv
Halostagnicola larsenii	./kraken/kraken_contamlist_bacvireuk_kraken2_conf0_s.csv
Haloplanus rubicundus	./kraken/kraken_contamlist_bacvireuk_kraken2_conf0_s.csv
Nocardioides sp. S-1144	./kraken/kraken_contamlist_bacvireuk_kraken2_conf0_s.csv
Ustilago maydis	./kraken/kraken_contamlist_bacvireuk_kraken2_conf0_s.csv
Methylobacterium brachiatum	./kraken/kraken_contamlist_bacvireuk_kraken2_conf0_s.csv
Actinoalloteichus hymeniacidonis	./kraken/kraken_contamlist_bacvireuk_kraken2_conf0_s.csv
Staphylococcus schleiferi	./kraken/kraken_contamlist_bacvireuk_kraken2_conf0_s.csv
Mesorhizobium sp. M1A.F.Ca.IN.022.06.1.1	./kraken/kraken_contamlist_bacvireuk_kraken2_conf0_s.csv
Phaeobacter porticola	./kraken/kraken_contamlist_bacvireuk_kraken2_conf0_s.csv
Mycolicibacterium chitae	./kraken/kraken_contamlist_bacvireuk_kraken2_conf0_s.csv
Brucella pseudogrignonensis	./kraken/kraken_contamlist_bacvireuk_kraken2_conf0_s.csv
Halobacterium litoreum	./kraken/kraken_contamlist_bacvireuk_kraken2_conf0_s.csv
Thalassobius gelatinovorus	./kraken/kraken_contamlist_bacvireuk_kraken2_conf0_s.csv
Arthrobacter sp. zg-Y453	./kraken/kraken_contamlist_bacvireuk_kraken2_conf0_s.csv
Clavibacter zhangzhiyongii	./kraken/kraken_contamlist_bacvireuk_kraken2_conf0_s.csv
Ruegeria sp. B32	./kraken/kraken_contamlist_bacvireuk_kraken2_conf0_s.csv
Mesorhizobium sp. M4B.F.Ca.ET.058.02.1.1	./kraken/kraken_contamlist_bacvireuk_kraken2_conf0_s.csv
Mycolicibacter sp. MYC017	./kraken/kraken_contamlist_bacvireuk_kraken2_conf0_s.csv
Mycobacterium goodii	./kraken/kraken_contamlist_bacvireuk_kraken2_conf0_s.csv
Microbacterium sp. MPKO10	./kraken/kraken_contamlist_bacvireuk_kraken2_conf0_s.csv
Agrobacterium fabrum	./kraken/kraken_contamlist_bacvireuk_kraken2_conf0_s.csv
Mycolicibacterium parafortuitum	./kraken/kraken_contamlist_bacvireuk_kraken2_conf0_s.csv
Halomonas sp. PGE1	./kraken/kraken_contamlist_bacvireuk_kraken2_conf0_s.csv
Polymorphospora rubra	./kraken/kraken_contamlist_bacvireuk_kraken2_conf0_s.csv
Bradyrhizobium ottawaense	./kraken/kraken_contamlist_bacvireuk_kraken2_conf0_s.csv
Aerococcus urinaeequi	./kraken/kraken_contamlist_bacvireuk_kraken2_conf0_s.csv
Halorubrum sp. 1-13-28	./kraken/kraken_contamlist_bacvireuk_kraken2_conf0_s.csv
Mycobacterium grossiae	./kraken/kraken_contamlist_bacvireuk_kraken2_conf0_s.csv
Mycolicibacterium psychrotolerans	./kraken/kraken_contamlist_bacvireuk_kraken2_conf0_s.csv
Nocardioides sp. TF02-7	./kraken/kraken_contamlist_bacvireuk_kraken2_conf0_s.csv
Corynebacterium argentoratense	./kraken/kraken_contamlist_bacvireuk_kraken2_conf0_s.csv
Roseovarius sp. TM1035	./kraken/kraken_contamlist_bacvireuk_kraken2_conf0_s.csv
Corynebacterium lactis	./kraken/kraken_contamlist_bacvireuk_kraken2_conf0_s.csv
Pseudomonas sp. LRP2-20	./kraken/kraken_contamlist_bacvireuk_kraken2_conf0_s.csv
Streptomyces pratensis	./kraken/kraken_contamlist_bacvireuk_kraken2_conf0_s.csv
Halorubrum trapanicum	./kraken/kraken_contamlist_bacvireuk_kraken2_conf0_s.csv
Corynebacterium sp. CNCTC7651	./kraken/kraken_contamlist_bacvireuk_kraken2_conf0_s.csv
Streptomyces sp. M54	./kraken/kraken_contamlist_bacvireuk_kraken2_conf0_s.csv
Streptomyces sp. M56	./kraken/kraken_contamlist_bacvireuk_kraken2_conf0_s.csv
Pochonia chlamydosporia	./kraken/kraken_contamlist_bacvireuk_kraken2_conf0_s.csv
Streptomyces kanamyceticus	./kraken/kraken_contamlist_bacvireuk_kraken2_conf0_s.csv
Mycobacterium ostraviense	./kraken/kraken_contamlist_bacvireuk_kraken2_conf0_s.csv
Alcaligenes ammonioxydans	./kraken/kraken_contamlist_bacvireuk_kraken2_conf0_s.csv
Kibdelosporangium phytohabitans	./kraken/kraken_contamlist_bacvireuk_kraken2_conf0_s.csv
Streptomyces xiamenensis	./kraken/kraken_contamlist_bacvireuk_kraken2_conf0_s.csv
Plasmodium vinckei	./kraken/kraken_contamlist_bacvireuk_kraken2_conf0_s.csv
Citrobacter tructae	./kraken/kraken_contamlist_bacvireuk_kraken2_conf0_s.csv
Cryobacterium sp. LW097	./kraken/kraken_contamlist_bacvireuk_kraken2_conf0_s.csv
Staphylococcus saccharolyticus	./kraken/kraken_contamlist_bacvireuk_kraken2_conf0_s.csv
Sphingorhabdus sp. YGSMI21	./kraken/kraken_contamlist_bacvireuk_kraken2_conf0_s.csv
Haloterrigena longa	./kraken/kraken_contamlist_bacvireuk_kraken2_conf0_s.csv
Bradyrhizobium amphicarpaeae	./kraken/kraken_contamlist_bacvireuk_kraken2_conf0_s.csv
Pseudochrobactrum sp. Wa41.01b-1	./kraken/kraken_contamlist_bacvireuk_kraken2_conf0_s.csv
Anaerococcus vaginalis	./kraken/kraken_contamlist_bacvireuk_kraken2_conf0_s.csv
Haladaptatus pallidirubidus	./kraken/kraken_contamlist_bacvireuk_kraken2_conf0_s.csv
Agromyces protaetiae	./kraken/kraken_contamlist_bacvireuk_kraken2_conf0_s.csv
Sphingomonas sanguinis	./kraken/kraken_contamlist_bacvireuk_kraken2_conf0_s.csv
Microbacterium cremeum	./kraken/kraken_contamlist_bacvireuk_kraken2_conf0_s.csv
Corynebacterium lujinxingii	./kraken/kraken_contamlist_bacvireuk_kraken2_conf0_s.csv
Synechococcus sp. BIOS-E4-1	./kraken/kraken_contamlist_bacvireuk_kraken2_conf0_s.csv
Amycolatopsis japonica	./kraken/kraken_contamlist_bacvireuk_kraken2_conf0_s.csv
Stenotrophomonas sp. 364	./kraken/kraken_contamlist_bacvireuk_kraken2_conf0_s.csv
Mycobacterium heidelbergense	./kraken/kraken_contamlist_bacvireuk_kraken2_conf0_s.csv
Rathayibacter sp. VKM Ac-2804	./kraken/kraken_contamlist_bacvireuk_kraken2_conf0_s.csv
Nocardioides sp. LMS-CY	./kraken/kraken_contamlist_bacvireuk_kraken2_conf0_s.csv
Streptacidiphilus sp. PB12-B1b	./kraken/kraken_contamlist_bacvireuk_kraken2_conf0_s.csv
Arthrobacter sp. StoSoilB13	./kraken/kraken_contamlist_bacvireuk_kraken2_conf0_s.csv
Streptomyces griseoviridis	./kraken/kraken_contamlist_bacvireuk_kraken2_conf0_s.csv
Microbacterium sp. 1.5R	./kraken/kraken_contamlist_bacvireuk_kraken2_conf0_s.csv
Sulfitobacter sp. SK025	./kraken/kraken_contamlist_bacvireuk_kraken2_conf0_s.csv
Microbacterium sp. Y-01	./kraken/kraken_contamlist_bacvireuk_kraken2_conf0_s.csv
Hymenobacter sp. 5516S-25	./kraken/kraken_contamlist_bacvireuk_kraken2_conf0_s.csv
Fructilactobacillus lindneri	./kraken/kraken_contamlist_bacvireuk_kraken2_conf0_s.csv
Nostoc commune	./kraken/kraken_contamlist_bacvireuk_kraken2_conf0_s.csv
Streptococcus mitis	./kraken/kraken_contamlist_bacvireuk_kraken2_conf0_s.csv
Gardnerella leopoldii	./kraken/kraken_contamlist_bacvireuk_kraken2_conf0_s.csv
Streptomyces sp. CNQ-509	./kraken/kraken_contamlist_bacvireuk_kraken2_conf0_s.csv
Corynebacterium urogenitale	./kraken/kraken_contamlist_bacvireuk_kraken2_conf0_s.csv
Haloferacalesvirus HRTV5	./kraken/kraken_contamlist_bacvireuk_kraken2_conf0_s.csv
Mycobacterium parmense	./kraken/kraken_contamlist_bacvireuk_kraken2_conf0_s.csv
Campylobacter peloridis	./kraken/kraken_contamlist_bacvireuk_kraken2_conf0_s.csv
Leifsonia sp. PS1209	./kraken/kraken_contamlist_bacvireuk_kraken2_conf0_s.csv
Drechmeria coniospora	./kraken/kraken_contamlist_bacvireuk_kraken2_conf0_s.csv
Rhizobium sp. BG4	./kraken/kraken_contamlist_bacvireuk_kraken2_conf0_s.csv
Kovacikia minuta	./kraken/kraken_contamlist_bacvireuk_kraken2_conf0_s.csv
Celeribacter marinus	./kraken/kraken_contamlist_bacvireuk_kraken2_conf0_s.csv
Erythrobacter sp. C5	./kraken/kraken_contamlist_bacvireuk_kraken2_conf0_s.csv
Saliphagus sp. WLHS1	./kraken/kraken_contamlist_bacvireuk_kraken2_conf0_s.csv
Aspergillus oryzae	./kraken/kraken_contamlist_bacvireuk_kraken2_conf0_s.csv
Natrinema pellirubrum	./kraken/kraken_contamlist_bacvireuk_kraken2_conf0_s.csv
Glutamicibacter sp. MNS18	./kraken/kraken_contamlist_bacvireuk_kraken2_conf0_s.csv
Streptomyces tuirus	./kraken/kraken_contamlist_bacvireuk_kraken2_conf0_s.csv
Botrytis cinerea	./kraken/kraken_contamlist_bacvireuk_kraken2_conf0_s.csv
[Candida] glabrata	./kraken/kraken_contamlist_bacvireuk_kraken2_conf0_s.csv
Xanthomonas cassavae	./kraken/kraken_contamlist_bacvireuk_kraken2_conf0_s.csv
Streptomyces galilaeus	./kraken/kraken_contamlist_bacvireuk_kraken2_conf0_s.csv
Lactococcus lactis	./kraken/kraken_contamlist_bacvireuk_kraken2_conf0_s.csv
Haloplanus aerogenes	./kraken/kraken_contamlist_bacvireuk_kraken2_conf0_s.csv
Streptomyces paludis	./kraken/kraken_contamlist_bacvireuk_kraken2_conf0_s.csv
Erythrobacter sp. KY5	./kraken/kraken_contamlist_bacvireuk_kraken2_conf0_s.csv
Haloplanus rallus	./kraken/kraken_contamlist_bacvireuk_kraken2_conf0_s.csv
Corynebacterium camporealensis	./kraken/kraken_contamlist_bacvireuk_kraken2_conf0_s.csv
Sulfitobacter sp. CB2047	./kraken/kraken_contamlist_bacvireuk_kraken2_conf0_s.csv
Abiotrophia defectiva	./kraken/kraken_contamlist_bacvireuk_kraken2_conf0_s.csv
[Mycobacterium] stephanolepidis	./kraken/kraken_contamlist_bacvireuk_kraken2_conf0_s.csv
Mycobacterium sp. DL440	./kraken/kraken_contamlist_bacvireuk_kraken2_conf0_s.csv
Nocardioides dongkuii	./kraken/kraken_contamlist_bacvireuk_kraken2_conf0_s.csv
Streptomyces vinaceus	./kraken/kraken_contamlist_bacvireuk_kraken2_conf0_s.csv
Sulfitobacter sp. D7	./kraken/kraken_contamlist_bacvireuk_kraken2_conf0_s.csv
Streptomyces antibioticus	./kraken/kraken_contamlist_bacvireuk_kraken2_conf0_s.csv
Pseudomonas sp. B21-015	./kraken/kraken_contamlist_bacvireuk_kraken2_conf0_s.csv
Haladaptatus sp. ZJ1	./kraken/kraken_contamlist_bacvireuk_kraken2_conf0_s.csv
Streptomyces sp. CCM_MD2014	./kraken/kraken_contamlist_bacvireuk_kraken2_conf0_s.csv
Pseudomonas qingdaonensis	./kraken/kraken_contamlist_bacvireuk_kraken2_conf0_s.csv
Micromonospora echinospora	./kraken/kraken_contamlist_bacvireuk_kraken2_conf0_s.csv
Nocardioides sp. WS12	./kraken/kraken_contamlist_bacvireuk_kraken2_conf0_s.csv
Corynebacterium glyciniphilum	./kraken/kraken_contamlist_bacvireuk_kraken2_conf0_s.csv
Brevundimonas subvibrioides	./kraken/kraken_contamlist_bacvireuk_kraken2_conf0_s.csv
Micromonospora carbonacea	./kraken/kraken_contamlist_bacvireuk_kraken2_conf0_s.csv
Paenibacillus agaridevorans	./kraken/kraken_contamlist_bacvireuk_kraken2_conf0_s.csv
Kutzneria sp. CA-103260	./kraken/kraken_contamlist_bacvireuk_kraken2_conf0_s.csv
Rathayibacter tanaceti	./kraken/kraken_contamlist_bacvireuk_kraken2_conf0_s.csv
Micromonospora echinofusca	./kraken/kraken_contamlist_bacvireuk_kraken2_conf0_s.csv
Paenisporosarcina cavernae	./kraken/kraken_contamlist_bacvireuk_kraken2_conf0_s.csv
Corynebacterium endometrii	./kraken/kraken_contamlist_bacvireuk_kraken2_conf0_s.csv
Altererythrobacter sp. TH136	./kraken/kraken_contamlist_bacvireuk_kraken2_conf0_s.csv
Natronobacterium gregoryi	./kraken/kraken_contamlist_bacvireuk_kraken2_conf0_s.csv
Arthrobacter sp. PAMC 25486	./kraken/kraken_contamlist_bacvireuk_kraken2_conf0_s.csv
Methylorubrum zatmanii	./kraken/kraken_contamlist_bacvireuk_kraken2_conf0_s.csv
Moritella sp. 36	./kraken/kraken_contamlist_bacvireuk_kraken2_conf0_s.csv
Micrococcus sp. KBS0714	./kraken/kraken_contamlist_bacvireuk_kraken2_conf0_s.csv
Saccharopolyspora rosea	./kraken/kraken_contamlist_bacvireuk_kraken2_conf0_s.csv
Streptomyces fodineus	./kraken/kraken_contamlist_bacvireuk_kraken2_conf0_s.csv
Xanthomonas hyacinthi	./kraken/kraken_contamlist_bacvireuk_kraken2_conf0_s.csv
Bradyrhizobium barranii	./kraken/kraken_contamlist_bacvireuk_kraken2_conf0_s.csv
Pseudomonas prosekii	./kraken/kraken_contamlist_bacvireuk_kraken2_conf0_s.csv
Bradyrhizobium sp. I71	./kraken/kraken_contamlist_bacvireuk_kraken2_conf0_s.csv
Brachybacterium vulturis	./kraken/kraken_contamlist_bacvireuk_kraken2_conf0_s.csv
Marisediminicola antarctica	./kraken/kraken_contamlist_bacvireuk_kraken2_conf0_s.csv
Kazachstania naganishii	./kraken/kraken_contamlist_bacvireuk_kraken2_conf0_s.csv
Pseudomonas sp. J380	./kraken/kraken_contamlist_bacvireuk_kraken2_conf0_s.csv
Halogeometricum borinquense	./kraken/kraken_contamlist_bacvireuk_kraken2_conf0_s.csv
Xanthomonas arboricola	./kraken/kraken_contamlist_bacvireuk_kraken2_conf0_s.csv
Streptomyces liangshanensis	./kraken/kraken_contamlist_bacvireuk_kraken2_conf0_s.csv
Corynebacterium urealyticum	./kraken/kraken_contamlist_bacvireuk_kraken2_conf0_s.csv
Rathayibacter sp. VKM Ac-2759	./kraken/kraken_contamlist_bacvireuk_kraken2_conf0_s.csv
Shewanella sp. Scap07	./kraken/kraken_contamlist_bacvireuk_kraken2_conf0_s.csv
Nocardioides seonyuensis	./kraken/kraken_contamlist_bacvireuk_kraken2_conf0_s.csv
Microbacterium lushaniae	./kraken/kraken_contamlist_bacvireuk_kraken2_conf0_s.csv
Sphingobium herbicidovorans	./kraken/kraken_contamlist_bacvireuk_kraken2_conf0_s.csv
Rhizobium sp. L51/94	./kraken/kraken_contamlist_bacvireuk_kraken2_conf0_s.csv
Marinobacter sp. es.042	./kraken/kraken_contamlist_bacvireuk_kraken2_conf0_s.csv
Xylanimonas protaetiae	./kraken/kraken_contamlist_bacvireuk_kraken2_conf0_s.csv
Neobacillus mesonae	./kraken/kraken_contamlist_bacvireuk_kraken2_conf0_s.csv
Streptomyces chartreusis	./kraken/kraken_contamlist_bacvireuk_kraken2_conf0_s.csv
Shewanella livingstonensis	./kraken/kraken_contamlist_bacvireuk_kraken2_conf0_s.csv
Saccharomyces paradoxus	./kraken/kraken_contamlist_bacvireuk_kraken2_conf0_s.csv
Leptospira kmetyi	./kraken/kraken_contamlist_bacvireuk_kraken2_conf0_s.csv
Natrinema halophilum	./kraken/kraken_contamlist_bacvireuk_kraken2_conf0_s.csv
Cellulosimicrobium sp. TH-20	./kraken/kraken_contamlist_bacvireuk_kraken2_conf0_s.csv
Haloglomus sp. ZY58	./kraken/kraken_contamlist_bacvireuk_kraken2_conf0_s.csv
Sphingomonas melonis	./kraken/kraken_contamlist_bacvireuk_kraken2_conf0_s.csv
Staphylococcus warneri	./kraken/kraken_contamlist_bacvireuk_kraken2_conf0_s.csv
Haloterrigena alkaliphila	./kraken/kraken_contamlist_bacvireuk_kraken2_conf0_s.csv
Haloarcula taiwanensis	./kraken/kraken_contamlist_bacvireuk_kraken2_conf0_s.csv
Janibacter sp. CX7	./kraken/kraken_contamlist_bacvireuk_kraken2_conf0_s.csv
Arthrobacter sp. ERGS1:01	./kraken/kraken_contamlist_bacvireuk_kraken2_conf0_s.csv
Nostoc sp. MS1	./kraken/kraken_contamlist_bacvireuk_kraken2_conf0_s.csv
Plasmodium malariae	./kraken/kraken_contamlist_bacvireuk_kraken2_conf0_s.csv
Synechococcus sp. SynAce01	./kraken/kraken_contamlist_bacvireuk_kraken2_conf0_s.csv
Haloterrigena daqingensis	./kraken/kraken_contamlist_bacvireuk_kraken2_conf0_s.csv
Leeuwenhoekiella sp. ZYFB001	./kraken/kraken_contamlist_bacvireuk_kraken2_conf0_s.csv
Microbacterium luteum	./kraken/kraken_contamlist_bacvireuk_kraken2_conf0_s.csv
Ruegeria sp. AD91A	./kraken/kraken_contamlist_bacvireuk_kraken2_conf0_s.csv
Leclercia sp. J807	./kraken/kraken_contamlist_bacvireuk_kraken2_conf0_s.csv
Microcella flavibacter	./kraken/kraken_contamlist_bacvireuk_kraken2_conf0_s.csv
Frankia sp. QA3	./kraken/kraken_contamlist_bacvireuk_kraken2_conf0_s.csv
Sulfitobacter sp. S190	./kraken/kraken_contamlist_bacvireuk_kraken2_conf0_s.csv
Nesterenkonia sp. NBAIMH1	./kraken/kraken_contamlist_bacvireuk_kraken2_conf0_s.csv
Marinobacter sp. NP-4(2019)	./kraken/kraken_contamlist_bacvireuk_kraken2_conf0_s.csv
Streptomyces sp. Go-475	./kraken/kraken_contamlist_bacvireuk_kraken2_conf0_s.csv
Corynebacterium ureicelerivorans	./kraken/kraken_contamlist_bacvireuk_kraken2_conf0_s.csv
Alcaligenes sp. DN25	./kraken/kraken_contamlist_bacvireuk_kraken2_conf0_s.csv
Actinomadura madurae	./kraken/kraken_contamlist_bacvireuk_kraken2_conf0_s.csv
Corynebacterium segmentosum	./kraken/kraken_contamlist_bacvireuk_kraken2_conf0_s.csv
Kocuria rhizophila	./kraken/kraken_contamlist_bacvireuk_kraken2_conf0_s.csv
Tomitella fengzijianii	./kraken/kraken_contamlist_bacvireuk_kraken2_conf0_s.csv
Halobacterium sp. GSL-19	./kraken/kraken_contamlist_bacvireuk_kraken2_conf0_s.csv
Spiractinospora alimapuensis	./kraken/kraken_contamlist_bacvireuk_kraken2_conf0_s.csv
Xylanimonas allomyrinae	./kraken/kraken_contamlist_bacvireuk_kraken2_conf0_s.csv
Lawsonella clevelandensis	./kraken/kraken_contamlist_bacvireuk_kraken2_conf0_s.csv
Corynebacterium phocae	./kraken/kraken_contamlist_bacvireuk_kraken2_conf0_s.csv
Corynebacterium singulare	./kraken/kraken_contamlist_bacvireuk_kraken2_conf0_s.csv
Fictibacillus phosphorivorans	./kraken/kraken_contamlist_bacvireuk_kraken2_conf0_s.csv
Proteus hauseri	./kraken/kraken_contamlist_bacvireuk_kraken2_conf0_s.csv
Brucella sp. JSBI001	./kraken/kraken_contamlist_bacvireuk_kraken2_conf0_s.csv
Sulfitobacter sp. JL08	./kraken/kraken_contamlist_bacvireuk_kraken2_conf0_s.csv
Sphingomonas aerolata	./kraken/kraken_contamlist_bacvireuk_kraken2_conf0_s.csv
Mycobacterium sp. JS623	./kraken/kraken_contamlist_bacvireuk_kraken2_conf0_s.csv
Mycolicibacterium vanbaalenii	./kraken/kraken_contamlist_bacvireuk_kraken2_conf0_s.csv
Nocardioides sp. zg-1228	./kraken/kraken_contamlist_bacvireuk_kraken2_conf0_s.csv
Bradyrhizobium sp. CCBAU 051011	./kraken/kraken_contamlist_bacvireuk_kraken2_conf0_s.csv
Nocardioides ungokensis	./kraken/kraken_contamlist_bacvireuk_kraken2_conf0_s.csv
Paraburkholderia aromaticivorans	./kraken/kraken_contamlist_bacvireuk_kraken2_conf0_s.csv
Streptomyces sp. A2-16	./kraken/kraken_contamlist_bacvireuk_kraken2_conf0_s.csv
Microbacterium sp. SGAir0570	./kraken/kraken_contamlist_bacvireuk_kraken2_conf0_s.csv
Corynebacterium kroppenstedtii	./kraken/kraken_contamlist_bacvireuk_kraken2_conf0_s.csv
Octadecabacter sp. SW4	./kraken/kraken_contamlist_bacvireuk_kraken2_conf0_s.csv
Mammaliicoccus lentus	./kraken/kraken_contamlist_bacvireuk_kraken2_conf0_s.csv
Rhizobium sp. X9	./kraken/kraken_contamlist_bacvireuk_kraken2_conf0_s.csv
Saccharopolyspora gregorii	./kraken/kraken_contamlist_bacvireuk_kraken2_conf0_s.csv
Sphingomonas sp. S6-11	./kraken/kraken_contamlist_bacvireuk_kraken2_conf0_s.csv
Rhodococcus sp. USK10	./kraken/kraken_contamlist_bacvireuk_kraken2_conf0_s.csv
Micromonospora coriariae	./kraken/kraken_contamlist_bacvireuk_kraken2_conf0_s.csv
Mycolicibacterium moriokaense	./kraken/kraken_contamlist_bacvireuk_kraken2_conf0_s.csv
Actinoplanes sp. L3-i22	./kraken/kraken_contamlist_bacvireuk_kraken2_conf0_s.csv
Janibacter sp. YB324	./kraken/kraken_contamlist_bacvireuk_kraken2_conf0_s.csv
Microbacterium sp. SSW1-36	./kraken/kraken_contamlist_bacvireuk_kraken2_conf0_s.csv
Lacticaseibacillus rhamnosus	./kraken/kraken_contamlist_bacvireuk_kraken2_conf0_s.csv
Halosimplex litoreum	./kraken/kraken_contamlist_bacvireuk_kraken2_conf0_s.csv
Talaromyces rugulosus	./kraken/kraken_contamlist_bacvireuk_kraken2_conf0_s.csv
Pseudoalteromonas shioyasakiensis	./kraken/kraken_contamlist_bacvireuk_kraken2_conf0_s.csv
Kocuria palustris	./kraken/kraken_contamlist_bacvireuk_kraken2_conf0_s.csv
Streptomyces sp. FIT100	./kraken/kraken_contamlist_bacvireuk_kraken2_conf0_s.csv
Pseudomonas sp. Y39-6	./kraken/kraken_contamlist_bacvireuk_kraken2_conf0_s.csv
Cellulomonas sp. PSBB021	./kraken/kraken_contamlist_bacvireuk_kraken2_conf0_s.csv
Roseobacter litoralis	./kraken/kraken_contamlist_bacvireuk_kraken2_conf0_s.csv
Streptomyces pristinaespiralis	./kraken/kraken_contamlist_bacvireuk_kraken2_conf0_s.csv
Limosilactobacillus gastricus	./kraken/kraken_contamlist_bacvireuk_kraken2_conf0_s.csv
Halorussus halophilus	./kraken/kraken_contamlist_bacvireuk_kraken2_conf0_s.csv
Streptomyces sp. Go40/10	./kraken/kraken_contamlist_bacvireuk_kraken2_conf0_s.csv
Halobacterium hubeiense	./kraken/kraken_contamlist_bacvireuk_kraken2_conf0_s.csv
Actinomyces viscosus	./kraken/kraken_contamlist_bacvireuk_kraken2_conf0_s.csv
Streptomyces actuosus	./kraken/kraken_contamlist_bacvireuk_kraken2_conf0_s.csv
Aureimonas altamirensis	./kraken/kraken_contamlist_bacvireuk_kraken2_conf0_s.csv
Nocardia seriolae	./kraken/kraken_contamlist_bacvireuk_kraken2_conf0_s.csv
Cellulomonas wangleii	./kraken/kraken_contamlist_bacvireuk_kraken2_conf0_s.csv
Mesorhizobium loti	./kraken/kraken_contamlist_bacvireuk_kraken2_conf0_s.csv
Nocardiopsis alba	./kraken/kraken_contamlist_bacvireuk_kraken2_conf0_s.csv
Streptomyces armeniacus	./kraken/kraken_contamlist_bacvireuk_kraken2_conf0_s.csv
Saccharomonospora marina	./kraken/kraken_contamlist_bacvireuk_kraken2_conf0_s.csv
Aspergillus chevalieri	./kraken/kraken_contamlist_bacvireuk_kraken2_conf0_s.csv
Sphingomonas sp. PAMC26645	./kraken/kraken_contamlist_bacvireuk_kraken2_conf0_s.csv
Deinococcus sp. NW-56	./kraken/kraken_contamlist_bacvireuk_kraken2_conf0_s.csv
Sphingobium sp. EP60837	./kraken/kraken_contamlist_bacvireuk_kraken2_conf0_s.csv
Serratia liquefaciens	./kraken/kraken_contamlist_bacvireuk_kraken2_conf0_s.csv
Parasedimentitalea marina	./kraken/kraken_contamlist_bacvireuk_kraken2_conf0_s.csv
Janthinobacterium sp. PAMC25594	./kraken/kraken_contamlist_bacvireuk_kraken2_conf0_s.csv
Theileria orientalis	./kraken/kraken_contamlist_bacvireuk_kraken2_conf0_s.csv
Sphingomonas sediminicola	./kraken/kraken_contamlist_bacvireuk_kraken2_conf0_s.csv
Streptomyces sp. HNA39	./kraken/kraken_contamlist_bacvireuk_kraken2_conf0_s.csv
Arthrobacter dokdonellae	./kraken/kraken_contamlist_bacvireuk_kraken2_conf0_s.csv
Curtobacterium sp. YC1	./kraken/kraken_contamlist_bacvireuk_kraken2_conf0_s.csv
Psychrobacillus glaciei	./kraken/kraken_contamlist_bacvireuk_kraken2_conf0_s.csv
Neobacillus drentensis	./kraken/kraken_contamlist_bacvireuk_kraken2_conf0_s.csv
Lichenihabitans psoromatis	./kraken/kraken_contamlist_bacvireuk_kraken2_conf0_s.csv
Corynebacterium marinum	./kraken/kraken_contamlist_bacvireuk_kraken2_conf0_s.csv
Streptomyces yatensis	./kraken/kraken_contamlist_bacvireuk_kraken2_conf0_s.csv
Halosiccatus urmianus	./kraken/kraken_contamlist_bacvireuk_kraken2_conf0_s.csv
Methyloceanibacter caenitepidi	./kraken/kraken_contamlist_bacvireuk_kraken2_conf0_s.csv
Streptococcus sp. 116-D4	./kraken/kraken_contamlist_bacvireuk_kraken2_conf0_s.csv
Streptomyces sp. SCUT-3	./kraken/kraken_contamlist_bacvireuk_kraken2_conf0_s.csv
Sphingomonas aliaeris	./kraken/kraken_contamlist_bacvireuk_kraken2_conf0_s.csv
Haloferax mediterranei	./kraken/kraken_contamlist_bacvireuk_kraken2_conf0_s.csv
Micromonospora coxensis	./kraken/kraken_contamlist_bacvireuk_kraken2_conf0_s.csv
Streptomyces sp. 2323.1	./kraken/kraken_contamlist_bacvireuk_kraken2_conf0_s.csv
Bradyrhizobium guangzhouense	./kraken/kraken_contamlist_bacvireuk_kraken2_conf0_s.csv
Mycobacterium holsaticum	./kraken/kraken_contamlist_bacvireuk_kraken2_conf0_s.csv
Sinomonas sp. R1AF57	./kraken/kraken_contamlist_bacvireuk_kraken2_conf0_s.csv
Corynebacterium frankenforstense	./kraken/kraken_contamlist_bacvireuk_kraken2_conf0_s.csv
Streptomyces sp. RPA4-2	./kraken/kraken_contamlist_bacvireuk_kraken2_conf0_s.csv
Pantoea sp. Z09	./kraken/kraken_contamlist_bacvireuk_kraken2_conf0_s.csv
Pseudomonas lurida	./kraken/kraken_contamlist_bacvireuk_kraken2_conf0_s.csv
Halomonas sp. R57-5	./kraken/kraken_contamlist_bacvireuk_kraken2_conf0_s.csv
Yarrowia lipolytica	./kraken/kraken_contamlist_bacvireuk_kraken2_conf0_s.csv
Blastomonas fulva	./kraken/kraken_contamlist_bacvireuk_kraken2_conf0_s.csv
Leishmania infantum	./kraken/kraken_contamlist_bacvireuk_kraken2_conf0_s.csv
Mesorhizobium sp. 113-1-2	./kraken/kraken_contamlist_bacvireuk_kraken2_conf0_s.csv
Cytobacillus firmus	./kraken/kraken_contamlist_bacvireuk_kraken2_conf0_s.csv
Halovirus HVTV-1	./kraken/kraken_contamlist_bacvireuk_kraken2_conf0_s.csv
Pseudomonas virus PAE1	./kraken/kraken_contamlist_bacvireuk_kraken2_conf0_s.csv
Streptomyces inhibens	./kraken/kraken_contamlist_bacvireuk_kraken2_conf0_s.csv
Erythrobacter aureus	./kraken/kraken_contamlist_bacvireuk_kraken2_conf0_s.csv
Mycolicibacterium gadium	./kraken/kraken_contamlist_bacvireuk_kraken2_conf0_s.csv
Pseudomonas salmasensis	./kraken/kraken_contamlist_bacvireuk_kraken2_conf0_s.csv
Actinomyces slackii	./kraken/kraken_contamlist_bacvireuk_kraken2_conf0_s.csv
Tsukamurella pulmonis	./kraken/kraken_contamlist_bacvireuk_kraken2_conf0_s.csv
Saccharopolyspora gloriosae	./kraken/kraken_contamlist_bacvireuk_kraken2_conf0_s.csv
Erwinia sp. E602	./kraken/kraken_contamlist_bacvireuk_kraken2_conf0_s.csv
Corynebacterium gerontici	./kraken/kraken_contamlist_bacvireuk_kraken2_conf0_s.csv
Sulfitobacter sp. W002	./kraken/kraken_contamlist_bacvireuk_kraken2_conf0_s.csv
Streptomyces alboflavus	./kraken/kraken_contamlist_bacvireuk_kraken2_conf0_s.csv
Halorubrum sp. PV6	./kraken/kraken_contamlist_bacvireuk_kraken2_conf0_s.csv
Microbacterium sp. SSW1-51	./kraken/kraken_contamlist_bacvireuk_kraken2_conf0_s.csv
Catellatospora sp. IY07-71	./kraken/kraken_contamlist_bacvireuk_kraken2_conf0_s.csv
Mesorhizobium sp. M7D.F.Ca.US.005.01.1.1	./kraken/kraken_contamlist_bacvireuk_kraken2_conf0_s.csv
Streptomyces albus	./kraken/kraken_contamlist_bacvireuk_kraken2_conf0_s.csv
Streptomyces atratus	./kraken/kraken_contamlist_bacvireuk_kraken2_conf0_s.csv
Halomonas tianxiuensis	./kraken/kraken_contamlist_bacvireuk_kraken2_conf0_s.csv
Streptomyces sp. Tu 2975	./kraken/kraken_contamlist_bacvireuk_kraken2_conf0_s.csv
Dietzia kunjamensis	./kraken/kraken_contamlist_bacvireuk_kraken2_conf0_s.csv
Methanobrevibacter millerae	./kraken/kraken_contamlist_bacvireuk_kraken2_conf0_s.csv
Nocardioides aquaticus	./kraken/kraken_contamlist_bacvireuk_kraken2_conf0_s.csv
Pseudomonas muyukensis	./kraken/kraken_contamlist_bacvireuk_kraken2_conf0_s.csv
Ralstonia insidiosa	./kraken/kraken_contamlist_bacvireuk_kraken2_conf0_s.csv
Mycobacterium sp. 20KCMC460	./kraken/kraken_contamlist_bacvireuk_kraken2_conf0_s.csv
Nocardioides ochotonae	./kraken/kraken_contamlist_bacvireuk_kraken2_conf0_s.csv
Bacillus sp. OxB-1	./kraken/kraken_contamlist_bacvireuk_kraken2_conf0_s.csv
Pseudomonas sp. MRSN 12121	./kraken/kraken_contamlist_bacvireuk_kraken2_conf0_s.csv
Streptomyces sp. HUAS 15-9	./kraken/kraken_contamlist_bacvireuk_kraken2_conf0_s.csv
Mycobacterium kansasii	./kraken/kraken_contamlist_bacvireuk_kraken2_conf0_s.csv
Stenotrophomonas sp. ZAC14D2_NAIMI4_6	./kraken/kraken_contamlist_bacvireuk_kraken2_conf0_s.csv
Mycobacterium shinjukuense	./kraken/kraken_contamlist_bacvireuk_kraken2_conf0_s.csv
Marinobacter adhaerens	./kraken/kraken_contamlist_bacvireuk_kraken2_conf0_s.csv
Streptomyces capitiformicae	./kraken/kraken_contamlist_bacvireuk_kraken2_conf0_s.csv
Mycobacterium sp. sulfur cave	./kraken/kraken_contamlist_bacvireuk_kraken2_conf0_s.csv
Rhodococcus sp. SGAir0479	./kraken/kraken_contamlist_bacvireuk_kraken2_conf0_s.csv
Rathayibacter toxicus	./kraken/kraken_contamlist_bacvireuk_kraken2_conf0_s.csv
Saccharomycodes ludwigii	./kraken/kraken_contamlist_bacvireuk_kraken2_conf0_s.csv
Sphingobacterium sp. UDSM-2020	./kraken/kraken_contamlist_bacvireuk_kraken2_conf0_s.csv
Pseudomonas fakonensis	./kraken/kraken_contamlist_bacvireuk_kraken2_conf0_s.csv
Paenibacillus beijingensis	./kraken/kraken_contamlist_bacvireuk_kraken2_conf0_s.csv
Pseudomonas sp. S34	./kraken/kraken_contamlist_bacvireuk_kraken2_conf0_s.csv
Pseudomonas sp. S35	./kraken/kraken_contamlist_bacvireuk_kraken2_conf0_s.csv
Salinibacterium hongtaonis	./kraken/kraken_contamlist_bacvireuk_kraken2_conf0_s.csv
Mixta calida	./kraken/kraken_contamlist_bacvireuk_kraken2_conf0_s.csv
Moumouvirus	./kraken/kraken_contamlist_bacvireuk_kraken2_conf0_s.csv
Brucella sp. HL-2	./kraken/kraken_contamlist_bacvireuk_kraken2_conf0_s.csv
Streptococcus pseudopneumoniae	./kraken/kraken_contamlist_bacvireuk_kraken2_conf0_s.csv
Mycobacterium mantenii	./kraken/kraken_contamlist_bacvireuk_kraken2_conf0_s.csv
Nocardioides sp. dk884	./kraken/kraken_contamlist_bacvireuk_kraken2_conf0_s.csv
Frigoribacterium sp. NBH87	./kraken/kraken_contamlist_bacvireuk_kraken2_conf0_s.csv
Citrobacter sp. R56	./kraken/kraken_contamlist_bacvireuk_kraken2_conf0_s.csv
Candidatus Vallotia lariciata	./kraken/kraken_contamlist_bacvireuk_kraken2_conf0_s.csv
Rhodococcus jostii	./kraken/kraken_contamlist_bacvireuk_kraken2_conf0_s.csv
Streptomyces durmitorensis	./kraken/kraken_contamlist_bacvireuk_kraken2_conf0_s.csv
Mycobacterium crocinum	./kraken/kraken_contamlist_bacvireuk_kraken2_conf0_s.csv
Sphingopyxis sp. OPL5	./kraken/kraken_contamlist_bacvireuk_kraken2_conf0_s.csv
Natronomonas halophila	./kraken/kraken_contamlist_bacvireuk_kraken2_conf0_s.csv
Neomicrococcus aestuarii	./kraken/kraken_contamlist_bacvireuk_kraken2_conf0_s.csv
Sphingomonas glaciei	./kraken/kraken_contamlist_bacvireuk_kraken2_conf0_s.csv
Nocardioides cynanchi	./kraken/kraken_contamlist_bacvireuk_kraken2_conf0_s.csv
Oerskovia sp. KBS0722	./kraken/kraken_contamlist_bacvireuk_kraken2_conf0_s.csv
Synechococcus sp. CB0101	./kraken/kraken_contamlist_bacvireuk_kraken2_conf0_s.csv
Cellulomonas sp. H30R-01	./kraken/kraken_contamlist_bacvireuk_kraken2_conf0_s.csv
Marinobacter sp. LV10R510-11A	./kraken/kraken_contamlist_bacvireuk_kraken2_conf0_s.csv
Mycobacterium avium	./kraken/kraken_contamlist_bacvireuk_kraken2_conf0_s.csv
Sphingomonas sp. S2-65	./kraken/kraken_contamlist_bacvireuk_kraken2_conf0_s.csv
Actinomyces sp. Z16	./kraken/kraken_contamlist_bacvireuk_kraken2_conf0_s.csv
Dermacoccus sp. PAMC28757	./kraken/kraken_contamlist_bacvireuk_kraken2_conf0_s.csv
Burkholderia sp. MSMB0856	./kraken/kraken_contamlist_bacvireuk_kraken2_conf0_s.csv
Chryseobacterium sp. IHB B 17019	./kraken/kraken_contamlist_bacvireuk_kraken2_conf0_s.csv
Bradyrhizobium canariense	./kraken/kraken_contamlist_bacvireuk_kraken2_conf0_s.csv
Pyricularia oryzae	./kraken/kraken_contamlist_bacvireuk_kraken2_conf0_s.csv
Exiguobacterium mexicanum	./kraken/kraken_contamlist_bacvireuk_kraken2_conf0_s.csv
Pseudomonas sp. Ost2	./kraken/kraken_contamlist_bacvireuk_kraken2_conf0_s.csv
Pelagerythrobacter marensis	./kraken/kraken_contamlist_bacvireuk_kraken2_conf0_s.csv
Kocuria sp. KD4	./kraken/kraken_contamlist_bacvireuk_kraken2_conf0_s.csv
Kitasatospora setae	./kraken/kraken_contamlist_bacvireuk_kraken2_conf0_s.csv
Myohalovirus phiH	./kraken/kraken_contamlist_bacvireuk_kraken2_conf0_s.csv
Metabacillus sediminilitoris	./kraken/kraken_contamlist_bacvireuk_kraken2_conf0_s.csv
Kribbella flavida	./kraken/kraken_contamlist_bacvireuk_kraken2_conf0_s.csv
Nocardia brasiliensis	./kraken/kraken_contamlist_bacvireuk_kraken2_conf0_s.csv
Bradyrhizobium sp. 40	./kraken/kraken_contamlist_bacvireuk_kraken2_conf0_s.csv
Actinoplanes sp. OR16	./kraken/kraken_contamlist_bacvireuk_kraken2_conf0_s.csv
Paenarthrobacter nicotinovorans	./kraken/kraken_contamlist_bacvireuk_kraken2_conf0_s.csv
Sphingomonas sp. AAP5	./kraken/kraken_contamlist_bacvireuk_kraken2_conf0_s.csv
Mycoplasmopsis maculosa	./kraken/kraken_contamlist_bacvireuk_kraken2_conf0_s.csv
Marinobacter sp. CP1	./kraken/kraken_contamlist_bacvireuk_kraken2_conf0_s.csv
Corynebacterium genitalium	./kraken/kraken_contamlist_bacvireuk_kraken2_conf0_s.csv
Amycolatopsis albispora	./kraken/kraken_contamlist_bacvireuk_kraken2_conf0_s.csv
Burkholderia seminalis	./kraken/kraken_contamlist_bacvireuk_kraken2_conf0_s.csv
Rothia aeria	./kraken/kraken_contamlist_bacvireuk_kraken2_conf0_s.csv
Pseudonocardia petroleophila	./kraken/kraken_contamlist_bacvireuk_kraken2_conf0_s.csv
Pseudoalteromonas sp. CF6-2	./kraken/kraken_contamlist_bacvireuk_kraken2_conf0_s.csv
Pseudomonas germanica	./kraken/kraken_contamlist_bacvireuk_kraken2_conf0_s.csv
Altererythrobacter sp. BO-6	./kraken/kraken_contamlist_bacvireuk_kraken2_conf0_s.csv
Rhodococcus sp. P1Y	./kraken/kraken_contamlist_bacvireuk_kraken2_conf0_s.csv
Arthrobacter sp. zg-Y815	./kraken/kraken_contamlist_bacvireuk_kraken2_conf0_s.csv
Flaviflexus ciconiae	./kraken/kraken_contamlist_bacvireuk_kraken2_conf0_s.csv
Sphingobium sp. CFD-2	./kraken/kraken_contamlist_bacvireuk_kraken2_conf0_s.csv
Halobellus ramosii	./kraken/kraken_contamlist_bacvireuk_kraken2_conf0_s.csv
Sphingobium sp. CFD-1	./kraken/kraken_contamlist_bacvireuk_kraken2_conf0_s.csv
Kocuria sp. BT304	./kraken/kraken_contamlist_bacvireuk_kraken2_conf0_s.csv
Bradyrhizobium cosmicum	./kraken/kraken_contamlist_bacvireuk_kraken2_conf0_s.csv
Sphingobium sp. RSMS	./kraken/kraken_contamlist_bacvireuk_kraken2_conf0_s.csv
Streptomyces drozdowiczii	./kraken/kraken_contamlist_bacvireuk_kraken2_conf0_s.csv
Nocardia mangyaensis	./kraken/kraken_contamlist_bacvireuk_kraken2_conf0_s.csv
Ruania alkalisoli	./kraken/kraken_contamlist_bacvireuk_kraken2_conf0_s.csv
Chryseobacterium sp. MEBOG07	./kraken/kraken_contamlist_bacvireuk_kraken2_conf0_s.csv
Lachancea thermotolerans	./kraken/kraken_contamlist_bacvireuk_kraken2_conf0_s.csv
Tsukamurella tyrosinosolvens	./kraken/kraken_contamlist_bacvireuk_kraken2_conf0_s.csv
Halobaculum halophilum	./kraken/kraken_contamlist_bacvireuk_kraken2_conf0_s.csv
Agreia sp. COWG	./kraken/kraken_contamlist_bacvireuk_kraken2_conf0_s.csv
Mesorhizobium terrae	./kraken/kraken_contamlist_bacvireuk_kraken2_conf0_s.csv
Mycolicibacter sp. MYC340	./kraken/kraken_contamlist_bacvireuk_kraken2_conf0_s.csv
Streptomyces roseirectus	./kraken/kraken_contamlist_bacvireuk_kraken2_conf0_s.csv
Acaryochloris marina	./kraken/kraken_contamlist_bacvireuk_kraken2_conf0_s.csv
Microbacterium liquefaciens	./kraken/kraken_contamlist_bacvireuk_kraken2_conf0_s.csv
Corynebacterium macginleyi	./kraken/kraken_contamlist_bacvireuk_kraken2_conf0_s.csv
Streptomyces fagopyri	./kraken/kraken_contamlist_bacvireuk_kraken2_conf0_s.csv
Streptomyces akebiae	./kraken/kraken_contamlist_bacvireuk_kraken2_conf0_s.csv
Microbacterium endophyticum	./kraken/kraken_contamlist_bacvireuk_kraken2_conf0_s.csv
Halorubrum sp. BOL3-1	./kraken/kraken_contamlist_bacvireuk_kraken2_conf0_s.csv
Halorussus sp. XZYJT49	./kraken/kraken_contamlist_bacvireuk_kraken2_conf0_s.csv
Halorussus sp. XZYJT40	./kraken/kraken_contamlist_bacvireuk_kraken2_conf0_s.csv
Amycolatopsis sp. AA4	./kraken/kraken_contamlist_bacvireuk_kraken2_conf0_s.csv
Microbacterium sp. RG1	./kraken/kraken_contamlist_bacvireuk_kraken2_conf0_s.csv
Halohasta litchfieldiae	./kraken/kraken_contamlist_bacvireuk_kraken2_conf0_s.csv
Cellulomonas sp. zg.B89	./kraken/kraken_contamlist_bacvireuk_kraken2_conf0_s.csv
Haloprofundus sp. MHR1	./kraken/kraken_contamlist_bacvireuk_kraken2_conf0_s.csv
Streptococcus gwangjuense	./kraken/kraken_contamlist_bacvireuk_kraken2_conf0_s.csv
Bradyrhizobium betae	./kraken/kraken_contamlist_bacvireuk_kraken2_conf0_s.csv
Rhizobium pseudoryzae	./kraken/kraken_contamlist_bacvireuk_kraken2_conf0_s.csv
Paenarthrobacter ureafaciens	./kraken/kraken_contamlist_bacvireuk_kraken2_conf0_s.csv
Mycolicibacterium anyangense	./kraken/kraken_contamlist_bacvireuk_kraken2_conf0_s.csv
Mycobacterium diernhoferi	./kraken/kraken_contamlist_bacvireuk_kraken2_conf0_s.csv
Paraburkholderia fungorum	./kraken/kraken_contamlist_bacvireuk_kraken2_conf0_s.csv
Actinoplanes missouriensis	./kraken/kraken_contamlist_bacvireuk_kraken2_conf0_s.csv
Bradyrhizobium sp. CB1015	./kraken/kraken_contamlist_bacvireuk_kraken2_conf0_s.csv
Brevundimonas sp. CS1	./kraken/kraken_contamlist_bacvireuk_kraken2_conf0_s.csv
Curtobacterium sp. L6-1	./kraken/kraken_contamlist_bacvireuk_kraken2_conf0_s.csv
Sugiyamaella lignohabitans	./kraken/kraken_contamlist_bacvireuk_kraken2_conf0_s.csv
Lentzea guizhouensis	./kraken/kraken_contamlist_bacvireuk_kraken2_conf0_s.csv
Candidatus Frankia datiscae	./kraken/kraken_contamlist_bacvireuk_kraken2_conf0_s.csv
Streptomyces sp. Tue 6075	./kraken/kraken_contamlist_bacvireuk_kraken2_conf0_s.csv
Paenibacillus rhizovicinus	./kraken/kraken_contamlist_bacvireuk_kraken2_conf0_s.csv
Staphylococcus equorum	./kraken/kraken_contamlist_bacvireuk_kraken2_conf0_s.csv
Rhizobium phaseoli	./kraken/kraken_contamlist_bacvireuk_kraken2_conf0_s.csv
Streptomyces sp. C8S0	./kraken/kraken_contamlist_bacvireuk_kraken2_conf0_s.csv
Mycolicibacterium tokaiense	./kraken/kraken_contamlist_bacvireuk_kraken2_conf0_s.csv
Microbacterium lemovicicum	./kraken/kraken_contamlist_bacvireuk_kraken2_conf0_s.csv
Salinigranum rubrum	./kraken/kraken_contamlist_bacvireuk_kraken2_conf0_s.csv
Streptomyces sp. S063	./kraken/kraken_contamlist_bacvireuk_kraken2_conf0_s.csv
Natronomonas sp. ZY43	./kraken/kraken_contamlist_bacvireuk_kraken2_conf0_s.csv
Nissabacter sp. SGAir0207	./kraken/kraken_contamlist_bacvireuk_kraken2_conf0_s.csv
Streptomyces violaceusniger	./kraken/kraken_contamlist_bacvireuk_kraken2_conf0_s.csv
Massilia antarctica	./kraken/kraken_contamlist_bacvireuk_kraken2_conf0_s.csv
Streptomyces sp. SUK 48	./kraken/kraken_contamlist_bacvireuk_kraken2_conf0_s.csv
Corynebacterium qintianiae	./kraken/kraken_contamlist_bacvireuk_kraken2_conf0_s.csv
Raoultella sp. HC6	./kraken/kraken_contamlist_bacvireuk_kraken2_conf0_s.csv
Streptomyces griseochromogenes	./kraken/kraken_contamlist_bacvireuk_kraken2_conf0_s.csv
Mycobacterium paraterrae	./kraken/kraken_contamlist_bacvireuk_kraken2_conf0_s.csv
Debaryomyces hansenii	./kraken/kraken_contamlist_bacvireuk_kraken2_conf0_s.csv
Arthrobacter sp. zg-Y1171	./kraken/kraken_contamlist_bacvireuk_kraken2_conf0_s.csv
Kocuria flava	./kraken/kraken_contamlist_bacvireuk_kraken2_conf0_s.csv
Metabacillus sp. B2-18	./kraken/kraken_contamlist_bacvireuk_kraken2_conf0_s.csv
Georgenia sp. TF02-10	./kraken/kraken_contamlist_bacvireuk_kraken2_conf0_s.csv
Brevibacterium sp. SMBL_HHYL_HB1	./kraken/kraken_contamlist_bacvireuk_kraken2_conf0_s.csv
Micromonospora sp. WMMC415	./kraken/kraken_contamlist_bacvireuk_kraken2_conf0_s.csv
Streptomyces gardneri	./kraken/kraken_contamlist_bacvireuk_kraken2_conf0_s.csv
Brevundimonas vesicularis	./kraken/kraken_contamlist_bacvireuk_kraken2_conf0_s.csv
Cutibacterium granulosum	./kraken/kraken_contamlist_bacvireuk_kraken2_conf0_s.csv
Microbacterium sp. PAMC 28756	./kraken/kraken_contamlist_bacvireuk_kraken2_conf0_s.csv
Micrococcus luteus	./kraken/kraken_contamlist_bacvireuk_kraken2_conf0_s.csv
Lysobacter terrestris	./kraken/kraken_contamlist_bacvireuk_kraken2_conf0_s.csv
Pseudomonas sp. SDM007	./kraken/kraken_contamlist_bacvireuk_kraken2_conf0_s.csv
Pseudarthrobacter sulfonivorans	./kraken/kraken_contamlist_bacvireuk_kraken2_conf0_s.csv
Amycolatopsis sp. FU40	./kraken/kraken_contamlist_bacvireuk_kraken2_conf0_s.csv
Sulfitobacter sp. W074	./kraken/kraken_contamlist_bacvireuk_kraken2_conf0_s.csv
Pseudomonas xantholysinigenes	./kraken/kraken_contamlist_bacvireuk_kraken2_conf0_s.csv
Capnocytophaga leadbetteri	./kraken/kraken_contamlist_bacvireuk_kraken2_conf0_s.csv
Caballeronia insecticola	./kraken/kraken_contamlist_bacvireuk_kraken2_conf0_s.csv
Halococcoides cellulosivorans	./kraken/kraken_contamlist_bacvireuk_kraken2_conf0_s.csv
Parageobacillus genomosp. 1	./kraken/kraken_contamlist_bacvireuk_kraken2_conf0_s.csv
Nonomuraea coxensis	./kraken/kraken_contamlist_bacvireuk_kraken2_conf0_s.csv
Achromobacter sp. ES-001	./kraken/kraken_contamlist_bacvireuk_kraken2_conf0_s.csv
Streptomyces sp. SYP-A7193	./kraken/kraken_contamlist_bacvireuk_kraken2_conf0_s.csv
Streptomyces sp. SM18	./kraken/kraken_contamlist_bacvireuk_kraken2_conf0_s.csv
Microbacterium sp. LKL04	./kraken/kraken_contamlist_bacvireuk_kraken2_conf0_s.csv
Cellulosimicrobium sp. BI34T	./kraken/kraken_contamlist_bacvireuk_kraken2_conf0_s.csv
Corynebacterium sp. FDAARGOS 1242	./kraken/kraken_contamlist_bacvireuk_kraken2_conf0_s.csv
Corynebacterium flavescens	./kraken/kraken_contamlist_bacvireuk_kraken2_conf0_s.csv
Pantoea alhagi	./kraken/kraken_contamlist_bacvireuk_kraken2_conf0_s.csv
Luteimicrobium xylanilyticum	./kraken/kraken_contamlist_bacvireuk_kraken2_conf0_s.csv
Pseudoalteromonas prydzensis	./kraken/kraken_contamlist_bacvireuk_kraken2_conf0_s.csv
Streptomyces sp. So13.3	./kraken/kraken_contamlist_bacvireuk_kraken2_conf0_s.csv
Halomonas sp. 7T	./kraken/kraken_contamlist_bacvireuk_kraken2_conf0_s.csv
Luteipulveratus mongoliensis	./kraken/kraken_contamlist_bacvireuk_kraken2_conf0_s.csv
Halosimplex rubrum	./kraken/kraken_contamlist_bacvireuk_kraken2_conf0_s.csv
Microbacterium sp. BH-3-3-3	./kraken/kraken_contamlist_bacvireuk_kraken2_conf0_s.csv
Sulfitobacter mediterraneus	./kraken/kraken_contamlist_bacvireuk_kraken2_conf0_s.csv
Burkholderia metallica	./kraken/kraken_contamlist_bacvireuk_kraken2_conf0_s.csv
Brevibacterium casei	./kraken/kraken_contamlist_bacvireuk_kraken2_conf0_s.csv
Synechococcus sp. HK01-R	./kraken/kraken_contamlist_bacvireuk_kraken2_conf0_s.csv
Haloarcula sp. JP-L23	./kraken/kraken_contamlist_bacvireuk_kraken2_conf0_s.csv
Kineococcus radiotolerans	./kraken/kraken_contamlist_bacvireuk_kraken2_conf0_s.csv
Amycolatopsis sp. EV170708-02-1	./kraken/kraken_contamlist_bacvireuk_kraken2_conf0_s.csv
Amphibacillus xylanus	./kraken/kraken_contamlist_bacvireuk_kraken2_conf0_s.csv
Rhizobium sp. NLR16a	./kraken/kraken_contamlist_bacvireuk_kraken2_conf0_s.csv
Halorhabdus sp. CBA1104	./kraken/kraken_contamlist_bacvireuk_kraken2_conf0_s.csv
Actinoplanes derwentensis	./kraken/kraken_contamlist_bacvireuk_kraken2_conf0_s.csv
Arthrobacter koreensis	./kraken/kraken_contamlist_bacvireuk_kraken2_conf0_s.csv
Sulfitobacter dubius	./kraken/kraken_contamlist_bacvireuk_kraken2_conf0_s.csv
Nocardia terpenica	./kraken/kraken_contamlist_bacvireuk_kraken2_conf0_s.csv
Bifidobacterium choerinum	./kraken/kraken_contamlist_bacvireuk_kraken2_conf0_s.csv
Mycolicibacterium thermoresistibile	./kraken/kraken_contamlist_bacvireuk_kraken2_conf0_s.csv
Streptomyces sp. P3	./kraken/kraken_contamlist_bacvireuk_kraken2_conf0_s.csv
Neospora caninum	./kraken/kraken_contamlist_bacvireuk_kraken2_conf0_s.csv
Salarchaeum japonicum	./kraken/kraken_contamlist_bacvireuk_kraken2_conf0_s.csv
Actinoplanes friuliensis	./kraken/kraken_contamlist_bacvireuk_kraken2_conf0_s.csv
Streptomyces sp. ST13-2-2	./kraken/kraken_contamlist_bacvireuk_kraken2_conf0_s.csv
Pseudomonas sp. URMO17WK12:I11	./kraken/kraken_contamlist_bacvireuk_kraken2_conf0_s.csv
Bradyrhizobium sp. SK17	./kraken/kraken_contamlist_bacvireuk_kraken2_conf0_s.csv
Methylobacterium tardum	./kraken/kraken_contamlist_bacvireuk_kraken2_conf0_s.csv
Theileria annulata	./kraken/kraken_contamlist_bacvireuk_kraken2_conf0_s.csv
Leisingera caerulea	./kraken/kraken_contamlist_bacvireuk_kraken2_conf0_s.csv
Corynebacterium doosanense	./kraken/kraken_contamlist_bacvireuk_kraken2_conf0_s.csv
Aggregatibacter sp. oral taxon 513	./kraken/kraken_contamlist_bacvireuk_kraken2_conf0_s.csv
Paenibacillus yonginensis	./kraken/kraken_contamlist_bacvireuk_kraken2_conf0_s.csv
Mycobacterium leprae	./kraken/kraken_contamlist_bacvireuk_kraken2_conf0_s.csv
Sulfurimonas autotrophica	./kraken/kraken_contamlist_bacvireuk_kraken2_conf0_s.csv
Acinetobacter sp. Ac-14	./kraken/kraken_contamlist_bacvireuk_kraken2_conf0_s.csv
Cellulomonas sp. zg.Y908	./kraken/kraken_contamlist_bacvireuk_kraken2_conf0_s.csv
Marinobacter sp. LQ44	./kraken/kraken_contamlist_bacvireuk_kraken2_conf0_s.csv
Paenibacillus sp. B01	./kraken/kraken_contamlist_bacvireuk_kraken2_conf0_s.csv
Streptomyces lydicamycinicus	./kraken/kraken_contamlist_bacvireuk_kraken2_conf0_s.csv
Theileria equi	./kraken/kraken_contamlist_bacvireuk_kraken2_conf0_s.csv
Sphingomonas sp. NBWT7	./kraken/kraken_contamlist_bacvireuk_kraken2_conf0_s.csv
Streptomyces sp. NHF165	./kraken/kraken_contamlist_bacvireuk_kraken2_conf0_s.csv
Actinocatenispora sera	./kraken/kraken_contamlist_bacvireuk_kraken2_conf0_s.csv
Pseudomonas hamedanensis	./kraken/kraken_contamlist_bacvireuk_kraken2_conf0_s.csv
Streptomyces sp. Sge12	./kraken/kraken_contamlist_bacvireuk_kraken2_conf0_s.csv
Arthrobacter sp. zg-Y859	./kraken/kraken_contamlist_bacvireuk_kraken2_conf0_s.csv
Streptomyces sp. 3214.6	./kraken/kraken_contamlist_bacvireuk_kraken2_conf0_s.csv
Brevundimonas sp. scallop	./kraken/kraken_contamlist_bacvireuk_kraken2_conf0_s.csv
Halorientalis litorea	./kraken/kraken_contamlist_bacvireuk_kraken2_conf0_s.csv
Brevundimonas sp. AJA228-03	./kraken/kraken_contamlist_bacvireuk_kraken2_conf0_s.csv
Plasmodium gaboni	./kraken/kraken_contamlist_bacvireuk_kraken2_conf0_s.csv
Streptomyces calvus	./kraken/kraken_contamlist_bacvireuk_kraken2_conf0_s.csv
Actinomyces naeslundii	./kraken/kraken_contamlist_bacvireuk_kraken2_conf0_s.csv
Stenotrophomonas sp. WZN-1	./kraken/kraken_contamlist_bacvireuk_kraken2_conf0_s.csv
Roseovarius sp. HL-MP18	./kraken/kraken_contamlist_bacvireuk_kraken2_conf0_s.csv
Leishmania donovani	./kraken/kraken_contamlist_bacvireuk_kraken2_conf0_s.csv
Nocardioides humi	./kraken/kraken_contamlist_bacvireuk_kraken2_conf0_s.csv
Phycicoccus sp. HDW14	./kraken/kraken_contamlist_bacvireuk_kraken2_conf0_s.csv
Calothrix sp. PCC 7716	./kraken/kraken_contamlist_bacvireuk_kraken2_conf0_s.csv
Pseudomonas sp. TKP	./kraken/kraken_contamlist_bacvireuk_kraken2_conf0_s.csv
Streptomyces nigra	./kraken/kraken_contamlist_bacvireuk_kraken2_conf0_s.csv
Sodalis glossinidius	./kraken/kraken_contamlist_bacvireuk_kraken2_conf0_s.csv
Halovivax ruber	./kraken/kraken_contamlist_bacvireuk_kraken2_conf0_s.csv
Streptomyces parvulus	./kraken/kraken_contamlist_bacvireuk_kraken2_conf0_s.csv
Bradyrhizobium sp. 200	./kraken/kraken_contamlist_bacvireuk_kraken2_conf0_s.csv
Nocardioides piscis	./kraken/kraken_contamlist_bacvireuk_kraken2_conf0_s.csv
Thermosynechococcus vestitus	./kraken/kraken_contamlist_bacvireuk_kraken2_conf0_s.csv
Paraburkholderia ginsengisoli	./kraken/kraken_contamlist_bacvireuk_kraken2_conf0_s.csv
Anoxybacillus flavithermus	./kraken/kraken_contamlist_bacvireuk_kraken2_conf0_s.csv
Arthrobacter sp.	./kraken/kraken_contamlist_bacvireuk_kraken2_conf0_s.csv
Candida dubliniensis	./kraken/kraken_contamlist_bacvireuk_kraken2_conf0_s.csv
Alcaligenes sp. NLF5-7	./kraken/kraken_contamlist_bacvireuk_kraken2_conf0_s.csv
Nocardiopsis sp. HDS12	./kraken/kraken_contamlist_bacvireuk_kraken2_conf0_s.csv
Companilactobacillus futsaii	./kraken/kraken_contamlist_bacvireuk_kraken2_conf0_s.csv
Streptomyces sp. RTd22	./kraken/kraken_contamlist_bacvireuk_kraken2_conf0_s.csv
Brachybacterium halotolerans	./kraken/kraken_contamlist_bacvireuk_kraken2_conf0_s.csv
Streptomyces genisteinicus	./kraken/kraken_contamlist_bacvireuk_kraken2_conf0_s.csv
Lentzea sp. HUAS12	./kraken/kraken_contamlist_bacvireuk_kraken2_conf0_s.csv
Yangia pacifica	./kraken/kraken_contamlist_bacvireuk_kraken2_conf0_s.csv
Microbacterium sp. TPU 3598	./kraken/kraken_contamlist_bacvireuk_kraken2_conf0_s.csv
Anabaena cylindrica	./kraken/kraken_contamlist_bacvireuk_kraken2_conf0_s.csv
Curtobacterium sp. SGAir0471	./kraken/kraken_contamlist_bacvireuk_kraken2_conf0_s.csv
Pseudomonas sp. L5B5	./kraken/kraken_contamlist_bacvireuk_kraken2_conf0_s.csv
Aeromicrobium chenweiae	./kraken/kraken_contamlist_bacvireuk_kraken2_conf0_s.csv
Halolamina sp. CBA1230	./kraken/kraken_contamlist_bacvireuk_kraken2_conf0_s.csv
Corynebacterium callunae	./kraken/kraken_contamlist_bacvireuk_kraken2_conf0_s.csv
Martelella mediterranea	./kraken/kraken_contamlist_bacvireuk_kraken2_conf0_s.csv
Synechococcus sp. CC9311	./kraken/kraken_contamlist_bacvireuk_kraken2_conf0_s.csv
Roseovarius sp. THAF9	./kraken/kraken_contamlist_bacvireuk_kraken2_conf0_s.csv
Roseovarius sp. THAF8	./kraken/kraken_contamlist_bacvireuk_kraken2_conf0_s.csv
Phaeobacter gallaeciensis	./kraken/kraken_contamlist_bacvireuk_kraken2_conf0_s.csv
Mesobacillus jeotgali	./kraken/kraken_contamlist_bacvireuk_kraken2_conf0_s.csv
Ruegeria sp. SCSIO 43209	./kraken/kraken_contamlist_bacvireuk_kraken2_conf0_s.csv
Salinarchaeum sp. IM2453	./kraken/kraken_contamlist_bacvireuk_kraken2_conf0_s.csv
Kitasatospora sp. MMS16-BH015	./kraken/kraken_contamlist_bacvireuk_kraken2_conf0_s.csv
Corynebacterium provencense	./kraken/kraken_contamlist_bacvireuk_kraken2_conf0_s.csv
Jeotgalicoccus saudimassiliensis	./kraken/kraken_contamlist_bacvireuk_kraken2_conf0_s.csv
Streptomyces vietnamensis	./kraken/kraken_contamlist_bacvireuk_kraken2_conf0_s.csv
Streptococcus oralis	./kraken/kraken_contamlist_bacvireuk_kraken2_conf0_s.csv
Halopiger xanaduensis	./kraken/kraken_contamlist_bacvireuk_kraken2_conf0_s.csv
Haloquadratum walsbyi	./kraken/kraken_contamlist_bacvireuk_kraken2_conf0_s.csv
Mesorhizobium sp. M1D.F.Ca.ET.043.01.1.1	./kraken/kraken_contamlist_bacvireuk_kraken2_conf0_s.csv
Skunavirus sv62605	./kraken/kraken_contamlist_bacvireuk_kraken2_conf0_s.csv
Streptomyces sp. YPW6	./kraken/kraken_contamlist_bacvireuk_kraken2_conf0_s.csv
Mycolicibacterium chubuense	./kraken/kraken_contamlist_bacvireuk_kraken2_conf0_s.csv
Haloterrigena salifodinae	./kraken/kraken_contamlist_bacvireuk_kraken2_conf0_s.csv
Streptomyces sp. NA02950	./kraken/kraken_contamlist_bacvireuk_kraken2_conf0_s.csv
Spirosoma pollinicola	./kraken/kraken_contamlist_bacvireuk_kraken2_conf0_s.csv
Amycolatopsis sp. CA-230715	./kraken/kraken_contamlist_bacvireuk_kraken2_conf0_s.csv
Bradyrhizobium sp. 191	./kraken/kraken_contamlist_bacvireuk_kraken2_conf0_s.csv
Sulfitobacter sp. S223	./kraken/kraken_contamlist_bacvireuk_kraken2_conf0_s.csv
Cellulomonas sp. S1-8	./kraken/kraken_contamlist_bacvireuk_kraken2_conf0_s.csv
Mycobacterium cookii	./kraken/kraken_contamlist_bacvireuk_kraken2_conf0_s.csv
Synechococcus sp. A15-44	./kraken/kraken_contamlist_bacvireuk_kraken2_conf0_s.csv
Gloeobacter violaceus	./kraken/kraken_contamlist_bacvireuk_kraken2_conf0_s.csv
Neurospora crassa	./kraken/kraken_contamlist_bacvireuk_kraken2_conf0_s.csv
Leishmania mexicana	./kraken/kraken_contamlist_bacvireuk_kraken2_conf0_s.csv
Streptomyces cavourensis	./kraken/kraken_contamlist_bacvireuk_kraken2_conf0_s.csv
Nocardioides rotundus	./kraken/kraken_contamlist_bacvireuk_kraken2_conf0_s.csv
Streptomyces sp. MST-110588	./kraken/kraken_contamlist_bacvireuk_kraken2_conf0_s.csv
Aeromicrobium sp. A1-2	./kraken/kraken_contamlist_bacvireuk_kraken2_conf0_s.csv
Methanonatronarchaeum sp. AMET6-2	./kraken/kraken_contamlist_bacvireuk_kraken2_conf0_s.csv
Bradyrhizobium sp. 195	./kraken/kraken_contamlist_bacvireuk_kraken2_conf0_s.csv
Bradyrhizobium sp. 192	./kraken/kraken_contamlist_bacvireuk_kraken2_conf0_s.csv
Streptomyces bathyalis	./kraken/kraken_contamlist_bacvireuk_kraken2_conf0_s.csv
Streptomyces antimycoticus	./kraken/kraken_contamlist_bacvireuk_kraken2_conf0_s.csv
Methylorubrum sp. B1-46	./kraken/kraken_contamlist_bacvireuk_kraken2_conf0_s.csv
Mycobacterium virginiense	./kraken/kraken_contamlist_bacvireuk_kraken2_conf0_s.csv
Halobacterium sp. BOL4-2	./kraken/kraken_contamlist_bacvireuk_kraken2_conf0_s.csv
Rhizobium acidisoli	./kraken/kraken_contamlist_bacvireuk_kraken2_conf0_s.csv
Bacillus safensis	./kraken/kraken_contamlist_bacvireuk_kraken2_conf0_s.csv
Maribius sp. THAF1	./kraken/kraken_contamlist_bacvireuk_kraken2_conf0_s.csv
Phytohabitans flavus	./kraken/kraken_contamlist_bacvireuk_kraken2_conf0_s.csv
Fusarium verticillioides	./kraken/kraken_contamlist_bacvireuk_kraken2_conf0_s.csv
Streptomyces glaucescens	./kraken/kraken_contamlist_bacvireuk_kraken2_conf0_s.csv
Mycolicibacterium vaccae	./kraken/kraken_contamlist_bacvireuk_kraken2_conf0_s.csv
Novosphingobium sp. 9	./kraken/kraken_contamlist_bacvireuk_kraken2_conf0_s.csv
Halorubrum virus HRTV-28	./kraken/kraken_contamlist_bacvireuk_kraken2_conf0_s.csv
Mycolicibacterium smegmatis	./kraken/kraken_contamlist_bacvireuk_kraken2_conf0_s.csv
Bradyrhizobium sp. ORS 285	./kraken/kraken_contamlist_bacvireuk_kraken2_conf0_s.csv
Sutcliffiella horikoshii	./kraken/kraken_contamlist_bacvireuk_kraken2_conf0_s.csv
Streptococcus ilei	./kraken/kraken_contamlist_bacvireuk_kraken2_conf0_s.csv
Thermococcus barophilus	./kraken/kraken_contamlist_bacvireuk_kraken2_conf0_s.csv
Shewanella sp. SNU WT4	./kraken/kraken_contamlist_bacvireuk_kraken2_conf0_s.csv
Pseudomonas virus LKO4	./kraken/kraken_contamlist_bacvireuk_kraken2_conf0_s.csv
Pseudarthrobacter equi	./kraken/kraken_contamlist_bacvireuk_kraken2_conf0_s.csv
Serinicoccus marinus	./kraken/kraken_contamlist_bacvireuk_kraken2_conf0_s.csv
Streptomyces sp. CA-210063	./kraken/kraken_contamlist_bacvireuk_kraken2_conf0_s.csv
Ralstonia mannitolilytica	./kraken/kraken_contamlist_bacvireuk_kraken2_conf0_s.csv
Brevundimonas vancanneytii	./kraken/kraken_contamlist_bacvireuk_kraken2_conf0_s.csv
Paraburkholderia graminis	./kraken/kraken_contamlist_bacvireuk_kraken2_conf0_s.csv
Natronosporangium hydrolyticum	./kraken/kraken_contamlist_bacvireuk_kraken2_conf0_s.csv
Chryseobacterium sp. T16E-39	./kraken/kraken_contamlist_bacvireuk_kraken2_conf0_s.csv
Haloprofundus salilacus	./kraken/kraken_contamlist_bacvireuk_kraken2_conf0_s.csv
Streptomyces buecherae	./kraken/kraken_contamlist_bacvireuk_kraken2_conf0_s.csv
Brevundimonas sp. SGAir0440	./kraken/kraken_contamlist_bacvireuk_kraken2_conf0_s.csv
Xanthomonas euroxanthea	./kraken/kraken_contamlist_bacvireuk_kraken2_conf0_s.csv
Pseudomonas sp. Lz4W	./kraken/kraken_contamlist_bacvireuk_kraken2_conf0_s.csv
Erythrobacter sp. HL-111	./kraken/kraken_contamlist_bacvireuk_kraken2_conf0_s.csv
Synechococcus sp. BMK-MC-1	./kraken/kraken_contamlist_bacvireuk_kraken2_conf0_s.csv
Microbacterium sp. ABRD_28	./kraken/kraken_contamlist_bacvireuk_kraken2_conf0_s.csv
Cellulomonas sp. NS3	./kraken/kraken_contamlist_bacvireuk_kraken2_conf0_s.csv
Pseudomonas sp. YeP6b	./kraken/kraken_contamlist_bacvireuk_kraken2_conf0_s.csv
Streptomyces sp. HL-66	./kraken/kraken_contamlist_bacvireuk_kraken2_conf0_s.csv
Pseudomonas yamanorum	./kraken/kraken_contamlist_bacvireuk_kraken2_conf0_s.csv
Nocardioides euryhalodurans	./kraken/kraken_contamlist_bacvireuk_kraken2_conf0_s.csv
Listeria welshimeri	./kraken/kraken_contamlist_bacvireuk_kraken2_conf0_s.csv
Erwinia persicina	./kraken/kraken_contamlist_bacvireuk_kraken2_conf0_s.csv
Corynebacterium minutissimum	./kraken/kraken_contamlist_bacvireuk_kraken2_conf0_s.csv
Bradyrhizobium daqingense	./kraken/kraken_contamlist_bacvireuk_kraken2_conf0_s.csv
Rhodococcus gordoniae	./kraken/kraken_contamlist_bacvireuk_kraken2_conf0_s.csv
Leisingera sp. S132	./kraken/kraken_contamlist_bacvireuk_kraken2_conf0_s.csv
Virgibacillus halodenitrificans	./kraken/kraken_contamlist_bacvireuk_kraken2_conf0_s.csv
Nonomuraea gerenzanensis	./kraken/kraken_contamlist_bacvireuk_kraken2_conf0_s.csv
Streptosporangium roseum	./kraken/kraken_contamlist_bacvireuk_kraken2_conf0_s.csv
Leucobacter sp. H21R-40	./kraken/kraken_contamlist_bacvireuk_kraken2_conf0_s.csv
Mameliella alba	./kraken/kraken_contamlist_bacvireuk_kraken2_conf0_s.csv
Calothrix sp. NIES-2098	./kraken/kraken_contamlist_bacvireuk_kraken2_conf0_s.csv
Marinomonas sp. FW-1	./kraken/kraken_contamlist_bacvireuk_kraken2_conf0_s.csv
Bradyrhizobium sp. LCT2	./kraken/kraken_contamlist_bacvireuk_kraken2_conf0_s.csv
Lelliottia amnigena	./kraken/kraken_contamlist_bacvireuk_kraken2_conf0_s.csv
Halocatena sp. AD-1	./kraken/kraken_contamlist_bacvireuk_kraken2_conf0_s.csv
Gordonia rubripertincta	./kraken/kraken_contamlist_bacvireuk_kraken2_conf0_s.csv
Picrophilus torridus	./kraken/kraken_contamlist_bacvireuk_kraken2_conf0_s.csv
Pengzhenrongella sicca	./kraken/kraken_contamlist_bacvireuk_kraken2_conf0_s.csv
Aspergillus fumigatus	./kraken/kraken_contamlist_bacvireuk_kraken2_conf0_s.csv
Sphingomonas panacis	./kraken/kraken_contamlist_bacvireuk_kraken2_conf0_s.csv
Brucella intermedia	./kraken/kraken_contamlist_bacvireuk_kraken2_conf0_s.csv
Streptococcus gallolyticus	./kraken/kraken_contamlist_bacvireuk_kraken2_conf0_s.csv
Nocardioides sp. Kera G14	./kraken/kraken_contamlist_bacvireuk_kraken2_conf0_s.csv
Jiangella sp. DSM 45060	./kraken/kraken_contamlist_bacvireuk_kraken2_conf0_s.csv
Mixta gaviniae	./kraken/kraken_contamlist_bacvireuk_kraken2_conf0_s.csv
Achromobacter mucicolens	./kraken/kraken_contamlist_bacvireuk_kraken2_conf0_s.csv
Paracoccus marcusii	./kraken/kraken_contamlist_bacvireuk_kraken2_conf0_s.csv
Streptomyces angustmyceticus	./kraken/kraken_contamlist_bacvireuk_kraken2_conf0_s.csv
Pedobacter sp. HDW13	./kraken/kraken_contamlist_bacvireuk_kraken2_conf0_s.csv
Corynebacterium pseudodiphtheriticum	./kraken/kraken_contamlist_bacvireuk_kraken2_conf0_s.csv
Synechocystis sp. PCC 6714	./kraken/kraken_contamlist_bacvireuk_kraken2_conf0_s.csv
Qipengyuania psychrotolerans	./kraken/kraken_contamlist_bacvireuk_kraken2_conf0_s.csv
Natronococcus sp. CG52	./kraken/kraken_contamlist_bacvireuk_kraken2_conf0_s.csv
Planococcus plakortidis	./kraken/kraken_contamlist_bacvireuk_kraken2_conf0_s.csv
Synechococcus sp. KORDI-100	./kraken/kraken_contamlist_bacvireuk_kraken2_conf0_s.csv
Paenibacillus sp. PHS-Z3	./kraken/kraken_contamlist_bacvireuk_kraken2_conf0_s.csv
Arthrobacter polaris	./kraken/kraken_contamlist_bacvireuk_kraken2_conf0_s.csv
Nocardia huaxiensis	./kraken/kraken_contamlist_bacvireuk_kraken2_conf0_s.csv
Natribaculum luteum	./kraken/kraken_contamlist_bacvireuk_kraken2_conf0_s.csv
Carnobacterium viridans	./kraken/kraken_contamlist_bacvireuk_kraken2_conf0_s.csv
Streptomyces xinghaiensis	./kraken/kraken_contamlist_bacvireuk_kraken2_conf0_s.csv
Neobacillus sp. Marseille-Q6967	./kraken/kraken_contamlist_bacvireuk_kraken2_conf0_s.csv
Xanthomonas cucurbitae	./kraken/kraken_contamlist_bacvireuk_kraken2_conf0_s.csv
Corynebacterium incognita	./kraken/kraken_contamlist_bacvireuk_kraken2_conf0_s.csv
Burkholderia contaminans	./kraken/kraken_contamlist_bacvireuk_kraken2_conf0_s.csv
Frankia sp. ArI3	./kraken/kraken_contamlist_bacvireuk_kraken2_conf0_s.csv
Pseudochrobactrum algeriensis	./kraken/kraken_contamlist_bacvireuk_kraken2_conf0_s.csv
Carnobacterium sp. 17-4	./kraken/kraken_contamlist_bacvireuk_kraken2_conf0_s.csv
Microbacterium sp. NIBRBAC000506063	./kraken/kraken_contamlist_bacvireuk_kraken2_conf0_s.csv
Gemella haemolysans	./kraken/kraken_contamlist_bacvireuk_kraken2_conf0_s.csv
Weissella soli	./kraken/kraken_contamlist_bacvireuk_kraken2_conf0_s.csv
Dactylosporangium vinaceum	./kraken/kraken_contamlist_bacvireuk_kraken2_conf0_s.csv
Yersinia alsatica	./kraken/kraken_contamlist_bacvireuk_kraken2_conf0_s.csv
Actinomyces procaprae	./kraken/kraken_contamlist_bacvireuk_kraken2_conf0_s.csv
Pseudohalocynthiibacter aestuariivivens	./kraken/kraken_contamlist_bacvireuk_kraken2_conf0_s.csv
Plasmodium coatneyi	./kraken/kraken_contamlist_bacvireuk_kraken2_conf0_s.csv
Serinicoccus chungangensis	./kraken/kraken_contamlist_bacvireuk_kraken2_conf0_s.csv
Wolbachia endosymbiont of Psylliodes chrysocephala	./kraken/kraken_contamlist_bacvireuk_kraken2_conf0_s.csv
Pseudoalteromonas luteoviolacea	./kraken/kraken_contamlist_bacvireuk_kraken2_conf0_s.csv
Arthrobacter sp. PAMC25564	./kraken/kraken_contamlist_bacvireuk_kraken2_conf0_s.csv
Streptomyces rectiverticillatus	./kraken/kraken_contamlist_bacvireuk_kraken2_conf0_s.csv
Bradyrhizobium sp. C-145	./kraken/kraken_contamlist_bacvireuk_kraken2_conf0_s.csv
Streptococcus sp. HSISM1	./kraken/kraken_contamlist_bacvireuk_kraken2_conf0_s.csv
Streptomyces sp. JB150	./kraken/kraken_contamlist_bacvireuk_kraken2_conf0_s.csv
Streptococcus sp. NPS 308	./kraken/kraken_contamlist_bacvireuk_kraken2_conf0_s.csv
Pseudomonas sp. In5(2022)	./kraken/kraken_contamlist_bacvireuk_kraken2_conf0_s.csv
Pseudosulfitobacter sp. DSM 107133	./kraken/kraken_contamlist_bacvireuk_kraken2_conf0_s.csv
Microcystis aeruginosa	./kraken/kraken_contamlist_bacvireuk_kraken2_conf0_s.csv
Deinococcus sp. TS-293	./kraken/kraken_contamlist_bacvireuk_kraken2_conf0_s.csv
Rhodococcus sp. B7740	./kraken/kraken_contamlist_bacvireuk_kraken2_conf0_s.csv
Rhizobium sullae	./kraken/kraken_contamlist_bacvireuk_kraken2_conf0_s.csv
Companilactobacillus pabuli	./kraken/kraken_contamlist_bacvireuk_kraken2_conf0_s.csv
Rhizorhabdus phycosphaerae	./kraken/kraken_contamlist_bacvireuk_kraken2_conf0_s.csv
Planococcus glaciei	./kraken/kraken_contamlist_bacvireuk_kraken2_conf0_s.csv
Tritonibacter mobilis	./kraken/kraken_contamlist_bacvireuk_kraken2_conf0_s.csv
Halorientalis marina	./kraken/kraken_contamlist_bacvireuk_kraken2_conf0_s.csv
Bordetella pseudohinzii	./kraken/kraken_contamlist_bacvireuk_kraken2_conf0_s.csv
Companilactobacillus crustorum	./kraken/kraken_contamlist_bacvireuk_kraken2_conf0_s.csv
Mycobacterium marseillense	./kraken/kraken_contamlist_bacvireuk_kraken2_conf0_s.csv
Pseudomonas sp. HN8-3	./kraken/kraken_contamlist_bacvireuk_kraken2_conf0_s.csv
Bacillus wiedmannii	./kraken/kraken_contamlist_bacvireuk_kraken2_conf0_s.csv
Mesorhizobium sp. AA22	./kraken/kraken_contamlist_bacvireuk_kraken2_conf0_s.csv
Staphylococcus capitis	./kraken/kraken_contamlist_bacvireuk_kraken2_conf0_s.csv
Leishmania major	./kraken/kraken_contamlist_bacvireuk_kraken2_conf0_s.csv
Pseudomonas virus MP1412	./kraken/kraken_contamlist_bacvireuk_kraken2_conf0_s.csv
Corynebacterium hindlerae	./kraken/kraken_contamlist_bacvireuk_kraken2_conf0_s.csv
Anabaenopsis circularis	./kraken/kraken_contamlist_bacvireuk_kraken2_conf0_s.csv
Nostoc sp. NIES-4103	./kraken/kraken_contamlist_bacvireuk_kraken2_conf0_s.csv
Microbacterium sp. str. China	./kraken/kraken_contamlist_bacvireuk_kraken2_conf0_s.csv
Staphylococcus pseudoxylosus	./kraken/kraken_contamlist_bacvireuk_kraken2_conf0_s.csv
Aspergillus puulaauensis	./kraken/kraken_contamlist_bacvireuk_kraken2_conf0_s.csv
Microbacterium sp. 1S1	./kraken/kraken_contamlist_bacvireuk_kraken2_conf0_s.csv
Kaistella carnis	./kraken/kraken_contamlist_bacvireuk_kraken2_conf0_s.csv
Mycolicibacterium gilvum	./kraken/kraken_contamlist_bacvireuk_kraken2_conf0_s.csv
Plantibacter flavus	./kraken/kraken_contamlist_bacvireuk_kraken2_conf0_s.csv
Halovivax sp. AGai3-5	./kraken/kraken_contamlist_bacvireuk_kraken2_conf0_s.csv
Actinomyces sp. oral taxon 171	./kraken/kraken_contamlist_bacvireuk_kraken2_conf0_s.csv
Phyllobacterium zundukense	./kraken/kraken_contamlist_bacvireuk_kraken2_conf0_s.csv
Streptomyces sp. CMB-StM0423	./kraken/kraken_contamlist_bacvireuk_kraken2_conf0_s.csv
Pseudomonas sp. LH1G9	./kraken/kraken_contamlist_bacvireuk_kraken2_conf0_s.csv
Streptomyces gilvosporeus	./kraken/kraken_contamlist_bacvireuk_kraken2_conf0_s.csv
Salarchaeum sp. JOR-1	./kraken/kraken_contamlist_bacvireuk_kraken2_conf0_s.csv
Octadecabacter arcticus	./kraken/kraken_contamlist_bacvireuk_kraken2_conf0_s.csv
Halomonas sp. HG01	./kraken/kraken_contamlist_bacvireuk_kraken2_conf0_s.csv
Cryobacterium sp. SO1	./kraken/kraken_contamlist_bacvireuk_kraken2_conf0_s.csv
Streptomyces rutgersensis	./kraken/kraken_contamlist_bacvireuk_kraken2_conf0_s.csv
Aeribacillus pallidus	./kraken/kraken_contamlist_bacvireuk_kraken2_conf0_s.csv
Rhodococcus aetherivorans	./kraken/kraken_contamlist_bacvireuk_kraken2_conf0_s.csv
Halorubrum ruber	./kraken/kraken_contamlist_bacvireuk_kraken2_conf0_s.csv
Actinacidiphila bryophytorum	./kraken/kraken_contamlist_bacvireuk_kraken2_conf0_s.csv
Nocardioides dokdonensis	./kraken/kraken_contamlist_bacvireuk_kraken2_conf0_s.csv
Sulfitobacter sp. JK7-1	./kraken/kraken_contamlist_bacvireuk_kraken2_conf0_s.csv
Beutenbergia cavernae	./kraken/kraken_contamlist_bacvireuk_kraken2_conf0_s.csv
Streptomyces koyangensis	./kraken/kraken_contamlist_bacvireuk_kraken2_conf0_s.csv
Corynebacterium glaucum	./kraken/kraken_contamlist_bacvireuk_kraken2_conf0_s.csv
Corynebacterium cyclohexanicum	./kraken/kraken_contamlist_bacvireuk_kraken2_conf0_s.csv
Haladaptatus halobius	./kraken/kraken_contamlist_bacvireuk_kraken2_conf0_s.csv
Streptomyces pactum	./kraken/kraken_contamlist_bacvireuk_kraken2_conf0_s.csv
Streptomyces tsukubensis	./kraken/kraken_contamlist_bacvireuk_kraken2_conf0_s.csv
Haloarcula sinaiiensis	./kraken/kraken_contamlist_bacvireuk_kraken2_conf0_s.csv
Streptomyces californicus	./kraken/kraken_contamlist_bacvireuk_kraken2_conf0_s.csv
Streptomyces microflavus	./kraken/kraken_contamlist_bacvireuk_kraken2_conf0_s.csv
Natronomonas moolapensis	./kraken/kraken_contamlist_bacvireuk_kraken2_conf0_s.csv
Saccharomonospora viridis	./kraken/kraken_contamlist_bacvireuk_kraken2_conf0_s.csv
Brachybacterium sp. P6-10-X1	./kraken/kraken_contamlist_bacvireuk_kraken2_conf0_s.csv
Pseudomonas sediminis	./kraken/kraken_contamlist_bacvireuk_kraken2_conf0_s.csv
Mycobacterium riyadhense	./kraken/kraken_contamlist_bacvireuk_kraken2_conf0_s.csv
Roseomonas mucosa	./kraken/kraken_contamlist_bacvireuk_kraken2_conf0_s.csv
Bradyrhizobium sp. CCBAU 53340	./kraken/kraken_contamlist_bacvireuk_kraken2_conf0_s.csv
Natronorubrum bangense	./kraken/kraken_contamlist_bacvireuk_kraken2_conf0_s.csv
Halorubrum sp. CBA1229	./kraken/kraken_contamlist_bacvireuk_kraken2_conf0_s.csv
Mycolicibacterium sarraceniae	./kraken/kraken_contamlist_bacvireuk_kraken2_conf0_s.csv
Halomarina sp. BCD28	./kraken/kraken_contamlist_bacvireuk_kraken2_conf0_s.csv
Streptomyces roseochromogenus	./kraken/kraken_contamlist_bacvireuk_kraken2_conf0_s.csv
Stenotrophomonas sp. LM091	./kraken/kraken_contamlist_bacvireuk_kraken2_conf0_s.csv
Serratia fonticola	./kraken/kraken_contamlist_bacvireuk_kraken2_conf0_s.csv
Nocardia tengchongensis	./kraken/kraken_contamlist_bacvireuk_kraken2_conf0_s.csv
Microbacterium hominis	./kraken/kraken_contamlist_bacvireuk_kraken2_conf0_s.csv
Friedmanniella luteola	./kraken/kraken_contamlist_bacvireuk_kraken2_conf0_s.csv
Acinetobacter guillouiae	./kraken/kraken_contamlist_bacvireuk_kraken2_conf0_s.csv
Staphylococcus pettenkoferi	./kraken/kraken_contamlist_bacvireuk_kraken2_conf0_s.csv
Polynucleobacter sp. MG-6-Vaara-E2	./kraken/kraken_contamlist_bacvireuk_kraken2_conf0_s.csv
Curtobacterium sp. MR_MD2014	./kraken/kraken_contamlist_bacvireuk_kraken2_conf0_s.csv
Polynucleobacter sp. AM-7D1	./kraken/kraken_contamlist_bacvireuk_kraken2_conf0_s.csv
Nocardia yamanashiensis	./kraken/kraken_contamlist_bacvireuk_kraken2_conf0_s.csv
Arthrobacter sp. PM3	./kraken/kraken_contamlist_bacvireuk_kraken2_conf0_s.csv
Mycobacteroides saopaulense	./kraken/kraken_contamlist_bacvireuk_kraken2_conf0_s.csv
Plasmodium chabaudi	./kraken/kraken_contamlist_bacvireuk_kraken2_conf0_s.csv
Streptomyces albidoflavus	./kraken/kraken_contamlist_bacvireuk_kraken2_conf0_s.csv
Microbacterium sp. cx-55	./kraken/kraken_contamlist_bacvireuk_kraken2_conf0_s.csv
Microbulbifer sp. YPW16	./kraken/kraken_contamlist_bacvireuk_kraken2_conf0_s.csv
Mycobacterium haemophilum	./kraken/kraken_contamlist_bacvireuk_kraken2_conf0_s.csv
Rhodococcus sp. P-2	./kraken/kraken_contamlist_bacvireuk_kraken2_conf0_s.csv
Chryseobacterium sp. G0162	./kraken/kraken_contamlist_bacvireuk_kraken2_conf0_s.csv
Nostoc sp. UHCC 0870	./kraken/kraken_contamlist_bacvireuk_kraken2_conf0_s.csv
Staphylococcus auricularis	./kraken/kraken_contamlist_bacvireuk_kraken2_conf0_s.csv
Microbacterium wangchenii	./kraken/kraken_contamlist_bacvireuk_kraken2_conf0_s.csv
Ancylobacter sp. TS-1	./kraken/kraken_contamlist_bacvireuk_kraken2_conf0_s.csv
Nostoc sp. UHCC 0702	./kraken/kraken_contamlist_bacvireuk_kraken2_conf0_s.csv
Delftia sp. HK171	./kraken/kraken_contamlist_bacvireuk_kraken2_conf0_s.csv
Synechococcus sp. CBW1107	./kraken/kraken_contamlist_bacvireuk_kraken2_conf0_s.csv
Corynebacterium sphenisci	./kraken/kraken_contamlist_bacvireuk_kraken2_conf0_s.csv
Mycobacterium simiae	./kraken/kraken_contamlist_bacvireuk_kraken2_conf0_s.csv
Halovivax cerinus	./kraken/kraken_contamlist_bacvireuk_kraken2_conf0_s.csv
Kosakonia sp. CCTCC M2018092	./kraken/kraken_contamlist_bacvireuk_kraken2_conf0_s.csv
Nonlabens sp. SY33080	./kraken/kraken_contamlist_bacvireuk_kraken2_conf0_s.csv
Mesorhizobium australicum	./kraken/kraken_contamlist_bacvireuk_kraken2_conf0_s.csv
Halorubrum lacusprofundi	./kraken/kraken_contamlist_bacvireuk_kraken2_conf0_s.csv
Streptomyces ficellus	./kraken/kraken_contamlist_bacvireuk_kraken2_conf0_s.csv
Morococcus cerebrosus	./kraken/kraken_contamlist_bacvireuk_kraken2_conf0_s.csv
Methanococcus aeolicus	./kraken/kraken_contamlist_bacvireuk_kraken2_conf0_s.csv
Klebsiella sp. A52	./kraken/kraken_contamlist_bacvireuk_kraken2_conf0_s.csv
Mycobacterium colombiense	./kraken/kraken_contamlist_bacvireuk_kraken2_conf0_s.csv
Synechococcus sp. NOUM97013	./kraken/kraken_contamlist_bacvireuk_kraken2_conf0_s.csv
Streptomyces sp. GQFP	./kraken/kraken_contamlist_bacvireuk_kraken2_conf0_s.csv
Agromyces badenianii	./kraken/kraken_contamlist_bacvireuk_kraken2_conf0_s.csv
Sulfitobacter sp. BSw21498	./kraken/kraken_contamlist_bacvireuk_kraken2_conf0_s.csv
Sphingomonas qomolangmaensis	./kraken/kraken_contamlist_bacvireuk_kraken2_conf0_s.csv
Amycolatopsis sp. Hca4	./kraken/kraken_contamlist_bacvireuk_kraken2_conf0_s.csv
Dactylosporangium aurantiacum	./kraken/kraken_contamlist_bacvireuk_kraken2_conf0_s.csv
Synechococcus sp. RS9909	./kraken/kraken_contamlist_bacvireuk_kraken2_conf0_s.csv
Pseudescherichia vulneris	./kraken/kraken_contamlist_bacvireuk_kraken2_conf0_s.csv
Komagataella phaffii	./kraken/kraken_contamlist_bacvireuk_kraken2_conf0_s.csv
Yinghuangia sp. ASG 101	./kraken/kraken_contamlist_bacvireuk_kraken2_conf0_s.csv
Dactylosporangium roseum	./kraken/kraken_contamlist_bacvireuk_kraken2_conf0_s.csv
Agromyces sp. LHK192	./kraken/kraken_contamlist_bacvireuk_kraken2_conf0_s.csv
Geminocystis herdmanii	./kraken/kraken_contamlist_bacvireuk_kraken2_conf0_s.csv
Deinococcus radiopugnans	./kraken/kraken_contamlist_bacvireuk_kraken2_conf0_s.csv
Corynebacterium glucuronolyticum	./kraken/kraken_contamlist_bacvireuk_kraken2_conf0_s.csv
Mycobacterium seoulense	./kraken/kraken_contamlist_bacvireuk_kraken2_conf0_s.csv
Hymenobacter sp. 5413J-13	./kraken/kraken_contamlist_bacvireuk_kraken2_conf0_s.csv
Salipiger sp. CCB-MM3	./kraken/kraken_contamlist_bacvireuk_kraken2_conf0_s.csv
Haloferax larsenii	./kraken/kraken_contamlist_bacvireuk_kraken2_conf0_s.csv
Exiguobacterium aurantiacum	./kraken/kraken_contamlist_bacvireuk_kraken2_conf0_s.csv
Alteromonas pelagimontana	./kraken/kraken_contamlist_bacvireuk_kraken2_conf0_s.csv
Phaeobacter inhibens	./kraken/kraken_contamlist_bacvireuk_kraken2_conf0_s.csv
Halobaculum magnesiiphilum	./kraken/kraken_contamlist_bacvireuk_kraken2_conf0_s.csv
Streptomyces olivoreticuli	./kraken/kraken_contamlist_bacvireuk_kraken2_conf0_s.csv
Chryseobacterium cucumeris	./kraken/kraken_contamlist_bacvireuk_kraken2_conf0_s.csv
Marmoricola scoriae	./kraken/kraken_contamlist_bacvireuk_kraken2_conf0_s.csv
Rouxiella badensis	./kraken/kraken_contamlist_bacvireuk_kraken2_conf0_s.csv
Jiangella alkaliphila	./kraken/kraken_contamlist_bacvireuk_kraken2_conf0_s.csv
Halobaculum rubrum	./kraken/kraken_contamlist_bacvireuk_kraken2_conf0_s.csv
Gloeothece citriformis	./kraken/kraken_contamlist_bacvireuk_kraken2_conf0_s.csv
Streptomyces sp. AMCC400023	./kraken/kraken_contamlist_bacvireuk_kraken2_conf0_s.csv
Burkholderia sp. JP2-270	./kraken/kraken_contamlist_bacvireuk_kraken2_conf0_s.csv
Caballeronia sp. Sq4a	./kraken/kraken_contamlist_bacvireuk_kraken2_conf0_s.csv
Paenibacillus crassostreae	./kraken/kraken_contamlist_bacvireuk_kraken2_conf0_s.csv
Streptomyces lincolnensis	./kraken/kraken_contamlist_bacvireuk_kraken2_conf0_s.csv
Aeromicrobium yanjiei	./kraken/kraken_contamlist_bacvireuk_kraken2_conf0_s.csv
Acinetobacter sp. XS-4	./kraken/kraken_contamlist_bacvireuk_kraken2_conf0_s.csv
Streptomyces sp. TN58	./kraken/kraken_contamlist_bacvireuk_kraken2_conf0_s.csv
Kitasatospora albolonga	./kraken/kraken_contamlist_bacvireuk_kraken2_conf0_s.csv
Pantoea eucrina	./kraken/kraken_contamlist_bacvireuk_kraken2_conf0_s.csv
Actinomadura verrucosospora	./kraken/kraken_contamlist_bacvireuk_kraken2_conf0_s.csv
Mycolicibacterium poriferae	./kraken/kraken_contamlist_bacvireuk_kraken2_conf0_s.csv
Exiguobacterium sp. MH3	./kraken/kraken_contamlist_bacvireuk_kraken2_conf0_s.csv
Neisseria macacae	./kraken/kraken_contamlist_bacvireuk_kraken2_conf0_s.csv
Thermothelomyces thermophilus	./kraken/kraken_contamlist_bacvireuk_kraken2_conf0_s.csv
Sphingopyxis sp. PET50	./kraken/kraken_contamlist_bacvireuk_kraken2_conf0_s.csv
Saccharopolyspora spinosa	./kraken/kraken_contamlist_bacvireuk_kraken2_conf0_s.csv
Gordonia sp. KTR9	./kraken/kraken_contamlist_bacvireuk_kraken2_conf0_s.csv
Streptomonospora litoralis	./kraken/kraken_contamlist_bacvireuk_kraken2_conf0_s.csv
Acinetobacter sp. BHS4	./kraken/kraken_contamlist_bacvireuk_kraken2_conf0_s.csv
Pseudomonas viridiflava	./kraken/kraken_contamlist_bacvireuk_kraken2_conf0_s.csv
Microbacterium sp. CBA3102	./kraken/kraken_contamlist_bacvireuk_kraken2_conf0_s.csv
Agromyces intestinalis	./kraken/kraken_contamlist_bacvireuk_kraken2_conf0_s.csv
Halosimplex pelagicum	./kraken/kraken_contamlist_bacvireuk_kraken2_conf0_s.csv
Rhizobium sp. K102	./kraken/kraken_contamlist_bacvireuk_kraken2_conf0_s.csv
Pseudomonas parafulva	./kraken/kraken_contamlist_bacvireuk_kraken2_conf0_s.csv
Pantoea sp. SO10	./kraken/kraken_contamlist_bacvireuk_kraken2_conf0_s.csv
Plasmodium yoelii	./kraken/kraken_contamlist_bacvireuk_kraken2_conf0_s.csv
Brenneria izadpanahii	./kraken/kraken_contamlist_bacvireuk_kraken2_conf0_s.csv
Streptomyces hundungensis	./kraken/kraken_contamlist_bacvireuk_kraken2_conf0_s.csv
Halomonas chromatireducens	./kraken/kraken_contamlist_bacvireuk_kraken2_conf0_s.csv
Streptomyces sp. SirexAA-E	./kraken/kraken_contamlist_bacvireuk_kraken2_conf0_s.csv
Halomonas sp. SS10-MC5	./kraken/kraken_contamlist_bacvireuk_kraken2_conf0_s.csv
Betapapillomavirus 5	./kraken/kraken_contamlist_bacvireuk_kraken2_conf0_s.csv
Haloprofundus halobius	./kraken/kraken_contamlist_bacvireuk_kraken2_conf0_s.csv
Roseovarius mucosus	./kraken/kraken_contamlist_bacvireuk_kraken2_conf0_s.csv
Streptomyces sp. DSM 40868	./kraken/kraken_contamlist_bacvireuk_kraken2_conf0_s.csv
Plasmodium falciparum	./kraken/kraken_contamlist_bacvireuk_kraken2_conf0_s.csv
Amycolatopsis sp. BJA-103	./kraken/kraken_contamlist_bacvireuk_kraken2_conf0_s.csv
Microbacterium sp. No. 7	./kraken/kraken_contamlist_bacvireuk_kraken2_conf0_s.csv
Erwinia sp. QL-Z3	./kraken/kraken_contamlist_bacvireuk_kraken2_conf0_s.csv
Mesorhizobium sp. B1-1-8	./kraken/kraken_contamlist_bacvireuk_kraken2_conf0_s.csv
Streptomyces dangxiongensis	./kraken/kraken_contamlist_bacvireuk_kraken2_conf0_s.csv
Mycoplasmopsis citelli	./kraken/kraken_contamlist_bacvireuk_kraken2_conf0_s.csv
Bosea vaviloviae	./kraken/kraken_contamlist_bacvireuk_kraken2_conf0_s.csv
Streptomyces marincola	./kraken/kraken_contamlist_bacvireuk_kraken2_conf0_s.csv
Ruania suaedae	./kraken/kraken_contamlist_bacvireuk_kraken2_conf0_s.csv
Pseudomonas sp. LTJR-52	./kraken/kraken_contamlist_bacvireuk_kraken2_conf0_s.csv
Bradyrhizobium oligotrophicum	./kraken/kraken_contamlist_bacvireuk_kraken2_conf0_s.csv
Leisingera sp. NJS204	./kraken/kraken_contamlist_bacvireuk_kraken2_conf0_s.csv
Streptomyces sp. NEAU-S7GS2	./kraken/kraken_contamlist_bacvireuk_kraken2_conf0_s.csv
Paenarthrobacter sp. JL.01a	./kraken/kraken_contamlist_bacvireuk_kraken2_conf0_s.csv
Pantoea deleyi	./kraken/kraken_contamlist_bacvireuk_kraken2_conf0_s.csv
Chryseobacterium balustinum	./kraken/kraken_contamlist_bacvireuk_kraken2_conf0_s.csv
Bradyrhizobium sp. CCBAU 53421	./kraken/kraken_contamlist_bacvireuk_kraken2_conf0_s.csv
Cellulomonas sp. Y8	./kraken/kraken_contamlist_bacvireuk_kraken2_conf0_s.csv
Streptococcus sp. A12	./kraken/kraken_contamlist_bacvireuk_kraken2_conf0_s.csv
Mesorhizobium sp. J8	./kraken/kraken_contamlist_bacvireuk_kraken2_conf0_s.csv
Streptococcus sp. oral taxon 064	./kraken/kraken_contamlist_bacvireuk_kraken2_conf0_s.csv
Cryptococcus neoformans	./kraken/kraken_contamlist_bacvireuk_kraken2_conf0_s.csv
Allofrancisella frigidaquae	./kraken/kraken_contamlist_bacvireuk_kraken2_conf0_s.csv
Skermania piniformis	./kraken/kraken_contamlist_bacvireuk_kraken2_conf0_s.csv
Streptomyces sp. Rer75	./kraken/kraken_contamlist_bacvireuk_kraken2_conf0_s.csv
Sphingomonas sp. LK11	./kraken/kraken_contamlist_bacvireuk_kraken2_conf0_s.csv
Candida orthopsilosis	./kraken/kraken_contamlist_bacvireuk_kraken2_conf0_s.csv
Agromyces marinus	./kraken/kraken_contamlist_bacvireuk_kraken2_conf0_s.csv
Saccharothrix espanaensis	./kraken/kraken_contamlist_bacvireuk_kraken2_conf0_s.csv
Burkholderia territorii	./kraken/kraken_contamlist_bacvireuk_kraken2_conf0_s.csv
Halanaeroarchaeum sulfurireducens	./kraken/kraken_contamlist_bacvireuk_kraken2_conf0_s.csv
Bacillus vallismortis	./kraken/kraken_contamlist_bacvireuk_kraken2_conf0_s.csv
Pantoea sp. SOD02	./kraken/kraken_contamlist_bacvireuk_kraken2_conf0_s.csv
Actinomyces oris	./kraken/kraken_contamlist_bacvireuk_kraken2_conf0_s.csv
Pseudomonas sp. Colony2	./kraken/kraken_contamlist_bacvireuk_kraken2_conf0_s.csv
Brevibacterium limosum	./kraken/kraken_contamlist_bacvireuk_kraken2_conf0_s.csv
Pseudomonas toyotomiensis	./kraken/kraken_contamlist_bacvireuk_kraken2_conf0_s.csv
Corynebacterium mycetoides	./kraken/kraken_contamlist_bacvireuk_kraken2_conf0_s.csv
Pseudonocardia sp. HH130629-09	./kraken/kraken_contamlist_bacvireuk_kraken2_conf0_s.csv
Mesorhizobium sp. NZP2077	./kraken/kraken_contamlist_bacvireuk_kraken2_conf0_s.csv
Achromobacter sp. B7	./kraken/kraken_contamlist_bacvireuk_kraken2_conf0_s.csv
Chryseobacterium indoltheticum	./kraken/kraken_contamlist_bacvireuk_kraken2_conf0_s.csv
Mycobacterium frederiksbergense	./kraken/kraken_contamlist_bacvireuk_kraken2_conf0_s.csv
Myroides profundi	./kraken/kraken_contamlist_bacvireuk_kraken2_conf0_s.csv
Streptomyces sp. MBT27	./kraken/kraken_contamlist_bacvireuk_kraken2_conf0_s.csv
Bartonella schoenbuchensis	./kraken/kraken_contamlist_bacvireuk_kraken2_conf0_s.csv
Bradyrhizobium guangxiense	./kraken/kraken_contamlist_bacvireuk_kraken2_conf0_s.csv
Rothia terrae	./kraken/kraken_contamlist_bacvireuk_kraken2_conf0_s.csv
Halosolutus halophilus	./kraken/kraken_contamlist_bacvireuk_kraken2_conf0_s.csv
Microvirga sp. VF16	./kraken/kraken_contamlist_bacvireuk_kraken2_conf0_s.csv
Halalkaliarchaeum sp. AArc-CO	./kraken/kraken_contamlist_bacvireuk_kraken2_conf0_s.csv
Shewanella sedimentimangrovi	./kraken/kraken_contamlist_bacvireuk_kraken2_conf0_s.csv
Humibacter ginsenosidimutans	./kraken/kraken_contamlist_bacvireuk_kraken2_conf0_s.csv
Rhodococcus sp. AQ5-07	./kraken/kraken_contamlist_bacvireuk_kraken2_conf0_s.csv
Streptomyces sp. BJ20	./kraken/kraken_contamlist_bacvireuk_kraken2_conf0_s.csv
Nostoc flagelliforme	./kraken/kraken_contamlist_bacvireuk_kraken2_conf0_s.csv
Bifidobacterium thermophilum	./kraken/kraken_contamlist_bacvireuk_kraken2_conf0_s.csv
Vibrio europaeus	./kraken/kraken_contamlist_bacvireuk_kraken2_conf0_s.csv
Paenibacillus sp. 19GGS1-52	./kraken/kraken_contamlist_bacvireuk_kraken2_conf0_s.csv
Streptomyces aureoverticillatus	./kraken/kraken_contamlist_bacvireuk_kraken2_conf0_s.csv
Halovivax sp. WLHSJ27	./kraken/kraken_contamlist_bacvireuk_kraken2_conf0_s.csv
Komagataeibacter oboediens	./kraken/kraken_contamlist_bacvireuk_kraken2_conf0_s.csv
Geodermatophilus obscurus	./kraken/kraken_contamlist_bacvireuk_kraken2_conf0_s.csv
Tateyamaria omphalii	./kraken/kraken_contamlist_bacvireuk_kraken2_conf0_s.csv
Microbacterium sp. JZ31	./kraken/kraken_contamlist_bacvireuk_kraken2_conf0_s.csv
Paenibacillus sp. URB8-2	./kraken/kraken_contamlist_bacvireuk_kraken2_conf0_s.csv
Spirosoma sp. KCTC 42546	./kraken/kraken_contamlist_bacvireuk_kraken2_conf0_s.csv
Roseobacter denitrificans	./kraken/kraken_contamlist_bacvireuk_kraken2_conf0_s.csv
Flavobacterium bizetiae	./kraken/kraken_contamlist_bacvireuk_kraken2_conf0_s.csv
Streptosporangium sp. caverna	./kraken/kraken_contamlist_bacvireuk_kraken2_conf0_s.csv
Arthrobacter sp. FB24	./kraken/kraken_contamlist_bacvireuk_kraken2_conf0_s.csv
Lactobacillus gasseri	./kraken/kraken_contamlist_bacvireuk_kraken2_conf0_s.csv
Halomonas sp. NyZ770	./kraken/kraken_contamlist_bacvireuk_kraken2_conf0_s.csv
Edaphobacter flagellatus	./kraken/kraken_contamlist_bacvireuk_kraken2_conf0_s.csv
Nocardioides sp. JS614	./kraken/kraken_contamlist_bacvireuk_kraken2_conf0_s.csv
Babesia bigemina	./kraken/kraken_contamlist_bacvireuk_kraken2_conf0_s.csv
Nocardioides jishulii	./kraken/kraken_contamlist_bacvireuk_kraken2_conf0_s.csv
Streptomyces sp. CdTB01	./kraken/kraken_contamlist_bacvireuk_kraken2_conf0_s.csv
Arthrobacter sp. U41	./kraken/kraken_contamlist_bacvireuk_kraken2_conf0_s.csv
Novosphingobium pentaromativorans	./kraken/kraken_contamlist_bacvireuk_kraken2_conf0_s.csv
Corynebacterium freneyi	./kraken/kraken_contamlist_bacvireuk_kraken2_conf0_s.csv
Diaminobutyricimonas sp. LJ205	./kraken/kraken_contamlist_bacvireuk_kraken2_conf0_s.csv
Kluyveromyces lactis	./kraken/kraken_contamlist_bacvireuk_kraken2_conf0_s.csv
Bradyrhizobium sp.	./kraken/kraken_contamlist_bacvireuk_kraken2_conf0_s.csv
Streptomyces sp. 11-1-2	./kraken/kraken_contamlist_bacvireuk_kraken2_conf0_s.csv
Salinibacterium sp. dk2585	./kraken/kraken_contamlist_bacvireuk_kraken2_conf0_s.csv
Streptomyces sp. WAC 01529	./kraken/kraken_contamlist_bacvireuk_kraken2_conf0_s.csv
Streptomyces tendae	./kraken/kraken_contamlist_bacvireuk_kraken2_conf0_s.csv
Pseudomonas graminis	./kraken/kraken_contamlist_bacvireuk_kraken2_conf0_s.csv
Thalassococcus sp. S3	./kraken/kraken_contamlist_bacvireuk_kraken2_conf0_s.csv
Nostoc sp. C052	./kraken/kraken_contamlist_bacvireuk_kraken2_conf0_s.csv
Nocardia gipuzkoensis	./kraken/kraken_contamlist_bacvireuk_kraken2_conf0_s.csv
Rhodococcus sp. GA1	./kraken/kraken_contamlist_bacvireuk_kraken2_conf0_s.csv
Natrinema salinisoli	./kraken/kraken_contamlist_bacvireuk_kraken2_conf0_s.csv
Mycobacterium rufum	./kraken/kraken_contamlist_bacvireuk_kraken2_conf0_s.csv
Actinomyces lilanjuaniae	./kraken/kraken_contamlist_bacvireuk_kraken2_conf0_s.csv
Streptomyces sp. 769	./kraken/kraken_contamlist_bacvireuk_kraken2_conf0_s.csv
Aspergillus nidulans	./kraken/kraken_contamlist_bacvireuk_kraken2_conf0_s.csv
Pseudomonas sp. I3-I5	./kraken/kraken_contamlist_bacvireuk_kraken2_conf0_s.csv
Brevibacterium linens	./kraken/kraken_contamlist_bacvireuk_kraken2_conf0_s.csv
Brevundimonas sp. DS20	./kraken/kraken_contamlist_bacvireuk_kraken2_conf0_s.csv
Cupriavidus sp. ISTL7	./kraken/kraken_contamlist_bacvireuk_kraken2_conf0_s.csv
Plasmodium cynomolgi	./kraken/kraken_contamlist_bacvireuk_kraken2_conf0_s.csv
Corynebacterium sp. NML98-0116	./kraken/kraken_contamlist_bacvireuk_kraken2_conf0_s.csv
Pantoea cypripedii	./kraken/kraken_contamlist_bacvireuk_kraken2_conf0_s.csv
Amycolatopsis orientalis	./kraken/kraken_contamlist_bacvireuk_kraken2_conf0_s.csv
Agrobacterium salinitolerans	./kraken/kraken_contamlist_bacvireuk_kraken2_conf0_s.csv
Brevibacterium sp. JSBI002	./kraken/kraken_contamlist_bacvireuk_kraken2_conf0_s.csv
Agromyces aureus	./kraken/kraken_contamlist_bacvireuk_kraken2_conf0_s.csv
Corynebacterium matruchotii	./kraken/kraken_contamlist_bacvireuk_kraken2_conf0_s.csv
Synechococcus sp. CBW1108	./kraken/kraken_contamlist_bacvireuk_kraken2_conf0_s.csv
Caballeronia sp. SBC2	./kraken/kraken_contamlist_bacvireuk_kraken2_conf0_s.csv
Gloeocapsa sp. PCC 7428	./kraken/kraken_contamlist_bacvireuk_kraken2_conf0_s.csv
Microbacterium sp. M28	./kraken/kraken_contamlist_bacvireuk_kraken2_conf0_s.csv
Dietzia psychralcaliphila	./kraken/kraken_contamlist_bacvireuk_kraken2_conf0_s.csv
Bacillus mobilis	./kraken/kraken_contamlist_bacvireuk_kraken2_conf0_s.csv
Streptomyces sp. CB09001	./kraken/kraken_contamlist_bacvireuk_kraken2_conf0_s.csv
Frondihabitans sp. PAMC 28766	./kraken/kraken_contamlist_bacvireuk_kraken2_conf0_s.csv
Kitasatospora aureofaciens	./kraken/kraken_contamlist_bacvireuk_kraken2_conf0_s.csv
Microbacterium atlanticum	./kraken/kraken_contamlist_bacvireuk_kraken2_conf0_s.csv
Rhizobium anhuiense	./kraken/kraken_contamlist_bacvireuk_kraken2_conf0_s.csv
Calothrix parasitica	./kraken/kraken_contamlist_bacvireuk_kraken2_conf0_s.csv
Actinomadura sp. WMMB 499	./kraken/kraken_contamlist_bacvireuk_kraken2_conf0_s.csv
Cellulomonas fengjieae	./kraken/kraken_contamlist_bacvireuk_kraken2_conf0_s.csv
Halopenitus persicus	./kraken/kraken_contamlist_bacvireuk_kraken2_conf0_s.csv
Micromonospora krabiensis	./kraken/kraken_contamlist_bacvireuk_kraken2_conf0_s.csv
Virgibacillus sp. NKC19-16	./kraken/kraken_contamlist_bacvireuk_kraken2_conf0_s.csv
Rhodococcus rhodochrous	./kraken/kraken_contamlist_bacvireuk_kraken2_conf0_s.csv
Brachybacterium saurashtrense	./kraken/kraken_contamlist_bacvireuk_kraken2_conf0_s.csv
Marinobacter salinus	./kraken/kraken_contamlist_bacvireuk_kraken2_conf0_s.csv
Leucobacter insecticola	./kraken/kraken_contamlist_bacvireuk_kraken2_conf0_s.csv
Rhizobium binae	./kraken/kraken_contamlist_bacvireuk_kraken2_conf0_s.csv
Rothia kristinae	./kraken/kraken_contamlist_bacvireuk_kraken2_conf0_s.csv
Nocardioides sp. cx-173	./kraken/kraken_contamlist_bacvireuk_kraken2_conf0_s.csv
Alcaligenes sp. SORT26	./kraken/kraken_contamlist_bacvireuk_kraken2_conf0_s.csv
Paenibacillus tritici	./kraken/kraken_contamlist_bacvireuk_kraken2_conf0_s.csv
Brachybacterium avium	./kraken/kraken_contamlist_bacvireuk_kraken2_conf0_s.csv
Corynebacterium jeikeium	./kraken/kraken_contamlist_bacvireuk_kraken2_conf0_s.csv
Nostoc sphaeroides	./kraken/kraken_contamlist_bacvireuk_kraken2_conf0_s.csv
Salinibacterium sp. M195	./kraken/kraken_contamlist_bacvireuk_kraken2_conf0_s.csv
Pseudomonas sp. R76	./kraken/kraken_contamlist_bacvireuk_kraken2_conf0_s.csv
Roseovarius sp. THAF27	./kraken/kraken_contamlist_bacvireuk_kraken2_conf0_s.csv
Caldibacillus thermoamylovorans	./kraken/kraken_contamlist_bacvireuk_kraken2_conf0_s.csv
Bradyrhizobium sp. CCBAU 51753	./kraken/kraken_contamlist_bacvireuk_kraken2_conf0_s.csv
Streptomyces sp. WA6-1-16	./kraken/kraken_contamlist_bacvireuk_kraken2_conf0_s.csv
Staphylococcus hominis	./kraken/kraken_contamlist_bacvireuk_kraken2_conf0_s.csv
Streptococcus cristatus	./kraken/kraken_contamlist_bacvireuk_kraken2_conf0_s.csv
Gordonia terrae	./kraken/kraken_contamlist_bacvireuk_kraken2_conf0_s.csv
Sabulilitoribacter sp. BrNp1-15	./kraken/kraken_contamlist_bacvireuk_kraken2_conf0_s.csv
Saccharopolyspora pogona	./kraken/kraken_contamlist_bacvireuk_kraken2_conf0_s.csv
Gordonia sp. WA4-43	./kraken/kraken_contamlist_bacvireuk_kraken2_conf0_s.csv
Sediminibacillus dalangtanensis	./kraken/kraken_contamlist_bacvireuk_kraken2_conf0_s.csv
Kitasatospora sp. NA04385	./kraken/kraken_contamlist_bacvireuk_kraken2_conf0_s.csv
Candida albicans	./kraken/kraken_contamlist_bacvireuk_kraken2_conf0_s.csv
Saliphagus sp. WLHSJ1	./kraken/kraken_contamlist_bacvireuk_kraken2_conf0_s.csv
Sphingobium sp. MI1205	./kraken/kraken_contamlist_bacvireuk_kraken2_conf0_s.csv
Natrinema sp. J7-2	./kraken/kraken_contamlist_bacvireuk_kraken2_conf0_s.csv
Pseudomonas sp. B21-047	./kraken/kraken_contamlist_bacvireuk_kraken2_conf0_s.csv
Synechococcus sp. RSCCF101	./kraken/kraken_contamlist_bacvireuk_kraken2_conf0_s.csv
Halomonas socia	./kraken/kraken_contamlist_bacvireuk_kraken2_conf0_s.csv
Chroococcidiopsis sp. CCNUC1	./kraken/kraken_contamlist_bacvireuk_kraken2_conf0_s.csv
Pseudonocardia sp. EC080625-04	./kraken/kraken_contamlist_bacvireuk_kraken2_conf0_s.csv
Streptomyces pluripotens	./kraken/kraken_contamlist_bacvireuk_kraken2_conf0_s.csv
Stubburvirus LKA1	./kraken/kraken_contamlist_bacvireuk_kraken2_conf0_s.csv
Tsuneonella dongtanensis	./kraken/kraken_contamlist_bacvireuk_kraken2_conf0_s.csv
Psychrobacter sp. P11G5	./kraken/kraken_contamlist_bacvireuk_kraken2_conf0_s.csv
Kosakonia sp. MUSA4	./kraken/kraken_contamlist_bacvireuk_kraken2_conf0_s.csv
Streptomyces globosus	./kraken/kraken_contamlist_bacvireuk_kraken2_conf0_s.csv
Nocardioides daphniae	./kraken/kraken_contamlist_bacvireuk_kraken2_conf0_s.csv
Pyricularia grisea	./kraken/kraken_contamlist_bacvireuk_kraken2_conf0_s.csv
Aerococcus viridans	./kraken/kraken_contamlist_bacvireuk_kraken2_conf0_s.csv
Pseudomonas sp. B11D7D	./kraken/kraken_contamlist_bacvireuk_kraken2_conf0_s.csv
Salinibacterium sp. UTAS2018	./kraken/kraken_contamlist_bacvireuk_kraken2_conf0_s.csv
Streptomyces qaidamensis	./kraken/kraken_contamlist_bacvireuk_kraken2_conf0_s.csv
Haloplanus salinarum	./kraken/kraken_contamlist_bacvireuk_kraken2_conf0_s.csv
Mycoavidus sp. HKI	./kraken/kraken_contamlist_bacvireuk_kraken2_conf0_s.csv
Mycobacterium sp. SMC-2	./kraken/kraken_contamlist_bacvireuk_kraken2_conf0_s.csv
Mycobacterium sp. SMC-4	./kraken/kraken_contamlist_bacvireuk_kraken2_conf0_s.csv
Mycobacterium sp. SMC-8	./kraken/kraken_contamlist_bacvireuk_kraken2_conf0_s.csv
Rothia dentocariosa	./kraken/kraken_contamlist_bacvireuk_kraken2_conf0_s.csv
Natrarchaeobaculum aegyptiacum	./kraken/kraken_contamlist_bacvireuk_kraken2_conf0_s.csv
Pseudomonas sp. p1(2021b)	./kraken/kraken_contamlist_bacvireuk_kraken2_conf0_s.csv
Chryseobacterium joostei	./kraken/kraken_contamlist_bacvireuk_kraken2_conf0_s.csv
Haloterrigena sp. ZJ2	./kraken/kraken_contamlist_bacvireuk_kraken2_conf0_s.csv
Nocardioides campestrisoli	./kraken/kraken_contamlist_bacvireuk_kraken2_conf0_s.csv
Curtobacterium sp. TXMA1	./kraken/kraken_contamlist_bacvireuk_kraken2_conf0_s.csv
Methanocaldococcus sp. SG7	./kraken/kraken_contamlist_bacvireuk_kraken2_conf0_s.csv
Bradyrhizobium symbiodeficiens	./kraken/kraken_contamlist_bacvireuk_kraken2_conf0_s.csv
Planococcus sp. 107-1	./kraken/kraken_contamlist_bacvireuk_kraken2_conf0_s.csv
Plantactinospora sp. KBS50	./kraken/kraken_contamlist_bacvireuk_kraken2_conf0_s.csv
Rathayibacter sp. VKM Ac-2760	./kraken/kraken_contamlist_bacvireuk_kraken2_conf0_s.csv
Rathayibacter sp. VKM Ac-2762	./kraken/kraken_contamlist_bacvireuk_kraken2_conf0_s.csv
Mesorhizobium sp. NZP2298	./kraken/kraken_contamlist_bacvireuk_kraken2_conf0_s.csv
Mixta sp. X22927	./kraken/kraken_contamlist_bacvireuk_kraken2_conf0_s.csv
Methylobacterium mesophilicum	./kraken/kraken_contamlist_bacvireuk_kraken2_conf0_s.csv
Croceicoccus sp. Ery5	./kraken/kraken_contamlist_bacvireuk_kraken2_conf0_s.csv
Sulfitobacter sp. SK012	./kraken/kraken_contamlist_bacvireuk_kraken2_conf0_s.csv
Phaeobacter piscinae	./kraken/kraken_contamlist_bacvireuk_kraken2_conf0_s.csv
Salinarchaeum laminariae	./kraken/kraken_contamlist_bacvireuk_kraken2_conf0_s.csv
Leifsonia sp. 21MFCrub1.1	./kraken/kraken_contamlist_bacvireuk_kraken2_conf0_s.csv
Nocardioides sp. CF8	./kraken/kraken_contamlist_bacvireuk_kraken2_conf0_s.csv
Burkholderia aenigmatica	./kraken/kraken_contamlist_bacvireuk_kraken2_conf0_s.csv
Streptomyces chromofuscus	./kraken/kraken_contamlist_bacvireuk_kraken2_conf0_s.csv
Actinosynnema pretiosum	./kraken/kraken_contamlist_bacvireuk_kraken2_conf0_s.csv
Pseudomonas sp. Y5-11	./kraken/kraken_contamlist_bacvireuk_kraken2_conf0_s.csv
Corynebacterium uberis	./kraken/kraken_contamlist_bacvireuk_kraken2_conf0_s.csv
Pseudomonas sp. LBUM920	./kraken/kraken_contamlist_bacvireuk_kraken2_conf0_s.csv
Mycobacterium sp. EPa45	./kraken/kraken_contamlist_bacvireuk_kraken2_conf0_s.csv
Mesorhizobium sp. Pch-S	./kraken/kraken_contamlist_bacvireuk_kraken2_conf0_s.csv
Streptomyces sp. 135	./kraken/kraken_contamlist_bacvireuk_kraken2_conf0_s.csv
Serratia proteamaculans	./kraken/kraken_contamlist_bacvireuk_kraken2_conf0_s.csv
Porphyrobacter sp. ULC335	./kraken/kraken_contamlist_bacvireuk_kraken2_conf0_s.csv
Cellulomonas sp. JZ18	./kraken/kraken_contamlist_bacvireuk_kraken2_conf0_s.csv
Frondihabitans sp. 762G35	./kraken/kraken_contamlist_bacvireuk_kraken2_conf0_s.csv
Paenibacillus sp. RUD330	./kraken/kraken_contamlist_bacvireuk_kraken2_conf0_s.csv
Nocardia arthritidis	./kraken/kraken_contamlist_bacvireuk_kraken2_conf0_s.csv
Pseudonocardia sp. AL041005-10	./kraken/kraken_contamlist_bacvireuk_kraken2_conf0_s.csv
Rhodococcus sp. WMMA185	./kraken/kraken_contamlist_bacvireuk_kraken2_conf0_s.csv
Pseudomonas sp. CBS	./kraken/kraken_contamlist_bacvireuk_kraken2_conf0_s.csv
Streptococcus sp. LPB0220	./kraken/kraken_contamlist_bacvireuk_kraken2_conf0_s.csv
Halobacterium salinarum	./kraken/kraken_contamlist_bacvireuk_kraken2_conf0_s.csv
Natrinema sp. SYSU A 869	./kraken/kraken_contamlist_bacvireuk_kraken2_conf0_s.csv
Thermococcus profundus	./kraken/kraken_contamlist_bacvireuk_kraken2_conf0_s.csv
Pseudomonas sp. CFSAN084952	./kraken/kraken_contamlist_bacvireuk_kraken2_conf0_s.csv
Corynebacterium lizhenjunii	./kraken/kraken_contamlist_bacvireuk_kraken2_conf0_s.csv
Paenibacillus sp. Cedars	./kraken/kraken_contamlist_bacvireuk_kraken2_conf0_s.csv
Sphingobium sp. Cam5-1	./kraken/kraken_contamlist_bacvireuk_kraken2_conf0_s.csv
Mycobacterium vicinigordonae	./kraken/kraken_contamlist_bacvireuk_kraken2_conf0_s.csv
Streptomyces anulatus	./kraken/kraken_contamlist_bacvireuk_kraken2_conf0_s.csv
Thermococcus guaymasensis	./kraken/kraken_contamlist_bacvireuk_kraken2_conf0_s.csv
Mycobacterium stomatepiae	./kraken/kraken_contamlist_bacvireuk_kraken2_conf0_s.csv
Haloterrigena sp. DT87	./kraken/kraken_contamlist_bacvireuk_kraken2_conf0_s.csv
Halobacterium sp. Gai3-17	./kraken/kraken_contamlist_bacvireuk_kraken2_conf0_s.csv
Sulfitobacter indolifex	./kraken/kraken_contamlist_bacvireuk_kraken2_conf0_s.csv
Haloplanus sp. GDY1	./kraken/kraken_contamlist_bacvireuk_kraken2_conf0_s.csv
Mycobacterium gordonae	./kraken/kraken_contamlist_bacvireuk_kraken2_conf0_s.csv
Pseudonocardia sp. HH130630-07	./kraken/kraken_contamlist_bacvireuk_kraken2_conf0_s.csv
Pseudomonas agarici	./kraken/kraken_contamlist_bacvireuk_kraken2_conf0_s.csv
Mycolicibacterium arabiense	./kraken/kraken_contamlist_bacvireuk_kraken2_conf0_s.csv
Bradyrhizobium sp. 170	./kraken/kraken_contamlist_bacvireuk_kraken2_conf0_s.csv
Natrarchaeobaculum sulfurireducens	./kraken/kraken_contamlist_bacvireuk_kraken2_conf0_s.csv
Pseudoclavibacter sp. Marseille-Q3772	./kraken/kraken_contamlist_bacvireuk_kraken2_conf0_s.csv
Enterobacter mori	./kraken/kraken_contamlist_bacvireuk_kraken2_conf0_s.csv
Thermobifida alba	./kraken/kraken_contamlist_bacvireuk_kraken2_conf0_s.csv
Streptomyces griseocarneus	./kraken/kraken_contamlist_bacvireuk_kraken2_conf0_s.csv
Naumovozyma dairenensis	./kraken/kraken_contamlist_bacvireuk_kraken2_conf0_s.csv
Nocardioides marinisabuli	./kraken/kraken_contamlist_bacvireuk_kraken2_conf0_s.csv
Curtobacterium sp. 24E2	./kraken/kraken_contamlist_bacvireuk_kraken2_conf0_s.csv
Halorubrum salinarum	./kraken/kraken_contamlist_bacvireuk_kraken2_conf0_s.csv
Cellulomonas dongxiuzhuiae	./kraken/kraken_contamlist_bacvireuk_kraken2_conf0_s.csv
Halomonas huangheensis	./kraken/kraken_contamlist_bacvireuk_kraken2_conf0_s.csv
Rhizobium sp. BT-175	./kraken/kraken_contamlist_bacvireuk_kraken2_conf0_s.csv
Dactylosporangium matsuzakiense	./kraken/kraken_contamlist_bacvireuk_kraken2_conf0_s.csv
Halomarina sp. BND7	./kraken/kraken_contamlist_bacvireuk_kraken2_conf0_s.csv
Salinicoccus halodurans	./kraken/kraken_contamlist_bacvireuk_kraken2_conf0_s.csv
Trueperella pecoris	./kraken/kraken_contamlist_bacvireuk_kraken2_conf0_s.csv
Bradyrhizobium sp. CCGE-LA001	./kraken/kraken_contamlist_bacvireuk_kraken2_conf0_s.csv
Leifsonia shinshuensis	./kraken/kraken_contamlist_bacvireuk_kraken2_conf0_s.csv
Methylobacterium phyllosphaerae	./kraken/kraken_contamlist_bacvireuk_kraken2_conf0_s.csv
Micromonospora rifamycinica	./kraken/kraken_contamlist_bacvireuk_kraken2_conf0_s.csv
Pseudomonas pergaminensis	./kraken/kraken_contamlist_bacvireuk_kraken2_conf0_s.csv
Exiguobacterium acetylicum	./kraken/kraken_contamlist_bacvireuk_kraken2_conf0_s.csv
Shewanella maritima	./kraken/kraken_contamlist_bacvireuk_kraken2_conf0_s.csv
Nocardia iowensis	./kraken/kraken_contamlist_bacvireuk_kraken2_conf0_s.csv
Mycoplasmopsis arginini	./kraken/kraken_contamlist_bacvireuk_kraken2_conf0_s.csv
Thermomonospora amylolytica	./kraken/kraken_contamlist_bacvireuk_kraken2_conf0_s.csv
Hymenobacter sp. PAMC 26628	./kraken/kraken_contamlist_bacvireuk_kraken2_conf0_s.csv
Halorussus sp. XZYJ18	./kraken/kraken_contamlist_bacvireuk_kraken2_conf0_s.csv
Niallia sp. RD1	./kraken/kraken_contamlist_bacvireuk_kraken2_conf0_s.csv
Antarctobacter heliothermus	./kraken/kraken_contamlist_bacvireuk_kraken2_conf0_s.csv
Pantoea sp. CCBC3-3-1	./kraken/kraken_contamlist_bacvireuk_kraken2_conf0_s.csv
Nocardioides mesophilus	./kraken/kraken_contamlist_bacvireuk_kraken2_conf0_s.csv
Staphylococcus saprophyticus	./kraken/kraken_contamlist_bacvireuk_kraken2_conf0_s.csv
Streptomyces olivaceus	./kraken/kraken_contamlist_bacvireuk_kraken2_conf0_s.csv
Sinorhizobium sp. CCBAU 05631	./kraken/kraken_contamlist_bacvireuk_kraken2_conf0_s.csv
Mesorhizobium sp. B2-8-5	./kraken/kraken_contamlist_bacvireuk_kraken2_conf0_s.csv
Raoultella planticola	./kraken/kraken_contamlist_bacvireuk_kraken2_conf0_s.csv
Ornithinimicrobium sp. JY.X270	./kraken/kraken_contamlist_bacvireuk_kraken2_conf0_s.csv
Calothrix sp. NIES-2100	./kraken/kraken_contamlist_bacvireuk_kraken2_conf0_s.csv
Labrenzia sp. VG12	./kraken/kraken_contamlist_bacvireuk_kraken2_conf0_s.csv
Methylobacterium terrae	./kraken/kraken_contamlist_bacvireuk_kraken2_conf0_s.csv
Cupriavidus sp. MP-37	./kraken/kraken_contamlist_bacvireuk_kraken2_conf0_s.csv
Halomonas aestuarii	./kraken/kraken_contamlist_bacvireuk_kraken2_conf0_s.csv
Pseudomonas azotoformans	./kraken/kraken_contamlist_bacvireuk_kraken2_conf0_s.csv
Streptomyces sp. S4.7	./kraken/kraken_contamlist_bacvireuk_kraken2_conf0_s.csv
Pseudomonas sp. St290	./kraken/kraken_contamlist_bacvireuk_kraken2_conf0_s.csv
Arthrobacter sp. zg-Y462	./kraken/kraken_contamlist_bacvireuk_kraken2_conf0_s.csv
Mycobacterium paraintracellulare	./kraken/kraken_contamlist_bacvireuk_kraken2_conf0_s.csv
Flavobacterium sp. F-70	./kraken/kraken_contamlist_bacvireuk_kraken2_conf0_s.csv
Georgenia wutianyii	./kraken/kraken_contamlist_bacvireuk_kraken2_conf0_s.csv
Thermus sp. NEB1569	./kraken/kraken_contamlist_bacvireuk_kraken2_conf0_s.csv
Corynebacterium testudinoris	./kraken/kraken_contamlist_bacvireuk_kraken2_conf0_s.csv
Natribaculum sp. CGA3	./kraken/kraken_contamlist_bacvireuk_kraken2_conf0_s.csv
Leisingera sp. M523	./kraken/kraken_contamlist_bacvireuk_kraken2_conf0_s.csv
Agrobacterium vaccinii	./kraken/kraken_contamlist_bacvireuk_kraken2_conf0_s.csv
Streptomyces rimosus	./kraken/kraken_contamlist_bacvireuk_kraken2_conf0_s.csv
Varibaculum prostatecancerukia	./kraken/kraken_contamlist_bacvireuk_kraken2_conf0_s.csv
Gordonia jinghuaiqii	./kraken/kraken_contamlist_bacvireuk_kraken2_conf0_s.csv
Streptomyces hawaiiensis	./kraken/kraken_contamlist_bacvireuk_kraken2_conf0_s.csv
Rhodovulum sp. MB263	./kraken/kraken_contamlist_bacvireuk_kraken2_conf0_s.csv
Sphingomonas bisphenolicum	./kraken/kraken_contamlist_bacvireuk_kraken2_conf0_s.csv
Streptomyces sp. ADI95-16	./kraken/kraken_contamlist_bacvireuk_kraken2_conf0_s.csv
Streptomyces finlayi	./kraken/kraken_contamlist_bacvireuk_kraken2_conf0_s.csv
Hymenobacter baengnokdamensis	./kraken/kraken_contamlist_bacvireuk_kraken2_conf0_s.csv
Fusarium musae	./kraken/kraken_contamlist_bacvireuk_kraken2_conf0_s.csv
Deinococcus metallilatus	./kraken/kraken_contamlist_bacvireuk_kraken2_conf0_s.csv
Corynebacterium coyleae	./kraken/kraken_contamlist_bacvireuk_kraken2_conf0_s.csv
Halobellus limi	./kraken/kraken_contamlist_bacvireuk_kraken2_conf0_s.csv
Qipengyuania aquimaris	./kraken/kraken_contamlist_bacvireuk_kraken2_conf0_s.csv
Paenibacillus albicereus	./kraken/kraken_contamlist_bacvireuk_kraken2_conf0_s.csv
Brachybacterium ginsengisoli	./kraken/kraken_contamlist_bacvireuk_kraken2_conf0_s.csv
Cupriavidus cauae	./kraken/kraken_contamlist_bacvireuk_kraken2_conf0_s.csv
Rhizobium tropici	./kraken/kraken_contamlist_bacvireuk_kraken2_conf0_s.csv
Streptomyces cyanogenus	./kraken/kraken_contamlist_bacvireuk_kraken2_conf0_s.csv
Cnuibacter physcomitrellae	./kraken/kraken_contamlist_bacvireuk_kraken2_conf0_s.csv
Saccharomyces eubayanus	./kraken/kraken_contamlist_bacvireuk_kraken2_conf0_s.csv
Micromonospora terminaliae	./kraken/kraken_contamlist_bacvireuk_kraken2_conf0_s.csv
Herbiconiux sp. L3-i23	./kraken/kraken_contamlist_bacvireuk_kraken2_conf0_s.csv
Elizabethkingia bruuniana	./kraken/kraken_contamlist_bacvireuk_kraken2_conf0_s.csv
Aspergillus luchuensis	./kraken/kraken_contamlist_bacvireuk_kraken2_conf0_s.csv
Corynebacterium liangguodongii	./kraken/kraken_contamlist_bacvireuk_kraken2_conf0_s.csv
Staphylococcus simulans	./kraken/kraken_contamlist_bacvireuk_kraken2_conf0_s.csv
Halomonas sp. 18071143	./kraken/kraken_contamlist_bacvireuk_kraken2_conf0_s.csv
Phyllobacterium sp. 628	./kraken/kraken_contamlist_bacvireuk_kraken2_conf0_s.csv
Erwinia billingiae	./kraken/kraken_contamlist_bacvireuk_kraken2_conf0_s.csv
Corynebacterium anserum	./kraken/kraken_contamlist_bacvireuk_kraken2_conf0_s.csv
Mimasvirus GAP32	./kraken/kraken_contamlist_bacvireuk_kraken2_conf0_s.csv
Mucilaginibacter sp. SMC90	./kraken/kraken_contamlist_bacvireuk_kraken2_conf0_s.csv
Cellulomonas gilvus	./kraken/kraken_contamlist_bacvireuk_kraken2_conf0_s.csv
Streptococcus sp. KS 6	./kraken/kraken_contamlist_bacvireuk_kraken2_conf0_s.csv
Bifidobacterium eulemuris	./kraken/kraken_contamlist_bacvireuk_kraken2_conf0_s.csv
Bradyrhizobium sediminis	./kraken/kraken_contamlist_bacvireuk_kraken2_conf0_s.csv
Methylobacterium currus	./kraken/kraken_contamlist_bacvireuk_kraken2_conf0_s.csv
Thermosynechococcus sp. HN-54	./kraken/kraken_contamlist_bacvireuk_kraken2_conf0_s.csv
Sphingobium sp. LF-16	./kraken/kraken_contamlist_bacvireuk_kraken2_conf0_s.csv
Nocardia nova	./kraken/kraken_contamlist_bacvireuk_kraken2_conf0_s.csv
Neisseria subflava	./kraken/kraken_contamlist_bacvireuk_kraken2_conf0_s.csv
Aquiluna borgnonia	./kraken/kraken_contamlist_bacvireuk_kraken2_conf0_s.csv
Serratia sp. FDAARGOS_506	./kraken/kraken_contamlist_bacvireuk_kraken2_conf0_s.csv
Microbacterium pygmaeum	./kraken/kraken_contamlist_bacvireuk_kraken2_conf0_s.csv
Cellulomonas sp. C5510	./kraken/kraken_contamlist_bacvireuk_kraken2_conf0_s.csv
Agromyces sp. H17E-10	./kraken/kraken_contamlist_bacvireuk_kraken2_conf0_s.csv
Massilia sp. Dwa41.01b	./kraken/kraken_contamlist_bacvireuk_kraken2_conf0_s.csv
Halovenus salina	./kraken/kraken_contamlist_bacvireuk_kraken2_conf0_s.csv
Pseudomonas migulae	./kraken/kraken_contamlist_bacvireuk_kraken2_conf0_s.csv
Streptomyces dengpaensis	./kraken/kraken_contamlist_bacvireuk_kraken2_conf0_s.csv
Streptomyces formicae	./kraken/kraken_contamlist_bacvireuk_kraken2_conf0_s.csv
Lactococcus cremoris	./kraken/kraken_contamlist_bacvireuk_kraken2_conf0_s.csv
Mycobacterium sp. IDR2000157661	./kraken/kraken_contamlist_bacvireuk_kraken2_conf0_s.csv
Microcoleus vaginatus	./kraken/kraken_contamlist_bacvireuk_kraken2_conf0_s.csv
Streptomyces cadmiisoli	./kraken/kraken_contamlist_bacvireuk_kraken2_conf0_s.csv
Xanthomonas prunicola	./kraken/kraken_contamlist_bacvireuk_kraken2_conf0_s.csv
Mycobacterium paragordonae	./kraken/kraken_contamlist_bacvireuk_kraken2_conf0_s.csv
Haloglomus sp. ZY41	./kraken/kraken_contamlist_bacvireuk_kraken2_conf0_s.csv
Spirosoma rigui	./kraken/kraken_contamlist_bacvireuk_kraken2_conf0_s.csv
Mycobacterium conspicuum	./kraken/kraken_contamlist_bacvireuk_kraken2_conf0_s.csv
Nitrosospira briensis	./kraken/kraken_contamlist_bacvireuk_kraken2_conf0_s.csv
Staphylococcus cohnii	./kraken/kraken_contamlist_bacvireuk_kraken2_conf0_s.csv
Microbacterium terricola	./kraken/kraken_contamlist_bacvireuk_kraken2_conf0_s.csv
Synechococcus sp. A10-1-5-1	./kraken/kraken_contamlist_bacvireuk_kraken2_conf0_s.csv
Halovivax sp. CGA30	./kraken/kraken_contamlist_bacvireuk_kraken2_conf0_s.csv
Corynebacterium amycolatum	./kraken/kraken_contamlist_bacvireuk_kraken2_conf0_s.csv
Bradyrhizobium sp. CB3035	./kraken/kraken_contamlist_bacvireuk_kraken2_conf0_s.csv
Alcaligenes sp. 1735tsa3	./kraken/kraken_contamlist_bacvireuk_kraken2_conf0_s.csv
Xanthomonas sp. CFBP 8445	./kraken/kraken_contamlist_bacvireuk_kraken2_conf0_s.csv
Natronomonas gomsonensis	./kraken/kraken_contamlist_bacvireuk_kraken2_conf0_s.csv
Rhizobium sp. NIBRBAC000502774	./kraken/kraken_contamlist_bacvireuk_kraken2_conf0_s.csv
Staphylococcus sp. AntiMn-1	./kraken/kraken_contamlist_bacvireuk_kraken2_conf0_s.csv
Gordonia sp. JH63	./kraken/kraken_contamlist_bacvireuk_kraken2_conf0_s.csv
Corynebacterium simulans	./kraken/kraken_contamlist_bacvireuk_kraken2_conf0_s.csv
Thermothielavioides terrestris	./kraken/kraken_contamlist_bacvireuk_kraken2_conf0_s.csv
Atlantibacter hermannii	./kraken/kraken_contamlist_bacvireuk_kraken2_conf0_s.csv
Streptomyces sp. SAT1	./kraken/kraken_contamlist_bacvireuk_kraken2_conf0_s.csv
Rhodococcus sp. ABRD24	./kraken/kraken_contamlist_bacvireuk_kraken2_conf0_s.csv
Muricauda ruestringensis	./kraken/kraken_contamlist_bacvireuk_kraken2_conf0_s.csv
Streptomyces sp. BH-MK-02	./kraken/kraken_contamlist_bacvireuk_kraken2_conf0_s.csv
Pseudomonas sp. NIBRBAC000502773	./kraken/kraken_contamlist_bacvireuk_kraken2_conf0_s.csv
Shinella oryzae	./kraken/kraken_contamlist_bacvireuk_kraken2_conf0_s.csv
Streptomyces lusitanus	./kraken/kraken_contamlist_bacvireuk_kraken2_conf0_s.csv
Halorussus sp. XZYJT10	./kraken/kraken_contamlist_bacvireuk_kraken2_conf0_s.csv
Pseudomonas sp. HS6	./kraken/kraken_contamlist_bacvireuk_kraken2_conf0_s.csv
Phytohabitans suffuscus	./kraken/kraken_contamlist_bacvireuk_kraken2_conf0_s.csv
Blastococcus saxobsidens	./kraken/kraken_contamlist_bacvireuk_kraken2_conf0_s.csv
Paenibacillus antarcticus	./kraken/kraken_contamlist_bacvireuk_kraken2_conf0_s.csv
Pseudomonas sp. DTU12.3	./kraken/kraken_contamlist_bacvireuk_kraken2_conf0_s.csv
Haloterrigena turkmenica	./kraken/kraken_contamlist_bacvireuk_kraken2_conf0_s.csv
Streptomyces sp. CB01881	./kraken/kraken_contamlist_bacvireuk_kraken2_conf0_s.csv
Rhizobium oryzihabitans	./kraken/kraken_contamlist_bacvireuk_kraken2_conf0_s.csv
Cupriavidus sp. USMAA2-4	./kraken/kraken_contamlist_bacvireuk_kraken2_conf0_s.csv
Conexibacter woesei	./kraken/kraken_contamlist_bacvireuk_kraken2_conf0_s.csv
Micromonospora sp. WMMA2032	./kraken/kraken_contamlist_bacvireuk_kraken2_conf0_s.csv
Halobaculum sp. CBA1158	./kraken/kraken_contamlist_bacvireuk_kraken2_conf0_s.csv
Mycolicibacter hiberniae	./kraken/kraken_contamlist_bacvireuk_kraken2_conf0_s.csv
Calothrix sp. PCC 7507	./kraken/kraken_contamlist_bacvireuk_kraken2_conf0_s.csv
Gordonia amarae	./kraken/kraken_contamlist_bacvireuk_kraken2_conf0_s.csv
Streptomyces katrae	./kraken/kraken_contamlist_bacvireuk_kraken2_conf0_s.csv
Salinarchaeum sp. Harcht-Bsk1	./kraken/kraken_contamlist_bacvireuk_kraken2_conf0_s.csv
Gryllotalpicola protaetiae	./kraken/kraken_contamlist_bacvireuk_kraken2_conf0_s.csv
Peterkaempfera bronchialis	./kraken/kraken_contamlist_bacvireuk_kraken2_conf0_s.csv
Bradyrhizobium sp. 6(2017)	./kraken/kraken_contamlist_bacvireuk_kraken2_conf0_s.csv
Curtobacterium luteum	./kraken/kraken_contamlist_bacvireuk_kraken2_conf0_s.csv
Kluyveromyces marxianus	./kraken/kraken_contamlist_bacvireuk_kraken2_conf0_s.csv
Cellulomonas sp. zg.Y338	./kraken/kraken_contamlist_bacvireuk_kraken2_conf0_s.csv
Streptomyces sp. YIM 121038	./kraken/kraken_contamlist_bacvireuk_kraken2_conf0_s.csv
Enterobacter sichuanensis	./kraken/kraken_contamlist_bacvireuk_kraken2_conf0_s.csv
Mycolicibacterium aichiense	./kraken/kraken_contamlist_bacvireuk_kraken2_conf0_s.csv
Sphingopyxis sp. BSN-002	./kraken/kraken_contamlist_bacvireuk_kraken2_conf0_s.csv
Corynebacterium timonense	./kraken/kraken_contamlist_bacvireuk_kraken2_conf0_s.csv
Bacillus gobiensis	./kraken/kraken_contamlist_bacvireuk_kraken2_conf0_s.csv
Rhodococcus koreensis	./kraken/kraken_contamlist_bacvireuk_kraken2_conf0_s.csv
Streptococcus sp. oral taxon 431	./kraken/kraken_contamlist_bacvireuk_kraken2_conf0_s.csv
Halomicroarcula sp. DT1	./kraken/kraken_contamlist_bacvireuk_kraken2_conf0_s.csv
Sulfitobacter pontiacus	./kraken/kraken_contamlist_bacvireuk_kraken2_conf0_s.csv
Streptococcus constellatus	./kraken/kraken_contamlist_bacvireuk_kraken2_conf0_s.csv
Paenibacillus sp. E222	./kraken/kraken_contamlist_bacvireuk_kraken2_conf0_s.csv
Paenibacillus protaetiae	./kraken/kraken_contamlist_bacvireuk_kraken2_conf0_s.csv
Halapricum salinum	./kraken/kraken_contamlist_bacvireuk_kraken2_conf0_s.csv
Halorhabdus tiamatea	./kraken/kraken_contamlist_bacvireuk_kraken2_conf0_s.csv
Sphingomonas sp. So64.6b	./kraken/kraken_contamlist_bacvireuk_kraken2_conf0_s.csv
Streptomyces sp. CFMR 7	./kraken/kraken_contamlist_bacvireuk_kraken2_conf0_s.csv
Micromonospora maris	./kraken/kraken_contamlist_bacvireuk_kraken2_conf0_s.csv
Rathayibacter festucae	./kraken/kraken_contamlist_bacvireuk_kraken2_conf0_s.csv
Corynebacterium tuberculostearicum	./kraken/kraken_contamlist_bacvireuk_kraken2_conf0_s.csv
Actinoplanes teichomyceticus	./kraken/kraken_contamlist_bacvireuk_kraken2_conf0_s.csv
Mycetocola zhujimingii	./kraken/kraken_contamlist_bacvireuk_kraken2_conf0_s.csv
Stenotrophomonas sp. ASS1	./kraken/kraken_contamlist_bacvireuk_kraken2_conf0_s.csv
Cellulomonas fimi	./kraken/kraken_contamlist_bacvireuk_kraken2_conf0_s.csv
Streptococcus sp. Marseille-Q6470	./kraken/kraken_contamlist_bacvireuk_kraken2_conf0_s.csv
Mycolicibacterium rhodesiae	./kraken/kraken_contamlist_bacvireuk_kraken2_conf0_s.csv
Brachybacterium sp. SGAir0954	./kraken/kraken_contamlist_bacvireuk_kraken2_conf0_s.csv
Haloferacalesvirus Serpecor1	./kraken/kraken_contamlist_bacvireuk_kraken2_conf0_s.csv
Actinoalloteichus hoggarensis	./kraken/kraken_contamlist_bacvireuk_kraken2_conf0_s.csv
Streptomyces sp. HUAS 14-6	./kraken/kraken_contamlist_bacvireuk_kraken2_conf0_s.csv
Bradyrhizobium sp. CCBAU 51765	./kraken/kraken_contamlist_bacvireuk_kraken2_conf0_s.csv
Leisingera sp. M658	./kraken/kraken_contamlist_bacvireuk_kraken2_conf0_s.csv
Brevundimonas sp. BT-123	./kraken/kraken_contamlist_bacvireuk_kraken2_conf0_s.csv
Nocardia cyriacigeorgica	./kraken/kraken_contamlist_bacvireuk_kraken2_conf0_s.csv
Actinoplanes ianthinogenes	./kraken/kraken_contamlist_bacvireuk_kraken2_conf0_s.csv
Shewanella indica	./kraken/kraken_contamlist_bacvireuk_kraken2_conf0_s.csv
Hymenobacter sp. 5420S-77	./kraken/kraken_contamlist_bacvireuk_kraken2_conf0_s.csv
Bradyrhizobium quebecense	./kraken/kraken_contamlist_bacvireuk_kraken2_conf0_s.csv
Nakamurella sp. PAMC28650	./kraken/kraken_contamlist_bacvireuk_kraken2_conf0_s.csv
Sphingomonas sp. NIC1	./kraken/kraken_contamlist_bacvireuk_kraken2_conf0_s.csv
Bifidobacterium scardovii	./kraken/kraken_contamlist_bacvireuk_kraken2_conf0_s.csv
Arthrobacter sp. YA7-1	./kraken/kraken_contamlist_bacvireuk_kraken2_conf0_s.csv
Halomonas sp. THAF12	./kraken/kraken_contamlist_bacvireuk_kraken2_conf0_s.csv
Corynebacterium mustelae	./kraken/kraken_contamlist_bacvireuk_kraken2_conf0_s.csv
Rhodococcus sp. PBTS 1	./kraken/kraken_contamlist_bacvireuk_kraken2_conf0_s.csv
Drosophila melanogaster	./kraken/kraken_contamlist_bacvireuk_kraken2_conf0_s.csv
Citricoccus sp. SGAir0253	./kraken/kraken_contamlist_bacvireuk_kraken2_conf0_s.csv
Nocardioides sambongensis	./kraken/kraken_contamlist_bacvireuk_kraken2_conf0_s.csv
Streptococcus lutetiensis	./kraken/kraken_contamlist_bacvireuk_kraken2_conf0_s.csv
Actinomadura sp. NAK00032	./kraken/kraken_contamlist_bacvireuk_kraken2_conf0_s.csv
Planococcus versutus	./kraken/kraken_contamlist_bacvireuk_kraken2_conf0_s.csv
Chryseobacterium sp. C-17	./kraken/kraken_contamlist_bacvireuk_kraken2_conf0_s.csv
Cedecea neteri	./kraken/kraken_contamlist_bacvireuk_kraken2_conf0_s.csv
Agrobacterium rubi	./kraken/kraken_contamlist_bacvireuk_kraken2_conf0_s.csv
Neisseria zoodegmatis	./kraken/kraken_contamlist_bacvireuk_kraken2_conf0_s.csv
Corynebacterium kalinowskii	./kraken/kraken_contamlist_bacvireuk_kraken2_conf0_s.csv
Novosphingobium sp. Sx8-5	./kraken/kraken_contamlist_bacvireuk_kraken2_conf0_s.csv
Caldicellulosiruptor hydrothermalis	./kraken/kraken_contamlist_bacvireuk_kraken2_conf0_s.csv
Burkholderia perseverans	./kraken/kraken_contamlist_bacvireuk_kraken2_conf0_s.csv
Arthrobacter sp. QXT-31	./kraken/kraken_contamlist_bacvireuk_kraken2_conf0_s.csv
Mycolicibacterium boenickei	./kraken/kraken_contamlist_bacvireuk_kraken2_conf0_s.csv
Bradyrhizobium erythrophlei	./kraken/kraken_contamlist_bacvireuk_kraken2_conf0_s.csv
Halapricum desulfuricans	./kraken/kraken_contamlist_bacvireuk_kraken2_conf0_s.csv
Thermus scotoductus	./kraken/kraken_contamlist_bacvireuk_kraken2_conf0_s.csv
Rhodococcus sp. W8901	./kraken/kraken_contamlist_bacvireuk_kraken2_conf0_s.csv
Sphingobium sp. KCTC 72723	./kraken/kraken_contamlist_bacvireuk_kraken2_conf0_s.csv
Rhizobium sp. C104	./kraken/kraken_contamlist_bacvireuk_kraken2_conf0_s.csv
Stenotrophomonas sp. SAU14A_NAIMI4_5	./kraken/kraken_contamlist_bacvireuk_kraken2_conf0_s.csv
Streptococcus australis	./kraken/kraken_contamlist_bacvireuk_kraken2_conf0_s.csv
Exiguobacterium sp. N4-1P	./kraken/kraken_contamlist_bacvireuk_kraken2_conf0_s.csv
Tetrapisispora phaffii	./kraken/kraken_contamlist_bacvireuk_kraken2_conf0_s.csv
Halovivax sp. KZCA124	./kraken/kraken_contamlist_bacvireuk_kraken2_conf0_s.csv
Microlunatus elymi	./kraken/kraken_contamlist_bacvireuk_kraken2_conf0_s.csv
Macrococcus sp. IME1552	./kraken/kraken_contamlist_bacvireuk_kraken2_conf0_s.csv
Arthrobacter agilis	./kraken/kraken_contamlist_bacvireuk_kraken2_conf0_s.csv
Streptomyces davaonensis	./kraken/kraken_contamlist_bacvireuk_kraken2_conf0_s.csv
Corynebacterium sanguinis	./kraken/kraken_contamlist_bacvireuk_kraken2_conf0_s.csv
Sphingomonas sp. HMP9	./kraken/kraken_contamlist_bacvireuk_kraken2_conf0_s.csv
Microbacterium sp. PAMC22086	./kraken/kraken_contamlist_bacvireuk_kraken2_conf0_s.csv
Sphingomonas sp. HMP6	./kraken/kraken_contamlist_bacvireuk_kraken2_conf0_s.csv
Haloferax gibbonsii	./kraken/kraken_contamlist_bacvireuk_kraken2_conf0_s.csv
Protaetiibacter intestinalis	./kraken/kraken_contamlist_bacvireuk_kraken2_conf0_s.csv
Gibbsiella quercinecans	./kraken/kraken_contamlist_bacvireuk_kraken2_conf0_s.csv
Corynebacterium riegelii	./kraken/kraken_contamlist_bacvireuk_kraken2_conf0_s.csv
Ruania zhangjianzhongii	./kraken/kraken_contamlist_bacvireuk_kraken2_conf0_s.csv
Fusarium poae	./kraken/kraken_contamlist_bacvireuk_kraken2_conf0_s.csv
Bifidobacterium lemurum	./kraken/kraken_contamlist_bacvireuk_kraken2_conf0_s.csv
Halalkaliarchaeum desulfuricum	./kraken/kraken_contamlist_bacvireuk_kraken2_conf0_s.csv
Brachybacterium kimchii	./kraken/kraken_contamlist_bacvireuk_kraken2_conf0_s.csv
Halovivax limisalsi	./kraken/kraken_contamlist_bacvireuk_kraken2_conf0_s.csv
Pseudomonas maumuensis	./kraken/kraken_contamlist_bacvireuk_kraken2_conf0_s.csv
Vibrio scophthalmi	./kraken/kraken_contamlist_bacvireuk_kraken2_conf0_s.csv
Escherichia marmotae	./kraken/kraken_contamlist_bacvireuk_kraken2_conf0_s.csv
Cryobacterium arcticum	./kraken/kraken_contamlist_bacvireuk_kraken2_conf0_s.csv
Micromonospora purpureochromogenes	./kraken/kraken_contamlist_bacvireuk_kraken2_conf0_s.csv
Paraburkholderia caffeinilytica	./kraken/kraken_contamlist_bacvireuk_kraken2_conf0_s.csv
Nocardioides sp. zg-536	./kraken/kraken_contamlist_bacvireuk_kraken2_conf0_s.csv
Amycolatopsis sp. WQ 127309	./kraken/kraken_contamlist_bacvireuk_kraken2_conf0_s.csv
Dermabacter vaginalis	./kraken/kraken_contamlist_bacvireuk_kraken2_conf0_s.csv
Cronobacter dublinensis	./kraken/kraken_contamlist_bacvireuk_kraken2_conf0_s.csv
Synechococcus sp. NB0720_010	./kraken/kraken_contamlist_bacvireuk_kraken2_conf0_s.csv
Fulvia fulva	./kraken/kraken_contamlist_bacvireuk_kraken2_conf0_s.csv
Novosphingobium sp. PP1Y	./kraken/kraken_contamlist_bacvireuk_kraken2_conf0_s.csv
Halococcus dombrowskii	./kraken/kraken_contamlist_bacvireuk_kraken2_conf0_s.csv
Bradyrhizobium paxllaeri	./kraken/kraken_contamlist_bacvireuk_kraken2_conf0_s.csv
Sphingopyxis sp. QXT-31	./kraken/kraken_contamlist_bacvireuk_kraken2_conf0_s.csv
Actinomyces qiguomingii	./kraken/kraken_contamlist_bacvireuk_kraken2_conf0_s.csv
Colletotrichum lupini	./kraken/kraken_contamlist_bacvireuk_kraken2_conf0_s.csv
Streptomyces sp. NA02536	./kraken/kraken_contamlist_bacvireuk_kraken2_conf0_s.csv
Chryseobacterium sp. 3008163	./kraken/kraken_contamlist_bacvireuk_kraken2_conf0_s.csv
Rhizobium sp. CIAT894	./kraken/kraken_contamlist_bacvireuk_kraken2_conf0_s.csv
Halococcus qingdaonensis	./kraken/kraken_contamlist_bacvireuk_kraken2_conf0_s.csv
Brachybacterium sp. Z12	./kraken/kraken_contamlist_bacvireuk_kraken2_conf0_s.csv
Streptantibioticus cattleyicolor	./kraken/kraken_contamlist_bacvireuk_kraken2_conf0_s.csv
Halanaeroarchaeum sp. HSR-CO	./kraken/kraken_contamlist_bacvireuk_kraken2_conf0_s.csv
Streptomyces sp. ST1015	./kraken/kraken_contamlist_bacvireuk_kraken2_conf0_s.csv
Microbacterium sp. PAMC21962	./kraken/kraken_contamlist_bacvireuk_kraken2_conf0_s.csv
Ruegeria sp. YS9	./kraken/kraken_contamlist_bacvireuk_kraken2_conf0_s.csv
Micromonospora ferruginea	./kraken/kraken_contamlist_bacvireuk_kraken2_conf0_s.csv
Dermacoccus nishinomiyaensis	./kraken/kraken_contamlist_bacvireuk_kraken2_conf0_s.csv
Micromonospora sagamiensis	./kraken/kraken_contamlist_bacvireuk_kraken2_conf0_s.csv
Blastococcus sp. PRF04-17	./kraken/kraken_contamlist_bacvireuk_kraken2_conf0_s.csv
Pseudomonas phytophila	./kraken/kraken_contamlist_bacvireuk_kraken2_conf0_s.csv
Microbacterium paludicola	./kraken/kraken_contamlist_bacvireuk_kraken2_conf0_s.csv
Streptomyces sp. S8	./kraken/kraken_contamlist_bacvireuk_kraken2_conf0_s.csv
Nitrosospira sp. NRS527	./kraken/kraken_contamlist_bacvireuk_kraken2_conf0_s.csv
Nocardia sp. CS682	./kraken/kraken_contamlist_bacvireuk_kraken2_conf0_s.csv
Haladaptatus salinisoli	./kraken/kraken_contamlist_bacvireuk_kraken2_conf0_s.csv
Arthrobacter sp. UKPF54-2	./kraken/kraken_contamlist_bacvireuk_kraken2_conf0_s.csv
Chroococcidiopsis sp. CCMEE 29	./kraken/kraken_contamlist_bacvireuk_kraken2_conf0_s.csv
Flavobacterium endoglycinae	./kraken/kraken_contamlist_bacvireuk_kraken2_conf0_s.csv
Streptomyces subrutilus	./kraken/kraken_contamlist_bacvireuk_kraken2_conf0_s.csv
Halomonas sp. BDJS001	./kraken/kraken_contamlist_bacvireuk_kraken2_conf0_s.csv
Thermus sp. CCB_US3_UF1	./kraken/kraken_contamlist_bacvireuk_kraken2_conf0_s.csv
Halalkalicoccus jeotgali	./kraken/kraken_contamlist_bacvireuk_kraken2_conf0_s.csv
Ralstonia pickettii	./kraken/kraken_contamlist_bacvireuk_kraken2_conf0_s.csv
Amycolatopsis aidingensis	./kraken/kraken_contamlist_bacvireuk_kraken2_conf0_s.csv
Salinirubellus sp. BND22	./kraken/kraken_contamlist_bacvireuk_kraken2_conf0_s.csv
Micromonospora aurantiaca	./kraken/kraken_contamlist_bacvireuk_kraken2_conf0_s.csv
Brevibacterium sandarakinum	./kraken/kraken_contamlist_bacvireuk_kraken2_conf0_s.csv
Halobiforma lacisalsi	./kraken/kraken_contamlist_bacvireuk_kraken2_conf0_s.csv
Pseudonocardia dioxanivorans	./kraken/kraken_contamlist_bacvireuk_kraken2_conf0_s.csv
Mycobacterium lentiflavum	./kraken/kraken_contamlist_bacvireuk_kraken2_conf0_s.csv
Methanosarcina flavescens	./kraken/kraken_contamlist_bacvireuk_kraken2_conf0_s.csv
Rahnella sp. ERMR1:05	./kraken/kraken_contamlist_bacvireuk_kraken2_conf0_s.csv
Streptomyces seoulensis	./kraken/kraken_contamlist_bacvireuk_kraken2_conf0_s.csv
Gramella echinicola	./kraken/kraken_contamlist_bacvireuk_kraken2_conf0_s.csv
Pseudomonas sp. 7SR1	./kraken/kraken_contamlist_bacvireuk_kraken2_conf0_s.csv
Ornithinimicrobium sp. HY006	./kraken/kraken_contamlist_bacvireuk_kraken2_conf0_s.csv
Pseudomonas sp. KU26590	./kraken/kraken_contamlist_bacvireuk_kraken2_conf0_s.csv
Aeromicrobium sp. zg.Y50	./kraken/kraken_contamlist_bacvireuk_kraken2_conf0_s.csv
Streptomyces gobiensis	./kraken/kraken_contamlist_bacvireuk_kraken2_conf0_s.csv
Arthrobacter sunyaminii	./kraken/kraken_contamlist_bacvireuk_kraken2_conf0_s.csv
Agrococcus jejuensis	./kraken/kraken_contamlist_bacvireuk_kraken2_conf0_s.csv
[truncated: 2,845 more rows]
