# Supplementary material for: Towards geospatially-resolved public-health surveillance via wastewater sequencing
Source: Nat Commun. 2024 Sep 27;15:8386. doi: 10.1038/s41467-024-52427-x (PMC11436780; doi:10.1038/s41467-024-52427-x)
Supplement: Supplementary file 7 — Supplementary Dataset 3 [file 41467_2024_52427_MOESM7_ESM.csv]

sample_id	sampling.date	LOCATION_TYPE	POPSIZE	ph_lab	ph_field	air_temp	specific_conductivity	humidity	turbidity	salinity	water_temp	sars_cov2_copies	Archaea_confidence_0.0	Bacteria_confidence_0.0	Eukaryota_confidence_0.0	Viruses_confidence_0.0	read_counts_raw	read_counts_post_qc	# contigs (>= 0 bp)	# contigs (>= 1000 bp)	# contigs (>= 5000 bp)	# contigs (>= 10000 bp)	# contigs (>= 25000 bp)	# contigs (>= 50000 bp)	Total length (>= 0 bp)	Total length (>= 1000 bp)	Total length (>= 5000 bp)	Total length (>= 10000 bp)	Total length (>= 25000 bp)	Total length (>= 50000 bp)	# contigs	Largest contig	Total length	GC (%)	N50	N75	L50	L75	# N's per 100 kbp	# CheckV Complete	# CheckV High-quality	# CheckV Low-quality	# CheckV Medium-quality	num_unclassified_krakenconf0	perc_unclassified_krakenconf0
WG0W-210119-14	1/19/21	Dormitory	414	7.91	8.2	21	640	49.1	229.2	0.31	25.2	BDL	3204	10191666	37915	10200	17803364	10531940	30386	1590	6	0	0	0	11637291	2435471	38704	0	0	0	5354	9814	5034155	51.98	981	690	1673	3203	0	0	3	730	2	288955	2.743606591
WG0W-210126-14	1/26/21	Dormitory	414	8.74	7.41	23	606	81.8	9.8	0.29	27.2	BDL	345	21986727	2289	75	38323740	22185515	26755	1017	1	0	0	0	9002811	1473890	5558	0	0	0	3541	5558	3181931	53.26	947	668	1138	2158	0	0	0	695	0	196079	0.883815408
WG0W-220112	1/12/22	Dormitory	414	8.45	8.67	22	735	70.5	155.61	0.36	22.1	3600	1858	10840825	17463	5279	33910019	11753156	30784	603	5	1	0	0	8366041	908306	35700	11508	0	0	3232	11508	2632978	48.6	785	608	1070	2031	170.49	0	5	594	3	887731	7.553128709
WG0W-220112-34	1/12/22	Dormitory	414	8.45	8.67	22	735	70.5	155.61	0.36	22.1	3600	261	7564791	2841	497	28941187	8071690	31185	852	23	2	0	0	8276414	1500205	165637	23816	0	0	3230	13127	3095405	48.5	978	663	901	1873	243.2	0	0	498	0	503300	6.235373261
WG0W-220119	1/19/22	Dormitory	414	8.68	8.63	17	953	77.8	86.32	0.47	25.4	1000	1353	6170829	5224	651	33563641	6421212	13923	240	2	0	0	0	3795430	333691	15502	0	0	0	1588	9863	1223984	51.79	744	601	568	1028	133.09	0	0	201	0	243155	3.786746178
WG0W-220119-34	1/19/22	Dormitory	414	8.68	8.63	17	953	77.8	86.32	0.47	25.4	1000	360	6457565	2036	852	28164474	6618460	30578	1292	33	3	0	0	9091277	2439239	223807	43052	0	0	3712	15882	4091239	54.56	1201	753	933	2022	145.68	0	1	673	3	157647	2.381928727
WG0W-220126	1/26/22	Dormitory	414	8.56	8.86	24	1145	81.9	62.66	0.57	25.6	9300	318	8059272	1920	115	26843381	8566865	20912	749	11	4	0	0	6413994	1260336	98585	51548	0	0	2974	13858	2777154	48.14	927	673	883	1774	127.94	0	1	423	0	505240	5.897606651
WG0W-220126-34	1/26/22	Dormitory	414	8.56	8.86	24	1145	81.9	62.66	0.57	25.6	9300	2173	7557312	1955	727	37166303	7853941	35482	1124	40	5	0	0	9721498	2136142	288557	55343	0	0	3718	12269	3887297	51.16	1112	712	942	2064	331.85	0	1	693	0	291774	3.715001169
WG0V-210112-14	1/12/21	Dormitory	766	8.1	8.12	23	188	78.8	59.54	0.09	24.8	742	1856	12269713	5170	2373	32058826	12534519	25651	2371	16	2	0	0	11776776	3818303	115197	24063	0	0	6319	13565	6567401	54.58	1135	763	1870	3639	3.2	0	1	591	4	255407	2.037629047
WG0V-210119-14	1/19/21	Dormitory	766	8.18	8.27	21	273	40	21.53	0.13	24.7	BDL	1008	9083233	2033	379	28194227	9282720	19089	1832	17	4	0	0	8903844	3148363	126268	48665	0	0	4572	13536	5066683	56.4	1229	803	1281	2559	86.84	0	1	446	0	196067	2.112171863
WG0V-210126-14	1/26/21	Dormitory	766	8.53	7.7	26	507	Missing	42.46	0.24	26.4	BDL	1145	14521305	4372	951	35574846	14802492	34177	3194	77	10	0	0	16235578	5985612	558310	126728	0	0	7584	16200	9034060	56.25	1366	849	1928	4048	0.89	0	1	1108	0	274719	1.855896967
WG0V-220105	1/5/22	Dormitory	766	8.6	8.81	22	467	97	16.65	0.22	24.9	60450	2783	8674281	8679	1777	32646168	9146701	27062	625	6	1	0	0	7805139	945644	47803	13530	0	0	3185	13530	2645043	52.96	819	620	1047	1985	169.15	0	6	456	11	459181	5.020181593
WG0V-220105-34	1/5/22	Dormitory	766	8.6	8.81	22	467	97	16.65	0.22	24.9	60450	177	3429377	2813	83	42901370	3622504	13613	224	2	0	0	0	3134060	340005	14931	0	0	0	1133	7466	940837	51.8	823	614	370	707	325.35	0	0	108	0	190054	5.246481439
WG0V-220112	1/12/22	Dormitory	766	8.47	8.47	22	511	70.5	40.39	0.25	24.8	1800	1017	4932011	961	411	28920961	5067512	11342	215	0	0	0	0	3222207	289897	0	0	0	0	1480	4023	1121477	52.04	744	593	535	962	268.66	0	1	120	1	133112	2.62677227
WG0V-220112-34	1/12/22	Dormitory	766	8.47	8.47	22	511	70.5	40.39	0.25	24.8	1800	179	2375967	1020	140	31761765	2471773	9366	135	0	0	0	0	2181577	184099	0	0	0	0	739	2559	583849	52.23	770	611	259	474	548.77	0	0	55	0	94467	3.821831536
WG0V-220119	1/19/22	Dormitory	766	8.5	8.7	20	546	65.4	21.8	0.25	24.9	34500	814	5921081	844	1789	28563656	6110763	15788	561	8	1	0	0	4804477	953482	57815	15122	0	0	2092	15122	1976263	55.23	975	662	597	1223	171.18	1	3	259	2	186235	3.047655424
WG0V-220119-34	1/19/22	Dormitory	766	8.5	8.7	20	546	65.4	21.8	0.25	24.9	34500	643	6305718	3877	203	25587803	6463386	21962	446	7	3	0	0	5439701	773632	71474	38738	0	0	1990	13849	1814036	51.66	890	645	588	1188	194.1	0	0	353	0	152945	2.366329351
WG0V-220126	1/26/22	Dormitory	766	8.8	8.77	24	545	81.9	27.68	0.26	26.3	199425	2032	9612650	3409	4514	33892775	10070950	26438	1380	51	3	0	0	9385939	2771716	345337	41111	0	0	4086	16285	4594847	56.7	1261	742	957	2169	142.55	0	4	622	7	448345	4.451864025
WG0V-220126-34	1/26/22	Dormitory	766	8.8	8.77	24	545	81.9	27.68	0.26	26.3	199425	2656	15656735	5176	308	53776008	16353106	69253	3070	142	19	0	0	21376154	6262222	1004494	233651	0	0	8327	15620	9843206	51.27	1363	787	1919	4342	133.05	0	1	1647	3	688231	4.208564416
WG02g-220105	1/5/22	University Campus	1409	7.65	7.29	21	1071	87.3	40.86	0.53	25.9	60840	9755	2342932	322	368	20779427	2506286	9450	199	0	0	0	0	2604385	267005	0	0	0	0	1211	2921	952813	51.43	786	614	436	781	262.8	0	0	59	0	152909	6.101019596
WG02g-220105-34	1/5/22	University Campus	1409	7.65	7.29	21	1071	87.3	40.86	0.53	25.9	60840	9105	9727443	38710	864	26053860	10563226	49803	1443	29	4	0	0	13642954	2486726	206003	49868	0	0	5273	13756	5047444	51.32	986	663	1481	3068	174.96	0	0	1015	0	787104	7.45136003
WG02g-220112	1/12/22	University Campus	1409	7.53	8.17	21	741	75.4	72.67	0.36	25	18150	19641	11861199	2458	3162	29946166	12306382	30422	632	16	2	0	0	8556473	1033068	114833	27084	0	0	3395	13560	2838614	50.82	805	610	1069	2101	205.24	0	4	697	9	419922	3.412229524
WG02g-220112-34	1/12/22	University Campus	1409	7.53	8.17	21	741	75.4	72.67	0.36	25	18150	2272	11847987	2687	649	33149364	12236479	50439	2103	55	7	0	0	14913519	3918377	395515	84308	0	0	5830	15168	6444444	52.18	1212	757	1472	3165	147.23	0	0	1286	0	382884	3.129037364
WG02g-220119	1/19/22	University Campus	1409	8.15	8.51	14	756	83.8	35.11	0.37	24.7	23400	20148	11512671	4838	2325	28581337	11968186	32554	660	17	5	0	0	8971331	1149642	143235	65823	0	0	3356	14039	2940557	51.51	848	626	1011	2032	122.66	0	7	818	11	428204	3.577852149
WG02g-220126	1/26/22	University Campus	1409	8.08	8.56	21	940	93.5	49.18	0.46	25.6	78075	27212	12398112	3251	1116	29925775	13092942	32959	652	7	1	0	0	9285491	1066677	62285	14670	0	0	3708	14670	3078794	52.01	796	613	1189	2310	174.22	0	8	790	11	663251	5.065714031
WG02g-220126-34	1/26/22	University Campus	1409	8.08	8.56	21	940	93.5	49.18	0.46	25.6	78075	638	5026169	311	51	45859654	5086605	16285	703	41	13	0	0	5222015	1603451	417972	219019	0	0	2148	24480	2578037	58.27	1358	772	434	1086	180.02	0	1	302	0	59436	1.168480745
WG02c-220105	1/5/22	University Campus	1409	7.55	8.05	21	934	87.3	88.22	0.46	23.6	38400	30809	10129956	33599	1395	23836019	11609884	36379	652	2	0	0	0	10095804	886594	12682	0	0	0	4111	7148	3187075	50.67	763	604	1468	2656	111.86	0	6	530	8	1414125	12.18035426
WG02c-220105-34	1/5/22	University Campus	1409	7.55	8.05	21	934	87.3	88.22	0.46	23.6	38400	18727	10998303	5027	476	31298471	11504524	49162	2005	72	2	0	0	14757018	3806221	489369	23941	0	0	5835	13294	6414218	51.9	1210	751	1459	3173	150.18	0	0	1098	0	481991	4.189577943
WG02c-220112	1/12/22	University Campus	1409	7.6	7.91	21	724	75.4	73.38	0.35	22.4	21200	24263	12885430	15189	3848	34818773	14029232	34094	678	6	2	0	0	9706005	1020700	48659	22298	0	0	4017	11371	3231797	49.97	781	608	1359	2544	105.85	0	10	661	22	1100502	7.84434957
WG02c-220112-34	1/12/22	University Campus	1409	7.6	7.91	21	724	75.4	73.38	0.35	22.4	21200	3293	12532957	19318	634	32251240	13192999	56356	2098	62	11	1	0	16557229	3963710	492428	175706	26898	0	6521	26898	6958416	52.17	1143	721	1645	3586	142.42	0	0	1386	0	636797	4.826779719
WG02c-220119	1/19/22	University Campus	1409	7.88	8.45	14	978	83.8	82.6	0.48	19.2	385200	13309	13047051	28158	2002	32438604	13889547	43534	841	16	2	0	0	11788753	1432508	108570	25148	0	0	4241	13574	3687808	49.63	842	626	1293	2585	93.14	0	11	1220	15	799027	5.752721813
WG02c-220119-34	1/19/22	University Campus	1409	7.88	8.45	14	978	83.8	82.6	0.48	19.2	385200	638	4088617	235	1134	27471265	4170340	11678	250	8	1	0	0	2863557	413436	57179	11692	0	0	1117	11692	983802	51.58	861	627	335	677	369.89	0	0	150	1	79716	1.911498823
WG02-210105-14	1/5/21	University Campus	1409	7.87	7.58	15	812	66.9	144.2	0.4	23.8	481	50937	15405771	3050	4650	33858099	15813536	41859	3465	3	0	0	0	18304448	5282974	18785	0	0	0	9699	6534	9604531	51.48	1084	738	3002	5684	12.39	0	2	990	2	349128	2.207779462
WG02-210112-14	1/12/21	University Campus	1409	7.27	7.79	20.6	440	86.7	6.86	0.21	24.5	177	48046	14136435	6849	1403	29031762	14476197	52191	3715	17	1	0	0	21975016	5711357	107304	10284	0	0	11151	10284	10832845	53.03	1040	712	3426	6552	4.62	0	2	1278	3	283464	1.958138591
WG02-210119-14	1/19/21	University Campus	1409	6.9	6.97	15	653	64.2	62.44	0.32	23.1	63574	77433	14290857	3202	1685	29773266	14780738	47348	3831	4	1	0	0	20422844	5798171	29993	10668	0	0	10660	10668	10536773	51.33	1074	733	3319	6259	3.89	0	1	1035	1	407561	2.757379232
WG02-210126-14	1/26/21	University Campus	1409	7.79	7.82	20	457	90	27.85	0.22	25.5	26939	20456	16440500	3663	953	32690586	16817756	66490	3820	22	1	0	0	26163776	6050260	153058	15188	0	0	11636	15188	11412400	53.15	1052	711	3485	6806	3.68	0	0	2054	0	352184	2.094120048
WSSP-220112-34	1/12/22	Primary/Secondary School	530	8.58	NA	22		61.3				16275	2396	1143705	634	172	20831899	1236764	6090	108	0	0	0	0	1558079	155426	0	0	0	0	588	2669	478941	52.85	822	624	201	372	675.45	0	0	14	0	89857	7.265492851
WSSP-220119	1/19/22	Primary/Secondary School	530	8.83	NA	22		47.8				1400	38908	9532255	2494	1110	23261600	10021907	26503	371	1	0	0	0	7395064	503245	6853	0	0	0	2912	6853	2155855	51.77	709	583	1064	1912	162.07	0	1	276	0	447140	4.461625916
WSSP-220119-34	1/19/22	Primary/Secondary School	530	8.83	NA	22		47.8				1400	679	7952490	590	40	39294616	8083747	32792	1452	46	3	0	0	9577925	2738100	322107	39337	0	0	3819	14341	4358591	54.81	1276	781	958	2052	202.75	0	0	733	0	129948	1.607521858
WSSP-220126	1/26/22	Primary/Secondary School	530	8.83	NA	25		71.2				BDL	41547	11666386	2014	915	27391237	12200728	27325	550	10	3	0	0	7795048	858043	78250	35234	0	0	3144	12700	2557234	52.59	790	600	1028	1969	176.4	0	1	471	0	489866	4.015055495
WSSP-220126-34	1/26/22	Primary/Secondary School	530	8.83	NA	25		71.2				BDL	394	6950789	1782	322	38054515	7210681	28858	956	34	4	0	0	7972909	1836207	249657	46544	0	0	3068	13884	3270726	50.82	1121	720	767	1687	227.87	0	0	497	1	257394	3.569621233
WG0R-210105-14	1/5/21	Dormitory	417	8.96	9.06	19	57	47	80.46	0.03	21.5	BDL	3858	15840819	25036	18767	35660464	16062242	33082	2118	5	0	0	0	13618919	3306875	35000	0	0	0	6864	7246	6545880	51.8	1010	687	2085	4049	3.82	0	1	854	3	173762	1.081804147
WG0R-210112-14	1/12/21	Dormitory	417	8.83	8.88	23	142	78.8	2.96	0.07	25.1	BDL	14017	11833808	38349	1827	18674052	12263316	42358	4037	3	0	0	0	20303034	6203887	21073	0	0	0	11971	7907	11716629	52.87	1040	730	3698	7040	11.18	0	2	431	5	375315	3.060469126
WG0R-210119-14	1/19/21	Dormitory	417	7.03	8.41	21	403	49.1	449.3	0.19	21.9	BDL	3825	15085172	4172	1161	24303879	15296432	35344	2481	5	1	0	0	14824069	3827689	39264	10216	0	0	7425	10216	7246233	52.14	1044	716	2281	4374	9.52	0	0	709	0	202102	1.32123622
WG0R-210126-14	1/26/21	Dormitory	417	8.72	8.21	22	581	81	40.68	0.28	27	179	6437	20745535	13748	8969	39395424	21245898	58703	3997	48	3	0	0	24619857	6743584	319933	35247	0	0	11143	12924	11676524	53.88	1141	750	3149	6322	20.04	0	9	1713	2	471209	2.217882247
WG0R-220112	1/12/22	Dormitory	417	9.04	8.95	22	1256	70.5	125.49	0.62	23.5	3000	5919	6367760	1918	5535	19971709	6652649	22058	300	3	0	0	0	6054113	432621	19799	0	0	0	2369	8456	1785481	51.49	724	589	856	1544	236.13	0	3	272	2	271517	4.081336622
WG0R-220112-34	1/12/22	Dormitory	417	9.04	8.95	22	1256	70.5	125.49	0.62	23.5	3000	398	4976441	916	387	33342007	5144179	16462	304	6	2	0	0	4042875	476709	52894	26345	0	0	1569	13752	1312743	49.69	812	619	505	976	397.56	0	0	190	1	166037	3.227667622
WG0R-220119	1/19/22	Dormitory	417	8.76	9.14	17	1124	77.8	93.04	0.56	25	14900	1442	7203962	2127	6106	28091346	7434484	17740	319	3	2	0	0	4831959	489952	30315	23928	0	0	1925	11994	1542666	50.24	771	602	644	1219	217.35	0	1	344	3	220847	2.970576035
WG0R-220119-34	1/19/22	Dormitory	417	8.76	9.14	17	1124	77.8	93.04	0.56	25	14900	263	2379855	413	27	31811388	2440791	6679	116	0	0	0	0	1509721	156073	0	0	0	0	535	2628	432090	51.12	803	613	184	341	292.07	0	0	21	0	60233	2.467765573
WG0R-220126	1/26/22	Dormitory	417	9.1	9.23	24	11	81.9	95.27	0.55	26.6	7050	3382	9388987	3431	659	28011802	9794063	25656	646	5	1	0	0	7413789	1021440	37826	13525	0	0	3050	13525	2605155	52.82	840	619	956	1872	201.91	0	10	540	7	397604	4.059643072
WG0R-220126-34	1/26/22	Dormitory	417	9.1	9.23	24	11	81.9	95.27	0.55	26.6	7050	6097	6318874	1129	52	52822436	6593296	19720	377	2	0	0	0	5085274	565579	13128	0	0	0	2039	6564	1659593	46.3	791	608	679	1282	358.52	0	0	134	0	267144	4.051751961
WSAC-220119-34	1/19/22	Primary/Secondary School	1293	8.23	NA	23		49.6				1364	1489	4176743	529	118	47575392	4292648	14344	224	0	0	0	0	3324970	302524	0	0	0	0	1229	3052	971599	51.91	801	606	431	785	314.02	0	0	129	0	113769	2.650322132
WG0Hp-210105-14	1/5/21	Dormitory	421	9.01	8.44	17	274	62.1	4.44	0.13	24.9	BDL	1327	12262547	1702	524	31105292	12354906	20148	1491	6	1	0	0	8571720	2416303	58631	19382	0	0	4192	19382	4286769	50.21	1113	746	1231	2415	2.1	0	0	389	0	88806	0.718791385
WG0Hp-210112-14	1/12/21	Dormitory	421	8.67	8.65	22	31	81.6	3.03	0.02	25.2	BDL	2933	14157694	2296	3176	30549359	14421007	28811	1708	3	0	0	0	11373840	2585117	17477	0	0	0	5254	6186	5011830	50.97	1019	695	1630	3112	4.39	0	0	584	0	254908	1.767615812
WG0Hp-210119-14	1/19/21	Dormitory	421	7.93	7.78	18	408	54.3	53.02	0.2	23.9	BDL	2311	13658321	17807	544	26404222	13879216	42241	2299	20	1	0	0	16255753	3528227	134775	12196	0	0	7354	12196	6970829	53.9	1005	687	2257	4359	0	0	2	1177	4	200233	1.442682353
WG0Hp-210126-14	1/26/21	Dormitory	421	7.35	7.45	23	331	81.8	22.95	0.16	28.6	48303	613	16037151	14815	2264	30179238	16278357	33473	2123	44	1	0	0	13910171	3568943	274101	13845	0	0	6464	13845	6565247	54.1	1071	720	1846	3711	10.66	0	5	1009	2	223514	1.373074691
WG0Hp-220112	1/12/22	Dormitory	421	8.3	8.77	19	734	100	127.28	0.36	25.2	3150	8011	6238009	2975	2401	29410465	6455146	17704	238	0	0	0	0	4903241	320237	0	0	0	0	1954	3968	1443851	51.7	715	590	727	1288	199.67	0	2	146	1	203750	3.156396463
WG0Hp-220112-34	1/12/22	Dormitory	421	8.3	8.77	19	734	100	127.28	0.36	25.2	3150	934	1970786	437	102	29216766	2052874	7500	132	0	0	0	0	1846585	186030	0	0	0	0	723	2476	583322	51.67	795	624	250	460	623.5	0	0	24	0	80615	3.926933655
WG0Hp-220119	1/19/22	Dormitory	421	8.03	8.43	17	694	77.8	90.7	0.34	25.8	700	1695	4968550	742	914	29677231	5136465	13101	194	0	0	0	0	3343382	262531	0	0	0	0	1341	4825	1033456	50.77	767	605	484	870	220.91	1	0	148	1	164564	3.203837659
WG0Hp-220119-34	1/19/22	Dormitory	421	8.03	8.43	17	694	77.8	90.7	0.34	25.8	700	35	5532010	148	32	37397995	5635226	20215	1841	84	13	0	0	8600923	3960985	629228	173205	0	0	3999	18354	5463492	58.66	1666	946	886	1982	117.36	0	0	619	0	103001	1.827806019
WG0Hp-220126	1/26/22	Dormitory	421	8.56	8.45	22	854	90.7	22.18	0.42	27	42900	2227	8753481	2928	535	23979114	9075568	18517	398	15	1	0	0	5233641	701586	112107	13831	0	0	2128	13831	1858311	52.36	840	625	650	1295	185.22	0	2	347	1	316397	3.486250117
WG0Hp-220126-34	1/26/22	Dormitory	421	8.56	8.45	22	854	90.7	22.18	0.42	27	42900	306	4883298	940	93	28099899	5048698	20633	720	24	2	0	0	5919871	1356956	168780	24289	0	0	2409	13534	2499373	54.61	1102	707	618	1345	220.46	0	0	345	0	164061	3.249570483
WG0A-210105-14	1/5/21	Dormitory	250	8.59	8.4	16	146	69.3	9.33	0.07	22.7	BDL	2637	12625763	12009	5633	27748548	12880631	40847	2974	11	3	0	0	17567850	4587275	88656	37817	0	0	9440	13843	9073983	53.8	1006	707	2924	5589	3.2	0	4	589	0	234589	1.821253943
WG0A-210112-14	1/12/21	Dormitory	250	8.62	7.29	21.5	517	84.2	14.23	0.25	22.1	BDL	NA	NA	NA	NA	24047141	NA	NA	NA	NA	NA	NA	NA	NA	NA	NA	NA	NA	NA	NA	NA	NA	NA	NA	NA	NA	NA	NA	NA	NA	NA	NA	NA	NA
WG0A-210119-14	1/19/21	Dormitory	250	7.38	7.51	16	2	57.9	8.44	0	19.7	BDL	763	10785702	23274	459	22894275	11160960	33062	1710	12	0	0	0	12438749	2648965	74339	0	0	0	5390	8646	5157441	54.13	1013	693	1641	3188	4.27	0	2	998	2	350762	3.142758329
WG0A-210126-14	1/26/21	Dormitory	250	7.62	7.43	21	311	90	171.66	0.15	24	BDL	1219	14113780	12109	205	24933305	14378393	39625	2298	22	5	0	0	15633999	3718617	162126	60612	0	0	6843	13872	6847562	53.34	1075	721	2013	3963	6.86	0	0	1159	1	251080	1.746231307
WG01-210105-14	1/5/21	University Campus	643	7.54	7.3	15	1657	66.9	7.72	0.84	23.6	8038	25347	25890826	13550	1293	52002552	26449194	82495	4395	17	1	0	0	32334804	6702669	129016	15884	0	0	15327	15884	14173137	54.91	969	678	4786	9174	2.89	0	6	1794	6	518178	1.959144766
WG01-210112-14	1/12/21	University Campus	643	7.31	7.38	21.1	1930	84.1	7.27	0.98	24	818	15706	21028574	27492	1080	39444293	21597069	68481	3646	23	2	0	0	26768467	5513150	160080	27970	0	0	12836	16142	11771779	54.96	958	672	4027	7724	1.7	0	2	1487	5	524217	2.427259921
WG01-210119-14	1/19/21	University Campus	643	7.29	7.24	13	1074	59.2	6.53	0.53	23.3	BDL	15300	18343557	44459	1259	30928948	18986982	58897	3711	7	0	0	0	23957168	5596003	45431	0	0	0	11788	8561	11177408	52.71	1001	703	3704	7025	0.63	0	6	1367	8	582407	3.067401654
WG01-210126-14	1/26/21	University Campus	643	7.75	7.48	20	1751	90	21.48	0.89	24.4	8746	6230	15972618	6233	1102	29717311	16283238	42807	2637	6	2	0	0	17230984	4022374	52984	26827	0	0	8397	13508	7992691	53.56	1003	703	2612	4992	18.77	0	2	1136	4	297055	1.824299319
WG01-220105	1/5/22	University Campus	643	7.49	1.81	21	2401	87.3	10.15	1.23	24.6	22088	49219	14802187	21251	1816	37697710	15845388	43041	523	6	0	0	0	11558823	753730	44681	0	0	0	4173	8617	3131833	51.85	717	584	1499	2718	160	0	6	677	7	970915	6.127429634
WG01-220105-34	1/5/22	University Campus	643	7.49	1.81	21	2401	87.3	10.15	1.23	24.6	22088	10392	6621246	8723	262	28854450	7003350	26367	571	2	0	0	0	6907688	861818	17225	0	0	0	2744	9347	2294292	52.15	832	616	885	1702	293.21	0	0	270	1	362727	5.179335604
WG01-220112	1/12/22	University Campus	643	7.76	7.7	21	2472	75.4	13.53	1.27	24.1	5900	14067	10326556	15033	1328	24425100	10941963	33731	451	3	1	0	0	9123966	659946	23636	12536	0	0	3365	12536	2564875	51.78	726	592	1195	2183	161.61	0	4	566	10	584979	5.346197935
WG01-220112-34	1/12/22	University Campus	643	7.76	7.7	21	2472	75.4	13.53	1.27	24.1	5900	1634	5609288	3085	239	32515623	5845419	21044	327	0	0	0	0	5055925	473669	0	0	0	0	1891	4663	1515464	52.11	795	606	651	1202	267.11	0	0	194	1	231173	3.954772104
WG01-220119	1/19/22	University Campus	643	7.88	7.94	14	2699	83.8	11.51	1.39	23.9	28463	15099	13504966	19032	1604	32678950	14383243	43182	675	17	6	0	0	11682089	1164593	151613	76059	0	0	4091	15055	3407889	51.24	789	610	1290	2540	139.38	0	10	933	24	842542	5.857802722
WG01-220119-34	1/19/22	University Campus	643	7.88	7.94	14	2699	83.8	11.51	1.39	23.9	28463	117	3378996	454	81	30610971	3476734	10130	169	0	0	0	0	2338550	230833	0	0	0	0	961	2661	762680	51.25	791	614	340	616	288.72	0	0	77	0	97086	2.792448315
WG01-220126	1/26/22	University Campus	643	7.75	7.96	21	2750	93.5	9.73	1.42	24.4	4985	13250	13611104	11098	1255	29246318	14437446	41375	670	11	5	0	0	11282931	1130869	106093	66466	0	0	4119	13810	3414607	51.86	796	609	1321	2564	118.34	0	11	951	19	800739	5.5462649
WG01-220126-34	1/26/22	University Campus	643	7.75	7.96	21	2750	93.5	9.73	1.42	24.4	4985	0	84	0	0	101	100	NA	NA	NA	NA	NA	NA	NA	NA	NA	NA	NA	NA	NA	NA	NA	NA	NA	NA	NA	NA	NA	NA	NA	NA	NA	16	16
WSNS-220126	1/26/22	Primary/Secondary School	1741	8.23	NA	26		74				5850	28360	9973138	6684	638	26954127	10649686	33152	996	9	5	0	0	9978653	1601079	88284	64089	0	0	4205	13533	3736697	53.77	882	638	1282	2542	168.6	0	4	632	10	640866	6.01769855
WSNS-220126-34	1/26/22	Primary/Secondary School	1741	8.23	NA	26		74				5850	2020	9927963	1175	429	41924850	10341253	42163	2120	122	13	0	0	13397143	4373434	864749	154749	0	0	5436	13830	6623365	52	1400	814	1217	2782	223.12	0	0	1081	1	409666	3.961473527
WSNB-220119	1/19/22	Primary/Secondary School	1138	8.62	NA	19		67.7				2200	23497	13913128	4665	6076	29842719	14619664	34017	548	6	0	0	0	9563891	816157	37273	0	0	0	3811	7672	2961301	50.83	745	600	1328	2453	151.01	0	9	506	9	672298	4.598587218
WSNB-220119-34	1/19/22	Primary/Secondary School	1138	8.62	NA	19		67.7				2200	NA	NA	NA	NA	72	NA	NA	NA	NA	NA	NA	NA	NA	NA	NA	NA	NA	NA	NA	NA	NA	NA	NA	NA	NA	NA	NA	NA	NA	NA	NA	NA	NA
WSNB-220126	1/26/22	Primary/Secondary School	1138	8.22	NA	23		81.8				1353667	38707	13595604	8127	2021	31737687	14217897	34224	586	8	0	0	0	9502178	896849	58675	0	0	0	3588	8755	2874709	51.95	773	602	1203	2271	165.79	0	5	576	11	573438	4.033212507
WSNB-220126-34	1/26/22	Primary/Secondary School	1138	8.22	NA	23		81.8				1353667	3911	4762116	2726	73	51744755	5003454	20476	440	21	2	0	0	5094102	872496	151984	21878	0	0	1838	10939	1804424	53.31	973	660	471	1044	265.96	0	0	223	0	234628	4.689320617
WC0Dg-220105	1/5/22	Wastewater Treatment Plant	829725	7.15	6.85	22	17974	97	36.22	10.61	25.7	784200	45060	14881759	11806	870	38860941	16481195	39219	508	1	0	0	0	10637149	717645	7430	0	0	0	4040	7430	3035186	52.25	727	587	1459	2634	121.21	0	5	440	5	1541700	9.354297428
WC0Dg-220105-34	1/5/22	Wastewater Treatment Plant	829725	7.15	6.85	22	17974	97	36.22	10.61	25.7	784200	8473	8262085	3501	198	30737234	8979356	26703	450	4	1	0	0	6954591	649060	28949	13566	0	0	2799	13566	2200133	49.29	775	599	969	1788	301.75	0	0	255	0	705099	7.852445097
WC0Dg-220112	1/12/22	Wastewater Treatment Plant	829725	7.37	7.15	22	15025	70.8	41.67	8.72	24.5	140100	46069	11129460	13686	344	24604041	12286152	35261	547	5	0	0	0	9792949	791476	32145	0	0	0	3795	7528	2931480	52.65	744	596	1338	2449	119.7	0	4	476	2	1096593	8.925438982
WC0Dg-220112-34	1/12/22	Wastewater Treatment Plant	829725	7.37	7.15	22	15025	70.8	41.67	8.72	24.5	140100	13039	7235119	4501	183	30423832	7872426	25215	369	0	0	0	0	6548043	516487	0	0	0	0	2628	4518	1992823	51.41	729	592	940	1709	240.06	0	0	162	0	619584	7.870305799
WC0Dg-220119	1/19/22	Wastewater Treatment Plant	829725	7.23	6.96	17	14987	77.8	45.09	8.7	24.5	33000	16973	8597216	3251	778	29553978	9322216	18755	338	0	0	0	0	5559560	442652	0	0	0	0	2513	4061	1883728	51.18	728	596	930	1649	157.51	0	2	123	2	703998	7.551831024
WC0Dg-220119-34	1/19/22	Wastewater Treatment Plant	829725	7.23	6.96	17	14987	77.8	45.09	8.7	24.5	33000	545	3107761	557	119	55804785	3200013	7399	126	0	0	0	0	1727303	171388	0	0	0	0	667	3426	530672	51.82	809	599	231	425	353.51	0	0	28	0	91031	2.844707193
WC0Dg-220126	1/26/22	Wastewater Treatment Plant	829725	7.19	7.02	22	17828	90.7	40.3	10.51	24.6	76500	38504	15290899	13547	833	31063745	16813840	39606	513	0	0	0	0	10775888	702545	0	0	0	0	3928	4169	2951264	52.16	724	595	1437	2570	141.53	0	7	528	4	1470057	8.743136607
WC0Dg-220126-34	1/26/22	Wastewater Treatment Plant	829725	7.19	7.02	22	17828	90.7	40.3	10.51	24.6	76500	NA	NA	NA	NA	23469154	3825888	13765	354	23	3	0	0	3653550	678602	181577	41271	0	0	1437	13757	1401272	52.18	965	657	377	822	272.04	0	0	173	0	NA	NA
WC0Dc-220105	1/5/22	Wastewater Treatment Plant	829725	7.46	7.55	22	16730	96.4	90.31	9.87	17.3	613200	13650	8541471	3594	611	20617967	9064886	25324	414	0	0	0	0	7270493	567119	0	0	0	0	2953	4012	2224200	51.75	724	589	1064	1925	177.68	0	1	263	5	505560	5.577124743
WC0Dc-220105-34	1/5/22	Wastewater Treatment Plant	829725	7.46	7.55	22	16730	96.4	90.31	9.87	17.3	613200	4138	8337774	1519	205	25234229	8706044	26404	557	17	2	0	0	7253129	990749	127907	21504	0	0	2854	10935	2502358	45.99	854	615	843	1722	225.39	0	0	286	0	362408	4.162717303
WC0Dc-220112	1/12/22	Wastewater Treatment Plant	829725	7.82	7.54	21	14466	71	83.72	8.42	14.2	401100	32010	14547225	7363	639	32330947	15607184	38131	502	6	0	0	0	10620564	740218	42657	0	0	0	3922	9155	2993510	52.48	733	595	1397	2543	106.26	0	5	469	7	1019947	6.535112292
WC0Dc-220112-34	1/12/22	Wastewater Treatment Plant	829725	7.82	7.54	21	14466	71	83.72	8.42	14.2	401100	5536	7977993	1746	260	24818067	8449592	27290	416	16	3	0	0	7231836	708812	112952	34506	0	0	2756	13554	2251697	50.89	789	601	892	1726	276.9	0	0	257	0	464057	5.492063996
WC0Dc-220119	1/19/22	Wastewater Treatment Plant	829725	7.62	7.56	17	13818	77.8	79.54	8.02	17.1	56000	14553	9342071	1943	755	28983105	9837326	22568	330	11	3	0	0	6601452	553468	98630	37470	0	0	2800	13233	2181733	52.2	740	592	960	1795	177.84	0	2	218	3	478004	4.859084674
WC0Dc-220119-34	1/19/22	Wastewater Treatment Plant	829725	7.62	7.56	17	13818	77.8	79.54	8.02	17.1	56000	64	3382096	147	24	42290987	3437824	12350	528	7	2	0	0	3566462	903642	66484	30899	0	0	1546	17094	1596713	54.08	1121	724	429	877	178.99	0	0	189	0	55493	1.614189673
WC0Dc-220126	1/26/22	Wastewater Treatment Plant	829725	7.68	7.73	24	15135	81.9	83.43	8.84	17.1	82400	25728	16466171	8077	1005	33021588	17345267	35806	519	3	0	0	0	9852380	742148	15969	0	0	0	3713	5663	2829415	52.31	729	591	1320	2408	138.62	0	5	538	4	844286	4.867529569
WC0Dc-220126-34	1/26/22	Wastewater Treatment Plant	829725	7.68	7.73	24	15135	81.9	83.43	8.84	17.1	82400	229	5968185	1757	47	44145026	6165545	22414	774	47	3	0	0	6243907	1555806	319079	36817	0	0	2364	12559	2634157	54.55	1197	736	557	1268	231.38	0	0	405	0	195327	3.168041106
WC0Dg-210105-14	1/5/21	Wastewater Treatment Plant	829725	7.2	6.37	16.7	5191	62.1	39.48	2.81	24	18580	23668	21565192	11181	1262	37181490	22596689	56708	3541	9	0	0	0	22710241	5288735	57602	0	0	0	11239	7553	10607442	53.39	998	700	3557	6714	0.28	0	3	992	6	995386	4.405008185
WC0Dg-210112-14	1/12/21	Wastewater Treatment Plant	829725	7.02	7.04	22.2	1141	81.6	41.35	0.59	26.5	17496	26340	19050032	22120	685	32563392	19991154	48288	3316	1	0	0	0	20008075	5060369	5441	0	0	0	10190	5441	9856591	53.24	1014	716	3185	6041	1.01	0	4	841	1	891977	4.46185848
WC0Dg-210126-14	1/26/21	Wastewater Treatment Plant	829725	6.8	6.54	21	2017	90	74.06	1.03	26.6	13710	92153	21694708	22571	1349	36344406	23058028	61496	4538	0	0	0	0	25977788	7049432	0	0	0	0	13305	4533	13119816	53.07	1057	723	4061	7789	1.07	0	4	1135	7	1247247	5.409165953
WC0Dc-210105-14	1/5/21	Wastewater Treatment Plant	829725	7.43	7.22	NA					20.7	19889	22231	18106395	6573	1502	32296071	18721445	52284	3856	3	0	0	0	21828420	5726595	20320	0	0	0	11406	9434	10959701	52.24	1027	714	3612	6789	1.28	0	2	940	8	584744	3.123391384
WC0Dc-210112-14	1/12/21	Wastewater Treatment Plant	829725	7.52	NA	NA						47988	31991	21058784	7303	2221	34834771	21666352	56247	3878	3	0	0	0	23215586	5869469	17012	0	0	0	11712	6349	11323183	52.4	1019	719	3672	6950	1.77	0	3	1141	5	566053	2.612590251
WC0Dc-210119-14	1/19/21	Wastewater Treatment Plant	829725	7.28	NA	16		57.9			24.7	80232	20061	14047850	14941	1063	21652920	14578227	36332	3207	1	0	0	0	16245377	4837290	5706	0	0	0	8943	5706	8857692	52.7	1057	744	2808	5284	0.79	0	3	595	6	494312	3.390755268
WC0Dc-210126-14	1/26/21	Wastewater Treatment Plant	829725	7.48	7.52	23	2007	81.8	141.78	1.03	16.9	47130	18526	13562747	9680	609	21289013	13986366	38977	3099	1	0	0	0	16859255	4715967	5915	0	0	0	8983	5915	8801105	52.91	1047	728	2791	5300	0.8	0	2	749	4	394804	2.822777554
WM08-220105	1/5/22	Hospital/Medical Campus	340	8.07	8.37	23	1249	97	47.95	0.62	26.3	282750	25536	13706091	12395	7234	32676866	14601128	41388	583	11	1	0	0	11448209	908863	74147	13518	0	0	4393	13518	3402692	52.15	732	591	1519	2822	213.77	0	11	713	6	849872	5.820591395
WM08-220105-34	1/5/22	Hospital/Medical Campus	340	8.07	8.37	23	1249	97	47.95	0.62	26.3	282750	1742	7730345	2044	428	27064878	8021036	32805	942	31	2	0	0	9003563	1708815	215487	22007	0	0	3580	11030	3476605	50.27	984	669	972	2060	287.84	0	1	564	1	286477	3.571571054
WM08-220112	1/12/22	Hospital/Medical Campus	340	8.37	8.45	22	1395	68.4	60.96	0.7	24.5	314250	13152	8071574	2502	10470	25210169	8412479	23440	346	1	0	0	0	6466493	485621	6314	0	0	0	2530	6314	1902082	51.51	718	585	906	1649	268.55	0	7	388	12	314781	3.741834006
WM08-220112-34	1/12/22	Hospital/Medical Campus	340	8.37	8.45	22	1395	68.4	60.96	0.7	24.5	314250	628	6604056	2513	611	28189894	6798007	23882	566	29	4	0	0	6242169	1085196	218614	54059	0	0	2354	13767	2274159	51.23	953	652	620	1355	301.43	0	1	440	1	190199	2.797864139
WM08-220119	1/19/22	Hospital/Medical Campus	340	8.36	8.94	20	1193	65.4	70.77	0.59	24.5	41880	10881	9182011	4419	6657	30202039	9627794	23566	336	5	0	0	0	6566818	482719	37654	0	0	0	2665	8921	2010137	50.93	724	589	962	1737	239.83	0	2	315	0	423826	4.402109144
WM08-220119-34	1/19/22	Hospital/Medical Campus	340	8.36	8.94	20	1193	65.4	70.77	0.59	24.5	41880	490	2076700	47191	91	32693305	2644709	26455	344	2	0	0	0	5422494	494471	14566	0	0	0	1526	7283	1285762	53.89	843	633	507	950	471.32	0	0	134	0	520237	19.67085982
WM08-220126	1/26/22	Hospital/Medical Campus	340	8.51	9.02	26	1046	76.3	69.56	0.52	25.3	47550	21836	14288361	6619	14112	30574072	14909157	33201	505	12	1	0	0	9237643	818054	92801	13479	0	0	3435	13479	2733826	52.11	755	595	1138	2174	204.51	0	6	558	9	578229	3.878348051
WM08-220126-34	1/26/22	Hospital/Medical Campus	340	8.51	9.02	26	1046	76.3	69.56	0.52	25.3	47550	2039	8217325	3721	194	38106689	8579553	34540	791	21	0	0	0	8841079	1380392	140183	0	0	0	3220	9210	3007704	53.14	928	659	920	1902	201.75	0	0	487	3	356274	4.152593964
WM06-220105	1/5/22	Hospital/Medical Campus	340	7.36	7.3	23	1041	97	95.85	0.5	31.8	361950	10976	8601867	8003	1698	20826727	9458980	27007	593	11	4	0	0	7652453	942746	92035	46259	0	0	3131	13517	2627492	51.95	819	617	1008	1942	173.93	0	5	730	3	836436	8.842771631
WM06-220105-34	1/5/22	Hospital/Medical Campus	340	7.36	7.3	23	1041	97	95.85	0.5	31.8	361950	4745	8770839	2188	893	28416385	9270684	44141	1295	37	8	0	0	11835260	2360715	297505	91294	0	0	4519	13586	4535700	51.42	1040	690	1204	2567	276.61	0	0	1043	0	492019	5.307256725
WM06-220112	1/12/22	Hospital/Medical Campus	340	7.9	7.87	22	1082	68.4	49.07	0.53	28.5	280800	5920	10858670	3184	4195	32482305	11229710	29317	587	16	2	0	0	8128528	1008269	121544	23458	0	0	3117	13458	2689255	51.62	843	618	954	1899	182.13	0	6	791	16	357741	3.185665525
WM06-220112-34	1/12/22	Hospital/Medical Campus	340	7.9	7.87	22	1082	68.4	49.07	0.53	28.5	280800	300	7121779	1490	994	30114073	7385851	34063	1034	38	9	0	0	9104996	1986740	296316	115319	0	0	3359	13844	3561990	51	1134	711	841	1857	227.85	0	0	779	0	261288	3.537683065
WM06-220119	1/19/22	Hospital/Medical Campus	340	8.13	8.38	11	1003	51.3	53.57	0.49	29.4	34543	5958	12596424	9275	1544	39539542	13633807	36188	976	21	7	0	0	10332226	1683766	192021	96712	0	0	4242	14338	3864247	53.04	906	640	1237	2520	207.28	0	6	961	5	1020606	7.485847497
WM06-220119-34	1/19/22	Hospital/Medical Campus	340	8.13	8.38	11	1003	51.3	53.57	0.49	29.4	34543	1614	9266529	512	878	29471943	9453293	44079	2018	57	10	0	0	13489212	3872246	424533	129395	0	0	5380	16724	6169750	52.27	1280	783	1322	2874	135.82	0	0	1249	0	183760	1.943872892
WM06-220126	1/26/22	Hospital/Medical Campus	340	8.36	8.7	26	1105	74	69.55	0.54	29.2	124950	19344	11669669	7048	1125	25763425	12505184	23153	493	5	3	0	0	6824291	789102	56673	37051	0	0	2863	13484	2352906	52.09	793	609	932	1791	164.82	0	5	408	6	807998	6.461304368
WM06-220126-34	1/26/22	Hospital/Medical Campus	340	8.36	8.7	26	1105	74	69.55	0.54	29.2	124950	1316	1662174	1525	58	48799906	1776475	7728	89	0	0	0	0	1666447	125966	0	0	0	0	439	4350	360324	51.7	804	624	150	278	702.15	0	0	22	0	111402	6.270957936
WG0Hm-210105-14	1/5/21	Dormitory	425	7.66	7.98	17	214	62.1	108.82	0.1	23.6	1724	8051	3969903	4052	455	53777019	4073401	15744	712	0	0	0	0	5633055	992939	0	0	0	0	2426	2981	2186398	52.63	946	695	816	1489	0	0	0	254	0	90940	2.232532471
WG0Hm-210112-14	1/12/21	Dormitory	425	8.07	8.42	22	156	81.6	14.53	0.07	25	BDL	1130	13714781	8795	346	30382294	14040716	35165	1598	8	0	0	0	12924017	2438938	48947	0	0	0	5545	7545	5118021	54.37	966	669	1721	3326	0.98	0	2	923	0	315664	2.248204436
WG0Hm-210119-14	1/19/21	Dormitory	425	8.27	8.38	18	119	54.3	9.5	0.06	25.2	BDL	4426	16028382	22448	1976	31459705	16338196	40077	2991	8	0	0	0	17238356	4611287	49976	0	0	0	8910	7410	8714050	52.5	1043	723	2742	5258	5.97	0	10	927	7	280964	1.719675783
WG0Hm-210126-14	1/26/21	Dormitory	425	8.37	7.53	23	734	81.8	270.65	0.34	26.3	2158	3119	13302438	1711	292	31904772	13458356	33315	1228	9	1	0	0	11628974	1956650	63851	10707	0	0	4598	10707	4257411	54.07	946	668	1405	2751	0	0	0	977	0	150796	1.120463748
WG0Hm-220112	1/12/22	Dormitory	425	8.25	8.59	19	470	100	132.32	0.23	22.7	BDL	1103	6040088	299	262	45710352	6205651	8535	161	0	0	0	0	2340756	206683	0	0	0	0	1037	2032	783691	52.07	734	600	384	680	201.23	0	0	95	0	163899	2.641125
WG0Hm-220112-34	1/12/22	Dormitory	425	8.25	8.59	19	470	100	132.32	0.23	22.7	BDL	171	2129083	551	92	39103633	2214846	4459	70	0	0	0	0	999999	94565	0	0	0	0	353	2539	283836	52.25	792	620	124	225	107.1	0	0	19	0	84949	3.835435963
WG0Hm-220119	1/19/22	Dormitory	425	9.02	8.99	17	838	77.8	43.2	0.41	25.9	415	1062	5502780	3531	704	25512747	5814100	14892	223	0	0	0	0	4002776	302131	0	0	0	0	1545	3816	1166790	50.18	728	588	556	1004	199.52	0	2	214	1	306023	5.263462961
WG0Hm-220119-34	1/19/22	Dormitory	425	9.02	8.99	17	838	77.8	43.2	0.41	25.9	415	213	9793947	13330	922	38552661	10094808	59256	3137	65	9	0	0	19012018	5732161	503434	128433	0	0	8463	17090	9404986	56.08	1234	767	2209	4649	91.83	0	0	1825	0	286396	2.837062379
WG0Hm-220126	1/26/22	Dormitory	425	8.62	8.73	22	462	90.7	38.53	0.22	27.7	37200	2250	11081031	7293	3178	35177722	11727158	37444	800	15	2	0	0	10232717	1359699	104525	23912	0	0	3890	13283	3405472	53.62	848	623	1177	2359	143.03	0	13	822	6	633406	5.401189274
WG0Hm-220126-34	1/26/22	Dormitory	425	8.62	8.73	22	462	90.7	38.53	0.22	27.7	37200	1054	8963785	1298	580	42149894	9185809	34180	1143	50	8	0	0	9521687	2244726	361131	96203	0	0	3644	13814	3922714	51.23	1151	719	880	1976	309.76	0	2	692	1	219092	2.385113821
WR03-220105	1/5/22	University Campus	212	7.62	7.46	22	14998	96.4	2.79	8.71	26	759	126666	12451015	16018	3000	30985818	13506784	46954	632	8	1	0	0	12898494	967792	59008	13113	0	0	4599	13113	3550118	50.45	731	589	1591	2957	166.59	0	7	535	4	910085	6.737984408
WR03-220105-34	1/5/22	University Campus	212	7.62	7.46	22	14998	96.4	2.79	8.71	26	759	5546	2144986	1889	133	28262444	2314516	10782	158	1	0	0	0	2573444	238161	9714	0	0	0	943	9714	757771	50.76	790	607	318	596	439.71	0	0	45	0	161962	6.997661714
WR03-220112	1/12/22	University Campus	212	7.3	7.07	21	25067	70.9	7.7	15.27	23.1	2400	48530	12212789	1357	2282	46929427	12741781	35492	954	22	6	1	0	10378542	1679727	201155	90274	25362	0	4105	25362	3789495	53.96	912	647	1180	2426	67.29	0	5	917	3	476823	3.742200561
WR03-220112-34	1/12/22	University Campus	212	7.3	7.07	21	25067	70.9	7.7	15.27	23.1	2400	2838	7324199	154	5318	31323302	7543080	33633	2620	64	10	0	0	12783918	5118362	482679	133863	0	0	5948	17902	7417375	56.96	1449	870	1450	3097	130.65	0	0	1169	1	210571	2.791578506
WR03-220119	1/19/22	University Campus	212	7.72	7.71	14	4112	86.6	7.74	2.2	16.4	508	42060	9878852	12059	2503	33313070	10755193	37189	340	2	0	0	0	9726596	450188	12048	0	0	0	3362	6116	2403767	50.32	689	573	1271	2235	141.2	0	3	298	1	819719	7.621611253
WR03-220119-34	1/19/22	University Campus	212	7.72	7.71	14	4112	86.6	7.74	2.2	16.4	508	7134	5453829	2889	246	32187205	5883495	21752	278	0	0	0	0	5377076	371543	0	0	0	0	2074	3132	1562860	52.12	735	597	763	1358	217.81	0	0	136	0	419397	7.128365028
WR03-220126	1/26/22	University Campus	212	7.55	7.32	22		90.7	10.16		22.4	240	35427	12979196	5701	258	30947102	13982000	36249	700	13	0	0	0	10460621	1149613	90388	0	0	0	4079	8931	3365381	46.39	791	603	1304	2538	137.1	0	4	499	3	961418	6.876112144
WR03-220126-34	1/26/22	University Campus	212	7.55	7.32	22		90.7	10.16		22.4	240	832	5460288	1445	72	42044650	5559284	17305	475	17	3	0	0	4653646	849137	128967	45293	0	0	1863	16622	1784545	51.95	953	671	520	1089	237.2	0	0	219	0	96647	1.738479272
WG0P-210105-14	1/5/21	Dormitory	1280	7.21	7.28	16	499	69.3	130.57	0.24	22.7	15099	74361	18639016	25140	2140	34774988	19774629	78130	4484	34	1	0	0	30514298	7131914	222655	10639	0	0	13103	10639	13059323	52.82	1071	722	3902	7603	4.75	0	3	2177	1	1033972	5.228780778
WG0P-210112-14	1/12/21	Dormitory	1280	7.91	7.8	21	531	84.1	32.71	0.25	23.4	14239	5513	9261933	2570	407	21714623	9464088	27571	1283	0	0	0	0	9901437	1880240	0	0	0	0	4250	4976	3954523	53.76	978	699	1382	2566	0	0	0	602	1	193665	2.046314447
WG0P-210119-14	1/19/21	Dormitory	1280	7.92	8.04	16	750	57.9	33.22	0.37	22	214620	28233	14750606	4017	956	29043202	15132476	53936	3246	9	0	0	0	21555734	5159115	63736	0	0	0	9910	9761	9738031	52.22	1059	711	2963	5794	3.59	0	2	1523	4	348664	2.304077667
WG0P-210126-14	1/26/21	Dormitory	1280	8.7	8.22	21	738	90	40.07	0.36	24.7	568153	6154	12948818	10913	928	25478861	13189340	29710	1545	4	0	0	0	11223694	2327694	24404	0	0	0	5085	6998	4756662	53.83	988	692	1596	3041	0.21	0	0	792	2	222527	1.687173126
WG0P-220105	1/5/22	Dormitory	1280	7.95	8.34	21	988	90	41.76	0.49	24.4	56100	80409	14024815	4258	1401	31300871	15116440	41814	578	6	0	0	0	11285243	874159	33192	0	0	0	4178	6066	3255439	51.11	754	599	1454	2684	94.8	0	7	760	6	1005557	6.652075489
WG0P-220105-34	1/5/22	Dormitory	1280	7.95	8.34	21	988	90	41.76	0.49	24.4	56100	16041	10266375	4496	155	28435513	10959737	48940	1437	34	2	0	0	13663223	2574188	229258	23700	0	0	5384	11850	5215953	50.5	985	666	1472	3116	216.62	0	0	810	1	672670	6.137647281
WG0P-220112	1/12/22	Dormitory	1280	7.85	8.26	21	746	70.9	56.8	0.36	24	19950	3421	6869883	1779	1250	17007274	6994969	15443	285	8	4	0	0	4255370	460918	77569	46874	0	0	1602	13522	1328116	52.13	798	608	515	998	94.95	0	1	418	4	118636	1.696018953
WG0P-220112-34	1/12/22	Dormitory	1280	7.85	8.26	21	746	70.9	56.8	0.36	24	19950	503	10450450	1757	798	31576994	10672132	44224	1831	59	9	0	0	13151181	3579506	451816	115103	0	0	5075	13779	5796928	53.53	1258	767	1226	2710	131.69	0	0	1266	0	218624	2.048550374
WG0P-220119	1/19/22	Dormitory	1280	8.54	8.73	14	925	86.6	74.28	0.46	23.7	114480	7022	10322793	2925	4777	32333054	10740929	28417	631	16	7	0	0	7952842	1077687	135848	80527	0	0	3083	13491	2700109	51.99	849	622	929	1867	161.14	0	10	764	10	403412	3.755838997
WG0P-220119-34	1/19/22	Dormitory	1280	8.54	8.73	14	925	86.6	74.28	0.46	23.7	114480	65	3962366	211	18	51531497	4032386	11034	443	10	3	0	0	3156227	809592	83315	36815	0	0	1335	13777	1415603	49.96	1168	725	350	744	317.32	0	0	153	0	69726	1.729149938
WG0P-220126	1/26/22	Dormitory	1280	8.65	8.72	22	927	90.7	39.83	0.45	24.7	237600	5704	11885134	4855	4146	28314870	12456859	38958	943	22	3	0	0	10962438	1604867	161684	39085	0	0	4221	13847	3799146	51.05	881	643	1259	2536	92.94	0	14	1108	15	557020	4.471592719
WG0P-220126-34	1/26/22	Dormitory	1280	8.65	8.72	22	927	90.7	39.83	0.45	24.7	237600	203	4694607	4891	86	38392212	5874777	36582	1049	30	2	0	0	9333278	1826422	196512	20951	0	0	3516	10941	3522381	49.57	1034	710	985	2025	373.19	0	0	403	2	1174990	20.00058896
WG0Y-210126-14	1/26/21	Dormitory	650	8.32	7.6	21	235	90	52.34	0.11	24.6	44078	1871	15420064	10891	1728	29278152	15751241	41848	2392	9	2	0	0	16272646	3638097	66222	23757	0	0	7450	13663	7128490	52.35	1009	705	2319	4431	0.84	0	5	1006	6	316687	2.010552692
WG0Kg-220105	1/5/22	Dormitory	370	7.56	8.18	21	479	90	31.63	0.23	23.4	12867	8789	10151284	14935	701	33216440	10830872	33884	1095	31	4	0	0	10336915	2019336	221848	58130	0	0	4127	15563	4046170	55.19	997	666	1099	2359	82.99	0	17	823	17	655163	6.049032802
WG0Kg-220105-34	1/5/22	Dormitory	370	7.56	8.18	21	479	90	31.63	0.23	23.4	12867	2522	6612838	4188	133	28051602	6908232	25446	816	19	5	0	0	7230739	1475856	149470	61651	0	0	2949	13508	2908773	53.04	1015	677	795	1683	215.73	0	0	352	0	288551	4.176915309
WG0Kg-220112	1/12/22	Dormitory	370	8.97	8.68	21	1124	75.4	206.83	0.56	24.2	29100	12551	6077800	2875	1142	14421649	6515018	15892	347	0	0	0	0	4744461	476993	0	0	0	0	2063	4999	1609605	51.27	774	604	726	1326	153.39	0	2	242	4	420650	6.456620688
WG0Kg-220112-34	1/12/22	Dormitory	370	8.97	8.68	21	1124	75.4	206.83	0.56	24.2	29100	1426	6963640	538	449	26813487	7276452	28009	704	11	1	0	0	7256903	1160110	80629	10673	0	0	2794	10673	2566651	48.56	908	657	834	1667	313.6	0	0	475	0	310399	4.26580152
WG0Kg-220119	1/19/22	Dormitory	370	9.05	9.23	14	1761	83.8	80.6	0.89	20.9	16000	6985	12582645	6320	4449	36166730	13285785	31298	748	10	2	0	0	8982545	1221398	77221	25138	0	0	3634	13880	3125456	49.01	840	621	1123	2223	161.9	0	12	811	11	685386	5.158791897
WG0Kg-220119-34	1/19/22	Dormitory	370	9.05	9.23	14	1761	83.8	80.6	0.89	20.9	16000	2027	6557400	7178	188	47363561	6731074	18529	294	6	1	0	0	4490681	441881	40021	12122	0	0	1666	12122	1349668	48.65	788	613	559	1052	292.74	0	0	170	0	164281	2.440635774
WG0Kg-220126	1/26/22	Dormitory	370	9.07	8.89	22	1131	90.7	140.13	0.56	23.4	49000	12792	14086517	6796	3589	36625494	14957395	36060	814	13	3	0	0	10043945	1375491	101442	38312	0	0	3868	13807	3387644	51.02	854	625	1160	2341	108.36	0	20	929	26	847701	5.667437411
WG0Kg-220126-34	1/26/22	Dormitory	370	9.07	8.89	22	1131	90.7	140.13	0.56	23.4	49000	779	12775744	5520	1096	43817749	13465451	61092	3191	140	20	0	0	20005892	6537432	1020739	263071	0	0	8180	17855	9927060	51.46	1414	811	1858	4201	147.16	0	1	1667	3	682312	5.067130689
WG0KC-220105	1/5/22	Dormitory	370	7.73	8.17	21	968	90	653.85	0.48	22	186000	5987	12051682	37157	349	30547337	13188937	33100	634	7	0	0	0	9150241	961291	45441	0	0	0	3547	7480	2886160	52.09	790	610	1184	2235	117.73	0	7	696	15	1093762	8.293026193
WG0Kc-220105-34	1/5/22	Dormitory	370	7.73	8.17	21	968	90	653.85	0.48	22	186000	982	9433533	25109	106	30366353	9848627	38207	1674	75	22	8	0	12355253	3613159	813494	468170	229168	0	4862	30378	5776695	55.12	1304	770	1039	2498	86.47	0	0	931	0	388897	3.948743312
WG0Kc-220119	1/19/22	Dormitory	370	7.82	8.45	14	1325	83.8	129.19	0.67	16.5	11000	4218	8646323	2042	3904	32411149	9335500	20947	450	3	0	0	0	5703694	666478	21973	0	0	0	2318	9538	1894272	50.19	799	610	767	1456	221.09	0	6	397	6	679013	7.273450806
WG0Kc-220119-34	1/19/22	Dormitory	370	7.82	8.45	14	1325	83.8	129.19	0.67	16.5	11000	258	7226208	3198	109	41115987	7323876	27094	1237	68	15	0	0	8358367	2639458	527811	179444	0	0	3270	14007	4009989	54.8	1418	802	705	1649	184.36	0	0	590	1	94103	1.284879755
WG0L-210105-14	1/5/21	Dormitory	1069	7.96	7.89	15	489	66.9	26.77	0.24	22.4	13827	2291	8808044	5414	967	16570205	8986526	29177	1530	9	0	0	0	11191507	2396968	55106	0	0	0	5138	8777	4886856	54.19	988	700	1577	3048	0	0	1	796	2	169810	1.889606729
WG0L-210112-14	1/12/21	Dormitory	1069	7.51	7.27	21.1	2200	84.1	7.33	1.13	21.4	1630	22926	19090046	25889	1376	29402677	19755573	64339	4000	9	0	0	0	26118485	6081601	54614	0	0	0	12897	7238	12276138	52.83	993	704	4057	7708	3.5	0	12	1330	6	615336	3.114746406
WG0L-210119-14	1/19/21	Dormitory	1069	8.2	8.2	16	945	57.9	8.15	0.46	21.8	5799	3783	12017280	3208	1002	22203041	12200594	48367	2416	27	3	0	0	18599545	3899396	198804	38818	0	0	8049	14070	7746692	53.48	1004	696	2390	4727	3.49	0	12	1775	7	175321	1.436987412
WG0L-210126-14	1/26/21	Dormitory	1069	8.06	7.91	21	1389	90	59.25	0.69	24.8	3808	1361	13001577	2493	421	29861154	13178766	40278	1473	9	0	0	0	14041580	2237111	60361	0	0	0	5621	9045	5043436	54.65	927	661	1769	3398	2.18	0	0	1163	0	172914	1.312065181
WG0L-220105	1/5/22	Dormitory	1069	7.63	7.59	21	2232	87.3	7.91	1.14	24.7	33413	18479	10825729	11007	973	28913133	11449123	35584	395	1	0	0	0	9402991	539540	5555	0	0	0	3292	5555	2418861	52.37	705	583	1213	2166	192.9	0	2	539	13	592935	5.178868285
WG0L-220105-34	1/5/22	Dormitory	1069	7.63	7.59	21	2232	87.3	7.91	1.14	24.7	33413	1685	4510244	2921	94	34260755	4661928	15098	202	4	0	0	0	3612788	290868	24072	0	0	0	1349	8575	1038806	51.53	728	595	473	871	486.33	0	0	96	0	146984	3.152858646
WG0L-220112	1/12/22	Dormitory	1069	8.13	8.14	21	2170	75.4	18.96	1.11	24.1	10725	8928	15593909	18413	2803	39118303	16316935	42137	768	20	7	0	0	11557799	1341950	155035	74061	0	0	4122	11495	3556465	52.15	828	616	1250	2511	105.64	0	14	1023	29	692882	4.246397991
WG0L-220112-34	1/12/22	Dormitory	1069	8.13	8.14	21	2170	75.4	18.96	1.11	24.1	10725	1102	6470114	2885	184	23928147	6734783	29114	872	33	3	0	0	7982584	1695101	240763	31502	0	0	3078	10956	3167746	54.2	1091	687	766	1709	250.68	0	0	472	1	260498	3.86794942
WG0L-220119	1/19/22	Dormitory	1069	9.07	8.91	14	980	83.8	44.81	0.45	23.5	957750	1224	9587928	3988	6062	25554255	10031967	26392	526	5	0	0	0	7271112	832587	34246	0	0	0	2765	8707	2316787	50.47	819	612	890	1716	130.14	0	13	664	23	432765	4.313859884
WG0L-220119-34	1/19/22	Dormitory	1069	9.07	8.91	14	980	83.8	44.81	0.45	23.5	957750	39	4476874	133	19	36157192	4535362	17459	1727	84	23	9	0	7710167	3904532	838563	442588	268638	0	3495	31079	5150081	57.18	1801	1026	732	1686	104.23	0	0	456	0	58297	1.285388024
WG0L-220126	1/26/22	Dormitory	1069	7.91	8.09	22	2635	90.7	17.12	1.36	24.4	3700	9357	14587900	9969	1020	34802459	15270277	38662	614	15	0	0	0	10580600	1037991	101331	0	0	0	3898	8538	3206359	51.93	791	605	1255	2432	152.04	0	16	806	22	662031	4.335422337
WG0L-220126-34	1/26/22	Dormitory	1069	7.91	8.09	22	2635	90.7	17.12	1.36	24.4	3700	387	7609594	2275	149	42016972	7990763	30765	1051	25	3	0	0	8359107	1942214	184591	37277	0	0	3278	13766	3458703	50.14	1126	723	850	1823	325.18	0	0	560	0	378358	4.734942083
WSJF-220119	1/19/22	Primary/Secondary School	1063	8.87	NA	22		47.8				200	19241	9004710	3767	843	26610306	9314227	24499	439	14	3	0	0	6865898	738870	105179	31091	0	0	2515	11005	2116168	51.95	815	615	796	1559	147.67	0	12	503	10	285666	3.066985591
WSJF-220119-34	1/19/22	Primary/Secondary School	1063	8.87	NA	22		47.8				200	424	1834013	1572	28	46830935	1899121	6153	66	0	0	0	0	1229631	85869	0	0	0	0	377	2012	293295	51.66	768	613	136	244	134.68	0	0	31	0	63084	3.321747272
WSJF-220126	1/26/22	Primary/Secondary School	1063	8.65	NA	23		81.8				4200	57387	11154677	22991	578	28495379	11927576	28833	509	2	0	0	0	8146805	719154	13045	0	0	0	3238	7197	2506831	50.36	741	596	1139	2091	221	0	8	445	9	691943	5.801203866
WSJF-220126-34	1/26/22	Primary/Secondary School	1063	8.65	NA	23		81.8				4200	478	5510526	2453	34	50097678	5694208	20953	517	28	5	0	0	5349977	1047103	233202	63374	0	0	1892	13508	1973684	54.5	1063	694	459	1046	214.67	0	0	278	0	180717	3.173698607
WSGP-220112-34	1/12/22	Primary/Secondary School	578	8.63	NA	21		68.2				12514	335	1721382	330	328	32067406	1785408	5663	97	0	0	0	0	1380033	124514	0	0	0	0	536	2392	419540	52.21	806	603	193	345	466.22	0	0	18	0	63033	3.530453543
WSGP-220119	1/19/22	Primary/Secondary School	578	8.87	NA	15		83.4				67463	2419	5981984	708	3287	35897404	6141374	13562	215	1	0	0	0	3746575	300323	6298	0	0	0	1512	6298	1152300	51.29	737	593	540	981	226.07	0	4	87	2	152976	2.490908386
WSGP-220119-34	1/19/22	Primary/Secondary School	578	8.87	NA	15		83.4				67463	359	4116853	200	168	49348522	4187487	9052	208	8	0	0	0	2349300	343336	50467	0	0	0	1005	8425	872204	52.48	851	626	310	615	270.35	0	0	67	0	69907	1.669426078
WSGP-220126	1/26/22	Primary/Secondary School	578	8.64	NA	23		81.8				BDL	4366	8430691	754	1929	29409482	8723531	19502	299	1	0	0	0	5264643	428041	5123	0	0	0	2074	5123	1586293	49.9	724	594	737	1344	227.26	0	0	221	3	285791	3.276093132
WSGP-220126-34	1/26/22	Primary/Secondary School	578	8.64	NA	23		81.8				BDL	1981	16032518	7308	7466	56877982	16781113	74283	3614	167	27	1	0	23924414	7573114	1258104	334349	25820	0	9348	25820	11482764	54.3	1434	823	2079	4766	100.49	0	0	2354	3	731840	4.361093332
WSFE-220112-34	1/12/22	Primary/Secondary School	497	8.8	NA	19		96.9				37950	1038	5983027	727	104	28382738	6281757	23905	932	28	7	0	0	7093115	1730210	219499	85176	0	0	3018	13801	3161372	49.06	1098	721	790	1690	344.44	0	0	516	0	296861	4.725763827
WSFE-220119	1/19/22	Primary/Secondary School	497	8.71	NA	15		83.4				4725	8685	7667616	1626	280	25401091	7855339	20669	465	5	0	0	0	5856279	726601	36233	0	0	0	2373	8541	1997070	52.01	836	620	767	1473	125.88	0	0	483	0	177132	2.254924963
WSFE-220119-39	1/19/22	Primary/Secondary School	497	8.71	NA	15		83.4				4725	420	9752248	533	432	44809982	10016040	53544	4021	67	7	0	0	19650593	7340466	481522	81110	0	0	9510	14238	11153102	56.17	1354	831	2500	5147	94.2	0	0	1579	1	262407	2.619867732
WSFE-220126	1/26/22	Primary/Secondary School	497	8.71	NA	23		81.8				BDL	18972	11920955	2107	3059	32366288	12250882	28963	645	13	3	0	0	8097600	1067097	123183	51759	0	0	3116	20205	2720880	52.94	864	631	964	1899	113.01	0	5	748	2	305789	2.496057019
WSFE-220126-34	1/26/22	Primary/Secondary School	497	8.71	NA	23		81.8				BDL	705	5172770	2151	53	52270927	5401047	18592	405	8	1	0	0	4633069	699366	64285	11644	0	0	1773	11644	1608082	52.8	880	643	517	1059	375.48	0	0	217	0	225368	4.172672447
WG0E-210105-14	1/5/21	Dormitory	361	5.89	6.17	16	954	67.2	262.16	0.47	20.3	BDL	44542	8554859	17844	506	16011042	9376334	35436	1522	1	0	0	0	12506877	2317777	6282	0	0	0	5540	6282	5083647	54.31	955	674	1752	3334	0	0	0	538	0	758583	8.09040079
WG0E-210119-14	1/19/21	Dormitory	361	7.66	7.57	18	11	50.4	118.2	0	21.9	BDL	1117	13706974	5951	585	30623268	13927134	31226	1220	8	0	0	0	10852692	1829606	44307	0	0	0	4488	6652	4033553	54.78	936	656	1414	2717	0	0	0	829	0	212507	1.52584875
WG0E-210126-14	1/26/21	Dormitory	361	8.55	8.18	21	307	90	86.33	0.15	23.6	6095	1108	17112425	10939	2379	34474234	17537946	41837	2495	9	0	0	0	16534514	3873619	60600	0	0	0	7452	8743	7286025	51.37	1051	711	2270	4372	3.71	0	4	1230	5	411095	2.344031621
WG0N-220112	1/12/22	Dormitory	361	8.11	8.23	21	537	70.9	59.1	0.26	24.9	BDL	7838	10001005	1132	595	26643061	10241535	18357	351	0	0	0	0	5298018	523615	0	0	0	0	2151	4069	1724738	51.36	783	611	735	1369	102.91	0	10	331	11	230965	2.255179521
WG0N-220112-34	1/12/22	Dormitory	361	8.11	8.23	21	537	70.9	59.1	0.26	24.9	BDL	894	2876992	679	64	33705464	2997564	8352	135	0	0	0	0	2060282	179980	0	0	0	0	843	2595	645877	52.2	757	590	302	546	298.04	0	0	23	0	118935	3.96772179
WG0N-220119	1/19/22	Dormitory	361	8.87	8.91	12	608	85.9	72.8	0.29	24.6	19700	13579	7967654	4475	1353	26210173	8376821	22336	342	1	0	0	0	6190672	536514	5931	0	0	0	2524	5931	1964359	50.8	738	595	873	1619	200.42	0	22	421	17	389760	4.652839066
WG0N-220119-34	1/19/22	Dormitory	361	8.87	8.91	12	608	85.9	72.8	0.29	24.6	19700	80	5599761	6532	94	41681787	5698670	15505	473	23	3	0	0	4123051	942154	178693	40441	0	0	1555	13515	1674009	52.54	1125	717	375	851	278.67	0	0	287	1	92203	1.617974018
WG0N-220126	1/26/22	Dormitory	361	8.68	8.75	22	624	90.7	93.8	0.3	24.3	BDL	1235	7852509	1877	428	30156283	8070585	17503	389	1	0	0	0	4942178	596328	6036	0	0	0	2071	6036	1702480	50.12	795	612	678	1297	199.83	0	11	291	10	214536	2.658245964
WG0N-220126-34	1/26/22	Dormitory	361	8.68	8.75	22	624	90.7	93.8	0.3	24.3	BDL	1784	10467609	2804	405	40163454	10893789	46020	1843	64	8	0	0	13522314	3612648	462585	98210	0	0	5303	13776	5955534	52.18	1246	747	1276	2837	224.58	0	1	965	3	421187	3.866304001
WSBT-220119	1/19/22	Primary/Secondary School	943	8.22	NA	23		51.1				4800	238116	6066954	5717	6059	42280693	7594096	42551	399	3	0	0	0	11076006	530988	23038	0	0	0	4254	8393	3016737	53.06	677	571	1615	2837	272.15	0	3	97	3	1277250	16.81898675
WSBT-220119-34	1/19/22	Primary/Secondary School	943	8.22	NA	23		51.1				4800	77	6141827	353	15	52323214	6200788	15567	1492	143	27	1	0	7365040	3894242	1162970	403182	33171	0	3076	33171	4992567	57.58	2280	1110	556	1350	93.44	0	0	334	1	58516	0.943686512
WSBT-220126	1/26/22	Primary/Secondary School	943	8.38	NA	26		74				BDL	114101	11957882	23007	1766	29116869	13456771	57577	454	2	0	0	0	15517956	601892	11236	0	0	0	5489	5843	3854664	52.44	671	571	2117	3683	210.42	0	4	223	3	1360015	10.10654785
WSBT-220126-34	1/26/22	Primary/Secondary School	943	8.38	NA	26		74				BDL	7424	8933820	3146	185	40238873	9503306	30240	700	20	4	0	0	8371434	1216489	149396	47023	0	0	3414	15191	3015293	49.67	862	626	1016	2055	245.35	0	0	383	0	558731	5.87933294
WSAC-220119	1/19/22	Primary/Secondary School	1293	8.23	NA	23		49.6				1364	39493	8344881	4026	284	33806214	8925731	32998	347	3	0	0	0	8859661	468715	16237	0	0	0	3352	5840	2434624	53.08	699	582	1258	2222	179.04	0	0	218	0	537047	6.016840525
WSAC-220126	1/26/22	Primary/Secondary School	1293	8.1	NA	25		71.2				BDL	19686	12290516	11041	258	36293375	12822048	35014	1032	29	3	0	0	10511571	1864861	213597	39891	0	0	4231	15877	3999585	55.22	936	651	1172	2467	108.89	0	0	712	1	500547	3.903799143
WSAC-220126-34	1/26/22	Primary/Secondary School	1293	8.1	NA	25		71.2				BDL	8496	14982721	19816	374	45287830	15666781	61206	1928	72	17	0	0	17419342	3768784	577208	203075	0	0	6479	13800	6813420	52.25	1119	695	1586	3555	151.96	0	4	1115	1	655374	4.183207769
WG0W-210202-14	2/2/21	Dormitory	414	8.76	7.72	13	606	61.6	40.92	0.3	25.9	300029	695	9876756	5263	180	19025640	10034435	26965	1272	9	0	0	0	9663663	1925626	54945	0	0	0	3812	9207	3660034	53.79	1027	705	1178	2254	0	0	0	729	1	151541	1.510209593
WG0W-210209-14	2/9/21	Dormitory	414	7.99	7.96	25	647	82	39.74	0.31	26.6	157800	890	12705449	3594	3742	26235339	12896138	42714	2477	50	10	0	0	17207549	4306728	386703	118969	0	0	7397	16068	7680986	55.46	1106	725	2034	4192	1.82	0	1	1345	8	182463	1.414865443
WG0W-210216-14	2/16/21	Dormitory	414	8.34	7.94	26	662	90.4	45.5	0.32	26.3	1800	1276	16068140	16405	2040	34197532	16419363	41254	2172	13	2	0	0	15841378	3434523	103564	26545	0	0	6860	15857	6626332	52.21	1033	694	2053	4024	2.87	0	0	1236	0	331502	2.01896992
WG0W-210223-14	2/23/21	Dormitory	414	8.56	8.37	26	193	79.1	30.24	0.09	27.7	1163	1525	15135612	5911	234	33705755	15484091	54648	3609	79	12	0	0	22968162	6456892	613960	161491	0	0	10067	16914	10877016	55.8	1177	754	2669	5575	7.17	0	1	1807	1	340809	2.201026847
WG0W-220202	2/2/22	Dormitory	414	8.05	7.73	23	599	61.5	21.4	0.29	29.5	1389	4452	7889121	5780	276	32532234	8202601	20858	443	6	1	0	0	5956348	675969	44857	13510	0	0	2595	13510	2096303	52.47	790	608	868	1635	175.83	0	3	276	5	302972	3.693608893
WG0W-220209	2/9/22	Dormitory	414	8.83	8.84	18	569	89.8	27.1	0.27	26.2	12400	849	8716684	4288	506	29120194	9201524	20016	430	8	2	0	0	5547677	673722	67212	22015	0	0	2364	11165	1970090	52.57	811	623	778	1480	192.58	0	3	331	1	479197	5.20780036
WG0W-220216	2/16/22	Dormitory	414	8.54	8.83	23	957	68.6	26.4	0.47	28.1	20760	13822	8328728	5819	2085	24863792	8827647	23175	582	15	2	0	0	6812713	998061	111296	28442	0	0	2911	15545	2542797	53.72	850	624	882	1767	190.81	0	6	443	2	477193	5.405664726
WG0W-220223	2/23/22	Dormitory	414	8.9	9.21	26	898	71.3	34.5	0.44	26.1	2400	4266	9393617	5490	5220	27997431	9831969	23990	481	6	3	0	0	6789618	731129	59910	40334	0	0	2769	13788	2242021	50.88	784	611	926	1748	136.53	0	2	426	5	423376	4.306116099
WG0V-210202-14	2/2/21	Dormitory	766	8.31	8.18	13	612	61.6	29.43	0.3	24.3	135146	1219	12168363	3591	384	23748773	12388816	35580	2610	34	5	0	0	15166381	4357082	240648	63988	0	0	7049	14363	7426785	53.75	1152	756	2012	4002	2.56	0	1	1020	2	215259	1.737526815
WG0V-210209-14	2/9/21	Dormitory	766	8.42	8.13	25	535	82	27.66	0.26	27.1	6480	1292	17088209	4031	1132	31799670	17420160	55830	3585	42	8	0	0	23109647	6140236	313652	101752	0	0	10277	13832	10730833	53.13	1131	741	2857	5799	2.8	0	2	1929	2	325496	1.868501782
WG0V-210216-14	2/16/21	Dormitory	766	8.47	8.16	26	537	90.9	35.64	0.26	26.2	59580	2255	11271863	8611	2067	20494012	11509264	42692	2811	26	1	0	0	17573774	4570785	161483	12385	0	0	8109	12385	8232606	53.56	1083	733	2373	4673	30.61	0	1	1213	1	224468	1.950324539
WG0V-210223-14	2/23/21	Dormitory	766	8.55	8.38	23	464	90.8	47.08	0.22	26.7	BDL	2635	19209545	2003	973	39493998	19485557	60070	3493	53	5	0	0	24356220	5819538	365278	61715	0	0	11157	13807	11048039	55.53	1041	700	3204	6453	7.42	0	0	1946	3	270401	1.387699618
WG0V-220202	2/2/22	Dormitory	766	8.72	8.8	23	614	61.5	32.4	0.3	25.6	249	1029	6062036	1818	2483	25814468	6315980	17585	931	25	3	0	0	6230519	1731905	170266	36426	0	0	2975	13529	3103926	56.97	1129	703	762	1651	165.11	0	1	354	5	248614	3.936269589
WG0V-220209	2/9/22	Dormitory	766	8.32	8.24	17	498	96.9	23.4	0.24	26	BDL	1131	8378716	1060	2216	30363197	8600901	19824	546	8	1	0	0	5895205	902855	54284	13545	0	0	2607	13545	2291877	53.97	860	640	810	1588	146.47	0	0	322	2	217778	2.532037051
WG0V-220216	2/16/22	Dormitory	766	8.62	8.99	23	562	68.6	17.4	0.27	26.9	7910	1041	9362958	6687	2668	39501407	9861261	25690	1345	82	15	0	0	9152278	2951728	615749	183609	0	0	3743	15329	4574255	57.31	1437	799	789	1887	115.82	0	4	629	6	487907	4.947714091
WG0V-220223	2/23/22	Dormitory	766	8.65	8.95	26	669	71.3	50.8	0.32	26.7	BDL	2410	7897330	2302	2318	30963666	8306145	23568	645	6	2	0	0	7057998	1062079	61594	35454	0	0	2960	19931	2610428	53.57	866	634	909	1797	183.38	0	5	465	2	401785	4.837201855
WM09a-220209	2/9/22	Hospital/Medical Campus	340	8.58	NA	NA						14100	29263	12957685	6616	12235	32602896	13825975	36473	612	6	1	0	0	10193195	939399	44617	13533	0	0	3982	13533	3151510	52.63	762	598	1349	2535	205.77	0	9	553	9	820176	5.932138601
WM09b-220209	2/9/22	Hospital/Medical Campus	340	8.68	NA	NA						17400	19090	12833790	5064	4694	31216603	13379820	28860	478	17	6	1	0	8264572	842771	165248	95809	25947	0	3103	25947	2569889	52.6	780	607	983	1930	200.36	0	10	520	6	517182	3.865388324
WG02g-220202	2/2/22	University Campus	1409	8.6	8.83	21	878	67.6	40.5	0.43	25.3	450	20164	11590744	1919	1710	29434127	12103850	28220	559	3	1	0	0	8040183	875741	25744	13469	0	0	3339	13469	2704124	51.57	783	604	1105	2103	143.78	0	10	594	15	489313	4.042622802
WG02g-220209	2/9/22	University Campus	1409	8.23	8.68	18	994	90.4	40.8	0.49	25.7	3000	25708	14801886	2948	4539	36211011	15489309	39985	876	20	5	0	0	10987976	1514178	154349	64124	0	0	4111	13528	3647985	52.02	866	627	1212	2471	109.16	0	15	915	17	654228	4.223739096
WG02g-220216	2/16/22	University Campus	1409	8.15	8.75	22	873	68.4	30.4	0.43	27	25410	129275	111239320	10477	13513	1017122334	114903908	91835	1815	42	7	0	0	22975584	3340259	316420	85945	0	0	7922	13532	7398197	50.2	910	644	2192	4629	619.26	1	33	1381	47	3511323	3.055877786
WG02g-220223	2/23/22	University Campus	1409	8.38	8.85	22	1167	81.6	28.3	0.58	26.7	BDL	7754	2943577	314	867	41457978	3099111	9620	223	0	0	0	0	2633006	307894	0	0	0	0	1244	3187	978297	50.41	788	600	430	793	379.95	0	0	76	2	146599	4.730356544
WG02c-220202	2/2/22	University Campus	1409	7.66	8.28	21	1044	67.6	107.2	0.52	21.8	42180	17666	9833989	11541	1015	23946760	10731107	26520	433	2	0	0	0	7406226	643948	16765	0	0	0	3032	8400	2351551	50.82	747	595	1057	1950	218.62	0	9	475	8	866896	8.078346437
WG02c-220209	2/9/22	University Campus	1409	7.51	8.5	18	974	90.4	63.6	0.48	22.9	18900	10110	11578049	22489	2556	25692755	12656592	29636	486	3	0	0	0	8114050	733972	23401	0	0	0	3233	9096	2557700	51.25	773	604	1112	2063	119.91	0	15	609	15	1043388	8.243830567
WG02c-220216	2/16/22	University Campus	1409	7.49	8.37	22	1003	68.4	111.1	0.5	22.8	41715	34443	13133333	11338	1701	31076359	14488431	34975	578	5	1	0	0	9491324	859941	36859	10947	0	0	3653	10947	2880788	50.95	763	599	1253	2332	154.3	0	9	754	17	1307616	9.025242278
WG02c-220223	2/23/22	University Campus	1409	7.4	8.22	22	954	81.6	120.8	0.47	25.1	BDL	20173	12845037	8926	1745	32445812	14207673	30206	534	3	0	0	0	8425095	781834	18714	0	0	0	3353	6997	2649555	52.01	774	604	1157	2141	98.7	0	14	697	17	1331792	9.373751775
WG02-210202-14	2/2/21	University Campus	1409	7.72	7.66	11.7	876	63.5	33.51	0.43	24.8	916451	65376	22384912	4957	2595	41129025	22995175	60333	3748	16	3	0	0	24205447	5809650	112324	36310	0	0	11441	12834	11137680	52.6	1025	713	3510	6742	2.6	0	7	1831	5	537335	2.336729336
WG02-210209-14	2/9/21	University Campus	1409	7.82	7.93	21.1	906	97	46.86	0.44	25.8	614325	9165	12757670	2396	1161	22358039	13056653	34919	2371	3	0	0	0	14032385	3548657	17611	0	0	0	6720	6359	6556281	52.49	1057	721	2108	3969	2.14	0	2	869	4	286261	2.19245315
WG02-210216-14	2/16/21	University Campus	1409	7.83	7.74	25	984	93.6	44.71	0.48	26.8	704450	12997	14952204	4608	3267	26251244	15377239	56912	3447	18	3	0	0	22602418	5410910	142064	36511	0	0	10072	13760	9980091	51.72	1061	723	3038	5883	1.3	0	5	1790	7	404163	2.628319687
WG02-210223-14	2/23/21	University Campus	1409	7.74	8.02	22	869	90.7	67.12	0.44	26.3	78503	9863	16829391	4176	2044	32486197	17274610	56995	3334	16	0	0	0	22341630	5263579	102923	0	0	0	9779	9066	9727729	52.44	1065	728	2946	5706	1.75	0	5	1780	0	429136	2.484200801
WSSP-220201	2/1/22	Primary/Secondary School	530	8.55	NA	21		42.3				BDL	58362	10091859	1027	2896	26339119	10682601	21360	369	2	0	0	0	6094568	512531	14376	0	0	0	2594	8311	1954908	52.48	712	589	930	1692	171.06	0	2	296	3	528457	4.946894488
WSSP-220208	2/8/22	Primary/Secondary School	530	8.59	NA	22		81				95520	43651	10737732	1965	1570	28067704	11285761	24091	342	1	0	0	0	6608655	454351	5022	0	0	0	2703	5022	1992141	51.98	712	584	1000	1778	162.49	0	2	235	1	500843	4.437830998
WSSP-220215	2/15/22	Primary/Secondary School	530	8.85	NA	22		54.8				BDL	59682	12411543	4830	990	34512815	13267622	30078	409	2	0	0	0	8243970	584822	15796	0	0	0	3118	9504	2363429	51.98	729	590	1116	2024	123.76	0	3	315	7	790577	5.95869403
WSSP-220222	2/22/22	Primary/Secondary School	530	8.38	NA	24		73.7				840	46066	12798898	4399	1239	29223894	13480737	33714	574	2	0	0	0	9617737	823901	13873	0	0	0	3769	7358	2927588	51.19	757	597	1320	2425	129.15	0	3	450	11	630135	4.674336425
WG0R-210202-14	2/2/21	Dormitory	417	8.28	8.21	13	675	21.3	90.38	8.21	21.3	73401	30737	16580440	4300	953	30043626	17234108	50917	2424	4	0	0	0	18665042	3575122	28770	0	0	0	8374	8094	7664748	53.9	960	685	2687	5064	0	0	0	1309	2	617678	3.58404392
WG0R-210209-14	2/9/21	Dormitory	417	8.84	8.43	25	739	82	78.5	0.21	25.9	305550	2240	15584718	4996	5147	28273927	15781407	44142	2710	28	3	0	0	18115137	4423952	215140	37938	0	0	8439	13738	8369368	54.22	1043	719	2477	4902	2.39	0	4	1386	6	184306	1.167867985
WG0R-210216-14	2/16/21	Dormitory	417	8.77	8.29	26.3	413	90.4	0.2	0.2	26.3	6150	1673	13181040	7157	439	27045825	13402926	37619	1664	9	0	0	0	13619385	2500891	58015	0	0	0	5766	8171	5306253	53.24	958	676	1820	3475	0.38	0	0	1026	0	212617	1.586347638
WG0R-210223-14	2/23/21	Dormitory	417	8.74	8.42	26	253	79.1	104.51	0.11	27.3	2985	3811	18325699	7776	874	34490484	18744478	74142	4078	59	7	0	0	29210850	6747483	425586	89895	0	0	12572	15033	12543455	52.58	1069	710	3617	7244	1.2	0	0	2439	2	406318	2.167667726
WG0R-220202	2/2/22	Dormitory	417	9.21	9.05	23	1009	61.5	48.3	0.5	25.8	2730	254	1148164	930	116	23193766	1200986	4971	114	0	0	0	0	1258455	157890	0	0	0	0	491	3396	406773	52.42	850	614	164	309	551.17	0	0	16	0	51522	4.28997507
WG0R-220209	2/9/22	Dormitory	417	8.94	9.16	18	981	90.4	61.3	0.48	25.9	BDL	1240	5108452	352	13510	13839807	5231458	12434	299	0	0	0	0	3596954	416523	0	0	0	0	1610	4999	1294297	51.25	791	618	561	1029	109.56	0	0	171	3	107904	2.062598992
WG0R-220216	2/16/22	Dormitory	417	8.7	9.14	23	937	68.6	23	0.46	27	77783	2626	7544887	4862	11139	24752049	7963461	21406	501	5	2	0	0	6121279	789413	45970	27056	0	0	2545	13535	2142964	52.76	827	614	813	1576	122.77	0	3	379	3	399947	5.022276118
WG0R-220223	2/23/22	Dormitory	417	8.99	9.3	26	894	71.3	111.5	0.44	27.6	2700	3488	8243577	3224	6089	23803107	8618446	20512	422	6	0	0	0	5947265	639941	41002	0	0	0	2579	9225	2072452	50.34	788	609	876	1635	157.01	0	0	322	1	362068	4.20108219
WG0Hp-210202-14	2/2/21	Dormitory	421	7.5	7.95	13	379	61.6	10.64	0.18	25.9	417874	1075	21245914	25396	3525	46979495	21777357	85005	4316	66	7	0	0	33155338	7360297	472858	91745	0	0	14109	16585	14002851	54.83	1045	699	3965	8115	2.29	0	2	3161	0	501447	2.302607245
WG0HP-210209-14	2/9/21	Dormitory	421	8.35	8.19	23	746	90.8	21.2	0.36	27.4	99000	994	12814073	12534	4619	23794003	13112167	57357	3204	42	4	0	0	22834203	5392352	311624	54647	0	0	9864	16526	9930940	54.73	1080	709	2793	5639	5.34	0	3	1936	1	279947	2.135017042
WG0Hp-210216-14	2/16/21	Dormitory	421	7.9	7.66	24	234	90.4	26.06	0.11	27.7	960	2925	12841625	10400	853	26231313	13193861	46021	3506	47	6	0	0	20090033	6058740	351768	86156	0	0	9401	18358	10093394	53.88	1180	765	2576	5228	4.36	0	1	1397	0	338058	2.562237089
WG0Hp-210223-14	2/23/21	Dormitory	421	8.51	8.35	23	253	90.8	40.05	0.12	27.3	744	2631	14558254	20752	390	26383028	14922600	48233	3380	23	2	0	0	20328242	5452437	167817	29167	0	0	9691	16041	9782444	52.87	1091	729	2841	5584	27.91	0	3	1415	7	340573	2.282263144
WG0Hp-220202	2/2/22	Dormitory	421	8.37	8.7	22	625	61.2	29.6	0.3	26.9	348015	7172	6430534	3604	787	18172263	6792820	20175	464	4	1	0	0	5894386	738065	32422	13550	0	0	2492	13550	2091006	53.52	811	623	809	1554	154.38	0	4	305	4	350723	5.163142848
WG0Hp-220209	2/9/22	Dormitory	421	8.11	8.5	18	706	90.4	36.1	0.34	28.5	BDL	12688	5153847	1088	4381	27774274	5408795	14378	340	2	1	0	0	4050779	492014	18478	12279	0	0	1781	12279	1443555	52.88	806	605	597	1124	179.07	0	3	146	3	236791	4.377888236
WG0Hp-220216	2/16/22	Dormitory	421	7.82	8.57	23	756	68.5	50	0.37	26.1	BDL	3912	9924011	4339	36580	29493297	10407681	23663	452	7	1	0	0	6529361	701786	49606	13917	0	0	2602	13917	2115399	51.15	779	607	860	1638	136.29	0	3	393	6	438839	4.216491647
WG0Hp-220223	2/23/22	Dormitory	421	8.94	9.1	24	386	76	14.6	0.18	27	450	9255	9508939	7686	2042	31602221	10184282	28380	424	0	0	0	0	8191334	580398	0	0	0	0	3455	4571	2564464	51.86	710	587	1268	2268	159.29	0	2	262	7	656360	6.444833323
WG0A-210209-14	2/9/21	Dormitory	250	8.58	8.36	23	304	90.8	18.2	0.14	23.8	19550	1468	18290826	66139	3827	37496451	19222876	57833	3117	21	1	0	0	22299229	4964202	152967	13969	0	0	9398	13969	9313146	53.87	1047	722	2817	5490	4.83	0	9	1918	12	860616	4.477040792
WG0A-210216-14	2/16/21	Dormitory	250	8.85	7.29	26	654	90.4	60.82	0.32	25.4	800	1052	12306161	71313	4773	21873270	12831898	55915	2952	28	2	0	0	21500517	4836719	195351	23934	0	0	8870	13815	8884497	53.96	1080	716	2573	5107	2.36	0	14	1812	4	448599	3.495967627
WG0A-210223-14	2/23/21	Dormitory	250	8.51	8.05	23	540	90.8	27.18	0.26	23.6	BDL	1270	16603605	24259	534	34876415	17021694	55238	3214	53	7	2	0	21932073	5324718	453815	147314	62954	0	9466	31759	9657171	55.46	1083	734	2738	5448	5.9	0	0	1673	4	392026	2.303096272
WG01-210209-14	2/9/21	University Campus	643	7.55	7.28	21.1	2275	97	20.6	1.16	24.9	25500	3235	9645461	2520	581	19048989	9832087	34027	1220	0	0	0	0	11846618	1782796	0	0	0	0	4916	4905	4308848	54.41	909	651	1611	3021	0	0	1	797	1	180290	1.83369004
WG01-210223-14	2/23/21	University Campus	643	7.62	7.49	22	2127	90.7	34.35	1.08	24.9	14895	3817	8048398	4190	374	15953297	8241903	33312	1564	11	0	0	0	12138760	2426239	68791	0	0	0	5021	9360	4773549	55.2	1011	686	1525	2961	0	0	0	910	1	185124	2.246131749
WG01-220202	2/2/22	University Campus	643	8.02	7.85	21	2739	67.6	17.1	1.42	24	3786	26813	11553287	8690	2333	25467616	12204541	37487	612	8	2	0	0	10263074	969200	75207	25255	0	0	3837	13503	3088926	51.54	773	600	1273	2419	152.87	0	7	824	22	613418	5.026145596
WG01-220209	2/9/22	University Campus	643	7.84	8.22	18	2638	90.4	21.7	1.36	24.1	4200	16763	13736074	7055	1411	31732032	14343917	31682	633	10	1	0	0	8756099	1014814	65576	13487	0	0	3203	13487	2722031	52.87	837	621	1015	1973	137.47	0	3	574	14	582614	4.06174966
WG01-220216	2/16/22	University Campus	643	7.72	8.31	22	2379	68.4	26.6	1.22	24.2	BDL	11566	13285439	5900	1361	35411289	13916554	38448	782	13	4	0	0	10588632	1278998	109118	51148	0	0	3977	13556	3381507	51.52	836	615	1237	2443	117.11	0	6	838	8	612288	4.399709871
WG01-220223	2/23/22	University Campus	643	7.8	8.3	22	2578	81.6	16.8	1.33	24.5	BDL	15999	15295433	10282	4420	36417664	16114985	39589	693	8	1	0	0	11025452	1097387	59563	13549	0	0	4164	13549	3377758	52.24	779	604	1366	2618	113.09	0	9	848	22	788851	4.895139524
WSNS-220202	2/2/22	Primary/Secondary School	1741	NA	NA	NA	NA	NA	NA	NA	NA	NA	34548	7123375	2967	459	20503187	7613151	24125	516	4	0	0	0	7186694	768733	28481	0	0	0	3124	9426	2497225	52.64	781	607	1068	1986	170.79	0	5	398	5	451802	5.93449414
WSNS-220208	2/8/22	Primary/Secondary School	1741	7.86	NA	24		70.9				BDL	85376	13066340	15555	405	33689318	13881900	36937	687	8	5	0	0	10281776	1052001	77984	59042	0	0	3997	12537	3224009	50.53	786	602	1326	2521	147.21	0	2	579	5	714224	5.145001765
WSNS-220215	2/15/22	Primary/Secondary School	1741	8.62	NA	22		53.2				BDL	53268	12871090	8875	282	36115281	13725227	38332	848	9	4	0	0	10975943	1304507	80443	49073	0	0	4404	13566	3669575	51.77	820	619	1438	2743	146.88	0	3	782	9	791712	5.76829804
WSNS-220222	2/22/22	Primary/Secondary School	1741	7.8	NA	26		64.6				BDL	160233	13312193	7892	977	31403064	14274241	39010	654	7	1	0	0	11089742	925913	53517	13561	0	0	4456	13561	3418604	51.66	738	592	1580	2882	173.2	0	5	596	2	792946	5.555083454
WSNB-220201	2/1/22	Primary/Secondary School	1138	8.55	NA	21		45.2				94766	39730	13879276	11239	1883	31996019	14810420	38320	688	5	2	0	0	10658514	1066570	48106	27061	0	0	4097	13539	3314255	50.64	784	605	1363	2585	135.9	0	8	776	7	878292	5.930230203
WSNB-220208	2/8/22	Primary/Secondary School	1138	7.92	NA	20		90				4650	20686	11218641	6209	1206	29068658	11661806	27582	396	1	1	0	0	7539792	576500	13730	13730	0	0	2877	13730	2208413	50.51	743	595	1017	1859	182.53	0	5	395	5	415064	3.559174282
WSNB-220215	2/15/22	Primary/Secondary School	1138	8.28	NA	22		53				BDL	23879	15536581	7999	748	34632625	16143739	34680	511	6	4	0	0	9404061	812815	62182	50851	0	0	3408	13757	2708052	51.81	758	596	1143	2161	121.75	0	4	614	3	574532	3.558853373
WSNB-220222	2/22/22	Primary/Secondary School	1138	7.88	NA	24		73.7				BDL	28558	14748488	24701	1208	34580978	15845185	41283	624	9	0	0	0	11731705	961897	59322	0	0	0	4500	9908	3500149	51.97	749	594	1548	2882	162.22	0	17	584	14	1042230	6.57758177
WC0Dg-220202	2/2/22	Wastewater Treatment Plant	829725	7.61	6.97	23	4207	61.5	35.4	2.33	24.8	26280	31919	13201357	8501	932	29509058	14248365	36267	546	1	0	0	0	9997445	790333	8759	0	0	0	3807	8759	2937210	52.66	745	596	1340	2455	127.3	0	9	524	3	1005656	7.058044906
WC0Dg-220209	2/9/22	Wastewater Treatment Plant	829725	7.34	6.9	18	18905	89.8	32.7	11.22	24.9	33200	70081	14307104	1936	2155	32731516	15271732	35750	491	1	0	0	0	9947710	650672	6031	0	0	0	3902	6031	2874843	51.92	708	584	1435	2565	124.18	0	2	428	5	890456	5.830746637
WC0Dg-220216	2/16/22	Wastewater Treatment Plant	829725	7.42	6.92	23	16492	68.6	47.1	9.65	25.2	23490	33003	14082479	26182	958	33875131	15835801	38441	604	4	0	0	0	10716073	894831	27886	0	0	0	4123	8309	3205978	51.95	742	599	1437	2651	99.25	0	7	567	10	1693179	10.69209571
WC0Dg-220223	2/23/22	Wastewater Treatment Plant	829725	7.34	6.96	26	18379	71.3	39.9	10.85	26.1	64200	45675	13641558	5144	1222	32678442	14745746	36310	563	3	0	0	0	10294270	787181	18329	0	0	0	4109	7025	3108155	52.75	734	591	1479	2672	105.66	0	7	496	4	1052147	7.135257857
WC0Dc-220202	2/2/22	Wastewater Treatment Plant	829725	7.94	7.55	23	19002	61.5	84.5	11.33	15.8	59730	38123	14174394	8457	2199	30936957	14982919	35386	529	1	0	0	0	9772471	743487	5231	0	0	0	3747	5231	2858047	52.13	737	596	1342	2433	115.15	0	9	551	9	759746	5.070747563
WC0Dc-220209	2/9/22	Wastewater Treatment Plant	829725	7.73	7.6	18	50	64	86.1	0.02	20.3	50400	33560	14196906	3036	1483	31045480	14932087	34697	525	0	0	0	0	9650744	732461	0	0	0	0	3646	4277	2785520	50.93	739	594	1304	2365	154.84	0	12	552	11	697102	4.668483381
WC0Dc-220216	2/16/22	Wastewater Treatment Plant	829725	7.77	7.57	25	13559	64.4	99.4	7.81	16.8	47880	23019	8765257	5863	722	32546819	9678251	26098	354	0	0	0	0	7071585	454090	0	0	0	0	2653	2888	1971345	52.7	726	592	984	1745	136.56	0	0	276	2	883390	9.12757894
WC0Dc-220223	2/23/22	Wastewater Treatment Plant	829725	7.71	7.67	26	14432	71.3	105.2	8.41	16	39000	29717	13206383	2841	1338	31522295	13882910	30852	503	3	0	0	0	8900346	727295	19834	0	0	0	3662	8515	2793524	51.82	735	590	1298	2372	181.6	0	13	464	11	642631	4.628935864
WC0Dg-210223-14	2/23/21	Wastewater Treatment Plant	829725	6.93	6.45	26	5292	79.1	57.24	2.85	26.5	1980	18919	15930698	17540	619	26448005	16739821	55537	3134	2	0	0	0	21346253	4666386	14064	0	0	0	10062	9009	9419645	53.65	994	690	3178	6015	0	0	3	1026	1	772045	4.612026616
WG0Dg-210216-14	2/16/21	Wastewater Treatment Plant	NA	7.07	6.8	26	5649	87.7	60.82	3.05	27	10200	23470	16181522	17785	1075	26478859	16837012	54990	3987	6	0	0	0	22775258	6041455	32034	0	0	0	11204	5992	11057690	52.88	1073	734	3491	6606	4.88	0	1	1189	4	613160	3.641738807
WC0Dc-210209-14	2/9/21	Wastewater Treatment Plant	829725	7.28	7.41	NA			122.4	1.26	17.2	18900	33798	17446442	12764	1052	27361555	18027658	62157	4662	6	0	0	0	26191675	7105264	37062	0	0	0	13136	7471	12994775	52.84	1062	730	4071	7710	1.31	0	5	1347	9	533602	2.959907493
WC0Dc-210216-14	2/16/21	Wastewater Treatment Plant	829725	7.88	7.63	21.1	40		89.55	0.03	19.5	8200	245401	14366698	37538	660	23493568	15567436	46728	3594	4	0	0	0	19633066	5444433	21811	0	0	0	10140	5869	9970220	52.76	1060	725	3147	5967	0.9	0	0	911	6	917139	5.891394061
WC0Dc-210223-14	2/23/21	Wastewater Treatment Plant	829725	7.68	7.32	NA	3		135.54	0	17.5	8640	9857	10999081	8259	533	18556507	11412711	39786	3184	10	3	0	0	17096344	4994493	69009	30464	0	0	8693	10163	8819688	53.16	1102	743	2625	5045	0.79	0	5	892	4	394981	3.460886725
WM08-220202	2/2/22	Hospital/Medical Campus	340	8.01	8.47	24	2306	60.9	59.9	1.18	25.3	42555	25958	10115764	2821	8416	24995045	10570573	28784	470	10	1	0	0	8077932	762512	70840	13388	0	0	3227	13388	2560376	51.68	752	595	1076	2049	219.15	0	8	542	5	417614	3.950722444
WM08-220209	2/9/22	Hospital/Medical Campus	340	8.39	8.54	17	1001	96.9	80.9	0.49	24.2	103800	42848	12355372	5466	13421	36107901	13150457	34070	551	10	1	0	0	9557495	903954	69874	13710	0	0	3774	13710	3031033	52.41	763	602	1256	2387	192.15	0	12	487	11	733350	5.57661228
WM08-220216	2/16/22	Hospital/Medical Campus	340	8.3	8.97	25	1062	64.4	127.3	0.52	25.9	95595	25491	9533906	5242	1379	22538658	10113781	24165	379	0	0	0	0	6796202	536600	0	0	0	0	2640	4784	2011425	51.5	732	590	936	1712	177.24	0	1	221	1	547763	5.416006141
WM08-220223	2/23/22	Hospital/Medical Campus	340	8.25	9.43	26	1055	66.7	79.1	0.52	26.2	2400	13731	11063945	5367	7536	31871825	11595246	28440	637	12	2	0	0	8390772	1024203	89540	26453	0	0	3514	13531	2918037	53.28	803	609	1127	2186	149.18	0	4	453	1	504667	4.352361304
WM06-220216	2/16/22	Hospital/Medical Campus	340	7.58	8.25	25	1009	64.4	75.5	0.49	27.6	15938	9606	14595640	31190	1607	36720990	15781436	39728	754	6	0	0	0	10717524	1175137	46329	0	0	0	4113	9594	3398019	50.99	806	612	1343	2567	126.75	0	10	721	15	1143393	7.245177182
WM06-220223	2/23/22	Hospital/Medical Campus	340	6.81	7.71	27	913	64.4	94.7	0.45	27.9	7000	21481	12869737	14919	3200	32688130	14313342	30928	742	5	2	0	0	9043779	1176068	48526	26609	0	0	3832	13523	3217559	52.86	829	611	1224	2373	128.61	0	21	776	14	1404005	9.809064857
WG0Hm-210202-14	2/2/21	Dormitory	425	8.72	8.51	13	428	61.6	20.93	0.2	24.3	30755	743	12403566	30425	1982	21829854	12855784	44846	2473	28	2	0	0	17501346	4080476	191575	26403	0	0	7201	14029	7333480	52.84	1102	733	2079	4131	2.45	0	2	1450	1	419068	3.259762298
WG0Hm-210209-14	2/9/21	Dormitory	425	8.62	7.99	23	589	90.8	17.99	0.28	27.5	7700	962	16543508	11073	306	30742350	16867264	52845	2646	46	4	0	0	20512666	4464600	331263	44645	0	0	8643	12361	8536096	53.31	1046	693	2454	4992	27.76	0	3	1777	0	311415	1.846268606
WG0Hm-210216-14	2/16/21	Dormitory	425	8.7	8.15	24	406	90.4	19.6	0.19	27	10425	3463	16831472	67153	9054	31757013	17874345	75335	4599	54	5	0	0	30690701	7700424	398875	70424	0	0	13579	16521	13851446	53.96	1096	725	3857	7758	3.54	0	11	2278	4	963203	5.388745713
WG0Hm-210223-14	2/23/21	Dormitory	425	8.58	8.67	23	766	90.8	62	0.37	26	9030	1666	16363322	35641	1662	30635502	16914683	56806	2757	25	0	0	0	21708183	4465418	168364	0	0	0	9154	9411	8824475	53.43	1009	695	2705	5372	2.72	0	2	1662	5	512392	3.029273442
WG0Hm-220202	2/2/22	Dormitory	425	9.16	8.79	22	865	61.2	56.6	0.42	28.3	3860	1484	6345753	3109	1315	18632524	6662110	18147	328	1	0	0	0	5021756	489831	5928	0	0	0	2105	5928	1681671	51.23	774	616	733	1345	209.26	0	6	321	2	310449	4.659920055
WG0Hm-220209	2/9/22	Dormitory	425	8.84	8.81	18	683	90.4	50.9	0.33	27.6	2400	871	8471568	3029	1776	25247299	8758810	19567	378	0	0	0	0	5211723	549678	0	0	0	0	2091	4152	1690454	49.65	794	616	714	1327	178.12	0	3	291	1	281566	3.214660439
WG0Hm-220216	2/16/22	Dormitory	425	8.59	8.91	23	617	68.5	57.8	0.3	27.4	BDL	1616	8079531	5798	1232	25174755	8452603	24301	541	8	0	0	0	6821495	877662	53514	0	0	0	2755	8092	2359673	49.83	833	626	874	1696	152.94	0	5	458	5	364426	4.311405611
WG0Hm-220223	2/23/22	Dormitory	425	8.84	8.82	24	505	76	37.3	0.24	27.7	69500	3697	8965824	7728	2878	25989002	9475117	26073	471	6	2	0	0	7395373	752172	51939	27016	0	0	3043	13521	2442814	52.54	770	600	1014	1923	160.8	0	8	442	4	494990	5.224104357
WR03-210216-14	2/16/21	University Campus	212	7.2	7.07	26	27935	90.4	9.95	17.06	25	BDL	17246	16608890	5845	541	34162693	17201166	48616	3562	6	0	0	0	20508402	5410737	36069	0	0	0	10551	7037	10274039	50.71	1033	718	3293	6243	0.29	0	1	1001	2	568644	3.305845662
WR03-210223-14	2/23/21	University Campus	212	7.53	7.21	23	4162	90.8	11.37	2.2	25	BDL	17815	19406166	27732	3831	33737264	20157517	72153	4426	6	1	0	0	29100998	6689186	41318	13826	0	0	14485	13826	13588882	51.61	990	692	4532	8634	1.99	0	2	1510	1	701973	3.482437842
WR03-220202	2/2/22	University Campus	212	7.9	7.11	22	57063	61.2	7.9	38.05	21.5	BDL	31313	13032437	5511	284	29411534	14322972	41582	685	6	0	0	0	11486141	977346	35282	0	0	0	4410	8594	3438787	46.82	757	602	1548	2835	97.71	0	5	641	6	1253427	8.75116561
WR03-220209	2/9/22	University Campus	212	7.7	7.26	18		90.4	19.7		22.8	BDL	12146	15566089	2474	110	40640448	16368437	39208	883	52	16	0	0	11496672	1805210	467811	187759	0	0	4287	13486	4063502	46.13	898	637	1123	2472	89.33	0	2	692	1	787618	4.81180946
WR03-220216	2/16/22	University Campus	212	7.63	7.49	23		68.5	2		22.6	BDL	19296	13186391	4219	238	37793181	14225154	43230	841	20	0	0	0	12106989	1376704	133985	0	0	0	4482	8729	3782233	43.81	816	615	1414	2769	99.57	0	4	701	2	1015010	7.135318184
WR03-220223	2/23/22	University Campus	212	7.82	7.59	24	56881	76	8.3	37.87	24.2	BDL	37009	16778609	11141	23605	35124983	18096044	50362	671	7	0	0	0	13678421	1023797	45728	0	0	0	4780	8579	3695297	48.96	733	590	1647	3070	124.89	0	8	795	12	1245680	6.883714474
WG0P-210202-14	2/2/21	Dormitory	1280	8.83	8.13	12	721	21.9	42.3	0.35	21.9	1257809	1628	8422070	4989	171	17934218	8607597	22304	587	1	0	0	0	7123986	860626	5148	0	0	0	2708	5148	2318772	54.44	876	647	907	1683	0	0	0	512	0	178739	2.07652612
WG0P-210209-14	2/9/21	Dormitory	1280	8.56	8.16	21	363	97	40.01	0.18	25.4	510975	6457	15768787	5112	1278	32782294	16065709	48219	2452	11	0	0	0	18284125	3708131	67221	0	0	0	8051	8577	7587628	53.97	985	696	2539	4815	0	0	1	1414	2	284075	1.768207055
WG0P-210216-14	2/16/21	Dormitory	1280	8.56	8	90.4	809	26	41.5	0.39	26	26325	1482	9935790	3425	194	20538348	10207971	39674	788	1	0	0	0	11977512	1116798	5166	0	0	0	3901	5166	3213275	55.95	825	622	1326	2456	0	0	0	980	0	267080	2.616386743
WG0P-210223-14	2/23/21	Dormitory	1280	8.72	8.45	23	351	90.8	33.2	0.17	25.7	24570	2231	8671298	4789	222	14738411	8881303	32218	1398	3	0	0	0	11448731	2066549	20751	0	0	0	4718	7000	4353230	54.35	975	681	1510	2844	0	0	0	859	0	202763	2.283032118
WG0P-220202	2/2/22	Dormitory	1280	8.24	7.94	22	797	61.2	68.2	0.38	25.1	8385	11084	8998018	4579	4881	20693390	9526423	31394	853	24	10	0	0	9223354	1472555	223471	130467	0	0	3726	13859	3400882	50.75	891	648	1095	2221	135.32	0	6	825	10	507861	5.331077572
WG0P-220209	2/9/22	Dormitory	1280	7.73	7.8	18	830	90.4	60.7	0.41	25.8	16800	7494	12647141	4874	3465	34556362	13286501	36587	963	30	9	0	0	10579267	1750708	255420	122966	0	0	4293	18259	3974810	52.1	904	646	1213	2536	169.92	0	5	883	11	623527	4.692936086
WG0P-220216	2/16/22	Dormitory	1280	7.44	7.66	23	796	68.5	98.5	0.39	26.1	BDL	6003	12501185	4781	1842	32642728	13321798	37008	1126	36	8	0	0	11000260	2102653	308547	126286	0	0	4400	24177	4293031	51.82	978	664	1171	2524	153.36	0	3	918	12	807987	6.065149764
WG0P-220223	2/23/22	Dormitory	1280	8.28	8.25	24	833	76	100.7	0.4	26.3	3600	9346	10503017	6986	1079	27254036	11136629	29533	602	13	4	0	0	8463444	989966	107777	47918	0	0	3438	13848	2885514	52.04	817	620	1108	2134	126.42	0	2	635	4	616201	5.533101623
WG0Kg-220202	2/2/22	Dormitory	370	9.17	9.12	21	1025	67.6	73.4	0.51	23.4	25950	1950	11036761	5131	3278	27640456	11568256	28305	572	5	1	0	0	7797926	895015	39026	10687	0	0	3015	10687	2522607	49.66	829	614	978	1874	131.73	0	4	709	13	521136	4.50487956
WG0Kg-220209	2/9/22	Dormitory	370	9.04	9.04	18	966	90.4	99.8	0.48	24.1	9750	9328	13013257	5034	8516	33653445	13998859	31643	657	9	0	0	0	8864353	1072166	56234	0	0	0	3524	8590	2960515	51.32	817	612	1113	2179	282.25	0	24	653	24	962724	6.877160489
WG0Kg-220216	2/16/22	Dormitory	370	8.7	8.7	23	880	68.5	99.7	0.43	24.7	BDL	5374	10657500	4091	7588	30834938	11288812	30728	773	18	6	0	0	9076710	1358626	151160	81482	0	0	3710	13817	3297674	51.81	866	625	1088	2226	128.24	0	21	759	20	614259	5.44130773
WG0Kg-220223	2/23/22	Dormitory	370	9.1	9.07	24	1132	76	150.2	0.56	24.8	1200	3932	7213234	1664	68435	23153523	7768807	21670	457	2	0	0	0	6249914	705403	11747	0	0	0	2598	6368	2127133	51.64	798	616	863	1634	173.76	0	15	429	19	481542	6.198403436
WG0Kc-220202	2/2/22	Dormitory	370	7.51	9.08	21	1456	67.6	91.3	0.73	20	156100	2680	9287246	618	4589	28134103	9609528	17419	385	6	1	0	0	4909010	585641	41672	13527	0	0	2179	13527	1773469	49.26	782	614	727	1374	223.4	0	5	309	10	314395	3.271700754
WG0Kc-220209	2/9/22	Dormitory	370	8.64	9.43	18	2481	90.4	211.9	1.28	20.2	229200	9123	10679326	9700	3098	34325058	11157285	19489	442	5	0	0	0	5516811	669213	39014	0	0	0	2405	9775	1955269	48.36	793	602	794	1512	168.93	0	5	289	9	456038	4.087356377
WG0Kc-220223	2/23/22	Dormitory	370	7.58	8.29	24	1252	76	103.7	0.62	24.1	BDL	8739	11481153	1858	4093	28714903	12485339	27225	600	2	0	0	0	7660857	921733	12179	0	0	0	3081	6124	2563921	51.06	819	613	1004	1919	183	0	27	668	22	989496	7.925263383
WG0L-210202-14	2/2/21	Dormitory	1069	7.64	7.4	12	1753	66.2	20.8	0.88	23.2	163341	9783	14747224	8152	838	28535912	15068594	50461	2665	20	1	0	0	19603880	4165296	144709	13808	0	0	8989	13808	8479424	54.74	988	688	2740	5322	2.95	0	1	1493	2	302597	2.008130287
WG0L-210209-14	2/9/21	Dormitory	1069	8.76	8.5	21	1015	97	78.64	0.5	24.5	6900	514	14489282	3575	676	31030409	14674224	33786	1714	3	1	0	0	12792797	2646866	24712	13762	0	0	5710	13762	5373430	53.75	988	689	1755	3399	2.23	0	1	992	2	180177	1.227846869
WG0L-210216-14	2/16/21	Dormitory	1069	8.91	8.31	25	1331	93.6	120.97	0.66	25.6	3800	335	13507522	5801	581	26491824	13696435	35519	1782	10	1	0	0	13423294	2792870	73330	13802	0	0	5862	13802	5578535	53.43	1000	693	1779	3461	0	0	0	1217	4	182196	1.330243965
WG0L-210223-14	2/23/21	Dormitory	1069	8.54	8.23	22	1177	90.7	89.38	0.58	25.1	6190	1078	10632573	1550	2405	24556107	10853426	28846	1336	3	0	0	0	10235795	2033736	18885	0	0	0	3999	8529	3871711	51.65	1045	722	1241	2367	1.03	0	0	685	1	215820	1.988496536
WG0L-220202	2/2/22	Dormitory	1069	8.38	8.18	21	2311	67.6	32.3	1.19	23.8	8760	26083	13558611	10685	1108	32496267	14186445	36769	636	8	2	0	0	9973445	1012371	60621	21152	0	0	3593	10957	2957279	52.53	792	609	1169	2247	183.41	0	5	692	17	589958	4.158603512
WG0L-220209	2/9/22	Dormitory	1069	7.59	7.75	18	2904	90.4	12.4	1.5	20	2900	13916	10108678	5102	3138	21713011	10636394	29591	569	10	3	0	0	8276901	927726	81135	40573	0	0	3188	13602	2662211	53.31	813	611	1024	1979	98.04	0	3	600	5	505560	4.753114636
WG0L-220216	2/16/22	Dormitory	1069	8.28	8.35	22	2255	68.4	34.8	1.15	24.1	BDL	21449	12624448	14690	2282	31317301	13279591	35296	686	12	1	0	0	9880233	1114724	88459	12434	0	0	3721	12434	3105297	50.4	811	607	1177	2304	143.37	0	10	776	22	616722	4.644133995
WG0L-220223	2/23/22	Dormitory	1069	7.55	8.06	22	2646	81.6	14.4	1.37	24.5	BDL	13829	11701109	8871	1945	28047695	12342437	31281	562	7	2	0	0	8869933	888567	57487	27057	0	0	3371	13537	2746556	53.02	789	609	1114	2123	155.54	0	1	618	6	616683	4.996444381
WSJF-220201	2/1/22	Primary/Secondary School	1063	8.55	NA	21		42.3				2370	16653	12658413	52204	378	36321766	13310137	27595	621	2	2	0	0	7968809	975659	21273	21273	0	0	3270	10637	2730428	48.3	816	616	1057	2033	102.73	0	19	668	21	582489	4.376281026
WSJF-220208	2/8/22	Primary/Secondary School	1063	7.7	NA	20		90				BDL	58154	12921307	26663	898	34181488	13813414	34602	632	8	2	0	0	9356017	1002533	73051	30599	0	0	3365	15384	2805650	49.16	815	610	1080	2092	98.76	0	9	808	11	806392	5.837745832
WSJF-220215	2/15/22	Primary/Secondary School	1063	8.42	NA	22		53				BDL	10004	12960415	9476	855	32106179	13440721	30242	656	9	5	0	0	8508397	1160923	84399	57217	0	0	3294	13844	2907032	49.75	855	627	975	1987	106.6	0	11	772	8	459971	3.422219686
WSJF-220222	2/22/22	Primary/Secondary School	1063	7.39	NA	24		73.7				BDL	32166	12237625	51233	1682	27400909	13234456	40738	751	12	1	0	0	11401668	1229417	87480	12419	0	0	4347	12419	3611482	51.86	796	614	1403	2712	121.72	0	21	725	14	911750	6.889214033
WSGP-220201	2/1/22	Primary/Secondary School	578	8.55	NA	21		45.2				130	1451	10928617	388	1154	32919768	11101855	22955	501	25	3	0	0	6455630	931857	184478	37735	0	0	2408	13781	2203724	52.87	892	634	681	1427	110.18	0	1	534	1	170245	1.533482468
WSGP-220208	2/8/22	Primary/Secondary School	578	9.01	NA	20		90				BDL	2673	8076113	316	1843	27558783	8225498	18732	391	10	3	0	0	5068426	645571	84309	40526	0	0	1939	13587	1678437	49.84	851	628	603	1182	172.18	0	0	457	2	144553	1.757376879
WSGP-220215	2/15/22	Primary/Secondary School	578	8.99	NA	22		53				BDL	4261	12882388	2331	1195	33240643	13206674	31261	621	11	4	0	0	8489564	1070369	96249	53040	0	0	2962	13877	2613202	51.99	858	628	878	1789	133.44	0	2	669	6	316499	2.396508008
WSGP-220222	2/22/22	Primary/Secondary School	578	8.16	NA	24		71.5				BDL	7253	15053323	7728	678	42461833	15752524	39724	887	22	4	0	0	11296904	1546052	170586	52076	0	0	4251	15495	3783519	51.53	868	632	1262	2558	105.3	0	11	847	7	683542	4.339253824
WSFE-220201	2/1/22	Primary/Secondary School	497	8.55	NA	21		45.2				BDL	13034	11212280	3503	798	27925162	11545036	28728	653	12	1	0	0	8038576	1071993	81648	12007	0	0	3119	12007	2707603	51.85	853	628	962	1904	72.76	0	0	682	1	315421	2.732091957
WSFE-220208	2/8/22	Primary/Secondary School	497	8.67	NA	20		90				BDL	28412	12779123	1606	401	34006152	13110884	28855	593	20	0	0	0	8021193	987622	137277	0	0	0	3097	8824	2645318	52.87	840	618	964	1898	89.63	0	1	663	1	301342	2.298411
WSFE-220215	2/15/22	Primary/Secondary School	497	8.81	NA	22		53				BDL	19006	12058334	8657	461	30291193	12576669	34941	642	10	1	0	0	9502432	1012012	73003	13757	0	0	3469	13757	2887790	49.52	813	617	1128	2166	100.56	0	5	831	3	490211	3.897780883
WSFE-220222	2/22/22	Primary/Secondary School	497	7.45	NA	24		71.5				BDL	47193	13081072	13386	974	30844714	13879328	38636	769	19	4	0	0	10857856	1325210	155171	47030	0	0	4162	13638	3561780	51.39	822	616	1278	2546	99.19	0	7	861	10	736703	5.307915484
WG0E-210202-14	2/2/21	Dormitory	361	8.28	7.29	12	570	66.2	59.04	0.27	20.7	18424	1185	13044978	12592	682	24191112	13302319	50367	2877	36	4	1	0	20160578	4688718	280856	73014	26913	0	9293	26913	9081525	55.33	1019	700	2731	5429	3.08	0	0	1457	1	242882	1.825862092
WG0E-210209-14	2/9/21	Dormitory	361	8.35	8.28	23	428	90.8	26.22	0.21	24.3	13275	3928	15286266	9769	14217	28864297	15648597	47522	3010	27	3	0	0	19217015	4839345	205716	38702	0	0	8639	16417	8756361	52.75	1087	739	2567	5011	4.23	0	11	1462	2	334417	2.137041423
WG0N-210209-14	2/9/21	Dormitory	361	8.68	8.07	23	636	90.8	180.08	0.3	24.2	224700	2745	11113649	13117	595	22934425	11319379	32703	1995	9	0	0	0	12907573	3058611	57812	0	0	0	5919	9500	5764635	53.59	1047	714	1822	3486	0.17	0	1	808	2	189273	1.672114698
WG0N-210216-14	2/16/21	Dormitory	361	8.47	8.07	26.4	979	87.7	14.58	0.33	26.4	44775	1416	11520876	17660	435	19870923	11854683	48065	2758	31	2	0	0	19099319	4414499	221305	20268	0	0	8758	10204	8522211	54.03	1030	704	2607	5124	0.23	0	4	1412	6	314296	2.651239177
WG0N-210223-14	2/23/21	Dormitory	361	8.48	8.46	23	334	90.8	36.14	0.16	24.6	1236	5030	14415809	8605	25928	23589204	14754768	48746	3737	47	5	0	0	21381745	6207866	336490	53486	0	0	10530	11396	10877057	53.07	1123	738	3011	6010	3.86	0	24	1492	23	299396	2.029147459
WG0N-220202	2/2/22	Dormitory	361	8.54	8.26	22	795	61.2	62.3	0.39	24.7	BDL	2351	6703720	4693	2299	29388997	6984446	14427	278	1	0	0	0	3973137	414832	6135	0	0	0	1733	6135	1370825	51.36	764	600	592	1103	196.82	0	11	230	4	271383	3.885533656
WG0N-220209	2/9/22	Dormitory	361	8.7	8.47	18	819	90.4	90	0.4	24	BDL	1431	8276164	607	98411	29089597	8528503	14603	300	4	0	0	0	3983500	459283	25313	0	0	0	1618	8486	1332209	51.3	799	612	534	1014	201.47	0	5	307	8	151890	1.780969063
WG0N-220216	2/16/22	Dormitory	361	8.53	8.91	23	610	68.5	14.1	0.3	24.9	BDL	6610	10043940	7921	2678	32226521	10660341	31060	651	3	0	0	0	8856720	1015451	17847	0	0	0	3514	6675	2920828	50.44	809	619	1150	2194	174.71	0	31	615	14	599192	5.620758285
WG0N-220223	2/23/22	Dormitory	361	8.18	8.29	24	630	76	37.5	0.3	26.7	4800	753	3401054	627	937	21189475	3513627	10625	215	0	0	0	0	3093576	299690	0	0	0	0	1490	4117	1138850	51.65	746	596	533	966	288.62	0	3	89	4	110256	3.137954029
WSBT-220201	2/1/22	Primary/Secondary School	943	8.55	NA	23		47.7				BDL	11041	4345224	8510	1039	32398827	4780666	22494	263	1	0	0	0	5900578	348191	6701	0	0	0	2423	6701	1747455	52.07	698	574	912	1608	224.73	0	1	87	1	414852	8.677703065
WSBT-220208	2/8/22	Primary/Secondary School	943	8.39	NA	26		71.3				BDL	7789	6432504	10711	1467	31956182	7139558	22721	424	6	0	0	0	6023849	637748	38332	0	0	0	2401	7611	1942096	49.55	789	607	805	1517	212.76	0	8	198	2	687087	9.623662977
WSBT-220215	2/15/22	Primary/Secondary School	943	8.87	NA	22		61.3				BDL	27433	9339468	30005	1332	36003039	10731979	37953	523	5	0	0	0	10310932	749587	29590	0	0	0	3950	7612	2984592	52.9	725	588	1411	2568	198.15	0	1	197	2	1333741	12.42772652
WSBT-220222	2/22/22	Primary/Secondary School	943	8.62	NA	26		69.2				BDL	10846	4748537	14350	489	41461597	5674366	28577	294	0	0	0	0	7638457	403265	0	0	0	0	2936	4451	2120261	52.4	688	577	1099	1946	211.2	0	1	67	0	900144	15.8633405
WSAC-220201	2/1/22	Primary/Secondary School	1293	8.34	NA	22		42.2				BDL	16029	9172136	9757	551	25861312	9751725	25675	356	2	0	0	0	7179305	476089	13894	0	0	0	2906	8402	2172960	51.95	738	592	1074	1904	201.2	0	2	232	3	553252	5.673375736
WSAC-220208	2/8/22	Primary/Secondary School	1293	8.24	NA	24		70.9				8340	7786	16774748	8596	775	42772066	17394075	36165	591	19	0	0	0	9715502	996578	122491	0	0	0	3556	9132	2943168	53.55	787	606	1133	2212	146.98	0	2	742	3	602170	3.461925972
WSAC-220215	2/15/22	Primary/Secondary School	1293	7.98	NA	22		53.2				BDL	10326	14012424	8734	2590	33113270	14669346	34405	502	5	0	0	0	9176437	749968	36032	0	0	0	3263	9227	2561586	50.49	756	599	1121	2084	139.37	0	6	583	4	635272	4.330608876
WSAC-220222	2/22/22	Primary/Secondary School	1293	8.28	NA	26		66.6				BDL	41575	13691497	21561	2035	31834812	14960824	41568	621	8	0	0	0	11469124	907108	49425	0	0	0	4335	7590	3325809	50.97	732	591	1523	2798	126.98	0	10	661	9	1204156	8.048727797
WG0W-210302-14	3/2/21	Dormitory	414	7.61	8.32	26	530	79.1	59.29	0.25	27.2	BDL	2077	16188973	7710	327	31487251	16518360	64394	3933	68	16	0	0	26496702	6776382	547861	198113	0	0	11869	16510	12173797	55.71	1101	716	3275	6729	3.86	0	2	2192	0	319273	1.932837158
WG0W-210309-14	3/9/21	Dormitory	414	8.3	7.59	22	727	49.3	13.51	0.35	27.2	BDL	6629	14848752	30739	340	29815496	15377059	49465	3861	40	6	0	0	21696008	6468976	308106	80680	0	0	10379	16554	10948308	54.94	1144	754	2933	5866	5.48	0	6	1503	4	490599	3.190460543
WG0W-210316-14	3/16/21	Dormitory	414	8.35	7.68	24	819	71.5	57.28	0.4	27	16900	939	12316018	9517	954	26668204	12584451	38277	1977	11	2	0	0	14615593	3167618	84286	26782	0	0	5971	15952	5892170	53.4	1062	706	1762	3462	3.05	0	1	1098	0	257023	2.04238548
WG0W-210323-14	3/23/21	Dormitory	414	8.43	7.47	19	353	83.8	500.61	0.17	26.4	6150	10750	9607842	14902	431	24017441	9895425	28022	2973	27	4	0	0	13445959	5199017	203233	52598	0	0	6526	15831	7665803	54.76	1376	876	1797	3558	40.96	0	2	757	2	261500	2.642635359
WG0W-210330-14	3/30/21	Dormitory	414	8.4	7.23	28	1318	69.5	128.26	0.65	26	3000	2043	13649442	5893	690	27694895	13882607	46990	2148	12	1	0	0	17509733	3438271	89834	11963	0	0	7146	11963	6821524	52.62	1006	685	2121	4196	2.93	0	1	1317	0	224539	1.617412349
WG0W-220302	3/2/22	Dormitory	414	8.43	8.66	21	1565	76	209.9	0.79	25.4	BDL	778	10672559	1917	429	40773984	10979088	23542	491	0	0	0	0	6150735	728094	0	0	0	0	2384	4250	1979838	49.83	822	616	783	1490	148.45	0	1	443	1	303405	2.763480901
WG0W-220309	3/9/22	Dormitory	414	8.86	8.07	26	494	76.8	13.2	0.24	28.2	5486	7100	4566206	4988	353	36726862	4935072	16755	334	0	0	0	0	4420664	454604	0	0	0	0	1911	4239	1503144	51.4	770	608	677	1230	180.95	0	2	193	5	356425	7.222285713
WG0W-220316	3/16/22	Dormitory	414	8.23	7.94	26	453	87.2	14.5	0.22	26.2	BDL	4000	8152405	6184	396	29213932	8688930	21388	457	3	0	0	0	5945931	695507	21530	0	0	0	2432	8042	1998263	52.82	813	608	797	1520	210.78	0	6	370	3	525945	6.053046808
WG0W-220323	3/23/22	Dormitory	414	8.71	8.16	26	1837	76.8	44.3	0.93	27.8	BDL	1137	5714030	537	1423	26200772	5882863	12226	253	1	0	0	0	3339178	340001	5549	0	0	0	1452	5549	1133871	50.69	774	602	514	934	275.25	0	1	224	1	165736	2.817267715
WG0W-220330	3/30/22	Dormitory	414	8.52	8.16	25	1341	62	24.5	0.67	26	6000	714	6291021	769	826	45623863	6513350	16012	214	0	0	0	0	3938713	292750	0	0	0	0	1464	3686	1118536	50.34	742	599	530	952	205.18	0	1	247	2	220020	3.377985215
WG0V-210302-14	3/2/21	Dormitory	766	8.53	8.33	26	222	79.1	45.33	0.22	27.6	480	3660	13844330	7706	381	27307731	14111902	35861	3125	32	7	0	0	16317043	5322107	249451	91352	0	0	8043	13768	8753296	53.65	1190	796	2259	4525	39.41	0	0	1049	2	255825	1.812831467
WG0V-210309-14	3/9/21	Dormitory	766	8.44	8.28	23	516	42.5	41.17	0.25	26.5	BDL	958	10891729	2149	185	25290582	11053891	33241	2546	47	6	0	0	14730410	4653522	351858	78396	0	0	6678	15806	7534379	55.41	1253	794	1756	3664	2.12	0	1	1036	0	158870	1.437231469
WG0V-210316-14	3/16/21	Dormitory	766	8.51	7.96	2	516	69	37.77	0.25	26.4	1200	1628	11587320	2136	1665	23954387	11773034	33815	2405	6	2	0	0	13982460	3809348	50846	25353	0	0	6514	13091	6684470	52.21	1107	770	1961	3771	1.65	0	0	861	3	180285	1.531338481
WG0V-210323-14	3/23/21	Dormitory	766	8.35	8.07	21	202	68.2	40.5	0.09	26.7	960	1910	13486307	3623	2229	26504846	13684973	42659	3192	42	5	0	0	18483689	5509296	305517	59496	0	0	8569	13146	9241935	54.11	1164	772	2370	4811	2.27	0	1	1469	2	190904	1.394989965
WG0V-210330-14	3/30/21	Dormitory	766	8.31	8.14	28	632	69.5	30.54	0.3	27.2	16560	1711	15984287	5241	604	30012737	16265818	57328	3739	64	12	0	0	23940281	6449075	495719	157790	0	0	10675	17249	11206219	53.3	1136	739	2947	6016	6.51	0	1	1823	2	273975	1.684360418
WG0V-220302	3/2/22	Dormitory	766	8.84	9.1	22	731	70.5	45.5	0.36	25.2	BDL	3411	9998360	3678	3232	34375254	10347955	27959	483	4	1	0	0	7588116	722383	29980	13578	0	0	2873	13578	2301743	51.57	784	605	972	1817	158.88	0	0	480	4	339274	3.278657474
WG0V-220309	3/9/22	Dormitory	766	8.62	8.07	26	643	76.8	36.9	0.31	26.6	BDL	595	5239258	920	1008	28542318	5416016	14423	439	3	1	0	0	4243100	647796	25254	13521	0	0	2016	13521	1701885	53.08	843	632	662	1256	260.95	0	0	191	1	174235	3.217032594
WG0V-220316	3/16/22	Dormitory	766	8.56	7.91	27	460	79.3	38	0.22	25.8	1371	82	3350094	259	253	22922448	3450640	7648	213	0	0	0	0	2138280	297604	0	0	0	0	1054	2906	858418	51.64	803	623	362	668	341.79	0	0	69	0	99952	2.896622076
WG0V-220323	3/23/22	Dormitory	766	8.88	8.3	26	1891	76.8	36.8	0.96	27	975	613	6969310	2174	7955	29258298	7231647	22479	659	7	2	0	0	6559649	1049179	55514	25291	0	0	2790	13519	2484483	49.14	887	644	866	1693	142.61	0	1	425	3	251595	3.479082981
WG0V-220330	3/30/22	Dormitory	766	8.55	8.2	25	1454	62	29.9	0.73	26.5	99825	782	8987585	3055	616	42017944	9310010	22088	366	3	1	0	0	5848976	517065	25172	13502	0	0	2262	13502	1774463	51.68	770	602	795	1449	201.81	0	0	348	0	317972	3.415377642
WG02g-220302	3/2/22	University Campus	1409	8.81	9.33	21	958	78.4	37.7	0.47	26.4	66257	31525	11419435	988	2977	33215641	11841342	33547	947	20	0	0	0	9733459	1631605	127321	0	0	0	3831	8871	3565384	53.1	929	652	1104	2259	152.27	0	14	808	13	386417	3.263287219
WG02g-220309	3/9/22	University Campus	1409	8.61	7.98	24	1005	87.5	37.5	0.49	27.3	BDL	23011	8316348	4077	1644	20930607	8698970	25761	463	7	3	0	0	7168295	730268	65538	36631	0	0	2840	13291	2302156	50.19	779	608	945	1792	93.78	0	6	570	5	353890	4.068182785
WG02g-220316	3/16/22	University Campus	1409	8.05	7.22	23	1022	96.4	30.4	0.5	25.6	BDL	1485	1156314	176	281	19558808	1255951	5158	84	0	0	0	0	1249902	105053	0	0	0	0	499	2324	385840	51.38	791	614	184	325	1014.93	0	0	23	0	97695	7.778567794
WG02g-220323	3/23/22	University Campus	1409	8.52	8.26	25	2498	79	108.4	1.28	27.2	BDL	12339	4117135	363	448	28080830	4278242	9648	223	0	0	0	0	2740151	308288	0	0	0	0	1339	3298	1044190	51.09	763	602	473	864	387.86	0	0	77	1	147957	3.458359766
WG02g-220330	3/30/22	University Campus	1409	8.58	8.09	23	2725	70.7	60.4	1.41	26.6	2400	50089	11743318	2366	4748	49209485	12429676	34084	780	17	1	0	0	9714158	1319402	108272	13528	0	0	4024	13528	3481238	50.4	834	629	1245	2461	180.68	0	13	634	16	629155	5.061716814
WG02c-220302	3/2/22	University Campus	1409	7.63	8.71	21	1004	78.4	69.7	0.49	24	38891	8125	9782848	20002	1227	20541613	10479588	28677	648	7	0	0	0	8048123	980990	52630	0	0	0	3295	9938	2755533	50.59	831	624	1088	2057	112.61	0	11	603	7	667386	6.368437385
WG02c-220323	3/23/22	University Campus	1409	7.41	7.37	25	2438	79	107.6	1.25	26.1	6400	11833	9151750	22357	554	29399834	10049965	20797	408	0	0	0	0	5905174	563896	0	0	0	0	2560	4262	1977694	51.26	753	596	905	1652	189.97	0	8	312	8	863471	8.591781165
WG02c-220330	3/30/22	University Campus	1409	8.67	8.45	23	3179	70.7	34.3	1.65	25.4	2700	2771	2760412	309	1726	55400819	2925791	6755	167	0	0	0	0	1740877	221434	0	0	0	0	766	2789	621109	51.18	840	624	265	487	392.68	0	0	47	0	160573	5.488191057
WG02-210302-14	3/2/21	University Campus	1409	7.9	8.01	23	447	90.2	46.06	0.21	26.7	6975	17426	16051626	4771	1755	28941235	16644146	49964	3154	8	0	0	0	19910484	4838656	50184	0	0	0	9263	8654	9093207	52.11	1054	730	2869	5466	0.33	0	5	1484	6	568568	3.416023868
WG02-210309-14	3/9/21	University Campus	1409	8.74	8.17	21	857	52.9	35.25	0.41	26	5919	15048	16624552	4202	2165	35028088	17047690	46256	3510	4	2	0	0	19516789	5322606	35715	24271	0	0	9732	13447	9669679	50.68	1074	744	3038	5732	3.62	0	3	1222	3	401723	2.356465891
WG02-210316-14	3/16/21	University Campus	1409	8.01	7.94	23	414	81.2	36.53	0.2	26.6	1653540	21042	15565544	3103	1774	30939107	15928002	39311	3115	2	1	0	0	16654245	4652017	19069	10642	0	0	8458	10642	8384978	51.18	1075	747	2671	4995	3.82	0	0	881	1	336539	2.11287643
WG02-210323-14	3/23/21	University Campus	1409	7.55	7.35	16.7	421	89.7	11.09	0.2	26.2	30200	23285	14751366	6781	1610	27053815	15132629	49425	3634	16	2	0	0	20771809	5632989	112288	24164	0	0	10074	13513	10111344	52.42	1087	742	3079	5888	4.65	0	5	1244	6	349587	2.310153774
WG02-210330-14	3/30/21	University Campus	1409	7.91	7.99	25	856	76.6	41.29	0.42	26.9	24475	8717	13905714	22503	907	25745156	14255808	58635	3063	33	2	0	0	22668343	4886355	226259	26847	0	0	9908	13802	9613992	53.2	1011	703	2985	5818	1.87	0	4	1862	2	317967	2.230438289
WSSP-220301	3/1/22	Primary/Secondary School	530	8.36	NA	21		78.4				BDL	53241	8901589	1911	1583	19622996	9490586	21482	371	1	0	0	0	6320604	532739	6188	0	0	0	2671	6188	2028881	51.92	722	587	944	1731	142.94	0	9	273	4	532262	5.60831544
WSSP-220308	3/8/22	Primary/Secondary School	530	7.9	NA	27		64.9				BDL	69197	11297474	1920	1560	30966082	11935693	27532	449	0	0	0	0	7757550	630523	0	0	0	0	3055	4230	2336783	52.13	735	595	1081	1979	159.11	0	4	340	6	565542	4.738241843
WSSP-220315	3/15/22	Primary/Secondary School	530	7.89	NA	23		84.8				2800	56387	10655975	3292	7777	25270622	11413330	27813	459	4	1	0	0	7913006	693908	31470	13532	0	0	3161	13532	2475085	52.09	754	597	1093	2023	176.48	0	5	460	10	689899	6.044677583
WSSP-220329	3/29/22	Primary/Secondary School	530	8.15	NA	24		46.4				BDL	46631	5532402	574	1234	22475570	5754440	14396	249	0	0	0	0	4105382	333247	0	0	0	0	1723	3619	1286687	52.1	722	587	626	1127	236.73	0	3	95	1	173599	3.016783562
WG0R-210302-14	3/2/21	Dormitory	417	8.7	8.52	26	722	79.1	63.95	0.35	26.8	900	2310	10452228	4796	354	18271447	10670023	32390	2316	7	0	0	0	13471101	3629841	52728	0	0	0	6346	8985	6426337	52.86	1108	749	1920	3682	2.49	0	0	809	1	210335	1.971270352
WG0R-210309-14	3/9/21	Dormitory	417	8.75	8.66	22	705	49.3	25.55	0.34	26.1	BDL	6606	14363145	13334	1251	27347461	14747872	49609	3251	30	2	0	0	20237548	5207399	215793	26115	0	0	9206	13800	9329694	53.9	1083	738	2729	5321	1.93	0	2	1324	5	363536	2.465006477
WG0R-210316-14	3/16/21	Dormitory	417	8.8	8.4	24	1129	71.5	33.52	0.55	26.3	26520	6419	14314734	17592	720	28810091	14740625	50332	3450	25	2	0	0	21195622	5623688	178461	25299	0	0	9941	15045	10133432	54.36	1098	744	2917	5719	2.57	0	6	1395	6	401160	2.721458554
WG0R-210323-14	3/23/21	Dormitory	417	8.46	8.31	19	543	83.8	125.65	0.26	26	1650	9605	15072458	1503	4865	33872486	15271811	24926	2135	1	0	0	0	11111492	3313884	6347	0	0	0	6045	6347	6086921	51.9	1065	759	1873	3556	2.3	0	4	403	1	183380	1.20077442
WG0R-210330-14	3/30/21	Dormitory	417	8.35	8.17	28	372	69.5	67.96	0.18	26	2900	62841	21603388	13247	1916	34827190	22189822	82011	5534	26	2	0	0	34188600	8686106	184152	24058	0	0	16658	13503	16347232	52.58	1047	714	5033	9767	7.28	0	7	2251	7	508430	2.291275703
WG0R-220302	3/2/22	Dormitory	417	9.05	9.22	21	825	76	89.7	0.4	28.4	BDL	3027	8662900	1640	5086	28621244	8971184	23078	427	5	1	0	0	6337851	636910	36921	13714	0	0	2592	13714	2081268	50.3	791	610	883	1647	151.69	0	2	374	3	298531	3.327665557
WG0R-220309	3/9/22	Dormitory	417	8.94	8.16	26	954	76.8	59.8	0.47	27.1	BDL	10669	16456611	11319	9459	44224512	17171816	40370	892	22	4	0	0	11346557	1495646	174464	47982	0	0	4414	13765	3828860	51.29	848	621	1350	2687	91.59	0	8	917	1	683758	3.981861907
WG0R-220316	3/16/22	Dormitory	417	7.84	7.47	26	593	87.2	186.2	0.29	26.1	BDL	1512	7090540	1614	787	28273155	7318175	16557	454	3	2	0	0	4822208	732206	32259	25285	0	0	2121	14486	1843398	54.78	858	627	661	1292	201.37	0	1	302	3	223722	3.057073656
WG0R-220323	3/23/22	Dormitory	417	8.95	8.44	26	2280	76.8	41.3	1.16	27.3	140625	4406	5747374	1553	2779	26497281	6002093	13616	283	0	0	0	0	4003762	392285	0	0	0	0	1869	3700	1441988	51.3	751	602	667	1210	263.32	0	1	150	0	245981	4.098253726
WG0R-220330	3/30/22	Dormitory	417	8.72	8.24	25	1896	62	27.4	0.95	27.8	5400	2849	6759182	1374	2517	33761420	7048355	19648	307	3	0	0	0	5379669	465405	19760	0	0	0	2193	8677	1714283	51.46	757	604	763	1408	267.81	0	6	315	3	282433	4.007076829
WG0Hp-210302-14	3/2/21	Dormitory	421	8.09	7.35	26	757	79.1	187.07	0.37	28.2	BDL	863	18543477	9440	654	36278816	18919152	58199	2975	30	6	0	0	22625131	4919240	250139	84305	0	0	9612	16069	9437636	52.66	1034	697	2778	5585	3.92	0	3	1949	0	364718	1.927771393
WG0Hp-210309-14	3/9/21	Dormitory	421	8.3	7.66	22	790	49.3	87.82	0.38	27.1	BDL	763	13903361	5191	266	27199751	14235022	39930	2303	20	4	0	0	15809025	3846213	163554	59999	0	0	6718	18449	6872348	51.75	1103	727	1913	3842	2.91	0	1	1153	0	325441	2.286199487
WG0Hp-210316-14	3/16/21	Dormitory	421	2.99	2.09	24	1642	71.5	115.22	0.82	27.4	BDL	4948	17164197	27773	2566	31663741	17691629	51723	3513	0	0	0	0	21139780	5233081	0	0	0	0	10462	4639	10065659	51.48	1021	722	3315	6237	7.25	0	1	1019	3	492145	2.781795843
WG0Hp-210323-14	3/23/21	Dormitory	421	8.32	7.82	19	512	83.8	22.18	0.25	26.7	102120	1077	11009851	23197	467	20734255	11439222	30727	1941	8	0	0	0	12242902	3110677	53350	0	0	0	5344	8405	5455643	52.06	1114	740	1578	3065	15.21	0	2	813	5	404630	3.53721608
WG0Hp-210330-14	3/30/21	Dormitory	421	8.31	7.59	27	536	71.5	86.3	0.26	27.8	1260	284	8866699	1362	439	16920469	8949570	36747	1851	38	11	0	0	14412699	3255556	311813	141822	0	0	5942	14082	6041668	53.53	1071	700	1625	3373	2.15	0	0	1335	0	80786	0.902680241
WG0Hp-220302	3/2/22	Dormitory	421	8.03	8.37	21	588	78.5	441.3	0.28	29.5	7845	2821	9925347	1691	7708	34092208	10190410	21998	576	13	2	0	0	6416796	1006096	97898	26912	0	0	2606	14381	2356265	50.37	886	633	760	1557	147.18	0	4	307	3	252843	2.481185742
WG0Hp-220309	3/9/22	Dormitory	421	7.81	7.4	26	875	76.7	322	0.33	28.5	BDL	5805	10747725	4036	3336	32694286	11127218	29463	696	26	10	0	0	8387011	1264145	225949	130126	0	0	3304	13844	3003744	50.23	873	638	952	1968	115.52	0	4	616	3	366316	3.292071747
WG0Hp-220316	3/16/22	Dormitory	421	9	8.02	23	1306	93.6	40.9	0.65	27.7	BDL	4265	5294965	964	648	29839675	5540304	12302	252	0	0	0	0	3399630	363497	0	0	0	0	1471	3983	1169989	51.02	783	606	506	938	233.51	1	4	109	3	239462	4.322181599
WG0Hp-220323	3/23/22	Dormitory	421	8.55	7.2	26	2319	78.7	114	1.18	27.8	3450	1850	6252208	1293	7700	36973048	6506650	14663	155	2	0	0	0	3673458	229974	12278	0	0	0	1295	6328	974192	50.99	710	589	466	846	197.6	0	2	205	5	243599	3.74384668
WG0Hp-220330	3/30/22	Dormitory	421	8.25	7.66	23	1826	71.3	17.1	0.9	28.8	BDL	388	4551583	441	17814	39484592	4735910	8237	151	1	0	0	0	2228362	203294	6235	0	0	0	994	6235	763038	50.87	757	597	357	644	260.8	0	1	53	0	165684	3.498461753
WG0A-210302-14	3/2/21	Dormitory	250	8.35	8.3	24	464	87.5	17.25	0.22	24.1	BDL	3151	15791250	41870	251	29052664	16601106	64054	3256	40	1	0	0	24401488	5219138	269196	10216	0	0	10268	10216	10002870	53.09	1032	698	3042	6004	2	0	2	1771	1	764584	4.605620854
WG0A-210309-14	3/9/21	Dormitory	250	8.78	8.61	21	743	54.5	8.06	0.36	21.7	683	1586	12298871	51251	1551	21311514	12852197	50270	3350	16	2	0	0	20657362	5350297	115703	27350	0	0	9517	14143	9630219	52.92	1090	741	2836	5520	3.84	0	30	1607	17	498938	3.882122255
WG0A-210316-14	3/16/21	Dormitory	250	8.48	7.96	23	734	78.8	12.8	0.34	21.724.9	668925	4620	15424692	34829	1259	30299491	16050462	39406	3729	3	0	0	0	18173859	5858298	22533	0	0	0	9722	8790	10081822	52.1	1127	777	2958	5643	2.78	0	26	829	15	585062	3.64514118
WG0A-210323-14	3/23/21	Dormitory	250	8.78	8.05	17	1	90.3	122.76	0	19.8	17700	1649	18466470	26901	15457	53209610	18978088	55117	2245	23	1	0	0	19631685	3565944	155794	10924	0	0	8083	10924	7556427	55.34	966	678	2462	4816	51.61	0	1	1656	2	467611	2.463952112
WG0A-210330-14	3/30/21	Dormitory	250	8.01	7.63	27	95	71.5	49.4	0.45	24.3	5925	3095	17184173	95272	1217	30808515	18162127	69625	4372	32	5	0	0	28608998	7021318	238392	62757	0	0	13229	13976	13112464	52.09	1059	717	3919	7693	7.93	0	12	1997	7	878370	4.836272756
WG01-210302-14	3/2/21	University Campus	643	7.67	7.52	23	2109	90.2	71.8	1.08	25	BDL	15549	15535951	7613	294	32403195	15868070	40760	1456	1	0	0	0	14133229	2123483	6582	0	0	0	6000	6582	5204192	54.36	884	649	1965	3699	0	0	0	946	1	308663	1.945183
WG01-210309-14	3/9/21	University Campus	643	7.95	7.61	21	1491	52.9	16.58	0.74	24.2	2758	15907	16979201	25418	1711	29806454	17483685	73001	4527	41	5	0	0	29768304	7268583	301304	58781	0	0	13706	13531	13586691	54.05	1053	718	4064	7976	2.65	0	4	2290	10	461448	2.639306302
WG01-210316-14	3/16/21	University Campus	643	7.54	7.04	23	2604	81.2	18.9	1.34	24	3000	6279	15126902	7857	2000	27263282	15439418	54991	3534	28	8	0	0	22729562	5806312	228955	110789	0	0	10477	15266	10604198	53.54	1080	730	3047	6036	2.45	0	6	1811	11	296380	1.919631945
WG01-210323-14	3/23/21	University Campus	643	7.57	7.51	16.7	2363	89.7	19.72	1.21	24.2	600	8684	11661889	6459	669	21643157	11937160	55384	3178	39	7	0	0	21930626	5173748	321840	100512	0	0	9668	16680	9621703	53.04	1058	714	2825	5592	1.77	0	0	1799	5	259459	2.17354044
WG01-210330-14	3/30/21	University Campus	643	7.78	7.53	25	3809	79	26.25	2	25.4	16818	6447	15102898	9024	1792	28145039	15458477	66142	3903	38	5	0	0	26356022	6298244	295126	77746	0	0	11818	16715	11720439	53.47	1056	710	3476	6860	2.05	0	2	2158	7	338316	2.188546776
WG01-220302	3/2/22	University Campus	643	7.63	8.35	21	2271	78.4	48.6	1.16	24.4	126815	11443	9255720	6163	1232	20303905	9773793	30001	601	9	1	0	0	8424801	936253	62932	13526	0	0	3197	13526	2659319	51.92	817	618	1041	1992	96.57	0	5	663	9	499235	5.107894141
WG01-220309	3/9/22	University Campus	643	7.87	7.3	24	2581	87.5	19.7	1.33	24.9	BDL	12265	13448604	5424	1833	36105055	14063721	38504	645	11	1	0	0	10435650	1005024	77050	13530	0	0	3763	13530	3057072	51.68	784	607	1243	2364	113.87	0	9	827	10	595595	4.234974514
WG01-220316	3/16/22	University Campus	643	7.59	6.97	23	2028	89	12	1.03	24.5	BDL	11346	8506697	6021	653	27457132	9002742	22717	465	4	1	0	0	6499604	664815	30897	13492	0	0	2720	13492	2142950	52.43	770	596	932	1735	291.75	0	1	315	5	478025	5.309771179
WG01-220323	3/23/22	University Campus	643	7.9	7.31	25	6528	79	15.7	3.56	25	2550	1503	3108912	538	130	37510737	3237855	8174	131	0	0	0	0	2010921	174297	0	0	0	0	825	2815	627961	51.45	753	594	297	535	357.67	0	0	72	0	126772	3.915308128
WG01-220330	3/30/22	University Campus	643	7.8	7.26	23	6495	70.7	15.4	3.51	25	9660	12005	8943171	4760	2326	22587043	9439205	27677	533	15	2	0	0	7858320	858009	108345	23893	0	0	3144	13493	2573260	50.93	784	605	1021	1969	134.11	0	6	567	8	476943	5.052787814
WSNS-220301	3/1/22	Primary/Secondary School	1741	8.1	NA	21		76				BDL	264212	13448237	13956	624	35599188	14769215	41254	719	5	1	0	0	11698488	1060165	46088	13510	0	0	4585	13510	3609491	52.02	760	600	1584	2935	121.85	0	6	628	10	1042186	7.056475243
WSNS-220308	3/8/22	Primary/Secondary School	1741	7.94	NA	27		66.8				BDL	44371	13959297	11010	1421	34182514	14886754	43829	852	13	2	0	0	12368892	1417371	101896	27065	0	0	4829	13535	4054798	52.74	811	616	1534	2993	133.15	0	9	972	27	870655	5.848521444
WSNS-220315	3/15/22	Primary/Secondary School	1741	8	NA	23		87.5				BDL	65972	9540617	6449	856	33546088	10188987	34311	724	9	1	0	0	9768306	1181735	61062	13517	0	0	3898	13517	3267366	53.43	815	611	1230	2411	195.33	0	10	690	7	575093	5.644260808
WSNS-220329	3/29/22	Primary/Secondary School	1741	7.66	NA	24		46.6				BDL	68501	9709639	3394	1713	31638017	10288814	27491	511	5	2	0	0	7758872	749975	47052	25244	0	0	3212	13832	2533698	51.38	759	603	1108	2056	201.8	0	1	415	3	505567	4.913753908
WSNB-220301	3/1/22	Primary/Secondary School	1138	8.17	NA	20		81.3				BDL	19231	8671374	4462	1610	24915029	9051359	23383	414	1	0	0	0	6725293	587467	8903	0	0	0	2768	8903	2140875	50.76	753	596	977	1784	204.59	0	4	375	9	354682	3.91854969
WSNB-220308	3/8/22	Primary/Secondary School	1138	8.18	NA	27		64.9				BDL	10054	7861509	5838	574	14102241	8241791	22654	396	2	0	0	0	6391390	545199	13698	0	0	0	2518	8549	1947276	50.95	751	602	893	1625	87.61	0	3	379	4	363816	4.414283255
WSNB-220315	3/15/22	Primary/Secondary School	1138	8.55	NA	23		84.8				1000	7568	7711935	1157	572	21211260	7971979	18940	308	0	0	0	0	5200585	448481	0	0	0	0	2075	4944	1604552	49.95	738	593	725	1337	157.99	0	0	200	0	250747	3.145354497
WSNB-220329	3/29/22	Primary/Secondary School	1138	7.87	NA	21		71.3				BDL	17298	8922777	2690	1098	27343524	9314709	23486	314	0	0	0	0	6586893	425608	0	0	0	0	2573	3445	1902591	51.84	716	586	947	1689	216.28	0	1	222	1	370846	3.981294531
WC0Dg-220302	3/2/22	Wastewater Treatment Plant	829725	7.23	7.04	21	16235	76	48.7	9.49	25.2	59414	46244	14088494	5096	1948	40655592	15400806	37044	450	2	0	0	0	10068495	607946	10991	0	0	0	3813	5936	2807566	51.75	709	584	1409	2511	152.48	0	9	411	3	1259024	8.175052656
WC0Dg-220309	3/9/22	Wastewater Treatment Plant	829725	7.25	6.58	26	16673	76.8	50.8	9.76	26.8	111600	62069	11814053	3320	1523	27679411	12720759	31630	423	0	0	0	0	8919282	594297	0	0	0	0	3446	4440	2591852	52.18	728	593	1254	2253	145.07	0	3	399	4	839794	6.601760162
WC0Dg-220316	3/16/22	Wastewater Treatment Plant	829725	7.35	6.81	24	11669	90.8	43.2	5.21	25.3	3900	27698	8751334	2906	1391	25962185	9549577	21045	309	0	0	0	0	6105077	413066	0	0	0	0	2631	3928	1939482	51.25	711	589	975	1732	161.95	0	1	143	4	766248	8.023894671
WC0Dg-220323	3/23/22	Wastewater Treatment Plant	829725	7.03	6.77	26	4156	76.8	68.61	2.2	25.8	9600	34249	10046819	5090	960	30911381	10876081	25361	351	0	0	0	0	7147145	464726	0	0	0	0	2888	3914	2138545	51.95	719	594	1076	1902	171.89	0	6	236	4	788963	7.254111109
WC0Dg-220330	3/30/22	Wastewater Treatment Plant	829725	7.05	6.81	25	5806	62	87.2	3.14	26.5	15000	31360	13297260	4663	1090	48663953	14299451	27729	439	1	0	0	0	7813483	583130	5019	0	0	0	3182	5019	2382708	52.09	726	589	1161	2082	207.08	0	5	275	3	965078	6.74905631
WC0Dc-220302	3/2/22	Wastewater Treatment Plant	829725	7.53	7.46	22	6133	73.3	94.7	3.35	19.1	BDL	37807	12278777	2322	1696	34575704	13027099	30714	434	0	0	0	0	8637609	600504	0	0	0	0	3345	4977	2498868	51.6	716	586	1210	2185	203.05	0	15	357	4	706497	5.423287257
WC0Dc-220309	3/9/22	Wastewater Treatment Plant	829725	7.59	7.39	26	13769	76.8	116.6	7.98	16.4	162600	26239	11608571	3119	873	26688485	12234977	29884	451	0	0	0	0	8462645	620655	0	0	0	0	3357	3829	2528993	51.63	733	590	1215	2189	132.07	0	8	462	7	596175	4.872710427
WC0Dc-220316	3/16/22	Wastewater Treatment Plant	829725	8	7.37	26	13944	87.2	108.3	8.04	17.4	11880	27549	7837101	1542	1344	27753910	8368673	20810	310	0	0	0	0	6034415	399885	0	0	0	0	2594	3933	1904978	51.45	721	588	973	1713	221.26	0	1	137	0	501137	5.988249272
WC0Dc-220323	3/23/22	Wastewater Treatment Plant	829725	7.62	8.51	26	6980	76.8	167.2	3.85	16.6	7920	16743	9093907	1549	1242	31332174	9570867	20331	363	0	0	0	0	5981693	503000	0	0	0	0	2639	3924	1993389	51.83	730	591	948	1716	156.72	0	4	142	2	457426	4.779358025
WC0Dc-220330	3/30/22	Wastewater Treatment Plant	829725	7.64	8.61	25	6202	62	184.9	3.4	15.8	4700	10443	6406961	853	604	38687553	6721377	16304	247	1	0	0	0	4566799	322383	6243	0	0	0	1956	6243	1436703	52.11	710	581	724	1287	202.96	1	2	84	1	302516	4.500803928
WC0Dg-210309-14	3/9/21	Wastewater Treatment Plant	829725	7.08	6.43	22	5456	49.3	53.47	2.94	24.3	6416	18607	15817158	19927	499	27611626	16645340	58828	3509	4	1	0	0	22920477	5299147	35653	15442	0	0	10392	15442	10074948	53.42	1029	717	3252	6167	0.1	0	0	1223	13	789149	4.740960533
WC0Dg-210316-14	3/16/21	Wastewater Treatment Plant	829725	7.05	6.87	25	6602	69	53.96	3.61	26.2	12100	21062	18307971	14620	884	30649173	19037780	50148	4111	1	0	0	0	21618271	6246796	5546	0	0	0	11003	5546	11037989	52.77	1092	747	3411	6445	2.45	0	10	951	12	693243	3.641406719
WC0Dg-210323-14	3/23/21	Wastewater Treatment Plant	829725	6.94	5.72	19	6857	83.8	59.13	3.76	24.2	5500	48004	31010192	37043	1919	52599465	32498452	86437	5867	25	3	0	0	35581226	9227556	186877	39459	0	0	16927	16726	16821729	53.47	1070	717	5076	9867	1.25	0	12	2060	26	1401294	4.311879224
WC0Dg-210330-14	3/30/21	Wastewater Treatment Plant	829725	6.96	6.67	25	20074	79	68.95	11.61	25.6	4900	23514	17880191	45778	761	29013750	18795246	65489	4520	18	4	0	0	26868743	7068550	149485	56005	0	0	12753	16719	12779306	53.68	1076	731	3864	7439	0.86	0	7	1523	6	845002	4.49582836
WCDg-210302-14	3/2/21	Wastewater Treatment Plant	NA	6.9	6.47	26	5462	79.1	65.92	2.94	25.6	5400	16454	16126887	9808	579	29775372	16785277	40889	3643	2	0	0	0	18020957	5460830	17600	0	0	0	9601	8906	9637289	52.58	1083	758	3024	5642	5.19	0	1	699	4	631549	3.762517592
WC0Dc-210309-14	3/9/21	Wastewater Treatment Plant	829725	7.59	7.2	21	4854		121.8	2.61	15.6	13351	18623	13668597	10541	996	23110771	14191766	42946	3627	1	0	0	0	18519051	5365598	7779	0	0	0	9643	7779	9595129	52.15	1073	752	3077	5711	0.73	0	1	804	13	493009	3.473908744
WC0Dc-210316-14	3/16/21	Wastewater Treatment Plant	829725	7.24	7.42	21	5629		122.88	3.05	18.4	12900	15116	13463878	6209	941	23393852	13879367	38024	3678	0	0	0	0	17360702	5507553	0	0	0	0	9671	4110	9724446	51.99	1092	763	3059	5705	2.47	0	1	596	4	393223	2.833147938
WC0Dc-210323-14	3/23/21	Wastewater Treatment Plant	829725	7.4	7.43	NA	5469		131.88	2.97	15.8	15600	20834	22086962	19844	1080	35707257	22867450	78687	5521	29	3	0	0	32587902	8531937	206238	38029	0	0	15840	13754	15648326	53.08	1057	726	4832	9285	3.2	0	9	2073	15	738730	3.230487002
WC0Dc-210330-14	3/30/21	Wastewater Treatment Plant	829725	7.58	7.43	NA	17117		157.81	10.05	16.6	19800	13089	13734356	6678	799	23563801	14157923	46496	3689	5	0	0	0	19860979	5578560	37328	0	0	0	10291	9217	10200928	52.03	1065	743	3225	6074	4.22	0	0	966	3	403001	2.846469782
WCDc-210302-14	3/2/21	Wastewater Treatment Plant	NA	7.46	7.12	NA	4321		128.53	2.32	16.1	7300	15627	13986113	4501	869	24579743	14404905	37190	3603	0	0	0	0	17122088	5618383	0	0	0	0	9295	4784	9592035	52.11	1122	764	2828	5388	2.29	0	2	662	2	397795	2.761524633
WM08-220302	3/2/22	Hospital/Medical Campus	340	8.14	9.2	21	1351	86.7	84.2	0.67	25.5	BDL	27356	9668927	4898	3000	30747745	10176238	24788	419	4	0	0	0	7008179	620247	29458	0	0	0	2796	9604	2186466	51.5	759	601	970	1793	193.6	0	4	331	2	472057	4.638816427
WM08-220309	3/9/22	Hospital/Medical Campus	340	8.01	7.92	28	1051	67	123.6	0.52	26	BDL	18278	13698184	3095	2332	35851454	14106639	26552	465	8	1	0	0	7689519	720854	62936	13489	0	0	3080	13489	2438165	52.31	752	600	1050	1963	128.38	0	3	447	3	384750	2.727439187
WM08-220316	3/16/22	Hospital/Medical Campus	340	8.15	8.28	27	1321	76.4	85.3	0.66	27.3	BDL	8777	6372463	914	1794	27219080	6630383	14546	249	2	0	0	0	4151222	331789	13414	0	0	0	1808	8156	1353059	51.45	730	586	658	1183	279.37	0	2	109	1	246435	3.716753617
WM08-220323	3/23/22	Hospital/Medical Campus	340	8.27	7.79	27	2398	72	87.3	1.23	26.2	BDL	11980	9367013	3506	2322	26708927	9698651	20433	347	2	0	0	0	5951752	477918	14990	0	0	0	2480	9458	1875008	51.44	735	587	887	1606	254.24	0	1	228	2	313830	3.235810836
WM08-220330	3/30/22	Hospital/Medical Campus	340	7.2	6.74	26	2837	60.3	129.1	1.46	26.6	BDL	47429	11518126	3169	3333	48148762	12123914	28622	418	9	0	0	0	7798470	673746	56339	0	0	0	3004	7276	2372988	52.4	750	597	1017	1914	201.27	0	7	511	5	551857	4.55180563
WM06-220302	3/2/22	Hospital/Medical Campus	340	6.62	7.42	21	924	86.7	84.4	0.48	26.7	BDL	13172	10749344	9007	1357	27504173	12157804	24460	537	3	0	0	0	7057133	798824	20441	0	0	0	3096	9004	2505223	51.72	794	612	1053	1962	189.6	0	6	422	10	1384924	11.3912348
WM06-220309	3/9/22	Hospital/Medical Campus	340	7.41	6.97	28	1018	67	138.1	0.5	27.4	27600	2695	10042824	2075	1029	27570189	10512941	23271	577	10	0	0	0	6869951	898026	66875	0	0	0	2950	9656	2476303	50.97	813	619	958	1836	161.77	0	2	463	2	464318	4.416632796
WM06-220316	3/16/22	Hospital/Medical Campus	340	6.76	6.16	27	930	74.2	69.5	0.45	28.7	13575	10393	8219999	3217	2232	27492303	9188878	20244	410	4	3	0	0	5760131	625614	45884	39737	0	0	2442	13788	1960327	51.45	773	600	816	1545	233.94	0	3	370	8	953037	10.37163623
WM06-220323	3/23/22	Hospital/Medical Campus	340	7.37	6.96	28	2124	71.7	52.9	1.08	28.3	BDL	11811	9706124	5380	809	29751324	10354845	20291	449	5	0	0	0	5958210	686526	35767	0	0	0	2631	8799	2140002	51.88	796	611	880	1656	181.87	0	1	348	3	630721	6.091071378
WM06-220330	3/30/22	Hospital/Medical Campus	340	7.15	6.61	27	3070	60.1	96	1.58	28.3	4800	17925	10577216	3253	1091	45242765	11592307	23901	612	10	2	0	0	6941890	966230	83120	31413	0	0	2971	17889	2540151	52.46	844	625	945	1827	190.42	0	1	451	9	992822	8.564490226
WG0Hm-210302-14	3/2/21	Dormitory	425	8.43	8.17	27	671	74.2	25.5	0.33	27.1	1200	1325	17849655	21604	761	37001182	18482100	57608	2847	29	2	0	0	22078659	4633103	196799	21725	0	0	9357	11724	9049336	52.91	1020	688	2740	5457	0.55	0	5	1682	2	608755	3.293754498
WG0Hm-210309-14	3/9/21	Dormitory	425	8.76	8.6	22	269	49.3	13.47	0.13	26.3	1339	5095	15115746	13585	672	28053681	15512604	49141	3560	31	4	0	0	20864368	5830480	241448	53436	0	0	9814	14042	10139233	54.82	1111	749	2840	5604	1.28	0	5	1409	5	377506	2.433543717
WG0Hm-210316-14	3/16/21	Dormitory	425	8.82	8.12	24	688	71.5	42.47	0.33	27.2	BDL	1901	15568092	16919	5954	29633534	16031168	55810	3387	38	3	0	0	22731705	5711199	262036	37975	0	0	10008	16203	10224332	53.58	1109	719	2817	5703	4.5	0	9	1877	7	438302	2.734061548
WG0Hm-210323-14	3/23/21	Dormitory	425	8.76	8.29	19	330	83.8	39.4	0.16	26	BDL	4544	16793557	46290	1238	36479257	17921913	58339	3283	23	1	0	0	22800778	5194729	161927	13528	0	0	10003	13528	9780295	53.15	1039	703	2985	5833	1.53	0	10	1675	6	1076284	6.005408016
WG0Hm-210330-14	3/30/21	Dormitory	425	8.71	8.1	27	409	71.5	43.01	0.19	28.2	25757	7343	14227276	22826	767	28466357	14715460	49116	3774	33	6	0	0	21399811	6133654	270111	86759	0	0	10530	16591	10790909	53.92	1106	737	3073	6049	4.08	0	13	1495	3	457248	3.107262702
WG0Hm-220302	3/2/22	Dormitory	425	8.27	8.34	21	565	78.5	38.6	0.27	28.8	BDL	3986	6201363	2997	3293	34368365	6443259	18206	270	1	0	0	0	4913171	383954	5502	0	0	0	2001	5502	1510578	51.46	717	588	715	1303	228.12	0	3	212	5	231620	3.594764699
WG0Hm-220309	3/9/22	Dormitory	425	7.86	7.21	26	702	76.7	45.4	0.34	28.2	BDL	10325	13042454	8946	782	36090181	13690397	32206	570	14	3	0	0	8894613	960464	101014	37599	0	0	3285	14059	2739134	51.82	793	605	1035	2035	161.07	0	3	478	7	627890	4.586353486
WG0Hm-220316	3/16/22	Dormitory	425	9.1	8.11	23	593	93.6	32.3	0.29	26.4	BDL	3654	7345520	1356	1111	32631631	7688820	16851	251	0	0	0	0	4779355	349353	0	0	0	0	2001	3990	1499758	51.15	725	590	728	1308	170.49	1	7	146	7	337179	4.385315302
WG0Hm-220323	3/23/22	Dormitory	425	8.68	8.05	26	1286	78.7	7.4	0.64	28.5	1276800	3171	5409064	3844	472	26641137	5610219	14047	270	0	0	0	0	3847807	375029	0	0	0	0	1649	3990	1288350	50.45	759	606	583	1060	169.13	0	0	152	1	193668	3.452057754
WG0Hm-220330	3/30/22	Dormitory	425	8.59	7.98	23	1586	71.3	18.6	0.79	27.5	9675	2288	5156704	1192	5214	38872350	5400824	15114	237	0	0	0	0	3832954	331774	0	0	0	0	1475	3928	1162963	50.13	790	608	520	945	187.37	0	4	209	1	235426	4.359075578
WR03-210302-14	3/2/21	University Campus	212	7.8	7.33	24	5942	87.5	15.85	3.22	24.8	BDL	1676	7429250	3706	385	25010266	7591950	28897	1220	2	0	0	0	10427176	1741672	14415	0	0	0	4566	8645	4045491	49.86	927	671	1514	2802	0.49	0	0	555	0	156933	2.067097386
WR03-210309-14	3/9/21	University Campus	212	7.43	7.44	21	3	54.5	55.55	0	19.4	BDL	18054	8705567	7154	6596	23397217	9089550	40918	2363	1	0	0	0	15583414	3728127	6255	0	0	0	7020	6255	6996102	51.28	1050	736	2139	4114	3.29	0	1	620	0	352179	3.874548245
WR03-210316-14	3/16/21	University Campus	212	7.6	7.52	23	6155	78.8	4.3	3.34	25.2	BDL	19939	15319301	12781	1853	31420901	15685304	57045	3734	21	4	0	0	23937884	5860979	154954	45981	0	0	12097	12344	11631758	52.34	1004	704	3689	7154	3.09	0	3	1322	5	331430	2.112996981
WR03-210323-14	3/23/21	University Campus	212	7.48	7.06	17	12141	90.3	38.1	6.94	24.4	BDL	25071	13923288	7032	469	28100640	14500835	46316	3754	1	0	0	0	20219637	5743607	5116	0	0	0	10634	5116	10564924	49.68	1054	740	3304	6265	1.14	0	0	869	2	544975	3.758231854
WR03-210330-14	3/30/21	University Campus	212	7.78	7.52	25	6945	79	124.07	3.8	25.7	BDL	13140	15264071	11536	1108	27199157	15585626	49317	3208	17	3	0	0	19891162	4967248	141036	44008	0	0	9218	15176	9092122	53.18	1068	718	2800	5388	3.3	0	1	1295	2	295771	1.897716524
WR03-220302	3/2/22	University Campus	212	7.52	7.38	21		78.5	9.1		24.2	4134	23214	13569516	3237	319	34478838	14447263	36453	609	11	1	0	0	10178594	944576	77703	13462	0	0	3917	13462	3091533	46.13	754	589	1310	2486	93.9	0	3	529	1	850977	5.890229866
WR03-220309	3/9/22	University Campus	212	8.01	7.42	26	13646	81.6	12.3	7.84	25.6	BDL	10359	10970802	4981	11105	36196175	11538758	31191	337	1	0	0	0	8293927	463435	6295	0	0	0	2882	6295	2121107	51	697	581	1059	1895	278.91	0	4	379	9	541511	4.692974755
WR03-220316	3/16/22	University Campus	212	7.75	7.29	23	10591	93.6	24	5.97	25.3	BDL	17777	7692895	1881	3102	27872362	8129188	21612	316	2	0	0	0	5981150	443970	11853	0	0	0	2433	6137	1811696	50.76	709	585	882	1592	264.95	0	1	226	1	413533	5.087014841
WR03-220323	3/23/22	University Campus	212	8.19	8.08	26	20444	76.8	25.1	12.2	25.2	BDL	28304	11503492	566	1040	31317882	11823136	28139	581	9	0	0	0	7902431	930363	54823	0	0	0	2932	7722	2464918	47.58	819	608	918	1808	182.4	0	0	550	2	289734	2.450568106
WR03-220330	3/30/22	University Campus	212	7.46	7.27	23	35233	71.3	25.3	22.18	24.9	1650	11361	14400584	3675	501	53092456	15319994	38436	784	9	1	0	0	10783909	1236599	60392	14120	0	0	4219	14120	3502257	45.06	808	609	1359	2629	179.03	0	0	656	0	903873	5.899956619
WG0P-210302-14	3/2/21	Dormitory	1280	8.23	8	24	762	87.5	75.06	0.37	25.9	14550	3989	12601164	2883	1172	22639660	12833145	39424	2832	7	2	0	0	16497712	4339197	60498	26682	0	0	8042	13342	7995298	52.25	1065	739	2500	4741	4.38	0	1	1039	2	223937	1.744989245
WG0P-210309-14	3/9/21	Dormitory	1280	8.55	8.37	21	344	54.5	28.81	0.16	24.6	6619	5438	14801230	14853	721	28488519	15188831	47862	2926	20	2	0	0	19453302	4668671	149086	25621	0	0	9087	15519	8916454	53.55	1033	712	2719	5311	7.96	0	2	1347	5	366589	2.413543215
WG0P-210316-14	3/16/21	Dormitory	1280	8.73	8.01	23	781	78.8	54.51	0.38	25.5	499275	9061	14058395	4646	1227	24785548	14342723	46096	3312	9	1	0	0	19218631	5016200	61716	13517	0	0	9379	13517	9275122	52.62	1060	740	2944	5553	2.7	0	0	1185	2	269394	1.878262587
WG0P-210323-14	3/23/21	Dormitory	1280	8.33	7.91	17	4	90.3	28.31	0	24.6	118850	9349	13158991	3369	2072	22801361	13388073	39832	3330	3	0	0	0	17408824	5017519	19135	0	0	0	9226	7578	9162545	52.07	1063	747	2906	5460	7.97	0	2	811	4	214292	1.6006187
WG0P-210330-14	3/30/21	Dormitory	1280	8.79	8.21	25	976	79	49.9	0.48	26.3	647640	11055	14622128	6764	1636	26803442	14963827	56386	3479	23	4	0	0	22734894	5443756	168577	49889	0	0	10562	13861	10355367	53.1	1034	720	3217	6212	8.88	0	2	1786	4	322244	2.153486538
WG0P-220302	3/2/22	Dormitory	1280	7.25	7.78	21	797	78.5	61.1	0.39	26.3	118843	7478	11994040	2494	3384	36831189	12541198	34286	840	16	4	0	0	9702237	1436322	143184	54736	0	0	3707	13843	3349051	52.43	887	643	1095	2218	125.17	0	4	776	4	533802	4.256387627
WG0P-220309	3/9/22	Dormitory	1280	7.94	6.73	26	860	81.6	70.2	0.42	26.4	10080	5121	10429454	1964	16281	31475526	10815629	25680	682	7	1	0	0	7605651	1079965	58018	13832	0	0	3198	13832	2775452	49.9	858	637	1016	1964	82.33	0	2	1157	5	362809	3.354488213
WG0P-220316	3/16/22	Dormitory	1280	7.35	6.41	23	890	93.6	57.9	0.44	26.4	900	10530	6259108	583	2861	25048640	6581049	17836	321	0	0	0	0	4853552	454871	0	0	0	0	2016	3428	1572001	50.1	755	602	709	1299	256.3	0	0	374	4	307967	4.67960351
WG0P-220323	3/23/22	Dormitory	1280	7.45	6.89	25	2072	82	47.1	1.05	26.7	8400	6292	9252214	1868	2135	28082582	9721929	26884	610	12	4	0	0	7501046	984982	103008	47576	0	0	3080	13292	2627799	50.68	832	620	973	1897	195.56	0	2	613	5	459420	4.725605381
WG0P-220330	3/30/22	Dormitory	1280	7.33	6.89	23	2083	71.3	51.8	1.06	26.5	2571	2156	6630403	1157	625	38261534	6848419	18674	420	7	3	0	0	5184483	656843	64981	41541	0	0	2153	13847	1813037	49.98	828	626	697	1339	206.67	0	1	379	2	214078	3.125947755
WG0Kg-220302	3/2/22	Dormitory	370	8.78	9.24	21	1451	78.5	121.4	0.73	23.5	264753	11955	12395752	3824	17995	35568539	13356363	34373	608	4	1	0	0	9281772	934025	30876	10673	0	0	3458	10673	2825138	50	799	610	1146	2174	227.85	0	14	777	12	926837	6.939291782
WG0Kg-220309	3/9/22	Dormitory	370	8.08	8.17	24	1144	87.5	58.5	0.57	26.8	BDL	2827	11746081	6219	1685	35808131	12376771	34255	754	22	1	0	0	9580758	1286015	155536	11027	0	0	3589	11027	3164996	49.2	861	627	1075	2168	131.94	0	18	777	20	619959	5.009052846
WG0Kg-220316	3/16/22	Dormitory	370	7.87	6.78	23	1122	93.6	138.2	0.56	23.7	BDL	510	1791111	532	354	28356415	1940812	6376	131	0	0	0	0	1597006	178761	0	0	0	0	606	3461	494746	51.29	829	615	207	383	323.8	0	1	45	0	148305	7.641389274
WG0Kg-220323	3/23/22	Dormitory	370	9.01	8.52	25	3697	79	28.7	1.94	25.6	15480	1244	6654418	3885	1725	24804406	6900926	18202	329	4	0	0	0	5013433	520063	27265	0	0	0	1996	8428	1634687	50.71	801	614	667	1257	142.72	0	3	375	4	239654	3.47278032
WG0Kg-220330	3/30/22	Dormitory	370	8.77	8.38	23	3706	70.7	48	1.94	25.2	40200	1240	8621432	3282	4274	42689237	8930477	21650	338	7	0	0	0	5735082	534277	42902	0	0	0	2211	9246	1762950	50.05	767	596	741	1402	209.42	0	5	395	11	300249	3.362071253
WG0Kc-220302	3/2/22	Dormitory	370	7.54	NA	21		78.5				1239282	7128	12027781	21639	1434	33946522	13441823	39449	846	21	5	0	0	10790879	1444972	166062	63185	0	0	3900	15129	3465369	49.75	874	629	1158	2348	89.46	0	7	829	14	1383841	10.29503959
WG0Kc-220309	3/9/22	Dormitory	370	6.98	6.61	24	1069	87.5	161.2	0.53	24.8	47200	4181	10439552	1024	3620	34792086	11296522	26886	749	13	2	1	0	7874205	1262788	109467	41142	25590	0	3123	25590	2845617	50.38	908	644	918	1856	121.06	0	17	733	20	848145	7.50801884
WG0Kc-220316	3/16/22	Dormitory	370	8.08	6.78	23	1122	93.6	138.2	0.56	23.7	BDL	867	4200603	529	945	30361630	4516670	9466	237	0	0	0	0	2635694	337451	0	0	0	0	1255	3495	1010183	50.69	794	612	428	797	252.03	0	0	117	3	313726	6.945957973
WG0Kc-220323	3/23/22	Dormitory	370	7.74	7.57	25	3022	79	70.7	1.57	24.9	40050	1150	8377257	845	2874	26187549	8904413	21126	374	5	1	0	0	5649745	580832	33170	11490	0	0	2213	11490	1786473	49.42	780	601	732	1394	208.62	0	4	501	10	522287	5.865484901
WG0Kc-220330	3/30/22	Dormitory	370	8.67	8.36	23	3268	70.7	48.3	1.71	24	1584150	1492	7001976	313	3178	34133104	7232769	17441	328	3	0	0	0	4643887	484741	20348	0	0	0	1834	7001	1478353	49.28	795	606	617	1158	275.17	0	5	382	5	225810	3.122040812
WG0L-210302-14	3/2/21	Dormitory	1069	8.9	8.77	24	1200	87.5	45.44	0.59	25.5	4300	1609	18238918	8049	1616	34106387	18616120	76086	3921	55	8	0	0	29606867	6470360	403774	101573	0	0	12679	16651	12454790	52.77	1031	700	3682	7358	10.12	0	14	2937	20	365928	1.965651274
WG0L-210309-14	3/9/21	Dormitory	1069	8.42	8.05	21	822	52.9	38.71	0.4	23.4	13728	3482	14108617	6728	1483	24191325	14353785	46243	2791	8	0	0	0	18239963	4320949	49860	0	0	0	8151	8593	8030724	52.07	1058	722	2494	4794	9.59	0	3	1283	6	233475	1.626574454
WG0L-210316-14	3/16/21	Dormitory	1069	7.62	6.81	23	2701	81.2	13.4	1.39	24.6	900	19174	16947564	8147	886	31480610	17401467	63958	4146	29	5	0	0	26326765	6620633	226774	70657	0	0	12557	16606	12416138	53.73	1058	716	3744	7330	2.01	0	2	1771	5	425696	2.446322485
WG0L-210323-14	3/23/21	Dormitory	1069	7.44	7.23	17.2	2327	90.3	34.89	1.19	24.7	300	5679	17816899	14478	2054	34670353	18193571	59053	3751	44	4	0	0	24135200	6105746	313521	49176	0	0	11108	13919	11139854	52.65	1075	716	3233	6400	2.6	0	5	2187	11	354461	1.948276125
WG0L-210330-14	3/30/21	Dormitory	1069	8.75	8.62	25.8	1144	79	84.84	0.57	25.6	46200	1156	17987983	6170	2450	33189605	18304071	62772	3277	40	4	0	0	24284534	5363598	298686	53404	0	0	10415	13802	10252808	53.1	1029	704	3043	6058	2.24	0	9	2239	14	306312	1.673463788
WG0L-220302	3/2/22	Dormitory	1069	8.99	9.31	18	1493	88.1	62.3	0.75	23.8	2857	751	10432455	5254	2373	28436793	10726207	22796	388	4	1	0	0	6301943	615062	34156	13605	0	0	2454	13605	1972085	50.32	768	604	817	1551	141.07	0	8	430	13	285374	2.660530419
WG0L-220309	3/9/22	Dormitory	1069	7.86	8.34	24	1378	87.5	71.3	0.69	25.4	BDL	17606	14381170	5879	2008	39041852	15173058	39223	867	13	1	0	0	11085148	1435408	91739	13612	0	0	4241	13612	3656012	53.24	847	618	1297	2585	112.58	0	9	841	16	766395	5.051025311
WG0L-220316	3/16/22	Dormitory	1069	7.97	7.29	23	1170	93.6	41.6	0.58	24.5	BDL	2710	7719955	1894	1678	29629142	7998807	19029	308	1	0	0	0	5166518	470835	5637	0	0	0	2086	5637	1636432	50.51	752	596	716	1334	320.45	0	4	360	16	272570	3.407633163
WG0L-220323	3/23/22	Dormitory	1069	8.68	7.98	25	4727	79	16	2.52	25.2	1380	2764	7590111	1006	1250	25963362	7786169	19702	388	3	0	0	0	5372641	591185	17888	0	0	0	2173	6537	1768091	50.41	785	616	725	1368	259.15	0	4	374	15	191038	2.453555786
WG0L-220330	3/30/22	Dormitory	1069	9.01	8.53	23	2745	70.7	54.5	1.4	25.7	18000	1657	8054284	1351	957	34256977	8348139	20725	399	2	0	0	0	5672847	586133	14544	0	0	0	2395	9513	1901376	48.54	766	606	822	1529	217.58	0	3	376	5	289890	3.47251046
WSJF-220301	3/1/22	Primary/Secondary School	1063	8.65	NA	21		78.4				BDL	15149	11155541	18133	7740	30438481	11693573	30884	658	8	0	0	0	8622465	1044776	49235	0	0	0	3335	8655	2820269	50.8	825	618	1063	2065	116.37	0	10	911	18	497010	4.250283468
WSJF-220301-38	3/1/22	Primary/Secondary School	1063	8.65	NA	21		78.4				BDL	0	69	0	0	94	93	NA	NA	NA	NA	NA	NA	NA	NA	NA	NA	NA	NA	NA	NA	NA	NA	NA	NA	NA	NA	NA	NA	NA	NA	NA	24	25.80645161
WSJF-220308	3/8/22	Primary/Secondary School	1063	7.53	NA	27		64.9				BDL	14509	12945368	7381	13571	37423650	13728145	34334	577	8	5	0	0	9220025	891871	77557	53324	0	0	3389	10827	2735131	48.21	781	602	1121	2138	139.15	0	10	917	12	747316	5.443677933
WSJF-220315	3/15/22	Primary/Secondary School	1063	8.51	NA	23		84.8				BDL	31849	13413224	3567	3350	41488495	13817479	36236	670	8	3	0	0	9753852	1103418	80197	39092	0	0	3449	13801	2941852	50.46	830	617	1076	2119	126.38	0	10	1070	12	365489	2.64512072
WSJF-220329	3/29/22	Primary/Secondary School	1063	7.86	NA	20		74.9				BDL	66438	10015507	5305	1040	24312623	10754751	26196	512	2	0	0	0	7758404	753917	15147	0	0	0	3244	8213	2549447	51.21	763	599	1115	2075	177.1	0	18	388	10	666461	6.196898468
WSGP-220301	3/1/22	Primary/Secondary School	578	9.13	NA	20		81.3				BDL	4821	8082920	774	422	33836134	8308978	18672	717	30	10	0	0	6225156	1429407	284249	152742	0	0	2733	18567	2781994	56.31	1025	672	680	1531	60.86	0	4	418	2	220041	2.648231828
WSGP-220301-38	3/1/22	Primary/Secondary School	578	9.13	NA	20		81.3				BDL	1451	7543652	1893	2164	41243461	7804297	31558	1118	50	8	0	0	8978105	2240410	370972	93264	0	0	3476	13936	3832550	53.19	1175	729	820	1872	185.93	0	0	729	1	255137	3.269186193
WSGP-220308	3/8/22	Primary/Secondary School	578	8.79	NA	26		76.3				BDL	3258	10257916	1156	401	33914466	10548288	24480	678	14	0	0	0	7313445	1191454	92919	0	0	0	3017	8467	2748037	55.54	891	640	873	1791	95.63	0	6	585	3	285557	2.707140723
WSGP-220315	3/15/22	Primary/Secondary School	578	9.13	NA	23		90.2				BDL	6284	10750647	1615	1553	39569135	11136135	26374	917	41	8	0	0	8419275	1805728	335305	124632	0	0	3467	18296	3504128	55.99	1036	670	865	1938	90.52	0	7	668	3	376036	3.376719122
WSGP-220329	3/29/22	Primary/Secondary School	578	8.1	NA	21		73.1				BDL	3722	9253532	827	1543	26671545	9425118	22334	503	8	0	0	0	6292693	772639	49137	0	0	0	2617	8576	2173198	52.9	816	615	854	1629	135.61	0	1	553	0	165494	1.755882526
WSFE-220301	3/1/22	Primary/Secondary School	497	8.74	NA	20		81.3				BDL	51100	12222882	6314	1789	29350142	12864048	35945	703	14	3	0	0	10125632	1128649	107982	34345	0	0	3898	13779	3240908	49.89	809	611	1254	2423	122.99	0	4	803	1	581963	4.523949227
WSFE-220301-38	3/1/22	Primary/Secondary School	497	8.74	NA	20		81.3				BDL	2565	7698420	6166	131	41409193	8078786	33314	1122	45	9	0	0	9498884	2252683	364833	129780	0	0	3645	18391	3946279	54.34	1168	714	865	1972	222.13	0	0	589	3	371504	4.598512697
WSFE-220308	3/8/22	Primary/Secondary School	497	8.79	NA	26		76.3				BDL	13291	13287997	4100	1816	41458861	13740930	37104	901	26	7	0	0	10603995	1598372	219046	96382	0	0	4216	18530	3810191	49.33	881	639	1229	2515	138.79	0	1	865	1	433726	3.15645302
WSFE-220315	3/15/22	Primary/Secondary School	497	9.06	NA	NA		84.8				BDL	16699	10773029	2714	1380	30208279	11188413	29050	560	22	6	0	0	8287504	987521	178080	69171	0	0	3174	13779	2706753	49.61	817	611	969	1943	133.37	0	3	594	4	394591	3.526782574
WSFE-220329	3/29/22	Primary/Secondary School	497	8.84	NA	21		73.1				BDL	22655	8728672	2085	1030	25476773	9033548	21138	448	5	0	0	0	6102204	673808	39268	0	0	0	2535	8690	2042728	51.02	776	604	846	1600	169.82	0	1	359	4	279106	3.089660895
WG0N-210302-14	3/2/21	Dormitory	361	8.55	8.44	27	437	74.2	45.64	0.21	27.2	4414	6998	14198508	12607	2876	25425261	14591476	45453	3093	17	1	0	0	18702735	4890698	119387	14221	0	0	8854	14221	8866375	52.46	1090	730	2653	5139	4.4	0	23	1280	26	370487	2.539064588
WG0N-210309-14	3/9/21	Dormitory	361	8.42	8.27	22	247	49.3	54.67	0.19	24.2	1037	4807	16024065	11646	917	32387211	16370605	58225	4160	60	10	0	0	25046122	6981241	456417	127535	0	0	11889	15952	12312277	53.78	1110	737	3378	6775	18.11	0	41	1938	23	329170	2.010738149
WG0N-210316-14	3/16/21	Dormitory	361	8.33	7.87	24	673	71.5	68.86	0.33	23.9	16750	3793	15422964	8308	13034	31209923	15786791	40870	3179	8	0	0	0	17590827	4963222	53584	0	0	0	8871	8397	8955194	52.22	1098	751	2716	5187	5.14	0	5	1024	10	338692	2.145413846
WG0N-210323-14	3/23/21	Dormitory	361	8.51	8.07	19	837	83.8	26.56	0.41	23.3	14280	4241	20520993	109910	1283	36469607	21452016	69336	4539	56	10	0	0	28790583	7557085	446506	128381	0	0	13205	16527	13578866	52.05	1087	741	3802	7580	7.66	0	36	2091	25	815589	3.801922393
WG0N-210330-14	3/30/21	Dormitory	361	8.57	7.95	27	731	71.5	56.15	0.35	26.1	38580	3683	12198595	2412	591	24097711	12432346	35449	2049	10	1	0	0	13798993	3204568	76359	13774	0	0	6044	13774	5964583	51.46	1057	725	1833	3543	1.01	0	1	956	0	227065	1.826405089
WG0N-220302	3/2/22	Dormitory	361	8.38	8.89	21	788	78.5	120.1	0.38	24.8	BDL	317	6778314	890	19939	33196035	6921763	10937	191	2	0	0	0	2968709	263214	12252	0	0	0	1269	6215	981180	51.3	747	606	457	822	240.22	0	2	150	0	122303	1.766934233
WG0N-220309	3/9/22	Dormitory	361	8.88	7.81	26	621	81.6	73.1	0.3	25.1	BDL	9273	11493074	2773	1807	32613576	11914734	29034	425	0	0	0	0	8007027	608512	0	0	0	0	3066	4830	2350750	51.71	745	594	1092	1984	152.63	0	6	448	6	407807	3.422711745
WG0N-220316	3/16/22	Dormitory	361	8.81	7.88	23	535	93.6	13.9	0.26	25.8	BDL	6670	6885874	1048	3970	32158537	7148167	17860	311	3	0	0	0	4892863	451490	16618	0	0	0	2123	6165	1645582	50.93	749	597	741	1366	387.04	0	8	247	11	250605	3.505863811
WG0N-220323	3/23/22	Dormitory	361	8.44	7.79	25	1859	82	94.2	0.94	26.6	BDL	210	3588307	259	1557	20047329	3671021	10020	185	0	0	0	0	2573054	264806	0	0	0	0	1011	3622	814522	49.65	787	612	346	641	214.48	0	0	165	3	80688	2.197971627
WG0N-220330	3/30/22	Dormitory	361	8.02	7.57	23	1091	71.3	22.1	0.54	25.5	BDL	3841	6616631	659	615	34372305	6794941	16506	291	0	0	0	0	4533705	404485	0	0	0	0	1882	3628	1441343	51.1	739	590	664	1216	213.76	0	5	186	3	173195	2.548881587
WSBT-220301	3/1/22	Primary/Secondary School	943	7.98	NA	23		73.5				BDL	106818	8785920	42671	2797	25158208	10693986	42672	902	5	1	0	0	12169895	1286415	40346	14685	0	0	4934	14685	3934340	48.04	775	605	1685	3142	115.29	0	15	418	3	1755780	16.41838693
WSBT-220301-38	3/1/22	Primary/Secondary School	943	7.98	NA	23		73.5				BDL	4822	5621858	3078	312	41605299	5877792	24150	465	16	6	0	0	6332355	849628	142756	79422	0	0	2420	13773	2155027	51.72	856	629	715	1457	228.49	0	0	287	0	247722	4.214541787
WSBT-220308	3/8/22	Primary/Secondary School	943	7.84	NA	27		72				BDL	68532	14920828	65229	1918	41718933	17804830	52229	1088	13	0	0	0	14482166	1609673	87161	0	0	0	5831	8396	4769543	50.19	800	618	1959	3681	113.03	0	11	744	4	2748323	15.43582837
WSBT-220315	3/15/22	Primary/Secondary School	943	7.76	NA	24		90.8				BDL	46506	6459333	18327	734	46512807	7583372	32974	465	4	0	0	0	8521546	679383	22842	0	0	0	3030	7590	2376866	51.17	757	604	1056	1944	129.67	0	12	249	4	1058472	13.95780136
WSBT-220329	3/29/22	Primary/Secondary School	943	8.57	NA	26		39.1				BDL	8145	4071680	5579	198	25678888	4665233	23851	302	2	0	0	0	6311092	409499	11589	0	0	0	2499	6583	1848248	52.63	720	582	917	1641	225.73	0	1	100	1	579631	12.42448126
WSAC-220301	3/1/22	Primary/Secondary School	1293	8.39	NA	21		76				BDL	42917	10971337	17882	2064	28371120	11911147	39341	526	5	0	0	0	10886977	749693	34122	0	0	0	4033	7939	3045734	52.73	727	588	1448	2626	157.56	0	5	435	5	876947	7.362405988
WSAC-220301-38	3/1/22	Primary/Secondary School	1293	8.39	NA	21		76				BDL	7664	12671555	62030	331	43331473	13567891	64153	2423	105	23	0	0	19101761	4821820	862084	296920	0	0	7501	15154	8268986	50.38	1196	733	1793	4053	117.22	0	3	1753	4	826311	6.090194858
WSAC-220308	3/8/22	Primary/Secondary School	1293	8.31	NA	27		66.8				BDL	18404	12141691	6389	846	30999267	12627396	29464	494	3	0	0	0	8158756	703621	15927	0	0	0	3186	5524	2479470	51.82	751	600	1119	2051	164.91	0	4	431	6	460066	3.643395677
WSAC-220315	3/15/22	Primary/Secondary School	1293	8.49	NA	23		87.5				BDL	30699	9662847	8583	6781	31651786	10200163	28366	395	1	0	0	0	7762172	548266	6254	0	0	0	2947	6254	2208017	51.45	717	586	1060	1922	192.93	0	5	367	3	491253	4.816128919
WSAC-220329	3/29/22	Primary/Secondary School	1293	8.36	NA	24		46.6				BDL	20114	11205555	3650	962	31151631	11706679	29626	410	8	0	0	0	8244612	638367	51436	0	0	0	3008	7222	2324184	52.25	732	587	1035	1931	195.6	0	6	429	10	476398	4.06945471
WG0W-210406-14	4/6/21	Dormitory	414	8.49	8.28	23	183	53.3	46.55	0.09	26.1	BDL	10004	11618707	12140	4927	23365999	11982422	34172	2808	3	0	0	0	14968561	4363820	18699	0	0	0	7729	6964	7806779	52.02	1096	758	2367	4515	3.07	0	1	609	2	336644	2.80948209
WG0W-210420-14	4/20/21	Dormitory	414	8.47	7.91	24	737	85	25.28	0.36	28.5	BDL	5864	17267547	12887	553	39848621	17668147	60978	3578	40	3	0	0	24352901	5900074	286755	41481	0	0	10942	14122	10921205	56.09	1067	708	3152	6302	5.59	0	3	2049	5	381296	2.158098413
WG0W-210427-14	4/27/21	Dormitory	414	8.42	7.85	25	609	76.6	12.31	0.29	28.3	BDL	4591	13934592	12385	618	31314971	14299246	38548	2501	30	2	0	0	15950668	4066127	212317	28175	0	0	7679	14648	7630076	56	1042	710	2255	4467	0.13	0	1	1250	3	347060	2.427120982
WG0W-220406	4/6/22	Dormitory	414	8.26	7.68	27	1609	82.2	14.8	0.8	27.8	2180	2965	4387163	1704	258	40175185	4558597	11747	293	2	1	0	0	3359219	437469	19999	13532	0	0	1577	13532	1297137	53.83	809	624	531	992	195.66	0	1	142	1	166507	3.652593111
WG0V-210406-14	4/6/21	Dormitory	766	8.38	8.11	NA	625		39.1	0.3	24.9	50400	895	11616599	1715	412	24940290	11773836	29471	1915	4	0	0	0	11851839	3013977	22425	0	0	0	5462	6452	5495646	51.42	1087	746	1660	3189	2.55	0	0	669	0	154215	1.309811008
WG0V-210413-14	4/13/21	Dormitory	766	8.57	8.21	NA	630		50.11	0.3	27.4	BDL	586	13358306	3336	759	26088263	13586680	52621	2675	38	10	0	0	20207441	4478133	304988	120455	0	0	8382	13362	8362620	54.33	1052	705	2385	4819	0	0	0	1671	0	223693	1.646413988
WG0V-210420-14	4/20/21	Dormitory	766	8.42	8.25	24	617	85	38.22	0.3	26.7	64725	920	13389406	4779	519	27174132	13650235	52632	3673	80	11	0	0	22459293	6610754	589786	139493	0	0	9844	15421	10877953	54.75	1187	774	2594	5427	15.63	0	0	1679	1	254611	1.865249939
WG0V-210427-14	4/27/21	Dormitory	766	8.73	8.07	26	570	64.6	22.94	0.27	26.9	312	2797	13884718	3131	569	28497971	14122796	40338	2418	26	2	0	0	16222833	3890321	185957	25683	0	0	7658	13747	7445547	54.34	1031	694	2253	4473	1.75	0	1	1235	2	231581	1.639767366
WG0V-220406	4/6/22	Dormitory	766	8.69	8.3	28	1968	79.4	31.3	1	26.9	10800	983	5677798	1399	1913	34266290	5892628	16773	407	7	2	0	0	4672060	646093	56055	24089	0	0	2018	13516	1716498	51.75	831	625	643	1242	270.14	0	1	239	1	210535	3.572854081
WG02g-220406	4/6/22	University Campus	1409	7.79	7.9	26	1927	84.6	58.6	0.97	27.2	11325	13202	6063176	652	1447	36474067	6279362	16077	421	6	2	0	0	4524891	673449	49777	27028	0	0	2016	13521	1726679	52.42	830	620	631	1239	223.43	0	3	219	8	200885	3.19913074
WG02c-210406-14	4/6/21	University Campus	1409	6.71	7.04	18	903	67.6	100.42	0.44	22.1	13800	9400	10410264	16818	249	22418272	10834515	28867	1094	2	0	0	0	9897595	1655057	13525	0	0	0	4236	7758	3800190	56.5	930	661	1349	2578	2.63	0	0	677	1	397784	3.671451837
WG02c-210413-14	4/13/21	University Campus	1409	6.47	6.51	21	897	92.9	177.18	0.44	24.3	113700	6307	14583531	20683	406	26852765	15073473	58118	3200	34	8	0	0	22833328	5254283	295164	113014	0	0	9654	18927	9692023	52.48	1071	719	2805	5573	0.41	0	4	2001	4	462546	3.068609338
WG02c-210420-14	4/20/21	University Campus	1409	6.61	6.49	22	831	84.2	200.4	0.4	26.3	21900	6665	17152171	20542	702	36044484	17781689	66758	3531	42	8	0	0	25876239	5904029	338298	107676	0	0	10773	16460	10859918	53.47	1070	715	3073	6193	8.01	0	9	2509	4	601609	3.383306276
WG02c-210427-14	4/27/21	University Campus	1409	6.92	6.77	24.4	825	68.9	169.92	0.4	26.3	21840	4343	16261473	35297	643	30531533	17144707	72196	3362	35	7	0	0	27066932	5514427	284166	92209	0	0	10968	18989	10667163	55.61	1025	691	3184	6386	5.81	0	10	2087	5	842951	4.916683616
WG02c-220406	4/6/22	University Campus	1409	7.05	6.9	26	3755	84.6	61.6	1.97	27.2	24720	6983	5540695	3993	693	22106024	5991135	14091	387	0	0	0	0	4125982	554376	0	0	0	0	1898	3744	1565875	51.31	825	623	642	1195	133.98	0	2	190	2	438771	7.323670723
WG02g-210406-14	4/6/21	University Campus	1409	8	7.88	26.3	750	67.6	63.6	0.36	26.3	Sample Lost	17478	14103555	12867	1038	25325370	14547577	35895	2895	3	0	0	0	15107166	4453867	16799	0	0	0	7265	6010	7507733	51.65	1138	780	2240	4220	1.86	0	0	839	0	412639	2.836479229
WG02g-210413-14	4/13/21	University Campus	1409	8.35	8.16	20.6	1014	92.9	38.06	0.5	26.7	66750	11012	13965328	3567	2242	26493982	14288733	38946	3092	5	1	0	0	16533456	4714968	35935	10038	0	0	8184	10038	8286322	52.09	1106	766	2547	4798	2.78	0	0	1021	9	306584	2.145634606
WG02g-210420-14	4/20/21	University Campus	1409	7.72	7.7	22.2	977	84.2	35.2	0.48	27.2	37950	13830	11278427	4349	1290	19445543	11578552	30932	2877	1	0	0	0	13775860	4307084	5011	0	0	0	7268	5011	7414243	52.2	1107	789	2307	4276	2.02	0	1	682	1	280656	2.423930039
WG02g-210427-14	4/27/21	University Campus	1409	8.23	7.95	24.4	942	68.9	26.9	0.46	27.3	25116	10701	18320628	4828	1220	33230482	18767773	65099	2987	21	1	0	0	24146314	4623872	136881	13532	0	0	10173	13532	9527188	53.5	980	684	3129	6054	0.21	0	3	1874	5	430396	2.293271557
WSSP-220405	4/5/22	Primary/Secondary School	530	8.11	NA	28		67				BDL	46635	6096022	805	1250	39757511	6445781	16190	269	1	0	0	0	4468897	361748	5031	0	0	0	1870	5031	1408830	51.99	729	593	678	1220	157.36	0	0	149	3	301069	4.670791639
WG0R-210406-14	4/6/21	Dormitory	417	8.5	8.13	23	447	53.3	24.29	0.21	25.6	BDL	3656	13315740	5099	1879	24405757	13577793	36288	2387	1	0	0	0	14716131	3587993	6895	0	0	0	7070	6895	6850963	51.23	1028	725	2227	4194	5.98	0	0	786	0	251419	1.851692687
WG0R-210413-14	4/13/21	Dormitory	417	8.89	8.67	25	4	69	120.55	0	26.8	35400	1422	12298187	4281	9057	25056836	12482447	24254	1694	1	0	0	0	9859016	2545166	6372	0	0	0	4831	6372	4734054	51.17	1039	740	1520	2860	1.48	0	1	582	0	169500	1.357906827
WG0R-210420-14	4/20/21	Dormitory	417	8.76	8.54	24	1140	85	46.21	0.56	26.2	BDL	4526	16415793	5941	351	39663856	16827159	66280	2580	19	0	0	0	23230497	3983273	124712	0	0	0	9435	8993	8633329	57.73	943	670	2923	5671	0	0	0	2007	1	400548	2.380366169
WG0R-210427-14	4/27/21	Dormitory	417	8.71	8.14	25	781	76.6	20.73	0.38	27.6	BDL	4328	12590055	5934	380	30433368	12875311	31222	1757	2	0	0	0	12047462	2653204	13853	0	0	0	5701	6988	5396264	53.74	991	707	1803	3415	0.19	0	0	617	0	274614	2.132872752
WG0R-220406	4/6/22	Dormitory	417	8.76	8.29	27	1639	82.2	16.1	0.82	27.7	1845	3444	4788666	735	2086	43863821	4995334	14365	331	3	0	0	0	3981922	498792	21214	0	0	0	1774	9439	1453285	52.21	814	610	586	1111	213.72	0	0	163	3	200403	4.011803815
WG0Hp-210406-14	4/6/21	Dormitory	421	8.06	7.7	23	253	53.3	131.46	0.12	27.5	600	204	9736204	1699	1718	22621547	9851575	24028	818	1	0	0	0	7850512	1180219	5068	0	0	0	3012	5068	2680203	54.62	936	664	983	1844	0	0	0	602	0	111750	1.134336388
WG0Hp-210413-14	4/13/21	Dormitory	421	8.67	8.1	23	498	84.3	52.11	0.24	28.9	1920	756	17379091	5246	826	36172049	17649617	65546	2973	44	2	0	0	24751809	4974793	300212	21147	0	0	10237	11071	9931751	55.83	1001	692	2965	5972	12.28	0	1	2127	1	263698	1.494072081
WG0Hp-210420-14	4/20/21	Dormitory	421	8.27	7.83	23	487	87.4	26.11	0.23	28.5	BDL	765	14270161	1958	386	29830089	14448429	29072	1564	5	1	0	0	11142046	2350834	42442	14257	0	0	5130	14257	4838627	52.44	983	704	1634	3071	1.86	0	0	589	1	175159	1.212304812
WG0Hp-210427-14	4/27/21	Dormitory	421	8.68	7.59	24	724	76.5	22.41	0.35	27.5	910	1601	11931432	3681	678	22781616	12138068	25694	1800	2	0	0	0	10476168	2616791	13823	0	0	0	5415	7133	5136106	52.28	1008	712	1752	3262	23.75	0	1	481	0	200676	1.653277935
WG0Hp-220406	4/6/22	Dormitory	421	7.6	7.12	27	2805	82.2	28.8	1.44	29.6	BDL	6337	4955661	3761	1692	72189031	5333740	12694	215	0	0	0	0	3153818	283418	0	0	0	0	1278	2986	985321	51.03	750	604	460	831	248.24	0	0	76	1	366289	6.867395111
WG0A-210406-14	4/6/21	Dormitory	250	8.77	7.6	19	1330	65.7	140.2	0.66	22.1	9400	940	18509335	11455	335	31129000	18830048	73522	3987	49	6	0	0	29231822	6754564	359294	80968	0	0	12411	16356	12518493	51.66	1074	711	3509	7106	7.75	0	4	2359	4	307983	1.635593282
WG0A-210413-14	4/13/21	Dormitory	250	8.77	8.68	23	1990	84.3	54.2	1.01	24	900	2953	15652047	76728	4453	26882101	16359057	51554	3156	17	1	0	0	20421657	5027646	123800	14092	0	0	8768	14092	8859090	52.88	1104	728	2587	5051	2.82	0	17	1495	8	622876	3.807529982
WG0A-210420-14	4/20/21	Dormitory	250	7.28	7.31	23	331	87.4	16.99	0.16	27.9	BDL	3311	12509956	20032	582	26190101	12957963	36563	2629	2	0	0	0	15075782	4041776	11973	0	0	0	7401	6537	7347099	52.14	1077	730	2274	4340	3.67	0	1	734	0	424082	3.272752052
WG0A-210427-14	4/27/21	Dormitory	250	8.69	8.19	24	900	76.5	14.04	0.44	24.2	BDL	1903	11103040	11813	278	21198093	11434652	34581	2461	1	0	0	0	14349463	3739047	5294	0	0	0	7258	5294	7095983	52.89	1036	728	2274	4299	0.99	0	0	622	1	317618	2.777679636
WG01-210406-14	4/6/21	University Campus	643	7.74	7.4	18	2470	67.6	19.9	1.27	24.5	1350	24331	29005299	19629	3511	61595808	29897140	107463	6922	148	22	0	0	45235374	12215457	1143860	303924	0	0	20421	16642	21519952	54.1	1124	736	5549	11482	15.47	0	15	3658	19	844370	2.824250079
WG01-210413-14	4/13/21	University Campus	643	7.99	7.41	21	2400	92.9	17.7	1.23	24.7	73200	15909	16117102	12658	1810	29666574	16557275	60956	3966	17	3	0	0	24877444	6250127	118111	38294	0	0	11709	13813	11603741	52.72	1058	722	3530	6845	6.29	0	9	1761	19	409796	2.475020799
WG01-210420-14	4/20/21	University Campus	643	7.7	7.24	22	2368	84.2	32.3	1.21	25.4	3550	9521	13136924	5944	1675	26431480	13440059	52502	3615	29	2	0	0	21848332	5831249	202785	24284	0	0	10270	13524	10455512	53.79	1096	743	3038	5932	7.65	0	5	1611	9	285995	2.127929647
WG01-210427-14	4/27/21	University Campus	643	7.68	7.29	24	3135	68.9	15.51	1.63	25.2	5745	18661	19174269	21531	1400	38685031	20013820	62137	2814	7	1	0	0	22862472	4203686	55384	12294	0	0	10234	12294	9255469	53.8	942	665	3251	6202	0.54	0	1	1585	3	797959	3.987039955
WG01-220406	4/6/22	University Campus	643	7.59	7.21	26	6418	84.6	16.9	3.49	25.3	270	7779	7003880	2710	1095	31317014	7336673	21395	434	15	1	0	0	6029657	761029	117846	10968	0	0	2503	10968	2146012	49.2	830	621	781	1536	226.7	0	2	303	3	321209	4.378128888
WSNS-220405	4/5/22	Primary/Secondary School	1741	7.69	NA	27		69.4				BDL	33502	7231118	3820	525	23715003	7637687	22597	412	2	1	0	0	6426702	578369	20705	14330	0	0	2677	14330	2085832	52.7	762	603	949	1725	160.13	0	2	293	4	368722	4.827665758
WSNB-220405	4/5/22	Primary/Secondary School	1138	8.07	NA	27		74.1				BDL	13937	8597191	2885	608	39262660	8946201	21959	374	1	0	0	0	6049036	536104	8462	0	0	0	2346	8462	1815576	51.15	740	594	815	1509	236.18	0	0	249	6	331580	3.706377713
WC0Dg-220406	4/6/22	Wastewater Treatment Plant	829725	7.16	6.95	27	3195	82.2	64.5	1.66	26.7	18580	8012	4932589	1097	259	93729465	5451519	14595	163	0	0	0	0	3402682	219042	0	0	0	0	1172	2433	877135	52.68	719	587	426	766	235.08	0	0	50	0	509562	9.34715627
WC0Dc-220406	4/6/22	Wastewater Treatment Plant	829725	7.88	8.7	28	6327	79.5	179.7	3.47	17.6	15740	1870	838281	638	43	18845219	935623	4917	58	0	0	0	0	1138672	73698	0	0	0	0	363	1876	272771	53.01	728	587	133	238	757.05	0	0	29	0	94791	10.13132426
WC0Dg-210406-14	4/6/21	Wastewater Treatment Plant	829725	6.9	6.65	19	17443	65.7	68.57	10.28	25.4	6000	18525	13248591	8920	993	22721033	13839630	38843	3726	0	0	0	0	17579896	5687709	0	0	0	0	9593	3946	9791308	51.96	1104	769	2971	5597	3.78	0	1	613	0	562601	4.065144805
WC0Dg-210413-14	4/13/21	Wastewater Treatment Plant	829725	7.16	6.77	24		76.7	68.78	9.42	25.1	5700	39946	13840811	17713	459	22092128	14470881	58062	3922	8	2	0	0	23546403	6006875	65564	29522	0	0	10961	18617	10878769	54.16	1066	730	3370	6421	1.84	0	4	1275	7	571952	3.952433857
WC0Dg-210420-14	4/20/21	Wastewater Treatment Plant	829725	7.15	6.7	24	13752	85	74.88	7.9	25.9	2800	48495	14688858	11215	562	24695743	15358350	47771	3479	5	0	0	0	19952254	5360558	35968	0	0	0	10143	8202	9985812	53.4	1053	723	3120	5954	0.3	0	3	812	2	609220	3.966702152
WC0Dg-210427-14	4/27/21	Wastewater Treatment Plant	829725	7.21	6.61	24	22174	76.5	54.27	13.28	25.1	4540	36674	15121026	10839	675	24143876	15740539	40355	3006	0	0	0	0	17055673	4422183	0	0	0	0	9299	4022	8771361	52.82	1003	701	2970	5578	0.46	0	1	616	4	571325	3.629640637
WC0Dc-210406-14	4/6/21	Wastewater Treatment Plant	829725	7.5	7.15	NA	16155		146.77	9.51	15	7900	21475	16049435	7163	1552	27676993	16582841	52680	4215	6	0	0	0	22496505	6419800	43729	0	0	0	11302	9262	11406170	51.58	1098	758	3531	6641	3.33	0	0	1005	1	503216	3.034558433
WC0Dc-210413-14	4/13/21	Wastewater Treatment Plant	829725	7.66	7.46	NA			142.41	7.93	16.9	11000	49867	17739208	6883	667	31186405	18353148	67051	4261	1	0	0	0	26517876	6432464	5209	0	0	0	12285	5209	11988633	53.18	1042	721	3832	7264	3.25	0	1	1416	2	556523	3.032302687
WC0Dc-210420-14	4/20/21	Wastewater Treatment Plant	829725	7.7	7.39	NA	15163		151.16	8.87	16.1	6200	15770	16073902	10619	862	28382871	16637608	42296	2942	8	3	0	0	17519322	4403152	69164	34019	0	0	9115	11927	8699270	53.29	1004	710	2889	5448	0.57	0	8	758	5	536455	3.224351722
WC0Dc-210427-14	4/27/21	Wastewater Treatment Plant	829725	7.89	7.37	NA	18415		127.27	10.88	15.9	711	22289	17627698	7429	808	30222896	18161429	41495	2951	4	4	0	0	17570053	4431320	48034	48034	0	0	9641	16737	9063695	53.01	990	694	3053	5774	0.44	0	1	659	4	503205	2.770734616
WM08-220406	4/6/22	Hospital/Medical Campus	340	7.34	7.06	29	3016	74.5	71.6	1.56	26	BDL	4931	5762525	1739	1176	37416170	6036311	16306	319	3	2	0	0	4441594	491757	32696	26973	0	0	1881	13514	1514641	51.75	777	600	624	1187	218.8	0	0	166	2	265940	4.405670947
WM06-220406	4/6/22	Hospital/Medical Campus	340	7.47	7.2	29	2393	74.5	52.4	1.22	28.3	193560	6347	5484085	1555	859	35435473	5745004	14808	257	3	2	0	0	4085802	398527	36397	27776	0	0	1712	13901	1351165	51.98	749	598	583	1094	286.79	0	0	181	0	252158	4.389170138
WG0Hm-210406-14	4/6/21	Dormitory	425	8.36	8.22	23	420	53.3	77.81	0.19	26.9	5850	714	14746309	10399	891	26580974	14972561	37095	1822	10	0	0	0	14049859	2908426	62453	0	0	0	5810	8541	5618043	52	1029	695	1724	3402	19.22	0	2	1066	1	214248	1.430937566
WG0Hm-210413-14	4/13/21	Dormitory	425	8.67	8.17	23	86	84.3	46.38	0.04	26.3	2925	5573	10617838	101364	1505	25710891	12193742	55072	2971	25	5	0	0	21451185	4863745	194925	70892	0	0	9002	16494	8986238	51.02	1069	711	2612	5195	43.07	0	6	1300	8	1467462	12.03455018
WG0Hm-210420-14	4/20/21	Dormitory	425	8.87	7.58	23	736	87.4	53.16	0.36	26.7	BDL	1146	15094281	1740	927	29805153	15337347	33798	1779	6	0	0	0	12774472	2598937	38785	0	0	0	5891	8468	5440346	52.08	970	691	1902	3564	4.04	0	1	707	1	239253	1.559937322
WG0Hm-210427-14	4/27/21	Dormitory	425	8.36	7.18	24	1070	76.5	19.67	0.53	26.1	2735	12410	13425221	9699	1117	24971305	13688095	29836	2227	6	2	0	0	12684204	3387277	53862	28379	0	0	6632	15068	6468266	52.94	1027	727	2076	3928	0.15	0	5	553	2	239648	1.750776861
WG0Hm-220406	4/6/22	Dormitory	425	8.53	7.87	27	1459	82.2	16.7	0.73	29.1	18714	2847	4795778	1193	1105	38303487	4984694	13812	300	1	0	0	0	3723908	432100	6948	0	0	0	1596	6948	1287532	51.23	799	605	540	1009	303.76	0	1	147	1	183771	3.686705744
WR03-210406-14	4/6/21	University Campus	212	7.63	7.09	19	10479	65.7	40.2	5.88	24.4	771	26243	15816144	20097	1225	25462939	16518604	58314	4024	13	2	0	0	24131813	6180060	87233	22613	0	0	11940	12271	11651992	52.88	1043	714	3677	7030	0.6	0	0	1194	2	654895	3.96459047
WR03-210413-14	4/13/21	University Campus	212	7.78	7.5	23	6534	84.3	8.75	3.58	24.7	BDL	74054	14403541	13369	4034	24983126	14912642	50464	4144	5	0	0	0	22128732	6303753	32510	0	0	0	11981	8313	11781284	52.12	1051	734	3741	7077	14.26	0	5	522	2	417644	2.800603676
WR03-210420-14	4/20/21	University Campus	212	7.29	7.1	23	48507	87.4	13.6	31.63	25.6	100	37301	13392227	4382	297	27679484	13802517	55595	3623	6	3	0	0	22565449	5492995	56478	38213	0	0	11095	13764	10661630	51.75	1023	708	3463	6579	2.16	0	1	1050	0	368310	2.668426346
WR03-210427-14	4/27/21	University Campus	212	7.5	7.19	24	30985	76.5	15.87	19.16	24.7	BDL	23647	17684701	28595	1014	29020590	18272689	59960	3589	4	0	0	0	24526398	5347477	24041	0	0	0	13052	6743	11865215	51.63	947	674	4190	7938	1.52	0	1	1002	4	534732	2.926400159
WR03-220406	4/6/22	University Campus	212	7.66	7.97	27	1489	82.2	9.8	0.75	26	294	8276	6120495	887	2120	40140942	6385744	20017	317	1	0	0	0	5324614	417078	6106	0	0	0	2131	6106	1598887	50.42	731	589	774	1393	346.8	0	2	173	0	253966	3.977077691
WG0P-210406-14	4/6/21	Dormitory	1280	8.44	7.93	19	717	65.7	32.87	0.35	24.6	74820	7910	19879751	12660	1909	38490954	20338673	62099	3720	31	4	0	0	25130671	5843978	243435	52238	0	0	12004	13805	11572930	53.35	1006	703	3663	7094	7.86	0	4	1893	8	436443	2.145877462
WG0P-210413-14	4/13/21	Dormitory	1280	8.37	7.58	23	891	84.3	116.94	0.44	25.1	28050	21943	28379866	15764	2429	60501513	28958148	77389	4380	47	1	0	0	30700914	6913771	316294	14525	0	0	14050	14525	13587356	52.05	1013	703	4261	8298	3.83	0	3	2203	5	538146	1.858357793
WG0P-210420-14	4/20/21	Dormitory	1280	8.4	7.84	23	993	87.4	45.16	0.49	25.9	1800	3003	14113535	2322	380	26175099	14484384	46600	1553	4	0	0	0	15929857	2355534	23847	0	0	0	6286	7701	5550967	54.66	908	647	1995	3828	0	0	0	1208	0	365144	2.520949458
WG0P-210427-14	4/27/21	Dormitory	1280	8.34	7.7	24	833	76.5	36.99	0.41	26.2	7620	4874	15020648	4166	2470	28172425	15299786	39866	2159	4	1	0	0	15465882	3274902	31153	13524	0	0	7282	13524	6796416	53.67	976	688	2284	4362	17.95	0	1	1103	5	267628	1.749227081
WG0P-220406	4/6/22	Dormitory	1280	7.92	7.13	27	1545	84.7	48.1	0.76	25	7668	166	131330	602	32	2343038	235519	1606	21	0	0	0	0	326611	30038	0	0	0	0	107	2087	90583	51.58	888	628	38	67	121.44	0	0	16	0	103389	43.89836913
WG0Kg-220406	4/6/22	Dormitory	370	8.87	8.3	26	2156	84.6	13.7	1.1	26.7	BDL	1507	5849889	1279	575	39607640	6102573	19848	416	2	2	0	0	5283654	669298	23540	23540	0	0	2150	11770	1829910	51.68	830	629	688	1328	208.86	0	4	409	8	249323	4.085539001
WG0Kc-220406	4/6/22	Dormitory	370	8.17	7.85	26	3174	84.6	67.7	1.65	26	570	738	5333111	383	1020	75192062	5613060	12020	220	2	0	0	0	2883664	338028	11109	0	0	0	1165	5598	968885	50.89	821	617	385	729	467.96	0	1	148	2	277808	4.949314634
WGOK-210401	4/1/21	Dormitory	370	NA	NA	NA	NA	NA	NA	NA	NA	NA	1963	8308726	4085	588	25289124	8659770	33627	466	1	0	0	0	9309526	633990	5006	0	0	0	2518	5006	1999023	56.69	783	613	882	1610	0	0	0	878	0	344408	3.977103318
WGOK-210401C	4/1/21	Dormitory	370	NA	NA	NA	NA	NA	NA	NA	NA	NA	1812	18639724	22884	2799	39975788	19071919	71836	3208	41	6	0	0	26873245	5364771	315526	86722	0	0	10749	23389	10446940	54.02	1022	684	3069	6226	0.48	0	1	2831	1	404700	2.121967905
WGOK-210402	4/2/21	Dormitory	370	NA	NA	NA	NA	NA	NA	NA	NA	NA	2945	18795583	1852	937	42558315	19003541	57037	2375	27	4	0	0	21087183	3913152	207587	52458	0	0	8689	13878	8202673	54.83	966	672	2567	5133	5	0	0	2131	2	202224	1.06413852
WGOK-210402C	4/2/21	Dormitory	370	NA	NA	NA	NA	NA	NA	NA	NA	NA	284	7716645	2895	226	30945208	8043666	7341	236	1	0	0	0	2404669	325741	5295	0	0	0	1023	5295	845088	52.93	870	612	341	638	0	0	0	125	0	323616	4.023240149
WGOK-210403C	4/3/21	Dormitory	370	NA	NA	NA	NA	NA	NA	NA	NA	NA	2769	14699835	4069	1348	31332730	14911692	49919	2567	34	6	0	0	19344099	4350054	257742	90144	0	0	8149	23366	8142045	55.9	1061	699	2296	4682	5.53	0	5	1792	10	203671	1.365847685
WG0L-210406-14	4/6/21	Dormitory	1069	7.2	6.97	19	2621	65.7	12	1.35	24.5	700	15468	18801668	13958	589	38561441	19384725	62321	3648	25	4	0	0	24985845	5757038	186211	53017	0	0	11859	13812	11389302	53.68	1005	698	3586	6990	12.64	0	1	1805	1	553042	2.852978312
WG0L-210413-14	4/13/21	Dormitory	1069	8.26	7.59	23	2029	84.3	23.59	1.03	24.6	2450	13684	17260868	10880	886	33242536	17704040	80092	4008	26	3	0	0	30380826	6210561	192067	41402	0	0	13098	13812	12410352	54.43	1000	691	4003	7763	0.97	0	2	2266	3	417722	2.359472753
WG0L-210420-14	4/20/21	Dormitory	1069	7.64	7.57	23	2333	87.4	22.82	1.19	25.5	2800	3000	12709247	2915	353	26294116	12956687	35378	1035	5	0	0	0	11744313	1523805	35946	0	0	0	4756	8278	4030167	54.32	856	635	1569	2952	2.48	0	0	939	0	241172	1.861370889
WG0L-210427-14	4/27/21	Dormitory	1069	7.61	7.1	24	2909	76.5	16.59	1.51	24.6	4127	8410	12090260	13761	450	24138598	12761221	34608	1477	1	0	0	0	12508132	2089078	5141	0	0	0	5882	5141	5103903	53.38	890	659	1968	3642	0	0	0	688	3	648340	5.080548327
WG0L-220406	4/6/22	Dormitory	1069	8.81	8.2	26	3199	84.6	23.1	1.66	26	1740	3426	9637299	3755	1369	44246545	10078817	29006	562	2	1	0	0	7982391	870079	15917	10794	0	0	3228	10794	2644064	48.39	795	613	1073	2031	215.31	0	10	522	14	432968	4.295821623
WSJF-220405	4/5/22	Primary/Secondary School	1063	8.04	NA	28		67				100	7516	6771028	1009	1035	34917264	6953091	15037	247	1	0	0	0	4003168	375940	6145	0	0	0	1588	6145	1259444	50.53	768	601	543	1011	241.22	1	2	320	2	172503	2.480954154
WSGP-220405	4/5/22	Primary/Secondary School	578	8.74	NA	27		74.1				BDL	5743	12197025	2856	1927	53565474	12619674	31113	738	13	1	0	0	8720789	1219999	87891	11674	0	0	3396	11674	2992096	52.11	865	632	1039	2059	172.96	0	7	687	4	412123	3.265718274
WG0N-210406-14	4/6/21	Dormitory	361	8.11	7.8	19	631	65.7	41.9	0.31		1740	1043	14300000	1576	4374	29782136	14479320	46499	2534	7	0	0	0	17846072	3833098	45093	0	0	0	7925	8895	7537012	50.37	1010	695	2470	4715	7.03	0	2	1190	3	172327	1.190159483
WG0N-210413-14	4/13/21	Dormitory	361	7.9	7.68	23	421	84.3	27.99	0.2	24	66600	3599	14973660	11276	610	29611825	15326531	53518	3083	19	0	0	0	20745338	4689132	117711	0	0	0	9227	9052	8949724	52.04	1028	715	2872	5456	2.91	0	3	1279	5	337386	2.201320051
WG0N-210420-14	4/20/21	Dormitory	361	8.37	7.88	23	812	87.4	95.14	0.4	24.8	1980	408	14787267	6872	116	27402977	14954458	34882	1460	10	0	0	0	12704484	2238138	64048	0	0	0	5306	9093	4851481	52.52	942	665	1654	3192	0.62	0	0	868	1	159795	1.068544243
WG0N-210427-14	4/27/21	Dormitory	361	8.61	7.1	24	2909	76.5	16.59	1.51	24.6	1389	2343	19627608	17317	278	38448521	20080507	46504	2575	12	2	0	0	18182965	3861111	89770	24732	0	0	8738	12366	8152835	52.99	972	696	2794	5273	11.53	0	3	1049	7	432961	2.156125839
WG0N-220406	4/6/22	Dormitory	361	8.72	8.02	27	1648	82.2	18.2	0.83	26	BDL	640	4466669	465	601	31971557	4581278	11751	186	0	0	0	0	3196091	252505	0	0	0	0	1445	3781	1088888	51.4	734	600	533	944	203.69	0	2	147	3	112903	2.464443328
WSBT-220405	4/5/22	Primary/Secondary School	943	7.23	NA	28		72.2				BDL	44948	7574526	8366	429	39722260	8574808	27372	383	0	0	0	0	7358896	509930	0	0	0	0	2915	3782	2162141	51.35	723	587	1072	1913	268.95	0	1	211	1	946539	11.03860285
WSAC-220405	4/5/22	Primary/Secondary School	1293	8.36	NA	27		69.4				173	2753	7761217	2009	716	35972565	8023177	21039	454	6	0	0	0	5979958	671570	40630	0	0	0	2539	8380	2045072	50.67	788	603	854	1607	257.01	0	1	293	0	256482	3.196763576
WG0W-210504-14	5/4/21	Dormitory	414	8.45	7.92	28	1577	69.6	47.02	0.79	27.9	BDL	2186	10893467	10102	528	23881295	11147662	34056	1217	15	0	0	0	11835577	1852881	93831	0	0	0	4738	8953	4254656	56.65	925	664	1502	2875	2.35	0	1	1053	1	241379	2.165288112
WG0W-210511-14	5/11/21	Dormitory	414	8.18	6.86	25	3520	84	33.74	1.84	28.2	BDL	2110	15252160	20848	1922	34172649	15635890	33415	1566	14	0	0	0	12348434	2367536	85840	0	0	0	5519	8493	5045677	54.03	962	668	1725	3316	0	0	3	889	3	358850	2.295040449
WG0V-210504-14	5/4/21	Dormitory	766	8.48	8.22	29	1510	65.3	46.57	0.75	27.6	BDL	878	14720562	3091	783	30764569	14956247	41030	2006	13	3	0	0	15751135	3285082	109007	43787	0	0	6942	18352	6641993	53.39	993	680	2043	4077	5.12	0	0	1177	0	230933	1.544057142
WG0V-210511-14	5/11/21	Dormitory	766	8.47	8.12	25	1363	84	18.65	0.68	28	BDL	765	11535150	2960	462	34266550	11806679	27108	2640	41	5	0	0	12940925	4745752	284907	68257	0	0	6490	15394	7417494	56.07	1278	817	1721	3539	0.13	0	2	821	4	267342	2.264328521
WG02c-210504-14	5/4/21	University Campus	1409	6.96	6.78	21	2246	76.4	123.14	1.14	28.5	BDL	18101	16017896	25187	864	28489359	16847451	38779	2432	3	0	0	0	15322875	3628187	16633	0	0	0	7440	5869	7070181	52.86	1016	701	2340	4440	3.68	0	3	794	7	785403	4.661850627
WG02c-210511-14	5/11/21	University Campus	1409	6.88	7.63	26	1248	84.6	28.42	0.62	27.4	45750	13595	15713515	61256	1300	30493672	16910671	56126	3113	14	3	0	0	21670802	4869806	107313	37406	0	0	9633	15481	9309179	53.55	1033	701	2902	5657	0.64	0	8	1460	7	1121005	6.628980009
WG02c-210518-14	5/18/21	University Campus	1409	6.79	6.75	26	1943	71.3	68.42	0.98	26.7	1575	21351	12877527	38304	572	40704079	13936854	51305	1371	2	0	0	0	15971663	2000977	11832	0	0	0	5800	6742	4976999	57.34	881	637	1891	3582	0	0	0	1165	1	999100	7.168762764
WG02g-210504-14	5/4/21	University Campus	1409	8.1	7.92	27	2783	76.4	26.23	1.44	27.8	7800	11584	16867189	3788	1998	30306093	17233606	39675	2178	3	0	0	0	15315711	3260925	20887	0	0	0	7252	9257	6740134	52.51	981	682	2289	4364	4.9	0	4	1036	2	349047	2.025385749
WG02g-210511-14	5/11/21	University Campus	1409	7.64	6.82	26	2209	84.6	107.71	1.12	26.8	46114	6948	11564619	1455	2667	19814554	11866051	37456	2284	8	0	0	0	14729534	3498278	47131	0	0	0	6645	8799	6524415	53.24	1054	723	2054	3914	0.31	0	3	1099	7	290362	2.446997742
WG02g-210525-14	5/25/21	University Campus	1409	7.46	7.35	24	2527	68.9	75.06	1.29	27.1	5000	33140	18738532	5663	1216	35795355	19257473	60956	3827	11	2	1	0	24582744	5795491	112149	56807	45828	0	12196	45828	11566016	53.38	1001	701	3815	7270	0.26	0	1	1608	1	478922	2.486941044
WG0R-210504-14	5/4/21	Dormitory	417	8.74	8.25	28	1652	69.6	38.41	0.83	28	BDL	4204	13381026	5457	407	27192477	13621776	36261	1904	8	0	0	0	14012081	2911995	47134	0	0	0	6596	9011	6130406	53.36	968	680	2060	3959	1.63	0	0	1009	3	230682	1.693479617
WG0R-210511-14	5/11/21	Dormitory	417	8.71	8.41	25	2620	84	25.11	1.35	27.3	BDL	2285	15457234	13929	3125	30080028	15835083	44706	2131	13	0	0	0	16639992	3246234	90823	0	0	0	7348	9088	6795042	54.07	964	678	2286	4410	1.77	0	4	1243	2	358510	2.264023498
WG0Hp-210504-14	5/4/21	Dormitory	421	8.55	8.13	27	1234	77	54.83	0.61	28.2	71300	1065	13845870	10409	3484	29371332	14357234	36483	2024	19	4	0	0	14178326	3182134	153664	59012	0	0	6550	18415	6292572	52.93	1005	700	1989	3871	0.16	0	2	1026	2	496406	3.45753228
WG0Hp-210511-14	5/11/21	Dormitory	421	8.64	8.37	27	1272	79.3	7.72	0.63	28.2	200	6273	13140935	10252	1233	25729591	13538914	42557	2484	15	2	0	0	17061935	3875990	109218	28320	0	0	8163	14271	7811520	54.52	995	704	2514	4836	3.07	0	7	1037	4	380221	2.808356712
WG0A-210504-14	5/4/21	Dormitory	250	8.43	7.65	28	1771	71.7	2.91	0.89	24.9	BDL	2576	12978051	110012	688	28398787	13688937	40409	1569	12	0	0	0	14360288	2404639	73153	0	0	0	6048	7675	5476814	54.09	927	665	1915	3662	0	0	3	1095	3	597610	4.365642124
WG0A-210511-14	5/11/21	Dormitory	250	8.42	8.22	27	1664	79.3	31.16	0.84	24	BDL	15827	15211556	16289	919	26921647	15639968	45900	2960	7	0	0	0	18451451	4540645	48014	0	0	0	8806	8151	8603386	53.03	1030	720	2725	5201	0.35	0	4	1083	4	395377	2.527991106
WG0A-210518-14	5/18/21	Dormitory	250	6.89	7.39	27	1195	66.8	30.77	0.59	25.9	BDL	1865	13835476	16655	202	26636084	14078075	36298	2613	4	0	0	0	15205209	3959567	28490	0	0	0	7733	8470	7547938	52.3	1033	730	2431	4589	2.38	0	2	791	4	223877	1.590252929
WG0A-210525-14	5/25/21	Dormitory	250	9.01	9.2	26	1126	64.1	21.86	0.56	24.7	BDL	2732	15504955	47788	553	40426748	16299424	45158	2591	6	0	0	0	17762696	4018098	38532	0	0	0	8231	7668	7941856	52.73	1008	708	2545	4875	2.27	0	5	969	6	743396	4.560872826
WG01-210504-14	5/4/21	University Campus	643	7.02	6.98	27	7228	76.4	17.4	3.97	26.2	1260	11100	15663229	9107	1651	35681123	15989329	35758	1950	12	0	0	0	13760586	2946076	68946	0	0	0	6500	7220	6050522	53.98	984	682	2030	3884	0	0	2	795	2	304242	1.902781536
WG01-210511-14	5/11/21	University Campus	643	7.55	7.23	26	6614	84.6	13.3	3.61	25.8	450	4268	10570722	5487	353	22261265	10819667	27596	1063	3	0	0	0	9616567	1543756	18511	0	0	0	4234	6603	3707182	54.02	896	660	1391	2608	0	0	0	606	2	238837	2.207433926
WG01-210518-14	5/18/21	University Campus	643	7.41	6.96	26	7178	69.2	5.77	3.94	25.3	BDL	18760	17690309	78022	1426	30728433	18406194	75958	4448	22	2	0	0	30213699	6851040	149293	22465	0	0	14195	12378	13546929	53.7	1007	698	4371	8424	1.85	0	1	1817	2	617677	3.355810549
WG01-210525-14	5/25/21	University Campus	643	7.35	7.23	24	6723	68.9	4.98	3.68	25.3	BDL	19765	17139074	33712	1589	29985907	17699458	61102	3986	1	0	0	0	24994596	5956150	5189	0	0	0	12574	5189	11921008	52.64	999	705	3991	7537	3.27	0	1	1242	6	505318	2.854991379
WC0Dg-210504-14	5/4/21	Wastewater Treatment Plant	829725	7.05	6.77	28	6556	71.7	75.08	3.58	26.6	7029	40870	23937505	31808	1625	44233774	25082904	57403	3586	2	0	0	0	22992114	5453343	10425	0	0	0	11320	5252	10763964	53.37	1005	698	3515	6716	0.09	0	4	1119	4	1071096	4.270223256
WC0Dg-210511-14	5/11/21	Wastewater Treatment Plant	829725	7.08	6.88	27	6373	79.3	83.29	3.47	26.5	1886	4621	12905463	15865	866	25899041	13178539	29383	2079	1	1	0	0	12349617	3081772	13754	13754	0	0	6635	13754	6228975	52.49	993	700	2112	3988	0.96	0	0	682	0	251724	1.910105513
WC0Dg-210518-14	5/18/21	Wastewater Treatment Plant	829725	7.07	6.92	27	8490	66.8	69.55	4.72	25.5	6086	18175	14857384	25004	436	29669098	15730317	30123	1604	1	0	0	0	11436460	2334546	6253	0	0	0	5693	6253	5110754	53.49	958	660	1830	3451	0	0	3	388	1	829318	5.272099729
WC0Dg-210525-14	5/25/21	Wastewater Treatment Plant	829725	6.87	6.87	26	6255	64.1	75.14	3.4	26.1	6150	20553	13316413	18067	3289	23578544	13921925	34028	3226	3	0	0	0	15599961	4854938	15541	0	0	0	8733	5436	8739979	52.72	1078	763	2758	5144	3.2	0	4	507	3	563603	4.048312284
WC0Dc-210504-14	5/4/21	Wastewater Treatment Plant	829725	7.61	7.51	NA	3003		173.84	1.58	14.8	5400	13851	14572608	6979	623	24462442	15033139	37941	2787	2	0	0	0	15894528	4118401	10687	0	0	0	8412	5401	8017691	53.18	1015	706	2679	5022	0.25	0	0	568	4	439078	2.920733986
WC0Dc-210511-14	5/11/21	Wastewater Treatment Plant	829725	7.55	7.45	NA	5534		146.18	3.01	15.9	21900	33941	18708149	34556	940	33123530	19953015	46121	3159	1	0	0	0	18857495	4771858	5023	0	0	0	9541	5023	9156783	53.1	1025	700	2968	5644	0.11	0	7	807	7	1175429	5.890984395
WC0Dc-210518-14	5/18/21	Wastewater Treatment Plant	829725	7.34	7.62	NA	6180		124.07	3.37	15.9	11829	21172	22094540	16355	1316	38427931	22821267	52678	3220	8	1	0	0	21128978	4801809	54677	13282	0	0	10781	13282	9991763	52.89	978	683	3417	6489	0.2	0	8	1054	6	687884	3.014223531
WC0Dc-210525-14	5/25/21	Wastewater Treatment Plant	829725	7.64	7.53	NA	5974		84.45	3.26	16.3	8040	13187	15335162	12418	700	26320946	15738307	58703	3637	11	5	0	0	23719132	5535554	105497	68557	0	0	11722	16637	11116881	53.5	996	701	3660	6989	1.08	0	6	1424	6	376840	2.394412563
WM08-210511-14	5/11/21	Hospital/Medical Campus	340	7.68	7.38	31	3098	63.2	86.34	1.6	30	14250	12493	14478870	5585	2778	29594650	14751368	39938	3021	9	1	0	0	17285632	4588053	62502	13486	0	0	9330	13486	9005011	52.81	1010	721	2936	5556	3.55	0	2	866	1	251642	1.705889244
WM08-210518-14	5/18/21	Hospital/Medical Campus	340	7.2	7.08	28	3586	78	76.48	1.87	29.3	BDL	9947	17787859	3204	3403	31284791	18107018	52646	3220	18	5	0	0	21501055	4974853	145513	61394	0	0	10830	13521	10201203	52.68	984	687	3347	6454	3.33	0	2	1335	0	302605	1.671202845
WM08-210525-14	5/25/21	Hospital/Medical Campus	340	7.59	7.29	28	4170	58.5	61.61	2.19	29.6	24225	15748	19832979	7270	1749	34701322	20246260	69740	3805	32	2	0	0	27608131	6039607	224236	24258	0	0	12517	13520	12035772	53.83	1002	699	3784	7385	0.42	0	0	2225	1	388514	1.918942066
WM06-210511-14	5/11/21	Hospital/Medical Campus	340	7.73	7.72	31	1811	63.2	44.34	0.9	32.5	BDL	14253	14887687	7353	2631	27004149	15239333	43367	3206	16	2	0	0	18377574	4969177	115709	26428	0	0	9436	13507	9280592	54.1	1053	722	2885	5550	23.92	0	1	1115	5	327409	2.148447048
WM06-210518-14	5/18/21	Hospital/Medical Campus	340	7.4	7.53	28	1822	65	63.19	0.91	30.2	BDL	2986	14139692	3193	449	32392488	14333740	36586	2790	12	4	0	0	16061089	4378011	91933	47420	0	0	8531	13846	8368331	53.89	1040	720	2600	5024	3.47	0	0	1019	0	187420	1.307544298
WM06-210525-14	5/25/21	Hospital/Medical Campus	340	7.48	7.01	27	1989	60	48.83	1	30.8	21450	19933	20289014	5954	4895	38746719	20605364	68112	3590	31	4	0	0	26629434	5607872	234434	54082	0	0	12335	13663	11636460	52.78	978	691	3803	7354	0.69	0	0	1895	4	285568	1.385891557
WG0Hm-210504-14	5/4/21	Dormitory	425	8.52	7.95	28	3205	71.7	205.58	1.67	28.6	100	1100	11765978	7945	3751	22922906	12036255	33668	1580	8	0	0	0	12445564	2418010	53895	0	0	0	5394	9315	5028083	53.21	982	685	1677	3219	3.98	0	3	967	1	257481	2.139211906
WG0Hm-210511-14	5/11/21	Dormitory	425	8.22	7.86	27	2108	79.3	36.18	1.07	25.9	BDL	1618	14139380	4617	873	26315384	14379505	33414	1982	7	1	0	0	13338354	2972836	48935	14194	0	0	6630	14194	6165216	53.77	979	683	2094	3976	0.32	0	4	690	5	233017	1.620479982
WR03-210504-14	5/4/21	University Campus	212	7.53	7.46	28	28208	71.7	5.99	17.24	27.1	BDL	15167	12888514	3625	149	27362313	13410180	37567	2155	1	0	0	0	14798371	3224862	7667	0	0	0	7405	7667	6876233	51.33	968	690	2372	4477	0.44	0	1	619	0	502725	3.748831112
WR03-210511-14	5/11/21	University Campus	212	8.59	8.05	27	27325	79.3	17.1	16.73	25.7	BDL	69107	11678492	12685	1015	22531825	12476324	45822	3753	0	0	0	0	19842192	5529413	0	0	0	0	11054	3300	10643958	51.87	1022	723	3548	6608	2.72	0	0	293	0	715025	5.731055077
WR03-210518-14	5/18/21	University Campus	212	7.46	7.5	26		69.2	8.2	9.53	27	BDL	25643	17379983	15891	1969	33848120	17974263	69608	5055	10	1	0	0	29760488	7581942	64608	13771	0	0	16085	13771	15263477	51.88	996	706	5105	9624	2.16	0	0	1028	3	550777	3.064253594
WR03-210525-14	5/25/21	University Campus	212	7.55	7.25	26	30162	64.1	4.53	18.63	26.1	BDL	16292	12426665	3587	527	27385601	12764716	41531	3392	2	0	0	0	18366522	5128400	10799	0	0	0	10082	5668	9788677	51.16	1025	720	3161	5982	3.58	0	0	636	1	317645	2.488461161
WG0P-210504-14	5/4/21	Dormitory	1280	8.49	7.8	28	2214	26.8	58.23	1.13	26.8	6600	16271	20826248	10092	1453	38448118	21435178	54891	2977	7	1	0	0	21101596	4490796	52781	12711	0	0	9895	12711	9230982	53.2	981	684	3103	5934	0	0	3	1600	3	581114	2.711029505
WG0P-210511-14	5/11/21	Dormitory	1280	8.12	7.48	27	2216	79.3	46.03	1.13	26.5	BDL	47851	14651274	9650	1172	22998382	15269025	44818	3242	5	0	0	0	18893957	4949807	36224	0	0	0	9864	9696	9568176	53.22	1021	720	3078	5843	0	0	2	735	7	559078	3.661517353
WG0P-210518-14	5/18/21	Dormitory	1280	6.57	6.47	27	2020	66.8	50.11	1.02	27.1	720	6562	13219976	1839	1194	23638364	13648874	47277	2546	13	2	0	0	18178767	3984838	98107	27276	0	0	8069	14670	7806097	53.4	1017	708	2465	4768	3.59	0	3	1525	3	419303	3.072070267
WG0P-210525-14	5/25/21	Dormitory	1280	7.5	7.65	26	2371	64.1	439.52	1.21	26.1	3000	144254	19668623	31992	5515	32230106	20902996	64491	4655	9	0	0	0	26829361	7216758	60762	0	0	0	13278	9066	13223763	52.78	1077	731	4071	7798	0.38	0	7	1699	8	1052612	5.035699189
WGOK-210331C	5/25/21	Dormitory	370	NA	NA	NA	NA	NA	NA	NA	NA	NA	2174	8612732	3577	495	24568166	8996375	45105	642	1	0	0	0	12674765	938395	5008	0	0	0	3544	5008	2877138	57.79	800	615	1202	2244	0	0	0	1190	0	377397	4.194989649
WGOK-210501C	5/1/21	Dormitory	370	NA	NA	NA	NA	NA	NA	NA	NA	NA	1795	7760958	720	485	21227935	8070659	24758	325	0	0	0	0	6715688	449369	0	0	0	0	1705	2970	1372582	55.95	799	618	590	1085	0	0	0	620	0	306701	3.800197729
WGOK-210502	5/2/21	Dormitory	370	NA	NA	NA	NA	NA	NA	NA	NA	NA	1743	16149394	3257	1499	35694711	16394140	53950	2000	11	0	0	0	18876244	3079777	67322	0	0	0	7381	8604	6710018	55.14	944	661	2284	4437	0.15	0	0	1834	0	238247	1.453244879
WGOK-210503C	5/3/21	Dormitory	370	NA	NA	NA	NA	NA	NA	NA	NA	NA	2227	16792817	1563	1722	31586311	17248939	66547	3216	52	8	0	0	25571283	5458827	389709	95962	0	0	10288	15781	10280248	51.97	1053	703	2906	5917	2.92	0	2	2461	3	450610	2.612392565
WGOK-210505C	5/5/21	Dormitory	370	NA	NA	NA	NA	NA	NA	NA	NA	NA	556	7849739	209	214	26742584	8005211	9205	229	0	0	0	0	2976580	345963	0	0	0	0	1176	2939	973535	53.44	821	616	385	735	0	0	0	203	0	154493	1.929905408
WGOK-210506	5/6/21	Dormitory	370	NA	NA	NA	NA	NA	NA	NA	NA	NA	3217	19149919	30406	848	38396809	19583857	77198	3758	46	2	0	0	29525495	6261205	322459	24619	0	0	12278	13788	12094235	53.77	1027	705	3547	7119	2.65	0	2	2813	11	399467	2.039776945
WGOK-210507	5/7/21	Dormitory	370	NA	NA	NA	NA	NA	NA	NA	NA	NA	7879	19906754	45915	1297	37978927	20507942	77869	3561	37	4	0	0	29169010	5746648	262739	49541	0	0	11821	13792	11352011	53.28	1008	688	3491	6934	0.44	0	4	2722	4	546097	2.662856175
WGOK-210509C	5/9/21	Dormitory	370	NA	NA	NA	NA	NA	NA	NA	NA	NA	4511	14936221	4537	1089	26022480	15375076	54294	3065	45	8	0	0	21649600	5198061	354104	108206	0	0	9141	18901	9343952	53.69	1092	719	2562	5203	3.1	0	4	1973	9	428718	2.788395973
WGOK-210510C	5/10/21	Dormitory	370	NA	NA	NA	NA	NA	NA	NA	NA	NA	2159	10165616	3080	337	21649014	10470740	28017	909	3	0	0	0	8964321	1395480	18398	0	0	0	3349	7140	3052128	57.98	940	661	1044	2015	0	0	0	712	0	299548	2.86081022
WGOK-210514C	5/14/21	Dormitory	370	NA	NA	NA	NA	NA	NA	NA	NA	NA	3088	20033142	2526	2941	46257003	20582374	62470	2440	28	5	0	0	22445760	3979317	221100	70327	0	0	8500	22860	8073987	53.08	989	676	2499	4995	1.24	0	0	2487	3	540677	2.626893283
WGOK-210517	5/17/21	Dormitory	370	NA	NA	NA	NA	NA	NA	NA	NA	NA	30826	12518592	16545	718	23548802	12815818	44226	2837	9	4	0	0	17640184	4634913	84006	51112	0	0	7692	13747	7992916	50.27	1123	749	2235	4404	9.38	0	0	1236	2	249137	1.943980478
WGOK-210523C	5/23/21	Dormitory	370	NA	NA	NA	NA	NA	NA	NA	NA	NA	17286	15884767	10778	1259	37000531	16487293	43128	3130	12	2	0	0	17787344	4904787	87013	24174	0	0	8355	13531	8573348	51.99	1104	768	2542	4860	1.63	0	0	1265	4	573203	3.476635006
WGOK-210524	5/24/21	Dormitory	370	NA	NA	NA	NA	NA	NA	NA	NA	NA	23739	22047477	51293	1221	43538068	22966755	111636	5515	71	10	0	0	42835797	9370550	531014	133814	0	0	17351	16650	17375204	54.05	1066	701	4852	9919	6.27	0	2	4180	3	843025	3.670631746
WGOK-210525	5/25/21	Dormitory	370	NA	NA	NA	NA	NA	NA	NA	NA	NA	5888	10592880	8279	389	24674534	11272707	37685	735	0	0	0	0	10902920	1058956	0	0	0	0	3321	3216	2786846	56.4	853	624	1096	2068	0	0	0	882	0	665271	5.901608194
WG0L-210504-14	5/4/21	Dormitory	1069	8.72	8.49	27	3447	76.4	64.07	1.8	25.9	686	2411	18693311	1757	7649	39177581	18944949	34141	1519	7	0	0	0	12639753	2304009	39606	0	0	0	5779	6498	5192721	52.47	934	660	1822	3501	0	0	6	972	9	239821	1.265883587
WG0L-210511-14	5/11/21	Dormitory	1069	7.23	7.03	26	6940	84.6	11.44	3.81	25.5	BDL	7292	14597323	7602	2298	26272913	14945746	38979	2412	8	2	0	0	15758493	3632047	65719	23687	0	0	7950	12560	7462295	53.18	985	693	2512	4764	1.74	0	2	1048	3	331231	2.216222596
WG0L-210518-14	5/18/21	Dormitory	1069	7.39	7.11	26	5388	69.2	27.13	2.9	25.3	1950	2495	13915657	3893	4577	29615494	14213677	32453	1274	6	0	0	0	11540646	1941457	33056	0	0	0	5137	5910	4537198	54.35	906	649	1619	3128	0	0	0	911	1	287055	2.019568898
WG0L-210525-14	5/25/21	Dormitory	1069	7.66	7.07	26	6437	64.1	14.81	3.5	25.4	1680	11188	17673247	17664	861	30681018	18077168	57783	3902	5	0	0	0	23824807	5786375	31201	0	0	0	12081	8501	11449847	52.87	1007	708	3841	7231	5.15	0	0	1339	5	374208	2.070058761
WG0N-210504-14	5/4/21	Dormitory	361	8.52	7.94	28	1171	71.7	39.98	0.57	27.4	2529	7995	14276552	7019	1270	26831528	14602618	42019	2500	2	0	0	0	16754533	3783895	14998	0	0	0	8236	8512	7790172	52.42	984	707	2613	4933	0.64	0	2	865	3	309782	2.121414119
WG0N-210511-14	5/11/21	Dormitory	361	NA	NA	NA	NA	NA	NA	NA	NA	NA	9607	15923711	50401	534	31105536	16494287	35260	1783	2	0	0	0	13461782	2602302	10534	0	0	0	6825	5502	6039792	53.18	917	659	2219	4174	0	0	0	619	2	510034	3.092185797
WG02g-210629-14	6/29/21	University Campus	1409	7.75	7.75	26	1230	93.1	147.68	0.61	27.8	100	18332	7639269	1979	2704	22473375	8061772	26556	478	12	1	0	0	7335968	779259	85382	10947	0	0	3033	10947	2467573	47.32	769	608	1003	1917	257.46	0	0	464	3	399488	4.955337363
WG02c-210601-14	6/1/21	University Campus	1409	6.95	6.95	25	2557	76.6	60.79	1.31	27.9	172	19669	12757141	18041	578	32122053	13413328	51145	1230	1	0	0	0	15740778	1782401	5494	0	0	0	5478	5494	4639184	56.05	861	632	1809	3402	0	0	0	1266	0	617899	4.606604714
WG02c-2106029-14	6/29/21	University Campus	1409	NA	NA	NA	NA	NA	NA	NA	NA	NA	104091	10081930	13619	6158	21802708	11346887	39086	603	4	1	0	0	10904367	931760	29319	11743	0	0	4415	11743	3425892	50.73	738	594	1524	2833	243.91	0	16	613	14	1141089	10.05640578
WG02c-210608-14	6/8/21	University Campus	1409	6.95	7.25	26.1	895	76.6	204.03	0.43	28.6	BDL	42907	18697090	52301	578	42611006	19783154	60996	2634	15	2	0	0	22126548	3971299	109708	27988	0	0	9918	17959	8915397	54.62	927	662	3140	6017	4.49	0	1	1439	1	990278	5.005662899
WG02c-210615-14	6/15/21	University Campus	1409	7.02	7.3	25	904	87.6	186.35	0.44	26.8	BDL	17691	18718625	32886	1390	31331057	19289273	62285	3948	4	0	0	0	25380530	5847887	25447	0	0	0	12738	8529	11926523	52.76	987	694	4065	7655	2.01	0	1	1355	12	518681	2.688960854
WG02c-210622-14	6/22/21	University Campus	1409	7.1	7.28	28.3	982	85.4	243.19	0.48	29.4	BDL	55275	13207882	42303	455	26295324	14108700	42038	3380	13	2	1	0	18365662	5215355	106032	36399	26368	0	9903	26368	9731909	53.32	1051	721	3039	5828	1.54	0	4	835	3	802785	5.689999787
WG02g-210601-14	6/1/21	University Campus	1409	7.34	7.27	25	3024	76.6	17.19	1.56	27.1	BDL	62752	16471054	156466	1400	42020201	18549580	64839	2782	10	4	0	0	22979725	4171974	81420	43341	0	0	9617	10860	8837861	53.84	971	676	3034	5792	5.66	0	10	1416	8	1857908	10.01590333
WG02g-210608-14	6/8/21	University Campus	1409	7.46	7.71	26	1191	79.2	150.02	0.59	27.2	BDL	22196	15369055	6944	2217	31612570	15770200	35299	2957	2	0	0	0	15667276	4430622	10425	0	0	0	8754	5414	8483392	51.55	1028	727	2771	5215	4.6	0	0	773	2	369788	2.344852951
WG02g-210615-14	6/15/21	University Campus	1409	7.46	7.73	25	1168	87.6	150.45	0.58	27.7	BDL	27335	14774102	7904	1553	25848772	15253553	40280	3828	0	0	0	0	18537997	5783303	0	0	0	0	10667	4980	10611415	52.3	1057	749	3363	6315	3.77	0	1	610	5	442659	2.902005847
WG02g-210622-14	6/22/21	University Campus	1409	7.88	8.15	28.3	1549	85.4	109.18	0.77	28.3	BDL	12457	14365296	4276	953	35287262	14758219	53615	3198	18	3	0	0	21430258	4972124	137141	45377	0	0	9943	23721	9594469	52.75	1024	706	3026	5847	19.18	0	0	1414	1	375237	2.542562893
WG0A-210601-14	6/1/21	Dormitory	250	8.27	8.15	24	2372	87.6	21.08	1.22	24.9	BDL	3584	24176599	81154	6112	50386224	25020394	57454	4089	7	0	0	0	24374623	6308605	48050	0	0	0	12380	8191	12068773	52.99	1033	718	3819	7312	2.9	0	18	1399	10	752945	3.009325113
WG0A-210608-14	6/8/21	Dormitory	250	8.48	NA	27		77				BDL	1048	12979343	27406	299	25412560	13306774	35449	2272	1	0	0	0	14203779	3421840	7028	0	0	0	6897	7028	6609398	51.88	1018	708	2156	4101	1.06	0	0	921	1	298678	2.244556043
WG0A-210622-14	6/22/21	Dormitory	250	8.2	8.37	29	630	82.4	33.65	0.3	28.1	BDL	3720	13991583	10772	219	26965420	14233476	35519	2479	1	0	0	0	14800350	3755297	7604	0	0	0	7479	7604	7243875	52.21	1027	721	2348	4440	5.94	0	1	727	2	227182	1.596110465
WG01-210601-14	6/1/21	University Campus	643	7.32	7.24	26	6578	71.8	4.23	3.58	25.9	BDL	26265	26562332	72195	1613	48198445	27624579	84846	5003	5	0	0	0	33780983	7443569	27179	0	0	0	16381	5839	15279064	52.96	984	693	5201	9833	1.44	0	7	1808	16	962174	3.483035886
WG01-210608-14	6/8/21	University Campus	643	7.32	7.46	26	2262	79.2	81.82	1.15	25.9	428	17997	15623180	22303	1328	26831498	16181222	47210	3861	0	0	0	0	20812465	5795682	0	0	0	0	11507	3831	11128647	51.91	1027	720	3633	6846	3.77	0	0	702	5	516414	3.191440053
WG01-210615-14	6/15/21	University Campus	643	7.49	7.57	26	2172	88.8	6.88	1.11	26.1	240	101653	14151073	6572	1651	27350148	14600284	40356	3205	2	0	0	0	17403697	4815228	12263	0	0	0	9239	6560	9039804	51.94	1047	734	2916	5482	10.29	0	0	813	1	339335	2.324167119
WG01-210622-14	6/22/21	University Campus	643	7.31	7.55	28	1781	85.4	11.62	0.9	26.3	240	28289	18183792	36263	1283	32569506	18811451	66271	3488	2	0	0	0	25550207	5148420	13535	0	0	0	12223	7887	11114532	52.87	956	676	3907	7401	0.09	0	1	1437	4	561824	2.986606403
WG01-210629-14	6/29/21	University Campus	643	7.62	7.5	26	2152	84.6	4.58	1.1	26	BDL	15072	11510015	16281	2216	24860490	12439770	36630	418	2	0	0	0	9884128	585402	11081	0	0	0	3579	6051	2637967	50.39	704	584	1317	2357	233.51	0	1	410	6	896186	7.204200721
WC0Dg-210629-14	6/29/21	Wastewater Treatment Plant	829725	6.93	6.63	27	14688	81.7	48.35	8.48	26.4	4923	33551	11206171	8179	4236	26706238	12692673	29484	497	4	0	0	0	8568616	724016	28543	0	0	0	3543	9497	2712341	50.38	736	591	1248	2291	249.08	0	7	281	6	1440536	11.34935092
WC0Dc-210629-14	6/29/21	Wastewater Treatment Plant	829725	7.62	7.21	27	12173	84.7	103.09	7.02	15.4	7663	25638	11925278	5567	3485	27424647	12869745	32787	588	9	0	0	0	9316621	893631	50443	0	0	0	3632	6049	2892627	49.74	777	599	1222	2303	154.19	0	7	395	9	909777	7.069114423
WC0Dg-210601-14	6/1/21	Wastewater Treatment Plant	829725	7.06	7.05	25	8132	83.4	70.41	4.45	24.7	1163	24985	14538072	28405	999	24722169	15260923	41993	3481	3	0	0	0	18422028	5276455	17528	0	0	0	9874	6300	9759174	52.93	1047	743	3092	5829	1.54	0	5	659	3	668462	4.380219991
WC0Dg-210608-14	6/8/21	Wastewater Treatment Plant	829725	7.17	6.71	28	15068	74.3	85.1	8.72	27.5	2210	61825	18173511	19717	1156	31949651	19009841	55339	4604	3	0	0	0	24337063	7039511	16665	0	0	0	13028	6202	12943732	52.95	1059	739	4051	7665	1.47	0	6	1018	4	753632	3.964430844
WC0Dg-210615-14	6/15/21	Wastewater Treatment Plant	829725	6.96	6.73	27.7	17181	88.8	64.03	9.95	26.9	500	15555	20041392	9861	756	37574536	20551795	67733	3776	12	2	0	0	26406778	5657695	98178	26988	0	0	12560	13494	11708463	53.71	979	690	3975	7540	0.51	0	1	1543	2	484231	2.356149426
WC0Dg-210622-14	6/22/21	Wastewater Treatment Plant	829725	7.2	6.83	29	13019	82.4	63.04	7.46	26.5	3771	29455	19445249	20083	683	36359929	20398605	60287	3198	2	0	0	0	23045582	4813931	15131	0	0	0	10779	9174	10026274	54.13	978	687	3400	6467	0	0	2	1196	3	903135	4.427435111
WC0Dc-210601-14	6/1/21	Wastewater Treatment Plant	829725	7.72	7.57	NA	6706		153.37	3.67	16.4	1177	24717	16049212	7198	1548	34558997	16396613	45134	2882	9	0	0	0	18385961	4544434	56329	0	0	0	8723	8921	8622483	53.17	1037	729	2653	5125	1.62	0	6	1189	7	313938	1.91465152
WC0Dc-210608-14	6/8/21	Wastewater Treatment Plant	829725	7.51	7.09	NA	13280		91.79	7.69	18	2160	32105	18296360	7554	1655	34128329	18704103	46377	4106	4	0	0	0	20943139	6147789	25196	0	0	0	11858	8730	11622409	52.28	1031	741	3774	7054	6.97	0	3	775	2	366429	1.959083523
WC0Dc-210615-14	6/15/21	Wastewater Treatment Plant	829725	7.73	7.33	NA	13896		140.42	8.06	16	1875	84785	16649873	38066	859	40889444	17653766	57378	2499	15	2	0	0	20778092	3731050	109364	22660	0	0	9342	12630	8404150	54.27	937	667	2986	5674	2.38	0	1	1165	2	880183	4.985808694
WC0Dc-210622-14	6/22/21	Wastewater Treatment Plant	829725	7.76	7.26	31	12452	77	106.25	7.17	18.6	343	31594	18991377	20324	868	35645785	19665744	58056	3604	3	0	0	0	23272286	5413825	18729	0	0	0	11528	6863	10901124	53.45	995	701	3641	6893	0.92	0	6	1128	7	621581	3.160729642
WM08-210601-14	6/1/21	Hospital/Medical Campus	340	7.91	7.82	29	3376	61	73.57	1.75	31.3	BDL	11239	15319582	6253	1265	27174163	15561421	57433	3673	22	0	0	0	23810355	5694206	143593	0	0	0	11854	9045	11380181	53.58	1000	704	3669	7040	4.48	0	2	1525	0	223082	1.433558028
WM08-210608-14	6/8/21	Hospital/Medical Campus	340	7.5	7.63	28	1146	69.6	88.39	0.56	30.3	5797	13583	13227441	2138	3102	25971758	13419083	36548	2728	19	3	0	0	15929381	4324012	138328	41247	0	0	8487	13863	8296836	53.76	1033	705	2556	4974	1.08	0	3	990	0	172819	1.287859983
WM08-210615-14	6/15/21	Hospital/Medical Campus	340	7.6	7.61	29	1103	76.8	52.1	0.54	29.4	BDL	4704	15099906	9033	1844	29172303	15458929	57406	3468	68	9	0	0	23650463	5859889	492257	111849	0	0	10951	15346	10980739	53.89	1059	706	3109	6294	2.91	0	3	2177	0	343442	2.221641616
WM08-210622-14	6/22/21	Hospital/Medical Campus	340	7.76	7.87	30.6	1084	69.6	51.78	0.53	29	BDL	7849	15988020	11743	918	37849336	16337565	57249	2150	14	0	0	0	20314159	3314732	92710	0	0	0	8620	8774	7720133	55.08	913	657	2720	5238	0	0	0	1523	0	329035	2.013978215
WM08-210629-14	6/29/21	Hospital/Medical Campus	340	7.92	7.87	NA	1448		59.9	0.72	29.7	93878	11063	9986944	1614	5517	23548256	10291679	29763	547	15	2	0	0	8170936	926619	106029	21657	0	0	3082	10980	2586705	49.54	794	608	963	1905	207.6	0	2	468	3	286541	2.784200712
WM06-210601-14	6/1/21	Hospital/Medical Campus	340	7.4	7.33	29	1812	61	55.23	0.91	31.3	BDL	4092	16035140	5203	720	32515107	16358064	52453	1938	9	0	0	0	18662393	2913073	53832	0	0	0	7931	8820	6983832	54.92	900	652	2548	4856	0	0	0	1484	0	312909	1.912873064
WM06-210608-14	6/8/21	Hospital/Medical Campus	340	7.3	7.41	28	838	69.6	57.69	0.4	32.6	100	4168	13613321	3030	1420	28387630	13793448	39229	2291	5	0	0	0	15783664	3708196	29835	0	0	0	7332	9026	7179311	52.82	1029	702	2175	4292	3.34	0	0	1186	1	171509	1.24340919
WM06-210615-14	6/15/21	Hospital/Medical Campus	340	7.01	7.29	29	799	76.8	56.73	0.39	31.6	BDL	27124	17800797	39873	1096	31144351	18465778	52393	3959	0	0	0	0	22305571	5840053	0	0	0	0	11962	4241	11370684	52.15	1018	706	3806	7148	2.9	0	0	751	3	596888	3.232401039
WM06-210622-14	6/22/21	Hospital/Medical Campus	340	7.11	6.95	30.6	833	69.6	72.98	0.4	31.7	450	6275	15365620	13784	811	28165185	15801475	36169	2710	1	1	0	0	15316187	4129857	13782	13782	0	0	7864	13782	7734888	52.67	1046	733	2454	4654	2.33	0	1	841	0	414985	2.62624217
WM06-210629-14	6/29/21	Hospital/Medical Campus	340	7.51	7.53	NA	819		59.73	0.4	32	2874	8368	11372420	3590	1787	29627181	12025488	32675	864	38	14	0	0	9678123	1631755	342040	180271	0	0	3816	19867	3597084	53.43	919	642	1038	2220	166.89	0	1	777	1	639323	5.316399634
WR03-210601-14	6/1/21	University Campus	212	7.37	7.29	26	25299	71.8	13.26	15.2	27.4	BDL	7826	6784953	1306	414	27347660	7017829	24013	1644	0	0	0	0	9639404	2424298	0	0	0	0	4783	3957	4606427	50.87	1050	728	1526	2846	2.39	0	0	311	0	223330	3.182323194
WR03-210608-14	6/8/21	University Campus	212	7.78	7.41	28	13908	74.3	4.04	8.02	27.2	BDL	12813	6732461	5551	918	21459588	6966041	41765	2189	0	0	0	0	15639128	3312444	0	0	0	0	6966	3707	6606159	50.24	1002	696	2180	4143	12.11	0	0	641	0	214298	3.076324127
WR03-210615-14	6/15/21	University Campus	212	8.16	7.47	26	70999	88.8	4.49	48.62	27.7	BDL	254961	18493281	68260	14095	37512575	19979235	65782	2553	4	0	0	0	23022621	3784246	22055	0	0	0	9784	5755	8759743	53.86	924	670	3174	5975	1.14	0	0	1295	4	1148638	5.749159064
WR03-210622-14	6/22/21	University Campus	212	7.52	7.24	29	94303	82.4	7.5	66.17	28.7	BDL	13747	13394822	9280	170	23441199	13763578	41322	3458	9	2	0	0	18415651	5341204	71858	27526	0	0	10002	13763	9903105	51.61	1044	730	3076	5878	2.52	0	1	783	0	345559	2.510677093
WR03-210629-14	6/29/21	University Campus	212	8.03	7.39	26	23473	84.6	24.5	14.16	27	BDL	25769	7247487	426	3390	23430884	7550431	25986	647	9	2	0	0	7606521	1070985	77376	22816	0	0	3179	11408	2767252	52.29	852	632	988	1941	176.85	0	1	468	1	273359	3.62044233
WG0P-210601-14	6/1/21	Dormitory	1280	7.8	7.53	26	2248	78.7	89.35	1.15	26.7	BDL	55247	18328872	7041	37245	35789928	18961773	57452	3930	14	3	0	0	23779119	6061138	118051	42287	0	0	11539	15226	11354262	53.67	1048	728	3555	6806	1.5	0	6	1543	9	533368	2.812859325
WG0P-210608-14	6/8/21	Dormitory	1280	7.53	7.87	27	885	77	52.59	0.43	26.3	BDL	41654	15040006	8287	1838	28944865	15508944	42140	3003	7	0	0	0	17602624	4543664	40477	0	0	0	8860	7163	8662816	51.86	1027	731	2794	5269	1.04	0	0	1120	2	417159	2.689796288
WG0P-210615-14	6/15/21	Dormitory	1280	7.53	7.64	26	691	87.7	104.19	0.33	26.2	BDL	30140	15449899	33724	1111	28259767	16030883	61081	4297	11	1	0	0	26124254	6631305	75909	13411	0	0	13881	13411	13249839	51.83	1000	701	4291	8239	2.79	0	1	983	3	516009	3.218843279
WG0P-210622-14	6/22/21	Dormitory	1280	7.61	7.68	29	801	82.4	243.92	0.39	26.3	BDL	67970	18934798	7493	2683	37365034	19580009	64259	4345	18	4	0	0	26562371	6789980	142882	59043	0	0	12926	20779	12764724	52.59	1039	726	3945	7593	1.96	0	9	1721	8	567065	2.896142693
WG0P-210629-14	6/29/21	Dormitory	1280	7.62	7.79	27	628	81.7	299.54	0.3	25.9	BDL	47451	10691761	2624	1226	26698730	11280547	36801	740	4	0	0	0	10153977	1145021	27341	0	0	0	3916	9029	3238681	48.87	809	609	1271	2443	116.16	0	0	564	3	537485	4.764706889
WG0Kg-210601-14	6/1/21	Dormitory	370	8.14	8.25	26	2699	71.8	83.2	1.38	25.6	BDL	37552	17272247	9912	3854	39962977	17768843	53771	3388	28	2	0	0	21668549	5426477	188906	24274	0	0	9802	13513	9851944	53.09	1084	725	2908	5677	5.48	0	7	1579	7	445278	2.505948193
WG0Kg-210608-14	6/8/21	Dormitory	370	8.73	8.54	27	1666	77	47.02	0.84	25.9	835	12142	15990024	12332	679	33542778	16334557	38355	2719	2	0	0	0	16112349	4098785	11387	0	0	0	8347	5915	8021240	52.79	1014	714	2632	4959	1.75	0	6	878	14	319380	1.955241272
WG0Kg-210615-14	6/15/21	Dormitory	370	7.69	7.99	26	900	87.7	30.72	0.44	26.2	BDL	59987	14221034	11408	1291	25231577	14881979	42368	4013	6	0	0	0	19677932	6309449	33461	0	0	0	11014	5887	11232168	52.63	1095	764	3348	6402	5.25	0	2	581	3	588259	3.952827779
WG0Kg-210622-14	6/22/21	Dormitory	370	8.7	8.42	29	1403	82.4	307.99	0.7	26.9	120	26471	17576175	3700	1201	36041953	18023939	44252	3031	3	0	0	0	17872526	4687565	20531	0	0	0	8425	9241	8408631	52.3	1076	730	2564	4905	4.28	0	4	1302	10	416392	2.310216429
WG0Kg-210629-14	6/29/21	Dormitory	370	8.02	8.05	26	946	84.6	141.76	0.46	26.3	933	4292	9027314	225	11278	30953962	9137252	17015	455	16	1	0	0	5040001	801339	119657	13742	0	0	2085	13742	1883147	49.03	886	635	604	1241	139.18	0	2	372	1	94143	1.030320713
WG0Kc-210601-14	6/1/21	Dormitory	370	7.66	7.59	26	2756	71.8	46.81	1.42	25.9	BDL	7869	14624059	954	1630	35346386	14840475	27650	2046	4	0	0	0	11501284	3130875	28582	0	0	0	5678	9484	5659128	51.31	1075	736	1756	3337	5.83	0	3	764	5	205963	1.387846413
WG0Kc-210608-14	6/8/21	Dormitory	370	7.33	7.46	27	1003	77	140.22	0.49	26.9	100	11731	16542580	4038	2224	33060676	17102493	36453	3020	5	1	0	0	15702668	4705446	33605	10911	0	0	7888	10911	8108315	51.81	1122	770	2405	4574	4.56	0	3	997	10	541920	3.16866085
WG0Kc-210615-14	6/15/21	Dormitory	370	7.36	7.69	26	1210	87.7	51.9	0.6	25.2	750	9532	16805989	6549	3239	31919413	17058066	46742	2921	14	0	0	0	19305610	4447203	87092	0	0	0	9984	8988	9342378	52.68	970	692	3149	5998	5.89	0	1	1184	0	232757	1.364498179
WG0L-210601-14	6/1/21	Dormitory	1069	7.52	7.15	26	6372	71.8	11.05	3.48	25.9	BDL	14233	19612370	26870	1511	34438707	20183623	67076	4036	3	0	0	0	26966575	6068172	23479	0	0	0	13270	9022	12421907	52.9	988	690	4180	7955	1.53	0	12	1723	16	528639	2.619148207
WG0L-210608-14	6/8/21	Dormitory	1069	8.04	8.02	26	2080	79.2	9.15	1.06	25.8	BDL	6891	17483803	3640	6247	37994528	17741985	43302	2662	3	0	0	0	17314901	4033299	19133	0	0	0	8319	7145	7957987	52.3	1007	708	2608	4950	4.02	0	6	1244	11	241404	1.36063693
WG0L-210615-14	6/15/21	Dormitory	1069	7.38	7.38	26	2097	88.8	20.4	1.07	25.9	BDL	10208	17185075	25983	1257	36587528	17764689	55334	3225	15	1	0	0	21887621	5067465	120160	23365	0	0	10028	23365	9754228	54.76	1023	711	3037	5900	4.51	0	5	1511	9	542166	3.051930715
WG0L-210622-14	6/22/21	Dormitory	1069	7.36	7.36	28	1697	85.4	20.52	0.56	26.1	1680	48540	13646627	37088	915	22942472	14391729	55905	3473	2	0	0	0	22681546	5342059	12033	0	0	0	11328	6377	10768693	52.68	995	700	3516	6746	0.19	0	1	1032	5	658559	4.575954703
WG0L-210629-14	6/29/21	Dormitory	1069	7.54	7.43	26	1528	84.6	8.2	0.77	25.9	BDL	4121	11660763	1958	6896	29484122	12019165	36928	713	21	6	0	0	9903942	1264480	176875	70080	0	0	3574	13810	3169397	51.02	851	631	1064	2156	133.62	0	0	752	5	345427	2.873968366
WG02g-210706-14	7/6/21	University Campus	1409	7.38	7.2	26	2815	87.7	56.32	1.45	27.7	BDL	35179	9853874	3702	1855	24960084	10390933	27666	562	5	0	0	0	7864902	831619	31320	0	0	0	3214	9105	2583650	50.27	784	606	1087	2036	213.84	0	2	383	1	496323	4.77650082
WG02g-210713-14	7/13/21	University Campus	1409	6.96	7	28	3160	81.8	151.54	1.64	27.8	BDL	14978	7591480	2267	11481	24033063	7995893	31065	762	28	5	0	0	8641676	1383284	224467	68037	0	0	3434	14159	3161971	47.92	896	639	973	2028	260.88	0	0	662	1	375687	4.698499592
WG02g-210720-14	7/20/21	University Campus	1409	7.74	7.51	27	2791	87.3	97.53	1.44	27.6	BDL	26777	10215848	2573	2237	27785695	10781326	28018	581	16	0	0	0	8086760	1002437	119220	0	0	0	3247	9121	2753799	53.17	815	610	1001	1996	189.23	0	2	393	4	533891	4.951997556
WG02g-210727-14	7/27/21	University Campus	1409	7.42	7.31	27	2372	90.4	53.08	1.21	28.4	400	33068	11546316	2629	2451	30638718	12075672	36949	876	24	2	0	0	10323698	1546856	162252	22610	0	0	3932	11643	3569052	50.36	888	633	1130	2331	210.2	0	2	830	3	491208	4.067748776
WG02c-210706-14	7/6/21	University Campus	1409	7.08	7.01	26.1	2811	87.7	400.32	1.45	27.5	BDL	48580	9614393	29781	1313	22780963	10618765	30255	474	1	0	0	0	8539171	668071	6925	0	0	0	3386	6925	2560072	50.78	724	586	1206	2199	150.93	0	0	291	3	924698	8.708150147
WG02c-210713-14	7/13/21	University Campus	1409	6.86	6.58	28	2580	81.8	1316.15	1.33	27.8	BDL	110197	11198820	14373	2364	25391329	12717473	37305	658	8	5	0	0	10637788	995332	95222	78588	0	0	4247	18846	3340122	51.51	749	597	1449	2712	139.79	0	0	430	8	1391719	10.94336115
WG02c-210720-14	7/20/21	University Campus	1409	7.13	6.93	27.2	2957	84.7	681.33	1.53	28.4	BDL	NA	NA	NA	NA	35236440	NA	NA	NA	NA	NA	NA	NA	NA	NA	NA	NA	NA	NA	NA	NA	NA	NA	NA	NA	NA	NA	NA	NA	NA	NA	NA	NA	NA
WG02c-210727-14	7/27/21	University Campus	1409	7.24	7.17	27	2406	90.4	270.11	1.23	28.8	BDL	53854	10059059	36882	1973	26777095	11377049	38802	741	17	1	0	0	10751929	1188483	125619	15647	0	0	4328	15647	3565407	52.2	794	612	1414	2712	173.28	0	2	549	7	1225281	10.76976112
WG0A-210706-14	7/6/21	Dormitory	250	7.67	7.67	28	1141	87.9	25.23	0.56	27.6	BDL	1423	10439001	5327	164	22128275	10862738	28949	445	1	0	0	0	7657374	594163	6468	0	0	0	3042	6468	2308128	49.61	743	598	1103	1980	207.31	0	4	397	1	416823	3.837181749
WG0A-210713-14	7/13/21	Dormitory	250	8.11	7.81	28	2071	74.4	11.52	1.05	25.4	BDL	16297	11873379	23143	1673	24055893	12836564	40218	636	6	1	0	0	11202142	960994	41848	11199	0	0	4253	11199	3326398	50.09	748	594	1462	2720	201.63	0	3	421	8	922072	7.183168331
WG0A-210720-14	7/20/21	Dormitory	250	8.13	7.73	27	1558	90.4	54.25	0.78	25.7	720	3186	12640497	16315	4708	34072802	13392807	35255	625	6	0	0	0	9908332	971699	37062	0	0	0	3922	8153	3144058	50.48	769	604	1321	2486	144.27	0	3	509	9	728101	5.436507821
WG01-210706-14	7/6/21	University Campus	643	7.29	7.26	26	5641	87.7	5.91	3.04	26.3	BDL	19606	10527100	13930	5210	21056241	11319594	36456	428	3	0	0	0	9919297	589563	17382	0	0	0	3800	6180	2789298	50.02	707	581	1403	2503	197.68	0	3	316	5	753748	6.658790059
WG01-210713-14	7/13/21	University Campus	643	7.46	7.23	28	5999	74.4	5.52	3.25	26.2	BDL	23135	11245614	13915	3066	23902074	12138410	33840	423	3	0	0	0	9247506	570151	16576	0	0	0	3471	6186	2548925	50.55	706	583	1278	2283	226.25	0	2	348	3	852680	7.024643261
WG01-210720-14	7/20/21	University Campus	643	7.73	7.42	27	6760	90.4	6.57	3.69	26.3	28080	13333	12472040	15210	5492	25368624	13354588	41995	473	2	0	0	0	11103065	677681	14870	0	0	0	3985	8708	2953756	49.39	708	584	1449	2613	161.62	0	4	495	6	848513	6.353719036
WG01-210727-14	7/27/21	University Campus	643	7.56	7.31	27	6268	90.4	7.37	3.38	31.4	5080	15438	14279503	15519	6627	36402528	15336727	44886	718	17	5	0	0	12030976	1158676	137883	64514	0	0	4250	15927	3476686	49.91	781	606	1385	2666	181.67	0	3	603	9	1019640	6.648354633
WC0Dg-210706-14	7/6/21	Wastewater Treatment Plant	829725	7.41	7.21	28	3805	87.9	44.34	2	26.5	9780	37807	11368857	8384	2488	25374452	12805975	34728	490	2	0	0	0	9898267	661314	17230	0	0	0	4097	9532	3031965	50.21	718	588	1513	2691	174.94	0	2	308	9	1388439	10.84211862
WC0Dg-210720-14	7/20/21	Wastewater Treatment Plant	829725	7.4	7.12	26	5316	93.7	62.04	2.85	27.1	28700	36538	17727542	12533	3129	46139403	19727423	45899	680	7	0	0	0	12524179	1003669	37405	0	0	0	4709	6160	3653628	51.13	744	595	1645	3029	103.68	0	7	646	9	1947681	9.87296212
WC0Dg-210727-14	7/27/21	Wastewater Treatment Plant	829725	7.08	7	29	5756	82.4	54.47	3.1	27.9	25700	39661	12968454	11709	3232	30181082	14784883	36603	614	4	0	0	0	10281682	875221	25636	0	0	0	4183	7070	3217575	49.3	739	598	1480	2703	151.88	0	5	446	8	1761827	11.91640813
WC0Dc-210706-14	7/6/21	Wastewater Treatment Plant	829725	7.65	7.47	28	4247	85.4	90.9	2.26	18.3	4480	19893	11979726	4589	3494	28503598	12924208	33707	486	5	1	0	0	9331289	713946	38600	13865	0	0	3582	13865	2755659	50.42	746	599	1269	2319	218.5	0	6	486	6	916506	7.091390049
WC0Dc-210713-14	7/13/21	Wastewater Treatment Plant	829725	7.48	7.55	29	3860	77.3	111.66	2.05	16.7	10300	59542	13185134	4071	3122	28088183	14314618	41397	634	8	0	0	0	11589008	959803	55483	0	0	0	4446	9511	3455790	49.64	740	596	1539	2857	165	0	5	486	6	1062749	7.424221869
WC0Dc-210720-14	7/20/21	Wastewater Treatment Plant	829725	7.56	7.44	27	2596	84.7	80.7	1.34	19	28400	17683	12673340	4357	2297	29218650	13500836	33215	640	6	0	0	0	9450876	979924	41859	0	0	0	3759	9754	3031903	49.96	779	603	1252	2375	153.11	0	5	430	6	803159	5.948957531
WC0Dc-210727-14	7/27/21	Wastewater Treatment Plant	829725	7.67	7.59	29	5094	82.4	112.04	2.73	17.1	3900	24883	12457909	6966	3294	27521582	13538911	33222	512	5	0	0	0	9318935	725230	29657	0	0	0	3716	6339	2825348	49.59	725	594	1328	2415	148.05	0	4	384	6	1045859	7.724838431
WM08-210713-14	7/13/21	Hospital/Medical Campus	340	7.91	7.79	29	3098	77.3	109.23	1.6	28.4	1543	13396	11026066	4347	60470	25380937	11492586	34068	490	12	0	0	0	9274291	814395	71623	0	0	0	3365	8644	2702292	50.41	765	598	1112	2128	157.9	0	1	521	3	388307	3.378760881
WM08-210720-14	7/20/21	Hospital/Medical Campus	340	7.54	7.27	27	3317	84.7	31.98	1.73	28	1725	51303	15372438	14788	2961	35420419	16443563	49684	701	14	0	0	0	13408826	1134874	93875	0	0	0	4801	8941	3814662	49.94	747	597	1605	3046	198.08	0	1	758	2	1002073	6.09401381
WM08-210727-14	7/27/21	Hospital/Medical Campus	340	7.91	7.73	30	2993	72.1	53.46	1.54	37.2	69525	18652	16359570	4652	14052	45966004	17035652	49336	877	31	11	0	0	13417265	1636841	276106	141611	0	0	4919	13729	4313738	49.63	836	619	1452	2974	191.71	0	2	991	11	638726	3.749348719
WM06-210706-14	7/6/21	Hospital/Medical Campus	340	7.34	7.02	28	1868	85.4	73.46	0.94	30.3	10404	11355	12910832	4743	3464	29881442	13644836	35339	700	13	3	0	0	9761991	1163804	102279	40781	0	0	3653	13826	3106081	50.8	819	612	1134	2242	140.11	0	1	659	3	714442	5.235988179
WM06-210713-14	7/13/21	Hospital/Medical Campus	340	6.69	6.57	29	1780	77.3	72.18	0.89	31.6	BDL	6140	8814470	3861	6286	23799029	9423584	26747	601	16	5	0	0	7648826	1038816	134935	64575	0	0	3129	13811	2708081	50.71	838	616	948	1901	201.4	0	2	450	3	592827	6.290886779
WM06-210720-14	7/20/21	Hospital/Medical Campus	340	7.72	7.38	27	2124	90.4	54.92	1.07	30.1	2100	13115	9154604	4046	1316	20703828	9747305	27508	569	9	0	0	0	7881396	890806	62306	0	0	0	3181	8649	2611537	51.23	801	608	1039	1988	158.57	0	0	469	2	574224	5.891105285
WM06-210727-14	7/27/21	Hospital/Medical Campus	340	7.36	7.14	30	2012	72.1	41.97	1.01	31.3	659700	21793	16599511	8719	7150	41647388	17585321	48269	989	27	0	0	0	13213346	1711429	184714	0	0	0	4883	9535	4301213	50.38	855	627	1468	2956	171.58	0	1	957	5	948148	5.391701408
WR03-210706-14	7/6/21	University Campus	212	7.19	7.16	26	14229	87.7	16.01	8.2	28.1	BDL	20644	10295856	1284	4707	31024052	10649572	35562	1233	20	1	0	0	10963931	2159391	130925	13647	0	0	4562	13647	4386802	53.86	985	660	1268	2642	136.02	0	0	776	1	327081	3.071306528
WR03-210713-14	7/13/21	University Campus	212	7.23	7.08	28	28003	74.4	23.02	17.16	28.1	BDL	34520	13345069	7505	4271	33032412	14447210	42110	624	3	0	0	0	11453864	898756	17343	0	0	0	4157	6413	3216465	47.69	749	590	1455	2673	157.88	0	3	457	4	1055845	7.308296896
WR03-210720-14	7/20/21	University Campus	212	7.48	7.15	27	44766	90.4	59.46	28.86	27.8	BDL	42941	17337024	10942	3355	34238386	18527121	57142	791	14	1	0	0	15018249	1358125	90914	10663	0	0	4942	10663	4077070	48.74	780	605	1567	3078	137.55	0	2	665	2	1132859	6.114598161
WR03-210727-14	7/27/21	University Campus	212	7.89	7.79	28.9	30179	82.4	12.33	18.62	28.4	BDL	9661	17822620	17004	3507	39594717	18868912	60731	894	15	1	0	0	15609700	1460816	99129	10647	0	0	5353	10647	4366536	47.28	775	600	1725	3352	291.81	0	4	859	0	1016120	5.385154163
WG0P-210706-14	7/6/21	Dormitory	1280	7.65	7.62	28	2364	87.9	56.4	1.21	26.4	BDL	43288	11424265	1899	7577	28404769	12221557	32961	682	8	2	0	0	9248436	1050517	57823	21721	0	0	3792	10862	3101854	47.88	788	610	1249	2384	236.76	0	8	531	1	744528	6.091924294
WG0P-210713-14	7/13/21	Dormitory	1280	8.61	8.56	28	2303	74.4	90.31	1.18	26	BDL	33675	10025468	1671	4763	24864890	10527359	32620	601	15	3	0	0	8824993	994543	116284	41630	0	0	3276	16481	2755391	49.87	810	613	1032	2022	213.04	0	0	558	3	461782	4.386494276
WG0P-210720-14	7/20/21	Dormitory	1280	8.01	7.78	27	2076	90.4	132.07	1.06	26.5	450	20069	7220398	201	3661	19806469	7435779	20848	482	8	1	0	0	5822702	779219	59435	10973	0	0	2357	10973	2017254	48.62	829	618	735	1447	177.57	0	4	456	1	191450	2.574713423
WG0P-210727-14	7/27/21	Dormitory	1280	7.37	7.17	29	2015	82.4	95.45	1.02	26.9	BDL	57041	9767236	426	3764	29325891	10162830	29632	699	19	6	0	0	8303696	1207926	156709	81395	0	0	3258	16042	2896420	50.88	865	627	960	1959	239.85	0	2	591	1	334363	3.290057986
WG0Kg-210706-14	7/6/21	Dormitory	370	8.06	7.53	28	2131	87.9	162.13	1.08	26.6	100	3739	8585588	1161	4702	24487376	8999601	23063	580	8	1	0	0	6562397	948291	61831	11913	0	0	2686	11913	2350671	46.66	865	628	827	1633	194.58	0	2	555	11	404411	4.493654774
WG0Kg-210713-14	7/13/21	Dormitory	370	8.12	8.04	28	3930	74.4	55.68	2.07	27.2	BDL	14456	11714598	4655	11189	28025086	12360231	38671	577	8	1	0	0	10490856	932150	55855	10892	0	0	3906	10892	3105894	47.93	756	595	1298	2473	171.32	0	8	570	7	615333	4.978329289
WG0Kg-210720-14	7/20/21	Dormitory	370	7.19	6.92	27	4097	90.4	666.3	2.16	27.1	BDL	34421	14630960	2201	4062	41165781	15737620	37863	699	7	0	0	0	9969189	1096853	43923	0	0	0	3633	8120	3030787	49.54	809	615	1167	2255	123.93	0	8	853	11	1065976	6.773425715
WG0Kg-210727-14	7/27/21	Dormitory	370	8.63	8.29	29	3210	82.4	3411.34	1.67	27.7	BDL	12705	10596977	3001	10081	26642980	11186161	31912	866	16	8	0	0	9322636	1530037	139468	91524	0	0	3845	11955	3512926	44.78	891	638	1107	2283	182.78	0	10	658	22	563397	5.036553649
WG0Kc-210706-14	7/6/21	Dormitory	370	6.92	6.88	26.1	2300	87.7	377.52	1.17	26.2	BDL	8031	13284523	1310	3163	41059442	13936020	34754	761	9	0	0	0	9164645	1252510	64236	0	0	0	3296	9794	2954256	49.54	887	641	1001	1988	153.91	0	4	776	7	638993	4.585190033
WG0Kc-210727-14	7/27/21	Dormitory	370	7.76	7.51	27	3042	90.4	2902.04	1.57	28	BDL	12858	12570835	1161	16451	31731873	13251053	37219	993	24	5	0	0	10546707	1794442	178522	62624	0	0	4122	13196	3877170	44.89	937	649	1143	2402	202.21	0	18	918	21	649748	4.903368812
WG0L-210706-14	7/6/21	Dormitory	1069	7.49	7.23	26	4734	87.7	14.48	2.52	26.3	193	29082	12459177	19101	5232	27733569	13609957	45501	571	4	0	0	0	12263647	777867	26519	0	0	0	4638	7813	3434507	49.71	715	588	1714	3045	224.6	0	4	518	7	1097365	8.062957142
WG0L-210713-14	7/13/21	Dormitory	1069	7.53	7.02	28	4126	74.4	185.69	2.18	25.9	BDL	3751	10981216	1376	1796	24630174	11312679	30124	606	21	2	0	0	8408331	1026000	144141	20566	0	0	3333	10283	2836829	49.38	827	615	1043	2050	239.85	0	1	544	6	324540	2.868816485
WG0L-210720-14	7/20/21	Dormitory	1069	8.08	7.59	27	5540	90.4	13.15	2.98	26.4	422450	8588	16736399	12232	4316	47487641	17478771	46178	1019	28	3	0	0	12816278	1787885	206855	36050	0	0	4831	13507	4304937	48.48	865	625	1415	2897	216.98	0	4	924	10	717236	4.103469289
WG0L-210727-14	7/27/21	Dormitory	1069	7.68	7.35	27	5430	90.4	21.37	2.9	30.8	2100	5146	12736303	6110	3012	32395402	13233246	39529	734	13	0	0	0	10806603	1260471	92838	0	0	0	3998	9306	3412223	49.61	817	615	1233	2452	162.89	0	0	752	4	482675	3.647442207
WG0W-210824	8/24/21	Dormitory	414	8.49	8.21	31	1144	69.6	118.42	0.56	28.8	23600	450	12632834	3445	5012	39366276	12919594	23241	462	4	0	0	0	6237498	718021	25725	0	0	0	2415	7296	2015517	50.61	816	616	784	1501	168.34	0	3	428	0	277853	2.150632597
WG0W-210831	8/31/21	Dormitory	414	7.74	8.31	26	1529	90.4	20.48	0.76	26.8	16275	896	6392463	2515	2181	36551163	6621577	16360	288	1	0	0	0	4132094	419922	5062	0	0	0	1710	5062	1357883	52.15	766	606	587	1091	144.12	0	1	217	4	223522	3.375661115
WG0V-210817	8/17/21	Dormitory	766	8.17	8.13	29	579	80.1	16.88	0.28	27.5	BDL	5418	12405320	3989	25791	42418407	12978520	36934	1465	38	8	0	0	11868799	2797218	311535	116643	0	0	4805	19318	5049634	55.41	1135	706	1210	2655	96.52	0	10	835	7	538002	4.145326278
WG0V-210824	8/24/21	Dormitory	766	8.56	8.05	31	666	69.6	50.5	0.32	28.7	3300	1401	13807286	1655	124949	35117889	14328777	37098	1412	48	10	0	0	11440013	2716615	403003	153911	0	0	4753	24311	4956932	51.09	1103	698	1186	2624	211.58	0	5	824	7	393486	2.746124111
WG0V-210831	8/31/21	Dormitory	766	8.57	8.05	29	508	72.4	50.04	0.24	28.5	BDL	1385	8715761	1127	115148	26432825	9100458	26963	821	22	3	0	0	7909612	1447174	156220	37823	0	0	3260	13663	3084810	52.66	952	663	919	1904	190.38	0	3	566	3	267037	2.934324844
WG02g-210810	8/10/21	University Campus	1409	7.56	7.78	26	1035	84.6	49.2	0.51	28.9	55400	16059	11820701	1859	2060	38304404	12244275	27678	670	8	3	0	0	7977839	1096746	77658	45192	0	0	3348	15565	2860296	49.21	837	615	1035	2051	239.73	0	3	517	1	403596	3.296201694
WG02g-210817	8/17/21	University Campus	1409	8.26	8.19	27.8	1180	90.5	62.8	0.58	28	14550	204514	16111442	2447	3848	40676008	17016013	42336	962	19	4	0	0	12238412	1606692	162296	54736	0	0	4773	16977	4117626	50.69	836	621	1459	2916	131	0	6	864	9	693762	4.077112541
WG02g-210824	8/24/21	University Campus	1409	8.48	8.52	29	1092	76.8	50.71	0.54	28.7	12600	15609	14790616	6327	6996	49940457	15323025	33313	817	30	8	0	0	9468641	1465369	236273	101583	0	0	3585	13843	3290230	51.23	899	631	1007	2113	134.43	0	9	709	8	503477	3.285754608
WG02g-210831	8/31/21	University Campus	1409	8.5	8.32	2	1025	82.2	37.28	0.5	28.2	414100	15479	13369997	1907	8064	33172605	13815739	29120	679	8	1	0	0	8325090	1101903	56514	11508	0	0	3336	11508	2859701	50.32	849	617	1039	2042	209.43	0	7	535	6	420292	3.042124638
WG02c-210803-14	8/3/21	University Campus	1409	7.05	7.17	28	964	84.8	360.52	0.47	29.3	BDL	56585	15090702	43182	3775	40883456	17192549	47656	640	6	1	0	0	12561175	929576	41248	10937	0	0	4753	10937	3654169	49.78	744	598	1696	3077	207.02	0	6	655	4	1998305	11.62308742
WG02c-210810	8/10/21	University Campus	1409	7.22	7.27	26	990	84.6	74.96	0.49	29.1	251100	62856	17319828	3142	4889	41766993	18355833	40021	849	15	3	0	0	11447547	1397599	120653	50402	0	0	4457	18591	3761091	50.08	815	611	1389	2746	179.02	0	5	713	9	965118	5.257827308
WG02c-210817	8/17/21	University Campus	1409	7.06	7.21	27.8	1278	90.5	1890	0.63	29.2	10200	152919	11390644	44066	1368	53670497	13335318	44282	709	6	3	0	0	11709635	1125072	71344	53324	0	0	4014	19039	3305406	49.51	802	606	1305	2512	86.25	0	7	495	8	1746321	13.09545824
WG0R-210817	8/17/21	Dormitory	417	8.51	8.48	29	1059	80.1	55.12	0.52	28.3	3900	8707	16185229	9579	10791	43323525	16716582	38074	880	13	0	0	0	10436100	1505059	82229	0	0	0	4000	8624	3582814	51.55	878	635	1187	2405	170.45	0	18	863	8	502276	3.004657292
WG0R-210824	8/24/21	Dormitory	417	9.11	8.54	31	1195	69.6	94.38	0.59	28.8	BDL	2161	13484960	6612	15038	34037116	13876557	31472	806	12	1	0	0	8761260	1354179	96846	13798	0	0	3469	13798	3120784	50.31	893	638	1025	2079	144.96	0	4	703	1	367786	2.650412491
WG0R-210831	8/31/21	Dormitory	417	8.8	8.55	29	992	72.4	105.04	0.48	29	31400	3623	15882326	5613	4166	44930964	16444380	34823	587	9	2	0	0	9248762	958424	64404	25035	0	0	3483	13725	2873919	49.1	792	611	1132	2178	221.2	0	4	640	3	548652	3.336410372
WG0HP-210824	8/24/21	Dormitory	421	7.73	7.57	31	585	69.6	32.78	0.28	29.7	180150	2168	9408566	3747	25446	40891018	9640517	21939	394	13	1	0	0	5885404	668564	93225	13517	0	0	2173	13517	1834390	51.57	808	609	675	1338	123.75	0	8	385	3	200590	2.080697539
WGHp-210831	8/31/21	Dormitory	421	8.57	8.02	29	401	76.8	14.48	0.19	28.6	16350	8892	14543512	8046	4926	44579555	15383071	34038	551	6	1	0	0	9641788	852804	39040	11053	0	0	3888	11053	3046267	52.22	750	597	1340	2491	214.66	0	14	457	16	817695	5.315551102
WG0A-210803-14	8/3/21	Dormitory	250	8.31	8.25	28	877	85.4	70.27	0.43	25.2	400	983	13445537	13146	60232	34060726	14325409	26103	369	2	0	0	0	6932036	543746	11575	0	0	0	2621	6346	2029933	49.25	745	599	924	1691	209.47	0	6	394	0	805511	5.622952894
WG0A-210810	8/10/21	Dormitory	250	8.55	8.62	29	1013	74.6	111.38	0.5	24.8	1500	1307	16204459	5589	8184	45685646	16707875	34734	599	8	0	0	0	9448668	937441	49190	0	0	0	3545	8689	2866229	48.6	777	604	1172	2234	188.58	0	4	726	3	488336	2.922789403
WG01-210803-14	8/3/21	University Campus	643	7.6	7.57	28	2197	84.8	7.4	1.11	32.6	660	13020	14411917	16436	18758	36007646	15442714	41858	583	7	0	0	0	11222769	882763	43139	0	0	0	4154	7590	3216838	50.87	737	593	1442	2670	225.25	0	2	500	4	982583	6.362761105
WG01-210810	8/10/21	University Campus	643	7.53	7.49	26	2060	84.6	7.94	1.04	32.2	480	23126	18936095	20021	7122	46707021	20519980	52011	727	8	1	0	0	13889907	1082685	61038	10331	0	0	5032	10331	3899823	50.31	743	596	1749	3234	264.37	0	5	724	9	1533616	7.473769468
WG01-210817	8/17/21	University Campus	643	7.33	7.43	28	2666	90.5	7.23	1.37	26.8	3270	17034	19395042	24623	6771	47524898	20371750	42164	646	6	0	0	0	11613123	994691	32969	0	0	0	4516	6389	3539221	51.12	755	595	1550	2888	242.99	0	5	677	8	928280	4.556702296
WG01-210824	8/24/21	University Campus	643	7.52	7.78	29	2346	74.5	16.64	1.2	26.8	3180	3048	12545118	3867	5824	39728138	12824875	23020	590	18	8	0	0	6804317	1028375	151795	93839	0	0	2934	13829	2592314	50.57	856	632	882	1772	249.16	0	3	420	6	267018	2.082031989
WG01-210831	8/31/21	University Campus	643	8.39	7.89	27	2103	82.2	31.08	1.07	27	3825	11015	10685072	3607	3258	23642404	11089348	24368	459	12	0	0	0	7009403	710926	73189	0	0	0	2866	8566	2297056	51.15	769	604	965	1814	183.06	0	2	446	3	386396	3.484388803
WC0Dg-210803-14	8/3/21	Wastewater Treatment Plant	829725	7.28	6.72	28	13498	85.4	54.51	7.73	28.1	88800	21674	10955063	6863	1767	24326479	12338222	30336	475	1	0	0	0	8443781	666859	5084	0	0	0	3254	5084	2492062	50.57	740	595	1161	2107	191.57	0	0	289	11	1352855	10.96474841
WC0Dg-210810	8/10/21	Wastewater Treatment Plant	829725	7.22	6.85	28	13779	76.6	69.86	7.92	28.8	40500	29708	19234024	6257	3472	43579087	20902736	34991	543	5	2	0	0	9918545	767556	40644	20233	0	0	3906	10128	2955123	51.22	725	588	1392	2538	162.7	0	7	391	7	1629275	7.794553785
WC0Dg-210817	8/17/21	Wastewater Treatment Plant	829725	7.24	6.87	29	13301	84.9	44.58	7.61	28.7	49200	NA	NA	NA	NA	307421363	NA	NA	NA	NA	NA	NA	NA	NA	NA	NA	NA	NA	NA	NA	NA	NA	NA	NA	NA	NA	NA	NA	NA	NA	NA	NA	NA	NA
WC0Dg-210824	8/24/21	Wastewater Treatment Plant	829725	7.06	6.8	29	16222	77.3	48.98	9.39	28.6	115800	42283	22020574	7960	11776	49191603	23964727	45765	598	4	0	0	0	12473902	828592	23243	0	0	0	4614	6352	3442875	51.55	718	586	1673	3012	147.09	0	9	547	11	1882134	7.853767748
WC0Dg-210831	8/31/21	Wastewater Treatment Plant	829725	7.21	6.72	27	15527	82.2	64.34	8.98	27.2	72450	31329	14207248	6107	7381	31535361	15656884	32353	468	3	0	0	0	9198665	658668	18559	0	0	0	3662	6379	2748671	51.66	727	587	1318	2386	260.89	0	5	327	4	1404819	8.972532466
WC0Dc-210803-14	8/3/21	Wastewater Treatment Plant	829725	7.6	7.37	28	9829	85.4	96.93	5.53	17.3	75750	25463	14533966	7594	3901	34865751	15723793	41975	689	21	2	0	0	11577451	1144592	151018	21482	0	0	4372	10741	3549666	48.73	776	596	1416	2740	204.98	0	4	599	13	1152869	7.332003162
WC0Dc-210810	8/10/21	Wastewater Treatment Plant	829725	7.5	7.6	29	12419	74.6	109.31	7.11	15.2	39600	46305	22971971	5085	6023	57898484	24327058	46489	717	9	2	0	0	12996201	1125329	70425	26792	0	0	4910	13396	3852280	50.33	743	593	1664	3135	217.01	0	11	628	13	1297674	5.33428251
WC0Dc-210817	8/17/21	Wastewater Treatment Plant	829725	7.46	7.45	29	10862	84.9	72.98	6.16	16.8	92850	40436	16836858	9220	2846	62733576	18293735	45399	513	9	3	0	0	12131712	793130	75980	34964	0	0	4162	12589	3168184	51.25	723	584	1459	2691	246.48	0	11	520	6	1404375	7.676808481
WC0Dc-210824	8/24/21	Wastewater Treatment Plant	829725	7.53	7.31	NA	14882	77.3	78.73	8.6	17.6	123400	23247	17086391	4829	2999	35102537	18142580	41037	693	12	2	0	0	11650034	1069073	88641	20918	0	0	4505	10459	3567026	52.45	761	596	1522	2868	202.41	0	14	606	11	1025114	5.650320958
WC0Dc-210831	8/31/21	Wastewater Treatment Plant	829725	7.54	7.31	29	12619	76.8	102.83	7.23	17.2	84240	34197	16884592	3904	7458	36262802	18050985	38177	522	9	0	0	0	10748896	758525	58460	0	0	0	4202	9314	3164258	51.38	720	585	1501	2735	203.55	0	8	484	7	1120834	6.209267804
WM08-210803-14	8/3/21	Hospital/Medical Campus	340	7.5	7.54	29	1112	77.3	41.38	0.55	29.3	9750	9784	6939375	2926	4340	14371430	7238493	23399	408	10	1	0	0	6617710	642544	66958	11983	0	0	2662	11983	2118260	50.14	762	595	892	1686	190.3	0	2	328	1	282068	3.896777962
WM08-210810	8/10/21	Hospital/Medical Campus	340	7.29	7.33	29	938	74.6	78.22	0.46	29.5	7650	43115	17668003	7554	5705	42402360	18602769	42645	949	15	2	0	0	12093520	1578948	108493	29002	0	0	4849	18988	4139625	51.96	828	611	1493	2969	248.84	0	3	767	3	878392	4.72183469
WM08-210817	8/17/21	Hospital/Medical Campus	340	7.72	7.91	31	1142	74.8	56.91	0.56	29.9	64200	75576	19097556	10476	8557	49490902	20603841	63569	1007	34	8	0	0	17071881	1766310	286165	114702	0	0	6010	20093	5044775	51.14	798	606	1862	3710	172.65	0	11	991	5	1411676	6.851518608
WM08-210824	8/24/21	Hospital/Medical Campus	340	8.11	7.99	32	1083	65.4	47.8	0.53	30.7	72600	25686	14560229	12171	13334	32639875	15125639	42340	861	54	13	0	0	12171504	1705613	438700	173716	0	0	4587	13605	4164752	50.44	861	624	1270	2711	194.66	0	5	742	8	514219	3.399651413
WM08-210831	8/31/21	Hospital/Medical Campus	340	8.39	8.07	29	1416	72.4	58.72	0.7	30.1	25320	NA	NA	NA	NA	34715325	NA	NA	NA	NA	NA	NA	NA	NA	NA	NA	NA	NA	NA	NA	NA	NA	NA	NA	NA	NA	NA	NA	NA	NA	NA	NA	NA	NA
WM06-210803-14	8/3/21	Hospital/Medical Campus	340	7.28	7.01	29	923	77.3	54.05	0.45	30.2	43300	13983	8905938	3608	1807	23346854	9481985	25489	515	10	4	0	0	7312492	850061	96421	52319	0	0	3039	13812	2522531	51.72	803	608	982	1896	175.58	0	1	479	0	556649	5.870595661
WM06-210810	8/10/21	Hospital/Medical Campus	340	6.6	6.43	31	854	72.7	51.77	0.41	31.3	19500	22887	14983305	4603	9252	36564418	15660527	33966	762	20	1	0	0	9856619	1246387	146886	13527	0	0	4030	13527	3415793	52.12	825	618	1275	2488	221.21	0	3	693	2	640480	4.089772969
WM06-210817	8/17/21	Hospital/Medical Campus	340	7.19	7.13	31	790	74.8	68.72	0.38	31.3	31500	28145	18058844	24420	5280	52274194	19417869	54551	1612	68	11	0	0	16168996	3052296	501244	138714	0	0	6439	14342	6275900	51.76	975	658	1699	3677	229.11	0	2	1181	7	1301180	6.700941282
WM06-210824	8/24/21	Hospital/Medical Campus	340	7.92	7.53	32	1007	65.4	78.15	0.49	31.8	31500	98974	19690940	4753	7014	48794457	20924405	45599	928	25	5	0	0	12708285	1643294	201522	65266	0	0	5126	13844	4411180	52.13	826	615	1551	3127	293.05	0	5	865	6	1122724	5.365619715
WM06-210831	8/31/21	Hospital/Medical Campus	340	8.23	7.99	31	1090	65.2	73.23	0.53	31.5	61560	49576	13542306	6139	5143	31999786	14373529	44039	1035	16	1	0	0	12328149	1709766	104399	13486	0	0	4693	13486	4147751	50.04	874	629	1428	2840	184.03	0	7	1001	11	770365	5.359609321
WG0Hm-210817	8/17/21	Dormitory	425	8.02	7.97	29	592	80.1	32.19	0.28	27.9	BDL	6334	15413894	2934	39412	53935246	15768561	31057	642	28	5	0	0	8788002	1200831	204323	58436	0	0	3318	13840	2955770	52.14	847	619	945	1981	197.95	0	17	533	7	305987	1.940487785
WG0Hm-210824	8/24/21	Dormitory	425	8.38	8.26	29	738	77.3	46.46	0.36	28.9	48600	1033	9621558	4207	10924	39478714	9878192	27674	413	10	0	0	0	6814586	653065	59525	0	0	0	2270	8084	1884676	50.74	801	614	739	1420	90.25	0	5	572	2	240470	2.434352359
WG0Hm-210831	8/31/21	Dormitory	425	8.47	8.24	29	651	76.8	40.36	0.32	27.8	1491150	3089	14985618	7802	2815	35803350	15396554	32306	983	29	2	0	0	9617022	1801604	203394	24181	0	0	3961	13892	3780826	50.34	957	647	1074	2294	184.01	0	8	729	8	397230	2.5799929
WR03-210803-14	8/3/21	University Campus	212	7.55	7.39	28	62290	85.4	4.09	41.82	28.9	BDL	117485	21782649	17007	1562	44072270	23336554	72216	1098	10	0	0	0	19174133	1796938	63639	0	0	0	6515	8696	5328711	48.76	781	600	2093	4070	219.11	0	3	913	7	1417851	6.07566567
WR03-210810	8/10/21	University Campus	212	7.55	7.2	28	80194	76.6	10.03	55.84	28.6	BDL	16640	16180825	3542	610	39480462	17221661	51136	1031	36	9	0	0	14323203	1869686	299974	118021	0	0	5283	13886	4671724	47.2	861	620	1537	3172	206.84	0	3	894	3	1020044	5.923029143
WR03-210817	8/17/21	University Campus	212	7.38	7.15	29	78891	84.9	5.2	54.74	28.6	600	18148	16901320	4020	868	52974542	18107402	48609	1049	33	3	0	0	13782266	1835422	232673	35205	0	0	5127	13856	4515462	45.29	854	619	1509	3087	194.73	0	1	808	2	1183046	6.533493872
WR03-210824	8/24/21	University Campus	212	7.25	6.9	29	83537	77.3	10.03	58.2	29.2	BDL	13206	13704582	1487	1485	41907053	14403423	33381	763	15	0	0	0	9603565	1255363	100123	0	0	0	3963	8685	3355369	46.72	828	609	1232	2433	243.58	0	5	412	3	682663	4.739588638
WR03-210831	8/31/21	University Campus	212	7.61	7.14	27	86889	82.2	4.32	61.6	28.4	BDL	28705	18430565	2710	2026	54136149	19405710	57063	1454	35	2	0	0	16513069	2540757	237746	21814	0	0	6524	11045	5897704	45.87	879	633	1891	3893	229.41	0	4	848	3	941704	4.85271603
WG0P-210803-14	8/3/21	Dormitory	1280	8.05	7.92	28	744	85.4	57.46	0.36	27.1	BDL	12258	5941233	1498	3984	14296276	6246279	19755	422	3	1	0	0	5539932	610723	25314	10966	0	0	2257	10966	1833361	49	800	614	767	1429	90.98	0	2	368	2	287306	4.599634438
WG0P-210810	8/10/21	Dormitory	1280	7.88	7.93	28	880	76.6	40.79	0.43	26.6	4000	32546	16996706	2442	5931	43675147	17775438	44479	1028	25	6	0	0	12465550	1788185	187426	75606	0	0	4780	13528	4276342	48.54	880	632	1405	2866	212.54	0	12	925	11	737813	4.150744415
WG0P-210817	8/17/21	Dormitory	1280	8.36	7.91	29	733	84.9	58.33	0.36	26.7	86700	29315	20324022	2478	10867	55305910	20956620	41337	1062	32	9	0	0	11947469	1945282	274238	117398	0	0	4723	16660	4384692	52.27	908	644	1323	2778	157.75	0	4	1018	3	589938	2.815043647
WG0P-210824	8/24/21	Dormitory	1280	8.37	7.73	29	805	77.3	109.53	0.39	28	400	46122	17346360	5914	8578	49898076	18162646	45363	1245	55	14	0	0	13130463	2430119	449297	185169	0	0	5086	19415	4976836	50.44	973	650	1305	2889	255.52	0	4	928	1	755672	4.16058321
WG0P-210831	8/31/21	Dormitory	1280	8.15	7.48	27	778	82.2	58.88	0.38	27.9	12360	8443	12517087	2211	15097	28249588	12961197	30341	873	44	10	0	0	9070056	1618172	346250	121728	0	0	3677	15864	3496323	51.21	935	653	1008	2135	183.85	0	7	646	1	418359	3.227780582
WG0Kg-210803-14	8/3/21	Dormitory	370	7.57	7.79	28	1056	85.4	1288.47	0.52	27.5	BDL	13781	9995470	8284	10009	29043943	10905168	35340	729	10	4	0	0	9915425	1201932	98517	57580	0	0	3792	18502	3231321	48.14	832	616	1185	2330	197.47	0	15	647	14	877624	8.047780649
WG0Kg-210810	8/10/21	Dormitory	370	7.88	7.84	28	847	76.6	1312.76	0.41	26.9	BDL	16142	14312278	15236	4669	39596621	15198502	35047	1203	30	7	1	0	11036982	2267121	260134	110449	30637	0	4719	30637	4614717	49.37	985	665	1244	2695	180.21	0	44	751	27	850177	5.593821023
WG0Kg-210817	8/17/21	Dormitory	370	8.77	8.57	29	1544	84.9	671.4	0.77	27.4	BDL	16666	14268383	4650	5702	43124687	14838313	28792	661	21	5	0	0	8137524	1150266	170290	68223	0	0	3242	15530	2848162	51.63	855	619	961	1959	248.69	0	13	550	13	542912	3.658852593
WG0Kg-210824	8/24/21	Dormitory	370	8.49	8.42	29	1032	77.3	350.06	0.51	27.3	8000	942	14600956	5216	22249	38679559	15016220	28023	743	25	9	0	0	8140823	1351793	229983	116699	0	0	3207	13874	2987113	51.56	915	643	892	1886	197.55	0	9	698	7	386857	2.57626087
WG0Kg-210831	8/31/21	Dormitory	370	8.68	8.21	27	856	82.2	102.77	0.42	27	15900	11401	12975815	592	11234	34199108	13384803	24361	672	24	4	0	0	7161275	1225031	178195	50409	0	0	3010	13810	2782027	50.46	901	638	848	1769	200.43	0	4	586	6	385761	2.882082015
WG0Kc-210817	8/17/21	Dormitory	370	7.43	NA	28.9		84.9				BDL	9829	8815760	30252	1907	35317314	10739519	30278	670	6	1	0	0	8535104	1037262	42665	11059	0	0	3474	11059	2912965	50.91	831	618	1134	2158	186.48	0	26	406	18	1881771	17.52192999
WG0Kc-210824	8/24/21	Dormitory	370	8.19	8.09	29	1074	74.5	300.38	0.53	29.2	BDL	1978	11683078	685	8101	27934495	12329065	22683	407	7	0	0	0	6148193	620942	43734	0	0	0	2335	9660	1898432	49.08	793	612	782	1470	184.05	0	5	506	2	635223	5.152239849
WG0Kc-210831	8/31/21	Dormitory	370	7.7	NA	27.2		82.2				6400	2988	11575943	14928	4562	30118130	12130607	20901	472	8	0	0	0	5795583	740691	55831	0	0	0	2344	9237	1981879	52.33	836	616	748	1448	234.68	0	7	462	5	532186	4.387134131
WG0L-210803-14	8/3/21	Dormitory	1069	7.54	7.65	28	1935	84.8	21.84	0.97	31.2	120	15503	12662479	12008	3792	34890322	13603747	43361	412	3	0	0	0	10991790	563071	15573	0	0	0	3581	5307	2620620	51.59	702	580	1324	2361	127.41	0	0	596	2	909965	6.689076179
WG0L-210810	8/10/21	Dormitory	1069	7.36	7.41	28	2039	76.6	38.54	1.03	32.1	3480	26065	19920293	19978	3602	51160029	21308168	53591	676	8	1	0	0	14142979	973361	54757	12374	0	0	5030	12374	3821763	51.21	724	593	1801	3269	204.25	0	3	690	8	1338230	6.280361597
WG0L-210817	8/17/21	Dormitory	1069	7.68	7.74	29	2263	84.9	44.19	1.15	26.8	BDL	46721	21046303	22224	5311	50001791	22179194	56752	1012	10	0	0	0	15492940	1621324	60026	0	0	0	5737	6923	4722622	52.65	792	607	1855	3583	189.7	0	21	1119	19	1058635	4.773099509
WG0L-210824-15	8/24/21	Dormitory	1069	7.56	7.32	29	2358	74.5	13.4	1.21	26.7	BDL	14295	16633695	11602	9432	38675119	17433837	46577	1043	24	2	0	0	13189889	1798882	176999	25511	0	0	5111	13528	4501489	53.26	850	628	1536	3093	181.21	0	5	970	7	764813	4.386945914
WG0L-210831	8/31/21	Dormitory	1069	8.82	8.39	27	1311	82.2	37	0.65	27.8	3300	2195	11447809	1792	19820	28577215	11765514	25874	625	15	1	0	0	7388442	1057447	108292	10919	0	0	3034	10919	2651315	50.8	853	623	917	1842	167.12	0	6	591	12	293898	2.497961415
WG0N-210817	8/17/21	Dormitory	361	8.62	8.47	29	1015	84.9	71.24	0.5	26.8	101400	2626	13619051	13311	17643	35435757	13953200	29430	715	20	0	0	0	8243926	1226950	125541	0	0	0	3210	8566	2891712	51.23	887	639	949	1920	187.19	0	12	734	6	300569	2.154122352
WG0N-210824	8/24/21	Dormitory	361	8.27	8.1	29	580	77.3	36.06	0.25	27.8	BDL	2721	11754635	1748	26712	29406726	12061291	25498	564	8	1	0	0	7094510	874973	56597	10257	0	0	2923	10257	2432460	48.49	809	615	949	1821	335.26	0	7	527	4	275475	2.283959487
WG0N-210831	8/31/21	Dormitory	361	9.01	8.52	29	957	76.8	20.93	0.47	27.1	4560	2322	11878518	944	22220	34388994	12211374	26863	711	31	3	0	0	7868763	1386185	218898	40678	0	0	3107	13736	2984113	52.81	926	651	822	1787	265.77	0	28	618	13	307370	2.517079569
WG0W-210907	9/7/21	Dormitory	414	7.8	8.7	24	627	97.1	26.7	0.3	28.6	269850	4399	10489322	5236	11308	33725470	10880082	31879	731	20	3	0	0	8656504	1254687	153006	37344	0	0	3219	13530	2907127	54.94	882	639	945	1924	117.16	0	2	489	4	369817	3.399027691
WG0W-210914	9/14/21	Dormitory	414	8.99	8.83	26.1	796	90.4	5.55	0.39	28.1	960	4711	13630582	3377	11381	40862820	14127475	38943	853	17	2	0	0	10790958	1452524	128235	35258	0	0	4082	19034	3603329	54.18	870	626	1230	2463	177.53	0	9	802	2	477424	3.379400778
WG0W-210921	9/21/21	Dormitory	414	8.4	8.4	27	2733	87.8	15.46	1.4	27.4	11713	13884	14261677	2661	11849	40885177	14964684	44875	1046	49	10	0	0	12752353	2064469	387139	137346	0	0	4682	24216	4484606	50.37	933	649	1230	2700	159.26	0	6	940	7	674613	4.508033715
WG0W-210928	9/28/21	Dormitory	414	8.63	8.18	27	1520	69.4	44.63	0.76	28.2	240	22	469024	607	374	8574336	484121	2432	86	0	0	0	0	682547	116740	0	0	0	0	346	2194	291796	51.76	859	654	118	216	201.85	0	0	23	0	14094	2.911255657
WG0V-210907	9/7/21	Dormitory	766	8.48	8.24	30	677	69.9	45.69	0.33	28.5	BDL	1948	10491043	1329	8466	43674589	10845038	30067	1012	23	2	0	0	8754954	1764743	163400	26469	0	0	3542	13552	3463370	55.61	1016	681	980	2039	133.71	1	1	668	2	342252	3.155839565
WG0V-210914	9/14/21	Dormitory	766	7.98	7.98	29	552	72.4	23.81	0.26	28.7	BDL	9425	9420609	1881	35803	30783363	9766826	27451	652	11	3	0	0	7849168	1079756	98129	44408	0	0	3130	18412	2734038	52.88	854	634	964	1906	157.24	0	3	484	2	299108	3.062489288
WG0V-210921	9/21/21	Dormitory	766	8.66	8.66	29	1661	82.4	28.13	0.83	28.6	14899	4689	10393625	2220	9076	42741549	10882720	30936	1558	113	8	0	0	11213258	3570050	761668	104178	0	0	4642	16925	5649316	57.16	1457	776	935	2320	145.98	0	7	662	7	473110	4.347350662
WG0V-210928	9/28/21	Dormitory	766	8.52	8.46	30	1643	57.2	56.76	0.82	28.5	8100	970	5771293	1023	3394	36211175	5937069	16471	559	12	2	0	0	4999564	960170	86906	26053	0	0	2184	13527	2046898	54.95	943	660	624	1287	182.72	0	0	251	3	160389	2.70148452
WG02g-210907	9/7/21	University Campus	1409	8.33	8.34	26	1123	90.4	51.37	0.55	27.9	34680	NA	NA	NA	NA	781244650	NA	NA	NA	NA	NA	NA	NA	NA	NA	NA	NA	NA	NA	NA	NA	NA	NA	NA	NA	NA	NA	NA	NA	NA	NA	NA	NA	NA
WG02g-210914	9/14/21	University Campus	1409	8.65	8.56	27	1199	84.7	58.97	0.59	28.1	6300	27427	12697412	3153	11326	28819285	13251959	33240	648	22	1	0	0	9253552	1093657	161250	12829	0	0	3615	12829	3043164	51.35	807	609	1128	2228	190.62	0	5	665	9	512641	3.868416737
WG02g-210921	9/21/21	University Campus	1409	8.44	8.18	28	2339	87.9	27.8	1.19	28.3	1158	8097	6010177	1414	881	42355559	6204291	16287	339	0	0	0	0	4349611	457392	0	0	0	0	1783	3818	1425115	50.9	802	619	629	1139	176.27	0	1	219	1	183722	2.961208622
WG02g-210928	9/28/21	University Campus	1409	8.35	8.27	25	2633	76.6	21.31	1.35	28.3	3150	16383	11799509	2386	5840	40154847	12230838	33267	689	21	6	0	0	9177722	1195234	158222	70744	0	0	3473	13754	3050146	49.87	856	624	1047	2105	174.16	0	13	714	13	406720	3.32536495
WG02c-210907	9/7/21	University Campus	1409	6.59	NA	26		90.4				BDL	183646	9488857	1308	2721	29487237	10420452	34241	1156	46	7	0	0	10552101	2252379	358782	103569	0	0	4391	19375	4404093	51.02	1029	663	1107	2465	274.18	0	4	721	3	743920	7.139037731
WG02c-210921	9/21/21	University Campus	1409	7.52	7.5	NA	2248	87.9	40.57	1.15	28.3	13359	266	1116792	2882	493	18795289	1260235	5892	176	0	0	0	0	1597537	256260	0	0	0	0	689	2254	606602	51.29	892	653	226	425	268.22	0	0	59	0	139802	11.09332783
WG02c-210928	9/28/21	University Campus	1409	7.65	7.85	25	2507	76.6	52.85	1.29	26.8	14800	8145	13655820	26405	9869	48510988	15069050	35249	1042	17	3	0	0	10330402	1799885	137440	46680	0	0	4072	17506	3823126	50.65	936	654	1158	2395	126.34	0	20	766	9	1368811	9.083591865
WG02-200930-05	9/30/20	University Campus	1409	8	8.36	26.7	933	87.3	28	0.46	28.9	140	6060	14366448	377	1691	31924585	14478946	40663	2817	28	3	0	0	17590782	4765226	197934	40688	0	0	8585	17485	8729846	53.76	1076	720	2430	4914	7.79	0	3	1273	2	104370	0.720839763
WG02-20200930-14	9/30/20	University Campus	1409	8	8.36	26.7	933	87.3	28	0.46	28.9	140	11724	13916362	2272	7671	31427192	14200669	47925	2816	9	1	0	0	18836787	4316013	60244	12897	0	0	8569	12897	8272090	53.11	1033	710	2639	5058	3.26	0	3	1332	6	262640	1.84949033
WG0R-210907	9/7/21	Dormitory	417	8.63	8.52	28	740	77.1	35.96	0.36	29.4	991650	2890	9462283	2266	17530	40427990	9815958	28419	513	8	0	0	0	7145983	790238	49619	0	0	0	2569	7940	2163944	53.28	827	627	837	1598	184.57	0	6	426	2	330989	3.371948005
WG0R-210914	9/14/21	Dormitory	417	8.67	8.81	29	1006	72.4	65.38	0.49	28.7	1457	3984	12737274	803	45148	36806607	13169097	35678	627	6	2	0	0	9255397	999957	53062	27485	0	0	3329	13951	2784737	51.82	807	614	1067	2069	168.78	0	3	658	2	381888	2.899879923
WG0R-210921	9/21/21	Dormitory	417	8.83	8.55	28	2313	85.4	11.5	1.18	28.7	8037	351	1313693	227	970	21726688	1358626	5359	153	0	0	0	0	1430463	203282	0	0	0	0	648	3455	534542	51.32	850	626	223	407	396.23	0	0	26	1	43385	3.193299701
WG0R-210928	9/28/21	Dormitory	417	8.72	8.42	27	1804	69.4	18.08	0.91	28.7	1200	3303	10836798	3852	8792	45555836	11208066	26706	460	5	1	0	0	7311641	696122	37174	13825	0	0	2830	13825	2256110	52.13	764	601	958	1799	112.32	0	3	424	7	355321	3.1702258
WGHp-210907	9/7/21	Dormitory	421	7.52	8.03	28	632	77.1	48.67	0.3	29.1	193020	6141	10085398	2113	34172	24232749	10480912	23235	439	6	1	0	0	6725679	663290	49173	13486	0	0	2830	13486	2233799	52.19	761	598	967	1805	199.62	0	6	326	3	353088	3.368867137
WGHp-210914	9/14/21	Dormitory	421	8.27	8.16	29	404	72.4	26.65	0.19	30.1	14550	15243	14307054	4142	16340	36914331	14899529	36517	633	8	0	0	0	10204963	1002952	55985	0	0	0	3928	9538	3184278	52.37	796	603	1302	2473	137.74	0	7	550	10	556750	3.736695301
WGHp-210921	9/21/21	Dormitory	421	8.34	8.11	28	1791	85.4	26.62	0.9	29.1	5059	4776	6333549	2201	4748	33316962	6586313	17713	330	2	0	0	0	5007954	487567	12253	0	0	0	2138	6355	1680191	52.03	759	601	742	1369	170.16	0	6	236	8	241039	3.659695493
WGHp-210928	9/28/21	Dormitory	421	8.51	7.82	29	1886	69.4	48.82	0.95	28.8	400	1508	2949784	1451	1232	29057589	3034015	7862	184	0	0	0	0	2081702	250131	0	0	0	0	963	3901	769686	51.99	806	619	337	616	215.8	0	1	40	0	80040	2.638088474
WG01-20200930-05	9/30/20	University Campus	643	NA	NA	NA	NA	NA	NA	NA	NA	NA	2440	14584688	621	1666	28009486	14689324	33177	2466	9	4	0	0	14547944	3795429	80294	48563	0	0	7738	13803	7436307	52.84	1010	712	2390	4582	7.26	0	1	833	4	99909	0.680147024
WG01-20200930-14	9/30/20	University Campus	643	7.43	7.78	27	3987	87.3	10.8	2.1	27.2	406	4741	20953273	13287	830	49555029	21307481	53747	1868	7	0	0	0	18711250	2800811	41360	0	0	0	7699	9756	6735965	55.54	896	645	2466	4711	1.48	0	0	1220	2	335350	1.573860373
WG01-210907	9/7/21	University Campus	643	7.57	7.44	26	1896	90.4	22.63	0.95	30.8	31200	7734	16921167	8525	12483	41065486	17678674	36552	748	15	1	0	0	10111686	1225591	110599	13542	0	0	4242	13542	3520136	52.55	797	607	1353	2636	530.75	0	5	595	10	728765	4.122283153
WG01-210914	9/14/21	University Campus	643	7.76	7.65	29	2058	79.6	25.9	1.03	30.6	2160	NA	NA	NA	NA	1308705	NA	NA	NA	NA	NA	NA	NA	NA	NA	NA	NA	NA	NA	NA	NA	NA	NA	NA	NA	NA	NA	NA	NA	NA	NA	NA	NA	NA
WG01-210921	9/21/21	University Campus	643	8.24	7.6	28	4376	87.9	17.36	2.31	30.5	2433	412	644851	62	191	11605849	674544	3308	115	0	0	0	0	912001	162877	0	0	0	0	434	2933	376618	51.77	903	637	142	267	331.9	0	0	19	0	29028	4.303351598
WG01-210928	9/28/21	University Campus	643	7.7	7.56	23	6241	82.7	10.08	3.38	26.4	24720	19057	19381454	20448	30668	49936205	20388046	57005	1416	47	2	0	0	16249823	2573074	335391	24464	0	0	6215	13841	5758919	50.33	908	639	1738	3656	129.42	0	13	1438	19	936419	4.592980612
WC0Dg-210907	9/7/21	Wastewater Treatment Plant	829725	7.21	6.91	26	11644	90.4	48.53	6.6	27.1	74800	42242	18681393	14147	2528	41770957	20750410	39296	584	2	0	0	0	11038797	828339	11432	0	0	0	4421	5946	3333559	51.64	726	589	1588	2878	243.73	0	5	483	12	2010100	9.687037509
WC0Dg-210914	9/14/21	Wastewater Treatment Plant	829725	7.4	6.82	31	6649	65.2	35.03	3.8	28.1	17025	47954	19030670	4354	26737	48848910	20430780	49807	779	14	3	0	0	13611262	1276684	116822	43471	0	0	4878	17319	3955701	52.64	769	599	1590	3066	216.78	0	8	673	8	1321065	6.466052691
WC0Dg-210921	9/21/21	Wastewater Treatment Plant	829725	7.19	7.18	28	5666	85.4	68.5	3.05	26.6	23712	19720	9543146	4537	1551	41332689	10430099	25762	422	3	0	0	0	7247977	623907	23894	0	0	0	2918	9487	2275417	52.76	762	596	1018	1873	169.42	0	4	226	2	861145	8.25634541
WC0Dg-210928	9/28/21	Wastewater Treatment Plant	829725	7.22	7.37	26.5	4344	73.9	55	2.33	27.3	62100	17643	9757405	6653	1897	33079602	10624235	29625	466	2	0	0	0	8200058	654851	12701	0	0	0	3140	7629	2414869	52.66	739	601	1123	2037	127.87	0	1	329	10	840637	7.912447343
WC0Dc-210907	9/7/21	Wastewater Treatment Plant	829725	7.46	7.42	26	10775	90.4	94.13	6.11	16.8	96600	46512	24385304	10117	4902	62225520	26110142	49431	696	11	2	0	0	13556802	1106638	88534	23294	0	0	5064	11647	3949958	51.79	741	588	1721	3236	213.93	0	12	683	10	1663307	6.37034835
WC0Dc-210914	9/14/21	Wastewater Treatment Plant	829725	NA	NA	NA						17143	32097	15617059	3531	7790	40067252	16691032	35446	538	7	0	0	0	10032500	819134	44614	0	0	0	3933	8066	3036646	50.96	736	589	1363	2530	277.67	0	13	414	10	1030555	6.174303662
WC0Dc-210921	9/21/21	Wastewater Treatment Plant	829725	7.58	7.75	28	5372	85.4	110.02	2.91	15.8	23180	19498	9056717	2524	2498	39293962	9679091	27223	407	2	0	0	0	7695179	589902	11255	0	0	0	3064	6147	2338758	52.08	732	596	1096	1992	232.73	0	12	291	10	597854	6.176757714
WC0Dc-210928	9/28/21	Wastewater Treatment Plant	829725	7.36	7.58	26	4762	69.4	82.34	2.56	19.7	22875	15070	6988673	2633	2537	34949537	7481842	23173	361	1	0	0	0	6393557	495568	6265	0	0	0	2521	6265	1906644	52.25	731	590	905	1639	159.7	0	4	165	6	472929	6.32102362
WM08-210907	9/7/21	Hospital/Medical Campus	340	7.77	8.18	31	1505	67.6	65.31	0.75	30.3	2800	17502	13392684	2917	19038	32300201	13872918	36432	621	13	1	0	0	10118462	998762	96004	13458	0	0	3937	13458	3167340	51.5	768	599	1295	2481	250.12	0	7	647	4	440777	3.17724793
WM08-210914	9/14/21	Hospital/Medical Campus	340	7.61	7.98	31	1227	65.2	203.48	0.6	31.4	38100	69966	12050985	1586	21270	31712817	12517730	27377	594	7	1	0	0	7954722	920864	53883	13528	0	0	3253	13528	2666572	52.93	797	608	1061	2034	254.07	0	3	393	2	373923	2.987147031
WM08-210921	9/21/21	Hospital/Medical Campus	340	7.83	7.76	29	3258	82.4	31.86	1.69	29.7	6896	17278	12024687	5204	8341	39320157	12774485	41718	761	18	3	0	0	11693741	1297029	138294	41211	0	0	4577	13846	3797041	53.3	789	607	1447	2848	195.76	0	8	672	10	718975	5.628211235
WM08-210928	9/28/21	Hospital/Medical Campus	340	7.36	7.24	30	5303	57.2	14.25	2.84	29.3	BDL	2132	10208183	2440	5357	40145187	10498532	26563	621	33	3	0	0	7696553	1172632	243596	34251	0	0	2964	12985	2734007	51.69	881	639	829	1745	109.58	0	5	604	6	280420	2.671040104
WM06-20200930-05	9/30/20	Hospital/Medical Campus	340	NA	NA	NA	NA	NA	NA	NA	NA	NA	6048	13896512	519	5110	21425669	14074270	24473	2201	2	0	0	0	11374488	3320553	12601	0	0	0	6691	6412	6461122	52.45	1014	720	2112	3979	3.25	0	3	336	1	166081	1.180032783
WM06-20200930-14	9/30/20	Hospital/Medical Campus	340	NA	NA	NA	NA	NA	NA	NA	NA	NA	25578	20474241	6063	7290	35336997	20853277	37825	2930	3	0	0	0	16618471	4246300	17947	0	0	0	9679	6408	8956170	52.83	978	701	3165	5870	2.23	0	2	439	0	340105	1.630942705
WM06-210907	9/7/21	Hospital/Medical Campus	340	7.84	7.94	31	979	67.6	64.24	0.48	31.9	24600	16036	8549805	2902	22730	17384742	8936700	23696	484	5	0	0	0	6756757	719892	33741	0	0	0	2696	9383	2189186	51.61	807	610	904	1699	171.98	0	4	391	2	345227	3.863025502
WM06-210914	9/14/21	Hospital/Medical Campus	340	8.39	8.15	31	997	63.4	33.2	0.49	31	3333	5488	12295656	1159	2798	37155027	12665068	26088	850	13	1	0	0	8212156	1433100	90880	13546	0	0	3646	13546	3295007	55.22	896	635	1077	2177	257.51	0	3	559	9	359967	2.842203453
WM06-210921	9/21/21	Hospital/Medical Campus	340	8.19	8.01	29	2137	74.5	35.45	1.08	30.9	10953	5920	5493606	2519	990	41998116	5754910	17305	370	1	0	0	0	4639173	537580	5729	0	0	0	1890	5729	1546673	52.63	810	614	634	1190	162.15	0	3	189	3	251875	4.376697464
WM06-210928	9/28/21	Hospital/Medical Campus	340	7.79	7.7	30	2489	53.1	44.13	1.27	29.3	360	4512	11596535	1756	2872	39493152	12083815	32620	1286	71	22	0	0	10587905	2746339	620925	304930	0	0	4350	18978	4804422	50.97	1168	712	967	2313	164.83	0	4	901	5	478140	3.956862961
WM05-20200930-05	9/30/20	Hospital/Medical Campus	2000	NA	NA	NA	NA	NA	NA	NA	NA	NA	23789	13956907	3836	15075	24484127	14175649	38564	3054	11	0	0	0	16884127	4784277	67204	0	0	0	8752	7581	8714200	51	1082	729	2643	5100	4.93	0	2	764	2	176042	1.241862013
WM05-20200930-14	9/30/20	Hospital/Medical Campus	2000	8.12	9.14	30	194	67.5	0.97	0.09	29.9	BDL	33707	14902929	25100	29114	24329614	15400682	44561	3999	2	0	0	0	20462200	6086093	14368	0	0	0	11488	7928	11261884	53.24	1051	726	3555	6747	8.7	0	1	485	3	409832	2.661128903
WM04-20200930-05	9/30/20	Hospital/Medical Campus	2000	NA	NA	NA	NA	NA	NA	NA	NA	NA	38061	14957949	3149	23319	24180754	15341029	49054	4230	10	2	0	0	22085992	6500298	75895	23311	0	0	12094	12854	11987106	52.35	1060	733	3737	7109	9.18	0	7	629	2	318551	2.076464362
WM04-20200930-14	9/30/20	Hospital/Medical Campus	2000	7.75	8.75	28	183	82.4	128.11	0.09	28.7	BDL	94634	22139257	49226	5774	46902043	23528248	90305	6593	7	2	0	0	39413738	9961632	53837	24387	0	0	22464	12279	20993141	53.37	974	693	7136	13474	1.14	0	2	955	0	1239357	5.267527782
WG0Hm-210907	9/7/21	Dormitory	425	8.56	8.39	28	484	77.1	121.4	0.23	28.9	BDL	8802	18210883	2813	18484	76985513	18851580	35085	522	9	0	0	0	8943655	818422	54235	0	0	0	3224	7903	2588799	50.46	776	598	1068	2034	264.02	0	8	565	6	610598	3.238975195
WG0Hm-210914	9/14/21	Dormitory	425	8.36	8.09	29	630	72.4	49.1	0.3	28	39400	4196	13853327	5090	5722	47470724	14347138	32480	1218	49	8	0	0	10249355	2363384	355305	107177	0	0	4253	16328	4403454	56.73	1083	691	1063	2363	118.84	0	8	678	0	478803	3.337271866
WG0Hm-210921	9/21/21	Dormitory	425	8.38	8.09	28	907	85.4	20.43	0.44	27.8	BDL	11212	9336341	6202	3114	42658063	9843792	26802	763	14	2	0	0	8076448	1232058	100188	24754	0	0	3496	13572	3045707	55.14	861	628	1080	2127	171.62	0	8	360	4	486923	4.94649826
WG0Hm-210928	9/28/21	Dormitory	425	8.38	7.36	27	2178	69.4	73.65	1.1	28.3	BDL	266	7349237	801	20026	37279043	7472130	14695	392	8	0	0	0	4120679	613889	52318	0	0	0	1740	8669	1513383	49.5	875	630	545	1061	179.73	0	2	217	2	101800	1.362395997
WR03-20200930-05	9/30/20	University Campus	212	NA	NA	NA	NA	NA	NA	NA	NA	NA	13014	16648311	3626	16133	28168513	16966219	52985	3635	9	1	0	0	22434300	5537460	69491	12137	0	0	11626	12137	11069889	51.14	1000	701	3633	6921	7.86	0	7	741	3	285135	1.680604264
WR03-20200930-14	9/30/20	University Campus	212	7.54	8.06	28	12	82.4	3.74	0.01	29.5	BDL	20086	23245994	63970	2136	46727400	24205193	68002	2665	1	0	0	0	24357316	3929493	5643	0	0	0	10870	5643	9523068	52.39	901	654	3541	6687	0.11	0	0	984	1	873007	3.606692994
WR03-210907	9/7/21	University Campus	212	7.26	7.02	26	77980	90.4	3.58	54.56	28.4	BDL	16111	15552754	2679	2639	38073758	16348898	47377	958	18	6	0	0	13403613	1578599	164025	85051	0	0	5064	17349	4301266	47.81	826	617	1592	3120	180.06	0	2	781	2	774715	4.73863743
WR03-210914	9/14/21	University Campus	212	7.89	7.5	29	19063	79.6	39.63	11.24	27.7	400	5899	14700339	3540	3982	32032015	15244993	32515	418	3	0	0	0	8773619	594615	18290	0	0	0	3294	6285	2470696	50.66	714	588	1187	2149	205.25	0	3	449	10	531233	3.484639186
WR03-210921	9/21/21	University Campus	212	7.6	7.92	28		87.9	24.42		26.8	542	2403	3406694	1321	1467	35657276	3539180	13624	190	0	0	0	0	3415768	246634	0	0	0	0	1325	3247	988251	51.13	729	593	487	869	121.12	0	0	85	1	127295	3.596737097
WR03-210928	9/28/21	University Campus	212	7.46	7.62	26	8	73.9	8.19	0	29.3	2288	57753	14843444	10293	7641	39561463	15559707	46882	731	21	6	0	0	12641059	1261058	171078	74839	0	0	4351	13525	3636550	52.55	796	608	1365	2694	143.16	0	6	741	7	640576	4.116889862
WG0P-210907	9/7/21	Dormitory	1280	7.75	7.21	28	613	77.1	47.83	0.29	27.4	BDL	13100	14207542	2485	16094	36395709	14927406	35054	965	40	8	0	0	10709103	1891506	324852	110578	0	0	4303	21773	4089668	50.31	924	637	1126	2479	239.9	0	4	629	4	688185	4.61021158
WG0P-210914	9/14/21	Dormitory	1280	8.03	7.46	29	741	79.6	60.9	0.36	27.7	4500	16136	11322930	2569	18624	22595989	11907464	28894	771	18	2	0	0	8574526	1330924	131746	26873	0	0	3597	13509	3202999	50.45	873	629	1064	2158	409.71	0	7	470	4	547205	4.595478937
WG0P-210921	9/21/21	Dormitory	1280	7.97	7.87	28	2144	85.4	46.39	1.09	27.9	BDL	20088	18429609	3611	14399	45167320	19419471	56268	1456	70	17	0	0	16271482	2916623	583067	231688	0	0	5948	24460	5900859	51.06	988	657	1491	3357	140.86	0	9	1310	7	951764	4.901080982
WG0P-210928	9/28/21	Dormitory	1280	7.58	7.37	26	2115	73.9	39.14	1.07	27.3	5625	5048	5248014	1819	4893	30085356	5492077	19318	389	7	1	0	0	5189848	567118	49324	12076	0	0	2065	12076	1685712	50.87	818	615	697	1301	197.9	0	1	277	2	232303	4.229784105
WG0Kg-210914	9/14/21	Dormitory	370	8.68	8.11	29	668	79.6	111.11	0.32	28.2	BDL	3256	10035029	4091	30359	42385674	10486028	34316	750	20	1	0	0	9209025	1264819	138466	13528	0	0	3444	13528	3065705	52.55	879	634	1038	2078	200.51	0	10	678	8	413293	3.941368457
WG0Kg-210921	9/21/21	Dormitory	370	8.41	8.24	28	1536	87.9	57.28	0.77	29.3	BDL	1500	4695603	1654	1954	34911172	4859777	14994	317	1	0	0	0	3994389	445931	6334	0	0	0	1642	6334	1314320	51.51	780	600	559	1043	272.69	0	2	233	5	159066	3.273113149
WG0Kg-210928	9/28/21	Dormitory	370	8.63	8.42	26	3133	73.9	173.83	1.63	26	992550	1900	5997685	1787	4552	34483480	6265539	18181	354	2	0	0	0	4789497	513333	11132	0	0	0	1781	6017	1459664	50.38	813	613	597	1121	164.22	0	4	276	4	259615	4.14353817
WG0Kc-210907	9/7/21	Dormitory	370	7.34	7.18	26.1	994	90.4	118.06	0.49	26.1	106200	6405	12798607	884	13286	32594291	13334035	27160	606	13	2	0	0	7625026	1030697	95939	26553	0	0	3008	13557	2614095	50.51	829	626	913	1832	209.52	0	4	567	3	514853	3.861194305
WG0Kc-210914	9/14/21	Dormitory	370	8.16	8.14	29	1313	79.6	149.25	0.65	26.6	1800	4066	9120465	826	6007	39454707	9768149	26129	566	12	3	0	0	6940953	962480	102616	41329	0	0	2495	13781	2239742	48.7	884	636	735	1497	168.68	0	11	627	19	636785	6.518993517
WG0Kc-210928	9/28/21	Dormitory	370	7.2	7.43	26	2938	73.9	136.85	1.52	25.3	227100	4147	10419855	2948	8879	34479866	11338935	29972	712	15	2	0	0	8423403	1194570	118382	35484	0	0	3240	19953	2870883	50.47	863	631	974	1957	118.57	0	11	649	7	903106	7.96464571
WG0L-210907	9/7/21	Dormitory	1069	7.62	7.45	26	1756	90.4	30.11	0.87	30.5	11600	24818	13106920	8519	7690	29517839	13700720	30509	571	13	1	0	0	8694038	873918	90957	13274	0	0	3498	13274	2801102	51.23	775	602	1174	2217	233.8	0	5	461	3	552773	4.034627377
WG0L-210914	9/14/21	Dormitory	1069	7.77	7.7	29	1888	79.6	36.24	0.95	30.7	3150	9748	17504742	4575	21437	46285756	18148900	37420	1042	21	3	0	0	10913454	1725774	150025	32819	0	0	4453	10953	3991048	50.74	897	636	1328	2671	266.12	0	6	816	10	608398	3.352258264
WG0L-210921	9/21/21	Dormitory	1069	8.65	8.3	28	2423	87.9	37.11	1.24	28.2	BDL	174	2435501	336	373	29621303	2493326	7920	150	0	0	0	0	2070707	199899	0	0	0	0	939	3648	726490	51.71	769	605	338	607	257.54	0	0	102	2	56942	2.28377677
WG0L-210928	9/28/21	Dormitory	1069	7.63	7.42	23	5962	82.7	24.32	3.22	26.2	601200	7275	11630499	8119	12900	42279289	12176842	33957	606	12	4	0	0	9179685	967179	99818	47462	0	0	3601	13531	2943146	51.1	791	605	1181	2256	172.2	0	8	667	5	518049	4.254378927
WG0N-210907	9/7/21	Dormitory	361	8.25	7.88	28	522	77.1	61.2	0.25	26.9	10800	2813	12846511	637	30806	29493130	13160761	23031	474	9	0	0	0	6295549	740868	54755	0	0	0	2639	8564	2170532	49.49	797	612	864	1655	427.91	0	5	393	6	279994	2.127490956
WG0N-210914	9/14/21	Dormitory	361	8.54	8.4	29	761	79.6	97.51	0.37	26.7	BDL	461	2839302	449	828	30146104	2919075	10724	166	1	0	0	0	2665784	234936	5276	0	0	0	1043	5276	811921	52.16	755	599	365	671	167.26	0	0	111	3	78035	2.67327835
WG0N-210921	9/21/21	Dormitory	361	8.52	8.26	28	1852	85.4	25.4	0.94	26.8	BDL	1027	6871099	1007	1773	37725148	7023317	18741	302	2	0	0	0	4921710	455229	11041	0	0	0	1884	5593	1498133	52.85	761	604	642	1201	225.95	0	5	270	6	148411	2.113118346
WG0N-210928	9/28/21	Dormitory	361	8.94	8.52	27	2951	69.4	25.6	1.53	26.7	BDL	2483	8741011	4699	1677	38633741	9087485	26408	503	3	0	0	0	7270776	747134	18185	0	0	0	2881	7103	2324229	51.81	798	609	971	1821	156.96	0	3	452	6	337615	3.715164317
WG0W-211012	10/12/21	Dormitory	414	8.33	8.13	27	494	79.3	16.73	0.24	29.9	BDL	168	1474505	109	132	21181351	1504929	4381	92	0	0	0	0	1100626	120586	0	0	0	0	478	1845	378856	51.91	797	614	171	308	330.2	0	0	24	0	30015	1.99444625
WG0W-211026	10/26/21	Dormitory	414	8.5	8.32	27	2100	91	35.09	1.07	27.7	BDL	4457	2769272	1234	1277	36124455	2899813	11074	276	2	0	0	0	3116961	398277	12157	0	0	0	1393	6314	1146428	52.71	829	624	472	877	206.9	0	2	97	2	123573	4.261412719
WG0V-211026	10/26/21	Dormitory	766	8.75	8.67	28	1681	85.4	14.06	0.84	28.2	BDL	3041	7001736	1400	152413	47125327	7413905	20838	410	17	4	0	0	5512557	724826	142708	55670	0	0	2120	17646	1852970	51.31	836	620	633	1285	170.11	0	6	299	2	255315	3.443731745
WG0Va-211012	10/12/21	Dormitory	766	NA	NA	NA	NA	NA	NA	NA	NA	NA	2500	8981872	8332	23027	42805271	9629028	27468	1489	83	10	0	0	10025770	3213759	614855	122731	0	0	4291	17025	5103929	57.29	1368	769	924	2193	126.61	0	3	532	3	613297	6.369251393
WG02g-211012	10/12/21	University Campus	1409	8.62	8.62	24	1841	90.3	31.97	0.91	27.1	BDL	13833	11786888	4177	4810	37356287	12324077	35674	712	9	2	0	0	9765295	1142906	69758	22370	0	0	3660	12258	3097967	51.2	821	621	1165	2263	137.99	0	9	677	6	514369	4.173691872
WG02g-211026	10/26/21	University Campus	1409	8.45	8.36	26	2354	93.7	17.1	1.2	27.7	BDL	11544	10898791	2538	10310	48678782	11329332	32048	722	20	5	0	0	8910899	1304002	157586	58869	0	0	3298	13529	3003275	51	896	628	933	1951	163.99	0	13	705	10	406149	3.584933339
WG02c-211012	10/12/21	University Campus	1409	7.77	8.11	24	923	90.3	40.75	0.45	26.1	3975	4967	10928468	27574	5218	41228191	12004152	33255	951	21	6	0	0	9690662	1704919	173807	82177	0	0	3817	17877	3628602	50.44	950	654	1064	2221	105.85	0	15	739	10	1037925	8.646383351
WG02c-211026	10/26/21	University Campus	1409	7.66	7.67	26	2419	93.7	57.86	1.24	27.2	BDL	4098	12503354	20472	12137	43829788	13648341	38527	1264	30	11	1	0	11469785	2406297	283485	162687	26834	0	4484	26834	4578790	49.51	1059	689	1151	2517	131.63	0	22	917	19	1108280	8.120254322
WG02-201021-05	10/21/20	University Campus	1409	7.74	7.87	24	1182	90.2	42.75	0.58	27.2	2818	5882	16233416	1396	5514	32236952	16474633	43903	2728	27	5	0	0	17922133	4327747	202261	60000	0	0	8311	13714	8217676	51.87	1036	721	2513	4866	1.34	0	6	1219	0	228425	1.386525575
WG02-20201007-05	10/7/20	University Campus	1409	7.65	7.75	28	1202	79.4	28.01	0.59	29.2	161	5366	9874332	611	4886	26919403	10055930	23514	2427	16	2	0	0	11282852	3918461	115286	26492	0	0	6115	15477	6518690	50.09	1163	804	1817	3510	4.45	0	3	480	2	170735	1.697853903
WG02-20201007-14	10/7/20	University Campus	1409	7.65	7.75	28	1202	79.4	28.01	0.59	29.2	161	8153	13315372	3332	1230	28636043	13573409	39871	2300	6	0	0	0	15731508	3462387	41209	0	0	0	7466	9921	7038659	52.99	993	698	2358	4462	0.43	0	0	925	1	245322	1.807372046
WG0R-211012	10/12/21	Dormitory	417	8.6	8.6	27	766	79.3	85.51	0.37	28.9	2743	1747	8606337	2673	4561	29797652	8770580	19296	364	6	0	0	0	5182273	552551	42145	0	0	0	2003	8671	1641730	50.78	801	612	667	1257	124.44	0	2	342	1	155262	1.770259207
WG0R-211026	10/26/21	Dormitory	417	8.98	8.63	27	3000	91	31.97	1.55	27.8	BDL	4958	9431109	1560	8091	51361345	9719927	22209	431	11	0	0	0	6067062	676342	72414	0	0	0	2316	9569	1923548	50.87	808	612	749	1446	143.9	0	3	330	3	274209	2.821101434
WGHp-211012	10/12/21	Dormitory	421	8.54	8.46	27	1301	79.3	62.8	0.64	28.5	2400	605	1077942	484	171	20314613	1113770	5104	102	0	0	0	0	1254204	137233	0	0	0	0	525	3997	425054	52.48	818	633	186	335	235.97	0	1	37	0	34568	3.103692863
WGHp-211026	10/26/21	Dormitory	421	8.63	8.07	27	1955	91	23.83	0.98	30.2	BDL	393	1005775	288	273	15479156	1038760	3481	172	0	0	0	0	1107060	286578	0	0	0	0	543	4691	534290	52.66	1113	671	154	312	183.98	0	0	30	0	32031	3.083580423
WG01-201021-05	10/21/20	University Campus	643	7.62	9.32	24	3589	93.6	7.81	1.88	26	100	3018	12917657	1563	1988	20622475	13067031	26104	2296	1	0	0	0	11873455	3410861	6206	0	0	0	6787	6206	6543825	52.05	1024	728	2159	4042	5.35	0	1	318	2	142805	1.092864936
WG01-20201007-05	10/7/20	University Campus	643	NA	NA	NA	NA	NA	NA	NA	NA	NA	3485	11008186	943	10740	22282201	11144623	32528	2830	20	3	0	0	14939419	4610904	148066	41479	0	0	7775	13882	8063545	53.84	1111	758	2280	4471	1.74	0	8	1053	5	121269	1.088139096
WG01-20201007-14	10/7/20	University Campus	643	7.36	8.3	28	3900	79.4	7.52	2.04	26.6	160	7123	22839819	16557	3593	48269135	23268117	62880	2703	15	0	0	0	23157772	4082649	83754	0	0	0	10025	8619	9024974	55.14	939	659	3147	6057	1.22	0	1	1613	3	401025	1.723495717
WG01-211012	10/12/21	University Campus	643	7.86	7.72	25	2724	87.6	15.93	1.4	26.7	BDL	12718	14326433	6730	12832	37247799	15110143	47958	1114	34	8	0	0	13600622	1990965	277372	102375	0	0	5190	13817	4693958	51.37	884	632	1495	3089	172.39	0	11	1104	14	751430	4.973017132
WG01-211026	10/26/21	University Campus	643	7.89	7.52	26	6369	97.1	10.83	3.46	26.4	BDL	5962	10372226	3335	3542	42903959	10750309	35099	816	13	1	0	0	9647208	1318976	90973	13528	0	0	3735	13528	3257377	51.22	862	630	1152	2274	159.64	0	4	785	6	365244	3.397520946
WC0Dg-211012	10/12/21	Wastewater Treatment Plant	829725	7.5	7.01	25	16997	87.6	43.02	9.87	27.9	9600	2655	1516487	1020	128	24151970	1688660	8209	132	0	0	0	0	2192332	173070	0	0	0	0	943	2321	714103	52.31	765	596	345	614	221.4	0	0	36	0	168370	9.970627598
WC0Dg-211026	10/26/21	Wastewater Treatment Plant	829725	7.28	7.34	27	5750	91	55.88	3.11	26.9	79080	10016	6323160	4850	708	26179433	6957626	20642	324	0	0	0	0	5808442	444062	0	0	0	0	2365	4588	1798774	52.23	752	596	854	1536	135.87	0	3	165	4	618892	8.895160504
WC0Dc-211012	10/12/21	Wastewater Treatment Plant	829725	7.72	7.38	25	15714	87.6	77.66	9.18	15.2	13400	14276	9902562	5843	1996	51682940	10656627	32908	360	1	0	0	0	8750633	508956	6179	0	0	0	3184	6179	2369090	51.82	713	592	1171	2093	184.04	0	11	388	10	731950	6.868496007
WC0Dc-211026	10/26/21	Wastewater Treatment Plant	829725	7.7	7.91	27	5125	91	96.37	2.77	17.2	23760	9258	8991087	2618	1323	46693963	9574986	25606	467	6	2	0	0	7087818	698330	57855	29301	0	0	2772	18887	2221689	52.82	788	603	936	1754	140.75	0	6	323	8	570700	5.960322031
WM08-211012	10/12/21	Hospital/Medical Campus	340	7.35	7.68	29	2473	69.7	43.17	1.26	29	BDL	12699	14899868	2087	11643	39166330	15348068	49036	1293	64	9	0	0	14208283	2518993	458947	102484	0	0	5253	13535	5153714	51.84	978	659	1352	2989	146.98	0	5	1126	8	421771	2.748039688
WM08-211026	10/26/21	Hospital/Medical Campus	340	7.61	7.64	29	442	74.5	23.31	2.18	27.5	BDL	4356	4830302	698	6549	39258715	5006777	16487	236	4	1	0	0	4328069	342765	35258	13432	0	0	1725	13432	1326549	52.75	738	597	614	1119	227.13	0	1	170	0	164872	3.292976699
WM06-201021-05	10/21/20	Hospital/Medical Campus	340	7.23	10.46	24	14	93.6	162.28	0.01	24.3	667	1619	12687233	2393	28702	22466955	12882807	32501	2095	10	1	0	0	13075736	3196465	70143	10067	0	0	6162	10067	6000785	52.46	1046	717	1904	3637	5.67	0	3	802	3	162860	1.264165488
WM06-20201007-14	10/7/20	Hospital/Medical Campus	340	NA	NA	NA	NA	NA	NA	NA	NA	NA	8895	17055703	9402	2845	31458907	17339220	41157	2605	6	1	0	0	16863506	3934869	46971	13297	0	0	8568	13297	8064049	53.14	983	704	2704	5130	2.98	0	2	881	1	262375	1.513188021
WM06-211012	10/12/21	Hospital/Medical Campus	340	8.21	7.87	29	888	69.7	47	0.43	30.3	BDL	5549	11598672	5358	8480	38282546	12033419	32389	918	30	5	0	0	9664883	1667061	234698	61181	0	0	3918	13511	3654791	52.92	919	644	1086	2291	141.57	0	5	861	5	415360	3.451720579
WM06-211026	10/26/21	Hospital/Medical Campus	340	7.56	7.21	29	1761	74.6	49.82	0.88	29.7	BDL	4551	9267914	9744	7569	46678042	9772858	28428	582	17	4	0	0	7882946	1005715	141111	51470	0	0	3130	13518	2690226	51.94	834	617	957	1912	167.05	0	9	486	7	483080	4.943078064
WM05-201021-05	10/21/20	Hospital/Medical Campus	2000	8.37	10.4	25	465	93.6	0.71	0.22	36.5	BDL	36064	1446719	49502	694	14924280	2555690	49077	342	0	0	0	0	12832652	551953	0	0	0	0	1026	3585	1007758	52.12	1075	677	296	587	560.65	0	0	693	0	1022711	40.01702084
WM05-20201007-14	10/7/20	Hospital/Medical Campus	2000	8.56	9.3	29	175	69.8	1.86	0.08	36.4	BDL	71358	14287368	43515	560	20904103	14917551	64372	5423	6	0	0	0	29212180	8115816	45235	0	0	0	16464	8784	15767807	53.78	1015	715	5193	9765	2.79	0	1	803	4	514750	3.450633418
WM04-201021-05	10/21/20	Hospital/Medical Campus	2000	8.38	10.34	25	401	93.6	11.71	0.19	26.9	BDL	17160	13066071	5427	4408	19302438	13381735	37042	3370	2	0	0	0	17294371	5142729	12118	0	0	0	10047	6359	9805672	52.24	1029	727	3134	5938	3.37	0	2	389	3	288669	2.157186643
WM04-20201007-14	10/7/20	Hospital/Medical Campus	2000	7.93	8.84	29	470	69.8	15.9	0.23	30.7	BDL	55308	16572111	10321	6645	25747981	17228698	47856	3971	3	0	0	0	21208898	5900682	17862	0	0	0	11896	6388	11437371	52.56	1016	721	3791	7085	1.84	0	2	547	1	584313	3.39150991
WG0Hm-211012	10/12/21	Dormitory	425	7.94	8.49	27	415	79.3	37.92	0.2	28.4	BDL	2919	9324539	3487	1709	35727976	9873308	21978	466	2	0	0	0	6027127	705521	15676	0	0	0	2360	9433	1977467	51.71	846	622	777	1472	120.76	0	6	394	2	540654	5.475915468
WG0Hm-211026	10/26/21	Dormitory	425	8.87	8.39	27	1503	91	11.19	0.74	29.7	BDL	3112	3069322	3048	149	35797344	3200157	9723	225	1	0	0	0	2704207	334618	9190	0	0	0	1129	9190	941916	53.52	828	628	377	708	147.15	0	0	92	0	124526	3.891246586
WR03-201021-05	10/21/20	University Campus	212	7.66	8.61	23	11468	94.1	24.47	6.5	27.2	BDL	35807	11569986	4010	5708	20054468	11977363	69067	4969	10	0	0	0	29714496	7679210	73946	0	0	0	15627	9602	15039552	51.1	1012	707	4811	9243	13.23	0	15	871	14	361852	3.021132448
WR03-20201007-14	10/7/20	University Campus	212	7.52	NA	28	14	74.4	26.4	0.01	26.2	BDL	13150	16845343	32465	2500	26464627	17298166	52620	3465	7	0	0	0	22538733	5193085	37857	0	0	0	12526	6534	11454647	52.78	945	680	4014	7577	9.17	0	1	477	6	404708	2.339600626
WR03-211012	10/12/21	University Campus	212	7.46	7.32	25	96220	87.6	7.76	69.13	27.9	BDL	58256	11904587	6617	184749	43052053	12838422	37658	467	7	0	0	0	9988984	692531	42818	0	0	0	3518	6645	2674762	50.97	724	585	1237	2273	235.61	0	9	517	9	684213	5.329416653
WR03-211026	10/26/21	University Campus	212	7.55	7.7	26	47148	97.1	59.93	30.59	27.5	BDL	46193	17786044	3997	2120	42631065	19155024	60535	1459	33	3	0	0	17314836	2570612	224841	44658	0	0	6311	18511	5744842	46.15	899	627	1779	3726	145.23	0	7	1024	11	1316670	6.873758028
WG0P-211012	10/12/21	Dormitory	1280	7.66	7.17	25	841	87.6	60.21	0.41	27.4	2160	12287	14804695	2761	5485	49017632	15404651	39525	809	21	2	0	0	10886751	1376945	164978	23081	0	0	4042	12338	3514228	50.71	842	624	1229	2458	141.25	0	3	885	7	579423	3.761351036
WG0P-211026	10/26/21	Dormitory	1280	7.05	6.9	26	2323	97.1	72.52	1.18	27.6	BDL	12348	13553289	4555	10369	40239342	14323140	49802	1527	45	7	0	0	14594439	2822568	347976	90320	0	0	5760	16778	5652465	47.51	999	667	1531	3284	112.69	0	6	1173	7	742579	5.184470724
WG0Kg-211012	10/12/21	Dormitory	370	8.6	8.11	25	701	87.6	86.16	0.34	26.3	7400	2845	9820621	5291	7856	43964347	10256131	29987	588	8	2	0	0	8043367	943460	61979	23872	0	0	3040	13653	2575867	51.57	831	618	969	1878	175.4	0	18	665	9	419518	4.090411872
WG0Kg-211026	10/26/21	Dormitory	370	8.64	8.56	26	2370	97.1	33.35	1.21	26.6	BDL	1808	7143348	454	1734	49500144	7254114	13703	262	3	0	0	0	3697368	368113	18581	0	0	0	1475	6713	1177536	50.57	788	608	511	940	139.1	0	0	157	2	106770	1.471854454
WG0Kc-211012	10/12/21	Dormitory	370	NA	NA	NA						NS	1183	5391968	2373	2685	31857088	5704144	16665	349	4	1	0	0	4564245	558904	34669	15479	0	0	1786	15479	1512102	50.09	844	613	566	1103	116	0	3	303	8	305935	5.363381429
WG0Kc-211026	10/26/21	Dormitory	370	7.79	7.83	26	3314	97.1	85.1	1.73	26.5	BDL	1836	4623716	1614	5345	37303555	4957320	14340	308	3	0	0	0	3862482	458339	16640	0	0	0	1584	6401	1312875	52.03	839	620	527	992	181.89	0	2	249	4	324809	6.552108801
WG0L-211012	10/12/21	Dormitory	1069	7.65	7.57	25	2475	87.6	21.3	1.27	26.4	BDL	15077	12441722	4541	5249	48245174	12975924	39462	860	18	3	0	0	11054919	1402153	129500	33650	0	0	4325	11747	3696536	53.44	830	616	1352	2659	138.81	0	6	814	1	509335	3.925231066
WG0L-211026	10/26/21	Dormitory	1069	8.6	8.62	26	3112	97.1	49.23	1.61	26.4	BDL	862	1546918	214	2774	24183859	1605274	6708	129	1	0	0	0	1726983	189241	6296	0	0	0	732	6296	593267	51.24	792	615	251	465	401.84	0	1	70	2	54506	3.395432805
WG0N-211012	10/12/21	Dormitory	361	8.73	8.49	27	598	79.3	38.07	0.29	17.1	BDL	947	2817168	401	1127	34480381	2896274	9750	166	0	0	0	0	2523939	223457	0	0	0	0	1002	3586	779300	52.3	770	607	360	647	285.77	0	1	96	1	76631	2.645847734
WG0N-211026	10/26/21	Dormitory	361	8.52	8.44	27	1400	94.3	15.74	0.7	27.2	BDL	21	44432	34	0	823218	47548	708	22	0	0	0	0	189505	38502	0	0	0	0	86	3019	80942	52.13	989	645	24	51	375.58	0	0	1	0	3061	6.437705056
WG0W-211102	11/2/21	Dormitory	414	8.58	8.58	24	2367	87.5	26.84	1.21	27.2	BDL	1451	4413457	1289	451	37225793	4557706	15971	301	0	0	0	0	4004412	415872	0	0	0	0	1518	4859	1234439	53.66	822	624	525	960	142.25	0	0	258	1	141058	3.094934162
WG0W-211109	11/9/21	Dormitory	414	8.28	7.55	19	1263	78.7	13.44	0.63	27.4	BDL	466	2524364	254	841	51875425	2608268	7463	93	0	0	0	0	1783145	119512	0	0	0	0	600	2316	452068	51.99	748	590	217	392	738.16	0	0	31	0	82343	3.156999204
WG0W-211116	11/16/21	Dormitory	414	7.9	7.7	23	654	73.5	19.07	0.3	26.8	BDL	63	683350	197	384	14340291	710651	2404	66	0	0	0	0	628380	87646	0	0	0	0	272	1855	229762	51.11	855	648	96	172	204.12	0	0	11	0	26657	3.751067683
WG0W-211130	11/30/21	Dormitory	414	8.69	8.41	19	484	68.2	18.44	0.2	26.1	BDL	194	53746	43	45	1515300	60924	548	13	0	0	0	0	118749	16444	0	0	0	0	29	1832	27819	52.28	1002	808	11	18	0	0	0	1	0	6896	11.31902042
WG0V-211102	11/2/21	Dormitory	766	8.36	8.32	24	1509	87.5	25.33	0.75	27.4	BDL	53	723001	569	132	14499869	764950	4826	95	0	0	0	0	1061460	118900	0	0	0	0	369	2276	304293	51.94	850	644	132	236	220.84	0	0	20	0	41195	5.385319302
WG0V-211109	11/9/21	Dormitory	766	8.52	8.38	19	1553	78.7	35.65	0.78	26.8	BDL	71	1007403	66	295	24636777	1043049	3379	112	0	0	0	0	877455	180288	0	0	0	0	306	2994	311891	52.23	1177	728	90	177	391.16	0	0	22	0	35214	3.376063828
WG0V-211116	11/16/21	Dormitory	766	7.87	8.49	23	591	73.5	27.61	0.3	27.3	BDL	9	978468	282	1913	25144664	1021069	3136	97	0	0	0	0	822426	133156	0	0	0	0	307	2698	274044	52.02	980	665	101	186	1257.1	0	0	14	0	40397	3.956343793
WG0V-211123	11/23/21	Dormitory	766	8.63	8.4	19	495	72.8	33.33	0.2	26.1	BDL	54	273869	250	26	5932177	294973	2137	34	0	0	0	0	477120	45501	0	0	0	0	164	2470	137616	51.67	852	654	60	106	87.2	0	0	10	0	20774	7.042678482
WG0V-211130	11/30/21	Dormitory	766	8.62	8.17	23	524	53.3	34.61	0.3	26.7	BDL	0	29279	193	12	614015	37769	541	24	0	0	0	0	141588	36904	0	0	0	0	60	2856	62708	52.26	1207	828	19	36	130.76	NA	NA	NA	NA	8285	21.93597924
WG0U-201118-14	11/18/20	University Campus	766	8.46	8.18	25	637	53.9	38	0.31	26.4	1833	3068	14219294	10387	4264	28420589	14405175	36167	2423	21	4	0	0	15085082	3867293	154903	46557	0	0	7213	13092	7187591	51.46	1054	728	2156	4205	3.34	0	5	939	3	168162	1.167372142
WG0U-201125-14	11/25/20	University Campus	766	7.86	7.73	23	1	84.8	14.3	0	23.8	28106	5554	12655992	3270	6503	26883676	12879643	32820	2899	13	2	0	0	14822514	4547510	94876	23188	0	0	7828	12482	7979928	53.13	1111	760	2369	4551	5.64	0	5	859	6	208324	1.617467192
WGV2-211116	11/16/21	Dormitory	181	7.99	8.01	24	380	64.3	8.37	0.2	26.1	BDL	101	642356	315	410	13902808	676950	3065	90	0	0	0	0	818832	131500	0	0	0	0	322	3003	288751	52.07	947	658	104	197	661.47	0	0	7	0	33768	4.988256149
WGV5-211116	11/16/21	Dormitory	532	8.93	9.04	23	293	73.5	1.52	0.1	25.9	BDL	198	100150	124	379	2156930	115698	1640	47	0	0	0	0	383231	60550	0	0	0	0	124	1936	114831	51.68	1008	710	44	77	182.01	0	0	8	0	14847	12.8325468
WG0S-201125-14	11/25/20	Dormitory	831	8.03	7.95	23	4	87.4	93.79	0	25	1906	12719	14144809	8886	3346	24084769	14433872	38531	2481	6	0	0	0	15677906	3718765	33349	0	0	0	7817	6305	7440978	52.3	999	705	2483	4683	0.54	0	2	840	0	264112	1.829806998
WG02g-211102	11/2/21	University Campus	1409	8.51	8.43	23	2781	93.5	26.51	1.43	27.8	BDL	16764	12845031	2467	9553	56072705	13428987	40584	1121	34	8	0	0	11693706	2048776	263969	90872	0	0	4625	13534	4395865	52.19	937	657	1276	2694	133.31	0	15	1093	9	555172	4.134131636
WG02g-211109	11/9/21	University Campus	1409	8.28	8.23	17	2466	90.3	26.7	1.27	25.5	BDL	7801	13577342	2264	7887	49907883	14022103	45338	1265	32	5	0	0	12782276	2217107	238060	62225	0	0	4867	13651	4641570	50.22	961	665	1371	2839	103.54	0	10	918	8	426809	3.043830159
WG02g-211116	11/16/21	University Campus	1409	8.46	8.36	18	950	93.3	36.13	0.5	26.9	300	1308	2634396	161	3683	54269050	2726910	7723	110	2	0	0	0	1962590	149283	12354	0	0	0	740	6292	566204	50.27	745	601	270	484	1252.2	0	2	33	0	87362	3.203699425
WG02g-211123	11/23/21	University Campus	1409	7.51	7.94	18	861	83.7	29.13	0.4	25.4	BDL	1066	1210241	153	269	29533558	1271705	5387	61	0	0	0	0	1321264	79640	0	0	0	0	473	2304	351607	51.88	709	606	178	313	1046.05	0	0	16	0	59976	4.71618811
WG02g-211130	11/30/21	University Campus	1409	8.97	8.73	16	1059	80.8	57.84	0.5	25.3	19800	908	2472639	882	188	58643018	2587333	6410	89	0	0	0	0	1485642	115149	0	0	0	0	455	2626	361446	51.16	792	627	164	293	631.91	0	0	30	0	112716	4.356455083
WG02c-211102	11/2/21	University Campus	1409	7.67	7.76	23	2482	93.5	44.51	1.28	25.3	1200	3780	9158412	8120	3873	47807021	9919390	27310	630	10	3	0	0	7385265	1054050	88448	45204	0	0	2879	18544	2543570	51.02	865	631	867	1743	163.94	0	10	567	10	745205	7.512609142
WG02c-211109	11/9/21	University Campus	1409	7.6	7.74	17	2477	90.3	57.86	1.28	21.9	BDL	2950	5384190	3498	1894	40438487	5766946	15462	357	7	1	0	0	4225795	554232	52878	13512	0	0	1779	13512	1507742	51.77	837	629	577	1103	126.35	0	5	200	4	374414	6.492413836
WG02c-211116	11/16/21	University Campus	1409	7.21	NA	18		93.3				8700	701	2158194	4896	407	54590358	2381384	8397	140	0	0	0	0	1938994	192883	0	0	0	0	596	3518	499643	51.6	859	622	201	375	530.38	0	0	59	3	217186	9.120158698
WG02c-211123	11/23/21	University Campus	1409	7.51	7.88	18	859	83.7	50.18	0.4	23.2	5700	0	15446	500	0	559228	20786	635	7	0	0	0	0	118831	11219	0	0	0	0	18	2119	18836	52	1424	792	6	11	1221.07	0	0	3	0	4840	23.2849033
WG02c-211130	11/30/21	University Campus	1409	7.87	8.38	16	996	80.8	69.18	0.5	20.7	286400	411	630222	498	93	17119944	683354	3178	35	0	0	0	0	800266	46226	0	0	0	0	279	1885	206623	51.34	719	594	105	185	2109.16	0	0	2	0	52130	7.628549771
WG02-201118-14	11/18/20	University Campus	1409	7.23	6.97	20.6	954	75.4	22.31	0.46	26.4	5113	31015	20238557	5951	8111	35576530	20799566	59201	4134	24	6	0	0	24524080	6510251	182425	72179	0	0	11596	13735	11671205	52.46	1084	733	3485	6737	4.54	0	12	1647	10	515932	2.480494064
WG02-201125-14	11/25/20	University Campus	1409	6.99	5.9	22.2	420	93.5	42.1	0.2	26.8	13048	12479	14184754	3937	1309	30604232	14547492	58366	3300	14	1	0	0	22756791	5192487	97163	13592	0	0	9908	13592	9724047	53.26	1057	715	2979	5786	6.89	0	0	1718	1	345013	2.371632169
WG0R-211102	11/2/21	Dormitory	417	8.89	8.52	24	1883	87.5	60.77	0.95	28.8	BDL	486	3781053	790	442	32953059	3877642	9397	168	0	0	0	0	2526347	225803	0	0	0	0	1098	2877	841502	51.36	763	593	396	712	142.96	0	0	96	0	94871	2.446615753
WG0R-211109	11/9/21	Dormitory	417	9.06	8.49	19	1820	78.7	19.26	0.92	27.5	BDL	301	1917881	510	312	42012911	2017569	6467	90	0	0	0	0	1582088	114158	0	0	0	0	552	2239	423856	52.04	766	602	202	359	1008.83	0	0	17	0	98565	4.885334777
WG0R-211116	11/16/21	Dormitory	417	8.86	8.9	23	1053	73.5	27.24	0.5	26.1	BDL	285	1777598	265	484	40946883	1872859	6309	123	0	0	0	0	1614356	159459	0	0	0	0	632	2013	496801	51.46	793	611	224	406	793.28	0	0	14	0	94227	5.031184942
WG0R-211130	11/30/21	Dormitory	417	8.96	8.9	21	806	61.1	48.36	0.4	26.9	BDL	0	1470	17	0	19228	3879	NA	NA	NA	NA	NA	NA	NA	NA	NA	NA	NA	NA	NA	NA	NA	NA	NA	NA	NA	NA	NA	NA	NA	NA	NA	2392	61.66537767
WGHp-211102	11/2/21	Dormitory	421	8.45	8	24	1618	87.5	21.11	0.81	30.1	BDL	2142	3643147	2039	2005	39212615	3823102	14823	314	1	0	0	0	3837273	420791	6112	0	0	0	1544	6112	1241473	52.49	814	615	537	984	245.11	0	3	151	0	173769	4.54523578
WGHp-211109	11/9/21	Dormitory	421	8.55	7.91	19	1490	78.7	29.81	0.74	27.4	BDL	557	905586	127	297	20817066	939647	3616	64	0	0	0	0	850278	80793	0	0	0	0	297	2126	240258	52.2	812	640	108	191	576.88	0	0	17	0	33080	3.520470985
WGHp-211116	11/16/21	Dormitory	421	8.65	8.53	23	530	73.5	11.27	0.3	27.6	BDL	2535	1049028	110	1770	26355493	1092839	4295	62	0	0	0	0	1054191	91445	0	0	0	0	373	4308	299307	51.89	786	617	129	238	1808.51	0	0	22	1	39396	3.604922592
WGHp-211123	11/23/21	Dormitory	421	9.31	9.03	19	1444	72.8	44.8	0.7	25.5	BDL	289	534761	117	482	13131807	591846	4226	60	0	0	0	0	1018864	80441	0	0	0	0	352	2718	274230	52.01	762	614	127	228	925.87	0	0	18	0	56197	9.495206523
WGHp-211130	11/30/21	Dormitory	421	8.35	7.84	21	658	61.1	28.95	0.3	26.2	2400	531	1792124	619	578	42329837	1867281	5786	85	0	0	0	0	1436267	110189	0	0	0	0	530	2274	402705	52.15	751	593	191	344	935.18	0	0	24	0	73429	3.932402247
WG01-201125-14	11/25/20	University Campus	643	7.48	6.5	22	3359	93.5	50.36	1.75	24.6	274	36270	27245347	33065	2315	48119432	28075927	83313	4500	8	0	0	0	32350783	6708284	55121	0	0	0	15046	9593	13881268	53.49	978	677	4736	9023	1.87	0	5	1956	8	758930	2.703134254
WG01-211102	11/2/21	University Campus	643	7.99	7.44	23	6083	87.4	13.7	3.31	26	BDL	1426	1768897	884	612	28555732	1844351	7034	146	0	0	0	0	1884124	200798	0	0	0	0	853	3718	669756	50.86	790	605	300	547	450.31	0	0	62	1	72532	3.93265707
WG01-211109	11/9/21	University Campus	643	7.56	7.2	18	7864	84.3	12.4	4.34	25.3	BDL	551	1230420	251	509	19339653	1271094	5331	118	0	0	0	0	1411957	158379	0	0	0	0	647	2407	511725	51.22	790	614	229	415	380.87	0	0	43	0	39363	3.096781198
WG01-211116	11/16/21	University Campus	643	7.76	7.82	18	3150	93.3	14.86	1.6	25.7	BDL	1289	3442013	1261	619	70926799	3573704	11073	90	0	0	0	0	2416339	123333	0	0	0	0	661	2869	491881	51.54	708	577	239	433	575.55	0	0	84	1	128522	3.59632471
WG01-211123	11/23/21	University Campus	643	7.45	7.29	18	3128	72.7	19.61	1.6	24.7	BDL	1437	887857	789	66	21391226	971906	4964	71	0	0	0	0	1195514	96216	0	0	0	0	411	2887	324522	51.94	796	610	146	264	699.8	0	0	9	0	81757	8.412027501
WG01-211130	11/30/21	University Campus	643	7.7	7.6	18	2999	75.5	21.42	1.6	24.3	BDL	1804	2697401	329	492	67296409	2806887	9088	76	0	0	0	0	2069670	98653	0	0	0	0	622	2009	452461	51.75	696	597	235	412	757.86	0	0	44	0	106861	3.807100179
WC0Dg-211102	11/2/21	Wastewater Treatment Plant	829725	7.36	7.39	24	7118	87.5	70.53	3.89	26.8	14000	16982	10282509	7305	1202	46056266	11303693	30600	484	8	2	0	0	8512928	746279	56744	21332	0	0	3330	10669	2618046	52.99	749	599	1142	2132	143.73	0	7	391	5	995695	8.808581408
WC0Dg-211109	11/9/21	Wastewater Treatment Plant	829725	7.38	7.56	18	6634	84.3	60.46	3.63	25.8	8600	3291	2574734	2761	235	54103981	2951109	11389	127	0	0	0	0	2724563	159600	0	0	0	0	942	2291	702931	51.88	745	596	352	620	411.42	0	0	45	0	370088	12.5406415
WC0Dg-211116	11/16/21	Wastewater Treatment Plant	829725	7.4	6.94	23	16614	73.5	40.92	9.7	26.3	26800	2381	1452890	1515	407	36378710	1713358	8238	97	0	0	0	0	1997442	129543	0	0	0	0	629	2541	481094	52.14	747	598	228	410	1177.32	0	0	23	0	256165	14.95104934
WC0Dg-211123	11/23/21	Wastewater Treatment Plant	829725	7.62	7.19	19	13319	72.8	39.71	7.7	26.1	33800	7193	4078980	7163	208	68993977	4606177	15892	172	0	0	0	0	3845059	231735	0	0	0	0	1293	2752	967611	51.66	731	591	474	847	541.44	0	0	75	0	512633	11.129251
WC0Dg-211130	11/30/21	Wastewater Treatment Plant	829725	7.26	6.95	21	18015	61.1	37.49	10.6	25.75	22600	13431	4737256	4625	293	98820231	5384989	17722	167	0	0	0	0	4230916	209276	0	0	0	0	1287	2080	944415	51.72	716	590	484	850	975.63	0	0	55	0	629384	11.68774904
WC0Dc-211102	11/2/21	Wastewater Treatment Plant	829725	7.55	8.06	24	6080	87.5	117.89	3.31	17.4	10600	15209	8759821	2869	1631	48307672	9386268	28174	439	14	3	0	0	7730951	729428	99406	32664	0	0	3023	11106	2444973	53.23	778	602	1001	1905	194.32	0	9	330	9	606738	6.464102666
WC0Dc-211109	11/9/21	Wastewater Treatment Plant	829725	7.36	7.87	19	5965	78.7	70.29	3.26	17.9	9800	3782	3320457	1680	444	67066514	3636846	12949	129	0	0	0	0	3028377	162246	0	0	0	0	935	1922	691120	52.3	717	590	349	617	719.27	0	0	49	0	310483	8.537150047
WC0Dc-211116	11/16/21	Wastewater Treatment Plant	829725	7.87	7.59	23	15018	73.5	79.36	8.8	15.2	4800	2855	3423404	2440	427	74255090	3741317	13069	116	0	0	0	0	3037165	148174	0	0	0	0	943	3642	687869	51.81	715	588	355	626	573.51	0	1	53	1	312191	8.344414547
WC0Dc-211123	11/23/21	Wastewater Treatment Plant	829725	7.52	7.51	20	12850	58.9	57.51	7.4	16.6	17800	1252	1378380	2394	112	29038657	1519172	8405	120	0	0	0	0	2021074	156719	0	0	0	0	694	2435	536167	51.62	779	601	248	447	251.6	0	0	29	0	137034	9.020308431
WC0Dc-211130	11/30/21	Wastewater Treatment Plant	829725	7.5	7.38	21	15019	61.1	67.4	8.8	13.6	18200	10030	5110158	2862	537	107525706	5620335	17766	151	0	0	0	0	4209315	198666	0	0	0	0	1237	2918	899124	51.83	698	571	457	815	858.17	0	0	65	1	496748	8.83840554
WM08-211102	11/2/21	Hospital/Medical Campus	340	8.18	8.08	24	3279	84.4	55.58	1.7	26.9	BDL	10579	14694977	8174	11677	46947399	15157520	47582	1189	55	10	0	0	13463317	2329016	434356	125824	0	0	4904	13747	4793201	50	974	654	1258	2793	107.72	0	6	997	4	432113	2.850815965
WM08-211109	11/9/21	Hospital/Medical Campus	340	8.4	8.08	23	3557	66	54.47	1.86	26	BDL	840	1771511	154	507	40671236	1842251	6784	89	0	0	0	0	1544475	114189	0	0	0	0	459	2369	359717	52.25	783	614	164	295	605.2	0	0	33	0	69239	3.758391229
WM08-211116	11/16/21	Hospital/Medical Campus	340	7.99	8.03	25	1886	62	50.12	1	26.6	BDL	707	1263945	259	965	31996404	1331826	5960	85	0	0	0	0	1356844	118620	0	0	0	0	437	2310	352923	51.79	801	609	151	279	345.4	0	0	30	0	65950	4.951848064
WM08-211123	11/23/21	Hospital/Medical Campus	340	7.65	7.6	20	1926	58.9	50.46	1	25.2	BDL	328	432664	204	111	8076901	459596	3442	70	0	0	0	0	817101	98444	0	0	0	0	287	2087	245697	52.21	890	644	97	179	85.47	0	0	13	0	26289	5.720023673
WM08-211130	11/30/21	Hospital/Medical Campus	340	7.82	8.02	24	1430	51.5	118.57	0.7	24.8	BDL	2796	1716966	1065	327	43163628	1839225	8094	99	0	0	0	0	1935738	131187	0	0	0	0	607	2156	471222	52	776	608	219	392	751.03	0	0	24	0	118071	6.419606084
WM06-201125-14	11/25/20	Hospital/Medical Campus	340	7.45	7.48	24	1	73.7	126.38	0	26.6	941	2706	16013543	9909	2984	32689974	16261011	35826	2056	14	4	0	0	14300540	3185777	119366	55066	0	0	6828	13829	6471575	53.51	990	693	2107	4061	57.33	0	1	1108	1	231869	1.42591995
WM06-211102	11/2/21	Hospital/Medical Campus	340	7.74	7.64	24	2126	85	38.83	1.08	27.9	1440	5935	11212501	1692	4019	41399571	11580323	31490	625	16	3	0	0	8736357	1086605	114832	30930	0	0	3408	10496	2924885	51.81	824	616	1044	2086	158.84	0	6	576	9	356176	3.075700047
WM06-211109	11/9/21	Hospital/Medical Campus	340	5.87	5.55	23	3337	66	38.77	1.72	27.5	16200	61	132288	182	50	3042612	145649	1302	49	0	0	0	0	365343	76491	0	0	0	0	164	2940	159696	52.66	984	777	53	98	162.81	0	0	8	0	13068	8.972255216
WM06-211116	11/16/21	Hospital/Medical Campus	340	6.29	6.6	24	864	64.3	31.74	0.4	27.6	BDL	134	978928	1472	512	23111569	1038620	4559	65	0	0	0	0	1077728	81628	0	0	0	0	386	2076	290582	51.84	727	593	142	252	358.59	0	0	29	0	57574	5.543317094
WM06-211123	11/23/21	Hospital/Medical Campus	340	5.02	5.57	20	932	50.5	72.7	0.5	30.9	BDL	692	1178194	1828	243	31201962	1395407	5516	148	0	0	0	0	1416700	207835	0	0	0	0	562	2817	485495	52.17	891	654	186	348	286.51	0	0	18	2	214450	15.36827607
WG0Hm-211102	11/2/21	Dormitory	425	8.68	8.43	24	1600	87.5	8.01	0.79	29.9	BDL	1357	7191682	4339	1608	42242569	7500880	17028	335	6	2	0	0	4590563	527631	54260	25410	0	0	1803	13700	1499443	52.42	798	618	587	1125	139.19	0	4	215	1	301894	4.024781092
WG0Hm-211109	11/9/21	Dormitory	425	8.47	8.2	19	1674	78.7	20.42	0.84	28	BDL	1091	2193569	228	354	48218612	2268286	7065	82	0	0	0	0	1630732	109938	0	0	0	0	533	3494	408062	51.18	747	597	192	345	865.55	0	0	31	2	73044	3.220228842
WG0Hm-211116	11/16/21	Dormitory	425	8.45	8.44	23	908	73.5	88.48	0.4	27	BDL	355	868493	379	232	21027356	898416	3391	72	0	0	0	0	807072	101387	0	0	0	0	291	2289	251875	51.47	886	663	99	180	317.62	0	0	21	0	28957	3.223117131
WG0Hm-211123	11/23/21	Dormitory	425	8.07	7.78	19	497	72.8	12.91	0.2	24	BDL	1370	2933738	7935	1230	63250354	3105153	9481	119	0	0	0	0	2293942	180345	0	0	0	0	778	4008	616532	50.78	775	597	266	495	758.11	0	3	49	3	160880	5.181065152
WG0Hm-211130	11/30/21	Dormitory	425	8.97	8.38	21		61.1	90.76	0.4	28.2	BDL	1759	1842587	3186	364	44607664	1934692	6255	88	0	0	0	0	1455724	110426	0	0	0	0	471	2323	368493	52.53	790	613	171	304	334.61	0	0	25	0	86796	4.486295493
WR03-211102	11/2/21	University Campus	212	7.84	7.64	23	6729	93.6	10.88	3.67	26	BDL	15195	10749032	1836	829	45594266	11357452	36648	647	16	0	0	0	10021403	1031949	105811	0	0	0	3833	8621	3135814	47.39	798	607	1257	2401	173.16	0	3	561	5	590560	5.199757833
WR03-211109	11/9/21	University Campus	212	7.69	7.33	18	35080	84.3	12.25	22.06	25.3	BDL	0	2030	0	0	28446	3711	NA	NA	NA	NA	NA	NA	NA	NA	NA	NA	NA	NA	NA	NA	NA	NA	NA	NA	NA	NA	NA	NA	NA	NA	NA	1681	45.29776341
WR03-211116	11/16/21	University Campus	212	7.29	6.94	21	110344	80.9	8.56	8.8	24.9	350	451	100059	86	61	2429944	118821	1910	21	0	0	0	0	400707	27252	0	0	0	0	121	1656	94241	52.48	802	614	44	78	148.56	0	0	3	0	18164	15.28686007
WR03-211123	11/23/21	University Campus	212	7.71	7.51	19	2910	72.8	3.72	1.5	24.9	BDL	48737	991180	741	285	25713452	1147451	7748	91	0	0	0	0	1918915	127834	0	0	0	0	666	4475	509880	51.5	752	599	240	432	1147.72	0	0	16	0	106508	9.282139281
WR03-211130	11/30/21	University Campus	212	7.66	7.22	18	128120	75.5	4.77	98.1	23.3	420	340	2252987	295	42	61731960	2369749	7162	124	0	0	0	0	1753076	174809	0	0	0	0	558	2627	462136	48.87	840	616	186	350	1565.34	0	0	30	0	116085	4.898620065
WG0P-201125-14	11/25/20	Dormitory	1280	7.43	7.33	23	2	87.4	436.55	0	25.3	1301850	15877	16545725	14039	1237	31296957	17139568	61496	3701	16	4	0	0	24475607	5797604	127779	55137	0	0	11159	19592	10948577	52.58	1048	714	3385	6546	2.28	0	4	1671	4	562690	3.282988229
WG0P-211102	11/2/21	Dormitory	1280	7.56	7.2	23	2231	93.6	44.64	1.14	26.6	BDL	8621	13485508	840	9145	48641915	13968137	32560	901	35	2	0	0	9551819	1725115	251501	23267	0	0	3725	12520	3579733	50.05	951	642	968	2133	122.72	0	2	797	6	464023	3.322010659
WG0P-211109	11/9/21	Dormitory	1280	6.89	6.64	18	2048	84.3	47.2	1.04	25.7	BDL	1407	1712707	233	486	38122973	1850226	7161	129	0	0	0	0	1705911	188645	0	0	0	0	553	2961	463224	51.09	827	621	178	343	886.4	0	0	36	0	135393	7.317646601
WG0P-211116	11/16/21	Dormitory	1280	8.45	7.95	21	819	80.9	150.36	0.4	26	BDL	1203	2597137	143	1072	58009471	2695288	8573	139	0	0	0	0	2028212	191499	0	0	0	0	674	2173	555218	51.05	827	633	234	427	427.4	0	0	66	0	95733	3.551865329
WG0P-211123	11/23/21	Dormitory	1280	8.37	8.17	18	900	72.7	38.63	0.4	24.7	2200	3204	2722792	503	1095	61150781	2882624	10116	131	0	0	0	0	2471267	168654	0	0	0	0	921	2851	698074	50.69	760	605	341	602	597.21	0	0	78	0	155030	5.378086077
WG0P-211130	11/30/21	Dormitory	1280	7.46	7.14	18	889	75.5	64.77	0.4	25.5	20000	3389	3175979	318	463	69450858	3335590	9992	180	0	0	0	0	2503533	238894	0	0	0	0	874	3054	700806	50.6	807	619	306	557	1236.15	0	0	46	0	155441	4.660075129
WG0Kg-211102	11/2/21	Dormitory	370	8.45	8.52	23	2069	93.6	38.5	1.05	26.9	BDL	15	73677	5	26	1804158	80303	803	46	0	0	0	0	259831	68436	0	0	0	0	141	2473	134434	52.44	1014	713	45	85	485	0	0	2	0	6580	8.193965356
WG0Kg-211109	11/9/21	Dormitory	370	8.65	8.28	18	2672	84.3	84.08	1.38	24.7	BDL	219	3522928	1080	3663	66252845	3634744	11192	158	1	0	0	0	2540464	218663	5010	0	0	0	869	5010	689116	50.57	779	611	303	556	534.02	0	0	118	7	106854	2.939794384
WG0Kg-211116	11/16/21	Dormitory	370	8.67	8.25	18	827	93.3	76.34	0.4	24.3	BDL	259	1008211	130	567	24838378	1068701	4180	54	0	0	0	0	992162	68211	0	0	0	0	317	2181	244814	51.41	778	600	115	206	1124.94	0	0	18	0	59534	5.570688153
WG0Kg-211123	11/23/21	Dormitory	370	7.01	6.7	18	605	72.7	23.42	0.3	23	BDL	1617	3123583	1549	977	77622165	3435885	9387	106	0	0	0	0	2226405	143995	0	0	0	0	687	3037	533131	51.23	769	609	248	445	850.82	0	0	60	0	308159	8.968839178
WG0Kg-211130	11/30/21	Dormitory	370	8.59	8.38	18	787	75.5	86.92	0.4	21.9	BDL	158	1128803	254	323	25333776	1165414	4653	69	0	0	0	0	1092017	86583	0	0	0	0	398	2238	308251	52.32	788	596	146	258	357.5	0	0	26	0	35876	3.078391027
WG0Kc-211116	11/16/21	Dormitory	370	8.39	8.39	18	1187	93.3	85.7	0.6	20.7	BDL	486	2990774	278	455	62068763	3099805	9542	142	0	0	0	0	2258762	199117	0	0	0	0	707	3634	580061	51.63	808	625	244	447	634.76	0	1	73	0	107812	3.478025231
WG0Kc-211123	11/23/21	Dormitory	370	6.82	6.71	18	855	72.7	122.36	0.4	21	BDL	874	1856158	182	542	50296499	2023459	5991	102	0	0	0	0	1420217	143583	0	0	0	0	487	2662	404131	52.56	825	635	167	308	382.3	0	0	42	0	165703	8.189095998
WG0Kc-211130	11/30/21	Dormitory	370	7.36	7.64	18	1108	75.5	202.46	0.6	18.1	BDL	34	139989	5	49	4075701	161069	1268	38	0	0	0	0	333535	52661	0	0	0	0	135	2022	117228	52.1	948	624	45	83	407.75	0	0	2	0	20992	13.03292378
WG0L-201118-14	11/18/20	Dormitory	1069	7.74	7.89	23	2862	59.7	18.02	1.48	25.6	148	3863	17094696	9371	2404	34917518	17308164	40345	2184	7	0	0	0	15874549	3343085	45579	0	0	0	7527	8546	7009067	53.75	968	682	2349	4501	2	0	3	963	4	197830	1.142986628
WG0L-201125-14	11/25/20	Dormitory	1069	7.47	7.23	22	1716	93.5	4.57	0.85	25.4	129	13236	20667397	18887	1476	36460687	21146109	63338	3431	9	1	0	0	24683905	5229233	61207	13797	0	0	11299	13797	10663489	52.93	988	695	3535	6753	0.09	0	2	1663	9	445113	2.104940441
WG0L-211102	11/2/21	Dormitory	1069	7.45	7.24	23	6744	87.4	9.39	3.68	26	BDL	2195	9519563	1901	2409	47292021	9739714	28031	564	15	6	0	0	7652623	977147	130365	70615	0	0	2957	13813	2579369	50.49	849	626	906	1803	116.81	0	1	625	7	213646	2.19355517
WG0L-211109	11/9/21	Dormitory	1069	7.45	7.11	18	8223	84.3	9.9	4.57	25.3	BDL	173	1011812	197	1819	26106465	1074356	4398	46	0	0	0	0	945954	56861	0	0	0	0	287	2107	220681	52.18	783	607	107	187	343.94	0	0	22	0	60355	5.617784049
WG0L-211116	11/16/21	Dormitory	1069	8.86	8.75	18	1389	93.3	96.61	0.7	24.7	BDL	1417	2124937	884	1850	46724598	2231642	8814	80	0	0	0	0	2056475	107012	0	0	0	0	627	3098	461878	51.77	713	582	232	413	1050.28	0	0	43	0	102554	4.595450346
WG0L-211123	11/23/21	Dormitory	1069	7.34	7.12	18	2787	72.7	20.75	1.5	24.8	1050	3195	2196535	3774	290	41649530	2397580	9655	122	0	0	0	0	2280691	157066	0	0	0	0	761	2027	581782	50.82	749	604	279	496	541.61	0	0	42	0	193786	8.082566588
WG0L-211130	11/30/21	Dormitory	1069	7.94	7.56	18	2606	75.5	37.41	1.3	24.7	BDL	1209	3730314	1178	440	81536987	3858974	11141	86	0	0	0	0	2541617	116146	0	0	0	0	719	2218	535603	51.7	723	592	267	473	803.02	0	0	63	0	125833	3.260789008
WG0H-201125-14	11/25/20	Dormitory	846	9.23	8.5	23	183	87.4	12.59	0.09	25.8	BDL	21536	12764948	28804	1861	19048043	13503402	51607	4979	7	0	0	0	24308739	7622779	47933	0	0	0	13967	9623	13881693	52.96	1069	741	4318	8206	3.89	0	13	715	13	686253	5.082074873
WG0E-201118-14	11/18/20	Dormitory	361	9.03	8.59	23	1161	59.7	577.2	0.58	25	BDL	1412	13291109	5384	1606	25314301	13532135	48073	2695	21	1	0	0	19018063	4213030	153081	10357	0	0	8761	10357	8381381	53.98	1006	693	2673	5183	1.19	0	0	1211	2	232624	1.719048768
WG0E-201125-14	11/25/20	Dormitory	361	8.88	8.39	23	1	87.1	51.7	0	23	2301	7995	20104696	12987	1297	39154250	20518642	54368	2886	9	0	0	0	20973412	4374659	64192	0	0	0	9740	7994	9116530	52.92	979	696	3072	5841	0.66	0	7	1386	8	391667	1.908834902
WG0N-211102	11/2/21	Dormitory	361	8.07	7.93	23	2005	93.6	42.37	1.02	27	BDL	373	3038051	164	471	39047657	3114143	9238	138	0	0	0	0	2264223	185518	0	0	0	0	957	2432	727964	51.33	743	600	349	625	163.88	0	0	63	0	75084	2.411064617
WG0N-211109	11/9/21	Dormitory	361	8.25	7.56	19	1149	78.7	34.02	0.57	25.7	BDL	695	1854913	289	459	46189432	1920682	6556	64	0	0	0	0	1436402	87307	0	0	0	0	411	2581	323286	50.41	775	627	150	267	679.58	0	0	44	0	64326	3.349122864
WG0N-211116	11/16/21	Dormitory	361	7.87	7.49	21	572	80.9	25.03	0.3	25.9	BDL	38	2387710	150	2869	50331577	2439818	4687	54	0	0	0	0	1116669	69581	0	0	0	0	400	3209	302514	51.48	747	602	150	264	935.16	0	0	25	1	49051	2.010436844
WG0N-211123	11/23/21	Dormitory	361	8.55	8.27	18	587	72.7	111.9	0.3	25.5	BDL	586	3196491	485	381	53883092	3308590	9455	125	0	0	0	0	2296393	157868	0	0	0	0	900	2225	665704	51.87	726	584	335	590	470.33	0	0	57	0	110647	3.344234251
WG0N-211130	11/30/21	Dormitory	361	8.51	8.1	21	701	61.1	41.45	0.3	23.9	1080	0	14288	28	0	431130	20714	307	3	0	0	0	0	64722	3488	0	0	0	0	15	1261	11765	51.94	863	590	6	10	339.99	NA	NA	NA	NA	6398	30.88732258
WG0W-211207	12/7/21	Dormitory	414	8.75	8.39	23	673	73.6	68.51	0.3	27.9	BDL	469	2965530	411	1603	73727309	3087065	8585	93	0	0	0	0	1903819	115949	0	0	0	0	498	2537	381132	51.54	775	600	180	322	909.13	0	0	55	0	119052	3.856478565
WG0W-211214	12/14/21	Dormitory	414	8.85	7.86	26	696	73.9	18.23	0.3	27.7	37800	149	277466	34	342	8814151	294429	1674	30	0	0	0	0	418351	41072	0	0	0	0	166	2324	138743	51.87	856	683	62	108	411.55	0	0	6	0	16438	5.583009826
WG0W-211221	12/21/21	Dormitory	414	8.55	8.56	25	706	87.6	82.61	0.34	22.8	108200	5493	11121797	53010	10478	35191335	12378634	34181	466	2	0	0	0	9152758	669510	13388	0	0	0	3307	7089	2536018	49.88	736	596	1176	2141	207.02	0	5	530	2	1187856	9.59601843
WG0W-211228	12/28/21	Dormitory	414	8.47	8.82	24	855	73.7	211.9	0.42	20.9	BDL	8155	11062299	16329	1012	28722528	11917676	30946	488	3	1	0	0	8550090	671574	24781	13682	0	0	3411	13682	2589195	51.3	734	593	1225	2215	227.52	0	1	390	4	829881	6.963446565
WG0V-211207	12/7/21	Dormitory	766	8.71	8.38	23	535	73.6	41.92	0.3	26.5	11025	277	2271331	648	76	55059816	2376993	8213	110	0	0	0	0	1930171	142701	0	0	0	0	589	3489	458224	50.28	783	593	209	379	1055.38	0	0	26	2	104661	4.403084065
WG0V-211214	12/14/21	Dormitory	766	8.68	8.68	27	693	64.4	29.83	0.3	25.6	277920	284	3244192	330	202	76670042	3334656	7326	83	0	0	0	0	1698827	111073	0	0	0	0	549	2430	423219	51.64	775	605	200	357	816.13	0	0	47	0	89648	2.688373253
WG0V-211221	12/21/21	Dormitory	766	8.44	8.33	25	431	87.6	17.31	0.2	26.3	56280	15587	9516631	11873	3962	29288707	10111185	31674	861	12	2	0	0	9529607	1430649	90606	25787	0	0	4083	15523	3573178	52.88	849	629	1250	2487	170.63	0	5	680	8	563132	5.569396663
WG0V-211228	12/28/21	Dormitory	766	8.64	8.8	24	552	73.7	37.78	0.27	24.9	9900	2378	7256557	7060	346	24308666	7603413	23150	1042	28	1	0	0	7737438	1904189	191788	14029	0	0	3465	14029	3530910	56.97	1090	697	910	1949	98.78	0	1	506	4	337072	4.433167053
WG0U-201202-14	12/2/20	University Campus	766	NA	7.82	15	365	64.2	26.54	0.17	24.5	1203	2389	9745043	4384	192	24615837	9962211	26233	1571	12	0	0	0	10336755	2433733	82398	0	0	0	4989	9885	4769376	54.64	1013	696	1523	2958	33.55	0	0	585	0	210203	2.110003492
WG0U-201209-14	12/9/20	University Campus	766	7.62	7.81	13	461	56.6	27.04	0.22	24.1	452	4404	11850785	9258	827	24692597	12121977	36209	2767	21	3	0	0	15546370	4387886	148918	38836	0	0	7877	15169	7920834	54.15	1081	737	2355	4573	22.22	0	3	951	1	256703	2.11766612
WG0U-201216-14	12/16/20	University Campus	766	8.14	7.27	24	461	85	10.28	0.22	25.8	22687	10831	13171916	7096	1797	28100536	13448665	37551	3122	21	1	0	0	16792245	5014784	148618	15639	0	0	8810	15639	8965139	54.11	1098	741	2613	5098	1.45	0	2	861	3	257025	1.911156237
WG0S-201202-14	12/2/20	Dormitory	831	7.13	7.3	15	0	64.2	428.36	0	21.6	11887	10359	16136537	3077	1135	29051773	16431667	48720	2449	3	0	0	0	18466151	3685764	18504	0	0	0	8556	6906	7859757	53.58	963	674	2698	5154	0.25	0	0	1117	2	280559	1.707428711
WG0S-201209-14	12/9/20	Dormitory	831	7.24	7.47	13	297	56.6	76.39	0.14	24.2	78656	6459	15409781	3977	3792	29023316	15663084	42193	2053	9	0	0	0	16168072	3077126	54006	0	0	0	7789	9658	7012796	53.4	938	667	2497	4734	0	0	1	980	1	239075	1.526359688
WG0S-201216-14	12/16/20	Dormitory	831	8.03	7.4	24	967	85	103.35	0.47	26.7	59666	3794	8966505	2552	1091	16249756	9068218	21693	1724	1	0	0	0	9339897	2636170	5606	0	0	0	4848	5606	4801073	51.87	1076	732	1497	2846	2.71	0	0	460	0	94276	1.03963094
WG02g-211207	12/7/21	University Campus	1409	8.32	8.27	21	843	86.7	28.76	0.4	26.1	BDL	381	705712	442	23	18549570	748513	2916	62	0	0	0	0	764633	83999	0	0	0	0	301	2387	250954	51.5	849	652	107	192	1687.56	0	0	1	0	41955	5.605113071
WG02g-211214	12/14/21	University Campus	1409	8.4	8.6	23	837	84.3	37.09	0.4	26.5	965250	618	415673	45	1	12401852	433831	1982	28	0	0	0	0	477991	39522	0	0	0	0	165	3407	133319	51.73	792	634	59	106	570.81	0	0	4	0	17494	4.032445814
WG02g-211221	12/21/21	University Campus	1409	7.09	7.51	24	819	90.2	37.33	0.4	26.3	4400	12385	8558859	5847	2067	31965856	9086886	26447	558	11	3	0	0	7712203	907611	94580	37556	0	0	3292	13528	2709099	51.83	791	610	1068	2059	166.81	0	4	395	2	507728	5.587480684
WG02g-211228	12/28/21	University Campus	1409	7.3	7.52	21	517	84.1	87.68	0.25	25.1	25080	18052	12655484	7765	1238	35652115	13291660	37767	662	5	1	0	0	10447523	1003026	40734	13551	0	0	3954	13551	3159169	53.15	768	599	1325	2505	81.73	0	6	800	2	609121	4.582730825
WG02c-211207	12/7/21	University Campus	1409	7.72	8.3	21	960	86.7	61.89	0.5	24	23700	1183	3107005	2477	216	70801633	3330875	8829	102	0	0	0	0	2102221	130152	0	0	0	0	670	2157	507317	51.85	754	600	246	437	1075.66	0	0	32	0	219994	6.60469096
WG02c-211212	12/12/21	University Campus	1409	NA	NA	NA	NA	NA	NA	NA	NA	NA	275	498081	536	98	14783085	569646	3241	74	0	0	0	0	780460	108816	0	0	0	0	252	2210	230846	51.22	953	674	81	152	341.35	0	0	13	0	70656	12.4034927
WG02c-211221	12/21/21	University Campus	1409	6.96	7.21	24	710	90.2	152.99	0.34	25.1	121600	13428	9831257	32106	2035	29241361	11307086	37688	622	7	3	0	0	10265272	960837	71847	46799	0	0	3838	15821	3095289	49.45	787	607	1291	2428	125.25	0	11	525	17	1428260	12.63154804
WG02c-211228	12/28/21	University Campus	1409	7.05	7.91	21	635	84.1	74.4	0.31	23.1	130200	25150	11178834	42010	977	28350384	12658393	42916	835	4	1	0	0	11831417	1269704	33439	13577	0	0	4658	13577	3806049	50.52	801	614	1552	2932	133.87	0	7	761	10	1411422	11.15008832
WG02-201202-14	12/2/20	University Campus	1409	6.97	6.56	11.7	2	68.5	40.85	0.18	24.9	9180	23515	15753115	3307	3485	31126832	16200033	39845	3196	1	0	0	0	17149693	4789730	6140	0	0	0	9043	6140	8869574	51.9	1054	734	2850	5344	1.8	0	1	868	1	416611	2.571667601
WG02-201209-14	12/9/20	University Campus	1409	7.06	6.22	10.6	430	65.5	25.94	0.21	23.7	2862	17541	13390604	3107	369	25682981	13717571	42492	1705	3	0	0	0	15089016	2539667	16820	0	0	0	6435	6493	5733812	55.12	933	654	2045	3905	1.92	0	0	1023	0	305950	2.230351131
WG02-201216-14	12/16/20	University Campus	1409	7.47	6.54	21.7	792	93.5	64.88	0.39	25.1	3639	58349	13634531	3776	1831	26206610	13974136	32040	2917	4	0	0	0	14519918	4350110	22833	0	0	0	8294	6057	8089989	51.56	1052	734	2619	4909	2.35	0	0	560	3	275649	1.972565603
WG0R-211207	12/7/21	Dormitory	417	9.04	8.99	23	1300	73.6	72.15	0.7	26.7	BDL	0	322635	23	0	10227607	339252	1619	32	0	0	0	0	415916	42203	0	0	0	0	174	1750	144866	52.36	871	662	65	112	552.92	NA	NA	NA	NA	16594	4.891349204
WG0R-211214	12/14/21	Dormitory	417	8.97	9.08	NA	1308	73.9	33.69	0.7	26.3	21000	77	455474	122	39	12874985	476719	2119	43	0	0	0	0	533436	60834	0	0	0	0	200	2903	167170	51.67	811	647	68	127	761.5	0	0	6	0	21007	4.406579138
WGHp-211207	12/7/21	Dormitory	421	8.63	8.73	23	768	73.6	45.5	0.4	27.6	13800	3199	3758373	1073	409	85222031	3991439	10136	102	0	0	0	0	2375492	132785	0	0	0	0	793	3440	589861	51.53	726	596	296	522	1075.85	0	0	43	1	228385	5.721871235
WGHp-211214	12/14/21	Dormitory	421	8.85	8.79	26	1210	73.9	68.33	0.6	27.7	17400	838	5660512	933	40226	28241478	5908288	17565	309	4	3	0	0	4510637	482594	46705	40443	0	0	1834	13730	1490287	50.14	776	605	609	1156	289.41	0	1	208	1	205779	3.48288709
WGHp-211221	12/21/21	Dormitory	421	8.63	8.8	25	385	87.6	15.66	0.18	27.6	BDL	11866	9670428	4225	599	31123832	10388038	28745	401	1	0	0	0	7607827	571870	5641	0	0	0	2859	5641	2186417	49.81	735	595	1020	1855	160.67	0	2	344	5	700920	6.747376165
WGHp-211228	12/28/21	Dormitory	421	9.2	9.61	22	640	81.6	68.63	0.31	25.6	150	42605	9336832	45977	1047	29431339	10494864	35171	524	2	0	0	0	9963560	740779	15453	0	0	0	3952	8861	2970831	50.72	721	588	1420	2574	126.7	0	7	250	6	1068403	10.18024626
WG01-201202-14	12/2/20	University Campus	643	7.43	7.07	11.7	1190	68.5	9.56	0.58	23.4	100	14078	20173144	24641	2212	35141741	20674710	59297	3247	7	1	0	0	23230459	4829736	50962	13790	0	0	11363	13790	10411940	52.97	960	679	3632	6862	0.86	0	1	1313	5	460635	2.228011904
WG01-201209-14	12/9/20	University Campus	643	7.47	6.74	11	1919	65.5	14.45	0.97	23.8	515	33981	16958687	27020	1603	29380163	17466596	54365	4031	9	1	0	0	23529147	6133863	62231	10121	0	0	12679	10121	12149622	53.07	1007	713	3973	7535	2.96	0	1	962	4	445305	2.549466422
WG01-201216-14	12/16/20	University Campus	643	7.53	6.9	23	1741	93.5	9.79	0.88	25	316	49003	14501396	9797	6133	22955945	14971482	47961	3999	6	0	0	0	21650772	6089142	36554	0	0	0	12123	7109	11763877	52.14	1019	720	3794	7198	7.99	0	10	778	10	405153	2.706164961
WG01-211207	12/7/21	University Campus	643	7.87	7.59	21	2669	86.7	17.54	1.4	24.9	13320	1497	4766504	851	177	97036929	4921949	11472	103	0	0	0	0	2659678	135489	0	0	0	0	759	2687	564231	51.15	721	586	280	499	1040.18	0	0	55	0	152920	3.10689932
WG01-211214	12/14/21	University Campus	643	7.93	7.74	23	2398	81.8	25.08	1.2	25.2	132300	1341	1367557	185	75	35322256	1452449	5394	40	0	0	0	0	1270362	52778	0	0	0	0	364	2354	267035	51.83	706	593	138	242	1454.87	0	0	18	0	83291	5.734521488
WG01-211221	12/21/21	University Campus	643	7.48	7.42	24	2423	90.2	12.01	1.24	25.3	76800	46417	13879950	23073	1251	33088799	15058389	44444	602	5	2	0	0	11978911	920054	43930	24981	0	0	4221	13509	3296276	52.86	751	597	1459	2705	209.9	0	9	755	11	1107698	7.356019293
WG01-211228	12/28/21	University Campus	643	7.64	7.5	21	2781	84.1	16.7	1.44	24.8	7350	27626	12068844	27863	1405	30281311	12943986	43646	775	17	4	0	0	12133715	1317183	122633	46060	0	0	4506	12829	3780897	53.87	800	614	1426	2790	129.84	0	8	806	18	818248	6.321453067
WC0Dg-211207	12/7/21	Wastewater Treatment Plant	829725	7.53	7.18	23	12068	73.6	41.44	7	26.4	27000	598	320691	140	22	8510913	363478	2736	28	0	0	0	0	667753	35495	0	0	0	0	210	1757	153473	52.98	699	589	80	139	1339	0	0	3	0	42027	11.56246045
WC0Dg-211214	12/14/21	Wastewater Treatment Plant	829725	7.44	6.99	26	15477	73.9	46.6	9	26.5	177600	26462	13049110	14075	837	28531005	14402322	35868	483	0	0	0	0	9780337	656841	0	0	0	0	3683	3952	2754034	51.96	719	588	1339	2409	133.8	0	8	477	5	1311838	9.108517363
WC0Dg-211221	12/21/21	Wastewater Treatment Plant	829725	7.24	6.89	25	16122	87.6	49.22	9.42	26.2	429900	31318	12422306	9181	714	31591344	13619110	33378	432	0	0	0	0	9268193	577092	0	0	0	0	3632	3938	2678223	52.13	715	588	1347	2390	133.19	0	6	348	1	1155591	8.485069876
WC0Dg-211228	12/28/21	Wastewater Treatment Plant	829725	7.37	6.96	24	13733	73.7	68.21	7.95	26.4	168800	31767	10551617	9053	730	29772092	11670455	26173	421	0	0	0	0	7493067	555609	0	0	0	0	3141	3737	2336944	51.83	728	588	1154	2061	155.72	0	4	265	0	1077288	9.230899738
WC0Dc-211207	12/7/21	Wastewater Treatment Plant	829725	7.55	7.47	24	16543	68.9	70.08	9.8	17	94800	165	283144	72	16	8483975	310957	2399	27	0	0	0	0	553495	35503	0	0	0	0	165	1868	126094	52.23	736	599	60	108	593.21	0	0	4	0	27560	8.86296176
WC0Dc-211214	12/14/21	Wastewater Treatment Plant	829725	7.51	7.57	26	14039	73.9	83.24	8.2	17	60960	16601	8841040	1788	2013	26944303	9342135	23429	347	0	0	0	0	6774335	466941	0	0	0	0	2886	3959	2135162	50.89	721	588	1067	1895	204.76	0	5	221	13	480693	5.145429819
WC0Dc-211221	12/21/21	Wastewater Treatment Plant	829725	7.58	7.35	25	6841	87.6	78.93	3.77	18.5	381600	27837	14146578	10121	1462	32754713	15323480	38307	524	1	0	0	0	10655451	739340	5233	0	0	0	4183	5233	3142602	52.02	726	591	1514	2731	156.69	0	8	457	6	1137482	7.423131038
WC0Dc-211228	12/28/21	Wastewater Treatment Plant	829725	7.8	7.64	24	15710	73.7	90.74	9.23	15.9	47800	25272	12226421	8019	1009	32449922	13124877	33478	457	10	1	0	0	9483580	701572	69264	13140	0	0	3781	13140	2891432	52.44	730	594	1341	2449	160.13	0	3	413	8	864156	6.584107417
WM08-211207	12/7/21	Hospital/Medical Campus	340	7.84	8.13	24	2002	68.9	57.66	1	26.7	BDL	317	809965	92	75	22204688	850130	3964	57	0	0	0	0	947470	72763	0	0	0	0	277	1937	214648	51.98	727	607	99	180	1398.57	0	0	6	0	39681	4.667639067
WM08-211214	12/14/21	Hospital/Medical Campus	340	7.48	8.22	27	1476	64.4	66.9	0.7	26.6	16800	1478	697794	140	137	20457586	745109	3348	27	0	0	0	0	823815	35591	0	0	0	0	260	1879	192770	52.23	723	618	100	173	2289.26	0	0	5	0	45560	6.114541631
WM08-211221	12/21/21	Hospital/Medical Campus	340	8.05	8.25	26	1236	82.1	71.43	0.61	25.7	1363400	21034	11906150	7264	3763	32081747	12424572	33024	568	17	2	0	0	9407930	980245	128189	23581	0	0	3681	13518	3006991	51.14	767	600	1174	2299	278.98	0	9	604	7	486361	3.914509087
WM08-211228	12/28/21	Hospital/Medical Campus	340	7.75	7.91	25	1701	66.4	46.64	0.86	25.6	2501700	28910	13397591	4824	3444	34091741	14101137	39864	754	16	2	0	0	11347449	1245907	114125	23266	0	0	4449	12523	3679556	53.06	792	609	1429	2775	165.32	0	6	725	2	666368	4.725633117
WM06-201202-14	12/2/20	Hospital/Medical Campus	340	6.86	6.98	18	746	60.3	81.11	0.36	27.1	546	4141	17609138	6086	675	32469951	17937701	53361	2418	22	3	0	0	20206634	3841105	171612	36605	0	0	8953	12933	8295577	52.83	952	670	2733	5345	3.13	0	0	1540	0	317661	1.77091256
WM06-201209-14	12/9/20	Hospital/Medical Campus	340	6.96	7.23	14	612	48.8	85.66	0.3	25.9	BDL	1482	10929189	1715	1207	27336711	11049321	23807	1579	13	1	0	0	10043257	2608396	99284	13846	0	0	4927	13846	4935853	53.97	1046	729	1442	2859	3.04	0	1	848	1	115728	1.047376576
WM06-211207	12/7/21	Hospital/Medical Campus	340	2.94	6.04	27	12	60.1	123.7	0	28.2	BDL	0	38407	51	11	951637	45374	576	11	0	0	0	0	123179	18849	0	0	0	0	40	2513	37775	51.5	916	672	12	24	26.47	0	0	2	0	6905	15.21796624
WM06-211214	12/14/21	Hospital/Medical Campus	340	8.58	8.85	27	979	58.3	81.93	0.5	32.3	1200	0	47700	131	0	1345169	54778	570	18	0	0	0	0	152679	24612	0	0	0	0	49	2028	44665	53.02	1082	651	16	30	2270.23	NA	NA	NA	NA	6947	12.68209865
WM06-211221	12/21/21	Hospital/Medical Campus	340	7.62	7.95	26	1157	82.1	193.44	0.57	28.3	109400	5887	12331824	12542	1692	27808917	13454204	28779	521	4	2	0	0	8252291	809158	39385	25067	0	0	3348	13470	2665609	53.25	764	600	1124	2124	97.24	0	11	494	6	1102259	8.192673457
WM06-211228	12/28/21	Hospital/Medical Campus	340	7.83	7.6	25	838	66.4	67.86	0.4	29.8	173250	21593	11046200	6884	4212	31750353	11678686	29677	550	11	5	0	0	8424589	916670	106237	66666	0	0	3463	13839	2840850	52.4	782	607	1124	2166	223.17	0	8	570	8	599797	5.135826068
WG0Hm-211207	12/7/21	Dormitory	425	8.73	8.39	23	656	73.6	65.28	0.3	27.7	BDL	351	629691	246	1128	17272056	676924	3442	59	0	0	0	0	826362	81670	0	0	0	0	293	2895	239449	52.24	815	629	102	187	293.17	0	0	18	0	45508	6.72276356
WG0Hm-211214	12/14/21	Dormitory	425	9.34	8.45	26	691	73.9	71.74	0.3	28.8	22650	3695	8445308	4434	1147	31847947	8788182	18320	386	2	0	0	0	4996927	529011	10512	0	0	0	2036	5400	1614841	50.89	784	602	703	1297	203.61	0	3	275	3	333598	3.795984198
WG0Hm-211221	12/21/21	Dormitory	425	8.39	8.45	25	578	87.6	21.46	0.28	25.8	1200	14494	13293836	87521	735	37241871	14396195	43589	679	2	1	0	0	11717393	1003780	17437	10362	0	0	4209	10362	3329976	53.77	767	603	1443	2686	108.59	0	9	716	8	999609	6.943563907
WG0Hm-211228	12/28/21	Dormitory	425	8.24	8.53	22	1140	81.6	102.39	0.57	23.6	289050	20221	9998442	19464	452	26467926	10676823	34032	809	18	4	0	0	9678368	1374973	137390	48565	0	0	3799	13527	3369742	54.7	868	633	1144	2293	120.72	0	8	608	4	638244	5.977845657
WR03-211207	12/7/21	University Campus	212	7.26	NA	22	168	78.5	28.55	0.1	25	BDL	22093	2118253	404	322	47320861	2256296	9305	113	0	0	0	0	2219063	155342	0	0	0	0	810	2393	615518	51.45	737	589	292	526	489.34	0	0	29	0	115224	5.10677677
WR03-211214	12/14/21	University Campus	212	7.93	7.32	23	125382	81.8	2.82	95.6	24.8	460	81	292814	5434	0	11204699	326497	2252	21	0	0	0	0	558016	27751	0	0	0	0	176	1604	129003	50.82	714	585	67	117	2635.6	0	0	3	0	28168	8.627338077
WR03-211221	12/21/21	University Campus	212	7.88	7.53	24	9662	87.6	3.98	5.42	26.1	1020	21744	10906840	9642	1986	28732940	11666712	38023	539	1	0	0	0	10439919	774148	6306	0	0	0	3874	6306	2943719	50.74	724	587	1375	2512	180.18	0	4	452	6	726500	6.22711866
WR03-211228	12/28/21	University Campus	212	7.62	7.3	22	87902	81.6	9.88	62.41	24.2	2000	43478	12090950	5912	919	35569801	12925043	36370	780	14	4	0	0	10611842	1287816	114187	47820	0	0	4249	12463	3560085	50.82	798	608	1336	2629	88.09	0	5	689	2	783784	6.064072669
WG0P-201202-14	12/2/20	Dormitory	1280	6.51	7.12	13	3	66.4	306	0	21.2	38448	39605	12703442	36230	467	22917239	13911302	52622	1735	1	0	0	0	16698346	2586358	5232	0	0	0	5846	5232	5415025	53.82	978	688	1858	3515	0	0	0	1190	0	1131558	8.134091259
WG0P-201209-14	12/9/20	Dormitory	1280	6.53	7.64	11	464	66.1	96.15	0.22	22.1	9423	83385	11639428	19950	3919	18368274	12469123	46670	3391	9	2	0	0	19056429	5241190	73286	28983	0	0	8781	15159	8988193	52.06	1121	767	2687	5090	3.89	0	9	1093	7	722441	5.793839711
WG0P-201216-14	12/16/20	Dormitory	1280	7.1	7.27	23	809	93.5	199.1	0.4	23.7	BDL	71113	12728296	29031	1887	22412987	14369006	73163	3230	7	0	0	0	26562678	4911126	44938	0	0	0	10792	7882	10074455	53.51	983	681	3358	6435	10.03	0	1	1231	1	1538679	10.708319
WG0P-211207	12/7/21	Dormitory	1280	7.8	7.42	22	861	78.5	56.89	0.4	25.8	32700	2448	3946715	909	161	87777803	4113273	12213	166	1	0	0	0	2937415	242175	5763	0	0	0	923	5763	742932	46.23	764	613	316	586	1481.7	0	0	93	0	163040	3.963753439
WG0P-211214	12/14/21	Dormitory	1280	7.58	7.47	23	791	81.8	84.12	0..38	25.1	3113100	11441	8790161	2044	1073	28866815	9195601	26659	543	7	2	0	0	7436874	826241	58823	27033	0	0	2917	13517	2403510	51.36	813	613	964	1830	158.14	0	1	529	4	390882	4.250749897
WG0P-211221	12/21/21	Dormitory	1280	7.05	7.51	24	926	87.6	56.96	0.45	25.3	265050	28013	10031919	3738	6576	28151459	10625143	31934	534	2	0	0	0	8720299	759144	12840	0	0	0	3436	6480	2671778	49.05	758	597	1206	2210	201.93	0	4	586	3	554897	5.222489711
WG0P-211228	12/28/21	Dormitory	1280	7.52	7.44	22	801	81.6	92.94	0.39	23.9	497200	68879	12375105	10186	3538	29609922	13633827	44988	781	7	1	0	0	12293098	1188260	54417	10804	0	0	4595	10804	3721497	51.14	790	611	1543	2905	115.11	0	12	840	7	1176119	8.626477364
WG0Kg-211207	12/7/21	Dormitory	370	8.66	8.47	22	892	78.5	120.26	0.4	25.3	BDL	22	666479	31	241	21057109	688820	2218	50	0	0	0	0	526535	72156	0	0	0	0	195	2774	171126	51.41	939	650	64	121	401.46	0	0	10	0	22047	3.200691037
WG0Kg-211214	12/14/21	Dormitory	370	8.87	7.97	23	1347	81.8	85.64	0.7	23.4	94800	2231	8733508	1619	1108	30154828	9081463	18416	354	1	0	0	0	5174194	493324	5219	0	0	0	2161	5219	1675351	49.76	755	596	758	1390	197.63	0	1	269	2	342997	3.776891455
WG0Kg-211221	12/21/21	Dormitory	370	8.38	8.35	24	942	90.2	56.58	0.46	25.1	3882300	6432	13777518	33184	623	32732878	14794554	41924	894	18	1	0	0	11554936	1525276	121208	13552	0	0	4244	13552	3739399	49.92	855	626	1271	2566	97.13	0	20	909	15	976797	6.602409238
WG0Kg-211228	12/28/21	Dormitory	370	8.47	8.37	21	897	84.1	76.99	0.44	23.2	121400	5467	7929513	45014	836	29063659	8653223	22696	474	1	0	0	0	6577430	691076	8637	0	0	0	2794	8637	2235521	51.57	782	610	960	1776	156.34	0	7	411	11	672393	7.770434207
WG0Kc-211207	12/7/21	Dormitory	370	7.5	7.9	22	1169	78.5	126.78	0.6	22.6	BDL	19	706188	180	195	20449410	759944	2882	51	0	0	0	0	730926	69239	0	0	0	0	261	2156	211245	51.73	812	632	92	168	875.29	0	0	7	0	53362	7.021833188
WG0Kc-211214	12/14/21	Dormitory	370	7.42	8.75	23	1038	81.8	116.28	0.5	25.6	729000	4784	10766193	2629	5161	32359898	11551079	31690	731	12	3	0	0	8827005	1216145	88633	34645	0	0	3517	13586	3052854	47.55	850	622	1072	2139	139.51	0	17	804	16	772312	6.686059372
WG0Kc-211221	12/21/21	Dormitory	370	7.15	7.21	24	936	90.2	199.73	0.46	23.9	769200	3466	9007073	7700	663	26402239	9825711	24155	546	4	1	0	0	6940273	843031	33114	15483	0	0	2944	15483	2422997	49.93	796	610	962	1842	168.76	0	14	504	8	806809	8.211202222
WG0L-201202-14	12/2/20	Dormitory	1069	7.4	7.24	11.7	2482	68.5	37.11	1.28	23.3	168	30482	30916946	63522	1299	53769135	32025231	83492	4472	2	0	0	0	32370823	6619018	12693	0	0	0	15296	6943	14050161	52.67	967	681	4885	9224	3.49	0	2	1720	7	1012982	3.163074764
WG0L-201209-14	12/9/20	Dormitory	1069	7.77	7.42	11	430	65.5	76.9	0.21	21.3	290	2098	14144796	3199	1301	27354446	14313407	27161	1585	2	0	0	0	11009808	2407799	10608	0	0	0	5832	5454	5346221	52.66	947	682	1858	3534	0.19	0	1	491	2	162013	1.131896829
WG0L-201216-14	12/16/20	Dormitory	1069	7.64	6.91	23	1889	93.5	6.24	0.96	25.2	353	51917	13152689	11338	1595	20581154	13604605	43495	3733	1	0	0	0	19565378	5574830	5670	0	0	0	10981	5670	10633923	52.32	1027	727	3479	6530	3.29	0	0	530	3	387066	2.845110167
WG0L-211207	12/7/21	Dormitory	1069	8.98	8.66	21	1299	86.7	68.62	0.6	25.2	7600	91	3161567	1910	3415	75686048	3293720	8174	56	0	0	0	0	1912269	74321	0	0	0	0	613	3941	435684	50.89	681	577	237	410	1012.43	0	0	39	1	126737	3.847837703
WG0L-211214	12/14/21	Dormitory	1069	9.19	8.85	23	1188	81.8	59.03	0.6	25.9	100100	2980	8149489	1795	1387	25961503	8459988	21745	490	2	1	0	0	6349821	735140	16398	11214	0	0	2690	11214	2197765	48.36	809	610	898	1693	180.41	0	6	385	12	304337	3.597369169
WG0L-211221	12/21/21	Dormitory	1069	7.76	7.61	24	2417	90.2	12.98	1.24	25.1	123171	52720	13982990	24412	1150	34134926	15070261	45829	703	7	1	0	0	12381397	1130084	51122	13519	0	0	4391	13519	3558804	52.75	775	603	1447	2764	115.07	0	9	892	14	1008989	6.695232418
WG0L-211228	12/28/21	Dormitory	1069	7.94	7.56	21	2816	84.1	6.53	1.45	24.8	1065	27392	10524537	49348	759	26642372	11803551	44068	707	7	1	0	0	12113183	1096534	52173	12188	0	0	4543	12188	3621632	51.93	765	599	1533	2884	150.65	0	13	614	13	1201515	10.17926724
WG0H-201202-14	12/2/20	Dormitory	846	8.48	7.84	13	0	66.4	836.34	0	16.8	BDL	19658	16219655	26136	878	27095629	16636659	38716	3178	2	0	0	0	17259818	4781100	11212	0	0	0	9564	5607	9224658	52.58	1023	719	3012	5694	4.77	0	2	675	1	370332	2.225999824
WG0H-201216-14	12/16/20	Dormitory	846	9.12	8.14	23	2	93.5	113.34	0	26.2	BDL	60302	12835278	4338	254	22146483	13331139	38160	2632	5	0	0	0	15956343	4000340	31424	0	0	0	7968	7127	7673435	52.89	1022	707	2471	4714	5.86	0	1	629	2	430967	3.232784536
WG0E-201202-14	12/2/20	Dormitory	361	7.6	5.54	13	1	66.4	77.85	0	13.7	BDL	3604	12484743	2908	259	26886765	12865399	40615	916	0	0	0	0	12374292	1310193	0	0	0	0	4272	3485	3573270	55.95	854	627	1431	2667	0	0	0	839	0	373885	2.90612829
WG0E-201209-14	12/9/20	Dormitory	361	7.79	7.63	11	0	66.1	220.83	0	13	BDL	5770	16305824	5980	5073	29789162	16609556	44685	2743	1	0	0	0	17877755	4103371	6329	0	0	0	8759	6329	8305032	52.46	991	706	2793	5256	2.17	0	1	956	0	286909	1.727373086
WG0E-201216-14	12/16/20	Dormitory	361	6.85	7.06	23	1	93.5	237.51	0	23.6	BDL	17737	18368590	10275	307	38242771	18897274	40990	1917	1	0	0	0	15243836	2759391	6819	0	0	0	7377	6819	6500670	52.85	913	659	2431	4533	0.31	0	2	792	1	500365	2.647815764
WG0N-211207	12/7/21	Dormitory	361	8.44	8.28	22	691	78.5	10.93	0.3	27.5	BDL	106	452183	182	251	12209612	480224	2308	44	0	0	0	0	525209	63579	0	0	0	0	169	2400	146036	52.09	852	639	55	106	399.9	0	0	10	0	27502	5.726910775
WG0N-211214	12/14/21	Dormitory	361	8.65	8.14	26	452	73.9	62.78	0.2	25.7	171150	4854	9388180	8878	2002	28915851	9840243	28137	543	1	0	0	0	7771191	822713	7812	0	0	0	3084	7812	2489641	50.46	783	602	1027	1946	181.99	0	18	514	16	436329	4.434128304
WG0N-211221	12/21/21	Dormitory	361	8.25	NA	24	339	87.6	13.71	0.16	25.8	BDL	18105	12719773	11152	8213	35499008	13601794	38783	739	12	0	0	0	10898376	1219235	84815	0	0	0	4229	9114	3520054	49.79	801	611	1348	2626	153.41	0	14	714	11	844551	6.209114768
POS_2	NA	NA	NA	NA	NA	NA	NA	NA	NA	NA	NA	NA	NA	NA	NA	NA	55655380	14261738	32665	559	21	2	0	0	8601468	949927	142270	25044	0	0	3107	13527	2622712	52.15	818	606	962	1909	300.64	0	6	503	4	NA	NA
POS_3	NA	NA	NA	NA	NA	NA	NA	NA	NA	NA	NA	NA	NA	NA	NA	NA	10453485	554799	33157	72	0	0	0	0	5332652	120288	0	0	0	0	488	4728	383260	45.29	710	585	158	308	1094.3	0	0	123	0	NA	NA
POS_4	NA	NA	NA	NA	NA	NA	NA	NA	NA	NA	NA	NA	NA	NA	NA	NA	5215	177	NA	NA	NA	NA	NA	NA	NA	NA	NA	NA	NA	NA	NA	NA	NA	NA	NA	NA	NA	NA	NA	NA	NA	NA	NA	NA	NA
POS_5	NA	NA	NA	NA	NA	NA	NA	NA	NA	NA	NA	NA	NA	NA	NA	NA	6853019	381265	3619	15	0	0	0	0	697302	19506	0	0	0	0	114	1832	88712	52.3	774	618	44	75	1183.61	0	0	18	0	NA	NA
POS_6	NA	NA	NA	NA	NA	NA	NA	NA	NA	NA	NA	NA	NA	NA	NA	NA	2400791	242267	2350	15	0	0	0	0	503665	21208	0	0	0	0	72	1799	59113	52.48	847	617	25	46	2796.34	0	0	13	0	NA	NA
POS_7	NA	NA	NA	NA	NA	NA	NA	NA	NA	NA	NA	NA	NA	NA	NA	NA	12227599	595979	11729	23	0	0	0	0	2233165	35883	0	0	0	0	264	3118	189187	56.34	663	568	98	175	2063.57	0	0	37	0	NA	NA
POS_8	NA	NA	NA	NA	NA	NA	NA	NA	NA	NA	NA	NA	NA	NA	NA	NA	1198492	319874	1057	1	0	0	0	0	171274	2486	0	0	0	0	11	2486	9718	49.62	940	620	4	7	0	0	0	9	0	NA	NA
POS_9	NA	NA	NA	NA	NA	NA	NA	NA	NA	NA	NA	NA	NA	NA	NA	NA	199	196	NA	NA	NA	NA	NA	NA	NA	NA	NA	NA	NA	NA	NA	NA	NA	NA	NA	NA	NA	NA	NA	NA	NA	NA	NA	NA	NA
Positive-Control_Extraction_Batch02	NA	NA	NA	NA	NA	NA	NA	NA	NA	NA	NA	NA	NA	NA	NA	NA	29718558	9744226	7734	632	16	1	0	0	3521236	1172315	107153	14655	0	0	1597	14655	1840526	54.31	1290	801	411	863	11.41	0	0	342	0	NA	NA
Positive-Control_Extraction_Batch03	NA	NA	NA	NA	NA	NA	NA	NA	NA	NA	NA	NA	NA	NA	NA	NA	39460976	13012859	13275	1055	38	1	0	0	6109869	2014924	265115	14269	0	0	2741	14269	3171226	52.28	1306	798	678	1463	17.03	0	0	563	0	NA	NA
Positive-Control_Extraction_Batch04	NA	NA	NA	NA	NA	NA	NA	NA	NA	NA	NA	NA	NA	NA	NA	NA	37566465	11054576	10965	737	27	1	0	0	4740381	1425794	184061	14347	0	0	2001	14347	2292398	53.29	1309	794	491	1067	17.89	0	0	481	0	NA	NA
Positive-Control_Extraction_Batch05	NA	NA	NA	NA	NA	NA	NA	NA	NA	NA	NA	NA	NA	NA	NA	NA	32738361	11571428	9804	612	12	1	0	0	4140443	1064024	84118	14260	0	0	1930	14260	1972732	54.62	1056	728	537	1098	11.66	0	0	395	0	NA	NA
Positive-Control_Extraction_Batch06	NA	NA	NA	NA	NA	NA	NA	NA	NA	NA	NA	NA	NA	NA	NA	NA	42365392	10874883	12449	762	13	1	0	0	5059656	1385364	89268	14203	0	0	1996	14203	2237035	54.56	1248	779	524	1092	5.36	0	0	478	0	NA	NA
PositiveControl_TwistControl2	NA	NA	NA	NA	NA	NA	NA	NA	NA	NA	NA	NA	NA	NA	NA	NA	6730123	1345319	12450	158	5	0	0	0	2921053	242719	25321	0	0	0	1044	5078	828200	51.08	757	603	358	666	352.81	0	0	89	0	NA	NA
PositiveControl_ZymoCommunityStandard	NA	NA	NA	NA	NA	NA	NA	NA	NA	NA	NA	NA	NA	NA	NA	NA	19749771	4364866	8588	310	10	1	0	0	2511849	560201	69994	14169	0	0	1057	14169	1062315	49.4	1080	685	283	600	145.34	0	0	193	0	NA	NA
PositiveControl-TwistControl2	NA	NA	NA	NA	NA	NA	NA	NA	NA	NA	NA	NA	NA	NA	NA	NA	1697571	741445	6365	139	5	0	0	0	1665170	217657	25303	0	0	0	707	5076	588300	50.95	815	612	226	437	294.58	0	0	41	0	NA	NA
PositiveControl-ZymoCommunityStandard	NA	NA	NA	NA	NA	NA	NA	NA	NA	NA	NA	NA	NA	NA	NA	NA	4786376	1615384	2691	117	3	0	0	0	790474	213742	18716	0	0	0	302	7058	341682	50.19	1312	804	80	165	117.07	0	0	57	0	NA	NA
NEC_2	NA	NA	NA	NA	NA	NA	NA	NA	NA	NA	NA	NA	NA	NA	NA	NA	32515348	12963468	31708	510	11	4	0	0	8656949	817114	94932	49335	0	0	3295	15436	2639138	51.87	755	600	1095	2085	196.69	0	5	521	1	NA	NA
NEC_3	NA	NA	NA	NA	NA	NA	NA	NA	NA	NA	NA	NA	NA	NA	NA	NA	494698	22409	1190	2	0	0	0	0	174302	2949	0	0	0	0	21	1930	15710	53.45	746	620	8	14	190.96	0	0	1	0	NA	NA
NEC_4	NA	NA	NA	NA	NA	NA	NA	NA	NA	NA	NA	NA	NA	NA	NA	NA	42889	5824	NA	NA	NA	NA	NA	NA	NA	NA	NA	NA	NA	NA	NA	NA	NA	NA	NA	NA	NA	NA	NA	NA	NA	NA	NA	NA	NA
NEC_5	NA	NA	NA	NA	NA	NA	NA	NA	NA	NA	NA	NA	NA	NA	NA	NA	2452555	185914	1748	18	0	0	0	0	325088	26499	0	0	0	0	64	2206	56943	52.61	887	652	21	40	460.11	0	0	16	0	NA	NA
NEC_6	NA	NA	NA	NA	NA	NA	NA	NA	NA	NA	NA	NA	NA	NA	NA	NA	4118269	294603	3518	27	0	0	0	0	695092	40307	0	0	0	0	106	3369	92735	52.55	905	643	34	66	1287.54	0	0	20	0	NA	NA
NEC_7	NA	NA	NA	NA	NA	NA	NA	NA	NA	NA	NA	NA	NA	NA	NA	NA	2958931	225321	2415	26	0	0	0	0	416386	38423	0	0	0	0	63	2336	62746	52.42	1172	706	20	37	63.75	0	0	23	0	NA	NA
NEC_8	NA	NA	NA	NA	NA	NA	NA	NA	NA	NA	NA	NA	NA	NA	NA	NA	626653	182549	655	3	0	0	0	0	110624	4177	0	0	0	0	11	1432	9644	51.63	859	665	4	7	103.69	0	0	19	0	NA	NA
NEC_9	NA	NA	NA	NA	NA	NA	NA	NA	NA	NA	NA	NA	NA	NA	NA	NA	7	NA	NA	NA	NA	NA	NA	NA	NA	NA	NA	NA	NA	NA	NA	NA	NA	NA	NA	NA	NA	NA	NA	NA	NA	NA	NA	NA	NA
Negative-Control_Extraction_Batch02	NA	NA	NA	NA	NA	NA	NA	NA	NA	NA	NA	NA	NA	NA	NA	NA	13330297	2520511	58037	114	0	0	0	0	14593225	181154	0	0	0	0	640	3308	511950	49.52	767	567	200	399	1089.95	0	0	811	0	NA	NA
Negative-Control_Extraction_Batch03	NA	NA	NA	NA	NA	NA	NA	NA	NA	NA	NA	NA	NA	NA	NA	NA	23653161	4641480	61657	1477	0	0	0	0	17363889	2292104	0	0	0	0	3549	4176	3730928	52.09	1162	798	1084	2039	77.19	0	0	547	0	NA	NA
Negative-Control_Extraction_Batch05	NA	NA	NA	NA	NA	NA	NA	NA	NA	NA	NA	NA	NA	NA	NA	NA	9986070	2384332	54900	275	1	0	0	0	13437345	450741	6167	0	0	0	933	6167	873525	52.42	1022	644	262	540	410.98	0	0	463	0	NA	NA
Negative-Control_Extraction_Batch06	NA	NA	NA	NA	NA	NA	NA	NA	NA	NA	NA	NA	NA	NA	NA	NA	22119366	2610470	46977	226	0	0	0	0	12025054	367149	0	0	0	0	761	2984	721554	50.37	1011	672	220	442	521.1	0	0	484	0	NA	NA
NegativeControl_Extraction	NA	NA	NA	NA	NA	NA	NA	NA	NA	NA	NA	NA	NA	NA	NA	NA	32004628	5430979	17802	265	1	0	0	0	4796942	366578	5620	0	0	0	2050	5620	1536770	50.92	721	589	744	1340	308.63	0	0	151	4	NA	NA
NegativeControl-Extraction	NA	NA	NA	NA	NA	NA	NA	NA	NA	NA	NA	NA	NA	NA	NA	NA	7714519	3313086	12444	237	1	0	0	0	3542452	317201	5860	0	0	0	1532	5860	1160296	51.22	726	593	552	998	224.86	0	1	89	0	NA	NA
A0000-18-14	NA	NA	NA	NA	NA	NA	NA	NA	NA	NA	NA	NA	4023	14288405	8433	271	34742339	14680758	43073	983	2	0	0	0	13393236	1449939	12025	0	0	0	4608	6715	3868474	56.25	838	624	1511	2868	0	0	0	1131	0	379626	2.585874653
A0100-19-14	NA	NA	NA	NA	NA	NA	NA	NA	NA	NA	NA	NA	2901	14128729	8166	420	27414555	14396812	39812	1502	10	0	0	0	13836821	2255158	68576	0	0	0	5468	9265	4918201	54.16	953	654	1712	3297	0	0	1	1202	0	256596	1.782311251
A0200-20-14	NA	NA	NA	NA	NA	NA	NA	NA	NA	NA	NA	NA	2897	9143827	11317	156	18588883	9442281	29724	748	2	0	0	0	9031209	1086010	10893	0	0	0	2869	5726	2523405	55.97	921	651	931	1757	0	0	0	790	0	284084	3.008637426
A0300-21-14	NA	NA	NA	NA	NA	NA	NA	NA	NA	NA	NA	NA	4947	17738414	19847	581	39677436	18187338	68750	2676	45	4	0	0	24746090	4385117	316434	45754	0	0	9584	12281	9031711	55.62	977	666	2809	5655	0	0	2	2371	1	423549	2.328812496
A0400-22-14	NA	NA	NA	NA	NA	NA	NA	NA	NA	NA	NA	NA	3442	14833656	18937	184	30479284	15305038	33751	639	1	0	0	0	9926433	938809	5020	0	0	0	3044	5020	2544571	57.17	828	627	1004	1897	0	0	0	865	0	448819	2.932491902
A0500-23-14	NA	NA	NA	NA	NA	NA	NA	NA	NA	NA	NA	NA	4163	13054920	22690	162	28369825	13452716	31134	795	0	0	0	0	9850266	1197059	0	0	0	0	3408	4956	2955778	55.52	867	641	1096	2097	3.38	0	0	841	0	370781	2.756179496
A0600-24-14	NA	NA	NA	NA	NA	NA	NA	NA	NA	NA	NA	NA	4972	11165275	27941	200	27736439	11646250	31652	714	2	0	0	0	9592738	1040803	12271	0	0	0	3228	6784	2728471	57.05	856	629	1064	2005	0	0	0	881	0	447862	3.84554685
A0700-1-14	NA	NA	NA	NA	NA	NA	NA	NA	NA	NA	NA	NA	14962	17434178	15982	1924	32824408	17848480	50520	2603	29	3	0	0	19387392	4087271	208009	34564	0	0	8742	13528	8277952	52.27	992	682	2655	5179	0.85	0	7	1596	7	381434	2.137067134
A0800-2-14	NA	NA	NA	NA	NA	NA	NA	NA	NA	NA	NA	NA	5502	15089099	6155	579	29791549	15359587	48324	1858	18	2	0	0	17032792	2822390	119887	22575	0	0	6907	12140	6246049	54.52	934	663	2169	4168	0	0	1	1398	0	258252	1.681373334
A0900-3-14	NA	NA	NA	NA	NA	NA	NA	NA	NA	NA	NA	NA	5790	15813046	5216	657	32466633	16105701	51984	1970	24	1	0	0	18465093	3148568	148806	13762	0	0	7317	13762	6749950	54.17	953	662	2203	4355	1.48	0	1	1570	0	280992	1.744674137
A1000-4-14	NA	NA	NA	NA	NA	NA	NA	NA	NA	NA	NA	NA	7831	12869967	5874	893	25988820	13141572	38407	1790	7	0	0	0	14074787	2679064	44519	0	0	0	6132	8091	5639788	53.34	973	671	1933	3688	0	0	1	1131	0	257007	1.955679275
A1100-5-14	NA	NA	NA	NA	NA	NA	NA	NA	NA	NA	NA	NA	23528	34469787	15223	3069	75975699	35261880	113767	5486	105	18	0	0	43692377	9400360	829244	239525	0	0	18151	17675	18009893	53.75	1037	697	5098	10437	1.28	0	8	3875	7	750273	2.127716957
A1200-6-14	NA	NA	NA	NA	NA	NA	NA	NA	NA	NA	NA	NA	7052	18272142	5495	1044	36129357	18617866	60020	2253	32	3	0	0	21505777	3633435	218807	33671	0	0	8542	12422	7913768	53.7	951	666	2585	5090	1.52	0	3	1855	2	332133	1.783947741
A1300-7-14	NA	NA	NA	NA	NA	NA	NA	NA	NA	NA	NA	NA	8716	19898555	8080	986	40353856	20283252	66585	2867	34	7	0	0	24392860	4684421	280191	87935	0	0	9711	13782	9315420	53.86	1002	683	2841	5685	1.4	0	1	2066	1	366915	1.808955487
A1400-8-14	NA	NA	NA	NA	NA	NA	NA	NA	NA	NA	NA	NA	6496	16473387	7326	806	32002144	16790931	51640	2069	13	1	0	0	18453487	3165291	88972	13766	0	0	7515	13766	6860576	53.21	947	666	2342	4527	2.04	0	1	1554	2	302916	1.804045291
A1500-9-14	NA	NA	NA	NA	NA	NA	NA	NA	NA	NA	NA	NA	5244	15368807	5147	491	32380537	15664996	49699	1711	13	0	0	0	17095666	2639103	78702	0	0	0	6582	8868	5911267	54.63	925	656	2041	3981	1.86	0	1	1491	0	285307	1.821302731
A1600-10-14	NA	NA	NA	NA	NA	NA	NA	NA	NA	NA	NA	NA	7800	22679693	12107	1136	47468714	23118532	70897	2777	38	0	0	0	25413868	4468805	233744	0	0	0	10091	8942	9407411	54.84	967	668	3016	5985	1.06	0	2	2338	1	417796	1.807190872
A1700-11-14	NA	NA	NA	NA	NA	NA	NA	NA	NA	NA	NA	NA	3468	11922287	3655	227	25133843	12211410	36532	759	1	0	0	0	11150739	1123779	5035	0	0	0	3708	5035	3098081	56.18	838	621	1225	2314	0	0	0	957	0	281773	2.307456715
A1900-13-14	NA	NA	NA	NA	NA	NA	NA	NA	NA	NA	NA	NA	3012	13151451	6332	222	30542351	13495255	46516	1082	2	0	0	0	14527040	1627209	10618	0	0	0	4856	5528	4155040	56.61	856	631	1569	3001	0	0	1	1249	0	334238	2.476707554
A2000-14-14	NA	NA	NA	NA	NA	NA	NA	NA	NA	NA	NA	NA	2038	8315441	3899	135	19035636	8637388	26541	325	0	0	0	0	7195739	465217	0	0	0	0	1807	4272	1433748	57.64	763	601	614	1148	0	0	0	651	0	315875	3.657066233
A2100-15-14	NA	NA	NA	NA	NA	NA	NA	NA	NA	NA	NA	NA	3486	12405885	8297	204	29453356	12754237	40250	947	3	0	0	0	12418160	1379198	17982	0	0	0	4166	6692	3522494	56.41	844	634	1362	2588	0	0	0	1113	0	336365	2.637280458
A2200-16-14	NA	NA	NA	NA	NA	NA	NA	NA	NA	NA	NA	NA	2485	8870312	4094	130	22016512	9162599	29703	500	0	0	0	0	8509740	708856	0	0	0	0	2488	4593	2035942	57.16	822	619	842	1566	0	0	0	755	0	285578	3.11677942
A2300-17-14	NA	NA	NA	NA	NA	NA	NA	NA	NA	NA	NA	NA	4239	12525878	7786	184	30355673	12909342	42172	869	3	0	0	0	12745760	1292650	17700	0	0	0	4140	6745	3465260	57.15	837	620	1353	2578	0	0	0	1117	0	371255	2.875863077
Ac0700-25-14	NA	NA	NA	NA	NA	NA	NA	NA	NA	NA	NA	NA	2635	15309824	8716	295	30849765	15623495	45768	1562	13	0	0	0	15796256	2485618	80780	0	0	0	6040	7815	5482002	55.23	932	647	1826	3617	0	0	1	1420	0	302025	1.933146201
B0700-1-14	NA	NA	NA	NA	NA	NA	NA	NA	NA	NA	NA	NA	8828	15116701	3324	1697	27278883	15405370	48622	2574	18	2	0	0	18767038	4018588	126626	23469	0	0	8410	12831	8029701	52.53	1001	698	2571	4972	2.74	0	6	1486	9	274820	1.783923398
B0800-2-14	NA	NA	NA	NA	NA	NA	NA	NA	NA	NA	NA	NA	12879	20310697	4382	734	37801129	20717801	70167	3269	36	0	0	0	26281996	5196514	240502	0	0	0	11038	9441	10490923	53.58	992	687	3319	6510	1.33	0	1	2068	0	389109	1.878138515
B0900-3-14	NA	NA	NA	NA	NA	NA	NA	NA	NA	NA	NA	NA	9433	10349873	7333	565	21338543	10721205	43113	1452	5	0	0	0	14225296	2170012	29551	0	0	0	5347	6698	4825838	54.78	935	669	1703	3242	0	0	1	1148	0	354001	3.301876981
B1000-4-14	NA	NA	NA	NA	NA	NA	NA	NA	NA	NA	NA	NA	15996	15409363	7804	1270	25656205	15867260	64145	2946	28	3	0	0	23742577	4576444	213993	38750	0	0	10090	13828	9487200	52.73	977	692	3116	6021	0	0	1	1863	0	432827	2.727799255
B1100-5-14	NA	NA	NA	NA	NA	NA	NA	NA	NA	NA	NA	NA	28546	18488793	12592	1007	29853861	18940348	57802	3027	23	2	0	0	22499775	4616653	152508	27599	0	0	10571	13823	9792718	52.68	973	681	3311	6336	10.72	0	1	1540	1	409410	2.161575912
B1200-6-14	NA	NA	NA	NA	NA	NA	NA	NA	NA	NA	NA	NA	9007	16338326	5949	969	26996506	16643742	55582	2601	21	0	0	0	20880336	3959631	138363	0	0	0	9385	9949	8595607	53.04	952	670	2948	5658	2.44	0	1	1460	0	289491	1.739338425
B1300-7-14	NA	NA	NA	NA	NA	NA	NA	NA	NA	NA	NA	NA	11551	15735436	5688	1964	25385700	16056672	47116	2775	8	1	0	0	18528463	4155952	52419	13513	0	0	8871	13513	8377912	52.6	995	707	2809	5309	1.67	0	2	1218	1	302033	1.881043594
B1400-8-14	NA	NA	NA	NA	NA	NA	NA	NA	NA	NA	NA	NA	10383	17512362	5411	1315	29260546	17798640	59704	2776	25	3	0	0	22379288	4261186	185451	41329	0	0	9907	13799	9143679	53.31	959	675	3094	5954	0.55	0	1	1734	2	269169	1.51230094
B1500-9-14	NA	NA	NA	NA	NA	NA	NA	NA	NA	NA	NA	NA	9206	17522937	4883	1479	29145581	17811123	51305	2650	11	1	0	0	19712061	3972285	76182	10482	0	0	9212	10482	8499475	52.86	966	684	2933	5565	1.53	0	1	1362	2	272618	1.530605341
B1600-10-14	NA	NA	NA	NA	NA	NA	NA	NA	NA	NA	NA	NA	6803	17136441	4484	966	29612483	17425772	61010	2588	39	1	0	0	22515039	4122546	255531	10605	0	0	9500	10605	8840434	53.06	953	675	2893	5676	0.23	0	2	1919	2	277078	1.590047201
