# Supplementary material for: Towards geospatially-resolved public-health surveillance via wastewater sequencing
Source: Nat Commun. 2024 Sep 27;15:8386. doi: 10.1038/s41467-024-52427-x (PMC11436780; doi:10.1038/s41467-024-52427-x)
Supplement: Supplementary file 8 — Supplementary Dataset 4 [file 41467_2024_52427_MOESM8_ESM.xlsx]

## Sheet: bacterial -- xtree
effect	group	term	estimate	std.error	statistic	df	p.value	microbe	class	reg	BH	BY
fixed	NA	Wastewater Treatment Plant	0.537383	0.177858	3.02141	26.7121	0.00548933	Holophaga sp002068835	xtree_bac	Wastewater Treatment Plant	1	0.564392
ran_pars	NAME	sd__(Intercept	0.221706	NA	NA	NA	NA	Holophaga sp002068835	xtree_bac	Wastewater Treatment Plant	NA	NA
ran_pars	Residual	sd__Observation	0.955609	NA	NA	NA	NA	Holophaga sp002068835	xtree_bac	Wastewater Treatment Plant	NA	NA
fixed	NA	University Campus	0.237424	0.144095	1.64769	33.3562	0.108805	Holophaga sp002068835	xtree_bac	University Campus	1	1
ran_pars	NAME	sd__(Intercept	0.265512	NA	NA	NA	NA	Holophaga sp002068835	xtree_bac	University Campus	NA	NA
ran_pars	Residual	sd__Observation	0.954577	NA	NA	NA	NA	Holophaga sp002068835	xtree_bac	University Campus	NA	NA
fixed	NA	Dormitory	-0.135341	0.112069	-1.20766	35.2013	0.23523	Holophaga sp002068835	xtree_bac	Dormitory	1	1
ran_pars	NAME	sd__(Intercept	0.263528	NA	NA	NA	NA	Holophaga sp002068835	xtree_bac	Dormitory	NA	NA
ran_pars	Residual	sd__Observation	0.955239	NA	NA	NA	NA	Holophaga sp002068835	xtree_bac	Dormitory	NA	NA
fixed	NA	Hospital/Medical Campus	-0.173936	0.196087	-0.887034	43.0572	0.379989	Holophaga sp002068835	xtree_bac	Hospital/Medical Campus	1	1
ran_pars	NAME	sd__(Intercept	0.273849	NA	NA	NA	NA	Holophaga sp002068835	xtree_bac	Hospital/Medical Campus	NA	NA
ran_pars	Residual	sd__Observation	0.954804	NA	NA	NA	NA	Holophaga sp002068835	xtree_bac	Hospital/Medical Campus	NA	NA
fixed	NA	Primary/Secondary School	-0.183845	0.146692	-1.25327	58.3891	0.215101	Holophaga sp002068835	xtree_bac	Primary/Secondary School	1	1
ran_pars	NAME	sd__(Intercept	0.268766	NA	NA	NA	NA	Holophaga sp002068835	xtree_bac	Primary/Secondary School	NA	NA
ran_pars	Residual	sd__Observation	0.954823	NA	NA	NA	NA	Holophaga sp002068835	xtree_bac	Primary/Secondary School	NA	NA
fixed	NA	POPSIZE	7.56833572536703e-07	2.23137008965366e-07	3.39179	22.7231	0.00253827	Holophaga sp002068835	xtree_bac	Population served	1	0.371389
ran_pars	NAME	sd__(Intercept	0.220511	NA	NA	NA	NA	Holophaga sp002068835	xtree_bac	Population served	NA	NA
ran_pars	Residual	sd__Observation	0.955764	NA	NA	NA	NA	Holophaga sp002068835	xtree_bac	Population served	NA	NA
fixed	NA	sars_cov2_copies	-6.693e-08	1.32599336773725e-07	-0.504754	739.55	0.613882	Holophaga sp002068835	xtree_bac	sars_cov2_copies	1	1
ran_pars	NAME	sd__(Intercept	0.298945	NA	NA	NA	NA	Holophaga sp002068835	xtree_bac	sars_cov2_copies	NA	NA
ran_pars	Residual	sd__Observation	1.01723	NA	NA	NA	NA	Holophaga sp002068835	xtree_bac	sars_cov2_copies	NA	NA
fixed	NA	salinity	0.00299846	0.00490203	0.611677	723.171	0.540944	Holophaga sp002068835	xtree_bac	salinity	1	1
ran_pars	NAME	sd__(Intercept	0.288244	NA	NA	NA	NA	Holophaga sp002068835	xtree_bac	salinity	NA	NA
ran_pars	Residual	sd__Observation	0.986389	NA	NA	NA	NA	Holophaga sp002068835	xtree_bac	salinity	NA	NA
fixed	NA	ph_field	-0.101425	0.0485716	-2.08815	847.796	0.0370825	Holophaga sp002068835	xtree_bac	ph_field	1	0.734276
ran_pars	NAME	sd__(Intercept	0.293118	NA	NA	NA	NA	Holophaga sp002068835	xtree_bac	ph_field	NA	NA
ran_pars	Residual	sd__Observation	0.988818	NA	NA	NA	NA	Holophaga sp002068835	xtree_bac	ph_field	NA	NA
fixed	NA	dissolved_oxygen	-0.0443114	0.0194127	-2.28259	322.641	0.0231048	Holophaga sp002068835	xtree_bac	dissolved_oxygen	1	0.450745
ran_pars	NAME	sd__(Intercept	0.253019	NA	NA	NA	NA	Holophaga sp002068835	xtree_bac	dissolved_oxygen	NA	NA
ran_pars	Residual	sd__Observation	0.981739	NA	NA	NA	NA	Holophaga sp002068835	xtree_bac	dissolved_oxygen	NA	NA
fixed	NA	humidity	1.11848992895541e-05	0.00229906	0.00486498	1080.14	0.996119	Holophaga sp002068835	xtree_bac	humidity	1	1
ran_pars	NAME	sd__(Intercept	0.188809	NA	NA	NA	NA	Holophaga sp002068835	xtree_bac	humidity	NA	NA
ran_pars	Residual	sd__Observation	0.866665	NA	NA	NA	NA	Holophaga sp002068835	xtree_bac	humidity	NA	NA
fixed	NA	specific_conductivity	4.4273073206843e-06	3.34399505090573e-06	1.32396	572.348	0.186046	Holophaga sp002068835	xtree_bac	specific_conductivity	1	1
ran_pars	NAME	sd__(Intercept	0.272819	NA	NA	NA	NA	Holophaga sp002068835	xtree_bac	specific_conductivity	NA	NA
ran_pars	Residual	sd__Observation	0.975753	NA	NA	NA	NA	Holophaga sp002068835	xtree_bac	specific_conductivity	NA	NA
fixed	NA	turbidity	-0.000101457	0.000179803	-0.564267	1050.04	0.572693	Holophaga sp002068835	xtree_bac	turbidity	1	1
ran_pars	NAME	sd__(Intercept	0.290169	NA	NA	NA	NA	Holophaga sp002068835	xtree_bac	turbidity	NA	NA
ran_pars	Residual	sd__Observation	0.98316	NA	NA	NA	NA	Holophaga sp002068835	xtree_bac	turbidity	NA	NA
fixed	NA	water_temp	-0.0193255	0.013157	-1.46883	277.42	0.143011	Holophaga sp002068835	xtree_bac	water_temp	1	1
ran_pars	NAME	sd__(Intercept	0.27118	NA	NA	NA	NA	Holophaga sp002068835	xtree_bac	water_temp	NA	NA
ran_pars	Residual	sd__Observation	0.99122	NA	NA	NA	NA	Holophaga sp002068835	xtree_bac	water_temp	NA	NA
fixed	NA	air_temp	-0.00674954	0.00576391	-1.171	1142.78	0.241843	Holophaga sp002068835	xtree_bac	air_temp	1	1
ran_pars	NAME	sd__(Intercept	0.186518	NA	NA	NA	NA	Holophaga sp002068835	xtree_bac	air_temp	NA	NA
ran_pars	Residual	sd__Observation	0.865798	NA	NA	NA	NA	Holophaga sp002068835	xtree_bac	air_temp	NA	NA
fixed	NA	BUILDINGSERVED	0.0156166	0.00543399	2.87387	16.5164	0.0107592	Holophaga sp002068835	xtree_bac	Buildings served	1	1
ran_pars	NAME	sd__(Intercept	0.189077	NA	NA	NA	NA	Holophaga sp002068835	xtree_bac	Buildings served	NA	NA
ran_pars	Residual	sd__Observation	0.879312	NA	NA	NA	NA	Holophaga sp002068835	xtree_bac	Buildings served	NA	NA
fixed	NA	Wastewater Treatment Plant	-0.150642	0.122757	-1.22716	14.8477	0.238865	Bifidobacterium adolescentis	xtree_bac	Wastewater Treatment Plant	1	1
ran_pars	NAME	sd__(Intercept	0.135883	NA	NA	NA	NA	Bifidobacterium adolescentis	xtree_bac	Wastewater Treatment Plant	NA	NA
ran_pars	Residual	sd__Observation	0.821408	NA	NA	NA	NA	Bifidobacterium adolescentis	xtree_bac	Wastewater Treatment Plant	NA	NA
fixed	NA	University Campus	-0.159119	0.0907393	-1.75358	20.8897	0.0941651	Bifidobacterium adolescentis	xtree_bac	University Campus	1	1
ran_pars	NAME	sd__(Intercept	0.141979	NA	NA	NA	NA	Bifidobacterium adolescentis	xtree_bac	University Campus	NA	NA
ran_pars	Residual	sd__Observation	0.820367	NA	NA	NA	NA	Bifidobacterium adolescentis	xtree_bac	University Campus	NA	NA
fixed	NA	Dormitory	0.188946	0.0668027	2.82842	24.7801	0.00912721	Bifidobacterium adolescentis	xtree_bac	Dormitory	1	0.219758
ran_pars	NAME	sd__(Intercept	0.119946	NA	NA	NA	NA	Bifidobacterium adolescentis	xtree_bac	Dormitory	NA	NA
ran_pars	Residual	sd__Observation	0.820478	NA	NA	NA	NA	Bifidobacterium adolescentis	xtree_bac	Dormitory	NA	NA
fixed	NA	Hospital/Medical Campus	0.079724	0.129156	0.617267	24.7336	0.5427	Bifidobacterium adolescentis	xtree_bac	Hospital/Medical Campus	1	1
ran_pars	NAME	sd__(Intercept	0.150675	NA	NA	NA	NA	Bifidobacterium adolescentis	xtree_bac	Hospital/Medical Campus	NA	NA
ran_pars	Residual	sd__Observation	0.82066	NA	NA	NA	NA	Bifidobacterium adolescentis	xtree_bac	Hospital/Medical Campus	NA	NA
fixed	NA	Primary/Secondary School	-0.135235	0.103587	-1.30552	60.9266	0.196623	Bifidobacterium adolescentis	xtree_bac	Primary/Secondary School	1	1
ran_pars	NAME	sd__(Intercept	0.149315	NA	NA	NA	NA	Bifidobacterium adolescentis	xtree_bac	Primary/Secondary School	NA	NA
ran_pars	Residual	sd__Observation	0.820293	NA	NA	NA	NA	Bifidobacterium adolescentis	xtree_bac	Primary/Secondary School	NA	NA
fixed	NA	POPSIZE	-2.82859e-07	1.45373722423785e-07	-1.94574	14.9345	0.0707562	Bifidobacterium adolescentis	xtree_bac	Population served	1	1
ran_pars	NAME	sd__(Intercept	0.126773	NA	NA	NA	NA	Bifidobacterium adolescentis	xtree_bac	Population served	NA	NA
ran_pars	Residual	sd__Observation	0.813045	NA	NA	NA	NA	Bifidobacterium adolescentis	xtree_bac	Population served	NA	NA
fixed	NA	sars_cov2_copies	-7.93531e-08	1.01636296999066e-07	-0.780756	741.996	0.435195	Bifidobacterium adolescentis	xtree_bac	sars_cov2_copies	1	1
ran_pars	NAME	sd__(Intercept	0.144933	NA	NA	NA	NA	Bifidobacterium adolescentis	xtree_bac	sars_cov2_copies	NA	NA
ran_pars	Residual	sd__Observation	0.785504	NA	NA	NA	NA	Bifidobacterium adolescentis	xtree_bac	sars_cov2_copies	NA	NA
fixed	NA	salinity	-0.00392096	0.00405266	-0.967503	305.494	0.334058	Bifidobacterium adolescentis	xtree_bac	salinity	1	1
ran_pars	NAME	sd__(Intercept	0.16393	NA	NA	NA	NA	Bifidobacterium adolescentis	xtree_bac	salinity	NA	NA
ran_pars	Residual	sd__Observation	0.856109	NA	NA	NA	NA	Bifidobacterium adolescentis	xtree_bac	salinity	NA	NA
fixed	NA	ph_field	0.0364973	0.0402428	0.906927	426.648	0.364957	Bifidobacterium adolescentis	xtree_bac	ph_field	1	1
ran_pars	NAME	sd__(Intercept	0.156756	NA	NA	NA	NA	Bifidobacterium adolescentis	xtree_bac	ph_field	NA	NA
ran_pars	Residual	sd__Observation	0.854641	NA	NA	NA	NA	Bifidobacterium adolescentis	xtree_bac	ph_field	NA	NA
fixed	NA	dissolved_oxygen	0.03928	0.0146114	2.68831	61.7586	0.00921901	Bifidobacterium adolescentis	xtree_bac	dissolved_oxygen	1	0.243795
ran_pars	NAME	sd__(Intercept	0.102709	NA	NA	NA	NA	Bifidobacterium adolescentis	xtree_bac	dissolved_oxygen	NA	NA
ran_pars	Residual	sd__Observation	0.852578	NA	NA	NA	NA	Bifidobacterium adolescentis	xtree_bac	dissolved_oxygen	NA	NA
fixed	NA	humidity	0.000368561	0.00218368	0.16878	1010.22	0.866003	Bifidobacterium adolescentis	xtree_bac	humidity	1	1
ran_pars	NAME	sd__(Intercept	0.14406	NA	NA	NA	NA	Bifidobacterium adolescentis	xtree_bac	humidity	NA	NA
ran_pars	Residual	sd__Observation	0.830711	NA	NA	NA	NA	Bifidobacterium adolescentis	xtree_bac	humidity	NA	NA
fixed	NA	specific_conductivity	-1.25546e-06	2.78747495239205e-06	-0.450392	232.845	0.652847	Bifidobacterium adolescentis	xtree_bac	specific_conductivity	1	1
ran_pars	NAME	sd__(Intercept	0.163721	NA	NA	NA	NA	Bifidobacterium adolescentis	xtree_bac	specific_conductivity	NA	NA
ran_pars	Residual	sd__Observation	0.857671	NA	NA	NA	NA	Bifidobacterium adolescentis	xtree_bac	specific_conductivity	NA	NA
fixed	NA	turbidity	-0.000146167	0.000154212	-0.947833	995.694	0.343444	Bifidobacterium adolescentis	xtree_bac	turbidity	1	1
ran_pars	NAME	sd__(Intercept	0.163156	NA	NA	NA	NA	Bifidobacterium adolescentis	xtree_bac	turbidity	NA	NA
ran_pars	Residual	sd__Observation	0.853628	NA	NA	NA	NA	Bifidobacterium adolescentis	xtree_bac	turbidity	NA	NA
fixed	NA	water_temp	0.00315851	0.0105491	0.299411	111.48	0.765184	Bifidobacterium adolescentis	xtree_bac	water_temp	1	1
ran_pars	NAME	sd__(Intercept	0.16627	NA	NA	NA	NA	Bifidobacterium adolescentis	xtree_bac	water_temp	NA	NA
ran_pars	Residual	sd__Observation	0.853488	NA	NA	NA	NA	Bifidobacterium adolescentis	xtree_bac	water_temp	NA	NA
fixed	NA	air_temp	-0.0107125	0.00549469	-1.9496	1138.87	0.0514685	Bifidobacterium adolescentis	xtree_bac	air_temp	1	0.554664
ran_pars	NAME	sd__(Intercept	0.152033	NA	NA	NA	NA	Bifidobacterium adolescentis	xtree_bac	air_temp	NA	NA
ran_pars	Residual	sd__Observation	0.827834	NA	NA	NA	NA	Bifidobacterium adolescentis	xtree_bac	air_temp	NA	NA
fixed	NA	BUILDINGSERVED	-0.0104871	0.00389999	-2.68902	10.9634	0.0211212	Bifidobacterium adolescentis	xtree_bac	Buildings served	1	1
ran_pars	NAME	sd__(Intercept	0.0966376	NA	NA	NA	NA	Bifidobacterium adolescentis	xtree_bac	Buildings served	NA	NA
ran_pars	Residual	sd__Observation	0.916267	NA	NA	NA	NA	Bifidobacterium adolescentis	xtree_bac	Buildings served	NA	NA
fixed	NA	Wastewater Treatment Plant	-0.179359	0.109228	-1.64207	22.5849	0.114429	Bifidobacterium bifidum	xtree_bac	Wastewater Treatment Plant	1	1
ran_pars	NAME	sd__(Intercept	0.13119	NA	NA	NA	NA	Bifidobacterium bifidum	xtree_bac	Wastewater Treatment Plant	NA	NA
ran_pars	Residual	sd__Observation	0.636135	NA	NA	NA	NA	Bifidobacterium bifidum	xtree_bac	Wastewater Treatment Plant	NA	NA
fixed	NA	University Campus	-0.0995278	0.0801932	-1.2411	26.4011	0.225484	Bifidobacterium bifidum	xtree_bac	University Campus	1	1
ran_pars	NAME	sd__(Intercept	0.1365	NA	NA	NA	NA	Bifidobacterium bifidum	xtree_bac	University Campus	NA	NA
ran_pars	Residual	sd__Observation	0.636055	NA	NA	NA	NA	Bifidobacterium bifidum	xtree_bac	University Campus	NA	NA
fixed	NA	Dormitory	0.136634	0.0602399	2.26817	29.7883	0.0307342	Bifidobacterium bifidum	xtree_bac	Dormitory	1	0.559421
ran_pars	NAME	sd__(Intercept	0.124876	NA	NA	NA	NA	Bifidobacterium bifidum	xtree_bac	Dormitory	NA	NA
ran_pars	Residual	sd__Observation	0.635966	NA	NA	NA	NA	Bifidobacterium bifidum	xtree_bac	Dormitory	NA	NA
fixed	NA	Hospital/Medical Campus	-0.0515538	0.111191	-0.463652	32.8198	0.645958	Bifidobacterium bifidum	xtree_bac	Hospital/Medical Campus	1	1
ran_pars	NAME	sd__(Intercept	0.140686	NA	NA	NA	NA	Bifidobacterium bifidum	xtree_bac	Hospital/Medical Campus	NA	NA
ran_pars	Residual	sd__Observation	0.63612	NA	NA	NA	NA	Bifidobacterium bifidum	xtree_bac	Hospital/Medical Campus	NA	NA
fixed	NA	Primary/Secondary School	-0.000794417	0.0864751	-0.00918666	59.3355	0.992701	Bifidobacterium bifidum	xtree_bac	Primary/Secondary School	1	1
ran_pars	NAME	sd__(Intercept	0.139726	NA	NA	NA	NA	Bifidobacterium bifidum	xtree_bac	Primary/Secondary School	NA	NA
ran_pars	Residual	sd__Observation	0.636247	NA	NA	NA	NA	Bifidobacterium bifidum	xtree_bac	Primary/Secondary School	NA	NA
fixed	NA	POPSIZE	-2.02605e-07	1.37436899835118e-07	-1.47416	19.2289	0.156621	Bifidobacterium bifidum	xtree_bac	Population served	1	1
ran_pars	NAME	sd__(Intercept	0.132111	NA	NA	NA	NA	Bifidobacterium bifidum	xtree_bac	Population served	NA	NA
ran_pars	Residual	sd__Observation	0.636849	NA	NA	NA	NA	Bifidobacterium bifidum	xtree_bac	Population served	NA	NA
fixed	NA	sars_cov2_copies	-3.80915e-08	7.58935626610358e-08	-0.501907	740.675	0.615882	Bifidobacterium bifidum	xtree_bac	sars_cov2_copies	1	1
ran_pars	NAME	sd__(Intercept	0.140353	NA	NA	NA	NA	Bifidobacterium bifidum	xtree_bac	sars_cov2_copies	NA	NA
ran_pars	Residual	sd__Observation	0.584067	NA	NA	NA	NA	Bifidobacterium bifidum	xtree_bac	sars_cov2_copies	NA	NA
fixed	NA	salinity	-0.000616408	0.0031096	-0.198227	508.082	0.842947	Bifidobacterium bifidum	xtree_bac	salinity	1	1
ran_pars	NAME	sd__(Intercept	0.15234	NA	NA	NA	NA	Bifidobacterium bifidum	xtree_bac	salinity	NA	NA
ran_pars	Residual	sd__Observation	0.639258	NA	NA	NA	NA	Bifidobacterium bifidum	xtree_bac	salinity	NA	NA
fixed	NA	ph_field	0.0708185	0.030438	2.32665	581.651	0.0203267	Bifidobacterium bifidum	xtree_bac	ph_field	1	0.505403
ran_pars	NAME	sd__(Intercept	0.135632	NA	NA	NA	NA	Bifidobacterium bifidum	xtree_bac	ph_field	NA	NA
ran_pars	Residual	sd__Observation	0.637192	NA	NA	NA	NA	Bifidobacterium bifidum	xtree_bac	ph_field	NA	NA
fixed	NA	dissolved_oxygen	0.0206639	0.0120513	1.71466	186.907	0.0880642	Bifidobacterium bifidum	xtree_bac	dissolved_oxygen	1	1
ran_pars	NAME	sd__(Intercept	0.133314	NA	NA	NA	NA	Bifidobacterium bifidum	xtree_bac	dissolved_oxygen	NA	NA
ran_pars	Residual	sd__Observation	0.632596	NA	NA	NA	NA	Bifidobacterium bifidum	xtree_bac	dissolved_oxygen	NA	NA
fixed	NA	humidity	-0.00283527	0.00170183	-1.66601	1067.65	0.0960041	Bifidobacterium bifidum	xtree_bac	humidity	1	1
ran_pars	NAME	sd__(Intercept	0.131701	NA	NA	NA	NA	Bifidobacterium bifidum	xtree_bac	humidity	NA	NA
ran_pars	Residual	sd__Observation	0.64311	NA	NA	NA	NA	Bifidobacterium bifidum	xtree_bac	humidity	NA	NA
fixed	NA	specific_conductivity	1.36231494530417e-06	2.15031469818372e-06	0.633542	411.146	0.526732	Bifidobacterium bifidum	xtree_bac	specific_conductivity	1	1
ran_pars	NAME	sd__(Intercept	0.153509	NA	NA	NA	NA	Bifidobacterium bifidum	xtree_bac	specific_conductivity	NA	NA
ran_pars	Residual	sd__Observation	0.639817	NA	NA	NA	NA	Bifidobacterium bifidum	xtree_bac	specific_conductivity	NA	NA
fixed	NA	turbidity	-0.00015197	0.000115834	-1.31197	1034.57	0.189822	Bifidobacterium bifidum	xtree_bac	turbidity	1	1
ran_pars	NAME	sd__(Intercept	0.151928	NA	NA	NA	NA	Bifidobacterium bifidum	xtree_bac	turbidity	NA	NA
ran_pars	Residual	sd__Observation	0.63694	NA	NA	NA	NA	Bifidobacterium bifidum	xtree_bac	turbidity	NA	NA
fixed	NA	water_temp	-0.0161648	0.0084436	-1.91444	247.103	0.0567183	Bifidobacterium bifidum	xtree_bac	water_temp	1	1
ran_pars	NAME	sd__(Intercept	0.175457	NA	NA	NA	NA	Bifidobacterium bifidum	xtree_bac	water_temp	NA	NA
ran_pars	Residual	sd__Observation	0.634889	NA	NA	NA	NA	Bifidobacterium bifidum	xtree_bac	water_temp	NA	NA
fixed	NA	air_temp	-0.0164558	0.00424717	-3.87452	1143.18	0.000112901	Bifidobacterium bifidum	xtree_bac	air_temp	0.0501279	0.00394034
ran_pars	NAME	sd__(Intercept	0.142815	NA	NA	NA	NA	Bifidobacterium bifidum	xtree_bac	air_temp	NA	NA
ran_pars	Residual	sd__Observation	0.637503	NA	NA	NA	NA	Bifidobacterium bifidum	xtree_bac	air_temp	NA	NA
fixed	NA	BUILDINGSERVED	-0.00561385	0.00423635	-1.32516	15.3358	0.204522	Bifidobacterium bifidum	xtree_bac	Buildings served	1	1
ran_pars	NAME	sd__(Intercept	0.14709	NA	NA	NA	NA	Bifidobacterium bifidum	xtree_bac	Buildings served	NA	NA
ran_pars	Residual	sd__Observation	0.68859	NA	NA	NA	NA	Bifidobacterium bifidum	xtree_bac	Buildings served	NA	NA
fixed	NA	Wastewater Treatment Plant	-0.181978	0.0776777	-2.34273	15.0421	0.0333031	Bifidobacterium longum	xtree_bac	Wastewater Treatment Plant	1	1
ran_pars	NAME	sd__(Intercept	0.0684254	NA	NA	NA	NA	Bifidobacterium longum	xtree_bac	Wastewater Treatment Plant	NA	NA
ran_pars	Residual	sd__Observation	0.648158	NA	NA	NA	NA	Bifidobacterium longum	xtree_bac	Wastewater Treatment Plant	NA	NA
fixed	NA	University Campus	-0.103518	0.0620114	-1.66934	21.9117	0.109277	Bifidobacterium longum	xtree_bac	University Campus	1	1
ran_pars	NAME	sd__(Intercept	0.0842011	NA	NA	NA	NA	Bifidobacterium longum	xtree_bac	University Campus	NA	NA
ran_pars	Residual	sd__Observation	0.647682	NA	NA	NA	NA	Bifidobacterium longum	xtree_bac	University Campus	NA	NA
fixed	NA	Dormitory	0.149342	0.0439158	3.40065	26.3414	0.00215502	Bifidobacterium longum	xtree_bac	Dormitory	0.952518	0.0738569
ran_pars	NAME	sd__(Intercept	0.0560994	NA	NA	NA	NA	Bifidobacterium longum	xtree_bac	Dormitory	NA	NA
ran_pars	Residual	sd__Observation	0.64749	NA	NA	NA	NA	Bifidobacterium longum	xtree_bac	Dormitory	NA	NA
fixed	NA	Hospital/Medical Campus	-0.0474992	0.0897671	-0.529138	25.3114	0.60132	Bifidobacterium longum	xtree_bac	Hospital/Medical Campus	1	1
ran_pars	NAME	sd__(Intercept	0.091608	NA	NA	NA	NA	Bifidobacterium longum	xtree_bac	Hospital/Medical Campus	NA	NA
ran_pars	Residual	sd__Observation	0.647843	NA	NA	NA	NA	Bifidobacterium longum	xtree_bac	Hospital/Medical Campus	NA	NA
fixed	NA	Primary/Secondary School	-0.0130042	0.0755664	-0.17209	79.4945	0.863804	Bifidobacterium longum	xtree_bac	Primary/Secondary School	1	1
ran_pars	NAME	sd__(Intercept	0.0898853	NA	NA	NA	NA	Bifidobacterium longum	xtree_bac	Primary/Secondary School	NA	NA
ran_pars	Residual	sd__Observation	0.648035	NA	NA	NA	NA	Bifidobacterium longum	xtree_bac	Primary/Secondary School	NA	NA
fixed	NA	POPSIZE	-2.12932e-07	9.56451814567932e-08	-2.22627	13.8333	0.0431451	Bifidobacterium longum	xtree_bac	Population served	1	1
ran_pars	NAME	sd__(Intercept	0.0687997	NA	NA	NA	NA	Bifidobacterium longum	xtree_bac	Population served	NA	NA
ran_pars	Residual	sd__Observation	0.648917	NA	NA	NA	NA	Bifidobacterium longum	xtree_bac	Population served	NA	NA
fixed	NA	sars_cov2_copies	-3.30323e-08	7.78145822226267e-08	-0.4245	740.959	0.671324	Bifidobacterium longum	xtree_bac	sars_cov2_copies	1	1
ran_pars	NAME	sd__(Intercept	0.08837	NA	NA	NA	NA	Bifidobacterium longum	xtree_bac	sars_cov2_copies	NA	NA
ran_pars	Residual	sd__Observation	0.603507	NA	NA	NA	NA	Bifidobacterium longum	xtree_bac	sars_cov2_copies	NA	NA
fixed	NA	salinity	-0.00111886	0.00298899	-0.374328	198.116	0.708561	Bifidobacterium longum	xtree_bac	salinity	1	1
ran_pars	NAME	sd__(Intercept	0.0930666	NA	NA	NA	NA	Bifidobacterium longum	xtree_bac	salinity	NA	NA
ran_pars	Residual	sd__Observation	0.658296	NA	NA	NA	NA	Bifidobacterium longum	xtree_bac	salinity	NA	NA
fixed	NA	ph_field	0.100018	0.0281463	3.55351	136.483	0.000522628	Bifidobacterium longum	xtree_bac	ph_field	0.268108	0.0475748
ran_pars	NAME	sd__(Intercept	0.0381963	NA	NA	NA	NA	Bifidobacterium longum	xtree_bac	ph_field	NA	NA
ran_pars	Residual	sd__Observation	0.65716	NA	NA	NA	NA	Bifidobacterium longum	xtree_bac	ph_field	NA	NA
fixed	NA	dissolved_oxygen	0.0306079	0.0103762	2.94982	58.2893	0.00457129	Bifidobacterium longum	xtree_bac	dissolved_oxygen	1	0.151323
ran_pars	NAME	sd__(Intercept	0.0445905	NA	NA	NA	NA	Bifidobacterium longum	xtree_bac	dissolved_oxygen	NA	NA
ran_pars	Residual	sd__Observation	0.652643	NA	NA	NA	NA	Bifidobacterium longum	xtree_bac	dissolved_oxygen	NA	NA
fixed	NA	humidity	-0.000866674	0.00170058	-0.509635	925.941	0.610429	Bifidobacterium longum	xtree_bac	humidity	1	1
ran_pars	NAME	sd__(Intercept	0.0800181	NA	NA	NA	NA	Bifidobacterium longum	xtree_bac	humidity	NA	NA
ran_pars	Residual	sd__Observation	0.655609	NA	NA	NA	NA	Bifidobacterium longum	xtree_bac	humidity	NA	NA
fixed	NA	specific_conductivity	6.83798128487325e-07	2.04324526410785e-06	0.334663	150.881	0.738344	Bifidobacterium longum	xtree_bac	specific_conductivity	1	1
ran_pars	NAME	sd__(Intercept	0.0935862	NA	NA	NA	NA	Bifidobacterium longum	xtree_bac	specific_conductivity	NA	NA
ran_pars	Residual	sd__Observation	0.659103	NA	NA	NA	NA	Bifidobacterium longum	xtree_bac	specific_conductivity	NA	NA
fixed	NA	turbidity	-0.000111072	0.000117445	-0.945744	943.075	0.344522	Bifidobacterium longum	xtree_bac	turbidity	1	1
ran_pars	NAME	sd__(Intercept	0.094016	NA	NA	NA	NA	Bifidobacterium longum	xtree_bac	turbidity	NA	NA
ran_pars	Residual	sd__Observation	0.656089	NA	NA	NA	NA	Bifidobacterium longum	xtree_bac	turbidity	NA	NA
fixed	NA	water_temp	-0.00407335	0.00774037	-0.526247	86.6584	0.600061	Bifidobacterium longum	xtree_bac	water_temp	1	1
ran_pars	NAME	sd__(Intercept	0.104234	NA	NA	NA	NA	Bifidobacterium longum	xtree_bac	water_temp	NA	NA
ran_pars	Residual	sd__Observation	0.655489	NA	NA	NA	NA	Bifidobacterium longum	xtree_bac	water_temp	NA	NA
fixed	NA	air_temp	-0.0160492	0.0042902	-3.74088	1127.65	0.000192601	Bifidobacterium longum	xtree_bac	air_temp	0.0826258	0.00590881
ran_pars	NAME	sd__(Intercept	0.0890775	NA	NA	NA	NA	Bifidobacterium longum	xtree_bac	air_temp	NA	NA
ran_pars	Residual	sd__Observation	0.649795	NA	NA	NA	NA	Bifidobacterium longum	xtree_bac	air_temp	NA	NA
fixed	NA	BUILDINGSERVED	-0.00579421	0.00259445	-2.23331	14.0889	0.0422531	Bifidobacterium longum	xtree_bac	Buildings served	1	1
ran_pars	NAME	sd__(Intercept	0.0462203	NA	NA	NA	NA	Bifidobacterium longum	xtree_bac	Buildings served	NA	NA
ran_pars	Residual	sd__Observation	0.689848	NA	NA	NA	NA	Bifidobacterium longum	xtree_bac	Buildings served	NA	NA
fixed	NA	Wastewater Treatment Plant	-0.185698	0.1591	-1.16718	33.8601	0.251293	Bifidobacterium thermophilum	xtree_bac	Wastewater Treatment Plant	1	1
ran_pars	NAME	sd__(Intercept	0.220094	NA	NA	NA	NA	Bifidobacterium thermophilum	xtree_bac	Wastewater Treatment Plant	NA	NA
ran_pars	Residual	sd__Observation	0.638122	NA	NA	NA	NA	Bifidobacterium thermophilum	xtree_bac	Wastewater Treatment Plant	NA	NA
fixed	NA	University Campus	-0.121497	0.11361	-1.06942	31.3793	0.293037	Bifidobacterium thermophilum	xtree_bac	University Campus	1	1
ran_pars	NAME	sd__(Intercept	0.220231	NA	NA	NA	NA	Bifidobacterium thermophilum	xtree_bac	University Campus	NA	NA
ran_pars	Residual	sd__Observation	0.638174	NA	NA	NA	NA	Bifidobacterium thermophilum	xtree_bac	University Campus	NA	NA
fixed	NA	Dormitory	0.0241906	0.0894304	0.270496	35.6321	0.788339	Bifidobacterium thermophilum	xtree_bac	Dormitory	1	1
ran_pars	NAME	sd__(Intercept	0.225535	NA	NA	NA	NA	Bifidobacterium thermophilum	xtree_bac	Dormitory	NA	NA
ran_pars	Residual	sd__Observation	0.638148	NA	NA	NA	NA	Bifidobacterium thermophilum	xtree_bac	Dormitory	NA	NA
fixed	NA	Hospital/Medical Campus	0.464802	0.119597	3.88641	30.8452	0.00050352	Bifidobacterium thermophilum	xtree_bac	Hospital/Medical Campus	0.268376	0.0957746
ran_pars	NAME	sd__(Intercept	0.158132	NA	NA	NA	NA	Bifidobacterium thermophilum	xtree_bac	Hospital/Medical Campus	NA	NA
ran_pars	Residual	sd__Observation	0.639722	NA	NA	NA	NA	Bifidobacterium thermophilum	xtree_bac	Hospital/Medical Campus	NA	NA
fixed	NA	Primary/Secondary School	-0.0550716	0.11175	-0.49281	47.2451	0.624429	Bifidobacterium thermophilum	xtree_bac	Primary/Secondary School	1	1
ran_pars	NAME	sd__(Intercept	0.223292	NA	NA	NA	NA	Bifidobacterium thermophilum	xtree_bac	Primary/Secondary School	NA	NA
ran_pars	Residual	sd__Observation	0.638236	NA	NA	NA	NA	Bifidobacterium thermophilum	xtree_bac	Primary/Secondary School	NA	NA
fixed	NA	POPSIZE	-1.96514e-07	2.09105592328745e-07	-0.939784	25.0715	0.356295	Bifidobacterium thermophilum	xtree_bac	Population served	1	1
ran_pars	NAME	sd__(Intercept	0.222355	NA	NA	NA	NA	Bifidobacterium thermophilum	xtree_bac	Population served	NA	NA
ran_pars	Residual	sd__Observation	0.638781	NA	NA	NA	NA	Bifidobacterium thermophilum	xtree_bac	Population served	NA	NA
fixed	NA	sars_cov2_copies	4.33302748962838e-08	8.30124193129829e-08	0.521973	734.933	0.601846	Bifidobacterium thermophilum	xtree_bac	sars_cov2_copies	1	1
ran_pars	NAME	sd__(Intercept	0.254697	NA	NA	NA	NA	Bifidobacterium thermophilum	xtree_bac	sars_cov2_copies	NA	NA
ran_pars	Residual	sd__Observation	0.633993	NA	NA	NA	NA	Bifidobacterium thermophilum	xtree_bac	sars_cov2_copies	NA	NA
fixed	NA	salinity	0.00154366	0.00335131	0.460614	901.85	0.645187	Bifidobacterium thermophilum	xtree_bac	salinity	1	1
ran_pars	NAME	sd__(Intercept	0.248321	NA	NA	NA	NA	Bifidobacterium thermophilum	xtree_bac	salinity	NA	NA
ran_pars	Residual	sd__Observation	0.660683	NA	NA	NA	NA	Bifidobacterium thermophilum	xtree_bac	salinity	NA	NA
fixed	NA	ph_field	0.0100446	0.0328881	0.305416	948.481	0.760116	Bifidobacterium thermophilum	xtree_bac	ph_field	1	1
ran_pars	NAME	sd__(Intercept	0.247198	NA	NA	NA	NA	Bifidobacterium thermophilum	xtree_bac	ph_field	NA	NA
ran_pars	Residual	sd__Observation	0.659086	NA	NA	NA	NA	Bifidobacterium thermophilum	xtree_bac	ph_field	NA	NA
fixed	NA	dissolved_oxygen	0.000784912	0.0137238	0.0571935	578.334	0.954411	Bifidobacterium thermophilum	xtree_bac	dissolved_oxygen	1	1
ran_pars	NAME	sd__(Intercept	0.248912	NA	NA	NA	NA	Bifidobacterium thermophilum	xtree_bac	dissolved_oxygen	NA	NA
ran_pars	Residual	sd__Observation	0.653566	NA	NA	NA	NA	Bifidobacterium thermophilum	xtree_bac	dissolved_oxygen	NA	NA
fixed	NA	humidity	0.00229498	0.00173821	1.32031	1138.91	0.186997	Bifidobacterium thermophilum	xtree_bac	humidity	1	1
ran_pars	NAME	sd__(Intercept	0.228807	NA	NA	NA	NA	Bifidobacterium thermophilum	xtree_bac	humidity	NA	NA
ran_pars	Residual	sd__Observation	0.643919	NA	NA	NA	NA	Bifidobacterium thermophilum	xtree_bac	humidity	NA	NA
fixed	NA	specific_conductivity	3.16300411135902e-06	2.3355168593688e-06	1.35431	830.214	0.176007	Bifidobacterium thermophilum	xtree_bac	specific_conductivity	1	1
ran_pars	NAME	sd__(Intercept	0.251288	NA	NA	NA	NA	Bifidobacterium thermophilum	xtree_bac	specific_conductivity	NA	NA
ran_pars	Residual	sd__Observation	0.660801	NA	NA	NA	NA	Bifidobacterium thermophilum	xtree_bac	specific_conductivity	NA	NA
fixed	NA	turbidity	-0.000191504	0.000120973	-1.58303	1054	0.113714	Bifidobacterium thermophilum	xtree_bac	turbidity	1	1
ran_pars	NAME	sd__(Intercept	0.247131	NA	NA	NA	NA	Bifidobacterium thermophilum	xtree_bac	turbidity	NA	NA
ran_pars	Residual	sd__Observation	0.658046	NA	NA	NA	NA	Bifidobacterium thermophilum	xtree_bac	turbidity	NA	NA
fixed	NA	water_temp	0.0055665	0.00919903	0.605119	455.347	0.545402	Bifidobacterium thermophilum	xtree_bac	water_temp	1	1
ran_pars	NAME	sd__(Intercept	0.241094	NA	NA	NA	NA	Bifidobacterium thermophilum	xtree_bac	water_temp	NA	NA
ran_pars	Residual	sd__Observation	0.659002	NA	NA	NA	NA	Bifidobacterium thermophilum	xtree_bac	water_temp	NA	NA
fixed	NA	air_temp	-0.0103547	0.00430745	-2.40391	1141.36	0.0163796	Bifidobacterium thermophilum	xtree_bac	air_temp	1	0.215864
ran_pars	NAME	sd__(Intercept	0.233733	NA	NA	NA	NA	Bifidobacterium thermophilum	xtree_bac	air_temp	NA	NA
ran_pars	Residual	sd__Observation	0.641109	NA	NA	NA	NA	Bifidobacterium thermophilum	xtree_bac	air_temp	NA	NA
fixed	NA	BUILDINGSERVED	-0.00582317	0.00663278	-0.877938	17.9728	0.391563	Bifidobacterium thermophilum	xtree_bac	Buildings served	1	1
ran_pars	NAME	sd__(Intercept	0.262854	NA	NA	NA	NA	Bifidobacterium thermophilum	xtree_bac	Buildings served	NA	NA
ran_pars	Residual	sd__Observation	0.688623	NA	NA	NA	NA	Bifidobacterium thermophilum	xtree_bac	Buildings served	NA	NA
fixed	NA	Wastewater Treatment Plant	0.880975	0.115013	7.6598	23.0389	8.86566826910449e-08	Gordonia pseudoamarae	xtree_bac	Wastewater Treatment Plant	4.77859519704732e-05	2.40905627123845e-05
ran_pars	NAME	sd__(Intercept	0.126877	NA	NA	NA	NA	Gordonia pseudoamarae	xtree_bac	Wastewater Treatment Plant	NA	NA
ran_pars	Residual	sd__Observation	0.773337	NA	NA	NA	NA	Gordonia pseudoamarae	xtree_bac	Wastewater Treatment Plant	NA	NA
fixed	NA	University Campus	-0.154854	0.141522	-1.09421	34.7305	0.281396	Gordonia pseudoamarae	xtree_bac	University Campus	1	1
ran_pars	NAME	sd__(Intercept	0.276426	NA	NA	NA	NA	Gordonia pseudoamarae	xtree_bac	University Campus	NA	NA
ran_pars	Residual	sd__Observation	0.771708	NA	NA	NA	NA	Gordonia pseudoamarae	xtree_bac	University Campus	NA	NA
fixed	NA	Dormitory	-0.0452434	0.110268	-0.410306	38.8426	0.683836	Gordonia pseudoamarae	xtree_bac	Dormitory	1	1
ran_pars	NAME	sd__(Intercept	0.279859	NA	NA	NA	NA	Gordonia pseudoamarae	xtree_bac	Dormitory	NA	NA
ran_pars	Residual	sd__Observation	0.771844	NA	NA	NA	NA	Gordonia pseudoamarae	xtree_bac	Dormitory	NA	NA
fixed	NA	Hospital/Medical Campus	-0.0981385	0.185796	-0.528206	49.6139	0.599711	Gordonia pseudoamarae	xtree_bac	Hospital/Medical Campus	1	1
ran_pars	NAME	sd__(Intercept	0.281407	NA	NA	NA	NA	Gordonia pseudoamarae	xtree_bac	Hospital/Medical Campus	NA	NA
ran_pars	Residual	sd__Observation	0.771715	NA	NA	NA	NA	Gordonia pseudoamarae	xtree_bac	Hospital/Medical Campus	NA	NA
fixed	NA	Primary/Secondary School	-0.0886121	0.138324	-0.640611	51.0847	0.524639	Gordonia pseudoamarae	xtree_bac	Primary/Secondary School	1	1
ran_pars	NAME	sd__(Intercept	0.279793	NA	NA	NA	NA	Gordonia pseudoamarae	xtree_bac	Primary/Secondary School	NA	NA
ran_pars	Residual	sd__Observation	0.771767	NA	NA	NA	NA	Gordonia pseudoamarae	xtree_bac	Primary/Secondary School	NA	NA
fixed	NA	POPSIZE	1.14872697169643e-06	1.40805262894937e-07	8.15827	21.3468	5.3225952139979e-08	Gordonia pseudoamarae	xtree_bac	Population served	2.86887882034487e-05	1.44630173274468e-05
ran_pars	NAME	sd__(Intercept	0.124386	NA	NA	NA	NA	Gordonia pseudoamarae	xtree_bac	Population served	NA	NA
ran_pars	Residual	sd__Observation	0.772243	NA	NA	NA	NA	Gordonia pseudoamarae	xtree_bac	Population served	NA	NA
fixed	NA	sars_cov2_copies	1.80754364301505e-08	1.14878567316085e-07	0.157344	737.831	0.875017	Gordonia pseudoamarae	xtree_bac	sars_cov2_copies	1	1
ran_pars	NAME	sd__(Intercept	0.304707	NA	NA	NA	NA	Gordonia pseudoamarae	xtree_bac	sars_cov2_copies	NA	NA
ran_pars	Residual	sd__Observation	0.879134	NA	NA	NA	NA	Gordonia pseudoamarae	xtree_bac	sars_cov2_copies	NA	NA
fixed	NA	salinity	0.00305024	0.00403882	0.75523	937.599	0.450301	Gordonia pseudoamarae	xtree_bac	salinity	1	1
ran_pars	NAME	sd__(Intercept	0.312461	NA	NA	NA	NA	Gordonia pseudoamarae	xtree_bac	salinity	NA	NA
ran_pars	Residual	sd__Observation	0.793777	NA	NA	NA	NA	Gordonia pseudoamarae	xtree_bac	salinity	NA	NA
fixed	NA	ph_field	-0.000279565	0.0396993	-0.00704205	970.462	0.994383	Gordonia pseudoamarae	xtree_bac	ph_field	1	1
ran_pars	NAME	sd__(Intercept	0.310743	NA	NA	NA	NA	Gordonia pseudoamarae	xtree_bac	ph_field	NA	NA
ran_pars	Residual	sd__Observation	0.79358	NA	NA	NA	NA	Gordonia pseudoamarae	xtree_bac	ph_field	NA	NA
fixed	NA	dissolved_oxygen	-0.00617884	0.0166347	-0.371444	649.998	0.710428	Gordonia pseudoamarae	xtree_bac	dissolved_oxygen	1	1
ran_pars	NAME	sd__(Intercept	0.315406	NA	NA	NA	NA	Gordonia pseudoamarae	xtree_bac	dissolved_oxygen	NA	NA
ran_pars	Residual	sd__Observation	0.787146	NA	NA	NA	NA	Gordonia pseudoamarae	xtree_bac	dissolved_oxygen	NA	NA
fixed	NA	humidity	-0.000468267	0.00191256	-0.244837	1137.63	0.806627	Gordonia pseudoamarae	xtree_bac	humidity	1	1
ran_pars	NAME	sd__(Intercept	0.24495	NA	NA	NA	NA	Gordonia pseudoamarae	xtree_bac	humidity	NA	NA
ran_pars	Residual	sd__Observation	0.709123	NA	NA	NA	NA	Gordonia pseudoamarae	xtree_bac	humidity	NA	NA
fixed	NA	specific_conductivity	4.52466271809035e-06	2.7580811527482e-06	1.64051	827.019	0.101279	Gordonia pseudoamarae	xtree_bac	specific_conductivity	1	1
ran_pars	NAME	sd__(Intercept	0.290646	NA	NA	NA	NA	Gordonia pseudoamarae	xtree_bac	specific_conductivity	NA	NA
ran_pars	Residual	sd__Observation	0.781836	NA	NA	NA	NA	Gordonia pseudoamarae	xtree_bac	specific_conductivity	NA	NA
fixed	NA	turbidity	-0.000164062	0.000145556	-1.12714	1053.77	0.259941	Gordonia pseudoamarae	xtree_bac	turbidity	1	1
ran_pars	NAME	sd__(Intercept	0.315743	NA	NA	NA	NA	Gordonia pseudoamarae	xtree_bac	turbidity	NA	NA
ran_pars	Residual	sd__Observation	0.790879	NA	NA	NA	NA	Gordonia pseudoamarae	xtree_bac	turbidity	NA	NA
fixed	NA	water_temp	-0.0355363	0.011027	-3.22267	426.322	0.00136749	Gordonia pseudoamarae	xtree_bac	water_temp	0.69605	0.117602
ran_pars	NAME	sd__(Intercept	0.275256	NA	NA	NA	NA	Gordonia pseudoamarae	xtree_bac	water_temp	NA	NA
ran_pars	Residual	sd__Observation	0.79717	NA	NA	NA	NA	Gordonia pseudoamarae	xtree_bac	water_temp	NA	NA
fixed	NA	air_temp	-0.0218936	0.00477216	-4.58778	1140.99	4.97523580263215e-06	Gordonia pseudoamarae	xtree_bac	air_temp	0.00247767	0.000344124
ran_pars	NAME	sd__(Intercept	0.266146	NA	NA	NA	NA	Gordonia pseudoamarae	xtree_bac	air_temp	NA	NA
ran_pars	Residual	sd__Observation	0.709971	NA	NA	NA	NA	Gordonia pseudoamarae	xtree_bac	air_temp	NA	NA
fixed	NA	BUILDINGSERVED	-0.00203347	0.00243183	-0.836187	11.9373	0.419474	Gordonia pseudoamarae	xtree_bac	Buildings served	1	1
ran_pars	NAME	sd__(Intercept	0.077054	NA	NA	NA	NA	Gordonia pseudoamarae	xtree_bac	Buildings served	NA	NA
ran_pars	Residual	sd__Observation	0.460484	NA	NA	NA	NA	Gordonia pseudoamarae	xtree_bac	Buildings served	NA	NA
fixed	NA	Wastewater Treatment Plant	-0.286884	0.226202	-1.26827	15.7461	0.223134	Mycobacterium phocaicum	xtree_bac	Wastewater Treatment Plant	1	1
ran_pars	NAME	sd__(Intercept	0.35988	NA	NA	NA	NA	Mycobacterium phocaicum	xtree_bac	Wastewater Treatment Plant	NA	NA
ran_pars	Residual	sd__Observation	0.574999	NA	NA	NA	NA	Mycobacterium phocaicum	xtree_bac	Wastewater Treatment Plant	NA	NA
fixed	NA	University Campus	-0.21042	0.168471	-1.249	10.8907	0.237845	Mycobacterium phocaicum	xtree_bac	University Campus	1	1
ran_pars	NAME	sd__(Intercept	0.356798	NA	NA	NA	NA	Mycobacterium phocaicum	xtree_bac	University Campus	NA	NA
ran_pars	Residual	sd__Observation	0.575147	NA	NA	NA	NA	Mycobacterium phocaicum	xtree_bac	University Campus	NA	NA
fixed	NA	Dormitory	0.177253	0.125441	1.41304	11.4537	0.184239	Mycobacterium phocaicum	xtree_bac	Dormitory	1	1
ran_pars	NAME	sd__(Intercept	0.353117	NA	NA	NA	NA	Mycobacterium phocaicum	xtree_bac	Dormitory	NA	NA
ran_pars	Residual	sd__Observation	0.575202	NA	NA	NA	NA	Mycobacterium phocaicum	xtree_bac	Dormitory	NA	NA
fixed	NA	Hospital/Medical Campus	0.320625	0.197761	1.62127	17.7086	0.122628	Mycobacterium phocaicum	xtree_bac	Hospital/Medical Campus	1	1
ran_pars	NAME	sd__(Intercept	0.348354	NA	NA	NA	NA	Mycobacterium phocaicum	xtree_bac	Hospital/Medical Campus	NA	NA
ran_pars	Residual	sd__Observation	0.57526	NA	NA	NA	NA	Mycobacterium phocaicum	xtree_bac	Hospital/Medical Campus	NA	NA
fixed	NA	Primary/Secondary School	-0.145818	0.158565	-0.919608	13.5281	0.373885	Mycobacterium phocaicum	xtree_bac	Primary/Secondary School	1	1
ran_pars	NAME	sd__(Intercept	0.366867	NA	NA	NA	NA	Mycobacterium phocaicum	xtree_bac	Primary/Secondary School	NA	NA
ran_pars	Residual	sd__Observation	0.574887	NA	NA	NA	NA	Mycobacterium phocaicum	xtree_bac	Primary/Secondary School	NA	NA
fixed	NA	POPSIZE	-2.93361e-07	3.4026268398376e-07	-0.862161	10.2325	0.40835	Mycobacterium phocaicum	xtree_bac	Population served	1	1
ran_pars	NAME	sd__(Intercept	0.379927	NA	NA	NA	NA	Mycobacterium phocaicum	xtree_bac	Population served	NA	NA
ran_pars	Residual	sd__Observation	0.574893	NA	NA	NA	NA	Mycobacterium phocaicum	xtree_bac	Population served	NA	NA
fixed	NA	sars_cov2_copies	1.29281476026242e-08	6.77742750743951e-08	0.190753	741.94	0.848771	Mycobacterium phocaicum	xtree_bac	sars_cov2_copies	1	1
ran_pars	NAME	sd__(Intercept	0.103113	NA	NA	NA	NA	Mycobacterium phocaicum	xtree_bac	sars_cov2_copies	NA	NA
ran_pars	Residual	sd__Observation	0.523251	NA	NA	NA	NA	Mycobacterium phocaicum	xtree_bac	sars_cov2_copies	NA	NA
fixed	NA	salinity	0.00155032	0.00308193	0.503035	1044.18	0.615046	Mycobacterium phocaicum	xtree_bac	salinity	1	1
ran_pars	NAME	sd__(Intercept	0.47332	NA	NA	NA	NA	Mycobacterium phocaicum	xtree_bac	salinity	NA	NA
ran_pars	Residual	sd__Observation	0.589341	NA	NA	NA	NA	Mycobacterium phocaicum	xtree_bac	salinity	NA	NA
fixed	NA	ph_field	0.0504324	0.0302311	1.66823	1049.02	0.0955689	Mycobacterium phocaicum	xtree_bac	ph_field	1	1
ran_pars	NAME	sd__(Intercept	0.441861	NA	NA	NA	NA	Mycobacterium phocaicum	xtree_bac	ph_field	NA	NA
ran_pars	Residual	sd__Observation	0.588001	NA	NA	NA	NA	Mycobacterium phocaicum	xtree_bac	ph_field	NA	NA
fixed	NA	dissolved_oxygen	0.0107774	0.013028	0.827248	973.543	0.408299	Mycobacterium phocaicum	xtree_bac	dissolved_oxygen	1	1
ran_pars	NAME	sd__(Intercept	0.463201	NA	NA	NA	NA	Mycobacterium phocaicum	xtree_bac	dissolved_oxygen	NA	NA
ran_pars	Residual	sd__Observation	0.581899	NA	NA	NA	NA	Mycobacterium phocaicum	xtree_bac	dissolved_oxygen	NA	NA
fixed	NA	humidity	0.000921955	0.00159021	0.57977	1125.55	0.562186	Mycobacterium phocaicum	xtree_bac	humidity	1	1
ran_pars	NAME	sd__(Intercept	0.360132	NA	NA	NA	NA	Mycobacterium phocaicum	xtree_bac	humidity	NA	NA
ran_pars	Residual	sd__Observation	0.581625	NA	NA	NA	NA	Mycobacterium phocaicum	xtree_bac	humidity	NA	NA
fixed	NA	specific_conductivity	3.2522652844166e-06	2.16022473895496e-06	1.50552	1042.82	0.132493	Mycobacterium phocaicum	xtree_bac	specific_conductivity	1	1
ran_pars	NAME	sd__(Intercept	0.479012	NA	NA	NA	NA	Mycobacterium phocaicum	xtree_bac	specific_conductivity	NA	NA
ran_pars	Residual	sd__Observation	0.589188	NA	NA	NA	NA	Mycobacterium phocaicum	xtree_bac	specific_conductivity	NA	NA
fixed	NA	turbidity	-0.000278095	0.000108712	-2.55808	1023.71	0.0106681	Mycobacterium phocaicum	xtree_bac	turbidity	1	1
ran_pars	NAME	sd__(Intercept	0.47561	NA	NA	NA	NA	Mycobacterium phocaicum	xtree_bac	turbidity	NA	NA
ran_pars	Residual	sd__Observation	0.585779	NA	NA	NA	NA	Mycobacterium phocaicum	xtree_bac	turbidity	NA	NA
fixed	NA	water_temp	-0.00344342	0.00875757	-0.393194	945.341	0.694265	Mycobacterium phocaicum	xtree_bac	water_temp	1	1
ran_pars	NAME	sd__(Intercept	0.488429	NA	NA	NA	NA	Mycobacterium phocaicum	xtree_bac	water_temp	NA	NA
ran_pars	Residual	sd__Observation	0.575693	NA	NA	NA	NA	Mycobacterium phocaicum	xtree_bac	water_temp	NA	NA
fixed	NA	air_temp	-0.0122504	0.00390453	-3.1375	1100.23	0.00174924	Mycobacterium phocaicum	xtree_bac	air_temp	0.619232	0.0334395
ran_pars	NAME	sd__(Intercept	0.382223	NA	NA	NA	NA	Mycobacterium phocaicum	xtree_bac	air_temp	NA	NA
ran_pars	Residual	sd__Observation	0.57684	NA	NA	NA	NA	Mycobacterium phocaicum	xtree_bac	air_temp	NA	NA
fixed	NA	BUILDINGSERVED	-0.00298223	0.0122169	-0.244106	10.129	0.812022	Mycobacterium phocaicum	xtree_bac	Buildings served	1	1
ran_pars	NAME	sd__(Intercept	0.519837	NA	NA	NA	NA	Mycobacterium phocaicum	xtree_bac	Buildings served	NA	NA
ran_pars	Residual	sd__Observation	0.631527	NA	NA	NA	NA	Mycobacterium phocaicum	xtree_bac	Buildings served	NA	NA
fixed	NA	Wastewater Treatment Plant	-0.276636	0.214171	-1.29166	29.4369	0.206524	Brevilactibacter sp014164685	xtree_bac	Wastewater Treatment Plant	1	1
ran_pars	NAME	sd__(Intercept	0.3261	NA	NA	NA	NA	Brevilactibacter sp014164685	xtree_bac	Wastewater Treatment Plant	NA	NA
ran_pars	Residual	sd__Observation	0.627191	NA	NA	NA	NA	Brevilactibacter sp014164685	xtree_bac	Wastewater Treatment Plant	NA	NA
fixed	NA	University Campus	-0.195896	0.156729	-1.24991	22.5772	0.224135	Brevilactibacter sp014164685	xtree_bac	University Campus	1	1
ran_pars	NAME	sd__(Intercept	0.325034	NA	NA	NA	NA	Brevilactibacter sp014164685	xtree_bac	University Campus	NA	NA
ran_pars	Residual	sd__Observation	0.627273	NA	NA	NA	NA	Brevilactibacter sp014164685	xtree_bac	University Campus	NA	NA
fixed	NA	Dormitory	0.123349	0.121718	1.01339	26.0954	0.320177	Brevilactibacter sp014164685	xtree_bac	Dormitory	1	1
ran_pars	NAME	sd__(Intercept	0.334819	NA	NA	NA	NA	Brevilactibacter sp014164685	xtree_bac	Dormitory	NA	NA
ran_pars	Residual	sd__Observation	0.626942	NA	NA	NA	NA	Brevilactibacter sp014164685	xtree_bac	Dormitory	NA	NA
fixed	NA	Hospital/Medical Campus	-0.0878427	0.196702	-0.446577	34.7139	0.657954	Brevilactibacter sp014164685	xtree_bac	Hospital/Medical Campus	1	1
ran_pars	NAME	sd__(Intercept	0.334476	NA	NA	NA	NA	Brevilactibacter sp014164685	xtree_bac	Hospital/Medical Campus	NA	NA
ran_pars	Residual	sd__Observation	0.627185	NA	NA	NA	NA	Brevilactibacter sp014164685	xtree_bac	Hospital/Medical Campus	NA	NA
fixed	NA	Primary/Secondary School	0.166007	0.145109	1.14402	26.73	0.262757	Brevilactibacter sp014164685	xtree_bac	Primary/Secondary School	1	1
ran_pars	NAME	sd__(Intercept	0.322712	NA	NA	NA	NA	Brevilactibacter sp014164685	xtree_bac	Primary/Secondary School	NA	NA
ran_pars	Residual	sd__Observation	0.62746	NA	NA	NA	NA	Brevilactibacter sp014164685	xtree_bac	Primary/Secondary School	NA	NA
fixed	NA	POPSIZE	-2.88504e-07	3.02096137697344e-07	-0.955008	18.8133	0.351685	Brevilactibacter sp014164685	xtree_bac	Population served	1	1
ran_pars	NAME	sd__(Intercept	0.333632	NA	NA	NA	NA	Brevilactibacter sp014164685	xtree_bac	Population served	NA	NA
ran_pars	Residual	sd__Observation	0.627625	NA	NA	NA	NA	Brevilactibacter sp014164685	xtree_bac	Population served	NA	NA
fixed	NA	sars_cov2_copies	4.8011823401611e-08	7.01710233522718e-08	0.684212	729.219	0.494059	Brevilactibacter sp014164685	xtree_bac	sars_cov2_copies	1	1
ran_pars	NAME	sd__(Intercept	0.175752	NA	NA	NA	NA	Brevilactibacter sp014164685	xtree_bac	sars_cov2_copies	NA	NA
ran_pars	Residual	sd__Observation	0.537452	NA	NA	NA	NA	Brevilactibacter sp014164685	xtree_bac	sars_cov2_copies	NA	NA
fixed	NA	salinity	0.000229025	0.00282053	0.0811994	206.816	0.935362	Brevilactibacter sp014164685	xtree_bac	salinity	1	1
ran_pars	NAME	sd__(Intercept	0.106294	NA	NA	NA	NA	Brevilactibacter sp014164685	xtree_bac	salinity	NA	NA
ran_pars	Residual	sd__Observation	0.602413	NA	NA	NA	NA	Brevilactibacter sp014164685	xtree_bac	salinity	NA	NA
fixed	NA	ph_field	0.0522402	0.0276331	1.89049	240.569	0.0598941	Brevilactibacter sp014164685	xtree_bac	ph_field	1	1
ran_pars	NAME	sd__(Intercept	0.0866741	NA	NA	NA	NA	Brevilactibacter sp014164685	xtree_bac	ph_field	NA	NA
ran_pars	Residual	sd__Observation	0.601299	NA	NA	NA	NA	Brevilactibacter sp014164685	xtree_bac	ph_field	NA	NA
fixed	NA	dissolved_oxygen	0.0308482	0.00997253	3.09331	54.7587	0.00311357	Brevilactibacter sp014164685	xtree_bac	dissolved_oxygen	1	0.116124
ran_pars	NAME	sd__(Intercept	0.061928	NA	NA	NA	NA	Brevilactibacter sp014164685	xtree_bac	dissolved_oxygen	NA	NA
ran_pars	Residual	sd__Observation	0.595953	NA	NA	NA	NA	Brevilactibacter sp014164685	xtree_bac	dissolved_oxygen	NA	NA
fixed	NA	humidity	-0.00153544	0.00172873	-0.888187	1142.2	0.374627	Brevilactibacter sp014164685	xtree_bac	humidity	1	1
ran_pars	NAME	sd__(Intercept	0.325938	NA	NA	NA	NA	Brevilactibacter sp014164685	xtree_bac	humidity	NA	NA
ran_pars	Residual	sd__Observation	0.63445	NA	NA	NA	NA	Brevilactibacter sp014164685	xtree_bac	humidity	NA	NA
fixed	NA	specific_conductivity	1.87211295776645e-06	1.95293321747604e-06	0.958616	171.095	0.339105	Brevilactibacter sp014164685	xtree_bac	specific_conductivity	1	1
ran_pars	NAME	sd__(Intercept	0.113276	NA	NA	NA	NA	Brevilactibacter sp014164685	xtree_bac	specific_conductivity	NA	NA
ran_pars	Residual	sd__Observation	0.602283	NA	NA	NA	NA	Brevilactibacter sp014164685	xtree_bac	specific_conductivity	NA	NA
fixed	NA	turbidity	-0.000212862	0.000108156	-1.96811	966.354	0.0493414	Brevilactibacter sp014164685	xtree_bac	turbidity	1	1
ran_pars	NAME	sd__(Intercept	0.111184	NA	NA	NA	NA	Brevilactibacter sp014164685	xtree_bac	turbidity	NA	NA
ran_pars	Residual	sd__Observation	0.599249	NA	NA	NA	NA	Brevilactibacter sp014164685	xtree_bac	turbidity	NA	NA
fixed	NA	water_temp	-0.00681327	0.00747148	-0.911903	95.7226	0.364111	Brevilactibacter sp014164685	xtree_bac	water_temp	1	1
ran_pars	NAME	sd__(Intercept	0.121317	NA	NA	NA	NA	Brevilactibacter sp014164685	xtree_bac	water_temp	NA	NA
ran_pars	Residual	sd__Observation	0.599384	NA	NA	NA	NA	Brevilactibacter sp014164685	xtree_bac	water_temp	NA	NA
fixed	NA	air_temp	-0.0116539	0.00426189	-2.73445	1129.81	0.0063462	Brevilactibacter sp014164685	xtree_bac	air_temp	1	0.0997613
ran_pars	NAME	sd__(Intercept	0.326482	NA	NA	NA	NA	Brevilactibacter sp014164685	xtree_bac	air_temp	NA	NA
ran_pars	Residual	sd__Observation	0.631288	NA	NA	NA	NA	Brevilactibacter sp014164685	xtree_bac	air_temp	NA	NA
fixed	NA	BUILDINGSERVED	-0.00448645	0.00294837	-1.52167	9.86144	0.159488	Brevilactibacter sp014164685	xtree_bac	Buildings served	1	1
ran_pars	NAME	sd__(Intercept	0.0833216	NA	NA	NA	NA	Brevilactibacter sp014164685	xtree_bac	Buildings served	NA	NA
ran_pars	Residual	sd__Observation	0.631522	NA	NA	NA	NA	Brevilactibacter sp014164685	xtree_bac	Buildings served	NA	NA
fixed	NA	Wastewater Treatment Plant	-0.211808	0.222777	-0.950766	12.8396	0.359278	Cutibacterium acnes	xtree_bac	Wastewater Treatment Plant	1	1
ran_pars	NAME	sd__(Intercept	0.292843	NA	NA	NA	NA	Cutibacterium acnes	xtree_bac	Wastewater Treatment Plant	NA	NA
ran_pars	Residual	sd__Observation	1.04319	NA	NA	NA	NA	Cutibacterium acnes	xtree_bac	Wastewater Treatment Plant	NA	NA
fixed	NA	University Campus	-0.12042	0.160075	-0.752274	13.4363	0.464862	Cutibacterium acnes	xtree_bac	University Campus	1	1
ran_pars	NAME	sd__(Intercept	0.296686	NA	NA	NA	NA	Cutibacterium acnes	xtree_bac	University Campus	NA	NA
ran_pars	Residual	sd__Observation	1.04309	NA	NA	NA	NA	Cutibacterium acnes	xtree_bac	University Campus	NA	NA
fixed	NA	Dormitory	0.136635	0.12151	1.12448	14.9236	0.278573	Cutibacterium acnes	xtree_bac	Dormitory	1	1
ran_pars	NAME	sd__(Intercept	0.284723	NA	NA	NA	NA	Cutibacterium acnes	xtree_bac	Dormitory	NA	NA
ran_pars	Residual	sd__Observation	1.04357	NA	NA	NA	NA	Cutibacterium acnes	xtree_bac	Dormitory	NA	NA
fixed	NA	Hospital/Medical Campus	0.27965	0.212718	1.31465	18.4932	0.204698	Cutibacterium acnes	xtree_bac	Hospital/Medical Campus	1	1
ran_pars	NAME	sd__(Intercept	0.296001	NA	NA	NA	NA	Cutibacterium acnes	xtree_bac	Hospital/Medical Campus	NA	NA
ran_pars	Residual	sd__Observation	1.0426	NA	NA	NA	NA	Cutibacterium acnes	xtree_bac	Hospital/Medical Campus	NA	NA
fixed	NA	Primary/Secondary School	-0.156773	0.158426	-0.989566	24.073	0.332229	Cutibacterium acnes	xtree_bac	Primary/Secondary School	1	1
ran_pars	NAME	sd__(Intercept	0.287426	NA	NA	NA	NA	Cutibacterium acnes	xtree_bac	Primary/Secondary School	NA	NA
ran_pars	Residual	sd__Observation	1.04351	NA	NA	NA	NA	Cutibacterium acnes	xtree_bac	Primary/Secondary School	NA	NA
fixed	NA	POPSIZE	-1.90559e-07	2.8795292436946e-07	-0.661771	10.1057	0.522921	Cutibacterium acnes	xtree_bac	Population served	1	1
ran_pars	NAME	sd__(Intercept	0.29716	NA	NA	NA	NA	Cutibacterium acnes	xtree_bac	Population served	NA	NA
ran_pars	Residual	sd__Observation	1.04404	NA	NA	NA	NA	Cutibacterium acnes	xtree_bac	Population served	NA	NA
fixed	NA	sars_cov2_copies	-1.20472e-08	1.32216748069017e-07	-0.091117	737.83	0.927424	Cutibacterium acnes	xtree_bac	sars_cov2_copies	1	1
ran_pars	NAME	sd__(Intercept	0.276475	NA	NA	NA	NA	Cutibacterium acnes	xtree_bac	sars_cov2_copies	NA	NA
ran_pars	Residual	sd__Observation	1.0155	NA	NA	NA	NA	Cutibacterium acnes	xtree_bac	sars_cov2_copies	NA	NA
fixed	NA	salinity	0.00466265	0.00528259	0.882645	623.591	0.377768	Cutibacterium acnes	xtree_bac	salinity	1	1
ran_pars	NAME	sd__(Intercept	0.349778	NA	NA	NA	NA	Cutibacterium acnes	xtree_bac	salinity	NA	NA
ran_pars	Residual	sd__Observation	1.05092	NA	NA	NA	NA	Cutibacterium acnes	xtree_bac	salinity	NA	NA
fixed	NA	ph_field	0.0847448	0.0514788	1.64621	569.359	0.100273	Cutibacterium acnes	xtree_bac	ph_field	1	1
ran_pars	NAME	sd__(Intercept	0.299883	NA	NA	NA	NA	Cutibacterium acnes	xtree_bac	ph_field	NA	NA
ran_pars	Residual	sd__Observation	1.05102	NA	NA	NA	NA	Cutibacterium acnes	xtree_bac	ph_field	NA	NA
fixed	NA	dissolved_oxygen	0.0471242	0.0211918	2.2237	201.087	0.0272816	Cutibacterium acnes	xtree_bac	dissolved_oxygen	1	0.508749
ran_pars	NAME	sd__(Intercept	0.310326	NA	NA	NA	NA	Cutibacterium acnes	xtree_bac	dissolved_oxygen	NA	NA
ran_pars	Residual	sd__Observation	1.0466	NA	NA	NA	NA	Cutibacterium acnes	xtree_bac	dissolved_oxygen	NA	NA
fixed	NA	humidity	0.00822523	0.00280521	2.93212	1098.05	0.00343634	Cutibacterium acnes	xtree_bac	humidity	1	0.875395
ran_pars	NAME	sd__(Intercept	0.298846	NA	NA	NA	NA	Cutibacterium acnes	xtree_bac	humidity	NA	NA
ran_pars	Residual	sd__Observation	1.04671	NA	NA	NA	NA	Cutibacterium acnes	xtree_bac	humidity	NA	NA
fixed	NA	specific_conductivity	4.59071673007759e-06	3.67397871582479e-06	1.24952	501.492	0.212057	Cutibacterium acnes	xtree_bac	specific_conductivity	1	1
ran_pars	NAME	sd__(Intercept	0.350628	NA	NA	NA	NA	Cutibacterium acnes	xtree_bac	specific_conductivity	NA	NA
ran_pars	Residual	sd__Observation	1.05185	NA	NA	NA	NA	Cutibacterium acnes	xtree_bac	specific_conductivity	NA	NA
fixed	NA	turbidity	0.000177425	0.000192249	0.922892	1051.78	0.356275	Cutibacterium acnes	xtree_bac	turbidity	1	1
ran_pars	NAME	sd__(Intercept	0.349037	NA	NA	NA	NA	Cutibacterium acnes	xtree_bac	turbidity	NA	NA
ran_pars	Residual	sd__Observation	1.04832	NA	NA	NA	NA	Cutibacterium acnes	xtree_bac	turbidity	NA	NA
fixed	NA	water_temp	0.0960642	0.0140331	6.84557	274.279	4.97925716985134e-11	Cutibacterium acnes	xtree_bac	water_temp	2.74854995775794e-08	1.89420971841657e-07
ran_pars	NAME	sd__(Intercept	0.329751	NA	NA	NA	NA	Cutibacterium acnes	xtree_bac	water_temp	NA	NA
ran_pars	Residual	sd__Observation	1.0268	NA	NA	NA	NA	Cutibacterium acnes	xtree_bac	water_temp	NA	NA
fixed	NA	air_temp	0.0377438	0.00692381	5.45131	1143.08	6.1225615024667e-08	Cutibacterium acnes	xtree_bac	air_temp	3.28169296532215e-05	1.37008571453261e-05
ran_pars	NAME	sd__(Intercept	0.242714	NA	NA	NA	NA	Cutibacterium acnes	xtree_bac	air_temp	NA	NA
ran_pars	Residual	sd__Observation	1.03845	NA	NA	NA	NA	Cutibacterium acnes	xtree_bac	air_temp	NA	NA
fixed	NA	BUILDINGSERVED	-0.00210681	0.00605682	-0.347842	6.57169	0.738832	Cutibacterium acnes	xtree_bac	Buildings served	1	1
ran_pars	NAME	sd__(Intercept	0.202642	NA	NA	NA	NA	Cutibacterium acnes	xtree_bac	Buildings served	NA	NA
ran_pars	Residual	sd__Observation	1.05606	NA	NA	NA	NA	Cutibacterium acnes	xtree_bac	Buildings served	NA	NA
fixed	NA	Wastewater Treatment Plant	-0.25954	0.12484	-2.07899	15.8253	0.0542502	CAG-314 sp000437915	xtree_bac	Wastewater Treatment Plant	1	1
ran_pars	NAME	sd__(Intercept	0.150391	NA	NA	NA	NA	CAG-314 sp000437915	xtree_bac	Wastewater Treatment Plant	NA	NA
ran_pars	Residual	sd__Observation	0.722669	NA	NA	NA	NA	CAG-314 sp000437915	xtree_bac	Wastewater Treatment Plant	NA	NA
fixed	NA	University Campus	-0.127735	0.0958565	-1.33256	20.8518	0.197055	CAG-314 sp000437915	xtree_bac	University Campus	1	1
ran_pars	NAME	sd__(Intercept	0.167468	NA	NA	NA	NA	CAG-314 sp000437915	xtree_bac	University Campus	NA	NA
ran_pars	Residual	sd__Observation	0.722165	NA	NA	NA	NA	CAG-314 sp000437915	xtree_bac	University Campus	NA	NA
fixed	NA	Dormitory	0.09861	0.0736284	1.33929	20.8291	0.194908	CAG-314 sp000437915	xtree_bac	Dormitory	1	1
ran_pars	NAME	sd__(Intercept	0.160475	NA	NA	NA	NA	CAG-314 sp000437915	xtree_bac	Dormitory	NA	NA
ran_pars	Residual	sd__Observation	0.722672	NA	NA	NA	NA	CAG-314 sp000437915	xtree_bac	Dormitory	NA	NA
fixed	NA	Hospital/Medical Campus	-0.135206	0.131138	-1.03102	25.8682	0.312074	CAG-314 sp000437915	xtree_bac	Hospital/Medical Campus	1	1
ran_pars	NAME	sd__(Intercept	0.170216	NA	NA	NA	NA	CAG-314 sp000437915	xtree_bac	Hospital/Medical Campus	NA	NA
ran_pars	Residual	sd__Observation	0.722194	NA	NA	NA	NA	CAG-314 sp000437915	xtree_bac	Hospital/Medical Campus	NA	NA
fixed	NA	Primary/Secondary School	0.194113	0.0979536	1.98168	47.3251	0.0533401	CAG-314 sp000437915	xtree_bac	Primary/Secondary School	1	1
ran_pars	NAME	sd__(Intercept	0.157842	NA	NA	NA	NA	CAG-314 sp000437915	xtree_bac	Primary/Secondary School	NA	NA
ran_pars	Residual	sd__Observation	0.722206	NA	NA	NA	NA	CAG-314 sp000437915	xtree_bac	Primary/Secondary School	NA	NA
fixed	NA	POPSIZE	-2.99242e-07	1.57473898963924e-07	-1.90026	13.4107	0.0791127	CAG-314 sp000437915	xtree_bac	Population served	1	1
ran_pars	NAME	sd__(Intercept	0.151873	NA	NA	NA	NA	CAG-314 sp000437915	xtree_bac	Population served	NA	NA
ran_pars	Residual	sd__Observation	0.723461	NA	NA	NA	NA	CAG-314 sp000437915	xtree_bac	Population served	NA	NA
fixed	NA	sars_cov2_copies	-7.95996e-08	8.13233684616353e-08	-0.978803	741.752	0.327996	CAG-314 sp000437915	xtree_bac	sars_cov2_copies	1	1
ran_pars	NAME	sd__(Intercept	0.130527	NA	NA	NA	NA	CAG-314 sp000437915	xtree_bac	sars_cov2_copies	NA	NA
ran_pars	Residual	sd__Observation	0.627309	NA	NA	NA	NA	CAG-314 sp000437915	xtree_bac	sars_cov2_copies	NA	NA
fixed	NA	salinity	0.00201707	0.00332292	0.607019	363.13	0.544218	CAG-314 sp000437915	xtree_bac	salinity	1	1
ran_pars	NAME	sd__(Intercept	0.136796	NA	NA	NA	NA	CAG-314 sp000437915	xtree_bac	salinity	NA	NA
ran_pars	Residual	sd__Observation	0.700084	NA	NA	NA	NA	CAG-314 sp000437915	xtree_bac	salinity	NA	NA
fixed	NA	ph_field	0.072263	0.0318951	2.26565	368.97	0.0240519	CAG-314 sp000437915	xtree_bac	ph_field	1	0.564805
ran_pars	NAME	sd__(Intercept	0.106109	NA	NA	NA	NA	CAG-314 sp000437915	xtree_bac	ph_field	NA	NA
ran_pars	Residual	sd__Observation	0.689444	NA	NA	NA	NA	CAG-314 sp000437915	xtree_bac	ph_field	NA	NA
fixed	NA	dissolved_oxygen	0.034082	0.0122233	2.78829	101.968	0.00632254	CAG-314 sp000437915	xtree_bac	dissolved_oxygen	1	0.186451
ran_pars	NAME	sd__(Intercept	0.0972513	NA	NA	NA	NA	CAG-314 sp000437915	xtree_bac	dissolved_oxygen	NA	NA
ran_pars	Residual	sd__Observation	0.694295	NA	NA	NA	NA	CAG-314 sp000437915	xtree_bac	dissolved_oxygen	NA	NA
fixed	NA	humidity	9.65125017722501e-05	0.00194094	0.0497246	1059.12	0.960351	CAG-314 sp000437915	xtree_bac	humidity	1	1
ran_pars	NAME	sd__(Intercept	0.161088	NA	NA	NA	NA	CAG-314 sp000437915	xtree_bac	humidity	NA	NA
ran_pars	Residual	sd__Observation	0.731349	NA	NA	NA	NA	CAG-314 sp000437915	xtree_bac	humidity	NA	NA
fixed	NA	specific_conductivity	2.79292667625628e-06	2.28561499095216e-06	1.22196	282.909	0.22274	CAG-314 sp000437915	xtree_bac	specific_conductivity	1	1
ran_pars	NAME	sd__(Intercept	0.137022	NA	NA	NA	NA	CAG-314 sp000437915	xtree_bac	specific_conductivity	NA	NA
ran_pars	Residual	sd__Observation	0.700627	NA	NA	NA	NA	CAG-314 sp000437915	xtree_bac	specific_conductivity	NA	NA
fixed	NA	turbidity	-0.000217739	0.000125992	-1.7282	1004.19	0.084259	CAG-314 sp000437915	xtree_bac	turbidity	1	1
ran_pars	NAME	sd__(Intercept	0.132155	NA	NA	NA	NA	CAG-314 sp000437915	xtree_bac	turbidity	NA	NA
ran_pars	Residual	sd__Observation	0.697611	NA	NA	NA	NA	CAG-314 sp000437915	xtree_bac	turbidity	NA	NA
fixed	NA	water_temp	-0.011011	0.00883424	-1.2464	162.19	0.214414	CAG-314 sp000437915	xtree_bac	water_temp	1	1
ran_pars	NAME	sd__(Intercept	0.152556	NA	NA	NA	NA	CAG-314 sp000437915	xtree_bac	water_temp	NA	NA
ran_pars	Residual	sd__Observation	0.696611	NA	NA	NA	NA	CAG-314 sp000437915	xtree_bac	water_temp	NA	NA
fixed	NA	air_temp	-0.0154514	0.00484428	-3.18961	1143.3	0.00146336	CAG-314 sp000437915	xtree_bac	air_temp	0.526811	0.0288442
ran_pars	NAME	sd__(Intercept	0.168137	NA	NA	NA	NA	CAG-314 sp000437915	xtree_bac	air_temp	NA	NA
ran_pars	Residual	sd__Observation	0.726692	NA	NA	NA	NA	CAG-314 sp000437915	xtree_bac	air_temp	NA	NA
fixed	NA	BUILDINGSERVED	-0.00598454	0.00376302	-1.59036	14.0104	0.134059	CAG-314 sp000437915	xtree_bac	Buildings served	1	1
ran_pars	NAME	sd__(Intercept	0.112795	NA	NA	NA	NA	CAG-314 sp000437915	xtree_bac	Buildings served	NA	NA
ran_pars	Residual	sd__Observation	0.761561	NA	NA	NA	NA	CAG-314 sp000437915	xtree_bac	Buildings served	NA	NA
fixed	NA	Wastewater Treatment Plant	-0.342685	0.181845	-1.88449	25.0843	0.0711369	UBA11524 sp000437595	xtree_bac	Wastewater Treatment Plant	1	1
ran_pars	NAME	sd__(Intercept	0.229907	NA	NA	NA	NA	UBA11524 sp000437595	xtree_bac	Wastewater Treatment Plant	NA	NA
ran_pars	Residual	sd__Observation	0.944319	NA	NA	NA	NA	UBA11524 sp000437595	xtree_bac	Wastewater Treatment Plant	NA	NA
fixed	NA	University Campus	-0.239446	0.130551	-1.83412	27.7719	0.0773727	UBA11524 sp000437595	xtree_bac	University Campus	1	1
ran_pars	NAME	sd__(Intercept	0.232353	NA	NA	NA	NA	UBA11524 sp000437595	xtree_bac	University Campus	NA	NA
ran_pars	Residual	sd__Observation	0.94421	NA	NA	NA	NA	UBA11524 sp000437595	xtree_bac	University Campus	NA	NA
fixed	NA	Dormitory	0.344842	0.0884951	3.89673	29.6823	0.000513647	UBA11524 sp000437595	xtree_bac	Dormitory	0.245662	0.0260536
ran_pars	NAME	sd__(Intercept	0.182006	NA	NA	NA	NA	UBA11524 sp000437595	xtree_bac	Dormitory	NA	NA
ran_pars	Residual	sd__Observation	0.943959	NA	NA	NA	NA	UBA11524 sp000437595	xtree_bac	Dormitory	NA	NA
fixed	NA	Hospital/Medical Campus	-0.219387	0.181258	-1.21036	36.0861	0.234011	UBA11524 sp000437595	xtree_bac	Hospital/Medical Campus	1	1
ran_pars	NAME	sd__(Intercept	0.243558	NA	NA	NA	NA	UBA11524 sp000437595	xtree_bac	Hospital/Medical Campus	NA	NA
ran_pars	Residual	sd__Observation	0.944175	NA	NA	NA	NA	UBA11524 sp000437595	xtree_bac	Hospital/Medical Campus	NA	NA
fixed	NA	Primary/Secondary School	-0.0285811	0.139861	-0.204353	52.8373	0.838863	UBA11524 sp000437595	xtree_bac	Primary/Secondary School	1	1
ran_pars	NAME	sd__(Intercept	0.248232	NA	NA	NA	NA	UBA11524 sp000437595	xtree_bac	Primary/Secondary School	NA	NA
ran_pars	Residual	sd__Observation	0.944437	NA	NA	NA	NA	UBA11524 sp000437595	xtree_bac	Primary/Secondary School	NA	NA
fixed	NA	POPSIZE	-3.96902e-07	2.31286581468343e-07	-1.71606	20.5882	0.101161	UBA11524 sp000437595	xtree_bac	Population served	1	1
ran_pars	NAME	sd__(Intercept	0.231787	NA	NA	NA	NA	UBA11524 sp000437595	xtree_bac	Population served	NA	NA
ran_pars	Residual	sd__Observation	0.945384	NA	NA	NA	NA	UBA11524 sp000437595	xtree_bac	Population served	NA	NA
fixed	NA	sars_cov2_copies	-1.49331e-07	1.24061540892712e-07	-1.20368	735.754	0.229099	UBA11524 sp000437595	xtree_bac	sars_cov2_copies	1	1
ran_pars	NAME	sd__(Intercept	0.32426	NA	NA	NA	NA	UBA11524 sp000437595	xtree_bac	sars_cov2_copies	NA	NA
ran_pars	Residual	sd__Observation	0.949611	NA	NA	NA	NA	UBA11524 sp000437595	xtree_bac	sars_cov2_copies	NA	NA
fixed	NA	salinity	-0.0035061	0.0047057	-0.745076	648.379	0.456496	UBA11524 sp000437595	xtree_bac	salinity	1	1
ran_pars	NAME	sd__(Intercept	0.262451	NA	NA	NA	NA	UBA11524 sp000437595	xtree_bac	salinity	NA	NA
ran_pars	Residual	sd__Observation	0.952307	NA	NA	NA	NA	UBA11524 sp000437595	xtree_bac	salinity	NA	NA
fixed	NA	ph_field	0.0736494	0.0458135	1.60759	728.249	0.108358	UBA11524 sp000437595	xtree_bac	ph_field	1	1
ran_pars	NAME	sd__(Intercept	0.246035	NA	NA	NA	NA	UBA11524 sp000437595	xtree_bac	ph_field	NA	NA
ran_pars	Residual	sd__Observation	0.941939	NA	NA	NA	NA	UBA11524 sp000437595	xtree_bac	ph_field	NA	NA
fixed	NA	dissolved_oxygen	0.0458113	0.0183607	2.49508	229.548	0.0132971	UBA11524 sp000437595	xtree_bac	dissolved_oxygen	1	0.308444
ran_pars	NAME	sd__(Intercept	0.219197	NA	NA	NA	NA	UBA11524 sp000437595	xtree_bac	dissolved_oxygen	NA	NA
ran_pars	Residual	sd__Observation	0.946795	NA	NA	NA	NA	UBA11524 sp000437595	xtree_bac	dissolved_oxygen	NA	NA
fixed	NA	humidity	-0.00215968	0.00253752	-0.8511	1103.03	0.394899	UBA11524 sp000437595	xtree_bac	humidity	1	1
ran_pars	NAME	sd__(Intercept	0.236834	NA	NA	NA	NA	UBA11524 sp000437595	xtree_bac	humidity	NA	NA
ran_pars	Residual	sd__Observation	0.951624	NA	NA	NA	NA	UBA11524 sp000437595	xtree_bac	humidity	NA	NA
fixed	NA	specific_conductivity	-1.40681e-06	3.26336629994987e-06	-0.431091	535.997	0.666576	UBA11524 sp000437595	xtree_bac	specific_conductivity	1	1
ran_pars	NAME	sd__(Intercept	0.262428	NA	NA	NA	NA	UBA11524 sp000437595	xtree_bac	specific_conductivity	NA	NA
ran_pars	Residual	sd__Observation	0.954096	NA	NA	NA	NA	UBA11524 sp000437595	xtree_bac	specific_conductivity	NA	NA
fixed	NA	turbidity	-0.000208465	0.000173279	-1.20305	1046.32	0.229227	UBA11524 sp000437595	xtree_bac	turbidity	1	1
ran_pars	NAME	sd__(Intercept	0.261711	NA	NA	NA	NA	UBA11524 sp000437595	xtree_bac	turbidity	NA	NA
ran_pars	Residual	sd__Observation	0.949093	NA	NA	NA	NA	UBA11524 sp000437595	xtree_bac	turbidity	NA	NA
fixed	NA	water_temp	-0.0186364	0.0127566	-1.46092	323.309	0.145008	UBA11524 sp000437595	xtree_bac	water_temp	1	1
ran_pars	NAME	sd__(Intercept	0.280019	NA	NA	NA	NA	UBA11524 sp000437595	xtree_bac	water_temp	NA	NA
ran_pars	Residual	sd__Observation	0.947174	NA	NA	NA	NA	UBA11524 sp000437595	xtree_bac	water_temp	NA	NA
fixed	NA	air_temp	-0.0160661	0.00633415	-2.53643	1143.93	0.011331	UBA11524 sp000437595	xtree_bac	air_temp	1	0.157319
ran_pars	NAME	sd__(Intercept	0.237218	NA	NA	NA	NA	UBA11524 sp000437595	xtree_bac	air_temp	NA	NA
ran_pars	Residual	sd__Observation	0.948833	NA	NA	NA	NA	UBA11524 sp000437595	xtree_bac	air_temp	NA	NA
fixed	NA	BUILDINGSERVED	-0.0150511	0.0064614	-2.32939	15.0054	0.0342149	UBA11524 sp000437595	xtree_bac	Buildings served	1	1
ran_pars	NAME	sd__(Intercept	0.227347	NA	NA	NA	NA	UBA11524 sp000437595	xtree_bac	Buildings served	NA	NA
ran_pars	Residual	sd__Observation	1.02049	NA	NA	NA	NA	UBA11524 sp000437595	xtree_bac	Buildings served	NA	NA
fixed	NA	Wastewater Treatment Plant	-0.228225	0.134479	-1.6971	15.8755	0.109191	CAG-349 sp003539515	xtree_bac	Wastewater Treatment Plant	1	1
ran_pars	NAME	sd__(Intercept	0.169493	NA	NA	NA	NA	CAG-349 sp003539515	xtree_bac	Wastewater Treatment Plant	NA	NA
ran_pars	Residual	sd__Observation	0.703721	NA	NA	NA	NA	CAG-349 sp003539515	xtree_bac	Wastewater Treatment Plant	NA	NA
fixed	NA	University Campus	-0.121593	0.100018	-1.21571	18.8722	0.239085	CAG-349 sp003539515	xtree_bac	University Campus	1	1
ran_pars	NAME	sd__(Intercept	0.180122	NA	NA	NA	NA	CAG-349 sp003539515	xtree_bac	University Campus	NA	NA
ran_pars	Residual	sd__Observation	0.703391	NA	NA	NA	NA	CAG-349 sp003539515	xtree_bac	University Campus	NA	NA
fixed	NA	Dormitory	0.00541367	0.0796917	0.0679327	21.0897	0.946479	CAG-349 sp003539515	xtree_bac	Dormitory	1	1
ran_pars	NAME	sd__(Intercept	0.184266	NA	NA	NA	NA	CAG-349 sp003539515	xtree_bac	Dormitory	NA	NA
ran_pars	Residual	sd__Observation	0.703559	NA	NA	NA	NA	CAG-349 sp003539515	xtree_bac	Dormitory	NA	NA
fixed	NA	Hospital/Medical Campus	0.0140599	0.135815	0.103522	23.1223	0.918441	CAG-349 sp003539515	xtree_bac	Hospital/Medical Campus	1	1
ran_pars	NAME	sd__(Intercept	0.183086	NA	NA	NA	NA	CAG-349 sp003539515	xtree_bac	Hospital/Medical Campus	NA	NA
ran_pars	Residual	sd__Observation	0.703636	NA	NA	NA	NA	CAG-349 sp003539515	xtree_bac	Hospital/Medical Campus	NA	NA
fixed	NA	Primary/Secondary School	0.231554	0.0976431	2.37143	40.702	0.0225348	CAG-349 sp003539515	xtree_bac	Primary/Secondary School	1	1
ran_pars	NAME	sd__(Intercept	0.161947	NA	NA	NA	NA	CAG-349 sp003539515	xtree_bac	Primary/Secondary School	NA	NA
ran_pars	Residual	sd__Observation	0.703458	NA	NA	NA	NA	CAG-349 sp003539515	xtree_bac	Primary/Secondary School	NA	NA
fixed	NA	POPSIZE	-2.58014e-07	1.71468855041584e-07	-1.50473	13.0198	0.156262	CAG-349 sp003539515	xtree_bac	Population served	1	1
ran_pars	NAME	sd__(Intercept	0.171592	NA	NA	NA	NA	CAG-349 sp003539515	xtree_bac	Population served	NA	NA
ran_pars	Residual	sd__Observation	0.704456	NA	NA	NA	NA	CAG-349 sp003539515	xtree_bac	Population served	NA	NA
fixed	NA	sars_cov2_copies	1.1099856910853e-07	7.62825450663032e-08	1.4551	740.208	0.146066	CAG-349 sp003539515	xtree_bac	sars_cov2_copies	1	1
ran_pars	NAME	sd__(Intercept	0.146361	NA	NA	NA	NA	CAG-349 sp003539515	xtree_bac	sars_cov2_copies	NA	NA
ran_pars	Residual	sd__Observation	0.586708	NA	NA	NA	NA	CAG-349 sp003539515	xtree_bac	sars_cov2_copies	NA	NA
fixed	NA	salinity	0.00721185	0.00310953	2.31927	382.62	0.0209062	CAG-349 sp003539515	xtree_bac	salinity	1	1
ran_pars	NAME	sd__(Intercept	0.131327	NA	NA	NA	NA	CAG-349 sp003539515	xtree_bac	salinity	NA	NA
ran_pars	Residual	sd__Observation	0.652627	NA	NA	NA	NA	CAG-349 sp003539515	xtree_bac	salinity	NA	NA
fixed	NA	ph_field	0.0402511	0.0308518	1.30466	514.739	0.192591	CAG-349 sp003539515	xtree_bac	ph_field	1	1
ran_pars	NAME	sd__(Intercept	0.12415	NA	NA	NA	NA	CAG-349 sp003539515	xtree_bac	ph_field	NA	NA
ran_pars	Residual	sd__Observation	0.652875	NA	NA	NA	NA	CAG-349 sp003539515	xtree_bac	ph_field	NA	NA
fixed	NA	dissolved_oxygen	0.00870297	0.0121359	0.717126	169.234	0.474285	CAG-349 sp003539515	xtree_bac	dissolved_oxygen	1	1
ran_pars	NAME	sd__(Intercept	0.125274	NA	NA	NA	NA	CAG-349 sp003539515	xtree_bac	dissolved_oxygen	NA	NA
ran_pars	Residual	sd__Observation	0.647715	NA	NA	NA	NA	CAG-349 sp003539515	xtree_bac	dissolved_oxygen	NA	NA
fixed	NA	humidity	-0.000676868	0.00189699	-0.356811	1076.37	0.721303	CAG-349 sp003539515	xtree_bac	humidity	1	1
ran_pars	NAME	sd__(Intercept	0.174352	NA	NA	NA	NA	CAG-349 sp003539515	xtree_bac	humidity	NA	NA
ran_pars	Residual	sd__Observation	0.711846	NA	NA	NA	NA	CAG-349 sp003539515	xtree_bac	humidity	NA	NA
fixed	NA	specific_conductivity	6.25727670520925e-06	2.1429942176941e-06	2.91988	308.612	0.00375954	CAG-349 sp003539515	xtree_bac	specific_conductivity	1	0.794559
ran_pars	NAME	sd__(Intercept	0.133756	NA	NA	NA	NA	CAG-349 sp003539515	xtree_bac	specific_conductivity	NA	NA
ran_pars	Residual	sd__Observation	0.652173	NA	NA	NA	NA	CAG-349 sp003539515	xtree_bac	specific_conductivity	NA	NA
fixed	NA	turbidity	-0.000190357	0.00011792	-1.61428	1012.52	0.106778	CAG-349 sp003539515	xtree_bac	turbidity	1	1
ran_pars	NAME	sd__(Intercept	0.130105	NA	NA	NA	NA	CAG-349 sp003539515	xtree_bac	turbidity	NA	NA
ran_pars	Residual	sd__Observation	0.651861	NA	NA	NA	NA	CAG-349 sp003539515	xtree_bac	turbidity	NA	NA
fixed	NA	water_temp	-0.00322192	0.00818745	-0.393519	151.341	0.69449	CAG-349 sp003539515	xtree_bac	water_temp	1	1
ran_pars	NAME	sd__(Intercept	0.136319	NA	NA	NA	NA	CAG-349 sp003539515	xtree_bac	water_temp	NA	NA
ran_pars	Residual	sd__Observation	0.65219	NA	NA	NA	NA	CAG-349 sp003539515	xtree_bac	water_temp	NA	NA
fixed	NA	air_temp	-0.0112589	0.00473201	-2.3793	1144	0.0175087	CAG-349 sp003539515	xtree_bac	air_temp	1	0.226798
ran_pars	NAME	sd__(Intercept	0.184887	NA	NA	NA	NA	CAG-349 sp003539515	xtree_bac	air_temp	NA	NA
ran_pars	Residual	sd__Observation	0.708284	NA	NA	NA	NA	CAG-349 sp003539515	xtree_bac	air_temp	NA	NA
fixed	NA	BUILDINGSERVED	-0.00375485	0.00334388	-1.1229	14.9338	0.279208	CAG-349 sp003539515	xtree_bac	Buildings served	1	1
ran_pars	NAME	sd__(Intercept	0.102988	NA	NA	NA	NA	CAG-349 sp003539515	xtree_bac	Buildings served	NA	NA
ran_pars	Residual	sd__Observation	0.65631	NA	NA	NA	NA	CAG-349 sp003539515	xtree_bac	Buildings served	NA	NA
fixed	NA	Wastewater Treatment Plant	-0.157001	0.0742117	-2.11558	14.5592	0.0520568	CAG-475 sp000434435	xtree_bac	Wastewater Treatment Plant	1	1
ran_pars	NAME	sd__(Intercept	0.0757526	NA	NA	NA	NA	CAG-475 sp000434435	xtree_bac	Wastewater Treatment Plant	NA	NA
ran_pars	Residual	sd__Observation	0.548524	NA	NA	NA	NA	CAG-475 sp000434435	xtree_bac	Wastewater Treatment Plant	NA	NA
fixed	NA	University Campus	-0.0480041	0.0595132	-0.806613	19.8922	0.429428	CAG-475 sp000434435	xtree_bac	University Campus	1	1
ran_pars	NAME	sd__(Intercept	0.0917573	NA	NA	NA	NA	CAG-475 sp000434435	xtree_bac	University Campus	NA	NA
ran_pars	Residual	sd__Observation	0.548187	NA	NA	NA	NA	CAG-475 sp000434435	xtree_bac	University Campus	NA	NA
fixed	NA	Dormitory	0.0967084	0.0451818	2.14043	23.826	0.0427657	CAG-475 sp000434435	xtree_bac	Dormitory	1	0.719864
ran_pars	NAME	sd__(Intercept	0.082338	NA	NA	NA	NA	CAG-475 sp000434435	xtree_bac	Dormitory	NA	NA
ran_pars	Residual	sd__Observation	0.547969	NA	NA	NA	NA	CAG-475 sp000434435	xtree_bac	Dormitory	NA	NA
fixed	NA	Hospital/Medical Campus	0.00768617	0.0825498	0.0931095	23.3672	0.92661	CAG-475 sp000434435	xtree_bac	Hospital/Medical Campus	1	1
ran_pars	NAME	sd__(Intercept	0.0924453	NA	NA	NA	NA	CAG-475 sp000434435	xtree_bac	Hospital/Medical Campus	NA	NA
ran_pars	Residual	sd__Observation	0.548289	NA	NA	NA	NA	CAG-475 sp000434435	xtree_bac	Hospital/Medical Campus	NA	NA
fixed	NA	Primary/Secondary School	-0.0353611	0.0671451	-0.526637	61.5855	0.600338	CAG-475 sp000434435	xtree_bac	Primary/Secondary School	1	1
ran_pars	NAME	sd__(Intercept	0.0909032	NA	NA	NA	NA	CAG-475 sp000434435	xtree_bac	Primary/Secondary School	NA	NA
ran_pars	Residual	sd__Observation	0.548337	NA	NA	NA	NA	CAG-475 sp000434435	xtree_bac	Primary/Secondary School	NA	NA
fixed	NA	POPSIZE	-1.80759e-07	9.19409932786267e-08	-1.96604	13.0884	0.0708719	CAG-475 sp000434435	xtree_bac	Population served	1	1
ran_pars	NAME	sd__(Intercept	0.0762486	NA	NA	NA	NA	CAG-475 sp000434435	xtree_bac	Population served	NA	NA
ran_pars	Residual	sd__Observation	0.549141	NA	NA	NA	NA	CAG-475 sp000434435	xtree_bac	Population served	NA	NA
fixed	NA	sars_cov2_copies	-2.12353e-08	6.40220071387228e-08	-0.331687	741.472	0.740219	CAG-475 sp000434435	xtree_bac	sars_cov2_copies	1	1
ran_pars	NAME	sd__(Intercept	0.0780246	NA	NA	NA	NA	CAG-475 sp000434435	xtree_bac	sars_cov2_copies	NA	NA
ran_pars	Residual	sd__Observation	0.496016	NA	NA	NA	NA	CAG-475 sp000434435	xtree_bac	sars_cov2_copies	NA	NA
fixed	NA	salinity	0.000356854	0.00263205	0.13558	242.974	0.892265	CAG-475 sp000434435	xtree_bac	salinity	1	1
ran_pars	NAME	sd__(Intercept	0.0978765	NA	NA	NA	NA	CAG-475 sp000434435	xtree_bac	salinity	NA	NA
ran_pars	Residual	sd__Observation	0.563345	NA	NA	NA	NA	CAG-475 sp000434435	xtree_bac	salinity	NA	NA
fixed	NA	ph_field	0.0546807	0.0256795	2.12936	265.37	0.0341455	CAG-475 sp000434435	xtree_bac	ph_field	1	0.694633
ran_pars	NAME	sd__(Intercept	0.0760824	NA	NA	NA	NA	CAG-475 sp000434435	xtree_bac	ph_field	NA	NA
ran_pars	Residual	sd__Observation	0.562361	NA	NA	NA	NA	CAG-475 sp000434435	xtree_bac	ph_field	NA	NA
fixed	NA	dissolved_oxygen	0.0267789	0.00943757	2.83747	67.8291	0.0059917	CAG-475 sp000434435	xtree_bac	dissolved_oxygen	1	0.181125
ran_pars	NAME	sd__(Intercept	0.062998	NA	NA	NA	NA	CAG-475 sp000434435	xtree_bac	dissolved_oxygen	NA	NA
ran_pars	Residual	sd__Observation	0.556415	NA	NA	NA	NA	CAG-475 sp000434435	xtree_bac	dissolved_oxygen	NA	NA
fixed	NA	humidity	-3.51511e-05	0.00145048	-0.0242342	972.515	0.980671	CAG-475 sp000434435	xtree_bac	humidity	1	1
ran_pars	NAME	sd__(Intercept	0.0856639	NA	NA	NA	NA	CAG-475 sp000434435	xtree_bac	humidity	NA	NA
ran_pars	Residual	sd__Observation	0.554307	NA	NA	NA	NA	CAG-475 sp000434435	xtree_bac	humidity	NA	NA
fixed	NA	specific_conductivity	1.92665466961734e-06	1.8185895344137e-06	1.05942	199.836	0.290686	CAG-475 sp000434435	xtree_bac	specific_conductivity	1	1
ran_pars	NAME	sd__(Intercept	0.103115	NA	NA	NA	NA	CAG-475 sp000434435	xtree_bac	specific_conductivity	NA	NA
ran_pars	Residual	sd__Observation	0.563227	NA	NA	NA	NA	CAG-475 sp000434435	xtree_bac	specific_conductivity	NA	NA
fixed	NA	turbidity	-0.0001801	0.000101023	-1.78277	972.74	0.0749363	CAG-475 sp000434435	xtree_bac	turbidity	1	1
ran_pars	NAME	sd__(Intercept	0.0970354	NA	NA	NA	NA	CAG-475 sp000434435	xtree_bac	turbidity	NA	NA
ran_pars	Residual	sd__Observation	0.560975	NA	NA	NA	NA	CAG-475 sp000434435	xtree_bac	turbidity	NA	NA
fixed	NA	water_temp	-0.00221299	0.00685558	-0.322801	90.9623	0.747587	CAG-475 sp000434435	xtree_bac	water_temp	1	1
ran_pars	NAME	sd__(Intercept	0.103688	NA	NA	NA	NA	CAG-475 sp000434435	xtree_bac	water_temp	NA	NA
ran_pars	Residual	sd__Observation	0.561298	NA	NA	NA	NA	CAG-475 sp000434435	xtree_bac	water_temp	NA	NA
fixed	NA	air_temp	-0.0157747	0.00363093	-4.34452	1137.38	1.52046150736448e-05	CAG-475 sp000434435	xtree_bac	air_temp	0.00738944	0.000863305
ran_pars	NAME	sd__(Intercept	0.0977161	NA	NA	NA	NA	CAG-475 sp000434435	xtree_bac	air_temp	NA	NA
ran_pars	Residual	sd__Observation	0.547328	NA	NA	NA	NA	CAG-475 sp000434435	xtree_bac	air_temp	NA	NA
fixed	NA	BUILDINGSERVED	-0.00143417	0.00223751	-0.640968	15.3677	0.530987	CAG-475 sp000434435	xtree_bac	Buildings served	1	1
ran_pars	NAME	sd__(Intercept	0.0465393	NA	NA	NA	NA	CAG-475 sp000434435	xtree_bac	Buildings served	NA	NA
ran_pars	Residual	sd__Observation	0.568709	NA	NA	NA	NA	CAG-475 sp000434435	xtree_bac	Buildings served	NA	NA
fixed	NA	Wastewater Treatment Plant	-0.319974	0.260098	-1.23021	43.6575	0.225208	Proteiniclasticum sp003514505	xtree_bac	Wastewater Treatment Plant	1	1
ran_pars	NAME	sd__(Intercept	0.424462	NA	NA	NA	NA	Proteiniclasticum sp003514505	xtree_bac	Wastewater Treatment Plant	NA	NA
ran_pars	Residual	sd__Observation	0.609483	NA	NA	NA	NA	Proteiniclasticum sp003514505	xtree_bac	Wastewater Treatment Plant	NA	NA
fixed	NA	University Campus	-0.0907583	0.201281	-0.450904	30.4696	0.655252	Proteiniclasticum sp003514505	xtree_bac	University Campus	1	1
ran_pars	NAME	sd__(Intercept	0.431746	NA	NA	NA	NA	Proteiniclasticum sp003514505	xtree_bac	University Campus	NA	NA
ran_pars	Residual	sd__Observation	0.609537	NA	NA	NA	NA	Proteiniclasticum sp003514505	xtree_bac	University Campus	NA	NA
fixed	NA	Dormitory	-0.0818423	0.148943	-0.549489	33.5928	0.586305	Proteiniclasticum sp003514505	xtree_bac	Dormitory	1	1
ran_pars	NAME	sd__(Intercept	0.427645	NA	NA	NA	NA	Proteiniclasticum sp003514505	xtree_bac	Dormitory	NA	NA
ran_pars	Residual	sd__Observation	0.609676	NA	NA	NA	NA	Proteiniclasticum sp003514505	xtree_bac	Dormitory	NA	NA
fixed	NA	Hospital/Medical Campus	-0.210242	0.234004	-0.898453	45.3598	0.373689	Proteiniclasticum sp003514505	xtree_bac	Hospital/Medical Campus	1	1
ran_pars	NAME	sd__(Intercept	0.428501	NA	NA	NA	NA	Proteiniclasticum sp003514505	xtree_bac	Hospital/Medical Campus	NA	NA
ran_pars	Residual	sd__Observation	0.609506	NA	NA	NA	NA	Proteiniclasticum sp003514505	xtree_bac	Hospital/Medical Campus	NA	NA
fixed	NA	Primary/Secondary School	0.483189	0.16345	2.95619	32.5538	0.0057548	Proteiniclasticum sp003514505	xtree_bac	Primary/Secondary School	1	1
ran_pars	NAME	sd__(Intercept	0.376102	NA	NA	NA	NA	Proteiniclasticum sp003514505	xtree_bac	Primary/Secondary School	NA	NA
ran_pars	Residual	sd__Observation	0.609842	NA	NA	NA	NA	Proteiniclasticum sp003514505	xtree_bac	Primary/Secondary School	NA	NA
fixed	NA	POPSIZE	-3.2497e-07	3.87969344966065e-07	-0.837618	26.0267	0.409872	Proteiniclasticum sp003514505	xtree_bac	Population served	1	1
ran_pars	NAME	sd__(Intercept	0.434456	NA	NA	NA	NA	Proteiniclasticum sp003514505	xtree_bac	Population served	NA	NA
ran_pars	Residual	sd__Observation	0.609869	NA	NA	NA	NA	Proteiniclasticum sp003514505	xtree_bac	Population served	NA	NA
fixed	NA	sars_cov2_copies	7.95512992366614e-08	7.04960748446407e-08	1.12845	697.423	0.259518	Proteiniclasticum sp003514505	xtree_bac	sars_cov2_copies	1	1
ran_pars	NAME	sd__(Intercept	0.362752	NA	NA	NA	NA	Proteiniclasticum sp003514505	xtree_bac	sars_cov2_copies	NA	NA
ran_pars	Residual	sd__Observation	0.535473	NA	NA	NA	NA	Proteiniclasticum sp003514505	xtree_bac	sars_cov2_copies	NA	NA
fixed	NA	salinity	0.000532415	0.00258574	0.205904	265.715	0.837023	Proteiniclasticum sp003514505	xtree_bac	salinity	1	1
ran_pars	NAME	sd__(Intercept	0.100645	NA	NA	NA	NA	Proteiniclasticum sp003514505	xtree_bac	salinity	NA	NA
ran_pars	Residual	sd__Observation	0.549476	NA	NA	NA	NA	Proteiniclasticum sp003514505	xtree_bac	salinity	NA	NA
fixed	NA	ph_field	0.0861672	0.0252101	3.41797	300.35	0.000718021	Proteiniclasticum sp003514505	xtree_bac	ph_field	0.364037	0.0593804
ran_pars	NAME	sd__(Intercept	0.0818828	NA	NA	NA	NA	Proteiniclasticum sp003514505	xtree_bac	ph_field	NA	NA
ran_pars	Residual	sd__Observation	0.54642	NA	NA	NA	NA	Proteiniclasticum sp003514505	xtree_bac	ph_field	NA	NA
fixed	NA	dissolved_oxygen	-0.00654612	0.0101312	-0.646136	148.569	0.519188	Proteiniclasticum sp003514505	xtree_bac	dissolved_oxygen	1	1
ran_pars	NAME	sd__(Intercept	0.10387	NA	NA	NA	NA	Proteiniclasticum sp003514505	xtree_bac	dissolved_oxygen	NA	NA
ran_pars	Residual	sd__Observation	0.541612	NA	NA	NA	NA	Proteiniclasticum sp003514505	xtree_bac	dissolved_oxygen	NA	NA
fixed	NA	humidity	0.00139354	0.00168804	0.82554	1133.22	0.409239	Proteiniclasticum sp003514505	xtree_bac	humidity	1	1
ran_pars	NAME	sd__(Intercept	0.430678	NA	NA	NA	NA	Proteiniclasticum sp003514505	xtree_bac	humidity	NA	NA
ran_pars	Residual	sd__Observation	0.616297	NA	NA	NA	NA	Proteiniclasticum sp003514505	xtree_bac	humidity	NA	NA
fixed	NA	specific_conductivity	2.11923790757039e-06	1.79038846678745e-06	1.18367	225.355	0.237789	Proteiniclasticum sp003514505	xtree_bac	specific_conductivity	1	1
ran_pars	NAME	sd__(Intercept	0.106966	NA	NA	NA	NA	Proteiniclasticum sp003514505	xtree_bac	specific_conductivity	NA	NA
ran_pars	Residual	sd__Observation	0.549164	NA	NA	NA	NA	Proteiniclasticum sp003514505	xtree_bac	specific_conductivity	NA	NA
fixed	NA	turbidity	2.10230359208747e-06	9.8832935731381e-05	0.0212713	979.739	0.983034	Proteiniclasticum sp003514505	xtree_bac	turbidity	1	1
ran_pars	NAME	sd__(Intercept	0.0987219	NA	NA	NA	NA	Proteiniclasticum sp003514505	xtree_bac	turbidity	NA	NA
ran_pars	Residual	sd__Observation	0.548108	NA	NA	NA	NA	Proteiniclasticum sp003514505	xtree_bac	turbidity	NA	NA
fixed	NA	water_temp	-0.00574534	0.00682667	-0.841603	112.141	0.401802	Proteiniclasticum sp003514505	xtree_bac	water_temp	1	1
ran_pars	NAME	sd__(Intercept	0.111288	NA	NA	NA	NA	Proteiniclasticum sp003514505	xtree_bac	water_temp	NA	NA
ran_pars	Residual	sd__Observation	0.54704	NA	NA	NA	NA	Proteiniclasticum sp003514505	xtree_bac	water_temp	NA	NA
fixed	NA	air_temp	-0.013887	0.00414239	-3.35241	1125.01	0.000827773	Proteiniclasticum sp003514505	xtree_bac	air_temp	0.31952	0.0186844
ran_pars	NAME	sd__(Intercept	0.411672	NA	NA	NA	NA	Proteiniclasticum sp003514505	xtree_bac	air_temp	NA	NA
ran_pars	Residual	sd__Observation	0.611895	NA	NA	NA	NA	Proteiniclasticum sp003514505	xtree_bac	air_temp	NA	NA
fixed	NA	BUILDINGSERVED	0.00189332	0.00293229	0.645679	11.9122	0.530728	Proteiniclasticum sp003514505	xtree_bac	Buildings served	1	1
ran_pars	NAME	sd__(Intercept	0.0897384	NA	NA	NA	NA	Proteiniclasticum sp003514505	xtree_bac	Buildings served	NA	NA
ran_pars	Residual	sd__Observation	0.57985	NA	NA	NA	NA	Proteiniclasticum sp003514505	xtree_bac	Buildings served	NA	NA
fixed	NA	Wastewater Treatment Plant	-0.17233	0.0952951	-1.80839	20.3128	0.0853756	Anaerotignum faecicola	xtree_bac	Wastewater Treatment Plant	1	1
ran_pars	NAME	sd__(Intercept	0.107564	NA	NA	NA	NA	Anaerotignum faecicola	xtree_bac	Wastewater Treatment Plant	NA	NA
ran_pars	Residual	sd__Observation	0.619374	NA	NA	NA	NA	Anaerotignum faecicola	xtree_bac	Wastewater Treatment Plant	NA	NA
fixed	NA	University Campus	-0.0923666	0.0712992	-1.29548	25.2823	0.20686	Anaerotignum faecicola	xtree_bac	University Campus	1	1
ran_pars	NAME	sd__(Intercept	0.114857	NA	NA	NA	NA	Anaerotignum faecicola	xtree_bac	University Campus	NA	NA
ran_pars	Residual	sd__Observation	0.619233	NA	NA	NA	NA	Anaerotignum faecicola	xtree_bac	University Campus	NA	NA
fixed	NA	Dormitory	0.153011	0.051759	2.95623	29.7948	0.00603863	Anaerotignum faecicola	xtree_bac	Dormitory	1	0.157871
ran_pars	NAME	sd__(Intercept	0.0958327	NA	NA	NA	NA	Anaerotignum faecicola	xtree_bac	Dormitory	NA	NA
ran_pars	Residual	sd__Observation	0.618922	NA	NA	NA	NA	Anaerotignum faecicola	xtree_bac	Dormitory	NA	NA
fixed	NA	Hospital/Medical Campus	-0.0416385	0.100108	-0.415934	30.6691	0.680354	Anaerotignum faecicola	xtree_bac	Hospital/Medical Campus	1	1
ran_pars	NAME	sd__(Intercept	0.119447	NA	NA	NA	NA	Anaerotignum faecicola	xtree_bac	Hospital/Medical Campus	NA	NA
ran_pars	Residual	sd__Observation	0.619301	NA	NA	NA	NA	Anaerotignum faecicola	xtree_bac	Hospital/Medical Campus	NA	NA
fixed	NA	Primary/Secondary School	-0.0501689	0.0793467	-0.632274	67.2679	0.529351	Anaerotignum faecicola	xtree_bac	Primary/Secondary School	1	1
ran_pars	NAME	sd__(Intercept	0.117352	NA	NA	NA	NA	Anaerotignum faecicola	xtree_bac	Primary/Secondary School	NA	NA
ran_pars	Residual	sd__Observation	0.619391	NA	NA	NA	NA	Anaerotignum faecicola	xtree_bac	Primary/Secondary School	NA	NA
fixed	NA	POPSIZE	-1.96882e-07	1.18912449045376e-07	-1.65569	17.799	0.115308	Anaerotignum faecicola	xtree_bac	Population served	1	1
ran_pars	NAME	sd__(Intercept	0.108228	NA	NA	NA	NA	Anaerotignum faecicola	xtree_bac	Population served	NA	NA
ran_pars	Residual	sd__Observation	0.620079	NA	NA	NA	NA	Anaerotignum faecicola	xtree_bac	Population served	NA	NA
fixed	NA	sars_cov2_copies	-3.22805e-08	7.38360657675268e-08	-0.437191	741.617	0.6621	Anaerotignum faecicola	xtree_bac	sars_cov2_copies	1	1
ran_pars	NAME	sd__(Intercept	0.091242	NA	NA	NA	NA	Anaerotignum faecicola	xtree_bac	sars_cov2_copies	NA	NA
ran_pars	Residual	sd__Observation	0.57193	NA	NA	NA	NA	Anaerotignum faecicola	xtree_bac	sars_cov2_copies	NA	NA
fixed	NA	salinity	0.00162262	0.00304895	0.532189	373.738	0.594911	Anaerotignum faecicola	xtree_bac	salinity	1	1
ran_pars	NAME	sd__(Intercept	0.128175	NA	NA	NA	NA	Anaerotignum faecicola	xtree_bac	salinity	NA	NA
ran_pars	Residual	sd__Observation	0.640351	NA	NA	NA	NA	Anaerotignum faecicola	xtree_bac	salinity	NA	NA
fixed	NA	ph_field	0.00661046	0.0302762	0.218338	487.755	0.827257	Anaerotignum faecicola	xtree_bac	ph_field	1	1
ran_pars	NAME	sd__(Intercept	0.124724	NA	NA	NA	NA	Anaerotignum faecicola	xtree_bac	ph_field	NA	NA
ran_pars	Residual	sd__Observation	0.639073	NA	NA	NA	NA	Anaerotignum faecicola	xtree_bac	ph_field	NA	NA
fixed	NA	dissolved_oxygen	0.0159508	0.0116218	1.37249	127.51	0.17232	Anaerotignum faecicola	xtree_bac	dissolved_oxygen	1	1
ran_pars	NAME	sd__(Intercept	0.10954	NA	NA	NA	NA	Anaerotignum faecicola	xtree_bac	dissolved_oxygen	NA	NA
ran_pars	Residual	sd__Observation	0.634145	NA	NA	NA	NA	Anaerotignum faecicola	xtree_bac	dissolved_oxygen	NA	NA
fixed	NA	humidity	0.000980757	0.0016496	0.594543	1040.85	0.552278	Anaerotignum faecicola	xtree_bac	humidity	1	1
ran_pars	NAME	sd__(Intercept	0.113421	NA	NA	NA	NA	Anaerotignum faecicola	xtree_bac	humidity	NA	NA
ran_pars	Residual	sd__Observation	0.626457	NA	NA	NA	NA	Anaerotignum faecicola	xtree_bac	humidity	NA	NA
fixed	NA	specific_conductivity	2.87282444558529e-06	2.10372897629178e-06	1.36559	300.241	0.173091	Anaerotignum faecicola	xtree_bac	specific_conductivity	1	1
ran_pars	NAME	sd__(Intercept	0.130967	NA	NA	NA	NA	Anaerotignum faecicola	xtree_bac	specific_conductivity	NA	NA
ran_pars	Residual	sd__Observation	0.640516	NA	NA	NA	NA	Anaerotignum faecicola	xtree_bac	specific_conductivity	NA	NA
fixed	NA	turbidity	-0.000113956	0.000115452	-0.987041	1010.1	0.323859	Anaerotignum faecicola	xtree_bac	turbidity	1	1
ran_pars	NAME	sd__(Intercept	0.125919	NA	NA	NA	NA	Anaerotignum faecicola	xtree_bac	turbidity	NA	NA
ran_pars	Residual	sd__Observation	0.638453	NA	NA	NA	NA	Anaerotignum faecicola	xtree_bac	turbidity	NA	NA
fixed	NA	water_temp	-0.00584385	0.0080479	-0.726134	153.615	0.468861	Anaerotignum faecicola	xtree_bac	water_temp	1	1
ran_pars	NAME	sd__(Intercept	0.13647	NA	NA	NA	NA	Anaerotignum faecicola	xtree_bac	water_temp	NA	NA
ran_pars	Residual	sd__Observation	0.637807	NA	NA	NA	NA	Anaerotignum faecicola	xtree_bac	water_temp	NA	NA
fixed	NA	air_temp	-0.0122155	0.00413502	-2.95415	1140	0.00319971	Anaerotignum faecicola	xtree_bac	air_temp	1	0.0555815
ran_pars	NAME	sd__(Intercept	0.116062	NA	NA	NA	NA	Anaerotignum faecicola	xtree_bac	air_temp	NA	NA
ran_pars	Residual	sd__Observation	0.622816	NA	NA	NA	NA	Anaerotignum faecicola	xtree_bac	air_temp	NA	NA
fixed	NA	BUILDINGSERVED	-0.00585023	0.00355441	-1.64591	15.072	0.120471	Anaerotignum faecicola	xtree_bac	Buildings served	1	1
ran_pars	NAME	sd__(Intercept	0.11048	NA	NA	NA	NA	Anaerotignum faecicola	xtree_bac	Buildings served	NA	NA
ran_pars	Residual	sd__Observation	0.68991	NA	NA	NA	NA	Anaerotignum faecicola	xtree_bac	Buildings served	NA	NA
fixed	NA	Wastewater Treatment Plant	-0.24893	0.11297	-2.2035	11.759	0.048273	Acetatifactor intestinalis	xtree_bac	Wastewater Treatment Plant	1	1
ran_pars	NAME	sd__(Intercept	0.120403	NA	NA	NA	NA	Acetatifactor intestinalis	xtree_bac	Wastewater Treatment Plant	NA	NA
ran_pars	Residual	sd__Observation	0.794956	NA	NA	NA	NA	Acetatifactor intestinalis	xtree_bac	Wastewater Treatment Plant	NA	NA
fixed	NA	University Campus	-0.15386	0.0871589	-1.76528	15.3512	0.0973953	Acetatifactor intestinalis	xtree_bac	University Campus	1	1
ran_pars	NAME	sd__(Intercept	0.135531	NA	NA	NA	NA	Acetatifactor intestinalis	xtree_bac	University Campus	NA	NA
ran_pars	Residual	sd__Observation	0.794335	NA	NA	NA	NA	Acetatifactor intestinalis	xtree_bac	University Campus	NA	NA
fixed	NA	Dormitory	0.205737	0.0568815	3.61693	20.0269	0.00171642	Acetatifactor intestinalis	xtree_bac	Dormitory	0.768956	0.0621867
ran_pars	NAME	sd__(Intercept	0.0830262	NA	NA	NA	NA	Acetatifactor intestinalis	xtree_bac	Dormitory	NA	NA
ran_pars	Residual	sd__Observation	0.795533	NA	NA	NA	NA	Acetatifactor intestinalis	xtree_bac	Dormitory	NA	NA
fixed	NA	Hospital/Medical Campus	0.15083	0.13176	1.14473	17.4673	0.267764	Acetatifactor intestinalis	xtree_bac	Hospital/Medical Campus	1	1
ran_pars	NAME	sd__(Intercept	0.160648	NA	NA	NA	NA	Acetatifactor intestinalis	xtree_bac	Hospital/Medical Campus	NA	NA
ran_pars	Residual	sd__Observation	0.793131	NA	NA	NA	NA	Acetatifactor intestinalis	xtree_bac	Hospital/Medical Campus	NA	NA
fixed	NA	Primary/Secondary School	-0.137143	0.100715	-1.36169	44.2633	0.180186	Acetatifactor intestinalis	xtree_bac	Primary/Secondary School	1	1
ran_pars	NAME	sd__(Intercept	0.14639	NA	NA	NA	NA	Acetatifactor intestinalis	xtree_bac	Primary/Secondary School	NA	NA
ran_pars	Residual	sd__Observation	0.79395	NA	NA	NA	NA	Acetatifactor intestinalis	xtree_bac	Primary/Secondary School	NA	NA
fixed	NA	POPSIZE	-2.90804e-07	1.40553939974725e-07	-2.06899	10.3897	0.0643571	Acetatifactor intestinalis	xtree_bac	Population served	1	1
ran_pars	NAME	sd__(Intercept	0.12152	NA	NA	NA	NA	Acetatifactor intestinalis	xtree_bac	Population served	NA	NA
ran_pars	Residual	sd__Observation	0.795865	NA	NA	NA	NA	Acetatifactor intestinalis	xtree_bac	Population served	NA	NA
fixed	NA	sars_cov2_copies	-5.04408e-08	1.00943467288247e-07	-0.499694	741.974	0.617439	Acetatifactor intestinalis	xtree_bac	sars_cov2_copies	1	1
ran_pars	NAME	sd__(Intercept	0.141241	NA	NA	NA	NA	Acetatifactor intestinalis	xtree_bac	sars_cov2_copies	NA	NA
ran_pars	Residual	sd__Observation	0.780387	NA	NA	NA	NA	Acetatifactor intestinalis	xtree_bac	sars_cov2_copies	NA	NA
fixed	NA	salinity	-0.00159309	0.0039363	-0.404717	234.267	0.686055	Acetatifactor intestinalis	xtree_bac	salinity	1	1
ran_pars	NAME	sd__(Intercept	0.163757	NA	NA	NA	NA	Acetatifactor intestinalis	xtree_bac	salinity	NA	NA
ran_pars	Residual	sd__Observation	0.828006	NA	NA	NA	NA	Acetatifactor intestinalis	xtree_bac	salinity	NA	NA
fixed	NA	ph_field	0.128434	0.0370838	3.46335	157.483	0.000687199	Acetatifactor intestinalis	xtree_bac	ph_field	0.350472	0.0593804
ran_pars	NAME	sd__(Intercept	0.0924998	NA	NA	NA	NA	Acetatifactor intestinalis	xtree_bac	ph_field	NA	NA
ran_pars	Residual	sd__Observation	0.827189	NA	NA	NA	NA	Acetatifactor intestinalis	xtree_bac	ph_field	NA	NA
fixed	NA	dissolved_oxygen	0.0531761	0.0131651	4.03919	45.9164	0.000201935	Acetatifactor intestinalis	xtree_bac	dissolved_oxygen	0.105208	0.0240063
ran_pars	NAME	sd__(Intercept	0.0588237	NA	NA	NA	NA	Acetatifactor intestinalis	xtree_bac	dissolved_oxygen	NA	NA
ran_pars	Residual	sd__Observation	0.824649	NA	NA	NA	NA	Acetatifactor intestinalis	xtree_bac	dissolved_oxygen	NA	NA
fixed	NA	humidity	-4.14127e-05	0.00209076	-0.0198075	950.668	0.984201	Acetatifactor intestinalis	xtree_bac	humidity	1	1
ran_pars	NAME	sd__(Intercept	0.131649	NA	NA	NA	NA	Acetatifactor intestinalis	xtree_bac	humidity	NA	NA
ran_pars	Residual	sd__Observation	0.796901	NA	NA	NA	NA	Acetatifactor intestinalis	xtree_bac	humidity	NA	NA
fixed	NA	specific_conductivity	4.92177537881242e-07	2.71740091263966e-06	0.181121	177.077	0.85648	Acetatifactor intestinalis	xtree_bac	specific_conductivity	1	1
ran_pars	NAME	sd__(Intercept	0.167177	NA	NA	NA	NA	Acetatifactor intestinalis	xtree_bac	specific_conductivity	NA	NA
ran_pars	Residual	sd__Observation	0.829108	NA	NA	NA	NA	Acetatifactor intestinalis	xtree_bac	specific_conductivity	NA	NA
fixed	NA	turbidity	-0.000161433	0.00014926	-1.08156	979.898	0.279716	Acetatifactor intestinalis	xtree_bac	turbidity	1	1
ran_pars	NAME	sd__(Intercept	0.165581	NA	NA	NA	NA	Acetatifactor intestinalis	xtree_bac	turbidity	NA	NA
ran_pars	Residual	sd__Observation	0.824961	NA	NA	NA	NA	Acetatifactor intestinalis	xtree_bac	turbidity	NA	NA
fixed	NA	water_temp	-0.00854351	0.0105644	-0.808705	103.144	0.420547	Acetatifactor intestinalis	xtree_bac	water_temp	1	1
ran_pars	NAME	sd__(Intercept	0.190523	NA	NA	NA	NA	Acetatifactor intestinalis	xtree_bac	water_temp	NA	NA
ran_pars	Residual	sd__Observation	0.823298	NA	NA	NA	NA	Acetatifactor intestinalis	xtree_bac	water_temp	NA	NA
fixed	NA	air_temp	-0.011095	0.0052641	-2.10767	1133.44	0.0352784	Acetatifactor intestinalis	xtree_bac	air_temp	1	0.406686
ran_pars	NAME	sd__(Intercept	0.135035	NA	NA	NA	NA	Acetatifactor intestinalis	xtree_bac	air_temp	NA	NA
ran_pars	Residual	sd__Observation	0.794232	NA	NA	NA	NA	Acetatifactor intestinalis	xtree_bac	air_temp	NA	NA
fixed	NA	BUILDINGSERVED	-0.00822898	0.00368393	-2.23375	8.46066	0.0542033	Acetatifactor intestinalis	xtree_bac	Buildings served	1	1
ran_pars	NAME	sd__(Intercept	0.0867708	NA	NA	NA	NA	Acetatifactor intestinalis	xtree_bac	Buildings served	NA	NA
ran_pars	Residual	sd__Observation	0.889051	NA	NA	NA	NA	Acetatifactor intestinalis	xtree_bac	Buildings served	NA	NA
fixed	NA	Wastewater Treatment Plant	-0.488527	0.224798	-2.17319	22.2203	0.0406974	Acetatifactor sp900066565	xtree_bac	Wastewater Treatment Plant	1	1
ran_pars	NAME	sd__(Intercept	0.276591	NA	NA	NA	NA	Acetatifactor sp900066565	xtree_bac	Wastewater Treatment Plant	NA	NA
ran_pars	Residual	sd__Observation	1.24418	NA	NA	NA	NA	Acetatifactor sp900066565	xtree_bac	Wastewater Treatment Plant	NA	NA
fixed	NA	University Campus	-0.261334	0.168845	-1.54778	27.0047	0.133317	Acetatifactor sp900066565	xtree_bac	University Campus	1	1
ran_pars	NAME	sd__(Intercept	0.298078	NA	NA	NA	NA	Acetatifactor sp900066565	xtree_bac	University Campus	NA	NA
ran_pars	Residual	sd__Observation	1.24376	NA	NA	NA	NA	Acetatifactor sp900066565	xtree_bac	University Campus	NA	NA
fixed	NA	Dormitory	0.516384	0.103999	4.96529	30.5023	2.46740288216911e-05	Acetatifactor sp900066565	xtree_bac	Dormitory	0.0131019	0.00404746
ran_pars	NAME	sd__(Intercept	0.19279	NA	NA	NA	NA	Acetatifactor sp900066565	xtree_bac	Dormitory	NA	NA
ran_pars	Residual	sd__Observation	1.24221	NA	NA	NA	NA	Acetatifactor sp900066565	xtree_bac	Dormitory	NA	NA
fixed	NA	Hospital/Medical Campus	-0.0530783	0.234758	-0.226098	34.8904	0.822445	Acetatifactor sp900066565	xtree_bac	Hospital/Medical Campus	1	1
ran_pars	NAME	sd__(Intercept	0.31219	NA	NA	NA	NA	Acetatifactor sp900066565	xtree_bac	Hospital/Medical Campus	NA	NA
ran_pars	Residual	sd__Observation	1.24403	NA	NA	NA	NA	Acetatifactor sp900066565	xtree_bac	Hospital/Medical Campus	NA	NA
fixed	NA	Primary/Secondary School	-0.341707	0.174379	-1.95956	59.8646	0.0547079	Acetatifactor sp900066565	xtree_bac	Primary/Secondary School	1	1
ran_pars	NAME	sd__(Intercept	0.292709	NA	NA	NA	NA	Acetatifactor sp900066565	xtree_bac	Primary/Secondary School	NA	NA
ran_pars	Residual	sd__Observation	1.24339	NA	NA	NA	NA	Acetatifactor sp900066565	xtree_bac	Primary/Secondary School	NA	NA
fixed	NA	POPSIZE	-5.74909e-07	2.84245747761255e-07	-2.02258	18.6276	0.0577135	Acetatifactor sp900066565	xtree_bac	Population served	1	1
ran_pars	NAME	sd__(Intercept	0.278815	NA	NA	NA	NA	Acetatifactor sp900066565	xtree_bac	Population served	NA	NA
ran_pars	Residual	sd__Observation	1.24561	NA	NA	NA	NA	Acetatifactor sp900066565	xtree_bac	Population served	NA	NA
fixed	NA	sars_cov2_copies	2.66838168388033e-07	1.63360733485976e-07	1.63343	740.585	0.102804	Acetatifactor sp900066565	xtree_bac	sars_cov2_copies	1	1
ran_pars	NAME	sd__(Intercept	0.310907	NA	NA	NA	NA	Acetatifactor sp900066565	xtree_bac	sars_cov2_copies	NA	NA
ran_pars	Residual	sd__Observation	1.25661	NA	NA	NA	NA	Acetatifactor sp900066565	xtree_bac	sars_cov2_copies	NA	NA
fixed	NA	salinity	-0.0117775	0.00634846	-1.85517	574.836	0.0640831	Acetatifactor sp900066565	xtree_bac	salinity	1	1
ran_pars	NAME	sd__(Intercept	0.328552	NA	NA	NA	NA	Acetatifactor sp900066565	xtree_bac	salinity	NA	NA
ran_pars	Residual	sd__Observation	1.29607	NA	NA	NA	NA	Acetatifactor sp900066565	xtree_bac	salinity	NA	NA
fixed	NA	ph_field	0.0184492	0.0627428	0.294045	689.619	0.768812	Acetatifactor sp900066565	xtree_bac	ph_field	1	1
ran_pars	NAME	sd__(Intercept	0.320126	NA	NA	NA	NA	Acetatifactor sp900066565	xtree_bac	ph_field	NA	NA
ran_pars	Residual	sd__Observation	1.29607	NA	NA	NA	NA	Acetatifactor sp900066565	xtree_bac	ph_field	NA	NA
fixed	NA	dissolved_oxygen	0.113386	0.0229517	4.94022	116.344	2.63964481383567e-06	Acetatifactor sp900066565	xtree_bac	dissolved_oxygen	0.00144389	0.00138461
ran_pars	NAME	sd__(Intercept	0.190892	NA	NA	NA	NA	Acetatifactor sp900066565	xtree_bac	dissolved_oxygen	NA	NA
ran_pars	Residual	sd__Observation	1.29041	NA	NA	NA	NA	Acetatifactor sp900066565	xtree_bac	dissolved_oxygen	NA	NA
fixed	NA	humidity	0.000863429	0.00333581	0.258837	1094.73	0.79581	Acetatifactor sp900066565	xtree_bac	humidity	1	1
ran_pars	NAME	sd__(Intercept	0.29781	NA	NA	NA	NA	Acetatifactor sp900066565	xtree_bac	humidity	NA	NA
ran_pars	Residual	sd__Observation	1.25321	NA	NA	NA	NA	Acetatifactor sp900066565	xtree_bac	humidity	NA	NA
fixed	NA	specific_conductivity	-7.02199e-06	4.3933522145065e-06	-1.59832	461.924	0.110655	Acetatifactor sp900066565	xtree_bac	specific_conductivity	1	1
ran_pars	NAME	sd__(Intercept	0.326939	NA	NA	NA	NA	Acetatifactor sp900066565	xtree_bac	specific_conductivity	NA	NA
ran_pars	Residual	sd__Observation	1.29888	NA	NA	NA	NA	Acetatifactor sp900066565	xtree_bac	specific_conductivity	NA	NA
fixed	NA	turbidity	-6.96271e-05	0.000235807	-0.295271	1039.25	0.767846	Acetatifactor sp900066565	xtree_bac	turbidity	1	1
ran_pars	NAME	sd__(Intercept	0.322976	NA	NA	NA	NA	Acetatifactor sp900066565	xtree_bac	turbidity	NA	NA
ran_pars	Residual	sd__Observation	1.29503	NA	NA	NA	NA	Acetatifactor sp900066565	xtree_bac	turbidity	NA	NA
fixed	NA	water_temp	-0.0203333	0.0171101	-1.18838	268.122	0.235735	Acetatifactor sp900066565	xtree_bac	water_temp	1	1
ran_pars	NAME	sd__(Intercept	0.349402	NA	NA	NA	NA	Acetatifactor sp900066565	xtree_bac	water_temp	NA	NA
ran_pars	Residual	sd__Observation	1.2919	NA	NA	NA	NA	Acetatifactor sp900066565	xtree_bac	water_temp	NA	NA
fixed	NA	air_temp	-0.0211228	0.00833554	-2.53407	1143.78	0.0114073	Acetatifactor sp900066565	xtree_bac	air_temp	1	0.157803
ran_pars	NAME	sd__(Intercept	0.30184	NA	NA	NA	NA	Acetatifactor sp900066565	xtree_bac	air_temp	NA	NA
ran_pars	Residual	sd__Observation	1.24942	NA	NA	NA	NA	Acetatifactor sp900066565	xtree_bac	air_temp	NA	NA
fixed	NA	BUILDINGSERVED	-0.0200745	0.00722827	-2.77722	13.4294	0.0153081	Acetatifactor sp900066565	xtree_bac	Buildings served	1	1
ran_pars	NAME	sd__(Intercept	0.227684	NA	NA	NA	NA	Acetatifactor sp900066565	xtree_bac	Buildings served	NA	NA
ran_pars	Residual	sd__Observation	1.37945	NA	NA	NA	NA	Acetatifactor sp900066565	xtree_bac	Buildings served	NA	NA
fixed	NA	Wastewater Treatment Plant	-0.608473	0.519639	-1.17095	31.5661	0.250381	Agathobacter faecis	xtree_bac	Wastewater Treatment Plant	1	1
ran_pars	NAME	sd__(Intercept	0.758437	NA	NA	NA	NA	Agathobacter faecis	xtree_bac	Wastewater Treatment Plant	NA	NA
ran_pars	Residual	sd__Observation	1.74869	NA	NA	NA	NA	Agathobacter faecis	xtree_bac	Wastewater Treatment Plant	NA	NA
fixed	NA	University Campus	-0.727878	0.364574	-1.99652	26.281	0.0563337	Agathobacter faecis	xtree_bac	University Campus	1	1
ran_pars	NAME	sd__(Intercept	0.732809	NA	NA	NA	NA	Agathobacter faecis	xtree_bac	University Campus	NA	NA
ran_pars	Residual	sd__Observation	1.74822	NA	NA	NA	NA	Agathobacter faecis	xtree_bac	University Campus	NA	NA
fixed	NA	Dormitory	1.12567	0.216198	5.20669	29.1023	1.41406526189905e-05	Agathobacter faecis	xtree_bac	Dormitory	0.00755111	0.00283126
ran_pars	NAME	sd__(Intercept	0.520195	NA	NA	NA	NA	Agathobacter faecis	xtree_bac	Dormitory	NA	NA
ran_pars	Residual	sd__Observation	1.749	NA	NA	NA	NA	Agathobacter faecis	xtree_bac	Dormitory	NA	NA
fixed	NA	Hospital/Medical Campus	0.329649	0.485183	0.679433	41.2242	0.500661	Agathobacter faecis	xtree_bac	Hospital/Medical Campus	1	1
ran_pars	NAME	sd__(Intercept	0.784074	NA	NA	NA	NA	Agathobacter faecis	xtree_bac	Hospital/Medical Campus	NA	NA
ran_pars	Residual	sd__Observation	1.74795	NA	NA	NA	NA	Agathobacter faecis	xtree_bac	Hospital/Medical Campus	NA	NA
fixed	NA	Primary/Secondary School	-0.968509	0.337029	-2.87367	40.1923	0.00645373	Agathobacter faecis	xtree_bac	Primary/Secondary School	1	1
ran_pars	NAME	sd__(Intercept	0.705225	NA	NA	NA	NA	Agathobacter faecis	xtree_bac	Primary/Secondary School	NA	NA
ran_pars	Residual	sd__Observation	1.74674	NA	NA	NA	NA	Agathobacter faecis	xtree_bac	Primary/Secondary School	NA	NA
fixed	NA	POPSIZE	-1.12738e-06	6.85253569608341e-07	-1.6452	22.9879	0.113535	Agathobacter faecis	xtree_bac	Population served	1	1
ran_pars	NAME	sd__(Intercept	0.744543	NA	NA	NA	NA	Agathobacter faecis	xtree_bac	Population served	NA	NA
ran_pars	Residual	sd__Observation	1.74648	NA	NA	NA	NA	Agathobacter faecis	xtree_bac	Population served	NA	NA
fixed	NA	sars_cov2_copies	4.38995731718157e-08	2.36531815626432e-07	0.185597	728.833	0.852813	Agathobacter faecis	xtree_bac	sars_cov2_copies	1	1
ran_pars	NAME	sd__(Intercept	0.851856	NA	NA	NA	NA	Agathobacter faecis	xtree_bac	sars_cov2_copies	NA	NA
ran_pars	Residual	sd__Observation	1.80289	NA	NA	NA	NA	Agathobacter faecis	xtree_bac	sars_cov2_copies	NA	NA
fixed	NA	salinity	-0.00999957	0.00935325	-1.0691	947.859	0.285296	Agathobacter faecis	xtree_bac	salinity	1	1
ran_pars	NAME	sd__(Intercept	0.766522	NA	NA	NA	NA	Agathobacter faecis	xtree_bac	salinity	NA	NA
ran_pars	Residual	sd__Observation	1.83133	NA	NA	NA	NA	Agathobacter faecis	xtree_bac	salinity	NA	NA
fixed	NA	ph_field	-0.109438	0.0919302	-1.19044	993.396	0.234156	Agathobacter faecis	xtree_bac	ph_field	1	1
ran_pars	NAME	sd__(Intercept	0.823972	NA	NA	NA	NA	Agathobacter faecis	xtree_bac	ph_field	NA	NA
ran_pars	Residual	sd__Observation	1.82367	NA	NA	NA	NA	Agathobacter faecis	xtree_bac	ph_field	NA	NA
fixed	NA	dissolved_oxygen	0.131942	0.0377704	3.49325	437.621	0.00052575	Agathobacter faecis	xtree_bac	dissolved_oxygen	0.264978	0.0408175
ran_pars	NAME	sd__(Intercept	0.627383	NA	NA	NA	NA	Agathobacter faecis	xtree_bac	dissolved_oxygen	NA	NA
ran_pars	Residual	sd__Observation	1.82374	NA	NA	NA	NA	Agathobacter faecis	xtree_bac	dissolved_oxygen	NA	NA
fixed	NA	humidity	-0.00421737	0.00477849	-0.882572	1143.96	0.377653	Agathobacter faecis	xtree_bac	humidity	1	1
ran_pars	NAME	sd__(Intercept	0.776066	NA	NA	NA	NA	Agathobacter faecis	xtree_bac	humidity	NA	NA
ran_pars	Residual	sd__Observation	1.75975	NA	NA	NA	NA	Agathobacter faecis	xtree_bac	humidity	NA	NA
fixed	NA	specific_conductivity	-5.6959e-06	6.53256373120471e-06	-0.871924	878.551	0.383488	Agathobacter faecis	xtree_bac	specific_conductivity	1	1
ran_pars	NAME	sd__(Intercept	0.7669	NA	NA	NA	NA	Agathobacter faecis	xtree_bac	specific_conductivity	NA	NA
ran_pars	Residual	sd__Observation	1.83492	NA	NA	NA	NA	Agathobacter faecis	xtree_bac	specific_conductivity	NA	NA
fixed	NA	turbidity	-0.000261281	0.000336368	-0.776771	1052.96	0.437469	Agathobacter faecis	xtree_bac	turbidity	1	1
ran_pars	NAME	sd__(Intercept	0.77873	NA	NA	NA	NA	Agathobacter faecis	xtree_bac	turbidity	NA	NA
ran_pars	Residual	sd__Observation	1.82558	NA	NA	NA	NA	Agathobacter faecis	xtree_bac	turbidity	NA	NA
fixed	NA	water_temp	0.0627788	0.025805	2.43281	526.583	0.0153139	Agathobacter faecis	xtree_bac	water_temp	1	0.606846
ran_pars	NAME	sd__(Intercept	0.747764	NA	NA	NA	NA	Agathobacter faecis	xtree_bac	water_temp	NA	NA
ran_pars	Residual	sd__Observation	1.81736	NA	NA	NA	NA	Agathobacter faecis	xtree_bac	water_temp	NA	NA
fixed	NA	air_temp	0.0129746	0.0118598	1.09399	1137.04	0.274189	Agathobacter faecis	xtree_bac	air_temp	1	1
ran_pars	NAME	sd__(Intercept	0.769618	NA	NA	NA	NA	Agathobacter faecis	xtree_bac	air_temp	NA	NA
ran_pars	Residual	sd__Observation	1.76051	NA	NA	NA	NA	Agathobacter faecis	xtree_bac	air_temp	NA	NA
fixed	NA	BUILDINGSERVED	-0.0491932	0.0156046	-3.15248	12.9138	0.00769027	Agathobacter faecis	xtree_bac	Buildings served	1	1
ran_pars	NAME	sd__(Intercept	0.599218	NA	NA	NA	NA	Agathobacter faecis	xtree_bac	Buildings served	NA	NA
ran_pars	Residual	sd__Observation	1.88861	NA	NA	NA	NA	Agathobacter faecis	xtree_bac	Buildings served	NA	NA
fixed	NA	Wastewater Treatment Plant	-1.73867	0.641398	-2.71076	37.0161	0.0101157	Agathobacter rectalis	xtree_bac	Wastewater Treatment Plant	1	0.894936
ran_pars	NAME	sd__(Intercept	0.952983	NA	NA	NA	NA	Agathobacter rectalis	xtree_bac	Wastewater Treatment Plant	NA	NA
ran_pars	Residual	sd__Observation	2.0351	NA	NA	NA	NA	Agathobacter rectalis	xtree_bac	Wastewater Treatment Plant	NA	NA
fixed	NA	University Campus	-0.967315	0.477083	-2.02756	29.5617	0.0517035	Agathobacter rectalis	xtree_bac	University Campus	1	1
ran_pars	NAME	sd__(Intercept	0.979453	NA	NA	NA	NA	Agathobacter rectalis	xtree_bac	University Campus	NA	NA
ran_pars	Residual	sd__Observation	2.0364	NA	NA	NA	NA	Agathobacter rectalis	xtree_bac	University Campus	NA	NA
fixed	NA	Dormitory	1.52589	0.28622	5.33116	32.0189	7.56774145834291e-06	Agathobacter rectalis	xtree_bac	Dormitory	0.00410172	0.00214935
ran_pars	NAME	sd__(Intercept	0.72264	NA	NA	NA	NA	Agathobacter rectalis	xtree_bac	Dormitory	NA	NA
ran_pars	Residual	sd__Observation	2.03547	NA	NA	NA	NA	Agathobacter rectalis	xtree_bac	Dormitory	NA	NA
fixed	NA	Hospital/Medical Campus	0.645649	0.618145	1.04449	46.7809	0.301624	Agathobacter rectalis	xtree_bac	Hospital/Medical Campus	1	1
ran_pars	NAME	sd__(Intercept	1.03743	NA	NA	NA	NA	Agathobacter rectalis	xtree_bac	Hospital/Medical Campus	NA	NA
ran_pars	Residual	sd__Observation	2.03594	NA	NA	NA	NA	Agathobacter rectalis	xtree_bac	Hospital/Medical Campus	NA	NA
fixed	NA	Primary/Secondary School	-1.03797	0.446875	-2.32274	39.9574	0.0253705	Agathobacter rectalis	xtree_bac	Primary/Secondary School	1	1
ran_pars	NAME	sd__(Intercept	0.979144	NA	NA	NA	NA	Agathobacter rectalis	xtree_bac	Primary/Secondary School	NA	NA
ran_pars	Residual	sd__Observation	2.03527	NA	NA	NA	NA	Agathobacter rectalis	xtree_bac	Primary/Secondary School	NA	NA
fixed	NA	POPSIZE	-2.03933e-06	8.83270244716185e-07	-2.30884	24.4761	0.0296939	Agathobacter rectalis	xtree_bac	Population served	1	1
ran_pars	NAME	sd__(Intercept	0.968198	NA	NA	NA	NA	Agathobacter rectalis	xtree_bac	Population served	NA	NA
ran_pars	Residual	sd__Observation	2.03696	NA	NA	NA	NA	Agathobacter rectalis	xtree_bac	Population served	NA	NA
fixed	NA	sars_cov2_copies	9.45258826156928e-08	2.64829385431391e-07	0.356931	724.033	0.721247	Agathobacter rectalis	xtree_bac	sars_cov2_copies	1	1
ran_pars	NAME	sd__(Intercept	1.17182	NA	NA	NA	NA	Agathobacter rectalis	xtree_bac	sars_cov2_copies	NA	NA
ran_pars	Residual	sd__Observation	2.01422	NA	NA	NA	NA	Agathobacter rectalis	xtree_bac	sars_cov2_copies	NA	NA
fixed	NA	salinity	-0.0207724	0.0106867	-1.94376	1016.75	0.0521997	Agathobacter rectalis	xtree_bac	salinity	1	1
ran_pars	NAME	sd__(Intercept	1.03847	NA	NA	NA	NA	Agathobacter rectalis	xtree_bac	salinity	NA	NA
ran_pars	Residual	sd__Observation	2.07321	NA	NA	NA	NA	Agathobacter rectalis	xtree_bac	salinity	NA	NA
fixed	NA	ph_field	0.032635	0.105035	0.310705	1023.41	0.756088	Agathobacter rectalis	xtree_bac	ph_field	1	1
ran_pars	NAME	sd__(Intercept	1.06426	NA	NA	NA	NA	Agathobacter rectalis	xtree_bac	ph_field	NA	NA
ran_pars	Residual	sd__Observation	2.07118	NA	NA	NA	NA	Agathobacter rectalis	xtree_bac	ph_field	NA	NA
fixed	NA	dissolved_oxygen	0.288555	0.0423004	6.82157	436.766	3.01397404214773e-11	Agathobacter rectalis	xtree_bac	dissolved_oxygen	1.66371367126555e-08	1.14657643237615e-07
ran_pars	NAME	sd__(Intercept	0.683117	NA	NA	NA	NA	Agathobacter rectalis	xtree_bac	dissolved_oxygen	NA	NA
ran_pars	Residual	sd__Observation	2.05221	NA	NA	NA	NA	Agathobacter rectalis	xtree_bac	dissolved_oxygen	NA	NA
fixed	NA	humidity	-0.0074379	0.00557621	-1.33386	1142.89	0.182515	Agathobacter rectalis	xtree_bac	humidity	1	1
ran_pars	NAME	sd__(Intercept	1.0414	NA	NA	NA	NA	Agathobacter rectalis	xtree_bac	humidity	NA	NA
ran_pars	Residual	sd__Observation	2.0469	NA	NA	NA	NA	Agathobacter rectalis	xtree_bac	humidity	NA	NA
fixed	NA	specific_conductivity	-1.28817e-05	7.46878211881583e-06	-1.72474	982.569	0.0848889	Agathobacter rectalis	xtree_bac	specific_conductivity	1	1
ran_pars	NAME	sd__(Intercept	1.03891	NA	NA	NA	NA	Agathobacter rectalis	xtree_bac	specific_conductivity	NA	NA
ran_pars	Residual	sd__Observation	2.07417	NA	NA	NA	NA	Agathobacter rectalis	xtree_bac	specific_conductivity	NA	NA
fixed	NA	turbidity	-0.000349779	0.000382495	-0.914467	1049.57	0.360682	Agathobacter rectalis	xtree_bac	turbidity	1	1
ran_pars	NAME	sd__(Intercept	1.06683	NA	NA	NA	NA	Agathobacter rectalis	xtree_bac	turbidity	NA	NA
ran_pars	Residual	sd__Observation	2.07017	NA	NA	NA	NA	Agathobacter rectalis	xtree_bac	turbidity	NA	NA
fixed	NA	water_temp	0.0987946	0.0299444	3.29926	711.88	0.00101765	Agathobacter rectalis	xtree_bac	water_temp	0.524091	0.100135
ran_pars	NAME	sd__(Intercept	1.03325	NA	NA	NA	NA	Agathobacter rectalis	xtree_bac	water_temp	NA	NA
ran_pars	Residual	sd__Observation	2.05729	NA	NA	NA	NA	Agathobacter rectalis	xtree_bac	water_temp	NA	NA
fixed	NA	air_temp	0.0353116	0.0137949	2.55976	1134.03	0.0106032	Agathobacter rectalis	xtree_bac	air_temp	1	0.149951
ran_pars	NAME	sd__(Intercept	1.04613	NA	NA	NA	NA	Agathobacter rectalis	xtree_bac	air_temp	NA	NA
ran_pars	Residual	sd__Observation	2.04361	NA	NA	NA	NA	Agathobacter rectalis	xtree_bac	air_temp	NA	NA
fixed	NA	BUILDINGSERVED	-0.0704243	0.0199547	-3.5292	14.3867	0.00321315	Agathobacter rectalis	xtree_bac	Buildings served	1	1
ran_pars	NAME	sd__(Intercept	0.784631	NA	NA	NA	NA	Agathobacter rectalis	xtree_bac	Buildings served	NA	NA
ran_pars	Residual	sd__Observation	2.16216	NA	NA	NA	NA	Agathobacter rectalis	xtree_bac	Buildings served	NA	NA
fixed	NA	Wastewater Treatment Plant	-0.240547	0.153593	-1.56613	28.0599	0.128527	Agathobacter sp900317585	xtree_bac	Wastewater Treatment Plant	1	1
ran_pars	NAME	sd__(Intercept	0.202308	NA	NA	NA	NA	Agathobacter sp900317585	xtree_bac	Wastewater Treatment Plant	NA	NA
ran_pars	Residual	sd__Observation	0.715106	NA	NA	NA	NA	Agathobacter sp900317585	xtree_bac	Wastewater Treatment Plant	NA	NA
fixed	NA	University Campus	-0.188256	0.107894	-1.74481	28.3694	0.0918429	Agathobacter sp900317585	xtree_bac	University Campus	1	1
ran_pars	NAME	sd__(Intercept	0.198767	NA	NA	NA	NA	Agathobacter sp900317585	xtree_bac	University Campus	NA	NA
ran_pars	Residual	sd__Observation	0.715177	NA	NA	NA	NA	Agathobacter sp900317585	xtree_bac	University Campus	NA	NA
fixed	NA	Dormitory	0.306577	0.0704479	4.35183	31.8809	0.000129927	Agathobacter sp900317585	xtree_bac	Dormitory	0.0658731	0.0104774
ran_pars	NAME	sd__(Intercept	0.150255	NA	NA	NA	NA	Agathobacter sp900317585	xtree_bac	Dormitory	NA	NA
ran_pars	Residual	sd__Observation	0.714743	NA	NA	NA	NA	Agathobacter sp900317585	xtree_bac	Dormitory	NA	NA
fixed	NA	Hospital/Medical Campus	-0.1426	0.149065	-0.95663	39.0061	0.344646	Agathobacter sp900317585	xtree_bac	Hospital/Medical Campus	1	1
ran_pars	NAME	sd__(Intercept	0.209883	NA	NA	NA	NA	Agathobacter sp900317585	xtree_bac	Hospital/Medical Campus	NA	NA
ran_pars	Residual	sd__Observation	0.715067	NA	NA	NA	NA	Agathobacter sp900317585	xtree_bac	Hospital/Medical Campus	NA	NA
fixed	NA	Primary/Secondary School	-0.115514	0.111802	-1.0332	50.9076	0.306396	Agathobacter sp900317585	xtree_bac	Primary/Secondary School	1	1
ran_pars	NAME	sd__(Intercept	0.207672	NA	NA	NA	NA	Agathobacter sp900317585	xtree_bac	Primary/Secondary School	NA	NA
ran_pars	Residual	sd__Observation	0.715167	NA	NA	NA	NA	Agathobacter sp900317585	xtree_bac	Primary/Secondary School	NA	NA
fixed	NA	POPSIZE	-2.65911e-07	1.97701239245288e-07	-1.34502	22.1461	0.192233	Agathobacter sp900317585	xtree_bac	Population served	1	1
ran_pars	NAME	sd__(Intercept	0.20408	NA	NA	NA	NA	Agathobacter sp900317585	xtree_bac	Population served	NA	NA
ran_pars	Residual	sd__Observation	0.715871	NA	NA	NA	NA	Agathobacter sp900317585	xtree_bac	Population served	NA	NA
fixed	NA	sars_cov2_copies	-1.00079e-07	8.84950681083203e-08	-1.1309	738.956	0.258462	Agathobacter sp900317585	xtree_bac	sars_cov2_copies	1	1
ran_pars	NAME	sd__(Intercept	0.198259	NA	NA	NA	NA	Agathobacter sp900317585	xtree_bac	sars_cov2_copies	NA	NA
ran_pars	Residual	sd__Observation	0.678954	NA	NA	NA	NA	Agathobacter sp900317585	xtree_bac	sars_cov2_copies	NA	NA
fixed	NA	salinity	-0.00226553	0.00368884	-0.614157	743.892	0.539299	Agathobacter sp900317585	xtree_bac	salinity	1	1
ran_pars	NAME	sd__(Intercept	0.227074	NA	NA	NA	NA	Agathobacter sp900317585	xtree_bac	salinity	NA	NA
ran_pars	Residual	sd__Observation	0.738842	NA	NA	NA	NA	Agathobacter sp900317585	xtree_bac	salinity	NA	NA
fixed	NA	ph_field	0.0121937	0.036297	0.335943	836.944	0.736998	Agathobacter sp900317585	xtree_bac	ph_field	1	1
ran_pars	NAME	sd__(Intercept	0.225968	NA	NA	NA	NA	Agathobacter sp900317585	xtree_bac	ph_field	NA	NA
ran_pars	Residual	sd__Observation	0.737121	NA	NA	NA	NA	Agathobacter sp900317585	xtree_bac	ph_field	NA	NA
fixed	NA	dissolved_oxygen	0.038697	0.0144989	2.66897	274.039	0.0080622	Agathobacter sp900317585	xtree_bac	dissolved_oxygen	1	0.219946
ran_pars	NAME	sd__(Intercept	0.189961	NA	NA	NA	NA	Agathobacter sp900317585	xtree_bac	dissolved_oxygen	NA	NA
ran_pars	Residual	sd__Observation	0.732416	NA	NA	NA	NA	Agathobacter sp900317585	xtree_bac	dissolved_oxygen	NA	NA
fixed	NA	humidity	0.00053314	0.00192783	0.276549	1120.85	0.782178	Agathobacter sp900317585	xtree_bac	humidity	1	1
ran_pars	NAME	sd__(Intercept	0.204179	NA	NA	NA	NA	Agathobacter sp900317585	xtree_bac	humidity	NA	NA
ran_pars	Residual	sd__Observation	0.719491	NA	NA	NA	NA	Agathobacter sp900317585	xtree_bac	humidity	NA	NA
fixed	NA	specific_conductivity	1.75680870836227e-07	2.56441384504725e-06	0.0685072	639.36	0.945403	Agathobacter sp900317585	xtree_bac	specific_conductivity	1	1
ran_pars	NAME	sd__(Intercept	0.228228	NA	NA	NA	NA	Agathobacter sp900317585	xtree_bac	specific_conductivity	NA	NA
ran_pars	Residual	sd__Observation	0.740046	NA	NA	NA	NA	Agathobacter sp900317585	xtree_bac	specific_conductivity	NA	NA
fixed	NA	turbidity	-0.000130742	0.000134825	-0.969713	1051.16	0.332412	Agathobacter sp900317585	xtree_bac	turbidity	1	1
ran_pars	NAME	sd__(Intercept	0.226543	NA	NA	NA	NA	Agathobacter sp900317585	xtree_bac	turbidity	NA	NA
ran_pars	Residual	sd__Observation	0.7365	NA	NA	NA	NA	Agathobacter sp900317585	xtree_bac	turbidity	NA	NA
fixed	NA	water_temp	0.00506939	0.0100035	0.506762	346.378	0.612644	Agathobacter sp900317585	xtree_bac	water_temp	1	1
ran_pars	NAME	sd__(Intercept	0.22878	NA	NA	NA	NA	Agathobacter sp900317585	xtree_bac	water_temp	NA	NA
ran_pars	Residual	sd__Observation	0.736133	NA	NA	NA	NA	Agathobacter sp900317585	xtree_bac	water_temp	NA	NA
fixed	NA	air_temp	-0.00596686	0.0048072	-1.24123	1143.82	0.214774	Agathobacter sp900317585	xtree_bac	air_temp	1	1
ran_pars	NAME	sd__(Intercept	0.204238	NA	NA	NA	NA	Agathobacter sp900317585	xtree_bac	air_temp	NA	NA
ran_pars	Residual	sd__Observation	0.718446	NA	NA	NA	NA	Agathobacter sp900317585	xtree_bac	air_temp	NA	NA
fixed	NA	BUILDINGSERVED	-0.0114312	0.00506579	-2.25654	14.67	0.0397544	Agathobacter sp900317585	xtree_bac	Buildings served	1	1
ran_pars	NAME	sd__(Intercept	0.18216	NA	NA	NA	NA	Agathobacter sp900317585	xtree_bac	Buildings served	NA	NA
ran_pars	Residual	sd__Observation	0.759402	NA	NA	NA	NA	Agathobacter sp900317585	xtree_bac	Buildings served	NA	NA
fixed	NA	Wastewater Treatment Plant	-0.155596	0.100736	-1.54459	21.756	0.136869	Agathobacter sp900546625	xtree_bac	Wastewater Treatment Plant	1	1
ran_pars	NAME	sd__(Intercept	0.120315	NA	NA	NA	NA	Agathobacter sp900546625	xtree_bac	Wastewater Treatment Plant	NA	NA
ran_pars	Residual	sd__Observation	0.593244	NA	NA	NA	NA	Agathobacter sp900546625	xtree_bac	Wastewater Treatment Plant	NA	NA
fixed	NA	University Campus	-0.09462	0.0734248	-1.28867	25.5062	0.209081	Agathobacter sp900546625	xtree_bac	University Campus	1	1
ran_pars	NAME	sd__(Intercept	0.123719	NA	NA	NA	NA	Agathobacter sp900546625	xtree_bac	University Campus	NA	NA
ran_pars	Residual	sd__Observation	0.593173	NA	NA	NA	NA	Agathobacter sp900546625	xtree_bac	University Campus	NA	NA
fixed	NA	Dormitory	0.157325	0.053036	2.96637	29.5069	0.00592012	Agathobacter sp900546625	xtree_bac	Dormitory	1	0.157441
ran_pars	NAME	sd__(Intercept	0.104923	NA	NA	NA	NA	Agathobacter sp900546625	xtree_bac	Dormitory	NA	NA
ran_pars	Residual	sd__Observation	0.59289	NA	NA	NA	NA	Agathobacter sp900546625	xtree_bac	Dormitory	NA	NA
fixed	NA	Hospital/Medical Campus	-0.0528361	0.102336	-0.516299	31.7459	0.609224	Agathobacter sp900546625	xtree_bac	Hospital/Medical Campus	1	1
ran_pars	NAME	sd__(Intercept	0.128295	NA	NA	NA	NA	Agathobacter sp900546625	xtree_bac	Hospital/Medical Campus	NA	NA
ran_pars	Residual	sd__Observation	0.593201	NA	NA	NA	NA	Agathobacter sp900546625	xtree_bac	Hospital/Medical Campus	NA	NA
fixed	NA	Primary/Secondary School	-0.0592876	0.079496	-0.745794	60.3681	0.458686	Agathobacter sp900546625	xtree_bac	Primary/Secondary School	1	1
ran_pars	NAME	sd__(Intercept	0.126019	NA	NA	NA	NA	Agathobacter sp900546625	xtree_bac	Primary/Secondary School	NA	NA
ran_pars	Residual	sd__Observation	0.593289	NA	NA	NA	NA	Agathobacter sp900546625	xtree_bac	Primary/Secondary School	NA	NA
fixed	NA	POPSIZE	-1.71882e-07	1.26616773553193e-07	-1.3575	18.588	0.190876	Agathobacter sp900546625	xtree_bac	Population served	1	1
ran_pars	NAME	sd__(Intercept	0.121124	NA	NA	NA	NA	Agathobacter sp900546625	xtree_bac	Population served	NA	NA
ran_pars	Residual	sd__Observation	0.59389	NA	NA	NA	NA	Agathobacter sp900546625	xtree_bac	Population served	NA	NA
fixed	NA	sars_cov2_copies	-5.47688e-08	7.16332539791885e-08	-0.764572	741.998	0.44477	Agathobacter sp900546625	xtree_bac	sars_cov2_copies	1	1
ran_pars	NAME	sd__(Intercept	0.102299	NA	NA	NA	NA	Agathobacter sp900546625	xtree_bac	sars_cov2_copies	NA	NA
ran_pars	Residual	sd__Observation	0.55361	NA	NA	NA	NA	Agathobacter sp900546625	xtree_bac	sars_cov2_copies	NA	NA
fixed	NA	salinity	-0.00124623	0.00295494	-0.421745	451	0.673412	Agathobacter sp900546625	xtree_bac	salinity	1	1
ran_pars	NAME	sd__(Intercept	0.136839	NA	NA	NA	NA	Agathobacter sp900546625	xtree_bac	salinity	NA	NA
ran_pars	Residual	sd__Observation	0.612059	NA	NA	NA	NA	Agathobacter sp900546625	xtree_bac	salinity	NA	NA
fixed	NA	ph_field	0.0636527	0.0288327	2.20766	474.592	0.0277458	Agathobacter sp900546625	xtree_bac	ph_field	1	0.617254
ran_pars	NAME	sd__(Intercept	0.114828	NA	NA	NA	NA	Agathobacter sp900546625	xtree_bac	ph_field	NA	NA
ran_pars	Residual	sd__Observation	0.610837	NA	NA	NA	NA	Agathobacter sp900546625	xtree_bac	ph_field	NA	NA
fixed	NA	dissolved_oxygen	0.0245161	0.0113551	2.15904	172.192	0.0322307	Agathobacter sp900546625	xtree_bac	dissolved_oxygen	1	0.567072
ran_pars	NAME	sd__(Intercept	0.118139	NA	NA	NA	NA	Agathobacter sp900546625	xtree_bac	dissolved_oxygen	NA	NA
ran_pars	Residual	sd__Observation	0.604887	NA	NA	NA	NA	Agathobacter sp900546625	xtree_bac	dissolved_oxygen	NA	NA
fixed	NA	humidity	-0.00136321	0.00157264	-0.866834	1052.86	0.38623	Agathobacter sp900546625	xtree_bac	humidity	1	1
ran_pars	NAME	sd__(Intercept	0.116027	NA	NA	NA	NA	Agathobacter sp900546625	xtree_bac	humidity	NA	NA
ran_pars	Residual	sd__Observation	0.595473	NA	NA	NA	NA	Agathobacter sp900546625	xtree_bac	humidity	NA	NA
fixed	NA	specific_conductivity	8.40082080723142e-07	2.03928473310865e-06	0.411949	357.463	0.680623	Agathobacter sp900546625	xtree_bac	specific_conductivity	1	1
ran_pars	NAME	sd__(Intercept	0.137182	NA	NA	NA	NA	Agathobacter sp900546625	xtree_bac	specific_conductivity	NA	NA
ran_pars	Residual	sd__Observation	0.612661	NA	NA	NA	NA	Agathobacter sp900546625	xtree_bac	specific_conductivity	NA	NA
fixed	NA	turbidity	-0.000159429	0.00011068	-1.44044	1025.67	0.150047	Agathobacter sp900546625	xtree_bac	turbidity	1	1
ran_pars	NAME	sd__(Intercept	0.134932	NA	NA	NA	NA	Agathobacter sp900546625	xtree_bac	turbidity	NA	NA
ran_pars	Residual	sd__Observation	0.609934	NA	NA	NA	NA	Agathobacter sp900546625	xtree_bac	turbidity	NA	NA
fixed	NA	water_temp	-0.00562731	0.00786974	-0.715056	192.369	0.475441	Agathobacter sp900546625	xtree_bac	water_temp	1	1
ran_pars	NAME	sd__(Intercept	0.145213	NA	NA	NA	NA	Agathobacter sp900546625	xtree_bac	water_temp	NA	NA
ran_pars	Residual	sd__Observation	0.609585	NA	NA	NA	NA	Agathobacter sp900546625	xtree_bac	water_temp	NA	NA
fixed	NA	air_temp	-0.0106007	0.00393912	-2.69114	1141.96	0.00722486	Agathobacter sp900546625	xtree_bac	air_temp	1	0.109186
ran_pars	NAME	sd__(Intercept	0.122027	NA	NA	NA	NA	Agathobacter sp900546625	xtree_bac	air_temp	NA	NA
ran_pars	Residual	sd__Observation	0.59219	NA	NA	NA	NA	Agathobacter sp900546625	xtree_bac	air_temp	NA	NA
fixed	NA	BUILDINGSERVED	-0.00507884	0.00311945	-1.62812	14.0701	0.125677	Agathobacter sp900546625	xtree_bac	Buildings served	1	1
ran_pars	NAME	sd__(Intercept	0.0961413	NA	NA	NA	NA	Agathobacter sp900546625	xtree_bac	Buildings served	NA	NA
ran_pars	Residual	sd__Observation	0.611757	NA	NA	NA	NA	Agathobacter sp900546625	xtree_bac	Buildings served	NA	NA
fixed	NA	Wastewater Treatment Plant	-0.217354	0.132399	-1.64167	19.5285	0.116666	Anaerobutyricum hallii	xtree_bac	Wastewater Treatment Plant	1	1
ran_pars	NAME	sd__(Intercept	0.167743	NA	NA	NA	NA	Anaerobutyricum hallii	xtree_bac	Wastewater Treatment Plant	NA	NA
ran_pars	Residual	sd__Observation	0.683985	NA	NA	NA	NA	Anaerobutyricum hallii	xtree_bac	Wastewater Treatment Plant	NA	NA
fixed	NA	University Campus	-0.161461	0.0941963	-1.71409	21.423	0.100945	Anaerobutyricum hallii	xtree_bac	University Campus	1	1
ran_pars	NAME	sd__(Intercept	0.167365	NA	NA	NA	NA	Anaerobutyricum hallii	xtree_bac	University Campus	NA	NA
ran_pars	Residual	sd__Observation	0.683941	NA	NA	NA	NA	Anaerobutyricum hallii	xtree_bac	University Campus	NA	NA
fixed	NA	Dormitory	0.206852	0.0653878	3.16347	24.3883	0.0041425	Anaerobutyricum hallii	xtree_bac	Dormitory	1	0.120297
ran_pars	NAME	sd__(Intercept	0.136412	NA	NA	NA	NA	Anaerobutyricum hallii	xtree_bac	Dormitory	NA	NA
ran_pars	Residual	sd__Observation	0.684453	NA	NA	NA	NA	Anaerobutyricum hallii	xtree_bac	Dormitory	NA	NA
fixed	NA	Hospital/Medical Campus	0.0583736	0.133607	0.436905	28.1316	0.665516	Anaerobutyricum hallii	xtree_bac	Hospital/Medical Campus	1	1
ran_pars	NAME	sd__(Intercept	0.18141	NA	NA	NA	NA	Anaerobutyricum hallii	xtree_bac	Hospital/Medical Campus	NA	NA
ran_pars	Residual	sd__Observation	0.683773	NA	NA	NA	NA	Anaerobutyricum hallii	xtree_bac	Hospital/Medical Campus	NA	NA
fixed	NA	Primary/Secondary School	-0.09808	0.100281	-0.978051	42.585	0.333573	Anaerobutyricum hallii	xtree_bac	Primary/Secondary School	1	1
ran_pars	NAME	sd__(Intercept	0.176338	NA	NA	NA	NA	Anaerobutyricum hallii	xtree_bac	Primary/Secondary School	NA	NA
ran_pars	Residual	sd__Observation	0.683888	NA	NA	NA	NA	Anaerobutyricum hallii	xtree_bac	Primary/Secondary School	NA	NA
fixed	NA	POPSIZE	-2.44921e-07	1.68731331690875e-07	-1.45154	15.9193	0.16605	Anaerobutyricum hallii	xtree_bac	Population served	1	1
ran_pars	NAME	sd__(Intercept	0.169438	NA	NA	NA	NA	Anaerobutyricum hallii	xtree_bac	Population served	NA	NA
ran_pars	Residual	sd__Observation	0.684719	NA	NA	NA	NA	Anaerobutyricum hallii	xtree_bac	Population served	NA	NA
fixed	NA	sars_cov2_copies	-4.40539e-08	7.42198289445453e-08	-0.593559	737.661	0.552989	Anaerobutyricum hallii	xtree_bac	sars_cov2_copies	1	1
ran_pars	NAME	sd__(Intercept	0.173835	NA	NA	NA	NA	Anaerobutyricum hallii	xtree_bac	sars_cov2_copies	NA	NA
ran_pars	Residual	sd__Observation	0.569039	NA	NA	NA	NA	Anaerobutyricum hallii	xtree_bac	sars_cov2_copies	NA	NA
fixed	NA	salinity	0.000434297	0.00351538	0.123542	588.147	0.90172	Anaerobutyricum hallii	xtree_bac	salinity	1	1
ran_pars	NAME	sd__(Intercept	0.201183	NA	NA	NA	NA	Anaerobutyricum hallii	xtree_bac	salinity	NA	NA
ran_pars	Residual	sd__Observation	0.709405	NA	NA	NA	NA	Anaerobutyricum hallii	xtree_bac	salinity	NA	NA
fixed	NA	ph_field	0.0164847	0.0345649	0.476921	680.667	0.633571	Anaerobutyricum hallii	xtree_bac	ph_field	1	1
ran_pars	NAME	sd__(Intercept	0.193727	NA	NA	NA	NA	Anaerobutyricum hallii	xtree_bac	ph_field	NA	NA
ran_pars	Residual	sd__Observation	0.708005	NA	NA	NA	NA	Anaerobutyricum hallii	xtree_bac	ph_field	NA	NA
fixed	NA	dissolved_oxygen	0.0423716	0.0133343	3.17764	138.992	0.00183004	Anaerobutyricum hallii	xtree_bac	dissolved_oxygen	0.850967	0.0780895
ran_pars	NAME	sd__(Intercept	0.144438	NA	NA	NA	NA	Anaerobutyricum hallii	xtree_bac	dissolved_oxygen	NA	NA
ran_pars	Residual	sd__Observation	0.703461	NA	NA	NA	NA	Anaerobutyricum hallii	xtree_bac	dissolved_oxygen	NA	NA
fixed	NA	humidity	-0.00315186	0.00184289	-1.71028	1089.21	0.0874982	Anaerobutyricum hallii	xtree_bac	humidity	1	1
ran_pars	NAME	sd__(Intercept	0.170474	NA	NA	NA	NA	Anaerobutyricum hallii	xtree_bac	humidity	NA	NA
ran_pars	Residual	sd__Observation	0.691367	NA	NA	NA	NA	Anaerobutyricum hallii	xtree_bac	humidity	NA	NA
fixed	NA	specific_conductivity	2.1859093877587e-06	2.44385419171686e-06	0.894452	496.289	0.371514	Anaerobutyricum hallii	xtree_bac	specific_conductivity	1	1
ran_pars	NAME	sd__(Intercept	0.206554	NA	NA	NA	NA	Anaerobutyricum hallii	xtree_bac	specific_conductivity	NA	NA
ran_pars	Residual	sd__Observation	0.709788	NA	NA	NA	NA	Anaerobutyricum hallii	xtree_bac	specific_conductivity	NA	NA
fixed	NA	turbidity	-7.32319e-05	0.000129203	-0.566795	1045.26	0.570975	Anaerobutyricum hallii	xtree_bac	turbidity	1	1
ran_pars	NAME	sd__(Intercept	0.199909	NA	NA	NA	NA	Anaerobutyricum hallii	xtree_bac	turbidity	NA	NA
ran_pars	Residual	sd__Observation	0.707235	NA	NA	NA	NA	Anaerobutyricum hallii	xtree_bac	turbidity	NA	NA
fixed	NA	water_temp	-0.0033216	0.00953112	-0.3485	241.179	0.727768	Anaerobutyricum hallii	xtree_bac	water_temp	1	1
ran_pars	NAME	sd__(Intercept	0.211112	NA	NA	NA	NA	Anaerobutyricum hallii	xtree_bac	water_temp	NA	NA
ran_pars	Residual	sd__Observation	0.706265	NA	NA	NA	NA	Anaerobutyricum hallii	xtree_bac	water_temp	NA	NA
fixed	NA	air_temp	-0.00976288	0.00460555	-2.11981	1143.98	0.0342372	Anaerobutyricum hallii	xtree_bac	air_temp	1	0.397512
ran_pars	NAME	sd__(Intercept	0.17669	NA	NA	NA	NA	Anaerobutyricum hallii	xtree_bac	air_temp	NA	NA
ran_pars	Residual	sd__Observation	0.689587	NA	NA	NA	NA	Anaerobutyricum hallii	xtree_bac	air_temp	NA	NA
fixed	NA	BUILDINGSERVED	-0.00812727	0.00500953	-1.62236	10.9659	0.133098	Anaerobutyricum hallii	xtree_bac	Buildings served	1	1
ran_pars	NAME	sd__(Intercept	0.179329	NA	NA	NA	NA	Anaerobutyricum hallii	xtree_bac	Buildings served	NA	NA
ran_pars	Residual	sd__Observation	0.759548	NA	NA	NA	NA	Anaerobutyricum hallii	xtree_bac	Buildings served	NA	NA
fixed	NA	Wastewater Treatment Plant	-0.194416	0.260626	-0.745955	24.8572	0.462691	Anaerostipes hadrus	xtree_bac	Wastewater Treatment Plant	1	1
ran_pars	NAME	sd__(Intercept	0.357229	NA	NA	NA	NA	Anaerostipes hadrus	xtree_bac	Wastewater Treatment Plant	NA	NA
ran_pars	Residual	sd__Observation	1.07641	NA	NA	NA	NA	Anaerostipes hadrus	xtree_bac	Wastewater Treatment Plant	NA	NA
fixed	NA	University Campus	-0.336178	0.179663	-1.87116	23.9455	0.0735911	Anaerostipes hadrus	xtree_bac	University Campus	1	1
ran_pars	NAME	sd__(Intercept	0.342114	NA	NA	NA	NA	Anaerostipes hadrus	xtree_bac	University Campus	NA	NA
ran_pars	Residual	sd__Observation	1.07604	NA	NA	NA	NA	Anaerostipes hadrus	xtree_bac	University Campus	NA	NA
fixed	NA	Dormitory	0.520905	0.110324	4.72158	26.421	6.75842684267689e-05	Anaerostipes hadrus	xtree_bac	Dormitory	0.0349411	0.00714178
ran_pars	NAME	sd__(Intercept	0.241333	NA	NA	NA	NA	Anaerostipes hadrus	xtree_bac	Dormitory	NA	NA
ran_pars	Residual	sd__Observation	1.07653	NA	NA	NA	NA	Anaerostipes hadrus	xtree_bac	Dormitory	NA	NA
fixed	NA	Hospital/Medical Campus	-0.214234	0.247612	-0.8652	34.582	0.392892	Anaerostipes hadrus	xtree_bac	Hospital/Medical Campus	1	1
ran_pars	NAME	sd__(Intercept	0.366939	NA	NA	NA	NA	Anaerostipes hadrus	xtree_bac	Hospital/Medical Campus	NA	NA
ran_pars	Residual	sd__Observation	1.07571	NA	NA	NA	NA	Anaerostipes hadrus	xtree_bac	Hospital/Medical Campus	NA	NA
fixed	NA	Primary/Secondary School	-0.303719	0.180423	-1.68337	40.0009	0.100093	Anaerostipes hadrus	xtree_bac	Primary/Secondary School	1	1
ran_pars	NAME	sd__(Intercept	0.351688	NA	NA	NA	NA	Anaerostipes hadrus	xtree_bac	Primary/Secondary School	NA	NA
ran_pars	Residual	sd__Observation	1.07571	NA	NA	NA	NA	Anaerostipes hadrus	xtree_bac	Primary/Secondary School	NA	NA
fixed	NA	POPSIZE	-4.42396e-07	3.28962053798421e-07	-1.34482	20.4853	0.193384	Anaerostipes hadrus	xtree_bac	Population served	1	1
ran_pars	NAME	sd__(Intercept	0.346262	NA	NA	NA	NA	Anaerostipes hadrus	xtree_bac	Population served	NA	NA
ran_pars	Residual	sd__Observation	1.0734	NA	NA	NA	NA	Anaerostipes hadrus	xtree_bac	Population served	NA	NA
fixed	NA	sars_cov2_copies	3.71311675290372e-07	1.4070261529642e-07	2.63898	732.011	0.0084924	Anaerostipes hadrus	xtree_bac	sars_cov2_copies	1	1
ran_pars	NAME	sd__(Intercept	0.407455	NA	NA	NA	NA	Anaerostipes hadrus	xtree_bac	sars_cov2_copies	NA	NA
ran_pars	Residual	sd__Observation	1.07543	NA	NA	NA	NA	Anaerostipes hadrus	xtree_bac	sars_cov2_copies	NA	NA
fixed	NA	salinity	-0.00282151	0.00569933	-0.49506	824.478	0.62069	Anaerostipes hadrus	xtree_bac	salinity	1	1
ran_pars	NAME	sd__(Intercept	0.40345	NA	NA	NA	NA	Anaerostipes hadrus	xtree_bac	salinity	NA	NA
ran_pars	Residual	sd__Observation	1.12751	NA	NA	NA	NA	Anaerostipes hadrus	xtree_bac	salinity	NA	NA
fixed	NA	ph_field	-0.0651793	0.0560963	-1.16192	925.841	0.245568	Anaerostipes hadrus	xtree_bac	ph_field	1	1
ran_pars	NAME	sd__(Intercept	0.432204	NA	NA	NA	NA	Anaerostipes hadrus	xtree_bac	ph_field	NA	NA
ran_pars	Residual	sd__Observation	1.12244	NA	NA	NA	NA	Anaerostipes hadrus	xtree_bac	ph_field	NA	NA
fixed	NA	dissolved_oxygen	0.05317	0.0228633	2.32556	318.274	0.02067	Anaerostipes hadrus	xtree_bac	dissolved_oxygen	1	0.417144
ran_pars	NAME	sd__(Intercept	0.346007	NA	NA	NA	NA	Anaerostipes hadrus	xtree_bac	dissolved_oxygen	NA	NA
ran_pars	Residual	sd__Observation	1.12215	NA	NA	NA	NA	Anaerostipes hadrus	xtree_bac	dissolved_oxygen	NA	NA
fixed	NA	humidity	-0.000496739	0.00293363	-0.169326	1132.77	0.865571	Anaerostipes hadrus	xtree_bac	humidity	1	1
ran_pars	NAME	sd__(Intercept	0.361158	NA	NA	NA	NA	Anaerostipes hadrus	xtree_bac	humidity	NA	NA
ran_pars	Residual	sd__Observation	1.08911	NA	NA	NA	NA	Anaerostipes hadrus	xtree_bac	humidity	NA	NA
fixed	NA	specific_conductivity	-1.51913e-07	3.97287132986737e-06	-0.0382375	725.566	0.969509	Anaerostipes hadrus	xtree_bac	specific_conductivity	1	1
ran_pars	NAME	sd__(Intercept	0.405735	NA	NA	NA	NA	Anaerostipes hadrus	xtree_bac	specific_conductivity	NA	NA
ran_pars	Residual	sd__Observation	1.12955	NA	NA	NA	NA	Anaerostipes hadrus	xtree_bac	specific_conductivity	NA	NA
fixed	NA	turbidity	-0.000169542	0.000206398	-0.821429	1053.88	0.411588	Anaerostipes hadrus	xtree_bac	turbidity	1	1
ran_pars	NAME	sd__(Intercept	0.403792	NA	NA	NA	NA	Anaerostipes hadrus	xtree_bac	turbidity	NA	NA
ran_pars	Residual	sd__Observation	1.12369	NA	NA	NA	NA	Anaerostipes hadrus	xtree_bac	turbidity	NA	NA
fixed	NA	water_temp	0.00462252	0.0155719	0.296849	401.176	0.766735	Anaerostipes hadrus	xtree_bac	water_temp	1	1
ran_pars	NAME	sd__(Intercept	0.411706	NA	NA	NA	NA	Anaerostipes hadrus	xtree_bac	water_temp	NA	NA
ran_pars	Residual	sd__Observation	1.11379	NA	NA	NA	NA	Anaerostipes hadrus	xtree_bac	water_temp	NA	NA
fixed	NA	air_temp	-0.0174236	0.00728672	-2.39114	1141.88	0.0169572	Anaerostipes hadrus	xtree_bac	air_temp	1	0.222443
ran_pars	NAME	sd__(Intercept	0.368752	NA	NA	NA	NA	Anaerostipes hadrus	xtree_bac	air_temp	NA	NA
ran_pars	Residual	sd__Observation	1.08575	NA	NA	NA	NA	Anaerostipes hadrus	xtree_bac	air_temp	NA	NA
fixed	NA	BUILDINGSERVED	-0.0229708	0.00903046	-2.5437	12.3878	0.0252392	Anaerostipes hadrus	xtree_bac	Buildings served	1	1
ran_pars	NAME	sd__(Intercept	0.338517	NA	NA	NA	NA	Anaerostipes hadrus	xtree_bac	Buildings served	NA	NA
ran_pars	Residual	sd__Observation	1.19703	NA	NA	NA	NA	Anaerostipes hadrus	xtree_bac	Buildings served	NA	NA
fixed	NA	Wastewater Treatment Plant	-0.18973	0.105568	-1.79723	17.7155	0.0893674	Anaerostipes hadrus_A	xtree_bac	Wastewater Treatment Plant	1	1
ran_pars	NAME	sd__(Intercept	0.121331	NA	NA	NA	NA	Anaerostipes hadrus_A	xtree_bac	Wastewater Treatment Plant	NA	NA
ran_pars	Residual	sd__Observation	0.6665	NA	NA	NA	NA	Anaerostipes hadrus_A	xtree_bac	Wastewater Treatment Plant	NA	NA
fixed	NA	University Campus	-0.111737	0.0785593	-1.42233	22.477	0.16866	Anaerostipes hadrus_A	xtree_bac	University Campus	1	1
ran_pars	NAME	sd__(Intercept	0.128556	NA	NA	NA	NA	Anaerostipes hadrus_A	xtree_bac	University Campus	NA	NA
ran_pars	Residual	sd__Observation	0.666287	NA	NA	NA	NA	Anaerostipes hadrus_A	xtree_bac	University Campus	NA	NA
fixed	NA	Dormitory	0.184112	0.0556159	3.31042	26.1749	0.00272063	Anaerostipes hadrus_A	xtree_bac	Dormitory	1	0.0865226
ran_pars	NAME	sd__(Intercept	0.102831	NA	NA	NA	NA	Anaerostipes hadrus_A	xtree_bac	Dormitory	NA	NA
ran_pars	Residual	sd__Observation	0.665882	NA	NA	NA	NA	Anaerostipes hadrus_A	xtree_bac	Dormitory	NA	NA
fixed	NA	Hospital/Medical Campus	-0.060486	0.110745	-0.546174	27.7817	0.589306	Anaerostipes hadrus_A	xtree_bac	Hospital/Medical Campus	1	1
ran_pars	NAME	sd__(Intercept	0.135075	NA	NA	NA	NA	Anaerostipes hadrus_A	xtree_bac	Hospital/Medical Campus	NA	NA
ran_pars	Residual	sd__Observation	0.666308	NA	NA	NA	NA	Anaerostipes hadrus_A	xtree_bac	Hospital/Medical Campus	NA	NA
fixed	NA	Primary/Secondary School	-0.0691492	0.0869345	-0.795417	57.561	0.429639	Anaerostipes hadrus_A	xtree_bac	Primary/Secondary School	1	1
ran_pars	NAME	sd__(Intercept	0.132479	NA	NA	NA	NA	Anaerostipes hadrus_A	xtree_bac	Primary/Secondary School	NA	NA
ran_pars	Residual	sd__Observation	0.666398	NA	NA	NA	NA	Anaerostipes hadrus_A	xtree_bac	Primary/Secondary School	NA	NA
fixed	NA	POPSIZE	-2.17344e-07	1.32088691015149e-07	-1.64544	15.4109	0.120116	Anaerostipes hadrus_A	xtree_bac	Population served	1	1
ran_pars	NAME	sd__(Intercept	0.122229	NA	NA	NA	NA	Anaerostipes hadrus_A	xtree_bac	Population served	NA	NA
ran_pars	Residual	sd__Observation	0.667252	NA	NA	NA	NA	Anaerostipes hadrus_A	xtree_bac	Population served	NA	NA
fixed	NA	sars_cov2_copies	-4.22657e-08	7.54588276991169e-08	-0.560116	737.907	0.57557	Anaerostipes hadrus_A	xtree_bac	sars_cov2_copies	1	1
ran_pars	NAME	sd__(Intercept	0.162752	NA	NA	NA	NA	Anaerostipes hadrus_A	xtree_bac	sars_cov2_copies	NA	NA
ran_pars	Residual	sd__Observation	0.579283	NA	NA	NA	NA	Anaerostipes hadrus_A	xtree_bac	sars_cov2_copies	NA	NA
fixed	NA	salinity	0.000587209	0.00331835	0.176958	388.625	0.859634	Anaerostipes hadrus_A	xtree_bac	salinity	1	1
ran_pars	NAME	sd__(Intercept	0.148152	NA	NA	NA	NA	Anaerostipes hadrus_A	xtree_bac	salinity	NA	NA
ran_pars	Residual	sd__Observation	0.690856	NA	NA	NA	NA	Anaerostipes hadrus_A	xtree_bac	salinity	NA	NA
fixed	NA	ph_field	-0.0149374	0.0330424	-0.452066	568.695	0.651394	Anaerostipes hadrus_A	xtree_bac	ph_field	1	1
ran_pars	NAME	sd__(Intercept	0.153586	NA	NA	NA	NA	Anaerostipes hadrus_A	xtree_bac	ph_field	NA	NA
ran_pars	Residual	sd__Observation	0.688749	NA	NA	NA	NA	Anaerostipes hadrus_A	xtree_bac	ph_field	NA	NA
fixed	NA	dissolved_oxygen	0.0340789	0.0121767	2.7987	82.3123	0.00638907	Anaerostipes hadrus_A	xtree_bac	dissolved_oxygen	1	0.186964
ran_pars	NAME	sd__(Intercept	0.100803	NA	NA	NA	NA	Anaerostipes hadrus_A	xtree_bac	dissolved_oxygen	NA	NA
ran_pars	Residual	sd__Observation	0.685353	NA	NA	NA	NA	Anaerostipes hadrus_A	xtree_bac	dissolved_oxygen	NA	NA
fixed	NA	humidity	-0.00106779	0.00177807	-0.600531	1033.04	0.548284	Anaerostipes hadrus_A	xtree_bac	humidity	1	1
ran_pars	NAME	sd__(Intercept	0.125972	NA	NA	NA	NA	Anaerostipes hadrus_A	xtree_bac	humidity	NA	NA
ran_pars	Residual	sd__Observation	0.674402	NA	NA	NA	NA	Anaerostipes hadrus_A	xtree_bac	humidity	NA	NA
fixed	NA	specific_conductivity	2.2236677876574e-06	2.29364321649745e-06	0.969492	314.273	0.333046	Anaerostipes hadrus_A	xtree_bac	specific_conductivity	1	1
ran_pars	NAME	sd__(Intercept	0.151487	NA	NA	NA	NA	Anaerostipes hadrus_A	xtree_bac	specific_conductivity	NA	NA
ran_pars	Residual	sd__Observation	0.691208	NA	NA	NA	NA	Anaerostipes hadrus_A	xtree_bac	specific_conductivity	NA	NA
fixed	NA	turbidity	-0.000124041	0.00012481	-0.993839	1016.16	0.320538	Anaerostipes hadrus_A	xtree_bac	turbidity	1	1
ran_pars	NAME	sd__(Intercept	0.146212	NA	NA	NA	NA	Anaerostipes hadrus_A	xtree_bac	turbidity	NA	NA
ran_pars	Residual	sd__Observation	0.688643	NA	NA	NA	NA	Anaerostipes hadrus_A	xtree_bac	turbidity	NA	NA
fixed	NA	water_temp	0.00227057	0.00873332	0.259989	155.631	0.795216	Anaerostipes hadrus_A	xtree_bac	water_temp	1	1
ran_pars	NAME	sd__(Intercept	0.151086	NA	NA	NA	NA	Anaerostipes hadrus_A	xtree_bac	water_temp	NA	NA
ran_pars	Residual	sd__Observation	0.688311	NA	NA	NA	NA	Anaerostipes hadrus_A	xtree_bac	water_temp	NA	NA
fixed	NA	air_temp	-0.00643448	0.00446701	-1.44045	1140.15	0.150016	Anaerostipes hadrus_A	xtree_bac	air_temp	1	1
ran_pars	NAME	sd__(Intercept	0.128491	NA	NA	NA	NA	Anaerostipes hadrus_A	xtree_bac	air_temp	NA	NA
ran_pars	Residual	sd__Observation	0.672504	NA	NA	NA	NA	Anaerostipes hadrus_A	xtree_bac	air_temp	NA	NA
fixed	NA	BUILDINGSERVED	-0.00737386	0.00389614	-1.89261	12.3931	0.0819973	Anaerostipes hadrus_A	xtree_bac	Buildings served	1	1
ran_pars	NAME	sd__(Intercept	0.121827	NA	NA	NA	NA	Anaerostipes hadrus_A	xtree_bac	Buildings served	NA	NA
ran_pars	Residual	sd__Observation	0.750602	NA	NA	NA	NA	Anaerostipes hadrus_A	xtree_bac	Buildings served	NA	NA
fixed	NA	Wastewater Treatment Plant	-0.153032	0.0763023	-2.0056	16.9496	0.0611334	Anaerostipes sp019423795	xtree_bac	Wastewater Treatment Plant	1	1
ran_pars	NAME	sd__(Intercept	0.0851246	NA	NA	NA	NA	Anaerostipes sp019423795	xtree_bac	Wastewater Treatment Plant	NA	NA
ran_pars	Residual	sd__Observation	0.504786	NA	NA	NA	NA	Anaerostipes sp019423795	xtree_bac	Wastewater Treatment Plant	NA	NA
fixed	NA	University Campus	-0.0894988	0.0576236	-1.55316	21.9969	0.134655	Anaerostipes sp019423795	xtree_bac	University Campus	1	1
ran_pars	NAME	sd__(Intercept	0.0923029	NA	NA	NA	NA	Anaerostipes sp019423795	xtree_bac	University Campus	NA	NA
ran_pars	Residual	sd__Observation	0.50457	NA	NA	NA	NA	Anaerostipes sp019423795	xtree_bac	University Campus	NA	NA
fixed	NA	Dormitory	0.127486	0.0418907	3.04329	26.1489	0.00527667	Anaerostipes sp019423795	xtree_bac	Dormitory	1	0.146522
ran_pars	NAME	sd__(Intercept	0.0769772	NA	NA	NA	NA	Anaerostipes sp019423795	xtree_bac	Dormitory	NA	NA
ran_pars	Residual	sd__Observation	0.504349	NA	NA	NA	NA	Anaerostipes sp019423795	xtree_bac	Dormitory	NA	NA
fixed	NA	Hospital/Medical Campus	-0.0234043	0.0820771	-0.285151	26.4096	0.777753	Anaerostipes sp019423795	xtree_bac	Hospital/Medical Campus	1	1
ran_pars	NAME	sd__(Intercept	0.0984232	NA	NA	NA	NA	Anaerostipes sp019423795	xtree_bac	Hospital/Medical Campus	NA	NA
ran_pars	Residual	sd__Observation	0.504629	NA	NA	NA	NA	Anaerostipes sp019423795	xtree_bac	Hospital/Medical Campus	NA	NA
fixed	NA	Primary/Secondary School	-0.0301974	0.0649216	-0.465137	57.2956	0.643596	Anaerostipes sp019423795	xtree_bac	Primary/Secondary School	1	1
ran_pars	NAME	sd__(Intercept	0.0966875	NA	NA	NA	NA	Anaerostipes sp019423795	xtree_bac	Primary/Secondary School	NA	NA
ran_pars	Residual	sd__Observation	0.504724	NA	NA	NA	NA	Anaerostipes sp019423795	xtree_bac	Primary/Secondary School	NA	NA
fixed	NA	POPSIZE	-1.73906e-07	9.51278784736398e-08	-1.82812	14.8958	0.0876268	Anaerostipes sp019423795	xtree_bac	Population served	1	1
ran_pars	NAME	sd__(Intercept	0.0856824	NA	NA	NA	NA	Anaerostipes sp019423795	xtree_bac	Population served	NA	NA
ran_pars	Residual	sd__Observation	0.50534	NA	NA	NA	NA	Anaerostipes sp019423795	xtree_bac	Population served	NA	NA
fixed	NA	sars_cov2_copies	-1.20177e-08	5.70765019788931e-08	-0.210555	741.603	0.833292	Anaerostipes sp019423795	xtree_bac	sars_cov2_copies	1	1
ran_pars	NAME	sd__(Intercept	0.070836	NA	NA	NA	NA	Anaerostipes sp019423795	xtree_bac	sars_cov2_copies	NA	NA
ran_pars	Residual	sd__Observation	0.442083	NA	NA	NA	NA	Anaerostipes sp019423795	xtree_bac	sars_cov2_copies	NA	NA
fixed	NA	salinity	0.000784638	0.0024616	0.318751	346.56	0.750107	Anaerostipes sp019423795	xtree_bac	salinity	1	1
ran_pars	NAME	sd__(Intercept	0.105495	NA	NA	NA	NA	Anaerostipes sp019423795	xtree_bac	salinity	NA	NA
ran_pars	Residual	sd__Observation	0.515525	NA	NA	NA	NA	Anaerostipes sp019423795	xtree_bac	salinity	NA	NA
fixed	NA	ph_field	0.0806736	0.0234924	3.43404	270.34	0.000687996	Anaerostipes sp019423795	xtree_bac	ph_field	0.350472	0.0593804
ran_pars	NAME	sd__(Intercept	0.0698911	NA	NA	NA	NA	Anaerostipes sp019423795	xtree_bac	ph_field	NA	NA
ran_pars	Residual	sd__Observation	0.514229	NA	NA	NA	NA	Anaerostipes sp019423795	xtree_bac	ph_field	NA	NA
fixed	NA	dissolved_oxygen	0.0261517	0.00894587	2.92333	88.2123	0.00439952	Anaerostipes sp019423795	xtree_bac	dissolved_oxygen	1	0.148389
ran_pars	NAME	sd__(Intercept	0.0711449	NA	NA	NA	NA	Anaerostipes sp019423795	xtree_bac	dissolved_oxygen	NA	NA
ran_pars	Residual	sd__Observation	0.508185	NA	NA	NA	NA	Anaerostipes sp019423795	xtree_bac	dissolved_oxygen	NA	NA
fixed	NA	humidity	-0.00126162	0.00134161	-0.940375	1016.75	0.347249	Anaerostipes sp019423795	xtree_bac	humidity	1	1
ran_pars	NAME	sd__(Intercept	0.0901671	NA	NA	NA	NA	Anaerostipes sp019423795	xtree_bac	humidity	NA	NA
ran_pars	Residual	sd__Observation	0.50998	NA	NA	NA	NA	Anaerostipes sp019423795	xtree_bac	humidity	NA	NA
fixed	NA	specific_conductivity	2.3516971227451e-06	1.70513054395095e-06	1.37919	291.704	0.168893	Anaerostipes sp019423795	xtree_bac	specific_conductivity	1	1
ran_pars	NAME	sd__(Intercept	0.111016	NA	NA	NA	NA	Anaerostipes sp019423795	xtree_bac	specific_conductivity	NA	NA
ran_pars	Residual	sd__Observation	0.515112	NA	NA	NA	NA	Anaerostipes sp019423795	xtree_bac	specific_conductivity	NA	NA
fixed	NA	turbidity	-0.000155896	9.2953083061952e-05	-1.67714	1008.66	0.0938243	Anaerostipes sp019423795	xtree_bac	turbidity	1	1
ran_pars	NAME	sd__(Intercept	0.104544	NA	NA	NA	NA	Anaerostipes sp019423795	xtree_bac	turbidity	NA	NA
ran_pars	Residual	sd__Observation	0.513529	NA	NA	NA	NA	Anaerostipes sp019423795	xtree_bac	turbidity	NA	NA
fixed	NA	water_temp	-0.00664496	0.00656504	-1.01217	149.423	0.313091	Anaerostipes sp019423795	xtree_bac	water_temp	1	1
ran_pars	NAME	sd__(Intercept	0.117194	NA	NA	NA	NA	Anaerostipes sp019423795	xtree_bac	water_temp	NA	NA
ran_pars	Residual	sd__Observation	0.513024	NA	NA	NA	NA	Anaerostipes sp019423795	xtree_bac	water_temp	NA	NA
fixed	NA	air_temp	-0.0150461	0.00334634	-4.49627	1141.56	7.62055216271066e-06	Anaerostipes sp019423795	xtree_bac	air_temp	0.00374169	0.000467583
ran_pars	NAME	sd__(Intercept	0.103503	NA	NA	NA	NA	Anaerostipes sp019423795	xtree_bac	air_temp	NA	NA
ran_pars	Residual	sd__Observation	0.503089	NA	NA	NA	NA	Anaerostipes sp019423795	xtree_bac	air_temp	NA	NA
fixed	NA	BUILDINGSERVED	-0.00433791	0.00249569	-1.73816	14.1657	0.103862	Anaerostipes sp019423795	xtree_bac	Buildings served	1	1
ran_pars	NAME	sd__(Intercept	0.0711164	NA	NA	NA	NA	Anaerostipes sp019423795	xtree_bac	Buildings served	NA	NA
ran_pars	Residual	sd__Observation	0.530682	NA	NA	NA	NA	Anaerostipes sp019423795	xtree_bac	Buildings served	NA	NA
fixed	NA	Wastewater Treatment Plant	-0.309965	0.175116	-1.77006	26.5166	0.0882167	Bariatricus comes	xtree_bac	Wastewater Treatment Plant	1	1
ran_pars	NAME	sd__(Intercept	0.220561	NA	NA	NA	NA	Bariatricus comes	xtree_bac	Wastewater Treatment Plant	NA	NA
ran_pars	Residual	sd__Observation	0.917877	NA	NA	NA	NA	Bariatricus comes	xtree_bac	Wastewater Treatment Plant	NA	NA
fixed	NA	University Campus	-0.217735	0.125146	-1.73984	28.976	0.0925001	Bariatricus comes	xtree_bac	University Campus	1	1
ran_pars	NAME	sd__(Intercept	0.221367	NA	NA	NA	NA	Bariatricus comes	xtree_bac	University Campus	NA	NA
ran_pars	Residual	sd__Observation	0.917858	NA	NA	NA	NA	Bariatricus comes	xtree_bac	University Campus	NA	NA
fixed	NA	Dormitory	0.392062	0.0793399	4.94155	34.7368	1.94697797533403e-05	Bariatricus comes	xtree_bac	Dormitory	0.0103579	0.003527
ran_pars	NAME	sd__(Intercept	0.152267	NA	NA	NA	NA	Bariatricus comes	xtree_bac	Dormitory	NA	NA
ran_pars	Residual	sd__Observation	0.916373	NA	NA	NA	NA	Bariatricus comes	xtree_bac	Dormitory	NA	NA
fixed	NA	Hospital/Medical Campus	-0.148814	0.175329	-0.84877	38.3385	0.401278	Bariatricus comes	xtree_bac	Hospital/Medical Campus	1	1
ran_pars	NAME	sd__(Intercept	0.234897	NA	NA	NA	NA	Bariatricus comes	xtree_bac	Hospital/Medical Campus	NA	NA
ran_pars	Residual	sd__Observation	0.917797	NA	NA	NA	NA	Bariatricus comes	xtree_bac	Hospital/Medical Campus	NA	NA
fixed	NA	Primary/Secondary School	-0.199404	0.131818	-1.51272	61.2139	0.135497	Bariatricus comes	xtree_bac	Primary/Secondary School	1	1
ran_pars	NAME	sd__(Intercept	0.227076	NA	NA	NA	NA	Bariatricus comes	xtree_bac	Primary/Secondary School	NA	NA
ran_pars	Residual	sd__Observation	0.917726	NA	NA	NA	NA	Bariatricus comes	xtree_bac	Primary/Secondary School	NA	NA
fixed	NA	POPSIZE	-3.57609e-07	2.22432182494429e-07	-1.60772	21.8607	0.122244	Bariatricus comes	xtree_bac	Population served	1	1
ran_pars	NAME	sd__(Intercept	0.222236	NA	NA	NA	NA	Bariatricus comes	xtree_bac	Population served	NA	NA
ran_pars	Residual	sd__Observation	0.91892	NA	NA	NA	NA	Bariatricus comes	xtree_bac	Population served	NA	NA
fixed	NA	sars_cov2_copies	2.80042076612557e-08	1.1152877849061e-07	0.251094	738.758	0.801811	Bariatricus comes	xtree_bac	sars_cov2_copies	1	1
ran_pars	NAME	sd__(Intercept	0.252553	NA	NA	NA	NA	Bariatricus comes	xtree_bac	sars_cov2_copies	NA	NA
ran_pars	Residual	sd__Observation	0.855531	NA	NA	NA	NA	Bariatricus comes	xtree_bac	sars_cov2_copies	NA	NA
fixed	NA	salinity	-0.00455285	0.00471369	-0.965877	607.333	0.33449	Bariatricus comes	xtree_bac	salinity	1	1
ran_pars	NAME	sd__(Intercept	0.248305	NA	NA	NA	NA	Bariatricus comes	xtree_bac	salinity	NA	NA
ran_pars	Residual	sd__Observation	0.960261	NA	NA	NA	NA	Bariatricus comes	xtree_bac	salinity	NA	NA
fixed	NA	ph_field	0.101987	0.0460521	2.2146	635.031	0.0271415	Bariatricus comes	xtree_bac	ph_field	1	0.610958
ran_pars	NAME	sd__(Intercept	0.217784	NA	NA	NA	NA	Bariatricus comes	xtree_bac	ph_field	NA	NA
ran_pars	Residual	sd__Observation	0.958276	NA	NA	NA	NA	Bariatricus comes	xtree_bac	ph_field	NA	NA
fixed	NA	dissolved_oxygen	0.0691873	0.0177487	3.89816	171.722	0.000138788	Bariatricus comes	xtree_bac	dissolved_oxygen	0.0731414	0.0196244
ran_pars	NAME	sd__(Intercept	0.178254	NA	NA	NA	NA	Bariatricus comes	xtree_bac	dissolved_oxygen	NA	NA
ran_pars	Residual	sd__Observation	0.953609	NA	NA	NA	NA	Bariatricus comes	xtree_bac	dissolved_oxygen	NA	NA
fixed	NA	humidity	-0.00171677	0.00243997	-0.703603	1100.85	0.481829	Bariatricus comes	xtree_bac	humidity	1	1
ran_pars	NAME	sd__(Intercept	0.221249	NA	NA	NA	NA	Bariatricus comes	xtree_bac	humidity	NA	NA
ran_pars	Residual	sd__Observation	0.916092	NA	NA	NA	NA	Bariatricus comes	xtree_bac	humidity	NA	NA
fixed	NA	specific_conductivity	-1.51789e-06	3.26515696827331e-06	-0.464875	497.692	0.642224	Bariatricus comes	xtree_bac	specific_conductivity	1	1
ran_pars	NAME	sd__(Intercept	0.248392	NA	NA	NA	NA	Bariatricus comes	xtree_bac	specific_conductivity	NA	NA
ran_pars	Residual	sd__Observation	0.962179	NA	NA	NA	NA	Bariatricus comes	xtree_bac	specific_conductivity	NA	NA
fixed	NA	turbidity	-5.74913e-05	0.00017459	-0.329293	1043.5	0.742	Bariatricus comes	xtree_bac	turbidity	1	1
ran_pars	NAME	sd__(Intercept	0.249832	NA	NA	NA	NA	Bariatricus comes	xtree_bac	turbidity	NA	NA
ran_pars	Residual	sd__Observation	0.95766	NA	NA	NA	NA	Bariatricus comes	xtree_bac	turbidity	NA	NA
fixed	NA	water_temp	0.0111771	0.0124667	0.896556	259.411	0.370787	Bariatricus comes	xtree_bac	water_temp	1	1
ran_pars	NAME	sd__(Intercept	0.244465	NA	NA	NA	NA	Bariatricus comes	xtree_bac	water_temp	NA	NA
ran_pars	Residual	sd__Observation	0.950709	NA	NA	NA	NA	Bariatricus comes	xtree_bac	water_temp	NA	NA
fixed	NA	air_temp	-0.00273405	0.00611038	-0.447444	1143.79	0.654639	Bariatricus comes	xtree_bac	air_temp	1	1
ran_pars	NAME	sd__(Intercept	0.220725	NA	NA	NA	NA	Bariatricus comes	xtree_bac	air_temp	NA	NA
ran_pars	Residual	sd__Observation	0.91593	NA	NA	NA	NA	Bariatricus comes	xtree_bac	air_temp	NA	NA
fixed	NA	BUILDINGSERVED	-0.0151852	0.00581085	-2.61325	15.7096	0.0190335	Bariatricus comes	xtree_bac	Buildings served	1	1
ran_pars	NAME	sd__(Intercept	0.195361	NA	NA	NA	NA	Bariatricus comes	xtree_bac	Buildings served	NA	NA
ran_pars	Residual	sd__Observation	1.00463	NA	NA	NA	NA	Bariatricus comes	xtree_bac	Buildings served	NA	NA
fixed	NA	Wastewater Treatment Plant	-0.232286	0.151348	-1.53479	24.596	0.137601	Blautia_A faecis	xtree_bac	Wastewater Treatment Plant	1	1
ran_pars	NAME	sd__(Intercept	0.194861	NA	NA	NA	NA	Blautia_A faecis	xtree_bac	Wastewater Treatment Plant	NA	NA
ran_pars	Residual	sd__Observation	0.750209	NA	NA	NA	NA	Blautia_A faecis	xtree_bac	Wastewater Treatment Plant	NA	NA
fixed	NA	University Campus	-0.160526	0.107999	-1.48636	26.0665	0.149179	Blautia_A faecis	xtree_bac	University Campus	1	1
ran_pars	NAME	sd__(Intercept	0.195464	NA	NA	NA	NA	Blautia_A faecis	xtree_bac	University Campus	NA	NA
ran_pars	Residual	sd__Observation	0.750213	NA	NA	NA	NA	Blautia_A faecis	xtree_bac	University Campus	NA	NA
fixed	NA	Dormitory	0.270709	0.0735861	3.67881	28.7666	0.00095809	Blautia_A faecis	xtree_bac	Dormitory	0.443596	0.0400706
ran_pars	NAME	sd__(Intercept	0.156478	NA	NA	NA	NA	Blautia_A faecis	xtree_bac	Dormitory	NA	NA
ran_pars	Residual	sd__Observation	0.749863	NA	NA	NA	NA	Blautia_A faecis	xtree_bac	Dormitory	NA	NA
fixed	NA	Hospital/Medical Campus	-0.108767	0.149066	-0.729656	35.1479	0.470436	Blautia_A faecis	xtree_bac	Hospital/Medical Campus	1	1
ran_pars	NAME	sd__(Intercept	0.204376	NA	NA	NA	NA	Blautia_A faecis	xtree_bac	Hospital/Medical Campus	NA	NA
ran_pars	Residual	sd__Observation	0.75014	NA	NA	NA	NA	Blautia_A faecis	xtree_bac	Hospital/Medical Campus	NA	NA
fixed	NA	Primary/Secondary School	-0.113176	0.112213	-1.00858	50.237	0.318009	Blautia_A faecis	xtree_bac	Primary/Secondary School	1	1
ran_pars	NAME	sd__(Intercept	0.200971	NA	NA	NA	NA	Blautia_A faecis	xtree_bac	Primary/Secondary School	NA	NA
ran_pars	Residual	sd__Observation	0.750213	NA	NA	NA	NA	Blautia_A faecis	xtree_bac	Primary/Secondary School	NA	NA
fixed	NA	POPSIZE	-2.61813e-07	1.93511756756316e-07	-1.35296	19.8763	0.19126	Blautia_A faecis	xtree_bac	Population served	1	1
ran_pars	NAME	sd__(Intercept	0.196609	NA	NA	NA	NA	Blautia_A faecis	xtree_bac	Population served	NA	NA
ran_pars	Residual	sd__Observation	0.751029	NA	NA	NA	NA	Blautia_A faecis	xtree_bac	Population served	NA	NA
fixed	NA	sars_cov2_copies	-4.2092e-08	9.29252002012186e-08	-0.452966	731.027	0.650707	Blautia_A faecis	xtree_bac	sars_cov2_copies	1	1
ran_pars	NAME	sd__(Intercept	0.290012	NA	NA	NA	NA	Blautia_A faecis	xtree_bac	sars_cov2_copies	NA	NA
ran_pars	Residual	sd__Observation	0.709541	NA	NA	NA	NA	Blautia_A faecis	xtree_bac	sars_cov2_copies	NA	NA
fixed	NA	salinity	-0.00148087	0.00387667	-0.381995	673.919	0.702585	Blautia_A faecis	xtree_bac	salinity	1	1
ran_pars	NAME	sd__(Intercept	0.226525	NA	NA	NA	NA	Blautia_A faecis	xtree_bac	salinity	NA	NA
ran_pars	Residual	sd__Observation	0.780578	NA	NA	NA	NA	Blautia_A faecis	xtree_bac	salinity	NA	NA
fixed	NA	ph_field	0.0391698	0.0380716	1.02885	755.546	0.303881	Blautia_A faecis	xtree_bac	ph_field	1	1
ran_pars	NAME	sd__(Intercept	0.216432	NA	NA	NA	NA	Blautia_A faecis	xtree_bac	ph_field	NA	NA
ran_pars	Residual	sd__Observation	0.778888	NA	NA	NA	NA	Blautia_A faecis	xtree_bac	ph_field	NA	NA
fixed	NA	dissolved_oxygen	0.0308622	0.0152905	2.01839	247.642	0.0446291	Blautia_A faecis	xtree_bac	dissolved_oxygen	1	0.715065
ran_pars	NAME	sd__(Intercept	0.197833	NA	NA	NA	NA	Blautia_A faecis	xtree_bac	dissolved_oxygen	NA	NA
ran_pars	Residual	sd__Observation	0.774493	NA	NA	NA	NA	Blautia_A faecis	xtree_bac	dissolved_oxygen	NA	NA
fixed	NA	humidity	-0.00116668	0.00202808	-0.57526	1109.29	0.565232	Blautia_A faecis	xtree_bac	humidity	1	1
ran_pars	NAME	sd__(Intercept	0.199859	NA	NA	NA	NA	Blautia_A faecis	xtree_bac	humidity	NA	NA
ran_pars	Residual	sd__Observation	0.758966	NA	NA	NA	NA	Blautia_A faecis	xtree_bac	humidity	NA	NA
fixed	NA	specific_conductivity	7.24606679552737e-07	2.69250077432303e-06	0.26912	568.376	0.787935	Blautia_A faecis	xtree_bac	specific_conductivity	1	1
ran_pars	NAME	sd__(Intercept	0.228336	NA	NA	NA	NA	Blautia_A faecis	xtree_bac	specific_conductivity	NA	NA
ran_pars	Residual	sd__Observation	0.781668	NA	NA	NA	NA	Blautia_A faecis	xtree_bac	specific_conductivity	NA	NA
fixed	NA	turbidity	-0.000138059	0.000142217	-0.970763	1048.49	0.33189	Blautia_A faecis	xtree_bac	turbidity	1	1
ran_pars	NAME	sd__(Intercept	0.225693	NA	NA	NA	NA	Blautia_A faecis	xtree_bac	turbidity	NA	NA
ran_pars	Residual	sd__Observation	0.777965	NA	NA	NA	NA	Blautia_A faecis	xtree_bac	turbidity	NA	NA
fixed	NA	water_temp	-0.00913972	0.0105614	-0.865388	332.013	0.387451	Blautia_A faecis	xtree_bac	water_temp	1	1
ran_pars	NAME	sd__(Intercept	0.24286	NA	NA	NA	NA	Blautia_A faecis	xtree_bac	water_temp	NA	NA
ran_pars	Residual	sd__Observation	0.776287	NA	NA	NA	NA	Blautia_A faecis	xtree_bac	water_temp	NA	NA
fixed	NA	air_temp	-0.0128493	0.00505342	-2.54268	1143.96	0.0111314	Blautia_A faecis	xtree_bac	air_temp	1	0.15616
ran_pars	NAME	sd__(Intercept	0.20576	NA	NA	NA	NA	Blautia_A faecis	xtree_bac	air_temp	NA	NA
ran_pars	Residual	sd__Observation	0.755823	NA	NA	NA	NA	Blautia_A faecis	xtree_bac	air_temp	NA	NA
fixed	NA	BUILDINGSERVED	-0.0102642	0.0056464	-1.81783	13.5771	0.0912163	Blautia_A faecis	xtree_bac	Buildings served	1	1
ran_pars	NAME	sd__(Intercept	0.205371	NA	NA	NA	NA	Blautia_A faecis	xtree_bac	Buildings served	NA	NA
ran_pars	Residual	sd__Observation	0.821116	NA	NA	NA	NA	Blautia_A faecis	xtree_bac	Buildings served	NA	NA
fixed	NA	Wastewater Treatment Plant	-0.303237	0.166444	-1.82186	22.4713	0.0818156	Blautia_A massiliensis	xtree_bac	Wastewater Treatment Plant	1	1
ran_pars	NAME	sd__(Intercept	0.2026	NA	NA	NA	NA	Blautia_A massiliensis	xtree_bac	Wastewater Treatment Plant	NA	NA
ran_pars	Residual	sd__Observation	0.942986	NA	NA	NA	NA	Blautia_A massiliensis	xtree_bac	Wastewater Treatment Plant	NA	NA
fixed	NA	University Campus	-0.185298	0.121719	-1.52234	26.341	0.13984	Blautia_A massiliensis	xtree_bac	University Campus	1	1
ran_pars	NAME	sd__(Intercept	0.209765	NA	NA	NA	NA	Blautia_A massiliensis	xtree_bac	University Campus	NA	NA
ran_pars	Residual	sd__Observation	0.942841	NA	NA	NA	NA	Blautia_A massiliensis	xtree_bac	University Campus	NA	NA
fixed	NA	Dormitory	0.336632	0.079773	4.21988	30.0018	0.000207973	Blautia_A massiliensis	xtree_bac	Dormitory	0.103363	0.0139502
ran_pars	NAME	sd__(Intercept	0.149674	NA	NA	NA	NA	Blautia_A massiliensis	xtree_bac	Dormitory	NA	NA
ran_pars	Residual	sd__Observation	0.942176	NA	NA	NA	NA	Blautia_A massiliensis	xtree_bac	Dormitory	NA	NA
fixed	NA	Hospital/Medical Campus	-0.135186	0.170186	-0.794341	33.9239	0.432519	Blautia_A massiliensis	xtree_bac	Hospital/Medical Campus	1	1
ran_pars	NAME	sd__(Intercept	0.220053	NA	NA	NA	NA	Blautia_A massiliensis	xtree_bac	Hospital/Medical Campus	NA	NA
ran_pars	Residual	sd__Observation	0.942781	NA	NA	NA	NA	Blautia_A massiliensis	xtree_bac	Hospital/Medical Campus	NA	NA
fixed	NA	Primary/Secondary School	-0.148879	0.130405	-1.14167	59.3679	0.258177	Blautia_A massiliensis	xtree_bac	Primary/Secondary School	1	1
ran_pars	NAME	sd__(Intercept	0.215363	NA	NA	NA	NA	Blautia_A massiliensis	xtree_bac	Primary/Secondary School	NA	NA
ran_pars	Residual	sd__Observation	0.942841	NA	NA	NA	NA	Blautia_A massiliensis	xtree_bac	Primary/Secondary School	NA	NA
fixed	NA	POPSIZE	-3.51826e-07	2.09974675303564e-07	-1.67556	18.98	0.11022	Blautia_A massiliensis	xtree_bac	Population served	1	1
ran_pars	NAME	sd__(Intercept	0.204131	NA	NA	NA	NA	Blautia_A massiliensis	xtree_bac	Population served	NA	NA
ran_pars	Residual	sd__Observation	0.944067	NA	NA	NA	NA	Blautia_A massiliensis	xtree_bac	Population served	NA	NA
fixed	NA	sars_cov2_copies	3.6557141197953e-07	1.11397280583545e-07	3.28169	741.891	0.00108015	Blautia_A massiliensis	xtree_bac	sars_cov2_copies	0.591921	0.82182
ran_pars	NAME	sd__(Intercept	0.174509	NA	NA	NA	NA	Blautia_A massiliensis	xtree_bac	sars_cov2_copies	NA	NA
ran_pars	Residual	sd__Observation	0.859633	NA	NA	NA	NA	Blautia_A massiliensis	xtree_bac	sars_cov2_copies	NA	NA
fixed	NA	salinity	-0.0029479	0.00470703	-0.626277	476.533	0.531433	Blautia_A massiliensis	xtree_bac	salinity	1	1
ran_pars	NAME	sd__(Intercept	0.220756	NA	NA	NA	NA	Blautia_A massiliensis	xtree_bac	salinity	NA	NA
ran_pars	Residual	sd__Observation	0.973282	NA	NA	NA	NA	Blautia_A massiliensis	xtree_bac	salinity	NA	NA
fixed	NA	ph_field	-0.0182888	0.0468082	-0.390717	650.2	0.696134	Blautia_A massiliensis	xtree_bac	ph_field	1	1
ran_pars	NAME	sd__(Intercept	0.229596	NA	NA	NA	NA	Blautia_A massiliensis	xtree_bac	ph_field	NA	NA
ran_pars	Residual	sd__Observation	0.970535	NA	NA	NA	NA	Blautia_A massiliensis	xtree_bac	ph_field	NA	NA
fixed	NA	dissolved_oxygen	0.0525161	0.0174774	3.0048	110.893	0.00328631	Blautia_A massiliensis	xtree_bac	dissolved_oxygen	1	0.12021
ran_pars	NAME	sd__(Intercept	0.154243	NA	NA	NA	NA	Blautia_A massiliensis	xtree_bac	dissolved_oxygen	NA	NA
ran_pars	Residual	sd__Observation	0.968928	NA	NA	NA	NA	Blautia_A massiliensis	xtree_bac	dissolved_oxygen	NA	NA
fixed	NA	humidity	-0.00104215	0.00251251	-0.414784	1082.03	0.678383	Blautia_A massiliensis	xtree_bac	humidity	1	1
ran_pars	NAME	sd__(Intercept	0.209635	NA	NA	NA	NA	Blautia_A massiliensis	xtree_bac	humidity	NA	NA
ran_pars	Residual	sd__Observation	0.946512	NA	NA	NA	NA	Blautia_A massiliensis	xtree_bac	humidity	NA	NA
fixed	NA	specific_conductivity	-3.06145e-07	3.25133530237329e-06	-0.0941597	378.731	0.925032	Blautia_A massiliensis	xtree_bac	specific_conductivity	1	1
ran_pars	NAME	sd__(Intercept	0.22116	NA	NA	NA	NA	Blautia_A massiliensis	xtree_bac	specific_conductivity	NA	NA
ran_pars	Residual	sd__Observation	0.974996	NA	NA	NA	NA	Blautia_A massiliensis	xtree_bac	specific_conductivity	NA	NA
fixed	NA	turbidity	-3.07319e-05	0.000176262	-0.174353	1030.21	0.861622	Blautia_A massiliensis	xtree_bac	turbidity	1	1
ran_pars	NAME	sd__(Intercept	0.220783	NA	NA	NA	NA	Blautia_A massiliensis	xtree_bac	turbidity	NA	NA
ran_pars	Residual	sd__Observation	0.970544	NA	NA	NA	NA	Blautia_A massiliensis	xtree_bac	turbidity	NA	NA
fixed	NA	water_temp	0.0219671	0.0121429	1.80905	180.194	0.0721102	Blautia_A massiliensis	xtree_bac	water_temp	1	1
ran_pars	NAME	sd__(Intercept	0.208563	NA	NA	NA	NA	Blautia_A massiliensis	xtree_bac	water_temp	NA	NA
ran_pars	Residual	sd__Observation	0.958938	NA	NA	NA	NA	Blautia_A massiliensis	xtree_bac	water_temp	NA	NA
fixed	NA	air_temp	0.00100044	0.00635592	0.157402	1143.17	0.874956	Blautia_A massiliensis	xtree_bac	air_temp	1	1
ran_pars	NAME	sd__(Intercept	0.212832	NA	NA	NA	NA	Blautia_A massiliensis	xtree_bac	air_temp	NA	NA
ran_pars	Residual	sd__Observation	0.954102	NA	NA	NA	NA	Blautia_A massiliensis	xtree_bac	air_temp	NA	NA
fixed	NA	BUILDINGSERVED	-0.0134471	0.00572715	-2.34795	13.3372	0.0349122	Blautia_A massiliensis	xtree_bac	Buildings served	1	1
ran_pars	NAME	sd__(Intercept	0.1858	NA	NA	NA	NA	Blautia_A massiliensis	xtree_bac	Buildings served	NA	NA
ran_pars	Residual	sd__Observation	1.04896	NA	NA	NA	NA	Blautia_A massiliensis	xtree_bac	Buildings served	NA	NA
fixed	NA	Wastewater Treatment Plant	-0.279295	0.168426	-1.65827	24.2749	0.110132	Blautia_A obeum	xtree_bac	Wastewater Treatment Plant	1	1
ran_pars	NAME	sd__(Intercept	0.212796	NA	NA	NA	NA	Blautia_A obeum	xtree_bac	Wastewater Treatment Plant	NA	NA
ran_pars	Residual	sd__Observation	0.876113	NA	NA	NA	NA	Blautia_A obeum	xtree_bac	Wastewater Treatment Plant	NA	NA
fixed	NA	University Campus	-0.179815	0.121377	-1.48146	26.6943	0.150192	Blautia_A obeum	xtree_bac	University Campus	1	1
ran_pars	NAME	sd__(Intercept	0.216217	NA	NA	NA	NA	Blautia_A obeum	xtree_bac	University Campus	NA	NA
ran_pars	Residual	sd__Observation	0.876069	NA	NA	NA	NA	Blautia_A obeum	xtree_bac	University Campus	NA	NA
fixed	NA	Dormitory	0.329359	0.0799973	4.11713	29.9943	0.00027656	Blautia_A obeum	xtree_bac	Dormitory	0.136344	0.0175349
ran_pars	NAME	sd__(Intercept	0.161173	NA	NA	NA	NA	Blautia_A obeum	xtree_bac	Dormitory	NA	NA
ran_pars	Residual	sd__Observation	0.875493	NA	NA	NA	NA	Blautia_A obeum	xtree_bac	Dormitory	NA	NA
fixed	NA	Hospital/Medical Campus	-0.115332	0.168499	-0.684469	35.5365	0.498119	Blautia_A obeum	xtree_bac	Hospital/Medical Campus	1	1
ran_pars	NAME	sd__(Intercept	0.226679	NA	NA	NA	NA	Blautia_A obeum	xtree_bac	Hospital/Medical Campus	NA	NA
ran_pars	Residual	sd__Observation	0.875986	NA	NA	NA	NA	Blautia_A obeum	xtree_bac	Hospital/Medical Campus	NA	NA
fixed	NA	Primary/Secondary School	-0.165487	0.126613	-1.30703	55.18	0.196623	Blautia_A obeum	xtree_bac	Primary/Secondary School	1	1
ran_pars	NAME	sd__(Intercept	0.219503	NA	NA	NA	NA	Blautia_A obeum	xtree_bac	Primary/Secondary School	NA	NA
ran_pars	Residual	sd__Observation	0.876016	NA	NA	NA	NA	Blautia_A obeum	xtree_bac	Primary/Secondary School	NA	NA
fixed	NA	POPSIZE	-3.203e-07	2.14207008578801e-07	-1.49528	19.953	0.15049	Blautia_A obeum	xtree_bac	Population served	1	1
ran_pars	NAME	sd__(Intercept	0.214565	NA	NA	NA	NA	Blautia_A obeum	xtree_bac	Population served	NA	NA
ran_pars	Residual	sd__Observation	0.877095	NA	NA	NA	NA	Blautia_A obeum	xtree_bac	Population served	NA	NA
fixed	NA	sars_cov2_copies	3.17465437902369e-07	1.09751760385761e-07	2.89258	732.853	0.00393421	Blautia_A obeum	xtree_bac	sars_cov2_copies	1	1
ran_pars	NAME	sd__(Intercept	0.325475	NA	NA	NA	NA	Blautia_A obeum	xtree_bac	sars_cov2_copies	NA	NA
ran_pars	Residual	sd__Observation	0.83859	NA	NA	NA	NA	Blautia_A obeum	xtree_bac	sars_cov2_copies	NA	NA
fixed	NA	salinity	-0.00280856	0.00450984	-0.622762	609.653	0.533674	Blautia_A obeum	xtree_bac	salinity	1	1
ran_pars	NAME	sd__(Intercept	0.244892	NA	NA	NA	NA	Blautia_A obeum	xtree_bac	salinity	NA	NA
ran_pars	Residual	sd__Observation	0.915451	NA	NA	NA	NA	Blautia_A obeum	xtree_bac	salinity	NA	NA
fixed	NA	ph_field	0.0793512	0.0441673	1.79661	662.689	0.0728536	Blautia_A obeum	xtree_bac	ph_field	1	1
ran_pars	NAME	sd__(Intercept	0.222638	NA	NA	NA	NA	Blautia_A obeum	xtree_bac	ph_field	NA	NA
ran_pars	Residual	sd__Observation	0.913396	NA	NA	NA	NA	Blautia_A obeum	xtree_bac	ph_field	NA	NA
fixed	NA	dissolved_oxygen	0.057554	0.0172788	3.3309	177.331	0.00105326	Blautia_A obeum	xtree_bac	dissolved_oxygen	0.510832	0.0571912
ran_pars	NAME	sd__(Intercept	0.189495	NA	NA	NA	NA	Blautia_A obeum	xtree_bac	dissolved_oxygen	NA	NA
ran_pars	Residual	sd__Observation	0.908867	NA	NA	NA	NA	Blautia_A obeum	xtree_bac	dissolved_oxygen	NA	NA
fixed	NA	humidity	-5.11758e-05	0.00234745	-0.0218006	1101.12	0.982611	Blautia_A obeum	xtree_bac	humidity	1	1
ran_pars	NAME	sd__(Intercept	0.217608	NA	NA	NA	NA	Blautia_A obeum	xtree_bac	humidity	NA	NA
ran_pars	Residual	sd__Observation	0.880582	NA	NA	NA	NA	Blautia_A obeum	xtree_bac	humidity	NA	NA
fixed	NA	specific_conductivity	-2.11628e-07	3.12699004424687e-06	-0.0676779	501.225	0.946069	Blautia_A obeum	xtree_bac	specific_conductivity	1	1
ran_pars	NAME	sd__(Intercept	0.245845	NA	NA	NA	NA	Blautia_A obeum	xtree_bac	specific_conductivity	NA	NA
ran_pars	Residual	sd__Observation	0.917104	NA	NA	NA	NA	Blautia_A obeum	xtree_bac	specific_conductivity	NA	NA
fixed	NA	turbidity	-9.3733e-05	0.000166524	-0.56288	1044.64	0.573637	Blautia_A obeum	xtree_bac	turbidity	1	1
ran_pars	NAME	sd__(Intercept	0.245995	NA	NA	NA	NA	Blautia_A obeum	xtree_bac	turbidity	NA	NA
ran_pars	Residual	sd__Observation	0.912627	NA	NA	NA	NA	Blautia_A obeum	xtree_bac	turbidity	NA	NA
fixed	NA	water_temp	6.9814914241678e-05	0.0120135	0.00581138	268.808	0.995368	Blautia_A obeum	xtree_bac	water_temp	1	1
ran_pars	NAME	sd__(Intercept	0.249047	NA	NA	NA	NA	Blautia_A obeum	xtree_bac	water_temp	NA	NA
ran_pars	Residual	sd__Observation	0.903821	NA	NA	NA	NA	Blautia_A obeum	xtree_bac	water_temp	NA	NA
fixed	NA	air_temp	-0.005055	0.00587173	-0.860904	1143.91	0.389471	Blautia_A obeum	xtree_bac	air_temp	1	1
ran_pars	NAME	sd__(Intercept	0.218858	NA	NA	NA	NA	Blautia_A obeum	xtree_bac	air_temp	NA	NA
ran_pars	Residual	sd__Observation	0.879642	NA	NA	NA	NA	Blautia_A obeum	xtree_bac	air_temp	NA	NA
fixed	NA	BUILDINGSERVED	-0.0128136	0.00599272	-2.1382	13.4755	0.0513488	Blautia_A obeum	xtree_bac	Buildings served	1	1
ran_pars	NAME	sd__(Intercept	0.207715	NA	NA	NA	NA	Blautia_A obeum	xtree_bac	Buildings served	NA	NA
ran_pars	Residual	sd__Observation	0.977566	NA	NA	NA	NA	Blautia_A obeum	xtree_bac	Buildings served	NA	NA
fixed	NA	Wastewater Treatment Plant	-0.162575	0.0799982	-2.03223	17.2788	0.0577956	Blautia_A sp900751995	xtree_bac	Wastewater Treatment Plant	1	1
ran_pars	NAME	sd__(Intercept	0.0903743	NA	NA	NA	NA	Blautia_A sp900751995	xtree_bac	Wastewater Treatment Plant	NA	NA
ran_pars	Residual	sd__Observation	0.51927	NA	NA	NA	NA	Blautia_A sp900751995	xtree_bac	Wastewater Treatment Plant	NA	NA
fixed	NA	University Campus	-0.100182	0.0599087	-1.67224	22.274	0.108466	Blautia_A sp900751995	xtree_bac	University Campus	1	1
ran_pars	NAME	sd__(Intercept	0.0966647	NA	NA	NA	NA	Blautia_A sp900751995	xtree_bac	University Campus	NA	NA
ran_pars	Residual	sd__Observation	0.519067	NA	NA	NA	NA	Blautia_A sp900751995	xtree_bac	University Campus	NA	NA
fixed	NA	Dormitory	0.145065	0.042412	3.42039	26.5177	0.00203713	Blautia_A sp900751995	xtree_bac	Dormitory	0.906521	0.0717559
ran_pars	NAME	sd__(Intercept	0.0765191	NA	NA	NA	NA	Blautia_A sp900751995	xtree_bac	Dormitory	NA	NA
ran_pars	Residual	sd__Observation	0.518813	NA	NA	NA	NA	Blautia_A sp900751995	xtree_bac	Dormitory	NA	NA
fixed	NA	Hospital/Medical Campus	-0.033392	0.0858895	-0.388778	27.1702	0.70047	Blautia_A sp900751995	xtree_bac	Hospital/Medical Campus	1	1
ran_pars	NAME	sd__(Intercept	0.104397	NA	NA	NA	NA	Blautia_A sp900751995	xtree_bac	Hospital/Medical Campus	NA	NA
ran_pars	Residual	sd__Observation	0.519089	NA	NA	NA	NA	Blautia_A sp900751995	xtree_bac	Hospital/Medical Campus	NA	NA
fixed	NA	Primary/Secondary School	-0.040151	0.0675292	-0.594573	56.8265	0.554489	Blautia_A sp900751995	xtree_bac	Primary/Secondary School	1	1
ran_pars	NAME	sd__(Intercept	0.102425	NA	NA	NA	NA	Blautia_A sp900751995	xtree_bac	Primary/Secondary School	NA	NA
ran_pars	Residual	sd__Observation	0.519185	NA	NA	NA	NA	Blautia_A sp900751995	xtree_bac	Primary/Secondary School	NA	NA
fixed	NA	POPSIZE	-1.85033e-07	9.98643556542373e-08	-1.85285	15.119	0.0835253	Blautia_A sp900751995	xtree_bac	Population served	1	1
ran_pars	NAME	sd__(Intercept	0.0909785	NA	NA	NA	NA	Blautia_A sp900751995	xtree_bac	Population served	NA	NA
ran_pars	Residual	sd__Observation	0.51984	NA	NA	NA	NA	Blautia_A sp900751995	xtree_bac	Population served	NA	NA
fixed	NA	sars_cov2_copies	1.43356797106361e-07	5.94689241193958e-08	2.41062	741.208	0.016168	Blautia_A sp900751995	xtree_bac	sars_cov2_copies	1	1
ran_pars	NAME	sd__(Intercept	0.0691899	NA	NA	NA	NA	Blautia_A sp900751995	xtree_bac	sars_cov2_copies	NA	NA
ran_pars	Residual	sd__Observation	0.46106	NA	NA	NA	NA	Blautia_A sp900751995	xtree_bac	sars_cov2_copies	NA	NA
fixed	NA	salinity	0.000660041	0.0025456	0.259288	367.285	0.795559	Blautia_A sp900751995	xtree_bac	salinity	1	1
ran_pars	NAME	sd__(Intercept	0.111553	NA	NA	NA	NA	Blautia_A sp900751995	xtree_bac	salinity	NA	NA
ran_pars	Residual	sd__Observation	0.53139	NA	NA	NA	NA	Blautia_A sp900751995	xtree_bac	salinity	NA	NA
fixed	NA	ph_field	0.0383463	0.0249292	1.53821	396.684	0.124795	Blautia_A sp900751995	xtree_bac	ph_field	1	1
ran_pars	NAME	sd__(Intercept	0.0951876	NA	NA	NA	NA	Blautia_A sp900751995	xtree_bac	ph_field	NA	NA
ran_pars	Residual	sd__Observation	0.530593	NA	NA	NA	NA	Blautia_A sp900751995	xtree_bac	ph_field	NA	NA
fixed	NA	dissolved_oxygen	0.0181259	0.00954698	1.8986	102.066	0.0604412	Blautia_A sp900751995	xtree_bac	dissolved_oxygen	1	0.908816
ran_pars	NAME	sd__(Intercept	0.0875566	NA	NA	NA	NA	Blautia_A sp900751995	xtree_bac	dissolved_oxygen	NA	NA
ran_pars	Residual	sd__Observation	0.524398	NA	NA	NA	NA	Blautia_A sp900751995	xtree_bac	dissolved_oxygen	NA	NA
fixed	NA	humidity	-0.000537355	0.00138284	-0.388589	1028.67	0.697661	Blautia_A sp900751995	xtree_bac	humidity	1	1
ran_pars	NAME	sd__(Intercept	0.0963253	NA	NA	NA	NA	Blautia_A sp900751995	xtree_bac	humidity	NA	NA
ran_pars	Residual	sd__Observation	0.524865	NA	NA	NA	NA	Blautia_A sp900751995	xtree_bac	humidity	NA	NA
fixed	NA	specific_conductivity	2.26735605885332e-06	1.76397461375571e-06	1.28537	309.697	0.199624	Blautia_A sp900751995	xtree_bac	specific_conductivity	1	1
ran_pars	NAME	sd__(Intercept	0.117184	NA	NA	NA	NA	Blautia_A sp900751995	xtree_bac	specific_conductivity	NA	NA
ran_pars	Residual	sd__Observation	0.531065	NA	NA	NA	NA	Blautia_A sp900751995	xtree_bac	specific_conductivity	NA	NA
fixed	NA	turbidity	-0.000168785	9.58876565372615e-05	-1.76023	1015.31	0.0786692	Blautia_A sp900751995	xtree_bac	turbidity	1	1
ran_pars	NAME	sd__(Intercept	0.111708	NA	NA	NA	NA	Blautia_A sp900751995	xtree_bac	turbidity	NA	NA
ran_pars	Residual	sd__Observation	0.529155	NA	NA	NA	NA	Blautia_A sp900751995	xtree_bac	turbidity	NA	NA
fixed	NA	water_temp	-0.00837792	0.00674818	-1.24151	152.484	0.216324	Blautia_A sp900751995	xtree_bac	water_temp	1	1
ran_pars	NAME	sd__(Intercept	0.121902	NA	NA	NA	NA	Blautia_A sp900751995	xtree_bac	water_temp	NA	NA
ran_pars	Residual	sd__Observation	0.525659	NA	NA	NA	NA	Blautia_A sp900751995	xtree_bac	water_temp	NA	NA
fixed	NA	air_temp	-0.016308	0.00344215	-4.73773	1142.01	2.43301510810223e-06	Blautia_A sp900751995	xtree_bac	air_temp	0.00124084	0.000211042
ran_pars	NAME	sd__(Intercept	0.108725	NA	NA	NA	NA	Blautia_A sp900751995	xtree_bac	air_temp	NA	NA
ran_pars	Residual	sd__Observation	0.517285	NA	NA	NA	NA	Blautia_A sp900751995	xtree_bac	air_temp	NA	NA
fixed	NA	BUILDINGSERVED	-0.00535811	0.00270622	-1.97992	14.1123	0.0675562	Blautia_A sp900751995	xtree_bac	Buildings served	1	1
ran_pars	NAME	sd__(Intercept	0.0800897	NA	NA	NA	NA	Blautia_A sp900751995	xtree_bac	Buildings served	NA	NA
ran_pars	Residual	sd__Observation	0.555046	NA	NA	NA	NA	Blautia_A sp900751995	xtree_bac	Buildings served	NA	NA
fixed	NA	Wastewater Treatment Plant	-0.753292	0.425695	-1.76956	33.8585	0.0858076	Blautia_A wexlerae	xtree_bac	Wastewater Treatment Plant	1	1
ran_pars	NAME	sd__(Intercept	0.602785	NA	NA	NA	NA	Blautia_A wexlerae	xtree_bac	Wastewater Treatment Plant	NA	NA
ran_pars	Residual	sd__Observation	1.58311	NA	NA	NA	NA	Blautia_A wexlerae	xtree_bac	Wastewater Treatment Plant	NA	NA
fixed	NA	University Campus	-0.422811	0.307801	-1.37365	29.8239	0.179789	Blautia_A wexlerae	xtree_bac	University Campus	1	1
ran_pars	NAME	sd__(Intercept	0.609542	NA	NA	NA	NA	Blautia_A wexlerae	xtree_bac	University Campus	NA	NA
ran_pars	Residual	sd__Observation	1.58354	NA	NA	NA	NA	Blautia_A wexlerae	xtree_bac	University Campus	NA	NA
fixed	NA	Dormitory	0.872091	0.190615	4.57515	29.1686	8.15301449521044e-05	Blautia_A wexlerae	xtree_bac	Dormitory	0.0419065	0.00788422
ran_pars	NAME	sd__(Intercept	0.453459	NA	NA	NA	NA	Blautia_A wexlerae	xtree_bac	Dormitory	NA	NA
ran_pars	Residual	sd__Observation	1.58346	NA	NA	NA	NA	Blautia_A wexlerae	xtree_bac	Dormitory	NA	NA
fixed	NA	Hospital/Medical Campus	-0.462809	0.40337	-1.14736	45.0859	0.257286	Blautia_A wexlerae	xtree_bac	Hospital/Medical Campus	1	1
ran_pars	NAME	sd__(Intercept	0.627434	NA	NA	NA	NA	Blautia_A wexlerae	xtree_bac	Hospital/Medical Campus	NA	NA
ran_pars	Residual	sd__Observation	1.58287	NA	NA	NA	NA	Blautia_A wexlerae	xtree_bac	Hospital/Medical Campus	NA	NA
fixed	NA	Primary/Secondary School	-0.344004	0.299428	-1.14887	43.209	0.25693	Blautia_A wexlerae	xtree_bac	Primary/Secondary School	1	1
ran_pars	NAME	sd__(Intercept	0.621212	NA	NA	NA	NA	Blautia_A wexlerae	xtree_bac	Primary/Secondary School	NA	NA
ran_pars	Residual	sd__Observation	1.58323	NA	NA	NA	NA	Blautia_A wexlerae	xtree_bac	Primary/Secondary School	NA	NA
fixed	NA	POPSIZE	-8.70516e-07	5.67275798195513e-07	-1.53455	24.1945	0.137868	Blautia_A wexlerae	xtree_bac	Population served	1	1
ran_pars	NAME	sd__(Intercept	0.610301	NA	NA	NA	NA	Blautia_A wexlerae	xtree_bac	Population served	NA	NA
ran_pars	Residual	sd__Observation	1.58471	NA	NA	NA	NA	Blautia_A wexlerae	xtree_bac	Population served	NA	NA
fixed	NA	sars_cov2_copies	2.86709713600046e-07	2.00041710116913e-07	1.43325	726.021	0.152217	Blautia_A wexlerae	xtree_bac	sars_cov2_copies	1	1
ran_pars	NAME	sd__(Intercept	0.820073	NA	NA	NA	NA	Blautia_A wexlerae	xtree_bac	sars_cov2_copies	NA	NA
ran_pars	Residual	sd__Observation	1.5226	NA	NA	NA	NA	Blautia_A wexlerae	xtree_bac	sars_cov2_copies	NA	NA
fixed	NA	salinity	-0.00652566	0.0082945	-0.786745	967.281	0.431624	Blautia_A wexlerae	xtree_bac	salinity	1	1
ran_pars	NAME	sd__(Intercept	0.695121	NA	NA	NA	NA	Blautia_A wexlerae	xtree_bac	salinity	NA	NA
ran_pars	Residual	sd__Observation	1.62181	NA	NA	NA	NA	Blautia_A wexlerae	xtree_bac	salinity	NA	NA
fixed	NA	ph_field	0.0219655	0.081103	0.270835	988.767	0.786575	Blautia_A wexlerae	xtree_bac	ph_field	1	1
ran_pars	NAME	sd__(Intercept	0.696775	NA	NA	NA	NA	Blautia_A wexlerae	xtree_bac	ph_field	NA	NA
ran_pars	Residual	sd__Observation	1.61254	NA	NA	NA	NA	Blautia_A wexlerae	xtree_bac	ph_field	NA	NA
fixed	NA	dissolved_oxygen	0.118462	0.033684	3.51686	506.174	0.000475955	Blautia_A wexlerae	xtree_bac	dissolved_oxygen	0.240833	0.038524
ran_pars	NAME	sd__(Intercept	0.588035	NA	NA	NA	NA	Blautia_A wexlerae	xtree_bac	dissolved_oxygen	NA	NA
ran_pars	Residual	sd__Observation	1.61347	NA	NA	NA	NA	Blautia_A wexlerae	xtree_bac	dissolved_oxygen	NA	NA
fixed	NA	humidity	-0.000318003	0.00430903	-0.0737991	1142.17	0.941183	Blautia_A wexlerae	xtree_bac	humidity	1	1
ran_pars	NAME	sd__(Intercept	0.620509	NA	NA	NA	NA	Blautia_A wexlerae	xtree_bac	humidity	NA	NA
ran_pars	Residual	sd__Observation	1.592	NA	NA	NA	NA	Blautia_A wexlerae	xtree_bac	humidity	NA	NA
fixed	NA	specific_conductivity	-3.859e-06	5.79348582115295e-06	-0.666094	907.677	0.50552	Blautia_A wexlerae	xtree_bac	specific_conductivity	1	1
ran_pars	NAME	sd__(Intercept	0.695355	NA	NA	NA	NA	Blautia_A wexlerae	xtree_bac	specific_conductivity	NA	NA
ran_pars	Residual	sd__Observation	1.62459	NA	NA	NA	NA	Blautia_A wexlerae	xtree_bac	specific_conductivity	NA	NA
fixed	NA	turbidity	-0.000292763	0.000298031	-0.982323	1053.03	0.326166	Blautia_A wexlerae	xtree_bac	turbidity	1	1
ran_pars	NAME	sd__(Intercept	0.691415	NA	NA	NA	NA	Blautia_A wexlerae	xtree_bac	turbidity	NA	NA
ran_pars	Residual	sd__Observation	1.61746	NA	NA	NA	NA	Blautia_A wexlerae	xtree_bac	turbidity	NA	NA
fixed	NA	water_temp	0.054697	0.0229777	2.38044	598.171	0.0176043	Blautia_A wexlerae	xtree_bac	water_temp	1	0.663071
ran_pars	NAME	sd__(Intercept	0.698804	NA	NA	NA	NA	Blautia_A wexlerae	xtree_bac	water_temp	NA	NA
ran_pars	Residual	sd__Observation	1.60624	NA	NA	NA	NA	Blautia_A wexlerae	xtree_bac	water_temp	NA	NA
fixed	NA	air_temp	0.0193983	0.0107242	1.80884	1140.3	0.0707394	Blautia_A wexlerae	xtree_bac	air_temp	1	0.733261
ran_pars	NAME	sd__(Intercept	0.61802	NA	NA	NA	NA	Blautia_A wexlerae	xtree_bac	air_temp	NA	NA
ran_pars	Residual	sd__Observation	1.59467	NA	NA	NA	NA	Blautia_A wexlerae	xtree_bac	air_temp	NA	NA
fixed	NA	BUILDINGSERVED	-0.0400284	0.0156057	-2.565	13.7407	0.0227134	Blautia_A wexlerae	xtree_bac	Buildings served	1	1
ran_pars	NAME	sd__(Intercept	0.610895	NA	NA	NA	NA	Blautia_A wexlerae	xtree_bac	Buildings served	NA	NA
ran_pars	Residual	sd__Observation	1.72991	NA	NA	NA	NA	Blautia_A wexlerae	xtree_bac	Buildings served	NA	NA
fixed	NA	Wastewater Treatment Plant	-0.18072	0.0909824	-1.98632	16.2541	0.0641273	Butyribacter sp003524945	xtree_bac	Wastewater Treatment Plant	1	1
ran_pars	NAME	sd__(Intercept	0.0936166	NA	NA	NA	NA	Butyribacter sp003524945	xtree_bac	Wastewater Treatment Plant	NA	NA
ran_pars	Residual	sd__Observation	0.666782	NA	NA	NA	NA	Butyribacter sp003524945	xtree_bac	Wastewater Treatment Plant	NA	NA
fixed	NA	University Campus	-0.119044	0.0683362	-1.74203	21.7646	0.09562	Butyribacter sp003524945	xtree_bac	University Campus	1	1
ran_pars	NAME	sd__(Intercept	0.10012	NA	NA	NA	NA	Butyribacter sp003524945	xtree_bac	University Campus	NA	NA
ran_pars	Residual	sd__Observation	0.666522	NA	NA	NA	NA	Butyribacter sp003524945	xtree_bac	University Campus	NA	NA
fixed	NA	Dormitory	0.143184	0.0499486	2.86662	22.8265	0.00876206	Butyribacter sp003524945	xtree_bac	Dormitory	1	0.214793
ran_pars	NAME	sd__(Intercept	0.0796594	NA	NA	NA	NA	Butyribacter sp003524945	xtree_bac	Dormitory	NA	NA
ran_pars	Residual	sd__Observation	0.666764	NA	NA	NA	NA	Butyribacter sp003524945	xtree_bac	Dormitory	NA	NA
fixed	NA	Hospital/Medical Campus	-0.00241458	0.0997886	-0.024197	26.611	0.980876	Butyribacter sp003524945	xtree_bac	Hospital/Medical Campus	1	1
ran_pars	NAME	sd__(Intercept	0.111124	NA	NA	NA	NA	Butyribacter sp003524945	xtree_bac	Hospital/Medical Campus	NA	NA
ran_pars	Residual	sd__Observation	0.666569	NA	NA	NA	NA	Butyribacter sp003524945	xtree_bac	Hospital/Medical Campus	NA	NA
fixed	NA	Primary/Secondary School	-0.00963903	0.0813885	-0.118432	69.3367	0.906068	Butyribacter sp003524945	xtree_bac	Primary/Secondary School	1	1
ran_pars	NAME	sd__(Intercept	0.109431	NA	NA	NA	NA	Butyribacter sp003524945	xtree_bac	Primary/Secondary School	NA	NA
ran_pars	Residual	sd__Observation	0.666687	NA	NA	NA	NA	Butyribacter sp003524945	xtree_bac	Primary/Secondary School	NA	NA
fixed	NA	POPSIZE	-2.09231e-07	1.12766179337952e-07	-1.85544	14.6141	0.0838148	Butyribacter sp003524945	xtree_bac	Population served	1	1
ran_pars	NAME	sd__(Intercept	0.0942238	NA	NA	NA	NA	Butyribacter sp003524945	xtree_bac	Population served	NA	NA
ran_pars	Residual	sd__Observation	0.667554	NA	NA	NA	NA	Butyribacter sp003524945	xtree_bac	Population served	NA	NA
fixed	NA	sars_cov2_copies	-5.5765e-08	8.45589265964215e-08	-0.659481	738.471	0.509792	Butyribacter sp003524945	xtree_bac	sars_cov2_copies	1	1
ran_pars	NAME	sd__(Intercept	0.0738986	NA	NA	NA	NA	Butyribacter sp003524945	xtree_bac	sars_cov2_copies	NA	NA
ran_pars	Residual	sd__Observation	0.658102	NA	NA	NA	NA	Butyribacter sp003524945	xtree_bac	sars_cov2_copies	NA	NA
fixed	NA	salinity	0.000241422	0.00315391	0.0765468	264.537	0.939042	Butyribacter sp003524945	xtree_bac	salinity	1	1
ran_pars	NAME	sd__(Intercept	0.115414	NA	NA	NA	NA	Butyribacter sp003524945	xtree_bac	salinity	NA	NA
ran_pars	Residual	sd__Observation	0.676767	NA	NA	NA	NA	Butyribacter sp003524945	xtree_bac	salinity	NA	NA
fixed	NA	ph_field	0.115568	0.0298194	3.87559	181.717	0.000148411	Butyribacter sp003524945	xtree_bac	ph_field	0.0780642	0.0197464
ran_pars	NAME	sd__(Intercept	0.0642341	NA	NA	NA	NA	Butyribacter sp003524945	xtree_bac	ph_field	NA	NA
ran_pars	Residual	sd__Observation	0.674577	NA	NA	NA	NA	Butyribacter sp003524945	xtree_bac	ph_field	NA	NA
fixed	NA	dissolved_oxygen	0.02017	0.0117935	1.71025	91.6628	0.0906019	Butyribacter sp003524945	xtree_bac	dissolved_oxygen	1	1
ran_pars	NAME	sd__(Intercept	0.093393	NA	NA	NA	NA	Butyribacter sp003524945	xtree_bac	dissolved_oxygen	NA	NA
ran_pars	Residual	sd__Observation	0.670602	NA	NA	NA	NA	Butyribacter sp003524945	xtree_bac	dissolved_oxygen	NA	NA
fixed	NA	humidity	0.000122017	0.00176434	0.0691571	988.833	0.944879	Butyribacter sp003524945	xtree_bac	humidity	1	1
ran_pars	NAME	sd__(Intercept	0.103887	NA	NA	NA	NA	Butyribacter sp003524945	xtree_bac	humidity	NA	NA
ran_pars	Residual	sd__Observation	0.674335	NA	NA	NA	NA	Butyribacter sp003524945	xtree_bac	humidity	NA	NA
fixed	NA	specific_conductivity	1.84900296406233e-06	2.17501681405251e-06	0.85011	215.422	0.396208	Butyribacter sp003524945	xtree_bac	specific_conductivity	1	1
ran_pars	NAME	sd__(Intercept	0.120003	NA	NA	NA	NA	Butyribacter sp003524945	xtree_bac	specific_conductivity	NA	NA
ran_pars	Residual	sd__Observation	0.677078	NA	NA	NA	NA	Butyribacter sp003524945	xtree_bac	specific_conductivity	NA	NA
fixed	NA	turbidity	-0.000206578	0.000121368	-1.70208	985.88	0.0890551	Butyribacter sp003524945	xtree_bac	turbidity	1	1
ran_pars	NAME	sd__(Intercept	0.11824	NA	NA	NA	NA	Butyribacter sp003524945	xtree_bac	turbidity	NA	NA
ran_pars	Residual	sd__Observation	0.673634	NA	NA	NA	NA	Butyribacter sp003524945	xtree_bac	turbidity	NA	NA
fixed	NA	water_temp	0.00177476	0.00807917	0.219672	99.1512	0.826579	Butyribacter sp003524945	xtree_bac	water_temp	1	1
ran_pars	NAME	sd__(Intercept	0.114092	NA	NA	NA	NA	Butyribacter sp003524945	xtree_bac	water_temp	NA	NA
ran_pars	Residual	sd__Observation	0.674807	NA	NA	NA	NA	Butyribacter sp003524945	xtree_bac	water_temp	NA	NA
fixed	NA	air_temp	-0.0107531	0.00444341	-2.42	1134.12	0.0156768	Butyribacter sp003524945	xtree_bac	air_temp	1	0.208523
ran_pars	NAME	sd__(Intercept	0.10557	NA	NA	NA	NA	Butyribacter sp003524945	xtree_bac	air_temp	NA	NA
ran_pars	Residual	sd__Observation	0.671368	NA	NA	NA	NA	Butyribacter sp003524945	xtree_bac	air_temp	NA	NA
fixed	NA	BUILDINGSERVED	-0.00592166	0.00288784	-2.05055	11.1159	0.0646509	Butyribacter sp003524945	xtree_bac	Buildings served	1	1
ran_pars	NAME	sd__(Intercept	0.0673937	NA	NA	NA	NA	Butyribacter sp003524945	xtree_bac	Buildings served	NA	NA
ran_pars	Residual	sd__Observation	0.700066	NA	NA	NA	NA	Butyribacter sp003524945	xtree_bac	Buildings served	NA	NA
fixed	NA	Wastewater Treatment Plant	-0.290315	0.166443	-1.74423	23.5553	0.0941567	Butyribacter sp003529475	xtree_bac	Wastewater Treatment Plant	1	1
ran_pars	NAME	sd__(Intercept	0.210509	NA	NA	NA	NA	Butyribacter sp003529475	xtree_bac	Wastewater Treatment Plant	NA	NA
ran_pars	Residual	sd__Observation	0.863584	NA	NA	NA	NA	Butyribacter sp003529475	xtree_bac	Wastewater Treatment Plant	NA	NA
fixed	NA	University Campus	-0.195824	0.119896	-1.63327	26.0408	0.114446	Butyribacter sp003529475	xtree_bac	University Campus	1	1
ran_pars	NAME	sd__(Intercept	0.213782	NA	NA	NA	NA	Butyribacter sp003529475	xtree_bac	University Campus	NA	NA
ran_pars	Residual	sd__Observation	0.863481	NA	NA	NA	NA	Butyribacter sp003529475	xtree_bac	University Campus	NA	NA
fixed	NA	Dormitory	0.312755	0.0809247	3.86476	30.6862	0.000537828	Butyribacter sp003529475	xtree_bac	Dormitory	0.256006	0.0265715
ran_pars	NAME	sd__(Intercept	0.166457	NA	NA	NA	NA	Butyribacter sp003529475	xtree_bac	Dormitory	NA	NA
ran_pars	Residual	sd__Observation	0.863069	NA	NA	NA	NA	Butyribacter sp003529475	xtree_bac	Dormitory	NA	NA
fixed	NA	Hospital/Medical Campus	-0.00205891	0.167348	-0.0123032	34.0436	0.990256	Butyribacter sp003529475	xtree_bac	Hospital/Medical Campus	1	1
ran_pars	NAME	sd__(Intercept	0.226115	NA	NA	NA	NA	Butyribacter sp003529475	xtree_bac	Hospital/Medical Campus	NA	NA
ran_pars	Residual	sd__Observation	0.863614	NA	NA	NA	NA	Butyribacter sp003529475	xtree_bac	Hospital/Medical Campus	NA	NA
fixed	NA	Primary/Secondary School	-0.178505	0.125327	-1.42431	53.2154	0.160195	Butyribacter sp003529475	xtree_bac	Primary/Secondary School	1	1
ran_pars	NAME	sd__(Intercept	0.218213	NA	NA	NA	NA	Butyribacter sp003529475	xtree_bac	Primary/Secondary School	NA	NA
ran_pars	Residual	sd__Observation	0.863401	NA	NA	NA	NA	Butyribacter sp003529475	xtree_bac	Primary/Secondary School	NA	NA
fixed	NA	POPSIZE	-3.33318e-07	2.11795220425959e-07	-1.57377	19.3191	0.131774	Butyribacter sp003529475	xtree_bac	Population served	1	1
ran_pars	NAME	sd__(Intercept	0.212334	NA	NA	NA	NA	Butyribacter sp003529475	xtree_bac	Population served	NA	NA
ran_pars	Residual	sd__Observation	0.864548	NA	NA	NA	NA	Butyribacter sp003529475	xtree_bac	Population served	NA	NA
fixed	NA	sars_cov2_copies	-9.51803e-08	1.13394044954998e-07	-0.839377	738.303	0.40153	Butyribacter sp003529475	xtree_bac	sars_cov2_copies	1	1
ran_pars	NAME	sd__(Intercept	0.261047	NA	NA	NA	NA	Butyribacter sp003529475	xtree_bac	sars_cov2_copies	NA	NA
ran_pars	Residual	sd__Observation	0.869617	NA	NA	NA	NA	Butyribacter sp003529475	xtree_bac	sars_cov2_copies	NA	NA
fixed	NA	salinity	-0.00102752	0.00444552	-0.231137	600.662	0.817287	Butyribacter sp003529475	xtree_bac	salinity	1	1
ran_pars	NAME	sd__(Intercept	0.240941	NA	NA	NA	NA	Butyribacter sp003529475	xtree_bac	salinity	NA	NA
ran_pars	Residual	sd__Observation	0.902592	NA	NA	NA	NA	Butyribacter sp003529475	xtree_bac	salinity	NA	NA
fixed	NA	ph_field	-0.00290889	0.0439173	-0.0662356	737.763	0.947208	Butyribacter sp003529475	xtree_bac	ph_field	1	1
ran_pars	NAME	sd__(Intercept	0.244225	NA	NA	NA	NA	Butyribacter sp003529475	xtree_bac	ph_field	NA	NA
ran_pars	Residual	sd__Observation	0.900182	NA	NA	NA	NA	Butyribacter sp003529475	xtree_bac	ph_field	NA	NA
fixed	NA	dissolved_oxygen	0.0556358	0.0168977	3.29251	166.273	0.00121295	Butyribacter sp003529475	xtree_bac	dissolved_oxygen	0.578577	0.0607145
ran_pars	NAME	sd__(Intercept	0.178639	NA	NA	NA	NA	Butyribacter sp003529475	xtree_bac	dissolved_oxygen	NA	NA
ran_pars	Residual	sd__Observation	0.896673	NA	NA	NA	NA	Butyribacter sp003529475	xtree_bac	dissolved_oxygen	NA	NA
fixed	NA	humidity	0.00190487	0.00229378	0.83045	1093.67	0.406465	Butyribacter sp003529475	xtree_bac	humidity	1	1
ran_pars	NAME	sd__(Intercept	0.206828	NA	NA	NA	NA	Butyribacter sp003529475	xtree_bac	humidity	NA	NA
ran_pars	Residual	sd__Observation	0.861398	NA	NA	NA	NA	Butyribacter sp003529475	xtree_bac	humidity	NA	NA
fixed	NA	specific_conductivity	9.11440245537931e-07	3.08274363277518e-06	0.295659	494.722	0.767615	Butyribacter sp003529475	xtree_bac	specific_conductivity	1	1
ran_pars	NAME	sd__(Intercept	0.242719	NA	NA	NA	NA	Butyribacter sp003529475	xtree_bac	specific_conductivity	NA	NA
ran_pars	Residual	sd__Observation	0.903942	NA	NA	NA	NA	Butyribacter sp003529475	xtree_bac	specific_conductivity	NA	NA
fixed	NA	turbidity	-9.99513e-05	0.000164135	-0.608959	1043.74	0.542684	Butyribacter sp003529475	xtree_bac	turbidity	1	1
ran_pars	NAME	sd__(Intercept	0.24036	NA	NA	NA	NA	Butyribacter sp003529475	xtree_bac	turbidity	NA	NA
ran_pars	Residual	sd__Observation	0.899743	NA	NA	NA	NA	Butyribacter sp003529475	xtree_bac	turbidity	NA	NA
fixed	NA	water_temp	0.00512332	0.0118845	0.431094	247.842	0.666775	Butyribacter sp003529475	xtree_bac	water_temp	1	1
ran_pars	NAME	sd__(Intercept	0.240234	NA	NA	NA	NA	Butyribacter sp003529475	xtree_bac	water_temp	NA	NA
ran_pars	Residual	sd__Observation	0.899548	NA	NA	NA	NA	Butyribacter sp003529475	xtree_bac	water_temp	NA	NA
fixed	NA	air_temp	-0.0109708	0.00573569	-1.91273	1143.75	0.0560322	Butyribacter sp003529475	xtree_bac	air_temp	1	0.597081
ran_pars	NAME	sd__(Intercept	0.207297	NA	NA	NA	NA	Butyribacter sp003529475	xtree_bac	air_temp	NA	NA
ran_pars	Residual	sd__Observation	0.859757	NA	NA	NA	NA	Butyribacter sp003529475	xtree_bac	air_temp	NA	NA
fixed	NA	BUILDINGSERVED	-0.00975598	0.00460612	-2.11805	15.3957	0.0508275	Butyribacter sp003529475	xtree_bac	Buildings served	1	1
ran_pars	NAME	sd__(Intercept	0.141525	NA	NA	NA	NA	Butyribacter sp003529475	xtree_bac	Buildings served	NA	NA
ran_pars	Residual	sd__Observation	0.906613	NA	NA	NA	NA	Butyribacter sp003529475	xtree_bac	Buildings served	NA	NA
fixed	NA	Wastewater Treatment Plant	-0.17015	0.0843702	-2.01671	18.7394	0.0582859	CAG-194 sp000432915	xtree_bac	Wastewater Treatment Plant	1	1
ran_pars	NAME	sd__(Intercept	0.0951177	NA	NA	NA	NA	CAG-194 sp000432915	xtree_bac	Wastewater Treatment Plant	NA	NA
ran_pars	Residual	sd__Observation	0.549393	NA	NA	NA	NA	CAG-194 sp000432915	xtree_bac	Wastewater Treatment Plant	NA	NA
fixed	NA	University Campus	-0.10901	0.0628553	-1.7343	23.6506	0.0958831	CAG-194 sp000432915	xtree_bac	University Campus	1	1
ran_pars	NAME	sd__(Intercept	0.100835	NA	NA	NA	NA	CAG-194 sp000432915	xtree_bac	University Campus	NA	NA
ran_pars	Residual	sd__Observation	0.549191	NA	NA	NA	NA	CAG-194 sp000432915	xtree_bac	University Campus	NA	NA
fixed	NA	Dormitory	0.150497	0.0464041	3.24318	28.069	0.00304613	CAG-194 sp000432915	xtree_bac	Dormitory	1	0.0949844
ran_pars	NAME	sd__(Intercept	0.0869821	NA	NA	NA	NA	CAG-194 sp000432915	xtree_bac	Dormitory	NA	NA
ran_pars	Residual	sd__Observation	0.548567	NA	NA	NA	NA	CAG-194 sp000432915	xtree_bac	Dormitory	NA	NA
fixed	NA	Hospital/Medical Campus	-0.014527	0.0898608	-0.161661	28.2481	0.872724	CAG-194 sp000432915	xtree_bac	Hospital/Medical Campus	1	1
ran_pars	NAME	sd__(Intercept	0.108248	NA	NA	NA	NA	CAG-194 sp000432915	xtree_bac	Hospital/Medical Campus	NA	NA
ran_pars	Residual	sd__Observation	0.549352	NA	NA	NA	NA	CAG-194 sp000432915	xtree_bac	Hospital/Medical Campus	NA	NA
fixed	NA	Primary/Secondary School	-0.0490562	0.0709514	-0.691406	61.0008	0.491933	CAG-194 sp000432915	xtree_bac	Primary/Secondary School	1	1
ran_pars	NAME	sd__(Intercept	0.106383	NA	NA	NA	NA	CAG-194 sp000432915	xtree_bac	Primary/Secondary School	NA	NA
ran_pars	Residual	sd__Observation	0.549378	NA	NA	NA	NA	CAG-194 sp000432915	xtree_bac	Primary/Secondary School	NA	NA
fixed	NA	POPSIZE	-1.9426e-07	1.05282274618552e-07	-1.84514	16.4123	0.08314	CAG-194 sp000432915	xtree_bac	Population served	1	1
ran_pars	NAME	sd__(Intercept	0.0957271	NA	NA	NA	NA	CAG-194 sp000432915	xtree_bac	Population served	NA	NA
ran_pars	Residual	sd__Observation	0.550005	NA	NA	NA	NA	CAG-194 sp000432915	xtree_bac	Population served	NA	NA
fixed	NA	sars_cov2_copies	1.84126977938776e-07	6.61454821493429e-08	2.78367	741.801	0.00551163	CAG-194 sp000432915	xtree_bac	sars_cov2_copies	1	1
ran_pars	NAME	sd__(Intercept	0.105851	NA	NA	NA	NA	CAG-194 sp000432915	xtree_bac	sars_cov2_copies	NA	NA
ran_pars	Residual	sd__Observation	0.510255	NA	NA	NA	NA	CAG-194 sp000432915	xtree_bac	sars_cov2_copies	NA	NA
fixed	NA	salinity	0.000445127	0.0026936	0.165253	359.772	0.868837	CAG-194 sp000432915	xtree_bac	salinity	1	1
ran_pars	NAME	sd__(Intercept	0.114922	NA	NA	NA	NA	CAG-194 sp000432915	xtree_bac	salinity	NA	NA
ran_pars	Residual	sd__Observation	0.564483	NA	NA	NA	NA	CAG-194 sp000432915	xtree_bac	salinity	NA	NA
fixed	NA	ph_field	0.0903909	0.0257817	3.50601	296.402	0.000525246	CAG-194 sp000432915	xtree_bac	ph_field	0.268401	0.0475748
ran_pars	NAME	sd__(Intercept	0.0787079	NA	NA	NA	NA	CAG-194 sp000432915	xtree_bac	ph_field	NA	NA
ran_pars	Residual	sd__Observation	0.562718	NA	NA	NA	NA	CAG-194 sp000432915	xtree_bac	ph_field	NA	NA
fixed	NA	dissolved_oxygen	0.0278338	0.00991655	2.8068	104.457	0.00597066	CAG-194 sp000432915	xtree_bac	dissolved_oxygen	1	0.181125
ran_pars	NAME	sd__(Intercept	0.0825752	NA	NA	NA	NA	CAG-194 sp000432915	xtree_bac	dissolved_oxygen	NA	NA
ran_pars	Residual	sd__Observation	0.557381	NA	NA	NA	NA	CAG-194 sp000432915	xtree_bac	dissolved_oxygen	NA	NA
fixed	NA	humidity	-0.0005872	0.00146273	-0.401441	1032.58	0.688179	CAG-194 sp000432915	xtree_bac	humidity	1	1
ran_pars	NAME	sd__(Intercept	0.100884	NA	NA	NA	NA	CAG-194 sp000432915	xtree_bac	humidity	NA	NA
ran_pars	Residual	sd__Observation	0.55542	NA	NA	NA	NA	CAG-194 sp000432915	xtree_bac	humidity	NA	NA
fixed	NA	specific_conductivity	2.05639068891601e-06	1.86269882722891e-06	1.10398	291.818	0.270509	CAG-194 sp000432915	xtree_bac	specific_conductivity	1	1
ran_pars	NAME	sd__(Intercept	0.118999	NA	NA	NA	NA	CAG-194 sp000432915	xtree_bac	specific_conductivity	NA	NA
ran_pars	Residual	sd__Observation	0.564558	NA	NA	NA	NA	CAG-194 sp000432915	xtree_bac	specific_conductivity	NA	NA
fixed	NA	turbidity	-0.000155658	0.000101811	-1.52889	1013.54	0.126604	CAG-194 sp000432915	xtree_bac	turbidity	1	1
ran_pars	NAME	sd__(Intercept	0.116364	NA	NA	NA	NA	CAG-194 sp000432915	xtree_bac	turbidity	NA	NA
ran_pars	Residual	sd__Observation	0.562182	NA	NA	NA	NA	CAG-194 sp000432915	xtree_bac	turbidity	NA	NA
fixed	NA	water_temp	-0.00532947	0.00713286	-0.747171	150.249	0.456128	CAG-194 sp000432915	xtree_bac	water_temp	1	1
ran_pars	NAME	sd__(Intercept	0.123409	NA	NA	NA	NA	CAG-194 sp000432915	xtree_bac	water_temp	NA	NA
ran_pars	Residual	sd__Observation	0.562159	NA	NA	NA	NA	CAG-194 sp000432915	xtree_bac	water_temp	NA	NA
fixed	NA	air_temp	-0.0139199	0.0036549	-3.80857	1140.66	0.000147218	CAG-194 sp000432915	xtree_bac	air_temp	0.0644816	0.00485105
ran_pars	NAME	sd__(Intercept	0.106444	NA	NA	NA	NA	CAG-194 sp000432915	xtree_bac	air_temp	NA	NA
ran_pars	Residual	sd__Observation	0.550111	NA	NA	NA	NA	CAG-194 sp000432915	xtree_bac	air_temp	NA	NA
fixed	NA	BUILDINGSERVED	-0.00550787	0.00286931	-1.91958	14.9903	0.0741498	CAG-194 sp000432915	xtree_bac	Buildings served	1	1
ran_pars	NAME	sd__(Intercept	0.085063	NA	NA	NA	NA	CAG-194 sp000432915	xtree_bac	Buildings served	NA	NA
ran_pars	Residual	sd__Observation	0.587455	NA	NA	NA	NA	CAG-194 sp000432915	xtree_bac	Buildings served	NA	NA
fixed	NA	Wastewater Treatment Plant	-0.191912	0.104225	-1.84131	21.6164	0.0793416	Choladocola sp003480725	xtree_bac	Wastewater Treatment Plant	1	1
ran_pars	NAME	sd__(Intercept	0.121304	NA	NA	NA	NA	Choladocola sp003480725	xtree_bac	Wastewater Treatment Plant	NA	NA
ran_pars	Residual	sd__Observation	0.643996	NA	NA	NA	NA	Choladocola sp003480725	xtree_bac	Wastewater Treatment Plant	NA	NA
fixed	NA	University Campus	-0.133181	0.0758015	-1.75697	26.0544	0.0906707	Choladocola sp003480725	xtree_bac	University Campus	1	1
ran_pars	NAME	sd__(Intercept	0.123922	NA	NA	NA	NA	Choladocola sp003480725	xtree_bac	University Campus	NA	NA
ran_pars	Residual	sd__Observation	0.643874	NA	NA	NA	NA	Choladocola sp003480725	xtree_bac	University Campus	NA	NA
fixed	NA	Dormitory	0.200184	0.0536786	3.72931	31.8089	0.000749143	Choladocola sp003480725	xtree_bac	Dormitory	0.34985	0.0331383
ran_pars	NAME	sd__(Intercept	0.0991846	NA	NA	NA	NA	Choladocola sp003480725	xtree_bac	Dormitory	NA	NA
ran_pars	Residual	sd__Observation	0.643068	NA	NA	NA	NA	Choladocola sp003480725	xtree_bac	Dormitory	NA	NA
fixed	NA	Hospital/Medical Campus	-0.0631437	0.108235	-0.583396	32.0609	0.563709	Choladocola sp003480725	xtree_bac	Hospital/Medical Campus	1	1
ran_pars	NAME	sd__(Intercept	0.133137	NA	NA	NA	NA	Choladocola sp003480725	xtree_bac	Hospital/Medical Campus	NA	NA
ran_pars	Residual	sd__Observation	0.643954	NA	NA	NA	NA	Choladocola sp003480725	xtree_bac	Hospital/Medical Campus	NA	NA
fixed	NA	Primary/Secondary School	-0.0714975	0.0847565	-0.843564	64.7636	0.402018	Choladocola sp003480725	xtree_bac	Primary/Secondary School	1	1
ran_pars	NAME	sd__(Intercept	0.13092	NA	NA	NA	NA	Choladocola sp003480725	xtree_bac	Primary/Secondary School	NA	NA
ran_pars	Residual	sd__Observation	0.64401	NA	NA	NA	NA	Choladocola sp003480725	xtree_bac	Primary/Secondary School	NA	NA
fixed	NA	POPSIZE	-2.19436e-07	1.30522504147815e-07	-1.68121	18.7073	0.109342	Choladocola sp003480725	xtree_bac	Population served	1	1
ran_pars	NAME	sd__(Intercept	0.12209	NA	NA	NA	NA	Choladocola sp003480725	xtree_bac	Population served	NA	NA
ran_pars	Residual	sd__Observation	0.644727	NA	NA	NA	NA	Choladocola sp003480725	xtree_bac	Population served	NA	NA
fixed	NA	sars_cov2_copies	-6.96625e-08	8.17396245180859e-08	-0.852249	740.92	0.394351	Choladocola sp003480725	xtree_bac	sars_cov2_copies	1	1
ran_pars	NAME	sd__(Intercept	0.151556	NA	NA	NA	NA	Choladocola sp003480725	xtree_bac	sars_cov2_copies	NA	NA
ran_pars	Residual	sd__Observation	0.62903	NA	NA	NA	NA	Choladocola sp003480725	xtree_bac	sars_cov2_copies	NA	NA
fixed	NA	salinity	0.000155414	0.00320518	0.0484885	424.107	0.96135	Choladocola sp003480725	xtree_bac	salinity	1	1
ran_pars	NAME	sd__(Intercept	0.143636	NA	NA	NA	NA	Choladocola sp003480725	xtree_bac	salinity	NA	NA
ran_pars	Residual	sd__Observation	0.66694	NA	NA	NA	NA	Choladocola sp003480725	xtree_bac	salinity	NA	NA
fixed	NA	ph_field	0.0107776	0.0317539	0.339412	550.473	0.734429	Choladocola sp003480725	xtree_bac	ph_field	1	1
ran_pars	NAME	sd__(Intercept	0.139979	NA	NA	NA	NA	Choladocola sp003480725	xtree_bac	ph_field	NA	NA
ran_pars	Residual	sd__Observation	0.665479	NA	NA	NA	NA	Choladocola sp003480725	xtree_bac	ph_field	NA	NA
fixed	NA	dissolved_oxygen	0.0322236	0.0119491	2.69673	124.351	0.00797355	Choladocola sp003480725	xtree_bac	dissolved_oxygen	1	0.219946
ran_pars	NAME	sd__(Intercept	0.106649	NA	NA	NA	NA	Choladocola sp003480725	xtree_bac	dissolved_oxygen	NA	NA
ran_pars	Residual	sd__Observation	0.66066	NA	NA	NA	NA	Choladocola sp003480725	xtree_bac	dissolved_oxygen	NA	NA
fixed	NA	humidity	-9.3158e-05	0.00169231	-0.0550479	1048.83	0.956111	Choladocola sp003480725	xtree_bac	humidity	1	1
ran_pars	NAME	sd__(Intercept	0.120998	NA	NA	NA	NA	Choladocola sp003480725	xtree_bac	humidity	NA	NA
ran_pars	Residual	sd__Observation	0.641628	NA	NA	NA	NA	Choladocola sp003480725	xtree_bac	humidity	NA	NA
fixed	NA	specific_conductivity	1.84228280974139e-06	2.21700195925029e-06	0.830979	344.388	0.406561	Choladocola sp003480725	xtree_bac	specific_conductivity	1	1
ran_pars	NAME	sd__(Intercept	0.147283	NA	NA	NA	NA	Choladocola sp003480725	xtree_bac	specific_conductivity	NA	NA
ran_pars	Residual	sd__Observation	0.667452	NA	NA	NA	NA	Choladocola sp003480725	xtree_bac	specific_conductivity	NA	NA
fixed	NA	turbidity	-0.00017121	0.000120454	-1.42137	1022.7	0.155514	Choladocola sp003480725	xtree_bac	turbidity	1	1
ran_pars	NAME	sd__(Intercept	0.142678	NA	NA	NA	NA	Choladocola sp003480725	xtree_bac	turbidity	NA	NA
ran_pars	Residual	sd__Observation	0.664382	NA	NA	NA	NA	Choladocola sp003480725	xtree_bac	turbidity	NA	NA
fixed	NA	water_temp	-0.00433787	0.00848988	-0.510946	186.337	0.609994	Choladocola sp003480725	xtree_bac	water_temp	1	1
ran_pars	NAME	sd__(Intercept	0.150929	NA	NA	NA	NA	Choladocola sp003480725	xtree_bac	water_temp	NA	NA
ran_pars	Residual	sd__Observation	0.66418	NA	NA	NA	NA	Choladocola sp003480725	xtree_bac	water_temp	NA	NA
fixed	NA	air_temp	-0.011956	0.00423901	-2.82046	1141.16	0.00487853	Choladocola sp003480725	xtree_bac	air_temp	1	0.0806909
ran_pars	NAME	sd__(Intercept	0.124977	NA	NA	NA	NA	Choladocola sp003480725	xtree_bac	air_temp	NA	NA
ran_pars	Residual	sd__Observation	0.637878	NA	NA	NA	NA	Choladocola sp003480725	xtree_bac	air_temp	NA	NA
fixed	NA	BUILDINGSERVED	-0.00704933	0.00346482	-2.03454	15.3407	0.0595614	Choladocola sp003480725	xtree_bac	Buildings served	1	1
ran_pars	NAME	sd__(Intercept	0.106464	NA	NA	NA	NA	Choladocola sp003480725	xtree_bac	Buildings served	NA	NA
ran_pars	Residual	sd__Observation	0.68193	NA	NA	NA	NA	Choladocola sp003480725	xtree_bac	Buildings served	NA	NA
fixed	NA	Wastewater Treatment Plant	-0.26775	0.160008	-1.67335	25.0945	0.106681	Choladocola sp003481535	xtree_bac	Wastewater Treatment Plant	1	1
ran_pars	NAME	sd__(Intercept	0.204998	NA	NA	NA	NA	Choladocola sp003481535	xtree_bac	Wastewater Treatment Plant	NA	NA
ran_pars	Residual	sd__Observation	0.803468	NA	NA	NA	NA	Choladocola sp003481535	xtree_bac	Wastewater Treatment Plant	NA	NA
fixed	NA	University Campus	-0.217781	0.11229	-1.93946	26.6777	0.0630882	Choladocola sp003481535	xtree_bac	University Campus	1	1
ran_pars	NAME	sd__(Intercept	0.200776	NA	NA	NA	NA	Choladocola sp003481535	xtree_bac	University Campus	NA	NA
ran_pars	Residual	sd__Observation	0.803448	NA	NA	NA	NA	Choladocola sp003481535	xtree_bac	University Campus	NA	NA
fixed	NA	Dormitory	0.330658	0.0766847	4.31191	33.4196	0.000134954	Choladocola sp003481535	xtree_bac	Dormitory	0.0680168	0.0104774
ran_pars	NAME	sd__(Intercept	0.160084	NA	NA	NA	NA	Choladocola sp003481535	xtree_bac	Dormitory	NA	NA
ran_pars	Residual	sd__Observation	0.801992	NA	NA	NA	NA	Choladocola sp003481535	xtree_bac	Dormitory	NA	NA
fixed	NA	Hospital/Medical Campus	-0.104958	0.15897	-0.660234	35.0964	0.513414	Choladocola sp003481535	xtree_bac	Hospital/Medical Campus	1	1
ran_pars	NAME	sd__(Intercept	0.217422	NA	NA	NA	NA	Choladocola sp003481535	xtree_bac	Hospital/Medical Campus	NA	NA
ran_pars	Residual	sd__Observation	0.803423	NA	NA	NA	NA	Choladocola sp003481535	xtree_bac	Hospital/Medical Campus	NA	NA
fixed	NA	Primary/Secondary School	-0.153395	0.119159	-1.2873	51.9561	0.203693	Choladocola sp003481535	xtree_bac	Primary/Secondary School	1	1
ran_pars	NAME	sd__(Intercept	0.211795	NA	NA	NA	NA	Choladocola sp003481535	xtree_bac	Primary/Secondary School	NA	NA
ran_pars	Residual	sd__Observation	0.803381	NA	NA	NA	NA	Choladocola sp003481535	xtree_bac	Primary/Secondary School	NA	NA
fixed	NA	POPSIZE	-3.05318e-07	2.04261691725762e-07	-1.49474	20.2972	0.150368	Choladocola sp003481535	xtree_bac	Population served	1	1
ran_pars	NAME	sd__(Intercept	0.20677	NA	NA	NA	NA	Choladocola sp003481535	xtree_bac	Population served	NA	NA
ran_pars	Residual	sd__Observation	0.804356	NA	NA	NA	NA	Choladocola sp003481535	xtree_bac	Population served	NA	NA
fixed	NA	sars_cov2_copies	1.88954531472808e-07	9.65575747950816e-08	1.95691	738.745	0.0507343	Choladocola sp003481535	xtree_bac	sars_cov2_copies	1	1
ran_pars	NAME	sd__(Intercept	0.206879	NA	NA	NA	NA	Choladocola sp003481535	xtree_bac	sars_cov2_copies	NA	NA
ran_pars	Residual	sd__Observation	0.741332	NA	NA	NA	NA	Choladocola sp003481535	xtree_bac	sars_cov2_copies	NA	NA
fixed	NA	salinity	-0.000440977	0.00414925	-0.106279	637.569	0.915395	Choladocola sp003481535	xtree_bac	salinity	1	1
ran_pars	NAME	sd__(Intercept	0.235011	NA	NA	NA	NA	Choladocola sp003481535	xtree_bac	salinity	NA	NA
ran_pars	Residual	sd__Observation	0.838264	NA	NA	NA	NA	Choladocola sp003481535	xtree_bac	salinity	NA	NA
fixed	NA	ph_field	-0.0204506	0.0410006	-0.498789	783.978	0.618068	Choladocola sp003481535	xtree_bac	ph_field	1	1
ran_pars	NAME	sd__(Intercept	0.244302	NA	NA	NA	NA	Choladocola sp003481535	xtree_bac	ph_field	NA	NA
ran_pars	Residual	sd__Observation	0.835543	NA	NA	NA	NA	Choladocola sp003481535	xtree_bac	ph_field	NA	NA
fixed	NA	dissolved_oxygen	0.057653	0.0157765	3.65436	188.326	0.000334224	Choladocola sp003481535	xtree_bac	dissolved_oxygen	0.171457	0.0317864
ran_pars	NAME	sd__(Intercept	0.171551	NA	NA	NA	NA	Choladocola sp003481535	xtree_bac	dissolved_oxygen	NA	NA
ran_pars	Residual	sd__Observation	0.831534	NA	NA	NA	NA	Choladocola sp003481535	xtree_bac	dissolved_oxygen	NA	NA
fixed	NA	humidity	-0.00107331	0.00214814	-0.499646	1106.97	0.617424	Choladocola sp003481535	xtree_bac	humidity	1	1
ran_pars	NAME	sd__(Intercept	0.207689	NA	NA	NA	NA	Choladocola sp003481535	xtree_bac	humidity	NA	NA
ran_pars	Residual	sd__Observation	0.804489	NA	NA	NA	NA	Choladocola sp003481535	xtree_bac	humidity	NA	NA
fixed	NA	specific_conductivity	1.52909278028473e-06	2.88268971903521e-06	0.53044	536.065	0.596027	Choladocola sp003481535	xtree_bac	specific_conductivity	1	1
ran_pars	NAME	sd__(Intercept	0.238968	NA	NA	NA	NA	Choladocola sp003481535	xtree_bac	specific_conductivity	NA	NA
ran_pars	Residual	sd__Observation	0.839359	NA	NA	NA	NA	Choladocola sp003481535	xtree_bac	specific_conductivity	NA	NA
fixed	NA	turbidity	-0.000232088	0.000152484	-1.52205	1047.11	0.128299	Choladocola sp003481535	xtree_bac	turbidity	1	1
ran_pars	NAME	sd__(Intercept	0.235956	NA	NA	NA	NA	Choladocola sp003481535	xtree_bac	turbidity	NA	NA
ran_pars	Residual	sd__Observation	0.834666	NA	NA	NA	NA	Choladocola sp003481535	xtree_bac	turbidity	NA	NA
fixed	NA	water_temp	0.00604687	0.0111427	0.542676	270.02	0.587801	Choladocola sp003481535	xtree_bac	water_temp	1	1
ran_pars	NAME	sd__(Intercept	0.234536	NA	NA	NA	NA	Choladocola sp003481535	xtree_bac	water_temp	NA	NA
ran_pars	Residual	sd__Observation	0.835314	NA	NA	NA	NA	Choladocola sp003481535	xtree_bac	water_temp	NA	NA
fixed	NA	air_temp	-0.0112699	0.00536081	-2.10228	1144	0.0357471	Choladocola sp003481535	xtree_bac	air_temp	1	0.409606
ran_pars	NAME	sd__(Intercept	0.210645	NA	NA	NA	NA	Choladocola sp003481535	xtree_bac	air_temp	NA	NA
ran_pars	Residual	sd__Observation	0.802318	NA	NA	NA	NA	Choladocola sp003481535	xtree_bac	air_temp	NA	NA
fixed	NA	BUILDINGSERVED	-0.0138624	0.00580206	-2.38923	15.042	0.0304181	Choladocola sp003481535	xtree_bac	Buildings served	1	1
ran_pars	NAME	sd__(Intercept	0.206113	NA	NA	NA	NA	Choladocola sp003481535	xtree_bac	Buildings served	NA	NA
ran_pars	Residual	sd__Observation	0.896285	NA	NA	NA	NA	Choladocola sp003481535	xtree_bac	Buildings served	NA	NA
fixed	NA	Wastewater Treatment Plant	-0.917352	0.494457	-1.85527	37.3609	0.0714608	Clostridium_Q fessum	xtree_bac	Wastewater Treatment Plant	1	1
ran_pars	NAME	sd__(Intercept	0.749205	NA	NA	NA	NA	Clostridium_Q fessum	xtree_bac	Wastewater Treatment Plant	NA	NA
ran_pars	Residual	sd__Observation	1.4712	NA	NA	NA	NA	Clostridium_Q fessum	xtree_bac	Wastewater Treatment Plant	NA	NA
fixed	NA	University Campus	-0.819568	0.348891	-2.34907	28.494	0.025975	Clostridium_Q fessum	xtree_bac	University Campus	1	1
ran_pars	NAME	sd__(Intercept	0.71767	NA	NA	NA	NA	Clostridium_Q fessum	xtree_bac	University Campus	NA	NA
ran_pars	Residual	sd__Observation	1.47161	NA	NA	NA	NA	Clostridium_Q fessum	xtree_bac	University Campus	NA	NA
fixed	NA	Dormitory	1.22378	0.19063	6.41966	30.4269	4.07047433049314e-07	Clostridium_Q fessum	xtree_bac	Dormitory	0.000223469	0.000387123
ran_pars	NAME	sd__(Intercept	0.467396	NA	NA	NA	NA	Clostridium_Q fessum	xtree_bac	Dormitory	NA	NA
ran_pars	Residual	sd__Observation	1.47134	NA	NA	NA	NA	Clostridium_Q fessum	xtree_bac	Dormitory	NA	NA
fixed	NA	Hospital/Medical Campus	0.291593	0.460572	0.633111	44.8718	0.529875	Clostridium_Q fessum	xtree_bac	Hospital/Medical Campus	1	1
ran_pars	NAME	sd__(Intercept	0.78254	NA	NA	NA	NA	Clostridium_Q fessum	xtree_bac	Hospital/Medical Campus	NA	NA
ran_pars	Residual	sd__Observation	1.47147	NA	NA	NA	NA	Clostridium_Q fessum	xtree_bac	Hospital/Medical Campus	NA	NA
fixed	NA	Primary/Secondary School	-0.913682	0.320056	-2.85476	38.2528	0.00692006	Clostridium_Q fessum	xtree_bac	Primary/Secondary School	1	1
ran_pars	NAME	sd__(Intercept	0.699312	NA	NA	NA	NA	Clostridium_Q fessum	xtree_bac	Primary/Secondary School	NA	NA
ran_pars	Residual	sd__Observation	1.47102	NA	NA	NA	NA	Clostridium_Q fessum	xtree_bac	Primary/Secondary School	NA	NA
fixed	NA	POPSIZE	-1.0536e-06	6.91836565439963e-07	-1.5229	23.9488	0.14088	Clostridium_Q fessum	xtree_bac	Population served	1	1
ran_pars	NAME	sd__(Intercept	0.76284	NA	NA	NA	NA	Clostridium_Q fessum	xtree_bac	Population served	NA	NA
ran_pars	Residual	sd__Observation	1.47244	NA	NA	NA	NA	Clostridium_Q fessum	xtree_bac	Population served	NA	NA
fixed	NA	sars_cov2_copies	3.63846662633477e-07	1.9083037892075e-07	1.90665	721.825	0.0569628	Clostridium_Q fessum	xtree_bac	sars_cov2_copies	1	1
ran_pars	NAME	sd__(Intercept	0.854601	NA	NA	NA	NA	Clostridium_Q fessum	xtree_bac	sars_cov2_copies	NA	NA
ran_pars	Residual	sd__Observation	1.45124	NA	NA	NA	NA	Clostridium_Q fessum	xtree_bac	sars_cov2_copies	NA	NA
fixed	NA	salinity	-0.00240929	0.0079772	-0.302022	1016.19	0.762697	Clostridium_Q fessum	xtree_bac	salinity	1	1
ran_pars	NAME	sd__(Intercept	0.780323	NA	NA	NA	NA	Clostridium_Q fessum	xtree_bac	salinity	NA	NA
ran_pars	Residual	sd__Observation	1.5471	NA	NA	NA	NA	Clostridium_Q fessum	xtree_bac	salinity	NA	NA
fixed	NA	ph_field	-0.037272	0.0782467	-0.47634	1022.13	0.633934	Clostridium_Q fessum	xtree_bac	ph_field	1	1
ran_pars	NAME	sd__(Intercept	0.799636	NA	NA	NA	NA	Clostridium_Q fessum	xtree_bac	ph_field	NA	NA
ran_pars	Residual	sd__Observation	1.54234	NA	NA	NA	NA	Clostridium_Q fessum	xtree_bac	ph_field	NA	NA
fixed	NA	dissolved_oxygen	0.150957	0.0322493	4.68094	524.869	3.63968910526033e-06	Clostridium_Q fessum	xtree_bac	dissolved_oxygen	0.00197635	0.00138461
ran_pars	NAME	sd__(Intercept	0.58204	NA	NA	NA	NA	Clostridium_Q fessum	xtree_bac	dissolved_oxygen	NA	NA
ran_pars	Residual	sd__Observation	1.53693	NA	NA	NA	NA	Clostridium_Q fessum	xtree_bac	dissolved_oxygen	NA	NA
fixed	NA	humidity	0.00235634	0.00403558	0.583891	1142.42	0.559409	Clostridium_Q fessum	xtree_bac	humidity	1	1
ran_pars	NAME	sd__(Intercept	0.769337	NA	NA	NA	NA	Clostridium_Q fessum	xtree_bac	humidity	NA	NA
ran_pars	Residual	sd__Observation	1.48073	NA	NA	NA	NA	Clostridium_Q fessum	xtree_bac	humidity	NA	NA
fixed	NA	specific_conductivity	-3.51945e-07	5.58231681563679e-06	-0.0630464	981.82	0.949742	Clostridium_Q fessum	xtree_bac	specific_conductivity	1	1
ran_pars	NAME	sd__(Intercept	0.78316	NA	NA	NA	NA	Clostridium_Q fessum	xtree_bac	specific_conductivity	NA	NA
ran_pars	Residual	sd__Observation	1.54952	NA	NA	NA	NA	Clostridium_Q fessum	xtree_bac	specific_conductivity	NA	NA
fixed	NA	turbidity	-9.264e-05	0.000284927	-0.325136	1049.56	0.745143	Clostridium_Q fessum	xtree_bac	turbidity	1	1
ran_pars	NAME	sd__(Intercept	0.784645	NA	NA	NA	NA	Clostridium_Q fessum	xtree_bac	turbidity	NA	NA
ran_pars	Residual	sd__Observation	1.54237	NA	NA	NA	NA	Clostridium_Q fessum	xtree_bac	turbidity	NA	NA
fixed	NA	water_temp	0.0460647	0.0223655	2.05964	708.781	0.039798	Clostridium_Q fessum	xtree_bac	water_temp	1	1
ran_pars	NAME	sd__(Intercept	0.779535	NA	NA	NA	NA	Clostridium_Q fessum	xtree_bac	water_temp	NA	NA
ran_pars	Residual	sd__Observation	1.53466	NA	NA	NA	NA	Clostridium_Q fessum	xtree_bac	water_temp	NA	NA
fixed	NA	air_temp	0.0155087	0.0100065	1.54987	1132.88	0.121453	Clostridium_Q fessum	xtree_bac	air_temp	1	1
ran_pars	NAME	sd__(Intercept	0.772334	NA	NA	NA	NA	Clostridium_Q fessum	xtree_bac	air_temp	NA	NA
ran_pars	Residual	sd__Observation	1.48206	NA	NA	NA	NA	Clostridium_Q fessum	xtree_bac	air_temp	NA	NA
fixed	NA	BUILDINGSERVED	-0.052368	0.0158917	-3.2953	14.0177	0.00530394	Clostridium_Q fessum	xtree_bac	Buildings served	1	1
ran_pars	NAME	sd__(Intercept	0.632209	NA	NA	NA	NA	Clostridium_Q fessum	xtree_bac	Buildings served	NA	NA
ran_pars	Residual	sd__Observation	1.61341	NA	NA	NA	NA	Clostridium_Q fessum	xtree_bac	Buildings served	NA	NA
fixed	NA	Wastewater Treatment Plant	-0.177886	0.107846	-1.64945	22.4198	0.112998	Clostridium_Q sp000435655	xtree_bac	Wastewater Treatment Plant	1	1
ran_pars	NAME	sd__(Intercept	0.128031	NA	NA	NA	NA	Clostridium_Q sp000435655	xtree_bac	Wastewater Treatment Plant	NA	NA
ran_pars	Residual	sd__Observation	0.642572	NA	NA	NA	NA	Clostridium_Q sp000435655	xtree_bac	Wastewater Treatment Plant	NA	NA
fixed	NA	University Campus	-0.10097	0.0791694	-1.27537	26.4629	0.213261	Clostridium_Q sp000435655	xtree_bac	University Campus	1	1
ran_pars	NAME	sd__(Intercept	0.133055	NA	NA	NA	NA	Clostridium_Q sp000435655	xtree_bac	University Campus	NA	NA
ran_pars	Residual	sd__Observation	0.642493	NA	NA	NA	NA	Clostridium_Q sp000435655	xtree_bac	University Campus	NA	NA
fixed	NA	Dormitory	0.165884	0.0573037	2.89482	30.015	0.00700756	Clostridium_Q sp000435655	xtree_bac	Dormitory	1	0.177721
ran_pars	NAME	sd__(Intercept	0.113104	NA	NA	NA	NA	Clostridium_Q sp000435655	xtree_bac	Dormitory	NA	NA
ran_pars	Residual	sd__Observation	0.642266	NA	NA	NA	NA	Clostridium_Q sp000435655	xtree_bac	Dormitory	NA	NA
fixed	NA	Hospital/Medical Campus	-0.0490059	0.110402	-0.443886	33.0069	0.660022	Clostridium_Q sp000435655	xtree_bac	Hospital/Medical Campus	1	1
ran_pars	NAME	sd__(Intercept	0.138011	NA	NA	NA	NA	Clostridium_Q sp000435655	xtree_bac	Hospital/Medical Campus	NA	NA
ran_pars	Residual	sd__Observation	0.642533	NA	NA	NA	NA	Clostridium_Q sp000435655	xtree_bac	Hospital/Medical Campus	NA	NA
fixed	NA	Primary/Secondary School	-0.0553293	0.0859536	-0.643712	62.9046	0.522102	Clostridium_Q sp000435655	xtree_bac	Primary/Secondary School	1	1
ran_pars	NAME	sd__(Intercept	0.13592	NA	NA	NA	NA	Clostridium_Q sp000435655	xtree_bac	Primary/Secondary School	NA	NA
ran_pars	Residual	sd__Observation	0.642621	NA	NA	NA	NA	Clostridium_Q sp000435655	xtree_bac	Primary/Secondary School	NA	NA
fixed	NA	POPSIZE	-2.01376e-07	1.35443572531048e-07	-1.48679	19.2157	0.153296	Clostridium_Q sp000435655	xtree_bac	Population served	1	1
ran_pars	NAME	sd__(Intercept	0.128904	NA	NA	NA	NA	Clostridium_Q sp000435655	xtree_bac	Population served	NA	NA
ran_pars	Residual	sd__Observation	0.643297	NA	NA	NA	NA	Clostridium_Q sp000435655	xtree_bac	Population served	NA	NA
fixed	NA	sars_cov2_copies	-5.88997e-08	8.55139170468672e-08	-0.688773	741.97	0.491181	Clostridium_Q sp000435655	xtree_bac	sars_cov2_copies	1	1
ran_pars	NAME	sd__(Intercept	0.129157	NA	NA	NA	NA	Clostridium_Q sp000435655	xtree_bac	sars_cov2_copies	NA	NA
ran_pars	Residual	sd__Observation	0.660288	NA	NA	NA	NA	Clostridium_Q sp000435655	xtree_bac	sars_cov2_copies	NA	NA
fixed	NA	salinity	0.000245567	0.00321091	0.0764791	451.819	0.939072	Clostridium_Q sp000435655	xtree_bac	salinity	1	1
ran_pars	NAME	sd__(Intercept	0.147725	NA	NA	NA	NA	Clostridium_Q sp000435655	xtree_bac	salinity	NA	NA
ran_pars	Residual	sd__Observation	0.665677	NA	NA	NA	NA	Clostridium_Q sp000435655	xtree_bac	salinity	NA	NA
fixed	NA	ph_field	0.0483813	0.0314942	1.53619	505.141	0.125117	Clostridium_Q sp000435655	xtree_bac	ph_field	1	1
ran_pars	NAME	sd__(Intercept	0.130317	NA	NA	NA	NA	Clostridium_Q sp000435655	xtree_bac	ph_field	NA	NA
ran_pars	Residual	sd__Observation	0.664467	NA	NA	NA	NA	Clostridium_Q sp000435655	xtree_bac	ph_field	NA	NA
fixed	NA	dissolved_oxygen	0.0175855	0.0124617	1.41117	182.571	0.159896	Clostridium_Q sp000435655	xtree_bac	dissolved_oxygen	1	1
ran_pars	NAME	sd__(Intercept	0.133627	NA	NA	NA	NA	Clostridium_Q sp000435655	xtree_bac	dissolved_oxygen	NA	NA
ran_pars	Residual	sd__Observation	0.65902	NA	NA	NA	NA	Clostridium_Q sp000435655	xtree_bac	dissolved_oxygen	NA	NA
fixed	NA	humidity	0.00174741	0.00172001	1.01593	1074.57	0.309892	Clostridium_Q sp000435655	xtree_bac	humidity	1	1
ran_pars	NAME	sd__(Intercept	0.136708	NA	NA	NA	NA	Clostridium_Q sp000435655	xtree_bac	humidity	NA	NA
ran_pars	Residual	sd__Observation	0.64926	NA	NA	NA	NA	Clostridium_Q sp000435655	xtree_bac	humidity	NA	NA
fixed	NA	specific_conductivity	1.91664596286677e-06	2.22187059009775e-06	0.862627	371.78	0.388899	Clostridium_Q sp000435655	xtree_bac	specific_conductivity	1	1
ran_pars	NAME	sd__(Intercept	0.151472	NA	NA	NA	NA	Clostridium_Q sp000435655	xtree_bac	specific_conductivity	NA	NA
ran_pars	Residual	sd__Observation	0.666039	NA	NA	NA	NA	Clostridium_Q sp000435655	xtree_bac	specific_conductivity	NA	NA
fixed	NA	turbidity	-0.000205551	0.000120281	-1.70892	1026.78	0.0877688	Clostridium_Q sp000435655	xtree_bac	turbidity	1	1
ran_pars	NAME	sd__(Intercept	0.146612	NA	NA	NA	NA	Clostridium_Q sp000435655	xtree_bac	turbidity	NA	NA
ran_pars	Residual	sd__Observation	0.662846	NA	NA	NA	NA	Clostridium_Q sp000435655	xtree_bac	turbidity	NA	NA
fixed	NA	water_temp	-0.00183657	0.00848483	-0.216453	187.034	0.828871	Clostridium_Q sp000435655	xtree_bac	water_temp	1	1
ran_pars	NAME	sd__(Intercept	0.151205	NA	NA	NA	NA	Clostridium_Q sp000435655	xtree_bac	water_temp	NA	NA
ran_pars	Residual	sd__Observation	0.663352	NA	NA	NA	NA	Clostridium_Q sp000435655	xtree_bac	water_temp	NA	NA
fixed	NA	air_temp	-0.0108145	0.00430447	-2.51239	1142.57	0.0121284	Clostridium_Q sp000435655	xtree_bac	air_temp	1	0.165968
ran_pars	NAME	sd__(Intercept	0.137516	NA	NA	NA	NA	Clostridium_Q sp000435655	xtree_bac	air_temp	NA	NA
ran_pars	Residual	sd__Observation	0.646734	NA	NA	NA	NA	Clostridium_Q sp000435655	xtree_bac	air_temp	NA	NA
fixed	NA	BUILDINGSERVED	-0.00476335	0.00379698	-1.25451	14.7923	0.229117	Clostridium_Q sp000435655	xtree_bac	Buildings served	1	1
ran_pars	NAME	sd__(Intercept	0.125278	NA	NA	NA	NA	Clostridium_Q sp000435655	xtree_bac	Buildings served	NA	NA
ran_pars	Residual	sd__Observation	0.67753	NA	NA	NA	NA	Clostridium_Q sp000435655	xtree_bac	Buildings served	NA	NA
fixed	NA	Wastewater Treatment Plant	-0.150972	0.0836117	-1.80564	19.7018	0.0862795	Coprococcus eutactus_A	xtree_bac	Wastewater Treatment Plant	1	1
ran_pars	NAME	sd__(Intercept	0.0833639	NA	NA	NA	NA	Coprococcus eutactus_A	xtree_bac	Wastewater Treatment Plant	NA	NA
ran_pars	Residual	sd__Observation	0.632803	NA	NA	NA	NA	Coprococcus eutactus_A	xtree_bac	Wastewater Treatment Plant	NA	NA
fixed	NA	University Campus	-0.0537073	0.0647391	-0.829596	25.4327	0.414487	Coprococcus eutactus_A	xtree_bac	University Campus	1	1
ran_pars	NAME	sd__(Intercept	0.0946697	NA	NA	NA	NA	Coprococcus eutactus_A	xtree_bac	University Campus	NA	NA
ran_pars	Residual	sd__Observation	0.632658	NA	NA	NA	NA	Coprococcus eutactus_A	xtree_bac	University Campus	NA	NA
fixed	NA	Dormitory	0.117702	0.0499077	2.3584	32.1376	0.0246003	Coprococcus eutactus_A	xtree_bac	Dormitory	1	0.474054
ran_pars	NAME	sd__(Intercept	0.0861949	NA	NA	NA	NA	Coprococcus eutactus_A	xtree_bac	Dormitory	NA	NA
ran_pars	Residual	sd__Observation	0.63196	NA	NA	NA	NA	Coprococcus eutactus_A	xtree_bac	Dormitory	NA	NA
fixed	NA	Hospital/Medical Campus	-0.014669	0.0899738	-0.163036	29.5965	0.871598	Coprococcus eutactus_A	xtree_bac	Hospital/Medical Campus	1	1
ran_pars	NAME	sd__(Intercept	0.0947658	NA	NA	NA	NA	Coprococcus eutactus_A	xtree_bac	Hospital/Medical Campus	NA	NA
ran_pars	Residual	sd__Observation	0.632831	NA	NA	NA	NA	Coprococcus eutactus_A	xtree_bac	Hospital/Medical Campus	NA	NA
fixed	NA	Primary/Secondary School	-0.0605219	0.0747208	-0.809973	89.6709	0.4201	Coprococcus eutactus_A	xtree_bac	Primary/Secondary School	1	1
ran_pars	NAME	sd__(Intercept	0.0922744	NA	NA	NA	NA	Coprococcus eutactus_A	xtree_bac	Primary/Secondary School	NA	NA
ran_pars	Residual	sd__Observation	0.632838	NA	NA	NA	NA	Coprococcus eutactus_A	xtree_bac	Primary/Secondary School	NA	NA
fixed	NA	POPSIZE	-1.72496e-07	1.03371125293154e-07	-1.66871	17.8477	0.112623	Coprococcus eutactus_A	xtree_bac	Population served	1	1
ran_pars	NAME	sd__(Intercept	0.083766	NA	NA	NA	NA	Coprococcus eutactus_A	xtree_bac	Population served	NA	NA
ran_pars	Residual	sd__Observation	0.633523	NA	NA	NA	NA	Coprococcus eutactus_A	xtree_bac	Population served	NA	NA
fixed	NA	sars_cov2_copies	-4.66621e-08	6.97941076859607e-08	-0.668567	741.957	0.503979	Coprococcus eutactus_A	xtree_bac	sars_cov2_copies	1	1
ran_pars	NAME	sd__(Intercept	0.0963439	NA	NA	NA	NA	Coprococcus eutactus_A	xtree_bac	sars_cov2_copies	NA	NA
ran_pars	Residual	sd__Observation	0.53969	NA	NA	NA	NA	Coprococcus eutactus_A	xtree_bac	sars_cov2_copies	NA	NA
fixed	NA	salinity	-0.000351403	0.00301204	-0.116666	250.765	0.907218	Coprococcus eutactus_A	xtree_bac	salinity	1	1
ran_pars	NAME	sd__(Intercept	0.101725	NA	NA	NA	NA	Coprococcus eutactus_A	xtree_bac	salinity	NA	NA
ran_pars	Residual	sd__Observation	0.654717	NA	NA	NA	NA	Coprococcus eutactus_A	xtree_bac	salinity	NA	NA
fixed	NA	ph_field	0.0691175	0.0295346	2.34022	309.291	0.0199078	Coprococcus eutactus_A	xtree_bac	ph_field	1	0.502339
ran_pars	NAME	sd__(Intercept	0.0799034	NA	NA	NA	NA	Coprococcus eutactus_A	xtree_bac	ph_field	NA	NA
ran_pars	Residual	sd__Observation	0.653231	NA	NA	NA	NA	Coprococcus eutactus_A	xtree_bac	ph_field	NA	NA
fixed	NA	dissolved_oxygen	0.0255326	0.0110732	2.30579	109.658	0.0230028	Coprococcus eutactus_A	xtree_bac	dissolved_oxygen	1	0.450745
ran_pars	NAME	sd__(Intercept	0.0766151	NA	NA	NA	NA	Coprococcus eutactus_A	xtree_bac	dissolved_oxygen	NA	NA
ran_pars	Residual	sd__Observation	0.648216	NA	NA	NA	NA	Coprococcus eutactus_A	xtree_bac	dissolved_oxygen	NA	NA
fixed	NA	humidity	-0.000823452	0.00166605	-0.494255	976.432	0.621237	Coprococcus eutactus_A	xtree_bac	humidity	1	1
ran_pars	NAME	sd__(Intercept	0.0859212	NA	NA	NA	NA	Coprococcus eutactus_A	xtree_bac	humidity	NA	NA
ran_pars	Residual	sd__Observation	0.640106	NA	NA	NA	NA	Coprococcus eutactus_A	xtree_bac	humidity	NA	NA
fixed	NA	specific_conductivity	1.32503693789517e-06	2.05022582609887e-06	0.646288	186.121	0.518889	Coprococcus eutactus_A	xtree_bac	specific_conductivity	1	1
ran_pars	NAME	sd__(Intercept	0.0983912	NA	NA	NA	NA	Coprococcus eutactus_A	xtree_bac	specific_conductivity	NA	NA
ran_pars	Residual	sd__Observation	0.655488	NA	NA	NA	NA	Coprococcus eutactus_A	xtree_bac	specific_conductivity	NA	NA
fixed	NA	turbidity	-0.000141333	0.000117004	-1.20793	963.66	0.227372	Coprococcus eutactus_A	xtree_bac	turbidity	1	1
ran_pars	NAME	sd__(Intercept	0.0971685	NA	NA	NA	NA	Coprococcus eutactus_A	xtree_bac	turbidity	NA	NA
ran_pars	Residual	sd__Observation	0.652844	NA	NA	NA	NA	Coprococcus eutactus_A	xtree_bac	turbidity	NA	NA
fixed	NA	water_temp	0.000107012	0.00765688	0.0139759	100.771	0.988877	Coprococcus eutactus_A	xtree_bac	water_temp	1	1
ran_pars	NAME	sd__(Intercept	0.100631	NA	NA	NA	NA	Coprococcus eutactus_A	xtree_bac	water_temp	NA	NA
ran_pars	Residual	sd__Observation	0.652981	NA	NA	NA	NA	Coprococcus eutactus_A	xtree_bac	water_temp	NA	NA
fixed	NA	air_temp	-0.00851047	0.00421111	-2.02096	1131.62	0.0435192	Coprococcus eutactus_A	xtree_bac	air_temp	1	0.48267
ran_pars	NAME	sd__(Intercept	0.0895018	NA	NA	NA	NA	Coprococcus eutactus_A	xtree_bac	air_temp	NA	NA
ran_pars	Residual	sd__Observation	0.637553	NA	NA	NA	NA	Coprococcus eutactus_A	xtree_bac	air_temp	NA	NA
fixed	NA	BUILDINGSERVED	-0.00431541	0.00301442	-1.43159	16.8248	0.170575	Coprococcus eutactus_A	xtree_bac	Buildings served	1	1
ran_pars	NAME	sd__(Intercept	0.0821755	NA	NA	NA	NA	Coprococcus eutactus_A	xtree_bac	Buildings served	NA	NA
ran_pars	Residual	sd__Observation	0.664885	NA	NA	NA	NA	Coprococcus eutactus_A	xtree_bac	Buildings served	NA	NA
fixed	NA	Wastewater Treatment Plant	-0.211645	0.126909	-1.66769	26.528	0.10714	Copromonas sp000435795	xtree_bac	Wastewater Treatment Plant	1	1
ran_pars	NAME	sd__(Intercept	0.162491	NA	NA	NA	NA	Copromonas sp000435795	xtree_bac	Wastewater Treatment Plant	NA	NA
ran_pars	Residual	sd__Observation	0.638286	NA	NA	NA	NA	Copromonas sp000435795	xtree_bac	Wastewater Treatment Plant	NA	NA
fixed	NA	University Campus	-0.154859	0.0899572	-1.72148	28.1441	0.0961405	Copromonas sp000435795	xtree_bac	University Campus	1	1
ran_pars	NAME	sd__(Intercept	0.161409	NA	NA	NA	NA	Copromonas sp000435795	xtree_bac	University Campus	NA	NA
ran_pars	Residual	sd__Observation	0.638316	NA	NA	NA	NA	Copromonas sp000435795	xtree_bac	University Campus	NA	NA
fixed	NA	Dormitory	0.223836	0.0632472	3.53907	32.395	0.00123881	Copromonas sp000435795	xtree_bac	Dormitory	0.568616	0.0501351
ran_pars	NAME	sd__(Intercept	0.135434	NA	NA	NA	NA	Copromonas sp000435795	xtree_bac	Dormitory	NA	NA
ran_pars	Residual	sd__Observation	0.637922	NA	NA	NA	NA	Copromonas sp000435795	xtree_bac	Dormitory	NA	NA
fixed	NA	Hospital/Medical Campus	-0.0339003	0.126434	-0.268127	37.6952	0.790063	Copromonas sp000435795	xtree_bac	Hospital/Medical Campus	1	1
ran_pars	NAME	sd__(Intercept	0.173028	NA	NA	NA	NA	Copromonas sp000435795	xtree_bac	Hospital/Medical Campus	NA	NA
ran_pars	Residual	sd__Observation	0.638298	NA	NA	NA	NA	Copromonas sp000435795	xtree_bac	Hospital/Medical Campus	NA	NA
fixed	NA	Primary/Secondary School	-0.0902581	0.0949073	-0.951013	54.5643	0.345791	Copromonas sp000435795	xtree_bac	Primary/Secondary School	1	1
ran_pars	NAME	sd__(Intercept	0.16906	NA	NA	NA	NA	Copromonas sp000435795	xtree_bac	Primary/Secondary School	NA	NA
ran_pars	Residual	sd__Observation	0.638336	NA	NA	NA	NA	Copromonas sp000435795	xtree_bac	Primary/Secondary School	NA	NA
fixed	NA	POPSIZE	-2.37211e-07	1.61890679868067e-07	-1.46526	21.5418	0.157295	Copromonas sp000435795	xtree_bac	Population served	1	1
ran_pars	NAME	sd__(Intercept	0.163781	NA	NA	NA	NA	Copromonas sp000435795	xtree_bac	Population served	NA	NA
ran_pars	Residual	sd__Observation	0.638985	NA	NA	NA	NA	Copromonas sp000435795	xtree_bac	Population served	NA	NA
fixed	NA	sars_cov2_copies	-8.52712e-08	7.89987350642187e-08	-1.0794	740.336	0.280761	Copromonas sp000435795	xtree_bac	sars_cov2_copies	1	1
ran_pars	NAME	sd__(Intercept	0.155517	NA	NA	NA	NA	Copromonas sp000435795	xtree_bac	sars_cov2_copies	NA	NA
ran_pars	Residual	sd__Observation	0.607346	NA	NA	NA	NA	Copromonas sp000435795	xtree_bac	sars_cov2_copies	NA	NA
fixed	NA	salinity	0.000351079	0.00327175	0.107306	662.578	0.914579	Copromonas sp000435795	xtree_bac	salinity	1	1
ran_pars	NAME	sd__(Intercept	0.185593	NA	NA	NA	NA	Copromonas sp000435795	xtree_bac	salinity	NA	NA
ran_pars	Residual	sd__Observation	0.660875	NA	NA	NA	NA	Copromonas sp000435795	xtree_bac	salinity	NA	NA
fixed	NA	ph_field	-0.0198627	0.0323314	-0.614347	806.329	0.53916	Copromonas sp000435795	xtree_bac	ph_field	1	1
ran_pars	NAME	sd__(Intercept	0.194055	NA	NA	NA	NA	Copromonas sp000435795	xtree_bac	ph_field	NA	NA
ran_pars	Residual	sd__Observation	0.658488	NA	NA	NA	NA	Copromonas sp000435795	xtree_bac	ph_field	NA	NA
fixed	NA	dissolved_oxygen	0.0169965	0.0129586	1.3116	278.61	0.190735	Copromonas sp000435795	xtree_bac	dissolved_oxygen	1	1
ran_pars	NAME	sd__(Intercept	0.170182	NA	NA	NA	NA	Copromonas sp000435795	xtree_bac	dissolved_oxygen	NA	NA
ran_pars	Residual	sd__Observation	0.654281	NA	NA	NA	NA	Copromonas sp000435795	xtree_bac	dissolved_oxygen	NA	NA
fixed	NA	humidity	-0.00109414	0.00171226	-0.639002	1107.57	0.522954	Copromonas sp000435795	xtree_bac	humidity	1	1
ran_pars	NAME	sd__(Intercept	0.16371	NA	NA	NA	NA	Copromonas sp000435795	xtree_bac	humidity	NA	NA
ran_pars	Residual	sd__Observation	0.641526	NA	NA	NA	NA	Copromonas sp000435795	xtree_bac	humidity	NA	NA
fixed	NA	specific_conductivity	2.09331849099042e-06	2.27286713475254e-06	0.921003	566.814	0.35744	Copromonas sp000435795	xtree_bac	specific_conductivity	1	1
ran_pars	NAME	sd__(Intercept	0.189225	NA	NA	NA	NA	Copromonas sp000435795	xtree_bac	specific_conductivity	NA	NA
ran_pars	Residual	sd__Observation	0.661422	NA	NA	NA	NA	Copromonas sp000435795	xtree_bac	specific_conductivity	NA	NA
fixed	NA	turbidity	-0.000149359	0.000120267	-1.2419	1046.98	0.214553	Copromonas sp000435795	xtree_bac	turbidity	1	1
ran_pars	NAME	sd__(Intercept	0.183508	NA	NA	NA	NA	Copromonas sp000435795	xtree_bac	turbidity	NA	NA
ran_pars	Residual	sd__Observation	0.658555	NA	NA	NA	NA	Copromonas sp000435795	xtree_bac	turbidity	NA	NA
fixed	NA	water_temp	-0.0119236	0.00891122	-1.33805	321.706	0.181826	Copromonas sp000435795	xtree_bac	water_temp	1	1
ran_pars	NAME	sd__(Intercept	0.20176	NA	NA	NA	NA	Copromonas sp000435795	xtree_bac	water_temp	NA	NA
ran_pars	Residual	sd__Observation	0.657173	NA	NA	NA	NA	Copromonas sp000435795	xtree_bac	water_temp	NA	NA
fixed	NA	air_temp	-0.0168853	0.00425073	-3.97234	1143.96	7.56192857196756e-05	Copromonas sp000435795	xtree_bac	air_temp	0.0343312	0.00290577
ran_pars	NAME	sd__(Intercept	0.173508	NA	NA	NA	NA	Copromonas sp000435795	xtree_bac	air_temp	NA	NA
ran_pars	Residual	sd__Observation	0.635738	NA	NA	NA	NA	Copromonas sp000435795	xtree_bac	air_temp	NA	NA
fixed	NA	BUILDINGSERVED	-0.00840386	0.00443945	-1.893	15.6789	0.0769668	Copromonas sp000435795	xtree_bac	Buildings served	1	1
ran_pars	NAME	sd__(Intercept	0.158161	NA	NA	NA	NA	Copromonas sp000435795	xtree_bac	Buildings served	NA	NA
ran_pars	Residual	sd__Observation	0.681088	NA	NA	NA	NA	Copromonas sp000435795	xtree_bac	Buildings served	NA	NA
fixed	NA	Wastewater Treatment Plant	-0.293302	0.207008	-1.41686	30.972	0.166504	Copromonas sp900066535	xtree_bac	Wastewater Treatment Plant	1	1
ran_pars	NAME	sd__(Intercept	0.277074	NA	NA	NA	NA	Copromonas sp900066535	xtree_bac	Wastewater Treatment Plant	NA	NA
ran_pars	Residual	sd__Observation	0.919676	NA	NA	NA	NA	Copromonas sp900066535	xtree_bac	Wastewater Treatment Plant	NA	NA
fixed	NA	University Campus	-0.248744	0.144722	-1.71877	30.2672	0.0958705	Copromonas sp900066535	xtree_bac	University Campus	1	1
ran_pars	NAME	sd__(Intercept	0.270516	NA	NA	NA	NA	Copromonas sp900066535	xtree_bac	University Campus	NA	NA
ran_pars	Residual	sd__Observation	0.919754	NA	NA	NA	NA	Copromonas sp900066535	xtree_bac	University Campus	NA	NA
fixed	NA	Dormitory	0.440987	0.0929223	4.74576	35.8899	3.27896338176648e-05	Copromonas sp900066535	xtree_bac	Dormitory	0.0172801	0.00479763
ran_pars	NAME	sd__(Intercept	0.20164	NA	NA	NA	NA	Copromonas sp900066535	xtree_bac	Dormitory	NA	NA
ran_pars	Residual	sd__Observation	0.918388	NA	NA	NA	NA	Copromonas sp900066535	xtree_bac	Dormitory	NA	NA
fixed	NA	Hospital/Medical Campus	-0.208085	0.197643	-1.05283	41.9911	0.29844	Copromonas sp900066535	xtree_bac	Hospital/Medical Campus	1	1
ran_pars	NAME	sd__(Intercept	0.282833	NA	NA	NA	NA	Copromonas sp900066535	xtree_bac	Hospital/Medical Campus	NA	NA
ran_pars	Residual	sd__Observation	0.919652	NA	NA	NA	NA	Copromonas sp900066535	xtree_bac	Hospital/Medical Campus	NA	NA
fixed	NA	Primary/Secondary School	-0.219168	0.146591	-1.4951	53.2388	0.140793	Copromonas sp900066535	xtree_bac	Primary/Secondary School	1	1
ran_pars	NAME	sd__(Intercept	0.276245	NA	NA	NA	NA	Copromonas sp900066535	xtree_bac	Primary/Secondary School	NA	NA
ran_pars	Residual	sd__Observation	0.919642	NA	NA	NA	NA	Copromonas sp900066535	xtree_bac	Primary/Secondary School	NA	NA
fixed	NA	POPSIZE	-3.2595e-07	2.68033953624826e-07	-1.21608	24.0032	0.23578	Copromonas sp900066535	xtree_bac	Population served	1	1
ran_pars	NAME	sd__(Intercept	0.279591	NA	NA	NA	NA	Copromonas sp900066535	xtree_bac	Population served	NA	NA
ran_pars	Residual	sd__Observation	0.920669	NA	NA	NA	NA	Copromonas sp900066535	xtree_bac	Population served	NA	NA
fixed	NA	sars_cov2_copies	2.29369442368918e-08	1.18734887314336e-07	0.193178	734.332	0.846873	Copromonas sp900066535	xtree_bac	sars_cov2_copies	1	1
ran_pars	NAME	sd__(Intercept	0.336365	NA	NA	NA	NA	Copromonas sp900066535	xtree_bac	sars_cov2_copies	NA	NA
ran_pars	Residual	sd__Observation	0.907797	NA	NA	NA	NA	Copromonas sp900066535	xtree_bac	sars_cov2_copies	NA	NA
fixed	NA	salinity	-0.00404428	0.00481604	-0.839753	780.858	0.401304	Copromonas sp900066535	xtree_bac	salinity	1	1
ran_pars	NAME	sd__(Intercept	0.303879	NA	NA	NA	NA	Copromonas sp900066535	xtree_bac	salinity	NA	NA
ran_pars	Residual	sd__Observation	0.96232	NA	NA	NA	NA	Copromonas sp900066535	xtree_bac	salinity	NA	NA
fixed	NA	ph_field	0.0047369	0.0474138	0.0999055	873.197	0.920442	Copromonas sp900066535	xtree_bac	ph_field	1	1
ran_pars	NAME	sd__(Intercept	0.305991	NA	NA	NA	NA	Copromonas sp900066535	xtree_bac	ph_field	NA	NA
ran_pars	Residual	sd__Observation	0.960243	NA	NA	NA	NA	Copromonas sp900066535	xtree_bac	ph_field	NA	NA
fixed	NA	dissolved_oxygen	0.0534762	0.018986	2.81662	297.841	0.00517738	Copromonas sp900066535	xtree_bac	dissolved_oxygen	1	0.16834
ran_pars	NAME	sd__(Intercept	0.251926	NA	NA	NA	NA	Copromonas sp900066535	xtree_bac	dissolved_oxygen	NA	NA
ran_pars	Residual	sd__Observation	0.956503	NA	NA	NA	NA	Copromonas sp900066535	xtree_bac	dissolved_oxygen	NA	NA
fixed	NA	humidity	-0.0027569	0.00247942	-1.11191	1127.84	0.266413	Copromonas sp900066535	xtree_bac	humidity	1	1
ran_pars	NAME	sd__(Intercept	0.278383	NA	NA	NA	NA	Copromonas sp900066535	xtree_bac	humidity	NA	NA
ran_pars	Residual	sd__Observation	0.923396	NA	NA	NA	NA	Copromonas sp900066535	xtree_bac	humidity	NA	NA
fixed	NA	specific_conductivity	-1.14391e-06	3.3499063337293e-06	-0.341476	678.614	0.732851	Copromonas sp900066535	xtree_bac	specific_conductivity	1	1
ran_pars	NAME	sd__(Intercept	0.304848	NA	NA	NA	NA	Copromonas sp900066535	xtree_bac	specific_conductivity	NA	NA
ran_pars	Residual	sd__Observation	0.964194	NA	NA	NA	NA	Copromonas sp900066535	xtree_bac	specific_conductivity	NA	NA
fixed	NA	turbidity	-6.83718e-05	0.000175795	-0.38893	1052.29	0.697407	Copromonas sp900066535	xtree_bac	turbidity	1	1
ran_pars	NAME	sd__(Intercept	0.305977	NA	NA	NA	NA	Copromonas sp900066535	xtree_bac	turbidity	NA	NA
ran_pars	Residual	sd__Observation	0.959506	NA	NA	NA	NA	Copromonas sp900066535	xtree_bac	turbidity	NA	NA
fixed	NA	water_temp	0.0041717	0.0131047	0.318335	385.181	0.750403	Copromonas sp900066535	xtree_bac	water_temp	1	1
ran_pars	NAME	sd__(Intercept	0.307626	NA	NA	NA	NA	Copromonas sp900066535	xtree_bac	water_temp	NA	NA
ran_pars	Residual	sd__Observation	0.959073	NA	NA	NA	NA	Copromonas sp900066535	xtree_bac	water_temp	NA	NA
fixed	NA	air_temp	-0.00177877	0.00623333	-0.285364	1143.5	0.775417	Copromonas sp900066535	xtree_bac	air_temp	1	1
ran_pars	NAME	sd__(Intercept	0.280934	NA	NA	NA	NA	Copromonas sp900066535	xtree_bac	air_temp	NA	NA
ran_pars	Residual	sd__Observation	0.930615	NA	NA	NA	NA	Copromonas sp900066535	xtree_bac	air_temp	NA	NA
fixed	NA	BUILDINGSERVED	-0.0176389	0.00745831	-2.365	16.5176	0.0305656	Copromonas sp900066535	xtree_bac	Buildings served	1	1
ran_pars	NAME	sd__(Intercept	0.27696	NA	NA	NA	NA	Copromonas sp900066535	xtree_bac	Buildings served	NA	NA
ran_pars	Residual	sd__Observation	1.01991	NA	NA	NA	NA	Copromonas sp900066535	xtree_bac	Buildings served	NA	NA
fixed	NA	Wastewater Treatment Plant	-0.102709	0.148169	-0.69319	20.6059	0.49593	Copromonas sp900066785	xtree_bac	Wastewater Treatment Plant	1	1
ran_pars	NAME	sd__(Intercept	0.186277	NA	NA	NA	NA	Copromonas sp900066785	xtree_bac	Wastewater Treatment Plant	NA	NA
ran_pars	Residual	sd__Observation	0.780128	NA	NA	NA	NA	Copromonas sp900066785	xtree_bac	Wastewater Treatment Plant	NA	NA
fixed	NA	University Campus	-0.175487	0.10451	-1.67914	24.392	0.105891	Copromonas sp900066785	xtree_bac	University Campus	1	1
ran_pars	NAME	sd__(Intercept	0.183445	NA	NA	NA	NA	Copromonas sp900066785	xtree_bac	University Campus	NA	NA
ran_pars	Residual	sd__Observation	0.779547	NA	NA	NA	NA	Copromonas sp900066785	xtree_bac	University Campus	NA	NA
fixed	NA	Dormitory	0.267507	0.0695028	3.84887	29.6209	0.000586526	Copromonas sp900066785	xtree_bac	Dormitory	0.277427	0.0278908
ran_pars	NAME	sd__(Intercept	0.137072	NA	NA	NA	NA	Copromonas sp900066785	xtree_bac	Dormitory	NA	NA
ran_pars	Residual	sd__Observation	0.779695	NA	NA	NA	NA	Copromonas sp900066785	xtree_bac	Dormitory	NA	NA
fixed	NA	Hospital/Medical Campus	-0.133355	0.145946	-0.913726	31.2675	0.367853	Copromonas sp900066785	xtree_bac	Hospital/Medical Campus	1	1
ran_pars	NAME	sd__(Intercept	0.193145	NA	NA	NA	NA	Copromonas sp900066785	xtree_bac	Hospital/Medical Campus	NA	NA
ran_pars	Residual	sd__Observation	0.779522	NA	NA	NA	NA	Copromonas sp900066785	xtree_bac	Hospital/Medical Campus	NA	NA
fixed	NA	Primary/Secondary School	-0.142876	0.110973	-1.28749	51.327	0.203699	Copromonas sp900066785	xtree_bac	Primary/Secondary School	1	1
ran_pars	NAME	sd__(Intercept	0.189383	NA	NA	NA	NA	Copromonas sp900066785	xtree_bac	Primary/Secondary School	NA	NA
ran_pars	Residual	sd__Observation	0.779508	NA	NA	NA	NA	Copromonas sp900066785	xtree_bac	Primary/Secondary School	NA	NA
fixed	NA	POPSIZE	-2.80264e-07	1.76072721483947e-07	-1.59175	20.496	0.126746	Copromonas sp900066785	xtree_bac	Population served	1	1
ran_pars	NAME	sd__(Intercept	0.172667	NA	NA	NA	NA	Copromonas sp900066785	xtree_bac	Population served	NA	NA
ran_pars	Residual	sd__Observation	0.772135	NA	NA	NA	NA	Copromonas sp900066785	xtree_bac	Population served	NA	NA
fixed	NA	sars_cov2_copies	3.85019834067797e-08	9.91529077036298e-08	0.388309	739.543	0.697899	Copromonas sp900066785	xtree_bac	sars_cov2_copies	1	1
ran_pars	NAME	sd__(Intercept	0.204396	NA	NA	NA	NA	Copromonas sp900066785	xtree_bac	sars_cov2_copies	NA	NA
ran_pars	Residual	sd__Observation	0.761726	NA	NA	NA	NA	Copromonas sp900066785	xtree_bac	sars_cov2_copies	NA	NA
fixed	NA	salinity	-0.00218534	0.00398743	-0.548058	544.627	0.583876	Copromonas sp900066785	xtree_bac	salinity	1	1
ran_pars	NAME	sd__(Intercept	0.209667	NA	NA	NA	NA	Copromonas sp900066785	xtree_bac	salinity	NA	NA
ran_pars	Residual	sd__Observation	0.812486	NA	NA	NA	NA	Copromonas sp900066785	xtree_bac	salinity	NA	NA
fixed	NA	ph_field	-0.0314006	0.0395488	-0.793969	729.018	0.427472	Copromonas sp900066785	xtree_bac	ph_field	1	1
ran_pars	NAME	sd__(Intercept	0.223066	NA	NA	NA	NA	Copromonas sp900066785	xtree_bac	ph_field	NA	NA
ran_pars	Residual	sd__Observation	0.809654	NA	NA	NA	NA	Copromonas sp900066785	xtree_bac	ph_field	NA	NA
fixed	NA	dissolved_oxygen	0.0369706	0.0152974	2.41678	155.135	0.0168189	Copromonas sp900066785	xtree_bac	dissolved_oxygen	1	0.34963
ran_pars	NAME	sd__(Intercept	0.165457	NA	NA	NA	NA	Copromonas sp900066785	xtree_bac	dissolved_oxygen	NA	NA
ran_pars	Residual	sd__Observation	0.807315	NA	NA	NA	NA	Copromonas sp900066785	xtree_bac	dissolved_oxygen	NA	NA
fixed	NA	humidity	-0.00134921	0.00207338	-0.650728	1084.79	0.51536	Copromonas sp900066785	xtree_bac	humidity	1	1
[truncated: 24,497 more rows]

## Sheet: bacterial -- MetaPhlAn4
effect	group	term	estimate	std.error	statistic	df	p.value	microbe	class	reg	BH	BY
fixed	NA	turbidity	0.00201191	0.000407775	4.93387	1038.69	9.38366733008198e-07	Macellibacteroides_fermentans	metaphlan	turbidity	9.57134067668362e-05	0.000104348
ran_pars	NAME	sd__(Intercept	1.59582	NA	NA	NA	NA	Acidovorax_temperans	metaphlan	Wastewater Treatment Plant	NA	NA
ran_pars	Residual	sd__Observation	2.77918	NA	NA	NA	NA	Acidovorax_temperans	metaphlan	Wastewater Treatment Plant	NA	NA
fixed	NA	dissolved_oxygen	-0.178693	0.0357809	-4.99408	820.178	7.22484714330928e-07	Acetobacteroides_hydrogenigenes	metaphlan	dissolved_oxygen	7.58608950047475e-05	0.000200854
ran_pars	NAME	sd__(Intercept	1.72667	NA	NA	NA	NA	Acidovorax_temperans	metaphlan	University Campus	NA	NA
ran_pars	Residual	sd__Observation	2.77861	NA	NA	NA	NA	Acidovorax_temperans	metaphlan	University Campus	NA	NA
fixed	NA	water_temp	0.189103	0.0380585	4.96875	963.588	7.97087055067501e-07	Aquaspirillum_serpens	metaphlan	water_temp	8.44912278371551e-05	0.000443187
ran_pars	NAME	sd__(Intercept	1.56996	NA	NA	NA	NA	Acidovorax_temperans	metaphlan	Dormitory	NA	NA
ran_pars	Residual	sd__Observation	2.78094	NA	NA	NA	NA	Acidovorax_temperans	metaphlan	Dormitory	NA	NA
fixed	NA	air_temp	0.0248618	0.00541199	4.59384	1115.88	4.84669291998709e-06	Roseburia_inulinivorans	metaphlan	air_temp	0.000494363	0.000538961
ran_pars	NAME	sd__(Intercept	1.70958	NA	NA	NA	NA	Acidovorax_temperans	metaphlan	Hospital/Medical Campus	NA	NA
ran_pars	Residual	sd__Observation	2.7792	NA	NA	NA	NA	Acidovorax_temperans	metaphlan	Hospital/Medical Campus	NA	NA
fixed	NA	Hospital/Medical Campus	0.700066	0.123987	5.64628	36.4868	1.97805146170892e-06	Gulbenkiania_indica	metaphlan	Hospital/Medical Campus	0.000207695	0.000549907
ran_pars	NAME	sd__(Intercept	1.59612	NA	NA	NA	NA	Acidovorax_temperans	metaphlan	Primary/Secondary School	NA	NA
ran_pars	Residual	sd__Observation	2.7802	NA	NA	NA	NA	Acidovorax_temperans	metaphlan	Primary/Secondary School	NA	NA
fixed	NA	air_temp	0.0821606	0.0185695	4.42448	1126.13	1.06049860224142e-05	Acidovorax_temperans	metaphlan	air_temp	0.0010605	0.000842352
ran_pars	NAME	sd__(Intercept	1.59958	NA	NA	NA	NA	Acidovorax_temperans	metaphlan	Population served	NA	NA
ran_pars	Residual	sd__Observation	2.77857	NA	NA	NA	NA	Acidovorax_temperans	metaphlan	Population served	NA	NA
fixed	NA	air_temp	0.0659966	0.0148376	4.44793	1123.86	9.53074698176435e-06	Pseudomonas_fluvialis	metaphlan	air_temp	0.000962605	0.000842352
ran_pars	NAME	sd__(Intercept	1.85712	NA	NA	NA	NA	Acidovorax_temperans	metaphlan	sars_cov2_copies	NA	NA
ran_pars	Residual	sd__Observation	2.51298	NA	NA	NA	NA	Acidovorax_temperans	metaphlan	sars_cov2_copies	NA	NA
fixed	NA	Hospital/Medical Campus	0.346524	0.0664776	5.21264	35.902	7.8891596787754e-06	Klebsiella_pneumoniae	metaphlan	Hospital/Medical Campus	0.000812583	0.00109661
ran_pars	NAME	sd__(Intercept	1.54157	NA	NA	NA	NA	Acidovorax_temperans	metaphlan	salinity	NA	NA
ran_pars	Residual	sd__Observation	2.7645	NA	NA	NA	NA	Acidovorax_temperans	metaphlan	salinity	NA	NA
fixed	NA	Hospital/Medical Campus	0.477956	0.0933144	5.12199	41.2632	7.45715271693681e-06	Mitsuokella_multacida	metaphlan	Hospital/Medical Campus	0.000775544	0.00109661
ran_pars	NAME	sd__(Intercept	1.59358	NA	NA	NA	NA	Acidovorax_temperans	metaphlan	ph_field	NA	NA
ran_pars	Residual	sd__Observation	2.75873	NA	NA	NA	NA	Acidovorax_temperans	metaphlan	ph_field	NA	NA
fixed	NA	dissolved_oxygen	0.0596791	0.0131618	4.53428	1051	6.44428062196274e-06	Roseburia_inulinivorans	metaphlan	dissolved_oxygen	0.000670205	0.00119436
ran_pars	NAME	sd__(Intercept	1.60456	NA	NA	NA	NA	Acidovorax_temperans	metaphlan	dissolved_oxygen	NA	NA
ran_pars	Residual	sd__Observation	2.75299	NA	NA	NA	NA	Acidovorax_temperans	metaphlan	dissolved_oxygen	NA	NA
fixed	NA	Dormitory	1.00403	0.180817	5.55272	32.7466	3.69656943859963e-06	Eubacterium_rectale	metaphlan	Dormitory	0.000391836	0.00205532
ran_pars	NAME	sd__(Intercept	1.71172	NA	NA	NA	NA	Acidovorax_temperans	metaphlan	humidity	NA	NA
ran_pars	Residual	sd__Observation	2.77479	NA	NA	NA	NA	Acidovorax_temperans	metaphlan	humidity	NA	NA
fixed	NA	dissolved_oxygen	0.164427	0.0371952	4.42066	243.826	1.48217098009473e-05	Eubacterium_rectale	metaphlan	dissolved_oxygen	0.00152664	0.00206025
ran_pars	NAME	sd__(Intercept	1.52391	NA	NA	NA	NA	Acidovorax_temperans	metaphlan	specific_conductivity	NA	NA
ran_pars	Residual	sd__Observation	2.75967	NA	NA	NA	NA	Acidovorax_temperans	metaphlan	specific_conductivity	NA	NA
fixed	NA	dissolved_oxygen	-0.23768	0.0556999	-4.26716	953.828	2.17722104842888e-05	Bacteroides_graminisolvens	metaphlan	dissolved_oxygen	0.00222077	0.00212788
ran_pars	NAME	sd__(Intercept	1.61032	NA	NA	NA	NA	Acidovorax_temperans	metaphlan	turbidity	NA	NA
ran_pars	Residual	sd__Observation	2.75529	NA	NA	NA	NA	Acidovorax_temperans	metaphlan	turbidity	NA	NA
fixed	NA	dissolved_oxygen	-0.111328	0.0259976	-4.28227	418.766	2.29623714509422e-05	Tolumonas_osonensis	metaphlan	dissolved_oxygen	0.0023192	0.00212788
ran_pars	NAME	sd__(Intercept	1.60483	NA	NA	NA	NA	Acidovorax_temperans	metaphlan	water_temp	NA	NA
ran_pars	Residual	sd__Observation	2.75207	NA	NA	NA	NA	Acidovorax_temperans	metaphlan	water_temp	NA	NA
fixed	NA	air_temp	-0.0222102	0.00532271	-4.17273	1079.5	3.25158613801883e-05	Rheinheimera_tangshanensis	metaphlan	air_temp	0.00321907	0.00225989
ran_pars	NAME	sd__(Intercept	1.75737	NA	NA	NA	NA	Acidovorax_temperans	metaphlan	air_temp	NA	NA
ran_pars	Residual	sd__Observation	2.74309	NA	NA	NA	NA	Acidovorax_temperans	metaphlan	air_temp	NA	NA
fixed	NA	ph_field	-0.25964	0.0582348	-4.45851	941.996	9.24682213960755e-06	Acidovorax_sp_210_6	metaphlan	ph_field	0.000970916	0.00257066
ran_pars	NAME	sd__(Intercept	1.37135	NA	NA	NA	NA	Acidovorax_temperans	metaphlan	Buildings served	NA	NA
ran_pars	Residual	sd__Observation	2.7314	NA	NA	NA	NA	Acidovorax_temperans	metaphlan	Buildings served	NA	NA
fixed	NA	air_temp	0.0850606	0.0209398	4.06215	1132.99	5.19715605930376e-05	Aliarcobacter_cryaerophilus	metaphlan	air_temp	0.00509321	0.00321074
ran_pars	NAME	sd__(Intercept	1.49293	NA	NA	NA	NA	Comamonas_denitrificans	metaphlan	Wastewater Treatment Plant	NA	NA
ran_pars	Residual	sd__Observation	2.901	NA	NA	NA	NA	Comamonas_denitrificans	metaphlan	Wastewater Treatment Plant	NA	NA
fixed	NA	turbidity	0.000511755	0.000123206	4.15365	1049.9	3.53785510388891e-05	Sulfurospirillum_cavolei	metaphlan	turbidity	0.00357323	0.00327846
ran_pars	NAME	sd__(Intercept	1.69505	NA	NA	NA	NA	Comamonas_denitrificans	metaphlan	University Campus	NA	NA
ran_pars	Residual	sd__Observation	2.90121	NA	NA	NA	NA	Comamonas_denitrificans	metaphlan	University Campus	NA	NA
fixed	NA	air_temp	0.0549167	0.0137308	3.99952	1118.87	6.76368003428094e-05	Azonexus_hydrophilus	metaphlan	air_temp	0.00656077	0.00376066
ran_pars	NAME	sd__(Intercept	1.6391	NA	NA	NA	NA	Comamonas_denitrificans	metaphlan	Dormitory	NA	NA
ran_pars	Residual	sd__Observation	2.9017	NA	NA	NA	NA	Comamonas_denitrificans	metaphlan	Dormitory	NA	NA
fixed	NA	dissolved_oxygen	0.0926242	0.022322	4.14947	117.947	6.3194877449114e-05	Bacteroides_stercoris	metaphlan	dissolved_oxygen	0.00625629	0.00409994
ran_pars	NAME	sd__(Intercept	1.68269	NA	NA	NA	NA	Comamonas_denitrificans	metaphlan	Hospital/Medical Campus	NA	NA
ran_pars	Residual	sd__Observation	2.90216	NA	NA	NA	NA	Comamonas_denitrificans	metaphlan	Hospital/Medical Campus	NA	NA
fixed	NA	dissolved_oxygen	-0.0566204	0.0137944	-4.1046	175.567	6.19448466332671e-05	Aliarcobacter_cibarius	metaphlan	dissolved_oxygen	0.00619448	0.00409994
ran_pars	NAME	sd__(Intercept	1.71816	NA	NA	NA	NA	Comamonas_denitrificans	metaphlan	Primary/Secondary School	NA	NA
ran_pars	Residual	sd__Observation	2.90171	NA	NA	NA	NA	Comamonas_denitrificans	metaphlan	Primary/Secondary School	NA	NA
fixed	NA	dissolved_oxygen	0.0492723	0.0116197	4.24042	70.7703	6.63649278469661e-05	Roseburia_hominis	metaphlan	dissolved_oxygen	0.00650376	0.00409994
ran_pars	NAME	sd__(Intercept	1.52069	NA	NA	NA	NA	Comamonas_denitrificans	metaphlan	Population served	NA	NA
ran_pars	Residual	sd__Observation	2.90335	NA	NA	NA	NA	Comamonas_denitrificans	metaphlan	Population served	NA	NA
fixed	NA	ph_field	0.478592	0.116058	4.12374	986.525	4.04151866420237e-05	Acinetobacter_parvus	metaphlan	ph_field	0.00416276	0.0056178
ran_pars	NAME	sd__(Intercept	1.79977	NA	NA	NA	NA	Comamonas_denitrificans	metaphlan	sars_cov2_copies	NA	NA
ran_pars	Residual	sd__Observation	2.68616	NA	NA	NA	NA	Comamonas_denitrificans	metaphlan	sars_cov2_copies	NA	NA
fixed	NA	ph_field	-0.105476	0.0248845	-4.23863	255.443	3.14429843044601e-05	Vogesella_urethralis	metaphlan	ph_field	0.00327007	0.0056178
ran_pars	NAME	sd__(Intercept	1.70953	NA	NA	NA	NA	Comamonas_denitrificans	metaphlan	salinity	NA	NA
ran_pars	Residual	sd__Observation	2.89086	NA	NA	NA	NA	Comamonas_denitrificans	metaphlan	salinity	NA	NA
fixed	NA	air_temp	0.0473502	0.0123189	3.84371	1140.79	0.000127877	Eubacterium_rectale	metaphlan	air_temp	0.0122762	0.00646371
ran_pars	NAME	sd__(Intercept	1.77926	NA	NA	NA	NA	Comamonas_denitrificans	metaphlan	ph_field	NA	NA
ran_pars	Residual	sd__Observation	2.87711	NA	NA	NA	NA	Comamonas_denitrificans	metaphlan	ph_field	NA	NA
fixed	NA	dissolved_oxygen	-0.0880312	0.0226637	-3.88424	294.449	0.000126808	Sulfurospirillum_sp_UCH001	metaphlan	dissolved_oxygen	0.0123004	0.00705066
ran_pars	NAME	sd__(Intercept	1.77955	NA	NA	NA	NA	Comamonas_denitrificans	metaphlan	dissolved_oxygen	NA	NA
ran_pars	Residual	sd__Observation	2.88353	NA	NA	NA	NA	Comamonas_denitrificans	metaphlan	dissolved_oxygen	NA	NA
fixed	NA	air_temp	0.0234155	0.00624041	3.75224	1123.3	0.000184215	Acidovorax_delafieldii	metaphlan	air_temp	0.0173162	0.00787887
ran_pars	NAME	sd__(Intercept	1.72682	NA	NA	NA	NA	Comamonas_denitrificans	metaphlan	humidity	NA	NA
ran_pars	Residual	sd__Observation	2.90056	NA	NA	NA	NA	Comamonas_denitrificans	metaphlan	humidity	NA	NA
fixed	NA	air_temp	-0.01587	0.00421688	-3.76345	1142	0.000176101	Pseudomonas_defluvii	metaphlan	air_temp	0.0167296	0.00787887
ran_pars	NAME	sd__(Intercept	1.705	NA	NA	NA	NA	Comamonas_denitrificans	metaphlan	specific_conductivity	NA	NA
ran_pars	Residual	sd__Observation	2.88683	NA	NA	NA	NA	Comamonas_denitrificans	metaphlan	specific_conductivity	NA	NA
fixed	NA	Wastewater Treatment Plant	2.58143	0.579015	4.45831	42.0395	6.03942589958539e-05	Acetobacteroides_hydrogenigenes	metaphlan	Wastewater Treatment Plant	0.006281	0.0111932
ran_pars	NAME	sd__(Intercept	1.77244	NA	NA	NA	NA	Comamonas_denitrificans	metaphlan	turbidity	NA	NA
ran_pars	Residual	sd__Observation	2.88517	NA	NA	NA	NA	Comamonas_denitrificans	metaphlan	turbidity	NA	NA
fixed	NA	water_temp	0.168713	0.0408774	4.12729	824.34	4.04379505317822e-05	Cloacibacterium_caeni	metaphlan	water_temp	0.00424598	0.0112419
ran_pars	NAME	sd__(Intercept	1.78377	NA	NA	NA	NA	Comamonas_denitrificans	metaphlan	water_temp	NA	NA
ran_pars	Residual	sd__Observation	2.88287	NA	NA	NA	NA	Comamonas_denitrificans	metaphlan	water_temp	NA	NA
fixed	NA	air_temp	0.0697937	0.0192538	3.62493	1127.85	0.000301936	Alicycliphilus_SGB61891	metaphlan	air_temp	0.02808	0.0119914
ran_pars	NAME	sd__(Intercept	1.79766	NA	NA	NA	NA	Comamonas_denitrificans	metaphlan	air_temp	NA	NA
ran_pars	Residual	sd__Observation	2.881	NA	NA	NA	NA	Comamonas_denitrificans	metaphlan	air_temp	NA	NA
fixed	NA	air_temp	0.0278283	0.00778933	3.57262	1141.95	0.000368155	Phascolarctobacterium_faecium	metaphlan	air_temp	0.0338702	0.0136465
ran_pars	NAME	sd__(Intercept	1.63154	NA	NA	NA	NA	Comamonas_denitrificans	metaphlan	Buildings served	NA	NA
ran_pars	Residual	sd__Observation	2.97321	NA	NA	NA	NA	Comamonas_denitrificans	metaphlan	Buildings served	NA	NA
fixed	NA	water_temp	0.145288	0.036389	3.99263	438.237	7.66071169555874e-05	Acinetobacter_towneri	metaphlan	water_temp	0.00796714	0.0141981
ran_pars	NAME	sd__(Intercept	1.09009	NA	NA	NA	NA	Pseudomonas_guangdongensis	metaphlan	Wastewater Treatment Plant	NA	NA
ran_pars	Residual	sd__Observation	1.6113	NA	NA	NA	NA	Pseudomonas_guangdongensis	metaphlan	Wastewater Treatment Plant	NA	NA
fixed	NA	air_temp	0.0334122	0.00943323	3.54197	1141.46	0.00041318	Parabacteroides_distasonis	metaphlan	air_temp	0.0375994	0.0143582
ran_pars	NAME	sd__(Intercept	1.07378	NA	NA	NA	NA	Pseudomonas_guangdongensis	metaphlan	University Campus	NA	NA
ran_pars	Residual	sd__Observation	1.61123	NA	NA	NA	NA	Pseudomonas_guangdongensis	metaphlan	University Campus	NA	NA
fixed	NA	air_temp	0.0606838	0.0172198	3.52407	1138.16	0.000441849	Alistipes_putredinis	metaphlan	air_temp	0.0397664	0.0144513
ran_pars	NAME	sd__(Intercept	1.08642	NA	NA	NA	NA	Pseudomonas_guangdongensis	metaphlan	Dormitory	NA	NA
ran_pars	Residual	sd__Observation	1.61141	NA	NA	NA	NA	Pseudomonas_guangdongensis	metaphlan	Dormitory	NA	NA
fixed	NA	dissolved_oxygen	0.182767	0.0499367	3.65996	342.229	0.000292051	Prevotella_copri_clade_A	metaphlan	dissolved_oxygen	0.0280369	0.0147621
ran_pars	NAME	sd__(Intercept	1.08767	NA	NA	NA	NA	Pseudomonas_guangdongensis	metaphlan	Hospital/Medical Campus	NA	NA
ran_pars	Residual	sd__Observation	1.61125	NA	NA	NA	NA	Pseudomonas_guangdongensis	metaphlan	Hospital/Medical Campus	NA	NA
fixed	NA	ph_field	-0.493839	0.129293	-3.81954	1048.24	0.000141548	Bacteroides_graminisolvens	metaphlan	ph_field	0.0144379	0.0157404
ran_pars	NAME	sd__(Intercept	1.07618	NA	NA	NA	NA	Pseudomonas_guangdongensis	metaphlan	Primary/Secondary School	NA	NA
ran_pars	Residual	sd__Observation	1.61104	NA	NA	NA	NA	Pseudomonas_guangdongensis	metaphlan	Primary/Secondary School	NA	NA
fixed	NA	air_temp	0.0595906	0.0174493	3.41508	1139.55	0.000660078	Acinetobacter_towneri	metaphlan	air_temp	0.0587469	0.0203894
ran_pars	NAME	sd__(Intercept	1.11221	NA	NA	NA	NA	Pseudomonas_guangdongensis	metaphlan	Population served	NA	NA
ran_pars	Residual	sd__Observation	1.61254	NA	NA	NA	NA	Pseudomonas_guangdongensis	metaphlan	Population served	NA	NA
fixed	NA	dissolved_oxygen	0.0350601	0.0100199	3.49904	1051	0.000486496	Gemmiger_formicilis	metaphlan	dissolved_oxygen	0.0457306	0.0208074
ran_pars	NAME	sd__(Intercept	0.866513	NA	NA	NA	NA	Pseudomonas_guangdongensis	metaphlan	sars_cov2_copies	NA	NA
ran_pars	Residual	sd__Observation	1.67859	NA	NA	NA	NA	Pseudomonas_guangdongensis	metaphlan	sars_cov2_copies	NA	NA
fixed	NA	dissolved_oxygen	0.0408151	0.0110989	3.6774	65.5903	0.000477011	Parabacteroides_merdae	metaphlan	dissolved_oxygen	0.045316	0.0208074
ran_pars	NAME	sd__(Intercept	0.916885	NA	NA	NA	NA	Pseudomonas_guangdongensis	metaphlan	salinity	NA	NA
ran_pars	Residual	sd__Observation	1.57042	NA	NA	NA	NA	Pseudomonas_guangdongensis	metaphlan	salinity	NA	NA
fixed	NA	Hospital/Medical Campus	0.796649	0.184917	4.30813	27.2001	0.000192507	Phascolarctobacterium_faecium	metaphlan	Hospital/Medical Campus	0.0196357	0.0214071
ran_pars	NAME	sd__(Intercept	0.910118	NA	NA	NA	NA	Pseudomonas_guangdongensis	metaphlan	ph_field	NA	NA
ran_pars	Residual	sd__Observation	1.56782	NA	NA	NA	NA	Pseudomonas_guangdongensis	metaphlan	ph_field	NA	NA
fixed	NA	Dormitory	1.09497	0.240692	4.54926	31.1242	7.7234921702542e-05	Faecalibacterium_prausnitzii	metaphlan	Dormitory	0.00810967	0.0214716
ran_pars	NAME	sd__(Intercept	0.887157	NA	NA	NA	NA	Pseudomonas_guangdongensis	metaphlan	dissolved_oxygen	NA	NA
ran_pars	Residual	sd__Observation	1.56266	NA	NA	NA	NA	Pseudomonas_guangdongensis	metaphlan	dissolved_oxygen	NA	NA
fixed	NA	Dormitory	1.34881	0.317137	4.25308	33.9006	0.000156573	Alistipes_putredinis	metaphlan	Dormitory	0.0162836	0.0290187
ran_pars	NAME	sd__(Intercept	1.11289	NA	NA	NA	NA	Pseudomonas_guangdongensis	metaphlan	humidity	NA	NA
ran_pars	Residual	sd__Observation	1.61906	NA	NA	NA	NA	Pseudomonas_guangdongensis	metaphlan	humidity	NA	NA
fixed	NA	Dormitory	1.71317	0.407637	4.20268	28.0013	0.000243466	Pseudomonas_alcaligenes	metaphlan	Dormitory	0.025077	0.0319334
ran_pars	NAME	sd__(Intercept	0.914259	NA	NA	NA	NA	Pseudomonas_guangdongensis	metaphlan	specific_conductivity	NA	NA
ran_pars	Residual	sd__Observation	1.57509	NA	NA	NA	NA	Pseudomonas_guangdongensis	metaphlan	specific_conductivity	NA	NA
fixed	NA	Dormitory	0.737296	0.182677	4.03606	34.4384	0.000287166	Acinetobacter_junii	metaphlan	Dormitory	0.0292909	0.0319334
ran_pars	NAME	sd__(Intercept	0.905155	NA	NA	NA	NA	Pseudomonas_guangdongensis	metaphlan	turbidity	NA	NA
ran_pars	Residual	sd__Observation	1.56541	NA	NA	NA	NA	Pseudomonas_guangdongensis	metaphlan	turbidity	NA	NA
fixed	NA	Hospital/Medical Campus	1.03503	0.273038	3.79078	47.5117	0.000423306	Lactobacillus_delbrueckii	metaphlan	Hospital/Medical Campus	0.0425402	0.0336231
ran_pars	NAME	sd__(Intercept	0.916731	NA	NA	NA	NA	Pseudomonas_guangdongensis	metaphlan	water_temp	NA	NA
ran_pars	Residual	sd__Observation	1.56551	NA	NA	NA	NA	Pseudomonas_guangdongensis	metaphlan	water_temp	NA	NA
fixed	NA	Hospital/Medical Campus	0.526394	0.136978	3.84292	40.395	0.00042119	Klebsiella_quasipneumoniae	metaphlan	Hospital/Medical Campus	0.0425402	0.0336231
ran_pars	NAME	sd__(Intercept	1.09937	NA	NA	NA	NA	Pseudomonas_guangdongensis	metaphlan	air_temp	NA	NA
ran_pars	Residual	sd__Observation	1.61518	NA	NA	NA	NA	Pseudomonas_guangdongensis	metaphlan	air_temp	NA	NA
fixed	NA	water_temp	0.112578	0.0306095	3.67787	941.12	0.000248513	Acetoanaerobium_noterae	metaphlan	water_temp	0.0255968	0.0345438
ran_pars	NAME	sd__(Intercept	0.906044	NA	NA	NA	NA	Pseudomonas_guangdongensis	metaphlan	Buildings served	NA	NA
ran_pars	Residual	sd__Observation	1.76391	NA	NA	NA	NA	Pseudomonas_guangdongensis	metaphlan	Buildings served	NA	NA
fixed	NA	dissolved_oxygen	0.0689869	0.020722	3.32916	102.813	0.00120998	Sutterella_wadsworthensis	metaphlan	dissolved_oxygen	0.112528	0.0480542
ran_pars	NAME	sd__(Intercept	1.35211	NA	NA	NA	NA	Rivicola_pingtungensis	metaphlan	Wastewater Treatment Plant	NA	NA
ran_pars	Residual	sd__Observation	2.88828	NA	NA	NA	NA	Rivicola_pingtungensis	metaphlan	Wastewater Treatment Plant	NA	NA
fixed	NA	ph_field	-0.488283	0.142018	-3.43818	908.994	0.000612221	Rivicola_pingtungensis	metaphlan	ph_field	0.0612221	0.0486286
ran_pars	NAME	sd__(Intercept	1.39665	NA	NA	NA	NA	Rivicola_pingtungensis	metaphlan	University Campus	NA	NA
ran_pars	Residual	sd__Observation	2.88854	NA	NA	NA	NA	Rivicola_pingtungensis	metaphlan	University Campus	NA	NA
fixed	NA	ph_field	-0.156619	0.0453886	-3.45063	785.165	0.000589152	Roseburia_intestinalis	metaphlan	ph_field	0.0595044	0.0486286
ran_pars	NAME	sd__(Intercept	1.40958	NA	NA	NA	NA	Rivicola_pingtungensis	metaphlan	Dormitory	NA	NA
ran_pars	Residual	sd__Observation	2.88903	NA	NA	NA	NA	Rivicola_pingtungensis	metaphlan	Dormitory	NA	NA
fixed	NA	turbidity	0.0016032	0.000466868	3.43396	1037.42	0.000618346	Bacteroides_graminisolvens	metaphlan	turbidity	0.0618346	0.0491151
ran_pars	NAME	sd__(Intercept	1.38657	NA	NA	NA	NA	Rivicola_pingtungensis	metaphlan	Hospital/Medical Campus	NA	NA
ran_pars	Residual	sd__Observation	2.88987	NA	NA	NA	NA	Rivicola_pingtungensis	metaphlan	Hospital/Medical Campus	NA	NA
fixed	NA	dissolved_oxygen	0.182134	0.0568396	3.20434	750.687	0.00141094	Pseudomonas_alcaligenes	metaphlan	dissolved_oxygen	0.129806	0.0519191
ran_pars	NAME	sd__(Intercept	1.23819	NA	NA	NA	NA	Rivicola_pingtungensis	metaphlan	Primary/Secondary School	NA	NA
ran_pars	Residual	sd__Observation	2.89135	NA	NA	NA	NA	Rivicola_pingtungensis	metaphlan	Primary/Secondary School	NA	NA
fixed	NA	dissolved_oxygen	-0.0310805	0.00969436	-3.20604	293.949	0.00149405	Pelobacter_propionicus	metaphlan	dissolved_oxygen	0.135959	0.0519191
ran_pars	NAME	sd__(Intercept	1.37395	NA	NA	NA	NA	Rivicola_pingtungensis	metaphlan	Population served	NA	NA
ran_pars	Residual	sd__Observation	2.89066	NA	NA	NA	NA	Rivicola_pingtungensis	metaphlan	Population served	NA	NA
fixed	NA	water_temp	0.0558933	0.0164718	3.39327	548.396	0.000740515	Acidovorax_sp_210_6	metaphlan	water_temp	0.0740515	0.0528786
ran_pars	NAME	sd__(Intercept	1.34249	NA	NA	NA	NA	Rivicola_pingtungensis	metaphlan	sars_cov2_copies	NA	NA
ran_pars	Residual	sd__Observation	2.58549	NA	NA	NA	NA	Rivicola_pingtungensis	metaphlan	sars_cov2_copies	NA	NA
fixed	NA	water_temp	0.0913709	0.025998	3.51453	383.989	0.000493085	Eubacterium_rectale	metaphlan	water_temp	0.0502947	0.0528786
ran_pars	NAME	sd__(Intercept	0.987089	NA	NA	NA	NA	Rivicola_pingtungensis	metaphlan	salinity	NA	NA
ran_pars	Residual	sd__Observation	2.87081	NA	NA	NA	NA	Rivicola_pingtungensis	metaphlan	salinity	NA	NA
fixed	NA	water_temp	-0.0305587	0.00842011	-3.62925	42.2822	0.000760832	Rheinheimera_tangshanensis	metaphlan	water_temp	0.0753224	0.0528786
ran_pars	NAME	sd__(Intercept	1.01427	NA	NA	NA	NA	Rivicola_pingtungensis	metaphlan	ph_field	NA	NA
ran_pars	Residual	sd__Observation	2.85519	NA	NA	NA	NA	Rivicola_pingtungensis	metaphlan	ph_field	NA	NA
fixed	NA	water_temp	0.034655	0.00967716	3.58111	68.6258	0.000634118	Roseburia_inulinivorans	metaphlan	water_temp	0.0640459	0.0528786
ran_pars	NAME	sd__(Intercept	1.00003	NA	NA	NA	NA	Rivicola_pingtungensis	metaphlan	dissolved_oxygen	NA	NA
ran_pars	Residual	sd__Observation	2.86244	NA	NA	NA	NA	Rivicola_pingtungensis	metaphlan	dissolved_oxygen	NA	NA
fixed	NA	water_temp	-0.0270293	0.00807947	-3.34543	501.222	0.000883169	Thauera_terpenica	metaphlan	water_temp	0.0865506	0.0545611
ran_pars	NAME	sd__(Intercept	1.36038	NA	NA	NA	NA	Rivicola_pingtungensis	metaphlan	humidity	NA	NA
ran_pars	Residual	sd__Observation	2.91204	NA	NA	NA	NA	Rivicola_pingtungensis	metaphlan	humidity	NA	NA
fixed	NA	water_temp	0.133348	0.0404376	3.29763	485.259	0.00104661	Rivicola_pingtungensis	metaphlan	water_temp	0.101521	0.0581926
ran_pars	NAME	sd__(Intercept	0.979522	NA	NA	NA	NA	Rivicola_pingtungensis	metaphlan	specific_conductivity	NA	NA
ran_pars	Residual	sd__Observation	2.86782	NA	NA	NA	NA	Rivicola_pingtungensis	metaphlan	specific_conductivity	NA	NA
fixed	NA	water_temp	0.0672663	0.0206369	3.25952	629.477	0.00117616	Streptococcus_suis	metaphlan	water_temp	0.112911	0.0594505
ran_pars	NAME	sd__(Intercept	1.0759	NA	NA	NA	NA	Rivicola_pingtungensis	metaphlan	turbidity	NA	NA
ran_pars	Residual	sd__Observation	2.8696	NA	NA	NA	NA	Rivicola_pingtungensis	metaphlan	turbidity	NA	NA
fixed	NA	Dormitory	1.14946	0.309513	3.71376	36.0181	0.000688378	Acinetobacter_parvus	metaphlan	Dormitory	0.0695262	0.0637907
ran_pars	NAME	sd__(Intercept	1.17113	NA	NA	NA	NA	Rivicola_pingtungensis	metaphlan	water_temp	NA	NA
ran_pars	Residual	sd__Observation	2.84753	NA	NA	NA	NA	Rivicola_pingtungensis	metaphlan	water_temp	NA	NA
fixed	NA	Dormitory	0.353011	0.0968137	3.6463	24.0883	0.0012755	Bacteroides_uniformis	metaphlan	Dormitory	0.124999	0.0722561
ran_pars	NAME	sd__(Intercept	1.34488	NA	NA	NA	NA	Rivicola_pingtungensis	metaphlan	air_temp	NA	NA
ran_pars	Residual	sd__Observation	2.86152	NA	NA	NA	NA	Rivicola_pingtungensis	metaphlan	air_temp	NA	NA
fixed	NA	Dormitory	0.454828	0.129593	3.50966	33.5991	0.00129955	Parabacteroides_distasonis	metaphlan	Dormitory	0.126056	0.0722561
ran_pars	NAME	sd__(Intercept	1.0111	NA	NA	NA	NA	Rivicola_pingtungensis	metaphlan	Buildings served	NA	NA
ran_pars	Residual	sd__Observation	2.89799	NA	NA	NA	NA	Rivicola_pingtungensis	metaphlan	Buildings served	NA	NA
fixed	NA	Dormitory	0.312631	0.0868265	3.60063	30.9415	0.00109498	Clostridium_sp_AT4	metaphlan	Dormitory	0.109498	0.0722561
ran_pars	NAME	sd__(Intercept	1.65994	NA	NA	NA	NA	Azonexus_hydrophilus	metaphlan	Wastewater Treatment Plant	NA	NA
ran_pars	Residual	sd__Observation	2.04677	NA	NA	NA	NA	Azonexus_hydrophilus	metaphlan	Wastewater Treatment Plant	NA	NA
fixed	NA	Dormitory	0.339962	0.0910615	3.73333	22.2207	0.00113816	Sutterella_wadsworthensis	metaphlan	Dormitory	0.112677	0.0722561
ran_pars	NAME	sd__(Intercept	1.60267	NA	NA	NA	NA	Azonexus_hydrophilus	metaphlan	University Campus	NA	NA
ran_pars	Residual	sd__Observation	2.04706	NA	NA	NA	NA	Azonexus_hydrophilus	metaphlan	University Campus	NA	NA
fixed	NA	water_temp	-0.0411296	0.0128682	-3.19621	261.144	0.00156378	Malikia_granosa	metaphlan	water_temp	0.148559	0.0724564
ran_pars	NAME	sd__(Intercept	1.68876	NA	NA	NA	NA	Azonexus_hydrophilus	metaphlan	Dormitory	NA	NA
ran_pars	Residual	sd__Observation	2.04708	NA	NA	NA	NA	Azonexus_hydrophilus	metaphlan	Dormitory	NA	NA
fixed	NA	Dormitory	0.354653	0.0987521	3.59135	22.6455	0.00157055	Bacteroides_stercoris	metaphlan	Dormitory	0.149202	0.0727699
ran_pars	NAME	sd__(Intercept	1.63843	NA	NA	NA	NA	Azonexus_hydrophilus	metaphlan	Hospital/Medical Campus	NA	NA
ran_pars	Residual	sd__Observation	2.04672	NA	NA	NA	NA	Azonexus_hydrophilus	metaphlan	Hospital/Medical Campus	NA	NA
fixed	NA	Dormitory	0.154429	0.0429364	3.59671	22.7655	0.00154062	Roseburia_hominis	metaphlan	Dormitory	0.147899	0.0727699
ran_pars	NAME	sd__(Intercept	1.66952	NA	NA	NA	NA	Azonexus_hydrophilus	metaphlan	Primary/Secondary School	NA	NA
ran_pars	Residual	sd__Observation	2.04661	NA	NA	NA	NA	Azonexus_hydrophilus	metaphlan	Primary/Secondary School	NA	NA
fixed	NA	Dormitory	0.282153	0.0828877	3.40404	31.3191	0.00183553	Dialister_invisus	metaphlan	Dormitory	0.172539	0.0736885
ran_pars	NAME	sd__(Intercept	1.70138	NA	NA	NA	NA	Azonexus_hydrophilus	metaphlan	Population served	NA	NA
ran_pars	Residual	sd__Observation	2.04801	NA	NA	NA	NA	Azonexus_hydrophilus	metaphlan	Population served	NA	NA
fixed	NA	Dormitory	0.115026	0.0368726	3.11956	1172	0.00185544	Gemmiger_formicilis	metaphlan	Dormitory	0.172556	0.0736885
ran_pars	NAME	sd__(Intercept	1.62786	NA	NA	NA	NA	Azonexus_hydrophilus	metaphlan	sars_cov2_copies	NA	NA
ran_pars	Residual	sd__Observation	2.02544	NA	NA	NA	NA	Azonexus_hydrophilus	metaphlan	sars_cov2_copies	NA	NA
fixed	NA	ph_field	-0.0957471	0.0294177	-3.25474	754.272	0.00118558	Desulfovibrio_vulgaris	metaphlan	ph_field	0.117373	0.0823993
ran_pars	NAME	sd__(Intercept	1.66519	NA	NA	NA	NA	Azonexus_hydrophilus	metaphlan	salinity	NA	NA
ran_pars	Residual	sd__Observation	2.02017	NA	NA	NA	NA	Azonexus_hydrophilus	metaphlan	salinity	NA	NA
fixed	NA	dissolved_oxygen	-0.18011	0.0596817	-3.01784	712.522	0.00263658	Cloacibacterium_caeni	metaphlan	dissolved_oxygen	0.237292	0.0862331
ran_pars	NAME	sd__(Intercept	1.63149	NA	NA	NA	NA	Azonexus_hydrophilus	metaphlan	ph_field	NA	NA
ran_pars	Residual	sd__Observation	2.00866	NA	NA	NA	NA	Azonexus_hydrophilus	metaphlan	ph_field	NA	NA
fixed	NA	air_temp	0.0520268	0.0176025	2.95566	1128.75	0.00318484	Pseudomonas_alcaligenes	metaphlan	air_temp	0.277081	0.0873319
ran_pars	NAME	sd__(Intercept	1.65113	NA	NA	NA	NA	Azonexus_hydrophilus	metaphlan	dissolved_oxygen	NA	NA
ran_pars	Residual	sd__Observation	2.01322	NA	NA	NA	NA	Azonexus_hydrophilus	metaphlan	dissolved_oxygen	NA	NA
fixed	NA	air_temp	0.0444126	0.0149627	2.96822	1122.58	0.00305884	Macellibacteroides_fermentans	metaphlan	air_temp	0.269178	0.0873319
ran_pars	NAME	sd__(Intercept	1.72435	NA	NA	NA	NA	Azonexus_hydrophilus	metaphlan	humidity	NA	NA
ran_pars	Residual	sd__Observation	2.0389	NA	NA	NA	NA	Azonexus_hydrophilus	metaphlan	humidity	NA	NA
fixed	NA	air_temp	-0.015207	0.00516418	-2.94471	1134.32	0.00329846	Acinetobacter_sp_WCHAc010034	metaphlan	air_temp	0.283667	0.0873319
ran_pars	NAME	sd__(Intercept	1.66256	NA	NA	NA	NA	Azonexus_hydrophilus	metaphlan	specific_conductivity	NA	NA
ran_pars	Residual	sd__Observation	2.02521	NA	NA	NA	NA	Azonexus_hydrophilus	metaphlan	specific_conductivity	NA	NA
fixed	NA	Primary/Secondary School	0.905138	0.227617	3.97659	36.2181	0.000320443	Trichococcus_flocculiformis	metaphlan	Primary/Secondary School	0.0336465	0.0890845
ran_pars	NAME	sd__(Intercept	1.63579	NA	NA	NA	NA	Azonexus_hydrophilus	metaphlan	turbidity	NA	NA
ran_pars	Residual	sd__Observation	1.97687	NA	NA	NA	NA	Azonexus_hydrophilus	metaphlan	turbidity	NA	NA
fixed	NA	Primary/Secondary School	0.42628	0.110526	3.85684	110.186	0.000193754	Acinetobacter_johnsonii	metaphlan	Primary/Secondary School	0.0205379	0.0890845
ran_pars	NAME	sd__(Intercept	1.69856	NA	NA	NA	NA	Azonexus_hydrophilus	metaphlan	water_temp	NA	NA
ran_pars	Residual	sd__Observation	2.01037	NA	NA	NA	NA	Azonexus_hydrophilus	metaphlan	water_temp	NA	NA
fixed	NA	water_temp	0.0750074	0.0244941	3.06226	241.123	0.00244583	Phocaeicola_vulgatus	metaphlan	water_temp	0.229908	0.0896029
ran_pars	NAME	sd__(Intercept	1.78276	NA	NA	NA	NA	Azonexus_hydrophilus	metaphlan	air_temp	NA	NA
ran_pars	Residual	sd__Observation	2.02311	NA	NA	NA	NA	Azonexus_hydrophilus	metaphlan	air_temp	NA	NA
fixed	NA	water_temp	0.0556767	0.0183755	3.02993	219.438	0.00273962	Parabacteroides_distasonis	metaphlan	water_temp	0.247848	0.0896029
ran_pars	NAME	sd__(Intercept	1.56552	NA	NA	NA	NA	Azonexus_hydrophilus	metaphlan	Buildings served	NA	NA
ran_pars	Residual	sd__Observation	2.2178	NA	NA	NA	NA	Azonexus_hydrophilus	metaphlan	Buildings served	NA	NA
fixed	NA	water_temp	0.0519919	0.0172166	3.01988	697.074	0.00262117	Lactobacillus_delbrueckii	metaphlan	water_temp	0.241148	0.0896029
ran_pars	NAME	sd__(Intercept	1.73905	NA	NA	NA	NA	Aquaspirillum_serpens	metaphlan	Wastewater Treatment Plant	NA	NA
ran_pars	Residual	sd__Observation	2.5794	NA	NA	NA	NA	Aquaspirillum_serpens	metaphlan	Wastewater Treatment Plant	NA	NA
fixed	NA	water_temp	0.0313231	0.0102869	3.04495	509.944	0.00244744	Gulbenkiania_indica	metaphlan	water_temp	0.229908	0.0896029
ran_pars	NAME	sd__(Intercept	1.66247	NA	NA	NA	NA	Aquaspirillum_serpens	metaphlan	University Campus	NA	NA
ran_pars	Residual	sd__Observation	2.58038	NA	NA	NA	NA	Aquaspirillum_serpens	metaphlan	University Campus	NA	NA
fixed	NA	water_temp	0.0281647	0.0090928	3.09748	76.9806	0.0027236	Dechloromonas_agitata	metaphlan	water_temp	0.247848	0.0896029
ran_pars	NAME	sd__(Intercept	1.76222	NA	NA	NA	NA	Aquaspirillum_serpens	metaphlan	Dormitory	NA	NA
ran_pars	Residual	sd__Observation	2.58013	NA	NA	NA	NA	Aquaspirillum_serpens	metaphlan	Dormitory	NA	NA
fixed	NA	Dormitory	0.568433	0.170721	3.3296	27.9922	0.00244838	Phocaeicola_vulgatus	metaphlan	Dormitory	0.225251	0.0907546
ran_pars	NAME	sd__(Intercept	1.71171	NA	NA	NA	NA	Aquaspirillum_serpens	metaphlan	Hospital/Medical Campus	NA	NA
ran_pars	Residual	sd__Observation	2.57978	NA	NA	NA	NA	Aquaspirillum_serpens	metaphlan	Hospital/Medical Campus	NA	NA
fixed	NA	Primary/Secondary School	0.541948	0.139314	3.89011	31.0671	0.00049401	Shewanella_xiamenensis	metaphlan	Primary/Secondary School	0.051377	0.0915579
ran_pars	NAME	sd__(Intercept	1.76107	NA	NA	NA	NA	Aquaspirillum_serpens	metaphlan	Primary/Secondary School	NA	NA
ran_pars	Residual	sd__Observation	2.57959	NA	NA	NA	NA	Aquaspirillum_serpens	metaphlan	Primary/Secondary School	NA	NA
fixed	NA	specific_conductivity	-1.11657e-05	3.28695886240869e-06	-3.39698	1031.56	0.000707332	GGB6463_SGB9146	metaphlan	specific_conductivity	0.0728552	0.0983207
ran_pars	NAME	sd__(Intercept	1.77018	NA	NA	NA	NA	Aquaspirillum_serpens	metaphlan	Population served	NA	NA
ran_pars	Residual	sd__Observation	2.58113	NA	NA	NA	NA	Aquaspirillum_serpens	metaphlan	Population served	NA	NA
fixed	NA	ph_field	0.410799	0.13021	3.1549	887.927	0.00165958	Acinetobacter_towneri	metaphlan	ph_field	0.162639	0.102527
ran_pars	NAME	sd__(Intercept	1.76541	NA	NA	NA	NA	Aquaspirillum_serpens	metaphlan	sars_cov2_copies	NA	NA
ran_pars	Residual	sd__Observation	2.56945	NA	NA	NA	NA	Aquaspirillum_serpens	metaphlan	sars_cov2_copies	NA	NA
fixed	NA	water_temp	0.133141	0.0456625	2.91576	614.412	0.00367759	Aliarcobacter_cryaerophilus	metaphlan	water_temp	0.327306	0.113598
ran_pars	NAME	sd__(Intercept	1.77262	NA	NA	NA	NA	Aquaspirillum_serpens	metaphlan	salinity	NA	NA
ran_pars	Residual	sd__Observation	2.55538	NA	NA	NA	NA	Aquaspirillum_serpens	metaphlan	salinity	NA	NA
fixed	NA	sars_cov2_copies	4.65133442343603e-07	1.24779683756438e-07	3.72764	736.883	0.000208091	Aliarcobacter_butzleri	metaphlan	sars_cov2_copies	0.0220577	0.115701
ran_pars	NAME	sd__(Intercept	1.74864	NA	NA	NA	NA	Aquaspirillum_serpens	metaphlan	ph_field	NA	NA
ran_pars	Residual	sd__Observation	2.55584	NA	NA	NA	NA	Aquaspirillum_serpens	metaphlan	ph_field	NA	NA
fixed	NA	water_temp	0.0460825	0.0160755	2.86663	225.761	0.00454104	Phascolarctobacterium_faecium	metaphlan	water_temp	0.399611	0.132887
ran_pars	NAME	sd__(Intercept	1.74112	NA	NA	NA	NA	Aquaspirillum_serpens	metaphlan	dissolved_oxygen	NA	NA
ran_pars	Residual	sd__Observation	2.548	NA	NA	NA	NA	Aquaspirillum_serpens	metaphlan	dissolved_oxygen	NA	NA
fixed	NA	water_temp	0.0325776	0.011499	2.83309	498.824	0.00479675	Pararheinheimera_texasensis	metaphlan	water_temp	0.417317	0.133352
ran_pars	NAME	sd__(Intercept	1.75638	NA	NA	NA	NA	Aquaspirillum_serpens	metaphlan	humidity	NA	NA
ran_pars	Residual	sd__Observation	2.57831	NA	NA	NA	NA	Aquaspirillum_serpens	metaphlan	humidity	NA	NA
fixed	NA	air_temp	0.0348886	0.0125137	2.78802	1141.72	0.00539113	Phocaeicola_vulgatus	metaphlan	air_temp	0.458246	0.136251
ran_pars	NAME	sd__(Intercept	1.76722	NA	NA	NA	NA	Aquaspirillum_serpens	metaphlan	specific_conductivity	NA	NA
ran_pars	Residual	sd__Observation	2.56	NA	NA	NA	NA	Aquaspirillum_serpens	metaphlan	specific_conductivity	NA	NA
fixed	NA	turbidity	0.00146322	0.000471977	3.10019	1041.78	0.00198592	Aquaspirillum_serpens	metaphlan	turbidity	0.196606	0.138023
ran_pars	NAME	sd__(Intercept	1.70839	NA	NA	NA	NA	Aquaspirillum_serpens	metaphlan	turbidity	NA	NA
ran_pars	Residual	sd__Observation	2.5434	NA	NA	NA	NA	Aquaspirillum_serpens	metaphlan	turbidity	NA	NA
fixed	NA	air_temp	0.0315901	0.0114781	2.75222	1141.3	0.00601309	Acidovorax_caeni	metaphlan	air_temp	0.501301	0.139305
ran_pars	NAME	sd__(Intercept	1.94089	NA	NA	NA	NA	Aquaspirillum_serpens	metaphlan	water_temp	NA	NA
ran_pars	Residual	sd__Observation	2.51648	NA	NA	NA	NA	Aquaspirillum_serpens	metaphlan	water_temp	NA	NA
fixed	NA	air_temp	-0.0183945	0.00667747	-2.75471	1140.15	0.00596786	Malikia_granosa	metaphlan	air_temp	0.501301	0.139305
ran_pars	NAME	sd__(Intercept	1.85112	NA	NA	NA	NA	Aquaspirillum_serpens	metaphlan	air_temp	NA	NA
ran_pars	Residual	sd__Observation	2.5208	NA	NA	NA	NA	Aquaspirillum_serpens	metaphlan	air_temp	NA	NA
fixed	NA	ph_field	-0.313503	0.103509	-3.02874	1049.79	0.0025158	Azonexus_hydrophilus	metaphlan	ph_field	0.244033	0.139881
ran_pars	NAME	sd__(Intercept	1.63622	NA	NA	NA	NA	Aquaspirillum_serpens	metaphlan	Buildings served	NA	NA
ran_pars	Residual	sd__Observation	2.64421	NA	NA	NA	NA	Aquaspirillum_serpens	metaphlan	Buildings served	NA	NA
fixed	NA	Wastewater Treatment Plant	3.55045	1.01834	3.4865	49.3046	0.00103839	Bacteroides_graminisolvens	metaphlan	Wastewater Treatment Plant	0.106955	0.144339
ran_pars	NAME	sd__(Intercept	1.47025	NA	NA	NA	NA	Alicycliphilus_SGB61891	metaphlan	Wastewater Treatment Plant	NA	NA
ran_pars	Residual	sd__Observation	2.86741	NA	NA	NA	NA	Alicycliphilus_SGB61891	metaphlan	Wastewater Treatment Plant	NA	NA
fixed	NA	water_temp	-0.0518945	0.0190306	-2.7269	565.057	0.00659181	Zoogloea_ramigera	metaphlan	water_temp	0.566896	0.174529
ran_pars	NAME	sd__(Intercept	1.63114	NA	NA	NA	NA	Alicycliphilus_SGB61891	metaphlan	University Campus	NA	NA
ran_pars	Residual	sd__Observation	2.8649	NA	NA	NA	NA	Alicycliphilus_SGB61891	metaphlan	University Campus	NA	NA
fixed	NA	water_temp	-0.0178127	0.00627417	-2.83905	38.7325	0.00717003	Pseudomonas_defluvii	metaphlan	water_temp	0.609453	0.181209
ran_pars	NAME	sd__(Intercept	1.50245	NA	NA	NA	NA	Alicycliphilus_SGB61891	metaphlan	Dormitory	NA	NA
ran_pars	Residual	sd__Observation	2.86665	NA	NA	NA	NA	Alicycliphilus_SGB61891	metaphlan	Dormitory	NA	NA
fixed	NA	air_temp	0.0450139	0.0169971	2.64832	1137.03	0.0082012	Prevotella_copri_clade_A	metaphlan	air_temp	0.672499	0.182398
ran_pars	NAME	sd__(Intercept	1.65655	NA	NA	NA	NA	Alicycliphilus_SGB61891	metaphlan	Hospital/Medical Campus	NA	NA
ran_pars	Residual	sd__Observation	2.86534	NA	NA	NA	NA	Alicycliphilus_SGB61891	metaphlan	Hospital/Medical Campus	NA	NA
fixed	NA	humidity	0.0256143	0.00762444	3.3595	1139.52	0.000806694	Cloacibacterium_caeni	metaphlan	humidity	0.0847029	0.193682
ran_pars	NAME	sd__(Intercept	1.65854	NA	NA	NA	NA	Alicycliphilus_SGB61891	metaphlan	Primary/Secondary School	NA	NA
ran_pars	Residual	sd__Observation	2.86526	NA	NA	NA	NA	Alicycliphilus_SGB61891	metaphlan	Primary/Secondary School	NA	NA
fixed	NA	humidity	0.0278027	0.0084595	3.28656	1142	0.00104503	Aliarcobacter_cryaerophilus	metaphlan	humidity	0.108683	0.193682
ran_pars	NAME	sd__(Intercept	1.46318	NA	NA	NA	NA	Alicycliphilus_SGB61891	metaphlan	Population served	NA	NA
ran_pars	Residual	sd__Observation	2.8664	NA	NA	NA	NA	Alicycliphilus_SGB61891	metaphlan	Population served	NA	NA
fixed	NA	humidity	-0.00771805	0.00217218	-3.55314	1141.84	0.000396204	Shewanella_xiamenensis	metaphlan	humidity	0.0419976	0.193682
ran_pars	NAME	sd__(Intercept	1.71792	NA	NA	NA	NA	Alicycliphilus_SGB61891	metaphlan	sars_cov2_copies	NA	NA
ran_pars	Residual	sd__Observation	2.74332	NA	NA	NA	NA	Alicycliphilus_SGB61891	metaphlan	sars_cov2_copies	NA	NA
fixed	NA	BUILDINGSERVED	0.0215229	0.00475926	4.52233	15.8098	0.000357123	Malikia_granosa	metaphlan	Buildings served	0.037855	0.198564
ran_pars	NAME	sd__(Intercept	1.65285	NA	NA	NA	NA	Alicycliphilus_SGB61891	metaphlan	salinity	NA	NA
ran_pars	Residual	sd__Observation	2.87432	NA	NA	NA	NA	Alicycliphilus_SGB61891	metaphlan	salinity	NA	NA
fixed	NA	Dormitory	0.301149	0.10141	2.96963	30.5599	0.00575673	Blautia_wexlerae	metaphlan	Dormitory	0.523862	0.200049
ran_pars	NAME	sd__(Intercept	1.66764	NA	NA	NA	NA	Alicycliphilus_SGB61891	metaphlan	ph_field	NA	NA
ran_pars	Residual	sd__Observation	2.86643	NA	NA	NA	NA	Alicycliphilus_SGB61891	metaphlan	ph_field	NA	NA
fixed	NA	Wastewater Treatment Plant	3.12512	0.953769	3.27661	50.3033	0.00190751	Macellibacteroides_fermentans	metaphlan	Wastewater Treatment Plant	0.194566	0.212119
ran_pars	NAME	sd__(Intercept	1.62998	NA	NA	NA	NA	Alicycliphilus_SGB61891	metaphlan	dissolved_oxygen	NA	NA
ran_pars	Residual	sd__Observation	2.86801	NA	NA	NA	NA	Alicycliphilus_SGB61891	metaphlan	dissolved_oxygen	NA	NA
fixed	NA	Primary/Secondary School	0.358172	0.102734	3.48642	28.9265	0.00158357	Comamonas_aquatica	metaphlan	Primary/Secondary School	0.163107	0.220119
ran_pars	NAME	sd__(Intercept	1.6581	NA	NA	NA	NA	Alicycliphilus_SGB61891	metaphlan	humidity	NA	NA
ran_pars	Residual	sd__Observation	2.86701	NA	NA	NA	NA	Alicycliphilus_SGB61891	metaphlan	humidity	NA	NA
fixed	NA	air_temp	0.0436359	0.0170539	2.5587	1124.55	0.0106365	Bacteroides_graminisolvens	metaphlan	air_temp	0.86156	0.223704
ran_pars	NAME	sd__(Intercept	1.65258	NA	NA	NA	NA	Alicycliphilus_SGB61891	metaphlan	specific_conductivity	NA	NA
ran_pars	Residual	sd__Observation	2.87111	NA	NA	NA	NA	Alicycliphilus_SGB61891	metaphlan	specific_conductivity	NA	NA
fixed	NA	air_temp	-0.0181892	0.00712889	-2.55148	1082.63	0.0108632	Acinetobacter_johnsonii	metaphlan	air_temp	0.869053	0.223704
ran_pars	NAME	sd__(Intercept	1.67024	NA	NA	NA	NA	Alicycliphilus_SGB61891	metaphlan	turbidity	NA	NA
ran_pars	Residual	sd__Observation	2.86567	NA	NA	NA	NA	Alicycliphilus_SGB61891	metaphlan	turbidity	NA	NA
fixed	NA	air_temp	-0.00972101	0.00383264	-2.53638	1137.48	0.0113335	Thauera_terpenica	metaphlan	air_temp	0.895348	0.225055
ran_pars	NAME	sd__(Intercept	1.68054	NA	NA	NA	NA	Alicycliphilus_SGB61891	metaphlan	water_temp	NA	NA
ran_pars	Residual	sd__Observation	2.85721	NA	NA	NA	NA	Alicycliphilus_SGB61891	metaphlan	water_temp	NA	NA
fixed	NA	air_temp	0.0490986	0.0194981	2.51811	1126.1	0.0119363	Comamonas_denitrificans	metaphlan	air_temp	0.931029	0.228851
ran_pars	NAME	sd__(Intercept	1.7063	NA	NA	NA	NA	Alicycliphilus_SGB61891	metaphlan	air_temp	NA	NA
ran_pars	Residual	sd__Observation	2.84606	NA	NA	NA	NA	Alicycliphilus_SGB61891	metaphlan	air_temp	NA	NA
fixed	NA	water_temp	0.0828599	0.0320835	2.58263	853.204	0.0099705	Pseudomonas_fluvialis	metaphlan	water_temp	0.837522	0.233065
ran_pars	NAME	sd__(Intercept	1.42568	NA	NA	NA	NA	Alicycliphilus_SGB61891	metaphlan	Buildings served	NA	NA
ran_pars	Residual	sd__Observation	3.02013	NA	NA	NA	NA	Alicycliphilus_SGB61891	metaphlan	Buildings served	NA	NA
fixed	NA	water_temp	-0.0264328	0.0101012	-2.61681	115.722	0.0100602	Acinetobacter_sp_WCHAc010034	metaphlan	water_temp	0.837522	0.233065
ran_pars	NAME	sd__(Intercept	0.861552	NA	NA	NA	NA	Laribacter_hongkongensis	metaphlan	Wastewater Treatment Plant	NA	NA
ran_pars	Residual	sd__Observation	1.64105	NA	NA	NA	NA	Laribacter_hongkongensis	metaphlan	Wastewater Treatment Plant	NA	NA
fixed	NA	ph_field	-0.226883	0.0800714	-2.83351	1023.63	0.00469441	Sphaerotilus_natans	metaphlan	ph_field	0.450663	0.237285
ran_pars	NAME	sd__(Intercept	0.810634	NA	NA	NA	NA	Laribacter_hongkongensis	metaphlan	University Campus	NA	NA
ran_pars	Residual	sd__Observation	1.64064	NA	NA	NA	NA	Laribacter_hongkongensis	metaphlan	University Campus	NA	NA
fixed	NA	dissolved_oxygen	-0.0587415	0.0222682	-2.63791	626.087	0.00854917	Alistipes_sp_ZOR0009	metaphlan	dissolved_oxygen	0.760877	0.264079
ran_pars	NAME	sd__(Intercept	0.861636	NA	NA	NA	NA	Laribacter_hongkongensis	metaphlan	Dormitory	NA	NA
ran_pars	Residual	sd__Observation	1.64106	NA	NA	NA	NA	Laribacter_hongkongensis	metaphlan	Dormitory	NA	NA
fixed	NA	ph_field	-0.0728101	0.0263718	-2.76091	625.412	0.00593323	Thauera_phenylacetica	metaphlan	ph_field	0.563657	0.274911
ran_pars	NAME	sd__(Intercept	0.847801	NA	NA	NA	NA	Laribacter_hongkongensis	metaphlan	Hospital/Medical Campus	NA	NA
ran_pars	Residual	sd__Observation	1.641	NA	NA	NA	NA	Laribacter_hongkongensis	metaphlan	Hospital/Medical Campus	NA	NA
fixed	NA	dissolved_oxygen	-0.172128	0.0662841	-2.59682	507.115	0.00968239	Aliarcobacter_cryaerophilus	metaphlan	dissolved_oxygen	0.85205	0.283342
ran_pars	NAME	sd__(Intercept	0.865634	NA	NA	NA	NA	Laribacter_hongkongensis	metaphlan	Primary/Secondary School	NA	NA
ran_pars	Residual	sd__Observation	1.64109	NA	NA	NA	NA	Laribacter_hongkongensis	metaphlan	Primary/Secondary School	NA	NA
fixed	NA	humidity	-0.00717555	0.00232241	-3.0897	1021.38	0.00205776	Comamonas_aquatica	metaphlan	humidity	0.211949	0.286033
ran_pars	NAME	sd__(Intercept	0.874554	NA	NA	NA	NA	Laribacter_hongkongensis	metaphlan	Population served	NA	NA
ran_pars	Residual	sd__Observation	1.64252	NA	NA	NA	NA	Laribacter_hongkongensis	metaphlan	Population served	NA	NA
fixed	NA	Wastewater Treatment Plant	-3.11514	0.98288	-3.1694	36.4287	0.00309077	Comamonas_denitrificans	metaphlan	Wastewater Treatment Plant	0.312168	0.286416
ran_pars	NAME	sd__(Intercept	0.909835	NA	NA	NA	NA	Laribacter_hongkongensis	metaphlan	sars_cov2_copies	NA	NA
ran_pars	Residual	sd__Observation	1.72918	NA	NA	NA	NA	Laribacter_hongkongensis	metaphlan	sars_cov2_copies	NA	NA
fixed	NA	dissolved_oxygen	-0.0352225	0.0137059	-2.56987	442.368	0.0105001	Sulfurospirillum_cavolei	metaphlan	dissolved_oxygen	0.913509	0.291907
ran_pars	NAME	sd__(Intercept	0.901371	NA	NA	NA	NA	Laribacter_hongkongensis	metaphlan	salinity	NA	NA
ran_pars	Residual	sd__Observation	1.63842	NA	NA	NA	NA	Laribacter_hongkongensis	metaphlan	salinity	NA	NA
fixed	NA	University Campus	0.39635	0.100099	3.95957	25.5732	0.000531898	Malikia_granosa	metaphlan	University Campus	0.0563812	0.29574
ran_pars	NAME	sd__(Intercept	0.898418	NA	NA	NA	NA	Laribacter_hongkongensis	metaphlan	ph_field	NA	NA
ran_pars	Residual	sd__Observation	1.64534	NA	NA	NA	NA	Laribacter_hongkongensis	metaphlan	ph_field	NA	NA
fixed	NA	Dormitory	0.140594	0.0464075	3.02956	13.7157	0.00918503	Candidatus_Cibionibacter_quicibialis	metaphlan	Dormitory	0.826653	0.300409
ran_pars	NAME	sd__(Intercept	0.847726	NA	NA	NA	NA	Laribacter_hongkongensis	metaphlan	dissolved_oxygen	NA	NA
ran_pars	Residual	sd__Observation	1.63574	NA	NA	NA	NA	Laribacter_hongkongensis	metaphlan	dissolved_oxygen	NA	NA
fixed	NA	Hospital/Medical Campus	1.11981	0.34371	3.25801	18.1855	0.00432271	Aquaspirillum_sp_LM1	metaphlan	Hospital/Medical Campus	0.427948	0.300433
ran_pars	NAME	sd__(Intercept	0.866441	NA	NA	NA	NA	Laribacter_hongkongensis	metaphlan	humidity	NA	NA
ran_pars	Residual	sd__Observation	1.59554	NA	NA	NA	NA	Laribacter_hongkongensis	metaphlan	humidity	NA	NA
fixed	NA	specific_conductivity	-7.72354e-06	2.61298310669048e-06	-2.95583	545.389	0.00325312	Prevotella_SGB1680	metaphlan	specific_conductivity	0.331819	0.3059
ran_pars	NAME	sd__(Intercept	0.897383	NA	NA	NA	NA	Laribacter_hongkongensis	metaphlan	specific_conductivity	NA	NA
ran_pars	Residual	sd__Observation	1.63524	NA	NA	NA	NA	Laribacter_hongkongensis	metaphlan	specific_conductivity	NA	NA
fixed	NA	specific_conductivity	-7.33986e-06	2.48925316105124e-06	-2.94862	682.616	0.00330103	Prevotella_copri_clade_G	metaphlan	specific_conductivity	0.333404	0.3059
ran_pars	NAME	sd__(Intercept	0.893403	NA	NA	NA	NA	Laribacter_hongkongensis	metaphlan	turbidity	NA	NA
ran_pars	Residual	sd__Observation	1.63503	NA	NA	NA	NA	Laribacter_hongkongensis	metaphlan	turbidity	NA	NA
fixed	NA	dissolved_oxygen	0.0355391	0.0140626	2.5272	1051	0.0116433	Duodenibacillus_massiliensis	metaphlan	dissolved_oxygen	1	0.308274
ran_pars	NAME	sd__(Intercept	0.899776	NA	NA	NA	NA	Laribacter_hongkongensis	metaphlan	water_temp	NA	NA
ran_pars	Residual	sd__Observation	1.64393	NA	NA	NA	NA	Laribacter_hongkongensis	metaphlan	water_temp	NA	NA
fixed	NA	ph_field	-0.169691	0.0637187	-2.66313	618.954	0.00794325	Bacteroides_uniformis	metaphlan	ph_field	0.738722	0.315465
ran_pars	NAME	sd__(Intercept	0.890987	NA	NA	NA	NA	Laribacter_hongkongensis	metaphlan	air_temp	NA	NA
ran_pars	Residual	sd__Observation	1.59076	NA	NA	NA	NA	Laribacter_hongkongensis	metaphlan	air_temp	NA	NA
fixed	NA	ph_field	-0.0893978	0.0333088	-2.68391	881.906	0.00741308	Sulfurospirillum_cavolei	metaphlan	ph_field	0.696829	0.315465
ran_pars	NAME	sd__(Intercept	0.944694	NA	NA	NA	NA	Laribacter_hongkongensis	metaphlan	Buildings served	NA	NA
ran_pars	Residual	sd__Observation	1.75469	NA	NA	NA	NA	Laribacter_hongkongensis	metaphlan	Buildings served	NA	NA
fixed	NA	dissolved_oxygen	-0.111376	0.0449839	-2.47591	922.825	0.013468	Acetoanaerobium_noterae	metaphlan	dissolved_oxygen	1	0.32558
ran_pars	NAME	sd__(Intercept	1.33502	NA	NA	NA	NA	Pseudomonas_alcaligenes	metaphlan	Wastewater Treatment Plant	NA	NA
ran_pars	Residual	sd__Observation	2.59525	NA	NA	NA	NA	Pseudomonas_alcaligenes	metaphlan	Wastewater Treatment Plant	NA	NA
fixed	NA	dissolved_oxygen	0.0301537	0.0120908	2.49394	576.836	0.0129124	Thauera_terpenica	metaphlan	dissolved_oxygen	1	0.32558
ran_pars	NAME	sd__(Intercept	1.42664	NA	NA	NA	NA	Pseudomonas_alcaligenes	metaphlan	University Campus	NA	NA
ran_pars	Residual	sd__Observation	2.59315	NA	NA	NA	NA	Pseudomonas_alcaligenes	metaphlan	University Campus	NA	NA
fixed	NA	Dormitory	0.221783	0.0808567	2.74292	24.3471	0.0112472	Roseburia_intestinalis	metaphlan	Dormitory	1	0.337928
ran_pars	NAME	sd__(Intercept	1.06437	NA	NA	NA	NA	Pseudomonas_alcaligenes	metaphlan	Dormitory	NA	NA
ran_pars	Residual	sd__Observation	2.5964	NA	NA	NA	NA	Pseudomonas_alcaligenes	metaphlan	Dormitory	NA	NA
fixed	NA	Dormitory	0.288804	0.109334	2.64147	36.8049	0.0120446	Bacteroides_caccae	metaphlan	Dormitory	1	0.337928
ran_pars	NAME	sd__(Intercept	1.3112	NA	NA	NA	NA	Pseudomonas_alcaligenes	metaphlan	Hospital/Medical Campus	NA	NA
ran_pars	Residual	sd__Observation	2.59264	NA	NA	NA	NA	Pseudomonas_alcaligenes	metaphlan	Hospital/Medical Campus	NA	NA
fixed	NA	Dormitory	0.189746	0.0697859	2.71897	23.3066	0.0121555	Ruminococcus_bromii	metaphlan	Dormitory	1	0.337928
ran_pars	NAME	sd__(Intercept	1.34866	NA	NA	NA	NA	Pseudomonas_alcaligenes	metaphlan	Primary/Secondary School	NA	NA
ran_pars	Residual	sd__Observation	2.59368	NA	NA	NA	NA	Pseudomonas_alcaligenes	metaphlan	Primary/Secondary School	NA	NA
fixed	NA	dissolved_oxygen	0.042037	0.0171844	2.44623	561.2	0.014742	Pararheinheimera_texasensis	metaphlan	dissolved_oxygen	1	0.341528
ran_pars	NAME	sd__(Intercept	1.32408	NA	NA	NA	NA	Pseudomonas_alcaligenes	metaphlan	Population served	NA	NA
ran_pars	Residual	sd__Observation	2.59402	NA	NA	NA	NA	Pseudomonas_alcaligenes	metaphlan	Population served	NA	NA
fixed	NA	water_temp	0.087998	0.0362586	2.42696	475.886	0.0155962	Alistipes_putredinis	metaphlan	water_temp	1	0.346865
ran_pars	NAME	sd__(Intercept	1.51489	NA	NA	NA	NA	Pseudomonas_alcaligenes	metaphlan	sars_cov2_copies	NA	NA
ran_pars	Residual	sd__Observation	2.54824	NA	NA	NA	NA	Pseudomonas_alcaligenes	metaphlan	sars_cov2_copies	NA	NA
fixed	NA	dissolved_oxygen	-0.0320284	0.0132469	-2.4178	444.748	0.0160156	Seleniivibrio_woodruffii	metaphlan	dissolved_oxygen	1	0.350654
ran_pars	NAME	sd__(Intercept	1.3881	NA	NA	NA	NA	Pseudomonas_alcaligenes	metaphlan	salinity	NA	NA
ran_pars	Residual	sd__Observation	2.64054	NA	NA	NA	NA	Pseudomonas_alcaligenes	metaphlan	salinity	NA	NA
fixed	NA	dissolved_oxygen	0.0303328	0.0123865	2.44886	84.5241	0.0163972	Prevotella_copri_clade_B	metaphlan	dissolved_oxygen	1	0.350654
ran_pars	NAME	sd__(Intercept	1.42707	NA	NA	NA	NA	Pseudomonas_alcaligenes	metaphlan	ph_field	NA	NA
ran_pars	Residual	sd__Observation	2.63398	NA	NA	NA	NA	Pseudomonas_alcaligenes	metaphlan	ph_field	NA	NA
fixed	NA	BUILDINGSERVED	0.0066029	0.00204327	3.23154	811	0.00128094	Vogesella_urethralis	metaphlan	Buildings served	0.134499	0.356107
ran_pars	NAME	sd__(Intercept	1.29753	NA	NA	NA	NA	Pseudomonas_alcaligenes	metaphlan	dissolved_oxygen	NA	NA
ran_pars	Residual	sd__Observation	2.62865	NA	NA	NA	NA	Pseudomonas_alcaligenes	metaphlan	dissolved_oxygen	NA	NA
fixed	NA	water_temp	0.0193964	0.00807095	2.40323	288.959	0.016881	Desulfovibrio_vulgaris	metaphlan	water_temp	1	0.360999
ran_pars	NAME	sd__(Intercept	1.41648	NA	NA	NA	NA	Pseudomonas_alcaligenes	metaphlan	humidity	NA	NA
ran_pars	Residual	sd__Observation	2.61501	NA	NA	NA	NA	Pseudomonas_alcaligenes	metaphlan	humidity	NA	NA
fixed	NA	water_temp	0.0222672	0.00934796	2.38203	232.101	0.0180241	Mitsuokella_multacida	metaphlan	water_temp	1	0.371169
ran_pars	NAME	sd__(Intercept	1.39014	NA	NA	NA	NA	Pseudomonas_alcaligenes	metaphlan	specific_conductivity	NA	NA
ran_pars	Residual	sd__Observation	2.63773	NA	NA	NA	NA	Pseudomonas_alcaligenes	metaphlan	specific_conductivity	NA	NA
fixed	NA	Primary/Secondary School	0.348555	0.108311	3.21811	27.0514	0.00333928	Prevotella_sp_885	metaphlan	Primary/Secondary School	0.340606	0.371333
ran_pars	NAME	sd__(Intercept	1.4116	NA	NA	NA	NA	Pseudomonas_alcaligenes	metaphlan	turbidity	NA	NA
ran_pars	Residual	sd__Observation	2.63106	NA	NA	NA	NA	Pseudomonas_alcaligenes	metaphlan	turbidity	NA	NA
fixed	NA	dissolved_oxygen	0.0662045	0.0279405	2.36948	184.598	0.0188452	Prevotella_copri_clade_C	metaphlan	dissolved_oxygen	1	0.388077
ran_pars	NAME	sd__(Intercept	1.43222	NA	NA	NA	NA	Pseudomonas_alcaligenes	metaphlan	water_temp	NA	NA
ran_pars	Residual	sd__Observation	2.62944	NA	NA	NA	NA	Pseudomonas_alcaligenes	metaphlan	water_temp	NA	NA
fixed	NA	humidity	-0.00539985	0.00184894	-2.92052	923.582	0.00357953	Parabacteroides_merdae	metaphlan	humidity	0.365112	0.398049
ran_pars	NAME	sd__(Intercept	1.45689	NA	NA	NA	NA	Pseudomonas_alcaligenes	metaphlan	air_temp	NA	NA
ran_pars	Residual	sd__Observation	2.60387	NA	NA	NA	NA	Pseudomonas_alcaligenes	metaphlan	air_temp	NA	NA
fixed	NA	water_temp	0.0947727	0.0406888	2.32921	801.577	0.0200956	Acidovorax_temperans	metaphlan	water_temp	1	0.399047
ran_pars	NAME	sd__(Intercept	1.26821	NA	NA	NA	NA	Pseudomonas_alcaligenes	metaphlan	Buildings served	NA	NA
ran_pars	Residual	sd__Observation	2.83569	NA	NA	NA	NA	Pseudomonas_alcaligenes	metaphlan	Buildings served	NA	NA
fixed	NA	dissolved_oxygen	0.0599914	0.0258374	2.32188	825.11	0.0204821	Lactobacillus_delbrueckii	metaphlan	dissolved_oxygen	1	0.406723
ran_pars	NAME	sd__(Intercept	1.37981	NA	NA	NA	NA	Aeromonas_caviae	metaphlan	Wastewater Treatment Plant	NA	NA
ran_pars	Residual	sd__Observation	2.73711	NA	NA	NA	NA	Aeromonas_caviae	metaphlan	Wastewater Treatment Plant	NA	NA
fixed	NA	dissolved_oxygen	0.0240702	0.0101277	2.37666	50.7365	0.0212815	Firmicutes_bacterium_AF16_15	metaphlan	dissolved_oxygen	1	0.408024
ran_pars	NAME	sd__(Intercept	1.37783	NA	NA	NA	NA	Aeromonas_caviae	metaphlan	University Campus	NA	NA
ran_pars	Residual	sd__Observation	2.73672	NA	NA	NA	NA	Aeromonas_caviae	metaphlan	University Campus	NA	NA
fixed	NA	Dormitory	0.153289	0.0597497	2.56552	27.7778	0.0159952	Roseburia_inulinivorans	metaphlan	Dormitory	1	0.423497
ran_pars	NAME	sd__(Intercept	1.38559	NA	NA	NA	NA	Aeromonas_caviae	metaphlan	Dormitory	NA	NA
ran_pars	Residual	sd__Observation	2.73782	NA	NA	NA	NA	Aeromonas_caviae	metaphlan	Dormitory	NA	NA
fixed	NA	ph_field	-0.0699483	0.0274892	-2.54457	293.692	0.0114531	Zoogloea_sp_1C4	metaphlan	ph_field	1	0.424534
ran_pars	NAME	sd__(Intercept	1.3933	NA	NA	NA	NA	Aeromonas_caviae	metaphlan	Hospital/Medical Campus	NA	NA
ran_pars	Residual	sd__Observation	2.73673	NA	NA	NA	NA	Aeromonas_caviae	metaphlan	Hospital/Medical Campus	NA	NA
fixed	NA	dissolved_oxygen	-0.135375	0.0594216	-2.27822	471.848	0.02316	Rivicola_pingtungensis	metaphlan	dissolved_oxygen	1	0.429238
ran_pars	NAME	sd__(Intercept	1.37938	NA	NA	NA	NA	Aeromonas_caviae	metaphlan	Primary/Secondary School	NA	NA
ran_pars	Residual	sd__Observation	2.73732	NA	NA	NA	NA	Aeromonas_caviae	metaphlan	Primary/Secondary School	NA	NA
fixed	NA	dissolved_oxygen	0.0323861	0.0141911	2.28214	71.0528	0.0254781	Ruminococcus_bromii	metaphlan	dissolved_oxygen	1	0.442689
ran_pars	NAME	sd__(Intercept	1.39887	NA	NA	NA	NA	Aeromonas_caviae	metaphlan	Population served	NA	NA
ran_pars	Residual	sd__Observation	2.73923	NA	NA	NA	NA	Aeromonas_caviae	metaphlan	Population served	NA	NA
fixed	NA	dissolved_oxygen	-0.0430772	0.0191749	-2.24654	856.079	0.0249233	Malaciobacter_pacificus	metaphlan	dissolved_oxygen	1	0.442689
ran_pars	NAME	sd__(Intercept	1.35835	NA	NA	NA	NA	Aeromonas_caviae	metaphlan	sars_cov2_copies	NA	NA
ran_pars	Residual	sd__Observation	2.80608	NA	NA	NA	NA	Aeromonas_caviae	metaphlan	sars_cov2_copies	NA	NA
fixed	NA	water_temp	0.0954139	0.0422776	2.25684	812.285	0.0242828	Alicycliphilus_SGB61891	metaphlan	water_temp	1	0.465567
ran_pars	NAME	sd__(Intercept	1.33003	NA	NA	NA	NA	Aeromonas_caviae	metaphlan	salinity	NA	NA
ran_pars	Residual	sd__Observation	2.73403	NA	NA	NA	NA	Aeromonas_caviae	metaphlan	salinity	NA	NA
fixed	NA	ph_field	0.0837038	0.0346634	2.41476	1050	0.0159157	Rheinheimera_tangshanensis	metaphlan	ph_field	1	0.46575
ran_pars	NAME	sd__(Intercept	1.32948	NA	NA	NA	NA	Aeromonas_caviae	metaphlan	ph_field	NA	NA
ran_pars	Residual	sd__Observation	2.73409	NA	NA	NA	NA	Aeromonas_caviae	metaphlan	ph_field	NA	NA
fixed	NA	ph_field	0.098077	0.0404819	2.42273	1050	0.0155725	Acinetobacter_johnsonii	metaphlan	ph_field	1	0.46575
ran_pars	NAME	sd__(Intercept	1.34839	NA	NA	NA	NA	Aeromonas_caviae	metaphlan	dissolved_oxygen	NA	NA
ran_pars	Residual	sd__Observation	2.72904	NA	NA	NA	NA	Aeromonas_caviae	metaphlan	dissolved_oxygen	NA	NA
fixed	NA	ph_field	0.0623171	0.0256831	2.42638	1050	0.0154177	Pseudomonas_defluvii	metaphlan	ph_field	1	0.46575
ran_pars	NAME	sd__(Intercept	1.39582	NA	NA	NA	NA	Aeromonas_caviae	metaphlan	humidity	NA	NA
ran_pars	Residual	sd__Observation	2.71686	NA	NA	NA	NA	Aeromonas_caviae	metaphlan	humidity	NA	NA
fixed	NA	ph_field	-0.0868721	0.03538	-2.4554	727.37	0.0143056	Mitsuokella_multacida	metaphlan	ph_field	1	0.46575
ran_pars	NAME	sd__(Intercept	1.32218	NA	NA	NA	NA	Aeromonas_caviae	metaphlan	specific_conductivity	NA	NA
ran_pars	Residual	sd__Observation	2.73492	NA	NA	NA	NA	Aeromonas_caviae	metaphlan	specific_conductivity	NA	NA
fixed	NA	air_temp	0.0215559	0.00962527	2.23951	1137.31	0.0253153	Acinetobacter_junii	metaphlan	air_temp	1	0.469185
ran_pars	NAME	sd__(Intercept	1.32818	NA	NA	NA	NA	Aeromonas_caviae	metaphlan	turbidity	NA	NA
ran_pars	Residual	sd__Observation	2.72941	NA	NA	NA	NA	Aeromonas_caviae	metaphlan	turbidity	NA	NA
fixed	NA	water_temp	0.0287228	0.0128574	2.23395	844.388	0.0257473	Vibrio_navarrensis	metaphlan	water_temp	1	0.47719
ran_pars	NAME	sd__(Intercept	1.29831	NA	NA	NA	NA	Aeromonas_caviae	metaphlan	water_temp	NA	NA
ran_pars	Residual	sd__Observation	2.73287	NA	NA	NA	NA	Aeromonas_caviae	metaphlan	water_temp	NA	NA
fixed	NA	humidity	0.0196333	0.00701887	2.79722	1132.75	0.00524169	Acinetobacter_towneri	metaphlan	humidity	0.529411	0.482895
ran_pars	NAME	sd__(Intercept	1.37173	NA	NA	NA	NA	Aeromonas_caviae	metaphlan	air_temp	NA	NA
ran_pars	Residual	sd__Observation	2.72684	NA	NA	NA	NA	Aeromonas_caviae	metaphlan	air_temp	NA	NA
fixed	NA	humidity	-0.0104128	0.00378842	-2.74859	1141.3	0.00607952	Zoogloea_ramigera	metaphlan	humidity	0.607952	0.482895
ran_pars	NAME	sd__(Intercept	1.38896	NA	NA	NA	NA	Aeromonas_caviae	metaphlan	Buildings served	NA	NA
ran_pars	Residual	sd__Observation	2.73279	NA	NA	NA	NA	Aeromonas_caviae	metaphlan	Buildings served	NA	NA
fixed	NA	ph_field	-0.135262	0.057229	-2.36353	804.445	0.0183388	Sulfurospirillum_sp_UCH001	metaphlan	ph_field	1	0.509826
ran_pars	NAME	sd__(Intercept	0.205446	NA	NA	NA	NA	Comamonas_aquatica	metaphlan	Wastewater Treatment Plant	NA	NA
ran_pars	Residual	sd__Observation	0.866037	NA	NA	NA	NA	Comamonas_aquatica	metaphlan	Wastewater Treatment Plant	NA	NA
fixed	NA	salinity	-0.0138293	0.00476378	-2.90302	1042.06	0.00377374	GGB6463_SGB9146	metaphlan	salinity	0.388695	0.524558
ran_pars	NAME	sd__(Intercept	0.214875	NA	NA	NA	NA	Comamonas_aquatica	metaphlan	University Campus	NA	NA
ran_pars	Residual	sd__Observation	0.865754	NA	NA	NA	NA	Comamonas_aquatica	metaphlan	University Campus	NA	NA
fixed	NA	air_temp	0.0115055	0.00532894	2.15906	1114.27	0.0310582	Dechloromonas_agitata	metaphlan	air_temp	1	0.54954
ran_pars	NAME	sd__(Intercept	0.208702	NA	NA	NA	NA	Comamonas_aquatica	metaphlan	Dormitory	NA	NA
ran_pars	Residual	sd__Observation	0.865808	NA	NA	NA	NA	Comamonas_aquatica	metaphlan	Dormitory	NA	NA
fixed	NA	air_temp	0.0101055	0.00469643	2.15173	1141.07	0.0316277	Mitsuokella_multacida	metaphlan	air_temp	1	0.54954
ran_pars	NAME	sd__(Intercept	0.2113	NA	NA	NA	NA	Comamonas_aquatica	metaphlan	Hospital/Medical Campus	NA	NA
ran_pars	Residual	sd__Observation	0.865837	NA	NA	NA	NA	Comamonas_aquatica	metaphlan	Hospital/Medical Campus	NA	NA
fixed	NA	ph_field	-0.0909839	0.039526	-2.30187	831.922	0.0215885	Selenomonas_bovis	metaphlan	ph_field	1	0.571591
ran_pars	NAME	sd__(Intercept	0.127573	NA	NA	NA	NA	Comamonas_aquatica	metaphlan	Primary/Secondary School	NA	NA
ran_pars	Residual	sd__Observation	0.868298	NA	NA	NA	NA	Comamonas_aquatica	metaphlan	Primary/Secondary School	NA	NA
fixed	NA	water_temp	0.0230498	0.0107246	2.14925	336.726	0.0323268	Selenomonas_bovis	metaphlan	water_temp	1	0.579805
ran_pars	NAME	sd__(Intercept	0.20871	NA	NA	NA	NA	Comamonas_aquatica	metaphlan	Population served	NA	NA
ran_pars	Residual	sd__Observation	0.866945	NA	NA	NA	NA	Comamonas_aquatica	metaphlan	Population served	NA	NA
fixed	NA	ph_field	-0.256832	0.114046	-2.25201	1047.72	0.024528	Macellibacteroides_fermentans	metaphlan	ph_field	1	0.592948
ran_pars	NAME	sd__(Intercept	0	NA	NA	NA	NA	Comamonas_aquatica	metaphlan	sars_cov2_copies	NA	NA
ran_pars	Residual	sd__Observation	0.8292	NA	NA	NA	NA	Comamonas_aquatica	metaphlan	sars_cov2_copies	NA	NA
fixed	NA	ph_field	0.0704839	0.03099	2.27441	292.962	0.0236643	Parabacteroides_merdae	metaphlan	ph_field	1	0.592948
ran_pars	NAME	sd__(Intercept	0	NA	NA	NA	NA	Comamonas_aquatica	metaphlan	salinity	NA	NA
ran_pars	Residual	sd__Observation	0.768401	NA	NA	NA	NA	Comamonas_aquatica	metaphlan	salinity	NA	NA
fixed	NA	dissolved_oxygen	0.0728476	0.0346269	2.10378	852.942	0.0356895	Sphaerotilus_natans	metaphlan	dissolved_oxygen	1	0.601324
ran_pars	NAME	sd__(Intercept	0	NA	NA	NA	NA	Comamonas_aquatica	metaphlan	ph_field	NA	NA
ran_pars	Residual	sd__Observation	0.765985	NA	NA	NA	NA	Comamonas_aquatica	metaphlan	ph_field	NA	NA
fixed	NA	air_temp	0.0143667	0.00684722	2.09817	1141.98	0.0361092	Blautia_wexlerae	metaphlan	air_temp	1	0.608395
ran_pars	NAME	sd__(Intercept	0	NA	NA	NA	NA	Comamonas_aquatica	metaphlan	dissolved_oxygen	NA	NA
ran_pars	Residual	sd__Observation	0.766654	NA	NA	NA	NA	Comamonas_aquatica	metaphlan	dissolved_oxygen	NA	NA
fixed	NA	dissolved_oxygen	0.0433471	0.020741	2.08992	268.675	0.0375654	Blautia_wexlerae	metaphlan	dissolved_oxygen	1	0.614314
ran_pars	NAME	sd__(Intercept	0.190967	NA	NA	NA	NA	Comamonas_aquatica	metaphlan	humidity	NA	NA
ran_pars	Residual	sd__Observation	0.875196	NA	NA	NA	NA	Comamonas_aquatica	metaphlan	humidity	NA	NA
fixed	NA	water_temp	-0.022077	0.0104817	-2.10625	306.921	0.0359944	Aquaspirillum_sp_LM1	metaphlan	water_temp	1	0.621043
ran_pars	NAME	sd__(Intercept	1.20905647562868e-09	NA	NA	NA	NA	Comamonas_aquatica	metaphlan	specific_conductivity	NA	NA
ran_pars	Residual	sd__Observation	0.76978	NA	NA	NA	NA	Comamonas_aquatica	metaphlan	specific_conductivity	NA	NA
fixed	NA	water_temp	-0.0223232	0.0104351	-2.13924	55.1297	0.0368599	Acinetobacter_johnsonii	metaphlan	water_temp	1	0.621043
ran_pars	NAME	sd__(Intercept	0	NA	NA	NA	NA	Comamonas_aquatica	metaphlan	turbidity	NA	NA
ran_pars	Residual	sd__Observation	0.766248	NA	NA	NA	NA	Comamonas_aquatica	metaphlan	turbidity	NA	NA
fixed	NA	University Campus	0.641411	0.19516	3.28659	36.6202	0.00224187	Macromonas_bipunctata	metaphlan	University Campus	0.235396	0.623249
ran_pars	NAME	sd__(Intercept	0.0301635	NA	NA	NA	NA	Comamonas_aquatica	metaphlan	water_temp	NA	NA
ran_pars	Residual	sd__Observation	0.765601	NA	NA	NA	NA	Comamonas_aquatica	metaphlan	water_temp	NA	NA
fixed	NA	ph_field	-0.0847028	0.0383506	-2.20864	682.821	0.027531	Pseudomonas_sp_A_1	metaphlan	ph_field	1	0.637811
ran_pars	NAME	sd__(Intercept	0.194537	NA	NA	NA	NA	Comamonas_aquatica	metaphlan	air_temp	NA	NA
ran_pars	Residual	sd__Observation	0.877478	NA	NA	NA	NA	Comamonas_aquatica	metaphlan	air_temp	NA	NA
fixed	NA	dissolved_oxygen	0.0729177	0.0362899	2.00931	201.681	0.045837	Phocaeicola_vulgatus	metaphlan	dissolved_oxygen	1	0.707938
ran_pars	NAME	sd__(Intercept	0	NA	NA	NA	NA	Comamonas_aquatica	metaphlan	Buildings served	NA	NA
ran_pars	Residual	sd__Observation	0.844836	NA	NA	NA	NA	Comamonas_aquatica	metaphlan	Buildings served	NA	NA
fixed	NA	dissolved_oxygen	-0.0236848	0.0117973	-2.00764	254.562	0.0457385	Desulfovibrio_vulgaris	metaphlan	dissolved_oxygen	1	0.707938
ran_pars	NAME	sd__(Intercept	0.873891	NA	NA	NA	NA	Acinetobacter_towneri	metaphlan	Wastewater Treatment Plant	NA	NA
ran_pars	Residual	sd__Observation	2.59463	NA	NA	NA	NA	Acinetobacter_towneri	metaphlan	Wastewater Treatment Plant	NA	NA
fixed	NA	dissolved_oxygen	0.0489249	0.024676	1.98269	616.701	0.0478449	Acidovorax_sp_210_6	metaphlan	dissolved_oxygen	1	0.71071
ran_pars	NAME	sd__(Intercept	0.91381	NA	NA	NA	NA	Acinetobacter_towneri	metaphlan	University Campus	NA	NA
ran_pars	Residual	sd__Observation	2.59222	NA	NA	NA	NA	Acinetobacter_towneri	metaphlan	University Campus	NA	NA
fixed	NA	dissolved_oxygen	0.0385069	0.0193434	1.9907	132.379	0.048573	Dialister_invisus	metaphlan	dissolved_oxygen	1	0.71071
ran_pars	NAME	sd__(Intercept	0.893051	NA	NA	NA	NA	Acinetobacter_towneri	metaphlan	Dormitory	NA	NA
ran_pars	Residual	sd__Observation	2.59491	NA	NA	NA	NA	Acinetobacter_towneri	metaphlan	Dormitory	NA	NA
fixed	NA	dissolved_oxygen	-0.0696626	0.0355322	-1.96055	842.288	0.0502607	Laribacter_hongkongensis	metaphlan	dissolved_oxygen	1	0.716548
ran_pars	NAME	sd__(Intercept	0.930288	NA	NA	NA	NA	Acinetobacter_towneri	metaphlan	Hospital/Medical Campus	NA	NA
ran_pars	Residual	sd__Observation	2.59419	NA	NA	NA	NA	Acinetobacter_towneri	metaphlan	Hospital/Medical Campus	NA	NA
fixed	NA	Dormitory	1.24985	0.548062	2.28049	32.964	0.029176	Alicycliphilus_SGB61891	metaphlan	Dormitory	1	0.737369
ran_pars	NAME	sd__(Intercept	0.865748	NA	NA	NA	NA	Acinetobacter_towneri	metaphlan	Primary/Secondary School	NA	NA
ran_pars	Residual	sd__Observation	2.59482	NA	NA	NA	NA	Acinetobacter_towneri	metaphlan	Primary/Secondary School	NA	NA
fixed	NA	air_temp	0.0154669	0.00771503	2.00477	1136.93	0.0452243	Lactobacillus_delbrueckii	metaphlan	air_temp	1	0.739562
ran_pars	NAME	sd__(Intercept	0.883798	NA	NA	NA	NA	Acinetobacter_towneri	metaphlan	Population served	NA	NA
ran_pars	Residual	sd__Observation	2.59732	NA	NA	NA	NA	Acinetobacter_towneri	metaphlan	Population served	NA	NA
fixed	NA	ph_field	-0.101494	0.047616	-2.13151	1035.6	0.0332824	Macromonas_bipunctata	metaphlan	ph_field	1	0.740212
ran_pars	NAME	sd__(Intercept	1.05707	NA	NA	NA	NA	Acinetobacter_towneri	metaphlan	sars_cov2_copies	NA	NA
ran_pars	Residual	sd__Observation	2.65965	NA	NA	NA	NA	Acinetobacter_towneri	metaphlan	sars_cov2_copies	NA	NA
fixed	NA	ph_field	-0.112767	0.0534653	-2.10915	965.635	0.0351881	Alistipes_sp_ZOR0009	metaphlan	ph_field	1	0.752496
ran_pars	NAME	sd__(Intercept	0.919886	NA	NA	NA	NA	Acinetobacter_towneri	metaphlan	salinity	NA	NA
ran_pars	Residual	sd__Observation	2.64576	NA	NA	NA	NA	Acinetobacter_towneri	metaphlan	salinity	NA	NA
fixed	NA	air_temp	0.0297123	0.0154192	1.92696	1137.15	0.0542332	Acinetobacter_parvus	metaphlan	air_temp	1	0.770308
ran_pars	NAME	sd__(Intercept	0.882652	NA	NA	NA	NA	Acinetobacter_towneri	metaphlan	ph_field	NA	NA
ran_pars	Residual	sd__Observation	2.62724	NA	NA	NA	NA	Acinetobacter_towneri	metaphlan	ph_field	NA	NA
fixed	NA	air_temp	0.0147782	0.00770677	1.91756	1140.69	0.055417	Acidovorax_sp_210_6	metaphlan	air_temp	1	0.770308
ran_pars	NAME	sd__(Intercept	0.955442	NA	NA	NA	NA	Acinetobacter_towneri	metaphlan	dissolved_oxygen	NA	NA
ran_pars	Residual	sd__Observation	2.63666	NA	NA	NA	NA	Acinetobacter_towneri	metaphlan	dissolved_oxygen	NA	NA
fixed	NA	air_temp	-0.00597436	0.00307288	-1.94422	1141.53	0.0521145	Pelobacter_propionicus	metaphlan	air_temp	1	0.770308
ran_pars	NAME	sd__(Intercept	0.863658	NA	NA	NA	NA	Acinetobacter_towneri	metaphlan	humidity	NA	NA
ran_pars	Residual	sd__Observation	2.60516	NA	NA	NA	NA	Acinetobacter_towneri	metaphlan	humidity	NA	NA
fixed	NA	air_temp	0.00916675	0.00465982	1.96719	1140.63	0.0494033	Gulbenkiania_indica	metaphlan	air_temp	1	0.770308
ran_pars	NAME	sd__(Intercept	0.91712	NA	NA	NA	NA	Acinetobacter_towneri	metaphlan	specific_conductivity	NA	NA
ran_pars	Residual	sd__Observation	2.65014	NA	NA	NA	NA	Acinetobacter_towneri	metaphlan	specific_conductivity	NA	NA
fixed	NA	air_temp	0.0189389	0.00984602	1.92351	1140.68	0.0546652	Prevotella_copri_clade_C	metaphlan	air_temp	1	0.770308
ran_pars	NAME	sd__(Intercept	0.944664	NA	NA	NA	NA	Acinetobacter_towneri	metaphlan	turbidity	NA	NA
ran_pars	Residual	sd__Observation	2.63646	NA	NA	NA	NA	Acinetobacter_towneri	metaphlan	turbidity	NA	NA
fixed	NA	air_temp	-0.0106187	0.00541005	-1.96278	1134.24	0.049916	Shewanella_xiamenensis	metaphlan	air_temp	1	0.770308
ran_pars	NAME	sd__(Intercept	0.934514	NA	NA	NA	NA	Acinetobacter_towneri	metaphlan	water_temp	NA	NA
ran_pars	Residual	sd__Observation	2.6161	NA	NA	NA	NA	Acinetobacter_towneri	metaphlan	water_temp	NA	NA
fixed	NA	ph_field	-0.0772827	0.0371836	-2.07841	297.937	0.0385276	Dechloromonas_agitata	metaphlan	ph_field	1	0.793396
ran_pars	NAME	sd__(Intercept	0.927332	NA	NA	NA	NA	Acinetobacter_towneri	metaphlan	air_temp	NA	NA
ran_pars	Residual	sd__Observation	2.59683	NA	NA	NA	NA	Acinetobacter_towneri	metaphlan	air_temp	NA	NA
fixed	NA	dissolved_oxygen	0.0530223	0.027724	1.91251	207.939	0.0571856	Parabacteroides_distasonis	metaphlan	dissolved_oxygen	1	0.794892
ran_pars	NAME	sd__(Intercept	0.892863	NA	NA	NA	NA	Acinetobacter_towneri	metaphlan	Buildings served	NA	NA
ran_pars	Residual	sd__Observation	2.7079	NA	NA	NA	NA	Acinetobacter_towneri	metaphlan	Buildings served	NA	NA
fixed	NA	BUILDINGSERVED	-0.0603462	0.0204314	-2.9536	14.4805	0.0101653	Alistipes_putredinis	metaphlan	Buildings served	1	0.807431
ran_pars	NAME	sd__(Intercept	1.38597	NA	NA	NA	NA	Pseudomonas_fluvialis	metaphlan	Wastewater Treatment Plant	NA	NA
ran_pars	Residual	sd__Observation	2.20037	NA	NA	NA	NA	Pseudomonas_fluvialis	metaphlan	Wastewater Treatment Plant	NA	NA
fixed	NA	BUILDINGSERVED	-0.0318313	0.0105669	-3.01235	13.9621	0.00934413	Phocaeicola_vulgatus	metaphlan	Buildings served	0.943757	0.807431
ran_pars	NAME	sd__(Intercept	1.37905	NA	NA	NA	NA	Pseudomonas_fluvialis	metaphlan	University Campus	NA	NA
ran_pars	Residual	sd__Observation	2.20078	NA	NA	NA	NA	Pseudomonas_fluvialis	metaphlan	University Campus	NA	NA
fixed	NA	BUILDINGSERVED	-0.0191666	0.00556309	-3.44531	8.81142	0.00756443	Bacteroides_stercoris	metaphlan	Buildings served	0.779137	0.807431
ran_pars	NAME	sd__(Intercept	1.43352	NA	NA	NA	NA	Pseudomonas_fluvialis	metaphlan	Dormitory	NA	NA
ran_pars	Residual	sd__Observation	2.20062	NA	NA	NA	NA	Pseudomonas_fluvialis	metaphlan	Dormitory	NA	NA
fixed	NA	BUILDINGSERVED	-0.0464604	0.0139629	-3.32741	15.0239	0.00458483	Eubacterium_rectale	metaphlan	Buildings served	0.476822	0.807431
ran_pars	NAME	sd__(Intercept	1.37633	NA	NA	NA	NA	Pseudomonas_fluvialis	metaphlan	Hospital/Medical Campus	NA	NA
ran_pars	Residual	sd__Observation	2.20015	NA	NA	NA	NA	Pseudomonas_fluvialis	metaphlan	Hospital/Medical Campus	NA	NA
fixed	NA	BUILDINGSERVED	-0.0187082	0.00615034	-3.04182	13.6695	0.00899538	Sutterella_wadsworthensis	metaphlan	Buildings served	0.917528	0.807431
ran_pars	NAME	sd__(Intercept	1.38969	NA	NA	NA	NA	Pseudomonas_fluvialis	metaphlan	Primary/Secondary School	NA	NA
ran_pars	Residual	sd__Observation	2.20014	NA	NA	NA	NA	Pseudomonas_fluvialis	metaphlan	Primary/Secondary School	NA	NA
fixed	NA	water_temp	0.0273153	0.0138823	1.96764	797.305	0.0494556	GGB6463_SGB9146	metaphlan	water_temp	1	0.808758
ran_pars	NAME	sd__(Intercept	1.41601	NA	NA	NA	NA	Pseudomonas_fluvialis	metaphlan	Population served	NA	NA
ran_pars	Residual	sd__Observation	2.202	NA	NA	NA	NA	Pseudomonas_fluvialis	metaphlan	Population served	NA	NA
fixed	NA	ph_field	-0.144078	0.0702806	-2.05005	670.5	0.0407483	Prevotella_copri_clade_C	metaphlan	ph_field	1	0.809158
ran_pars	NAME	sd__(Intercept	1.25639	NA	NA	NA	NA	Pseudomonas_fluvialis	metaphlan	sars_cov2_copies	NA	NA
ran_pars	Residual	sd__Observation	2.14552	NA	NA	NA	NA	Pseudomonas_fluvialis	metaphlan	sars_cov2_copies	NA	NA
fixed	NA	water_temp	0.023648	0.012063	1.96038	180.174	0.051493	Roseburia_intestinalis	metaphlan	water_temp	1	0.818016
ran_pars	NAME	sd__(Intercept	1.29268	NA	NA	NA	NA	Pseudomonas_fluvialis	metaphlan	salinity	NA	NA
ran_pars	Residual	sd__Observation	2.16801	NA	NA	NA	NA	Pseudomonas_fluvialis	metaphlan	salinity	NA	NA
fixed	NA	Hospital/Medical Campus	0.253116	0.0950664	2.66252	25.4847	0.0132483	Dechloromonas_agitata	metaphlan	Hospital/Medical Campus	1	0.818461
ran_pars	NAME	sd__(Intercept	1.28993	NA	NA	NA	NA	Pseudomonas_fluvialis	metaphlan	ph_field	NA	NA
ran_pars	Residual	sd__Observation	2.16005	NA	NA	NA	NA	Pseudomonas_fluvialis	metaphlan	ph_field	NA	NA
fixed	NA	salinity	-0.00983837	0.00374924	-2.6241	609.349	0.00890563	Prevotella_SGB1680	metaphlan	salinity	0.899469	0.825268
ran_pars	NAME	sd__(Intercept	1.3189	NA	NA	NA	NA	Pseudomonas_fluvialis	metaphlan	dissolved_oxygen	NA	NA
ran_pars	Residual	sd__Observation	2.16317	NA	NA	NA	NA	Pseudomonas_fluvialis	metaphlan	dissolved_oxygen	NA	NA
fixed	NA	salinity	-0.0094309	0.00357112	-2.64088	751.107	0.00844097	Prevotella_copri_clade_G	metaphlan	salinity	0.860979	0.825268
ran_pars	NAME	sd__(Intercept	1.44806	NA	NA	NA	NA	Pseudomonas_fluvialis	metaphlan	humidity	NA	NA
ran_pars	Residual	sd__Observation	2.21574	NA	NA	NA	NA	Pseudomonas_fluvialis	metaphlan	humidity	NA	NA
fixed	NA	dissolved_oxygen	-0.0381418	0.0203852	-1.87105	899.312	0.0616622	Macromonas_bipunctata	metaphlan	dissolved_oxygen	1	0.836213
ran_pars	NAME	sd__(Intercept	1.2929	NA	NA	NA	NA	Pseudomonas_fluvialis	metaphlan	specific_conductivity	NA	NA
ran_pars	Residual	sd__Observation	2.1713	NA	NA	NA	NA	Pseudomonas_fluvialis	metaphlan	specific_conductivity	NA	NA
fixed	NA	Dormitory	0.509102	0.233808	2.17743	41.9663	0.0351211	Acidovorax_delafieldii	metaphlan	Dormitory	1	0.849028
ran_pars	NAME	sd__(Intercept	1.28811	NA	NA	NA	NA	Pseudomonas_fluvialis	metaphlan	turbidity	NA	NA
ran_pars	Residual	sd__Observation	2.16401	NA	NA	NA	NA	Pseudomonas_fluvialis	metaphlan	turbidity	NA	NA
fixed	NA	humidity	0.00996101	0.00397919	2.50328	1141.79	0.0124437	Streptococcus_suis	metaphlan	humidity	1	0.864853
ran_pars	NAME	sd__(Intercept	1.35537	NA	NA	NA	NA	Pseudomonas_fluvialis	metaphlan	water_temp	NA	NA
ran_pars	Residual	sd__Observation	2.15517	NA	NA	NA	NA	Pseudomonas_fluvialis	metaphlan	water_temp	NA	NA
fixed	NA	air_temp	0.00655272	0.00354232	1.84984	1137.41	0.0645962	Phocaeicola_paurosaccharolyticus	metaphlan	air_temp	1	0.876001
ran_pars	NAME	sd__(Intercept	1.52145	NA	NA	NA	NA	Pseudomonas_fluvialis	metaphlan	air_temp	NA	NA
ran_pars	Residual	sd__Observation	2.19017	NA	NA	NA	NA	Pseudomonas_fluvialis	metaphlan	air_temp	NA	NA
fixed	NA	air_temp	0.0197589	0.0107538	1.83739	1131.29	0.0664144	Laribacter_hongkongensis	metaphlan	air_temp	1	0.879214
ran_pars	NAME	sd__(Intercept	1.16254	NA	NA	NA	NA	Pseudomonas_fluvialis	metaphlan	Buildings served	NA	NA
ran_pars	Residual	sd__Observation	2.38367	NA	NA	NA	NA	Pseudomonas_fluvialis	metaphlan	Buildings served	NA	NA
fixed	NA	BUILDINGSERVED	-0.0239728	0.00851932	-2.81393	15.5016	0.0127698	Parabacteroides_distasonis	metaphlan	Buildings served	1	0.887513
ran_pars	NAME	sd__(Intercept	0.167909	NA	NA	NA	NA	Pseudomonas_sp_A_1	metaphlan	Wastewater Treatment Plant	NA	NA
ran_pars	Residual	sd__Observation	0.811621	NA	NA	NA	NA	Pseudomonas_sp_A_1	metaphlan	Wastewater Treatment Plant	NA	NA
fixed	NA	air_temp	-0.0138589	0.00760783	-1.82166	1112.58	0.0687743	Thauera_aminoaromatica	metaphlan	air_temp	1	0.889281
ran_pars	NAME	sd__(Intercept	0.128886	NA	NA	NA	NA	Pseudomonas_sp_A_1	metaphlan	University Campus	NA	NA
ran_pars	Residual	sd__Observation	0.811982	NA	NA	NA	NA	Pseudomonas_sp_A_1	metaphlan	University Campus	NA	NA
fixed	NA	air_temp	-0.00760078	0.0042047	-1.80768	1136.44	0.0709201	Klebsiella_pneumoniae	metaphlan	air_temp	1	0.896186
ran_pars	NAME	sd__(Intercept	0.165436	NA	NA	NA	NA	Pseudomonas_sp_A_1	metaphlan	Dormitory	NA	NA
ran_pars	Residual	sd__Observation	0.811822	NA	NA	NA	NA	Pseudomonas_sp_A_1	metaphlan	Dormitory	NA	NA
fixed	NA	air_temp	-0.00915197	0.00510499	-1.79275	1114.86	0.0732838	Acinetobacter_cumulans	metaphlan	air_temp	1	0.905476
ran_pars	NAME	sd__(Intercept	0.16771	NA	NA	NA	NA	Pseudomonas_sp_A_1	metaphlan	Hospital/Medical Campus	NA	NA
ran_pars	Residual	sd__Observation	0.811618	NA	NA	NA	NA	Pseudomonas_sp_A_1	metaphlan	Hospital/Medical Campus	NA	NA
fixed	NA	ph_field	-0.176392	0.0891394	-1.97883	1024.41	0.0481026	Faecalibacterium_prausnitzii	metaphlan	ph_field	1	0.922256
ran_pars	NAME	sd__(Intercept	0.170311	NA	NA	NA	NA	Pseudomonas_sp_A_1	metaphlan	Primary/Secondary School	NA	NA
ran_pars	Residual	sd__Observation	0.811737	NA	NA	NA	NA	Pseudomonas_sp_A_1	metaphlan	Primary/Secondary School	NA	NA
fixed	NA	Dormitory	1.20438	0.565378	2.13023	32.9616	0.0407061	Acidovorax_temperans	metaphlan	Dormitory	1	0.94304
ran_pars	NAME	sd__(Intercept	0.169317	NA	NA	NA	NA	Pseudomonas_sp_A_1	metaphlan	Population served	NA	NA
ran_pars	Residual	sd__Observation	0.812582	NA	NA	NA	NA	Pseudomonas_sp_A_1	metaphlan	Population served	NA	NA
fixed	NA	dissolved_oxygen	-0.0176312	0.00968597	-1.82028	102.381	0.0716382	Shewanella_xiamenensis	metaphlan	dissolved_oxygen	1	0.948368
ran_pars	NAME	sd__(Intercept	0.216241	NA	NA	NA	NA	Pseudomonas_sp_A_1	metaphlan	sars_cov2_copies	NA	NA
ran_pars	Residual	sd__Observation	0.917139	NA	NA	NA	NA	Pseudomonas_sp_A_1	metaphlan	sars_cov2_copies	NA	NA
fixed	NA	dissolved_oxygen	-0.0341352	0.0190991	-1.78727	907.688	0.0742277	Vibrio_navarrensis	metaphlan	dissolved_oxygen	1	0.959796
ran_pars	NAME	sd__(Intercept	0.196055	NA	NA	NA	NA	Pseudomonas_sp_A_1	metaphlan	salinity	NA	NA
ran_pars	Residual	sd__Observation	0.796566	NA	NA	NA	NA	Pseudomonas_sp_A_1	metaphlan	salinity	NA	NA
fixed	NA	dissolved_oxygen	0.0672151	0.037905	1.77325	743.404	0.0765968	Faecalibacterium_prausnitzii	metaphlan	dissolved_oxygen	1	0.96792
ran_pars	NAME	sd__(Intercept	0.192345	NA	NA	NA	NA	Pseudomonas_sp_A_1	metaphlan	ph_field	NA	NA
ran_pars	Residual	sd__Observation	0.793337	NA	NA	NA	NA	Pseudomonas_sp_A_1	metaphlan	ph_field	NA	NA
fixed	NA	BUILDINGSERVED	0.0325134	0.0123006	2.64324	19.4074	0.0158472	Macromonas_bipunctata	metaphlan	Buildings served	1	0.979022
ran_pars	NAME	sd__(Intercept	0.200802	NA	NA	NA	NA	Pseudomonas_sp_A_1	metaphlan	dissolved_oxygen	NA	NA
ran_pars	Residual	sd__Observation	0.793915	NA	NA	NA	NA	Pseudomonas_sp_A_1	metaphlan	dissolved_oxygen	NA	NA
fixed	NA	water_temp	0.0564892	0.0305836	1.84704	991.959	0.0650388	Azonexus_hydrophilus	metaphlan	water_temp	1	0.980751
ran_pars	NAME	sd__(Intercept	0.175309	NA	NA	NA	NA	Pseudomonas_sp_A_1	metaphlan	humidity	NA	NA
ran_pars	Residual	sd__Observation	0.820866	NA	NA	NA	NA	Pseudomonas_sp_A_1	metaphlan	humidity	NA	NA
fixed	NA	water_temp	0.029538	0.0158669	1.86161	108.313	0.0653695	Bacteroides_uniformis	metaphlan	water_temp	1	0.980751
ran_pars	NAME	sd__(Intercept	0.19613	NA	NA	NA	NA	Pseudomonas_sp_A_1	metaphlan	specific_conductivity	NA	NA
ran_pars	Residual	sd__Observation	0.798061	NA	NA	NA	NA	Pseudomonas_sp_A_1	metaphlan	specific_conductivity	NA	NA
fixed	NA	water_temp	-0.0118672	0.00645111	-1.83956	247.942	0.0670287	Pelobacter_propionicus	metaphlan	water_temp	1	0.980751
ran_pars	NAME	sd__(Intercept	0.198383	NA	NA	NA	NA	Pseudomonas_sp_A_1	metaphlan	turbidity	NA	NA
ran_pars	Residual	sd__Observation	0.793843	NA	NA	NA	NA	Pseudomonas_sp_A_1	metaphlan	turbidity	NA	NA
fixed	NA	water_temp	-0.0320482	0.0175942	-1.82152	859.701	0.0688753	Thauera_aminoaromatica	metaphlan	water_temp	1	0.98193
ran_pars	NAME	sd__(Intercept	0.200093	NA	NA	NA	NA	Pseudomonas_sp_A_1	metaphlan	water_temp	NA	NA
ran_pars	Residual	sd__Observation	0.793496	NA	NA	NA	NA	Pseudomonas_sp_A_1	metaphlan	water_temp	NA	NA
fixed	NA	BUILDINGSERVED	0.0126302	0.00482106	2.61979	13.3897	0.0207808	Pseudomonas_sp_A_1	metaphlan	Buildings served	1	0.989065
ran_pars	NAME	sd__(Intercept	0.166881	NA	NA	NA	NA	Pseudomonas_sp_A_1	metaphlan	air_temp	NA	NA
ran_pars	Residual	sd__Observation	0.821765	NA	NA	NA	NA	Pseudomonas_sp_A_1	metaphlan	air_temp	NA	NA
fixed	NA	BUILDINGSERVED	-0.0512376	0.0196977	-2.60119	13.5736	0.0213464	Prevotella_copri_clade_A	metaphlan	Buildings served	1	0.989065
ran_pars	NAME	sd__(Intercept	0.149856	NA	NA	NA	NA	Pseudomonas_sp_A_1	metaphlan	Buildings served	NA	NA
ran_pars	Residual	sd__Observation	0.935009	NA	NA	NA	NA	Pseudomonas_sp_A_1	metaphlan	Buildings served	NA	NA
fixed	NA	BUILDINGSERVED	-0.0171975	0.00608485	-2.82628	10.1024	0.0177983	Bacteroides_uniformis	metaphlan	Buildings served	1	0.989065
ran_pars	NAME	sd__(Intercept	0.493866	NA	NA	NA	NA	Acidovorax_caeni	metaphlan	Wastewater Treatment Plant	NA	NA
ran_pars	Residual	sd__Observation	1.70574	NA	NA	NA	NA	Acidovorax_caeni	metaphlan	Wastewater Treatment Plant	NA	NA
fixed	NA	Wastewater Treatment Plant	-2.25843	1.02381	-2.20591	40.8133	0.0330787	Acidovorax_temperans	metaphlan	Wastewater Treatment Plant	1	1
ran_pars	NAME	sd__(Intercept	0.46349	NA	NA	NA	NA	Acidovorax_caeni	metaphlan	University Campus	NA	NA
ran_pars	Residual	sd__Observation	1.70476	NA	NA	NA	NA	Acidovorax_caeni	metaphlan	University Campus	NA	NA
fixed	NA	University Campus	0.407366	0.815152	0.499742	31.3632	0.620745	Acidovorax_temperans	metaphlan	University Campus	1	1
ran_pars	NAME	sd__(Intercept	0.521577	NA	NA	NA	NA	Acidovorax_caeni	metaphlan	Dormitory	NA	NA
ran_pars	Residual	sd__Observation	1.70563	NA	NA	NA	NA	Acidovorax_caeni	metaphlan	Dormitory	NA	NA
fixed	NA	Hospital/Medical Campus	0.593531	0.966452	0.614134	46.1663	0.542141	Acidovorax_temperans	metaphlan	Hospital/Medical Campus	1	1
ran_pars	NAME	sd__(Intercept	0.51129	NA	NA	NA	NA	Acidovorax_caeni	metaphlan	Hospital/Medical Campus	NA	NA
ran_pars	Residual	sd__Observation	1.70548	NA	NA	NA	NA	Acidovorax_caeni	metaphlan	Hospital/Medical Campus	NA	NA
fixed	NA	Primary/Secondary School	-1.40717	0.702324	-2.0036	35.3362	0.0528279	Acidovorax_temperans	metaphlan	Primary/Secondary School	1	1
ran_pars	NAME	sd__(Intercept	0.510298	NA	NA	NA	NA	Acidovorax_caeni	metaphlan	Primary/Secondary School	NA	NA
ran_pars	Residual	sd__Observation	1.7058	NA	NA	NA	NA	Acidovorax_caeni	metaphlan	Primary/Secondary School	NA	NA
fixed	NA	POPSIZE	-2.68331e-06	1.44186902995289e-06	-1.861	26.186	0.0740085	Acidovorax_temperans	metaphlan	Population served	1	1
ran_pars	NAME	sd__(Intercept	0.49866	NA	NA	NA	NA	Acidovorax_caeni	metaphlan	Population served	NA	NA
ran_pars	Residual	sd__Observation	1.70767	NA	NA	NA	NA	Acidovorax_caeni	metaphlan	Population served	NA	NA
fixed	NA	sars_cov2_copies	2.62953672949108e-07	3.3141622383849e-07	0.793424	714.255	0.427794	Acidovorax_temperans	metaphlan	sars_cov2_copies	1	1
ran_pars	NAME	sd__(Intercept	0.616173	NA	NA	NA	NA	Acidovorax_caeni	metaphlan	sars_cov2_copies	NA	NA
ran_pars	Residual	sd__Observation	1.81624	NA	NA	NA	NA	Acidovorax_caeni	metaphlan	sars_cov2_copies	NA	NA
fixed	NA	salinity	-0.0153607	0.0143124	-1.07325	1031.1	0.283412	Acidovorax_temperans	metaphlan	salinity	1	1
ran_pars	NAME	sd__(Intercept	0.569386	NA	NA	NA	NA	Acidovorax_caeni	metaphlan	salinity	NA	NA
ran_pars	Residual	sd__Observation	1.73842	NA	NA	NA	NA	Acidovorax_caeni	metaphlan	salinity	NA	NA
fixed	NA	ph_field	0.106061	0.140594	0.754375	1034.07	0.450796	Acidovorax_temperans	metaphlan	ph_field	1	1
ran_pars	NAME	sd__(Intercept	0.567706	NA	NA	NA	NA	Acidovorax_caeni	metaphlan	ph_field	NA	NA
ran_pars	Residual	sd__Observation	1.73476	NA	NA	NA	NA	Acidovorax_caeni	metaphlan	ph_field	NA	NA
fixed	NA	dissolved_oxygen	0.0113648	0.0604017	0.188154	883.74	0.8508	Acidovorax_temperans	metaphlan	dissolved_oxygen	1	1
ran_pars	NAME	sd__(Intercept	0.563936	NA	NA	NA	NA	Acidovorax_caeni	metaphlan	dissolved_oxygen	NA	NA
ran_pars	Residual	sd__Observation	1.73356	NA	NA	NA	NA	Acidovorax_caeni	metaphlan	dissolved_oxygen	NA	NA
fixed	NA	humidity	0.00253992	0.00758771	0.334741	1136.12	0.737882	Acidovorax_temperans	metaphlan	humidity	1	1
ran_pars	NAME	sd__(Intercept	0.512937	NA	NA	NA	NA	Acidovorax_caeni	metaphlan	humidity	NA	NA
ran_pars	Residual	sd__Observation	1.71928	NA	NA	NA	NA	Acidovorax_caeni	metaphlan	humidity	NA	NA
fixed	NA	specific_conductivity	-1.35488e-05	9.98615583030602e-06	-1.35676	1004.42	0.175162	Acidovorax_temperans	metaphlan	specific_conductivity	1	1
ran_pars	NAME	sd__(Intercept	0.56759	NA	NA	NA	NA	Acidovorax_caeni	metaphlan	specific_conductivity	NA	NA
ran_pars	Residual	sd__Observation	1.74209	NA	NA	NA	NA	Acidovorax_caeni	metaphlan	specific_conductivity	NA	NA
fixed	NA	turbidity	0.000168787	0.000510554	0.330595	1044.41	0.741016	Acidovorax_temperans	metaphlan	turbidity	1	1
ran_pars	NAME	sd__(Intercept	0.567127	NA	NA	NA	NA	Acidovorax_caeni	metaphlan	turbidity	NA	NA
ran_pars	Residual	sd__Observation	1.73231	NA	NA	NA	NA	Acidovorax_caeni	metaphlan	turbidity	NA	NA
fixed	NA	BUILDINGSERVED	-0.0250242	0.0334483	-0.748144	16.9531	0.464626	Acidovorax_temperans	metaphlan	Buildings served	1	1
ran_pars	NAME	sd__(Intercept	0.571931	NA	NA	NA	NA	Acidovorax_caeni	metaphlan	water_temp	NA	NA
ran_pars	Residual	sd__Observation	1.73249	NA	NA	NA	NA	Acidovorax_caeni	metaphlan	water_temp	NA	NA
fixed	NA	University Campus	0.949942	0.80558	1.1792	30.0887	0.247558	Comamonas_denitrificans	metaphlan	University Campus	1	1
ran_pars	NAME	sd__(Intercept	0.532881	NA	NA	NA	NA	Acidovorax_caeni	metaphlan	air_temp	NA	NA
ran_pars	Residual	sd__Observation	1.71202	NA	NA	NA	NA	Acidovorax_caeni	metaphlan	air_temp	NA	NA
fixed	NA	Dormitory	1.04295	0.590217	1.76706	33.3603	0.0863659	Comamonas_denitrificans	metaphlan	Dormitory	1	1
ran_pars	NAME	sd__(Intercept	0.482453	NA	NA	NA	NA	Acidovorax_caeni	metaphlan	Buildings served	NA	NA
ran_pars	Residual	sd__Observation	1.9401	NA	NA	NA	NA	Acidovorax_caeni	metaphlan	Buildings served	NA	NA
fixed	NA	Hospital/Medical Campus	-1.01178	0.966663	-1.04667	45.1715	0.30082	Comamonas_denitrificans	metaphlan	Hospital/Medical Campus	1	1
ran_pars	NAME	sd__(Intercept	1.63206	NA	NA	NA	NA	Bacteroides_graminisolvens	metaphlan	Wastewater Treatment Plant	NA	NA
ran_pars	Residual	sd__Observation	2.52862	NA	NA	NA	NA	Bacteroides_graminisolvens	metaphlan	Wastewater Treatment Plant	NA	NA
fixed	NA	Primary/Secondary School	-0.306972	0.751869	-0.408278	34.6622	0.685581	Comamonas_denitrificans	metaphlan	Primary/Secondary School	1	1
ran_pars	NAME	sd__(Intercept	1.77662	NA	NA	NA	NA	Bacteroides_graminisolvens	metaphlan	University Campus	NA	NA
ran_pars	Residual	sd__Observation	2.53408	NA	NA	NA	NA	Bacteroides_graminisolvens	metaphlan	University Campus	NA	NA
fixed	NA	POPSIZE	-3.5478e-06	1.37820695487674e-06	-2.57422	23.3094	0.0168591	Comamonas_denitrificans	metaphlan	Population served	1	1
ran_pars	NAME	sd__(Intercept	1.79488	NA	NA	NA	NA	Bacteroides_graminisolvens	metaphlan	Dormitory	NA	NA
ran_pars	Residual	sd__Observation	2.5336	NA	NA	NA	NA	Bacteroides_graminisolvens	metaphlan	Dormitory	NA	NA
fixed	NA	sars_cov2_copies	5.88220115365329e-07	3.53986886142993e-07	1.6617	719.565	0.0970084	Comamonas_denitrificans	metaphlan	sars_cov2_copies	1	1
ran_pars	NAME	sd__(Intercept	1.79734	NA	NA	NA	NA	Bacteroides_graminisolvens	metaphlan	Hospital/Medical Campus	NA	NA
ran_pars	Residual	sd__Observation	2.53296	NA	NA	NA	NA	Bacteroides_graminisolvens	metaphlan	Hospital/Medical Campus	NA	NA
fixed	NA	salinity	-0.0262386	0.0149977	-1.74951	1037.78	0.0804982	Comamonas_denitrificans	metaphlan	salinity	1	1
ran_pars	NAME	sd__(Intercept	1.77915	NA	NA	NA	NA	Bacteroides_graminisolvens	metaphlan	Primary/Secondary School	NA	NA
ran_pars	Residual	sd__Observation	2.53388	NA	NA	NA	NA	Bacteroides_graminisolvens	metaphlan	Primary/Secondary School	NA	NA
fixed	NA	ph_field	0.282618	0.147001	1.92256	1039.6	0.0548085	Comamonas_denitrificans	metaphlan	ph_field	1	1
ran_pars	NAME	sd__(Intercept	1.64309	NA	NA	NA	NA	Bacteroides_graminisolvens	metaphlan	Population served	NA	NA
ran_pars	Residual	sd__Observation	2.52989	NA	NA	NA	NA	Bacteroides_graminisolvens	metaphlan	Population served	NA	NA
fixed	NA	dissolved_oxygen	0.0241694	0.0635422	0.380368	916.596	0.703761	Comamonas_denitrificans	metaphlan	dissolved_oxygen	1	1
ran_pars	NAME	sd__(Intercept	1.9652	NA	NA	NA	NA	Bacteroides_graminisolvens	metaphlan	sars_cov2_copies	NA	NA
ran_pars	Residual	sd__Observation	2.62293	NA	NA	NA	NA	Bacteroides_graminisolvens	metaphlan	sars_cov2_copies	NA	NA
fixed	NA	humidity	-0.00695484	0.00792697	-0.877364	1136.95	0.380474	Comamonas_denitrificans	metaphlan	humidity	1	1
ran_pars	NAME	sd__(Intercept	1.98796	NA	NA	NA	NA	Bacteroides_graminisolvens	metaphlan	salinity	NA	NA
ran_pars	Residual	sd__Observation	2.53307	NA	NA	NA	NA	Bacteroides_graminisolvens	metaphlan	salinity	NA	NA
fixed	NA	specific_conductivity	-2.08297e-05	1.04772164994854e-05	-1.98809	1019.88	0.0470684	Comamonas_denitrificans	metaphlan	specific_conductivity	1	1
ran_pars	NAME	sd__(Intercept	1.84919	NA	NA	NA	NA	Bacteroides_graminisolvens	metaphlan	ph_field	NA	NA
ran_pars	Residual	sd__Observation	2.51616	NA	NA	NA	NA	Bacteroides_graminisolvens	metaphlan	ph_field	NA	NA
fixed	NA	turbidity	4.94136391939379e-05	0.000534917	0.0923763	1042.94	0.926417	Comamonas_denitrificans	metaphlan	turbidity	1	1
ran_pars	NAME	sd__(Intercept	1.67497	NA	NA	NA	NA	Bacteroides_graminisolvens	metaphlan	dissolved_oxygen	NA	NA
ran_pars	Residual	sd__Observation	2.51414	NA	NA	NA	NA	Bacteroides_graminisolvens	metaphlan	dissolved_oxygen	NA	NA
fixed	NA	water_temp	0.0147457	0.0428552	0.344082	841.135	0.730871	Comamonas_denitrificans	metaphlan	water_temp	1	1
ran_pars	NAME	sd__(Intercept	1.74824	NA	NA	NA	NA	Bacteroides_graminisolvens	metaphlan	humidity	NA	NA
ran_pars	Residual	sd__Observation	2.52378	NA	NA	NA	NA	Bacteroides_graminisolvens	metaphlan	humidity	NA	NA
fixed	NA	BUILDINGSERVED	0.00830709	0.039455	0.210546	14.4729	0.836177	Comamonas_denitrificans	metaphlan	Buildings served	1	1
ran_pars	NAME	sd__(Intercept	1.98261	NA	NA	NA	NA	Bacteroides_graminisolvens	metaphlan	specific_conductivity	NA	NA
ran_pars	Residual	sd__Observation	2.53437	NA	NA	NA	NA	Bacteroides_graminisolvens	metaphlan	specific_conductivity	NA	NA
fixed	NA	Wastewater Treatment Plant	-0.655947	0.672598	-0.975244	51.2027	0.334025	Pseudomonas_guangdongensis	metaphlan	Wastewater Treatment Plant	1	1
ran_pars	NAME	sd__(Intercept	1.93522	NA	NA	NA	NA	Bacteroides_graminisolvens	metaphlan	turbidity	NA	NA
ran_pars	Residual	sd__Observation	2.51291	NA	NA	NA	NA	Bacteroides_graminisolvens	metaphlan	turbidity	NA	NA
fixed	NA	University Campus	0.718301	0.503407	1.42688	35.6589	0.162313	Pseudomonas_guangdongensis	metaphlan	University Campus	1	1
ran_pars	NAME	sd__(Intercept	2.06407	NA	NA	NA	NA	Bacteroides_graminisolvens	metaphlan	water_temp	NA	NA
ran_pars	Residual	sd__Observation	2.52376	NA	NA	NA	NA	Bacteroides_graminisolvens	metaphlan	water_temp	NA	NA
fixed	NA	Dormitory	-0.384216	0.38055	-1.00963	40.2654	0.3187	Pseudomonas_guangdongensis	metaphlan	Dormitory	1	1
ran_pars	NAME	sd__(Intercept	1.77381	NA	NA	NA	NA	Bacteroides_graminisolvens	metaphlan	air_temp	NA	NA
ran_pars	Residual	sd__Observation	2.51701	NA	NA	NA	NA	Bacteroides_graminisolvens	metaphlan	air_temp	NA	NA
fixed	NA	Hospital/Medical Campus	-0.646437	0.600101	-1.07721	53.7227	0.286199	Pseudomonas_guangdongensis	metaphlan	Hospital/Medical Campus	1	1
ran_pars	NAME	sd__(Intercept	1.90034	NA	NA	NA	NA	Bacteroides_graminisolvens	metaphlan	Buildings served	NA	NA
ran_pars	Residual	sd__Observation	2.4588	NA	NA	NA	NA	Bacteroides_graminisolvens	metaphlan	Buildings served	NA	NA
fixed	NA	Primary/Secondary School	0.679205	0.461937	1.47034	40.654	0.149168	Pseudomonas_guangdongensis	metaphlan	Primary/Secondary School	1	1
ran_pars	NAME	sd__(Intercept	0.459885	NA	NA	NA	NA	Macromonas_bipunctata	metaphlan	Wastewater Treatment Plant	NA	NA
ran_pars	Residual	sd__Observation	0.912243	NA	NA	NA	NA	Macromonas_bipunctata	metaphlan	Wastewater Treatment Plant	NA	NA
fixed	NA	POPSIZE	-7.66751e-07	9.94404954196877e-07	-0.771065	30.7645	0.44655	Pseudomonas_guangdongensis	metaphlan	Population served	1	1
ran_pars	NAME	sd__(Intercept	0.394253	NA	NA	NA	NA	Macromonas_bipunctata	metaphlan	University Campus	NA	NA
ran_pars	Residual	sd__Observation	0.911989	NA	NA	NA	NA	Macromonas_bipunctata	metaphlan	University Campus	NA	NA
fixed	NA	sars_cov2_copies	2.89727226789953e-08	2.20655862899213e-07	0.131303	727.59	0.895572	Pseudomonas_guangdongensis	metaphlan	sars_cov2_copies	1	1
ran_pars	NAME	sd__(Intercept	0.450629	NA	NA	NA	NA	Macromonas_bipunctata	metaphlan	Dormitory	NA	NA
ran_pars	Residual	sd__Observation	0.912296	NA	NA	NA	NA	Macromonas_bipunctata	metaphlan	Dormitory	NA	NA
fixed	NA	salinity	-0.00151472	0.00814374	-0.185998	1038.53	0.852483	Pseudomonas_guangdongensis	metaphlan	salinity	1	1
ran_pars	NAME	sd__(Intercept	0.457902	NA	NA	NA	NA	Macromonas_bipunctata	metaphlan	Hospital/Medical Campus	NA	NA
ran_pars	Residual	sd__Observation	0.91225	NA	NA	NA	NA	Macromonas_bipunctata	metaphlan	Hospital/Medical Campus	NA	NA
fixed	NA	ph_field	-0.0686097	0.0799163	-0.858519	1037.83	0.390804	Pseudomonas_guangdongensis	metaphlan	ph_field	1	1
ran_pars	NAME	sd__(Intercept	0.458156	NA	NA	NA	NA	Macromonas_bipunctata	metaphlan	Primary/Secondary School	NA	NA
ran_pars	Residual	sd__Observation	0.912244	NA	NA	NA	NA	Macromonas_bipunctata	metaphlan	Primary/Secondary School	NA	NA
fixed	NA	dissolved_oxygen	-0.0537779	0.0342131	-1.57185	897.916	0.116337	Pseudomonas_guangdongensis	metaphlan	dissolved_oxygen	1	1
ran_pars	NAME	sd__(Intercept	0.46637	NA	NA	NA	NA	Macromonas_bipunctata	metaphlan	Population served	NA	NA
ran_pars	Residual	sd__Observation	0.913124	NA	NA	NA	NA	Macromonas_bipunctata	metaphlan	Population served	NA	NA
fixed	NA	humidity	-0.00332452	0.00443458	-0.749681	1133.5	0.453602	Pseudomonas_guangdongensis	metaphlan	humidity	1	1
ran_pars	NAME	sd__(Intercept	0.500982	NA	NA	NA	NA	Macromonas_bipunctata	metaphlan	sars_cov2_copies	NA	NA
ran_pars	Residual	sd__Observation	0.88407	NA	NA	NA	NA	Macromonas_bipunctata	metaphlan	sars_cov2_copies	NA	NA
fixed	NA	specific_conductivity	-1.28486e-06	5.7123102309943e-06	-0.224928	1022.23	0.82208	Pseudomonas_guangdongensis	metaphlan	specific_conductivity	1	1
ran_pars	NAME	sd__(Intercept	0.532182	NA	NA	NA	NA	Macromonas_bipunctata	metaphlan	salinity	NA	NA
ran_pars	Residual	sd__Observation	0.938933	NA	NA	NA	NA	Macromonas_bipunctata	metaphlan	salinity	NA	NA
fixed	NA	turbidity	0.00042638	0.000290035	1.4701	1046.16	0.141836	Pseudomonas_guangdongensis	metaphlan	turbidity	1	1
ran_pars	NAME	sd__(Intercept	0.52485	NA	NA	NA	NA	Macromonas_bipunctata	metaphlan	ph_field	NA	NA
ran_pars	Residual	sd__Observation	0.935388	NA	NA	NA	NA	Macromonas_bipunctata	metaphlan	ph_field	NA	NA
fixed	NA	water_temp	-0.0276431	0.0231549	-1.19383	848.625	0.232878	Pseudomonas_guangdongensis	metaphlan	water_temp	1	1
ran_pars	NAME	sd__(Intercept	0.523249	NA	NA	NA	NA	Macromonas_bipunctata	metaphlan	dissolved_oxygen	NA	NA
ran_pars	Residual	sd__Observation	0.931928	NA	NA	NA	NA	Macromonas_bipunctata	metaphlan	dissolved_oxygen	NA	NA
fixed	NA	air_temp	-0.00109341	0.0109403	-0.0999437	1126.32	0.920407	Pseudomonas_guangdongensis	metaphlan	air_temp	1	1
ran_pars	NAME	sd__(Intercept	0.45668	NA	NA	NA	NA	Macromonas_bipunctata	metaphlan	humidity	NA	NA
ran_pars	Residual	sd__Observation	0.897576	NA	NA	NA	NA	Macromonas_bipunctata	metaphlan	humidity	NA	NA
fixed	NA	BUILDINGSERVED	0.0454521	0.0220484	2.06147	19.3729	0.0529354	Pseudomonas_guangdongensis	metaphlan	Buildings served	1	1
ran_pars	NAME	sd__(Intercept	0.532386	NA	NA	NA	NA	Macromonas_bipunctata	metaphlan	specific_conductivity	NA	NA
ran_pars	Residual	sd__Observation	0.94081	NA	NA	NA	NA	Macromonas_bipunctata	metaphlan	specific_conductivity	NA	NA
fixed	NA	Wastewater Treatment Plant	1.5869	0.910098	1.74366	33.2195	0.0904677	Rivicola_pingtungensis	metaphlan	Wastewater Treatment Plant	1	1
ran_pars	NAME	sd__(Intercept	0.526312	NA	NA	NA	NA	Macromonas_bipunctata	metaphlan	turbidity	NA	NA
ran_pars	Residual	sd__Observation	0.935692	NA	NA	NA	NA	Macromonas_bipunctata	metaphlan	turbidity	NA	NA
fixed	NA	University Campus	0.669758	0.679802	0.985224	27.4766	0.333111	Rivicola_pingtungensis	metaphlan	University Campus	1	1
ran_pars	NAME	sd__(Intercept	0.532772	NA	NA	NA	NA	Macromonas_bipunctata	metaphlan	water_temp	NA	NA
ran_pars	Residual	sd__Observation	0.936155	NA	NA	NA	NA	Macromonas_bipunctata	metaphlan	water_temp	NA	NA
fixed	NA	Dormitory	-0.136549	0.520988	-0.262096	30.1444	0.79503	Rivicola_pingtungensis	metaphlan	Dormitory	1	1
ran_pars	NAME	sd__(Intercept	0.472006	NA	NA	NA	NA	Macromonas_bipunctata	metaphlan	air_temp	NA	NA
ran_pars	Residual	sd__Observation	0.893803	NA	NA	NA	NA	Macromonas_bipunctata	metaphlan	air_temp	NA	NA
fixed	NA	Hospital/Medical Campus	0.481351	0.840884	0.572435	39.0197	0.570311	Rivicola_pingtungensis	metaphlan	Hospital/Medical Campus	1	1
ran_pars	NAME	sd__(Intercept	0.502164	NA	NA	NA	NA	Macromonas_bipunctata	metaphlan	Buildings served	NA	NA
ran_pars	Residual	sd__Observation	1.0416	NA	NA	NA	NA	Macromonas_bipunctata	metaphlan	Buildings served	NA	NA
fixed	NA	Primary/Secondary School	-1.42283	0.581959	-2.44489	32.5931	0.0200679	Rivicola_pingtungensis	metaphlan	Primary/Secondary School	1	1
ran_pars	NAME	sd__(Intercept	1.52818	NA	NA	NA	NA	Cloacibacterium_caeni	metaphlan	Wastewater Treatment Plant	NA	NA
ran_pars	Residual	sd__Observation	2.78108	NA	NA	NA	NA	Cloacibacterium_caeni	metaphlan	Wastewater Treatment Plant	NA	NA
fixed	NA	POPSIZE	1.64913737795352e-06	1.25343762886624e-06	1.31569	21.9856	0.201833	Rivicola_pingtungensis	metaphlan	Population served	1	1
ran_pars	NAME	sd__(Intercept	1.55107	NA	NA	NA	NA	Cloacibacterium_caeni	metaphlan	University Campus	NA	NA
ran_pars	Residual	sd__Observation	2.78256	NA	NA	NA	NA	Cloacibacterium_caeni	metaphlan	University Campus	NA	NA
fixed	NA	sars_cov2_copies	3.49301694239381e-07	3.39891132772095e-07	1.02769	715.98	0.304444	Rivicola_pingtungensis	metaphlan	sars_cov2_copies	1	1
ran_pars	NAME	sd__(Intercept	1.59959	NA	NA	NA	NA	Cloacibacterium_caeni	metaphlan	Dormitory	NA	NA
ran_pars	Residual	sd__Observation	2.78246	NA	NA	NA	NA	Cloacibacterium_caeni	metaphlan	Dormitory	NA	NA
fixed	NA	salinity	-0.0211373	0.0144678	-1.46098	789.939	0.144417	Rivicola_pingtungensis	metaphlan	salinity	1	1
ran_pars	NAME	sd__(Intercept	1.59182	NA	NA	NA	NA	Cloacibacterium_caeni	metaphlan	Hospital/Medical Campus	NA	NA
ran_pars	Residual	sd__Observation	2.7834	NA	NA	NA	NA	Cloacibacterium_caeni	metaphlan	Hospital/Medical Campus	NA	NA
fixed	NA	humidity	0.0127601	0.00792005	1.61111	1141.86	0.107432	Rivicola_pingtungensis	metaphlan	humidity	1	1
ran_pars	NAME	sd__(Intercept	1.44749	NA	NA	NA	NA	Cloacibacterium_caeni	metaphlan	Primary/Secondary School	NA	NA
ran_pars	Residual	sd__Observation	2.7843	NA	NA	NA	NA	Cloacibacterium_caeni	metaphlan	Primary/Secondary School	NA	NA
fixed	NA	specific_conductivity	-1.87517e-05	1.00403716874531e-05	-1.86763	674.716	0.0622476	Rivicola_pingtungensis	metaphlan	specific_conductivity	1	1
ran_pars	NAME	sd__(Intercept	1.54946	NA	NA	NA	NA	Cloacibacterium_caeni	metaphlan	Population served	NA	NA
ran_pars	Residual	sd__Observation	2.78299	NA	NA	NA	NA	Cloacibacterium_caeni	metaphlan	Population served	NA	NA
fixed	NA	turbidity	-7.60143e-05	0.000528124	-0.143933	1051.97	0.885581	Rivicola_pingtungensis	metaphlan	turbidity	1	1
ran_pars	NAME	sd__(Intercept	1.47006	NA	NA	NA	NA	Cloacibacterium_caeni	metaphlan	sars_cov2_copies	NA	NA
ran_pars	Residual	sd__Observation	2.64815	NA	NA	NA	NA	Cloacibacterium_caeni	metaphlan	sars_cov2_copies	NA	NA
fixed	NA	BUILDINGSERVED	0.0172831	0.0258847	0.667694	14.5455	0.514784	Rivicola_pingtungensis	metaphlan	Buildings served	1	1
ran_pars	NAME	sd__(Intercept	1.44546	NA	NA	NA	NA	Cloacibacterium_caeni	metaphlan	salinity	NA	NA
ran_pars	Residual	sd__Observation	2.79083	NA	NA	NA	NA	Cloacibacterium_caeni	metaphlan	salinity	NA	NA
fixed	NA	Wastewater Treatment Plant	-1.35619	0.981384	-1.38191	50.0899	0.17313	Azonexus_hydrophilus	metaphlan	Wastewater Treatment Plant	1	1
ran_pars	NAME	sd__(Intercept	1.43484	NA	NA	NA	NA	Cloacibacterium_caeni	metaphlan	ph_field	NA	NA
ran_pars	Residual	sd__Observation	2.78386	NA	NA	NA	NA	Cloacibacterium_caeni	metaphlan	ph_field	NA	NA
fixed	NA	University Campus	1.50048	0.74102	2.02489	32.997	0.0510329	Azonexus_hydrophilus	metaphlan	University Campus	1	1
ran_pars	NAME	sd__(Intercept	1.29061	NA	NA	NA	NA	Cloacibacterium_caeni	metaphlan	dissolved_oxygen	NA	NA
ran_pars	Residual	sd__Observation	2.77679	NA	NA	NA	NA	Cloacibacterium_caeni	metaphlan	dissolved_oxygen	NA	NA
fixed	NA	Dormitory	-0.352716	0.57577	-0.612599	37.9761	0.543793	Azonexus_hydrophilus	metaphlan	Dormitory	1	1
ran_pars	NAME	sd__(Intercept	1.50946	NA	NA	NA	NA	Cloacibacterium_caeni	metaphlan	humidity	NA	NA
ran_pars	Residual	sd__Observation	2.79479	NA	NA	NA	NA	Cloacibacterium_caeni	metaphlan	humidity	NA	NA
fixed	NA	Hospital/Medical Campus	-1.47192	0.867349	-1.69704	49.6985	0.095945	Azonexus_hydrophilus	metaphlan	Hospital/Medical Campus	1	1
ran_pars	NAME	sd__(Intercept	1.4453	NA	NA	NA	NA	Cloacibacterium_caeni	metaphlan	specific_conductivity	NA	NA
ran_pars	Residual	sd__Observation	2.79029	NA	NA	NA	NA	Cloacibacterium_caeni	metaphlan	specific_conductivity	NA	NA
fixed	NA	Primary/Secondary School	0.906136	0.698698	1.29689	37.1869	0.202658	Azonexus_hydrophilus	metaphlan	Primary/Secondary School	1	1
ran_pars	NAME	sd__(Intercept	1.45871	NA	NA	NA	NA	Cloacibacterium_caeni	metaphlan	turbidity	NA	NA
ran_pars	Residual	sd__Observation	2.77887	NA	NA	NA	NA	Cloacibacterium_caeni	metaphlan	turbidity	NA	NA
fixed	NA	POPSIZE	-1.52196e-06	1.51193667138144e-06	-1.00663	29.7046	0.322242	Azonexus_hydrophilus	metaphlan	Population served	1	1
ran_pars	NAME	sd__(Intercept	1.71535	NA	NA	NA	NA	Cloacibacterium_caeni	metaphlan	water_temp	NA	NA
ran_pars	Residual	sd__Observation	2.74765	NA	NA	NA	NA	Cloacibacterium_caeni	metaphlan	water_temp	NA	NA
fixed	NA	sars_cov2_copies	-2.27862e-07	2.67273074112469e-07	-0.852545	715.053	0.394197	Azonexus_hydrophilus	metaphlan	sars_cov2_copies	1	1
ran_pars	NAME	sd__(Intercept	1.58706	NA	NA	NA	NA	Cloacibacterium_caeni	metaphlan	air_temp	NA	NA
ran_pars	Residual	sd__Observation	2.74998	NA	NA	NA	NA	Cloacibacterium_caeni	metaphlan	air_temp	NA	NA
fixed	NA	salinity	0.00200627	0.0105696	0.189815	1042.97	0.849491	Azonexus_hydrophilus	metaphlan	salinity	1	1
ran_pars	NAME	sd__(Intercept	1.37114	NA	NA	NA	NA	Cloacibacterium_caeni	metaphlan	Buildings served	NA	NA
ran_pars	Residual	sd__Observation	2.78833	NA	NA	NA	NA	Cloacibacterium_caeni	metaphlan	Buildings served	NA	NA
fixed	NA	dissolved_oxygen	-0.028255	0.0451464	-0.625852	1018.47	0.531552	Azonexus_hydrophilus	metaphlan	dissolved_oxygen	1	1
ran_pars	NAME	sd__(Intercept	0.0968318	NA	NA	NA	NA	Thauera_phenylacetica	metaphlan	Wastewater Treatment Plant	NA	NA
ran_pars	Residual	sd__Observation	0.545308	NA	NA	NA	NA	Thauera_phenylacetica	metaphlan	Wastewater Treatment Plant	NA	NA
fixed	NA	humidity	-0.0109704	0.00559853	-1.95951	1126.2	0.0502997	Azonexus_hydrophilus	metaphlan	humidity	1	1
ran_pars	NAME	sd__(Intercept	0.0982096	NA	NA	NA	NA	Thauera_phenylacetica	metaphlan	University Campus	NA	NA
ran_pars	Residual	sd__Observation	0.545313	NA	NA	NA	NA	Thauera_phenylacetica	metaphlan	University Campus	NA	NA
fixed	NA	specific_conductivity	5.47172674707772e-07	7.42703481036062e-06	0.0736731	1040.83	0.941285	Azonexus_hydrophilus	metaphlan	specific_conductivity	1	1
ran_pars	NAME	sd__(Intercept	0.0920754	NA	NA	NA	NA	Thauera_phenylacetica	metaphlan	Dormitory	NA	NA
ran_pars	Residual	sd__Observation	0.545274	NA	NA	NA	NA	Thauera_phenylacetica	metaphlan	Dormitory	NA	NA
fixed	NA	BUILDINGSERVED	0.0907399	0.0371298	2.44385	15.5999	0.0268315	Azonexus_hydrophilus	metaphlan	Buildings served	1	1
ran_pars	NAME	sd__(Intercept	0.0966821	NA	NA	NA	NA	Thauera_phenylacetica	metaphlan	Hospital/Medical Campus	NA	NA
ran_pars	Residual	sd__Observation	0.545315	NA	NA	NA	NA	Thauera_phenylacetica	metaphlan	Hospital/Medical Campus	NA	NA
fixed	NA	Wastewater Treatment Plant	-1.37419	1.07389	-1.27963	47.9765	0.206829	Aquaspirillum_serpens	metaphlan	Wastewater Treatment Plant	1	1
ran_pars	NAME	sd__(Intercept	0.0974777	NA	NA	NA	NA	Thauera_phenylacetica	metaphlan	Primary/Secondary School	NA	NA
ran_pars	Residual	sd__Observation	0.545401	NA	NA	NA	NA	Thauera_phenylacetica	metaphlan	Primary/Secondary School	NA	NA
fixed	NA	University Campus	1.52278	0.781967	1.94736	31.783	0.0603719	Aquaspirillum_serpens	metaphlan	University Campus	1	1
ran_pars	NAME	sd__(Intercept	0.0975285	NA	NA	NA	NA	Thauera_phenylacetica	metaphlan	Population served	NA	NA
ran_pars	Residual	sd__Observation	0.545966	NA	NA	NA	NA	Thauera_phenylacetica	metaphlan	Population served	NA	NA
fixed	NA	Dormitory	-0.22704	0.616117	-0.368502	37.2857	0.714583	Aquaspirillum_serpens	metaphlan	Dormitory	1	1
ran_pars	NAME	sd__(Intercept	0.0394221	NA	NA	NA	NA	Thauera_phenylacetica	metaphlan	sars_cov2_copies	NA	NA
ran_pars	Residual	sd__Observation	0.440858	NA	NA	NA	NA	Thauera_phenylacetica	metaphlan	sars_cov2_copies	NA	NA
fixed	NA	Hospital/Medical Campus	-1.45161	0.948587	-1.53028	49.8289	0.132271	Aquaspirillum_serpens	metaphlan	Hospital/Medical Campus	1	1
ran_pars	NAME	sd__(Intercept	0.103512	NA	NA	NA	NA	Thauera_phenylacetica	metaphlan	salinity	NA	NA
ran_pars	Residual	sd__Observation	0.554753	NA	NA	NA	NA	Thauera_phenylacetica	metaphlan	salinity	NA	NA
fixed	NA	Primary/Secondary School	0.613025	0.753552	0.813514	37.6488	0.421039	Aquaspirillum_serpens	metaphlan	Primary/Secondary School	1	1
ran_pars	NAME	sd__(Intercept	0.120958	NA	NA	NA	NA	Thauera_phenylacetica	metaphlan	ph_field	NA	NA
ran_pars	Residual	sd__Observation	0.550332	NA	NA	NA	NA	Thauera_phenylacetica	metaphlan	ph_field	NA	NA
fixed	NA	POPSIZE	-1.11394e-06	1.583027136635e-06	-0.703679	28.8626	0.487271	Aquaspirillum_serpens	metaphlan	Population served	1	1
ran_pars	NAME	sd__(Intercept	0.104709	NA	NA	NA	NA	Thauera_phenylacetica	metaphlan	dissolved_oxygen	NA	NA
ran_pars	Residual	sd__Observation	0.553056	NA	NA	NA	NA	Thauera_phenylacetica	metaphlan	dissolved_oxygen	NA	NA
fixed	NA	sars_cov2_copies	6.45492915717721e-08	3.3867513395251e-07	0.190594	719.615	0.848898	Aquaspirillum_serpens	metaphlan	sars_cov2_copies	1	1
ran_pars	NAME	sd__(Intercept	0.095499	NA	NA	NA	NA	Thauera_phenylacetica	metaphlan	humidity	NA	NA
ran_pars	Residual	sd__Observation	0.552749	NA	NA	NA	NA	Thauera_phenylacetica	metaphlan	humidity	NA	NA
fixed	NA	salinity	0.0161455	0.0133195	1.21217	1044.89	0.225721	Aquaspirillum_serpens	metaphlan	salinity	1	1
ran_pars	NAME	sd__(Intercept	0.103598	NA	NA	NA	NA	Thauera_phenylacetica	metaphlan	specific_conductivity	NA	NA
ran_pars	Residual	sd__Observation	0.555827	NA	NA	NA	NA	Thauera_phenylacetica	metaphlan	specific_conductivity	NA	NA
fixed	NA	ph_field	-0.0872308	0.131039	-0.665688	1046.15	0.505757	Aquaspirillum_serpens	metaphlan	ph_field	1	1
ran_pars	NAME	sd__(Intercept	0.104634	NA	NA	NA	NA	Thauera_phenylacetica	metaphlan	turbidity	NA	NA
ran_pars	Residual	sd__Observation	0.552632	NA	NA	NA	NA	Thauera_phenylacetica	metaphlan	turbidity	NA	NA
fixed	NA	dissolved_oxygen	-0.0416373	0.056544	-0.73637	969.67	0.461683	Aquaspirillum_serpens	metaphlan	dissolved_oxygen	1	1
ran_pars	NAME	sd__(Intercept	0.105289	NA	NA	NA	NA	Thauera_phenylacetica	metaphlan	water_temp	NA	NA
ran_pars	Residual	sd__Observation	0.55276	NA	NA	NA	NA	Thauera_phenylacetica	metaphlan	water_temp	NA	NA
fixed	NA	humidity	-0.000412728	0.00706104	-0.0584514	1133.23	0.953399	Aquaspirillum_serpens	metaphlan	humidity	1	1
ran_pars	NAME	sd__(Intercept	0.0966832	NA	NA	NA	NA	Thauera_phenylacetica	metaphlan	air_temp	NA	NA
ran_pars	Residual	sd__Observation	0.552569	NA	NA	NA	NA	Thauera_phenylacetica	metaphlan	air_temp	NA	NA
fixed	NA	specific_conductivity	9.20352179695413e-06	9.34396509316627e-06	0.98497	1038.04	0.324869	Aquaspirillum_serpens	metaphlan	specific_conductivity	1	1
ran_pars	NAME	sd__(Intercept	0.115777	NA	NA	NA	NA	Thauera_phenylacetica	metaphlan	Buildings served	NA	NA
ran_pars	Residual	sd__Observation	0.62918	NA	NA	NA	NA	Thauera_phenylacetica	metaphlan	Buildings served	NA	NA
fixed	NA	BUILDINGSERVED	0.0934534	0.0391717	2.38574	17.1542	0.0288342	Aquaspirillum_serpens	metaphlan	Buildings served	1	1
ran_pars	NAME	sd__(Intercept	0.588048	NA	NA	NA	NA	Aeromonas_hydrophila	metaphlan	Wastewater Treatment Plant	NA	NA
ran_pars	Residual	sd__Observation	1.59059	NA	NA	NA	NA	Aeromonas_hydrophila	metaphlan	Wastewater Treatment Plant	NA	NA
fixed	NA	Wastewater Treatment Plant	-2.39064	0.968778	-2.46769	36.086	0.018474	Alicycliphilus_SGB61891	metaphlan	Wastewater Treatment Plant	1	1
ran_pars	NAME	sd__(Intercept	0.578001	NA	NA	NA	NA	Aeromonas_hydrophila	metaphlan	University Campus	NA	NA
ran_pars	Residual	sd__Observation	1.59077	NA	NA	NA	NA	Aeromonas_hydrophila	metaphlan	University Campus	NA	NA
fixed	NA	University Campus	-0.88717	0.777492	-1.14107	30.9211	0.262603	Alicycliphilus_SGB61891	metaphlan	University Campus	1	1
ran_pars	NAME	sd__(Intercept	0.585908	NA	NA	NA	NA	Aeromonas_hydrophila	metaphlan	Dormitory	NA	NA
ran_pars	Residual	sd__Observation	1.59056	NA	NA	NA	NA	Aeromonas_hydrophila	metaphlan	Dormitory	NA	NA
fixed	NA	Hospital/Medical Campus	0.0824804	0.952401	0.0866027	46.0305	0.931363	Alicycliphilus_SGB61891	metaphlan	Hospital/Medical Campus	1	1
ran_pars	NAME	sd__(Intercept	0.599489	NA	NA	NA	NA	Aeromonas_hydrophila	metaphlan	Hospital/Medical Campus	NA	NA
ran_pars	Residual	sd__Observation	1.59052	NA	NA	NA	NA	Aeromonas_hydrophila	metaphlan	Hospital/Medical Campus	NA	NA
fixed	NA	Primary/Secondary School	-0.0451781	0.728702	-0.0619981	35.9133	0.950908	Alicycliphilus_SGB61891	metaphlan	Primary/Secondary School	1	1
ran_pars	NAME	sd__(Intercept	0.580407	NA	NA	NA	NA	Aeromonas_hydrophila	metaphlan	Primary/Secondary School	NA	NA
ran_pars	Residual	sd__Observation	1.59006	NA	NA	NA	NA	Aeromonas_hydrophila	metaphlan	Primary/Secondary School	NA	NA
fixed	NA	POPSIZE	-3.49656e-06	1.32826105984677e-06	-2.63244	24.1054	0.0145621	Alicycliphilus_SGB61891	metaphlan	Population served	1	1
ran_pars	NAME	sd__(Intercept	0.594836	NA	NA	NA	NA	Aeromonas_hydrophila	metaphlan	Population served	NA	NA
ran_pars	Residual	sd__Observation	1.59228	NA	NA	NA	NA	Aeromonas_hydrophila	metaphlan	Population served	NA	NA
fixed	NA	sars_cov2_copies	-2.13496e-07	3.61309105458222e-07	-0.590896	721.007	0.554775	Alicycliphilus_SGB61891	metaphlan	sars_cov2_copies	1	1
ran_pars	NAME	sd__(Intercept	0.65535	NA	NA	NA	NA	Aeromonas_hydrophila	metaphlan	sars_cov2_copies	NA	NA
ran_pars	Residual	sd__Observation	1.70891	NA	NA	NA	NA	Aeromonas_hydrophila	metaphlan	sars_cov2_copies	NA	NA
fixed	NA	salinity	-0.00643707	0.0148975	-0.43209	1035.56	0.665766	Alicycliphilus_SGB61891	metaphlan	salinity	1	1
ran_pars	NAME	sd__(Intercept	0.585602	NA	NA	NA	NA	Aeromonas_hydrophila	metaphlan	salinity	NA	NA
ran_pars	Residual	sd__Observation	1.54604	NA	NA	NA	NA	Aeromonas_hydrophila	metaphlan	salinity	NA	NA
fixed	NA	ph_field	0.0545465	0.146123	0.373292	1035.37	0.709007	Alicycliphilus_SGB61891	metaphlan	ph_field	1	1
ran_pars	NAME	sd__(Intercept	0.57207	NA	NA	NA	NA	Aeromonas_hydrophila	metaphlan	ph_field	NA	NA
ran_pars	Residual	sd__Observation	1.54209	NA	NA	NA	NA	Aeromonas_hydrophila	metaphlan	ph_field	NA	NA
fixed	NA	dissolved_oxygen	0.0536216	0.0627982	0.853873	869.931	0.393411	Alicycliphilus_SGB61891	metaphlan	dissolved_oxygen	1	1
ran_pars	NAME	sd__(Intercept	0.585093	NA	NA	NA	NA	Aeromonas_hydrophila	metaphlan	dissolved_oxygen	NA	NA
ran_pars	Residual	sd__Observation	1.53992	NA	NA	NA	NA	Aeromonas_hydrophila	metaphlan	dissolved_oxygen	NA	NA
fixed	NA	humidity	-0.0112037	0.00783135	-1.43062	1137.92	0.152813	Alicycliphilus_SGB61891	metaphlan	humidity	1	1
ran_pars	NAME	sd__(Intercept	0.600064	NA	NA	NA	NA	Aeromonas_hydrophila	metaphlan	humidity	NA	NA
ran_pars	Residual	sd__Observation	1.61112	NA	NA	NA	NA	Aeromonas_hydrophila	metaphlan	humidity	NA	NA
fixed	NA	specific_conductivity	-7.13319e-06	1.04087698513793e-05	-0.685306	1016.32	0.493307	Alicycliphilus_SGB61891	metaphlan	specific_conductivity	1	1
ran_pars	NAME	sd__(Intercept	0.585411	NA	NA	NA	NA	Aeromonas_hydrophila	metaphlan	specific_conductivity	NA	NA
ran_pars	Residual	sd__Observation	1.54921	NA	NA	NA	NA	Aeromonas_hydrophila	metaphlan	specific_conductivity	NA	NA
fixed	NA	turbidity	-0.000386871	0.000530992	-0.72858	1044.72	0.466422	Alicycliphilus_SGB61891	metaphlan	turbidity	1	1
ran_pars	NAME	sd__(Intercept	0.584011	NA	NA	NA	NA	Aeromonas_hydrophila	metaphlan	turbidity	NA	NA
ran_pars	Residual	sd__Observation	1.54125	NA	NA	NA	NA	Aeromonas_hydrophila	metaphlan	turbidity	NA	NA
fixed	NA	BUILDINGSERVED	-0.0504379	0.035003	-1.44096	16.1047	0.168756	Alicycliphilus_SGB61891	metaphlan	Buildings served	1	1
ran_pars	NAME	sd__(Intercept	0.589994	NA	NA	NA	NA	Aeromonas_hydrophila	metaphlan	water_temp	NA	NA
ran_pars	Residual	sd__Observation	1.53993	NA	NA	NA	NA	Aeromonas_hydrophila	metaphlan	water_temp	NA	NA
fixed	NA	Wastewater Treatment Plant	-0.323509	0.564552	-0.573036	46.6242	0.569374	Laribacter_hongkongensis	metaphlan	Wastewater Treatment Plant	1	1
ran_pars	NAME	sd__(Intercept	0.589354	NA	NA	NA	NA	Aeromonas_hydrophila	metaphlan	air_temp	NA	NA
ran_pars	Residual	sd__Observation	1.61015	NA	NA	NA	NA	Aeromonas_hydrophila	metaphlan	air_temp	NA	NA
fixed	NA	University Campus	0.845305	0.393379	2.14883	35.5032	0.0385437	Laribacter_hongkongensis	metaphlan	University Campus	1	1
ran_pars	NAME	sd__(Intercept	0.581761	NA	NA	NA	NA	Aeromonas_hydrophila	metaphlan	Buildings served	NA	NA
ran_pars	Residual	sd__Observation	1.71094	NA	NA	NA	NA	Aeromonas_hydrophila	metaphlan	Buildings served	NA	NA
fixed	NA	Dormitory	-0.172387	0.314206	-0.548644	40.2413	0.586281	Laribacter_hongkongensis	metaphlan	Dormitory	1	1
ran_pars	NAME	sd__(Intercept	1.55733	NA	NA	NA	NA	Macellibacteroides_fermentans	metaphlan	Wastewater Treatment Plant	NA	NA
ran_pars	Residual	sd__Observation	2.23103	NA	NA	NA	NA	Macellibacteroides_fermentans	metaphlan	Wastewater Treatment Plant	NA	NA
fixed	NA	Hospital/Medical Campus	-0.582803	0.503148	-1.15831	53.3892	0.251892	Laribacter_hongkongensis	metaphlan	Hospital/Medical Campus	1	1
ran_pars	NAME	sd__(Intercept	1.67156	NA	NA	NA	NA	Macellibacteroides_fermentans	metaphlan	University Campus	NA	NA
ran_pars	Residual	sd__Observation	2.23594	NA	NA	NA	NA	Macellibacteroides_fermentans	metaphlan	University Campus	NA	NA
fixed	NA	Primary/Secondary School	0.0124384	0.387192	0.0321246	43.0033	0.974521	Laribacter_hongkongensis	metaphlan	Primary/Secondary School	1	1
ran_pars	NAME	sd__(Intercept	1.63691	NA	NA	NA	NA	Macellibacteroides_fermentans	metaphlan	Dormitory	NA	NA
ran_pars	Residual	sd__Observation	2.2353	NA	NA	NA	NA	Macellibacteroides_fermentans	metaphlan	Dormitory	NA	NA
fixed	NA	POPSIZE	-2.67241e-07	7.91814409623818e-07	-0.337504	29.8332	0.7381	Laribacter_hongkongensis	metaphlan	Population served	1	1
ran_pars	NAME	sd__(Intercept	1.63641	NA	NA	NA	NA	Macellibacteroides_fermentans	metaphlan	Hospital/Medical Campus	NA	NA
ran_pars	Residual	sd__Observation	2.23514	NA	NA	NA	NA	Macellibacteroides_fermentans	metaphlan	Hospital/Medical Campus	NA	NA
fixed	NA	sars_cov2_copies	-1.08838e-07	2.27352138642291e-07	-0.47872	727.743	0.632282	Laribacter_hongkongensis	metaphlan	sars_cov2_copies	1	1
ran_pars	NAME	sd__(Intercept	1.692	NA	NA	NA	NA	Macellibacteroides_fermentans	metaphlan	Primary/Secondary School	NA	NA
ran_pars	Residual	sd__Observation	2.23577	NA	NA	NA	NA	Macellibacteroides_fermentans	metaphlan	Primary/Secondary School	NA	NA
fixed	NA	salinity	-0.00392133	0.00847816	-0.462521	1032.84	0.643805	Laribacter_hongkongensis	metaphlan	salinity	1	1
ran_pars	NAME	sd__(Intercept	1.55469	NA	NA	NA	NA	Macellibacteroides_fermentans	metaphlan	Population served	NA	NA
ran_pars	Residual	sd__Observation	2.23172	NA	NA	NA	NA	Macellibacteroides_fermentans	metaphlan	Population served	NA	NA
fixed	NA	ph_field	0.011402	0.0836643	0.136283	1032.28	0.891624	Laribacter_hongkongensis	metaphlan	ph_field	1	1
ran_pars	NAME	sd__(Intercept	1.81095	NA	NA	NA	NA	Macellibacteroides_fermentans	metaphlan	sars_cov2_copies	NA	NA
ran_pars	Residual	sd__Observation	2.3199	NA	NA	NA	NA	Macellibacteroides_fermentans	metaphlan	sars_cov2_copies	NA	NA
fixed	NA	humidity	0.0028587	0.00435323	0.656686	1139.88	0.511515	Laribacter_hongkongensis	metaphlan	humidity	1	1
ran_pars	NAME	sd__(Intercept	1.66412	NA	NA	NA	NA	Macellibacteroides_fermentans	metaphlan	salinity	NA	NA
ran_pars	Residual	sd__Observation	2.2248	NA	NA	NA	NA	Macellibacteroides_fermentans	metaphlan	salinity	NA	NA
fixed	NA	specific_conductivity	-3.43488e-06	5.91557002818733e-06	-0.580651	1011.91	0.561605	Laribacter_hongkongensis	metaphlan	specific_conductivity	1	1
ran_pars	NAME	sd__(Intercept	1.60266	NA	NA	NA	NA	Macellibacteroides_fermentans	metaphlan	ph_field	NA	NA
ran_pars	Residual	sd__Observation	2.22066	NA	NA	NA	NA	Macellibacteroides_fermentans	metaphlan	ph_field	NA	NA
fixed	NA	turbidity	0.000390114	0.000302727	1.28867	1047.31	0.197799	Laribacter_hongkongensis	metaphlan	turbidity	1	1
ran_pars	NAME	sd__(Intercept	1.26312	NA	NA	NA	NA	Macellibacteroides_fermentans	metaphlan	dissolved_oxygen	NA	NA
ran_pars	Residual	sd__Observation	2.19454	NA	NA	NA	NA	Macellibacteroides_fermentans	metaphlan	dissolved_oxygen	NA	NA
fixed	NA	water_temp	0.00428622	0.024154	0.177454	804.142	0.859197	Laribacter_hongkongensis	metaphlan	water_temp	1	1
ran_pars	NAME	sd__(Intercept	1.64216	NA	NA	NA	NA	Macellibacteroides_fermentans	metaphlan	humidity	NA	NA
ran_pars	Residual	sd__Observation	2.21631	NA	NA	NA	NA	Macellibacteroides_fermentans	metaphlan	humidity	NA	NA
fixed	NA	BUILDINGSERVED	0.0408453	0.0228854	1.78478	19.485	0.0898756	Laribacter_hongkongensis	metaphlan	Buildings served	1	1
ran_pars	NAME	sd__(Intercept	1.65523	NA	NA	NA	NA	Macellibacteroides_fermentans	metaphlan	specific_conductivity	NA	NA
ran_pars	Residual	sd__Observation	2.22388	NA	NA	NA	NA	Macellibacteroides_fermentans	metaphlan	specific_conductivity	NA	NA
fixed	NA	Wastewater Treatment Plant	-1.35154	0.879004	-1.53758	35.2753	0.133074	Pseudomonas_alcaligenes	metaphlan	Wastewater Treatment Plant	1	1
ran_pars	NAME	sd__(Intercept	1.5907	NA	NA	NA	NA	Macellibacteroides_fermentans	metaphlan	turbidity	NA	NA
ran_pars	Residual	sd__Observation	2.19594	NA	NA	NA	NA	Macellibacteroides_fermentans	metaphlan	turbidity	NA	NA
fixed	NA	University Campus	0.273256	0.682783	0.400209	29.4513	0.691891	Pseudomonas_alcaligenes	metaphlan	University Campus	1	1
ran_pars	NAME	sd__(Intercept	1.71638	NA	NA	NA	NA	Macellibacteroides_fermentans	metaphlan	water_temp	NA	NA
ran_pars	Residual	sd__Observation	2.22131	NA	NA	NA	NA	Macellibacteroides_fermentans	metaphlan	water_temp	NA	NA
fixed	NA	Hospital/Medical Campus	-1.88859	0.782985	-2.41204	43.7062	0.0201312	Pseudomonas_alcaligenes	metaphlan	Hospital/Medical Campus	1	1
ran_pars	NAME	sd__(Intercept	1.66399	NA	NA	NA	NA	Macellibacteroides_fermentans	metaphlan	air_temp	NA	NA
ran_pars	Residual	sd__Observation	2.20711	NA	NA	NA	NA	Macellibacteroides_fermentans	metaphlan	air_temp	NA	NA
fixed	NA	Primary/Secondary School	-1.06619	0.605039	-1.76218	35.5114	0.086645	Pseudomonas_alcaligenes	metaphlan	Primary/Secondary School	1	1
ran_pars	NAME	sd__(Intercept	1.52703	NA	NA	NA	NA	Macellibacteroides_fermentans	metaphlan	Buildings served	NA	NA
ran_pars	Residual	sd__Observation	2.12335	NA	NA	NA	NA	Macellibacteroides_fermentans	metaphlan	Buildings served	NA	NA
fixed	NA	POPSIZE	-2.25229e-06	1.20199437089079e-06	-1.87379	23.6512	0.0733665	Pseudomonas_alcaligenes	metaphlan	Population served	1	1
ran_pars	NAME	sd__(Intercept	0.73663	NA	NA	NA	NA	Sphaerotilus_natans	metaphlan	Wastewater Treatment Plant	NA	NA
ran_pars	Residual	sd__Observation	1.51685	NA	NA	NA	NA	Sphaerotilus_natans	metaphlan	Wastewater Treatment Plant	NA	NA
fixed	NA	sars_cov2_copies	2.52736877737295e-07	3.35455860645588e-07	0.753413	720.427	0.451448	Pseudomonas_alcaligenes	metaphlan	sars_cov2_copies	1	1
ran_pars	NAME	sd__(Intercept	0.692063	NA	NA	NA	NA	Sphaerotilus_natans	metaphlan	University Campus	NA	NA
ran_pars	Residual	sd__Observation	1.51603	NA	NA	NA	NA	Sphaerotilus_natans	metaphlan	University Campus	NA	NA
fixed	NA	salinity	-0.0190147	0.0136392	-1.39413	1021.88	0.163583	Pseudomonas_alcaligenes	metaphlan	salinity	1	1
ran_pars	NAME	sd__(Intercept	0.739963	NA	NA	NA	NA	Sphaerotilus_natans	metaphlan	Dormitory	NA	NA
ran_pars	Residual	sd__Observation	1.51685	NA	NA	NA	NA	Sphaerotilus_natans	metaphlan	Dormitory	NA	NA
fixed	NA	ph_field	-0.0680065	0.133893	-0.507918	1026.95	0.61162	Pseudomonas_alcaligenes	metaphlan	ph_field	1	1
ran_pars	NAME	sd__(Intercept	0.737761	NA	NA	NA	NA	Sphaerotilus_natans	metaphlan	Hospital/Medical Campus	NA	NA
ran_pars	Residual	sd__Observation	1.517	NA	NA	NA	NA	Sphaerotilus_natans	metaphlan	Hospital/Medical Campus	NA	NA
fixed	NA	humidity	-0.00871644	0.00713439	-1.22175	1139.45	0.222055	Pseudomonas_alcaligenes	metaphlan	humidity	1	1
ran_pars	NAME	sd__(Intercept	0.72392	NA	NA	NA	NA	Sphaerotilus_natans	metaphlan	Primary/Secondary School	NA	NA
ran_pars	Residual	sd__Observation	1.51678	NA	NA	NA	NA	Sphaerotilus_natans	metaphlan	Primary/Secondary School	NA	NA
fixed	NA	specific_conductivity	-1.35444e-05	9.52342244185261e-06	-1.42222	992.205	0.155278	Pseudomonas_alcaligenes	metaphlan	specific_conductivity	1	1
ran_pars	NAME	sd__(Intercept	0.746339	NA	NA	NA	NA	Sphaerotilus_natans	metaphlan	Population served	NA	NA
ran_pars	Residual	sd__Observation	1.51835	NA	NA	NA	NA	Sphaerotilus_natans	metaphlan	Population served	NA	NA
fixed	NA	turbidity	-0.000889134	0.00048703	-1.82562	1046.55	0.0681919	Pseudomonas_alcaligenes	metaphlan	turbidity	1	1
ran_pars	NAME	sd__(Intercept	0.8353	NA	NA	NA	NA	Sphaerotilus_natans	metaphlan	sars_cov2_copies	NA	NA
ran_pars	Residual	sd__Observation	1.5295	NA	NA	NA	NA	Sphaerotilus_natans	metaphlan	sars_cov2_copies	NA	NA
fixed	NA	water_temp	0.0600375	0.038615	1.55477	747.896	0.120423	Pseudomonas_alcaligenes	metaphlan	water_temp	1	1
ran_pars	NAME	sd__(Intercept	0.812862	NA	NA	NA	NA	Sphaerotilus_natans	metaphlan	salinity	NA	NA
ran_pars	Residual	sd__Observation	1.60247	NA	NA	NA	NA	Sphaerotilus_natans	metaphlan	salinity	NA	NA
fixed	NA	BUILDINGSERVED	-0.0429225	0.0313318	-1.36993	14.6568	0.19133	Pseudomonas_alcaligenes	metaphlan	Buildings served	1	1
ran_pars	NAME	sd__(Intercept	0.786715	NA	NA	NA	NA	Sphaerotilus_natans	metaphlan	ph_field	NA	NA
ran_pars	Residual	sd__Observation	1.58099	NA	NA	NA	NA	Sphaerotilus_natans	metaphlan	ph_field	NA	NA
fixed	NA	Wastewater Treatment Plant	-0.98903	0.912816	-1.08349	38.6851	0.285297	Aeromonas_caviae	metaphlan	Wastewater Treatment Plant	1	1
ran_pars	NAME	sd__(Intercept	0.818533	NA	NA	NA	NA	Sphaerotilus_natans	metaphlan	dissolved_oxygen	NA	NA
ran_pars	Residual	sd__Observation	1.59556	NA	NA	NA	NA	Sphaerotilus_natans	metaphlan	dissolved_oxygen	NA	NA
fixed	NA	University Campus	0.838613	0.666921	1.25744	30.2806	0.218206	Aeromonas_caviae	metaphlan	University Campus	1	1
ran_pars	NAME	sd__(Intercept	0.751936	NA	NA	NA	NA	Sphaerotilus_natans	metaphlan	humidity	NA	NA
ran_pars	Residual	sd__Observation	1.53386	NA	NA	NA	NA	Sphaerotilus_natans	metaphlan	humidity	NA	NA
fixed	NA	Dormitory	-0.293608	0.508642	-0.57724	33.5511	0.567631	Aeromonas_caviae	metaphlan	Dormitory	1	1
ran_pars	NAME	sd__(Intercept	0.81493	NA	NA	NA	NA	Sphaerotilus_natans	metaphlan	specific_conductivity	NA	NA
ran_pars	Residual	sd__Observation	1.60504	NA	NA	NA	NA	Sphaerotilus_natans	metaphlan	specific_conductivity	NA	NA
fixed	NA	Hospital/Medical Campus	-0.798345	0.830406	-0.961391	45.9102	0.341392	Aeromonas_caviae	metaphlan	Hospital/Medical Campus	1	1
ran_pars	NAME	sd__(Intercept	0.802574	NA	NA	NA	NA	Sphaerotilus_natans	metaphlan	turbidity	NA	NA
ran_pars	Residual	sd__Observation	1.59822	NA	NA	NA	NA	Sphaerotilus_natans	metaphlan	turbidity	NA	NA
fixed	NA	Primary/Secondary School	0.627416	0.622993	1.0071	36.7519	0.320471	Aeromonas_caviae	metaphlan	Primary/Secondary School	1	1
ran_pars	NAME	sd__(Intercept	0.808231	NA	NA	NA	NA	Sphaerotilus_natans	metaphlan	water_temp	NA	NA
ran_pars	Residual	sd__Observation	1.5971	NA	NA	NA	NA	Sphaerotilus_natans	metaphlan	water_temp	NA	NA
fixed	NA	POPSIZE	-7.84552e-07	1.2698427954891e-06	-0.617834	25.0834	0.542254	Aeromonas_caviae	metaphlan	Population served	1	1
ran_pars	NAME	sd__(Intercept	0.742781	NA	NA	NA	NA	Sphaerotilus_natans	metaphlan	air_temp	NA	NA
ran_pars	Residual	sd__Observation	1.53608	NA	NA	NA	NA	Sphaerotilus_natans	metaphlan	air_temp	NA	NA
fixed	NA	sars_cov2_copies	-5.53628e-07	3.68599271724352e-07	-1.50198	727.359	0.133537	Aeromonas_caviae	metaphlan	sars_cov2_copies	1	1
ran_pars	NAME	sd__(Intercept	0.860331	NA	NA	NA	NA	Sphaerotilus_natans	metaphlan	Buildings served	NA	NA
ran_pars	Residual	sd__Observation	1.73391	NA	NA	NA	NA	Sphaerotilus_natans	metaphlan	Buildings served	NA	NA
fixed	NA	salinity	0.000550858	0.0140743	0.0391393	1006.29	0.968787	Aeromonas_caviae	metaphlan	salinity	1	1
ran_pars	NAME	sd__(Intercept	1.37464	NA	NA	NA	NA	Acetoanaerobium_noterae	metaphlan	Wastewater Treatment Plant	NA	NA
ran_pars	Residual	sd__Observation	2.03918	NA	NA	NA	NA	Acetoanaerobium_noterae	metaphlan	Wastewater Treatment Plant	NA	NA
fixed	NA	ph_field	0.0136935	0.138326	0.0989943	1011.4	0.921162	Aeromonas_caviae	metaphlan	ph_field	1	1
ran_pars	NAME	sd__(Intercept	1.32478	NA	NA	NA	NA	Acetoanaerobium_noterae	metaphlan	University Campus	NA	NA
ran_pars	Residual	sd__Observation	2.03938	NA	NA	NA	NA	Acetoanaerobium_noterae	metaphlan	University Campus	NA	NA
fixed	NA	dissolved_oxygen	0.0322175	0.0590158	0.545913	776.817	0.585283	Aeromonas_caviae	metaphlan	dissolved_oxygen	1	1
ran_pars	NAME	sd__(Intercept	1.37037	NA	NA	NA	NA	Acetoanaerobium_noterae	metaphlan	Dormitory	NA	NA
ran_pars	Residual	sd__Observation	2.03931	NA	NA	NA	NA	Acetoanaerobium_noterae	metaphlan	Dormitory	NA	NA
fixed	NA	humidity	-0.0162703	0.0074045	-2.19736	1140.69	0.0281953	Aeromonas_caviae	metaphlan	humidity	1	1
ran_pars	NAME	sd__(Intercept	1.34763	NA	NA	NA	NA	Acetoanaerobium_noterae	metaphlan	Hospital/Medical Campus	NA	NA
ran_pars	Residual	sd__Observation	2.03922	NA	NA	NA	NA	Acetoanaerobium_noterae	metaphlan	Hospital/Medical Campus	NA	NA
fixed	NA	specific_conductivity	-1.35553e-06	9.82859811737213e-06	-0.137917	964.078	0.890335	Aeromonas_caviae	metaphlan	specific_conductivity	1	1
ran_pars	NAME	sd__(Intercept	1.39388	NA	NA	NA	NA	Acetoanaerobium_noterae	metaphlan	Primary/Secondary School	NA	NA
ran_pars	Residual	sd__Observation	2.03937	NA	NA	NA	NA	Acetoanaerobium_noterae	metaphlan	Primary/Secondary School	NA	NA
fixed	NA	turbidity	-3.18642e-05	0.000504561	-0.0631522	1049.06	0.949657	Aeromonas_caviae	metaphlan	turbidity	1	1
ran_pars	NAME	sd__(Intercept	1.37463	NA	NA	NA	NA	Acetoanaerobium_noterae	metaphlan	Population served	NA	NA
ran_pars	Residual	sd__Observation	2.03857	NA	NA	NA	NA	Acetoanaerobium_noterae	metaphlan	Population served	NA	NA
fixed	NA	water_temp	-0.0396838	0.0395322	-1.00384	658.306	0.315826	Aeromonas_caviae	metaphlan	water_temp	1	1
ran_pars	NAME	sd__(Intercept	1.3884	NA	NA	NA	NA	Acetoanaerobium_noterae	metaphlan	sars_cov2_copies	NA	NA
ran_pars	Residual	sd__Observation	2.13745	NA	NA	NA	NA	Acetoanaerobium_noterae	metaphlan	sars_cov2_copies	NA	NA
fixed	NA	air_temp	-0.00317592	0.0184109	-0.172502	1132.05	0.863074	Aeromonas_caviae	metaphlan	air_temp	1	1
ran_pars	NAME	sd__(Intercept	1.37183	NA	NA	NA	NA	Acetoanaerobium_noterae	metaphlan	salinity	NA	NA
ran_pars	Residual	sd__Observation	2.05046	NA	NA	NA	NA	Acetoanaerobium_noterae	metaphlan	salinity	NA	NA
fixed	NA	BUILDINGSERVED	0.0301704	0.0338358	0.89167	16.1485	0.385664	Aeromonas_caviae	metaphlan	Buildings served	1	1
ran_pars	NAME	sd__(Intercept	1.37148	NA	NA	NA	NA	Acetoanaerobium_noterae	metaphlan	ph_field	NA	NA
ran_pars	Residual	sd__Observation	2.05045	NA	NA	NA	NA	Acetoanaerobium_noterae	metaphlan	ph_field	NA	NA
fixed	NA	Wastewater Treatment Plant	-0.167104	0.163734	-1.02058	13.0879	0.325948	Comamonas_aquatica	metaphlan	Wastewater Treatment Plant	1	1
ran_pars	NAME	sd__(Intercept	1.25104	NA	NA	NA	NA	Acetoanaerobium_noterae	metaphlan	dissolved_oxygen	NA	NA
ran_pars	Residual	sd__Observation	2.0425	NA	NA	NA	NA	Acetoanaerobium_noterae	metaphlan	dissolved_oxygen	NA	NA
fixed	NA	University Campus	-0.0283277	0.120428	-0.235225	15.2046	0.817172	Comamonas_aquatica	metaphlan	University Campus	1	1
ran_pars	NAME	sd__(Intercept	1.35446	NA	NA	NA	NA	Acetoanaerobium_noterae	metaphlan	humidity	NA	NA
ran_pars	Residual	sd__Observation	2.01264	NA	NA	NA	NA	Acetoanaerobium_noterae	metaphlan	humidity	NA	NA
fixed	NA	Dormitory	-0.0948032	0.0929105	-1.02037	17.7378	0.321269	Comamonas_aquatica	metaphlan	Dormitory	1	1
ran_pars	NAME	sd__(Intercept	1.36686	NA	NA	NA	NA	Acetoanaerobium_noterae	metaphlan	specific_conductivity	NA	NA
ran_pars	Residual	sd__Observation	2.04004	NA	NA	NA	NA	Acetoanaerobium_noterae	metaphlan	specific_conductivity	NA	NA
fixed	NA	Hospital/Medical Campus	-0.111788	0.160602	-0.696055	19.2201	0.494726	Comamonas_aquatica	metaphlan	Hospital/Medical Campus	1	1
ran_pars	NAME	sd__(Intercept	1.31888	NA	NA	NA	NA	Acetoanaerobium_noterae	metaphlan	turbidity	NA	NA
ran_pars	Residual	sd__Observation	2.01966	NA	NA	NA	NA	Acetoanaerobium_noterae	metaphlan	turbidity	NA	NA
fixed	NA	POPSIZE	-2.01345e-07	2.09114086860668e-07	-0.962849	10.9042	0.35649	Comamonas_aquatica	metaphlan	Population served	1	1
ran_pars	NAME	sd__(Intercept	1.4731	NA	NA	NA	NA	Acetoanaerobium_noterae	metaphlan	water_temp	NA	NA
ran_pars	Residual	sd__Observation	2.03291	NA	NA	NA	NA	Acetoanaerobium_noterae	metaphlan	water_temp	NA	NA
fixed	NA	sars_cov2_copies	-8.76736e-08	1.05687196990985e-07	-0.829558	740	0.407056	Comamonas_aquatica	metaphlan	sars_cov2_copies	1	1
ran_pars	NAME	sd__(Intercept	1.41243	NA	NA	NA	NA	Acetoanaerobium_noterae	metaphlan	air_temp	NA	NA
ran_pars	Residual	sd__Observation	1.98528	NA	NA	NA	NA	Acetoanaerobium_noterae	metaphlan	air_temp	NA	NA
fixed	NA	salinity	-0.00329417	0.00306153	-1.07599	1045	0.282181	Comamonas_aquatica	metaphlan	salinity	1	1
ran_pars	NAME	sd__(Intercept	1.32846	NA	NA	NA	NA	Acetoanaerobium_noterae	metaphlan	Buildings served	NA	NA
ran_pars	Residual	sd__Observation	1.999	NA	NA	NA	NA	Acetoanaerobium_noterae	metaphlan	Buildings served	NA	NA
fixed	NA	ph_field	0.0539492	0.0319615	1.68795	1050	0.0917186	Comamonas_aquatica	metaphlan	ph_field	1	1
ran_pars	NAME	sd__(Intercept	1.37753	NA	NA	NA	NA	Aliarcobacter_cryaerophilus	metaphlan	Wastewater Treatment Plant	NA	NA
ran_pars	Residual	sd__Observation	3.13125	NA	NA	NA	NA	Aliarcobacter_cryaerophilus	metaphlan	Wastewater Treatment Plant	NA	NA
fixed	NA	dissolved_oxygen	-0.0019004	0.0115471	-0.164578	1051	0.869308	Comamonas_aquatica	metaphlan	dissolved_oxygen	1	1
ran_pars	NAME	sd__(Intercept	1.3782	NA	NA	NA	NA	Aliarcobacter_cryaerophilus	metaphlan	University Campus	NA	NA
ran_pars	Residual	sd__Observation	3.13137	NA	NA	NA	NA	Aliarcobacter_cryaerophilus	metaphlan	University Campus	NA	NA
fixed	NA	specific_conductivity	-2.39122e-06	2.05957317870166e-06	-1.16103	1041	0.245898	Comamonas_aquatica	metaphlan	specific_conductivity	1	1
ran_pars	NAME	sd__(Intercept	1.32785	NA	NA	NA	NA	Aliarcobacter_cryaerophilus	metaphlan	Dormitory	NA	NA
ran_pars	Residual	sd__Observation	3.13007	NA	NA	NA	NA	Aliarcobacter_cryaerophilus	metaphlan	Dormitory	NA	NA
fixed	NA	turbidity	-5.26801e-05	0.000133247	-0.395356	1052	0.69266	Comamonas_aquatica	metaphlan	turbidity	1	1
ran_pars	NAME	sd__(Intercept	1.34382	NA	NA	NA	NA	Aliarcobacter_cryaerophilus	metaphlan	Hospital/Medical Campus	NA	NA
ran_pars	Residual	sd__Observation	3.13128	NA	NA	NA	NA	Aliarcobacter_cryaerophilus	metaphlan	Hospital/Medical Campus	NA	NA
fixed	NA	water_temp	-0.005584	0.00745099	-0.74943	36.7737	0.458365	Comamonas_aquatica	metaphlan	water_temp	1	1
ran_pars	NAME	sd__(Intercept	1.2302	NA	NA	NA	NA	Aliarcobacter_cryaerophilus	metaphlan	Primary/Secondary School	NA	NA
ran_pars	Residual	sd__Observation	3.13145	NA	NA	NA	NA	Aliarcobacter_cryaerophilus	metaphlan	Primary/Secondary School	NA	NA
fixed	NA	air_temp	-0.00984204	0.00584724	-1.68319	1140.15	0.0926115	Comamonas_aquatica	metaphlan	air_temp	1	1
ran_pars	NAME	sd__(Intercept	1.39386	NA	NA	NA	NA	Aliarcobacter_cryaerophilus	metaphlan	Population served	NA	NA
ran_pars	Residual	sd__Observation	3.13348	NA	NA	NA	NA	Aliarcobacter_cryaerophilus	metaphlan	Population served	NA	NA
fixed	NA	BUILDINGSERVED	0.0019204	0.00285069	0.673661	811	0.500719	Comamonas_aquatica	metaphlan	Buildings served	1	1
ran_pars	NAME	sd__(Intercept	1.15406	NA	NA	NA	NA	Aliarcobacter_cryaerophilus	metaphlan	sars_cov2_copies	NA	NA
ran_pars	Residual	sd__Observation	2.97141	NA	NA	NA	NA	Aliarcobacter_cryaerophilus	metaphlan	sars_cov2_copies	NA	NA
fixed	NA	Wastewater Treatment Plant	-1.08357	0.635321	-1.70555	30.5495	0.0982416	Acinetobacter_towneri	metaphlan	Wastewater Treatment Plant	1	1
ran_pars	NAME	sd__(Intercept	1.26563	NA	NA	NA	NA	Aliarcobacter_cryaerophilus	metaphlan	salinity	NA	NA
ran_pars	Residual	sd__Observation	3.17494	NA	NA	NA	NA	Aliarcobacter_cryaerophilus	metaphlan	salinity	NA	NA
fixed	NA	University Campus	0.781602	0.469364	1.66524	31.5946	0.105753	Acinetobacter_towneri	metaphlan	University Campus	1	1
ran_pars	NAME	sd__(Intercept	1.34799	NA	NA	NA	NA	Aliarcobacter_cryaerophilus	metaphlan	ph_field	NA	NA
ran_pars	Residual	sd__Observation	3.16597	NA	NA	NA	NA	Aliarcobacter_cryaerophilus	metaphlan	ph_field	NA	NA
fixed	NA	Dormitory	0.44312	0.356591	1.24266	32.9413	0.222768	Acinetobacter_towneri	metaphlan	Dormitory	1	1
ran_pars	NAME	sd__(Intercept	1.17626	NA	NA	NA	NA	Aliarcobacter_cryaerophilus	metaphlan	dissolved_oxygen	NA	NA
ran_pars	Residual	sd__Observation	3.16645	NA	NA	NA	NA	Aliarcobacter_cryaerophilus	metaphlan	dissolved_oxygen	NA	NA
fixed	NA	Hospital/Medical Campus	-0.240338	0.617561	-0.389174	42.6138	0.699086	Acinetobacter_towneri	metaphlan	Hospital/Medical Campus	1	1
ran_pars	NAME	sd__(Intercept	1.39546	NA	NA	NA	NA	Aliarcobacter_cryaerophilus	metaphlan	humidity	NA	NA
ran_pars	Residual	sd__Observation	3.11341	NA	NA	NA	NA	Aliarcobacter_cryaerophilus	metaphlan	humidity	NA	NA
fixed	NA	Primary/Secondary School	-0.792071	0.440787	-1.79695	46.5937	0.0788273	Acinetobacter_towneri	metaphlan	Primary/Secondary School	1	1
ran_pars	NAME	sd__(Intercept	1.25402	NA	NA	NA	NA	Aliarcobacter_cryaerophilus	metaphlan	specific_conductivity	NA	NA
ran_pars	Residual	sd__Observation	3.17348	NA	NA	NA	NA	Aliarcobacter_cryaerophilus	metaphlan	specific_conductivity	NA	NA
fixed	NA	POPSIZE	-1.20842e-06	8.33564068505518e-07	-1.4497	22.8273	0.160742	Acinetobacter_towneri	metaphlan	Population served	1	1
ran_pars	NAME	sd__(Intercept	1.30753	NA	NA	NA	NA	Aliarcobacter_cryaerophilus	metaphlan	turbidity	NA	NA
ran_pars	Residual	sd__Observation	3.17044	NA	NA	NA	NA	Aliarcobacter_cryaerophilus	metaphlan	turbidity	NA	NA
fixed	NA	sars_cov2_copies	9.67888068154441e-08	3.48494283180875e-07	0.277734	731.816	0.781295	Acinetobacter_towneri	metaphlan	sars_cov2_copies	1	1
ran_pars	NAME	sd__(Intercept	1.52382	NA	NA	NA	NA	Aliarcobacter_cryaerophilus	metaphlan	water_temp	NA	NA
ran_pars	Residual	sd__Observation	3.14994	NA	NA	NA	NA	Aliarcobacter_cryaerophilus	metaphlan	water_temp	NA	NA
fixed	NA	salinity	-0.00995393	0.0133451	-0.745887	838.408	0.455945	Acinetobacter_towneri	metaphlan	salinity	1	1
ran_pars	NAME	sd__(Intercept	1.42418	NA	NA	NA	NA	Aliarcobacter_cryaerophilus	metaphlan	air_temp	NA	NA
ran_pars	Residual	sd__Observation	3.10503	NA	NA	NA	NA	Aliarcobacter_cryaerophilus	metaphlan	air_temp	NA	NA
fixed	NA	dissolved_oxygen	0.0299901	0.055011	0.545166	537.512	0.585865	Acinetobacter_towneri	metaphlan	dissolved_oxygen	1	1
ran_pars	NAME	sd__(Intercept	1.36584	NA	NA	NA	NA	Aliarcobacter_cryaerophilus	metaphlan	Buildings served	NA	NA
ran_pars	Residual	sd__Observation	3.16665	NA	NA	NA	NA	Aliarcobacter_cryaerophilus	metaphlan	Buildings served	NA	NA
fixed	NA	specific_conductivity	-7.09365e-06	9.28969153285448e-06	-0.763604	736.625	0.445348	Acinetobacter_towneri	metaphlan	specific_conductivity	1	1
ran_pars	NAME	sd__(Intercept	0.5954	NA	NA	NA	NA	Uruburuella_suis	metaphlan	Wastewater Treatment Plant	NA	NA
ran_pars	Residual	sd__Observation	1.45702	NA	NA	NA	NA	Uruburuella_suis	metaphlan	Wastewater Treatment Plant	NA	NA
fixed	NA	turbidity	-0.000274043	0.000484771	-0.565305	1051.73	0.571987	Acinetobacter_towneri	metaphlan	turbidity	1	1
ran_pars	NAME	sd__(Intercept	0.601472	NA	NA	NA	NA	Uruburuella_suis	metaphlan	University Campus	NA	NA
ran_pars	Residual	sd__Observation	1.457	NA	NA	NA	NA	Uruburuella_suis	metaphlan	University Campus	NA	NA
fixed	NA	BUILDINGSERVED	0.021253	0.0230869	0.920565	15.8892	0.371043	Acinetobacter_towneri	metaphlan	Buildings served	1	1
ran_pars	NAME	sd__(Intercept	0.609107	NA	NA	NA	NA	Uruburuella_suis	metaphlan	Dormitory	NA	NA
ran_pars	Residual	sd__Observation	1.45698	NA	NA	NA	NA	Uruburuella_suis	metaphlan	Dormitory	NA	NA
fixed	NA	Wastewater Treatment Plant	-1.41464	0.869833	-1.62634	43.8337	0.111047	Pseudomonas_fluvialis	metaphlan	Wastewater Treatment Plant	1	1
ran_pars	NAME	sd__(Intercept	0.565963	NA	NA	NA	NA	Uruburuella_suis	metaphlan	Hospital/Medical Campus	NA	NA
ran_pars	Residual	sd__Observation	1.45814	NA	NA	NA	NA	Uruburuella_suis	metaphlan	Hospital/Medical Campus	NA	NA
fixed	NA	University Campus	1.03982	0.650482	1.59854	30.3548	0.120283	Pseudomonas_fluvialis	metaphlan	University Campus	1	1
ran_pars	NAME	sd__(Intercept	0.607271	NA	NA	NA	NA	Uruburuella_suis	metaphlan	Primary/Secondary School	NA	NA
ran_pars	Residual	sd__Observation	1.45709	NA	NA	NA	NA	Uruburuella_suis	metaphlan	Primary/Secondary School	NA	NA
fixed	NA	Dormitory	-0.227541	0.504682	-0.45086	35.3419	0.654845	Pseudomonas_fluvialis	metaphlan	Dormitory	1	1
ran_pars	NAME	sd__(Intercept	0.603317	NA	NA	NA	NA	Uruburuella_suis	metaphlan	Population served	NA	NA
ran_pars	Residual	sd__Observation	1.45849	NA	NA	NA	NA	Uruburuella_suis	metaphlan	Population served	NA	NA
fixed	NA	Hospital/Medical Campus	-1.41464	0.774579	-1.82633	47.7325	0.0740577	Pseudomonas_fluvialis	metaphlan	Hospital/Medical Campus	1	1
ran_pars	NAME	sd__(Intercept	0.586818	NA	NA	NA	NA	Uruburuella_suis	metaphlan	sars_cov2_copies	NA	NA
ran_pars	Residual	sd__Observation	1.49026	NA	NA	NA	NA	Uruburuella_suis	metaphlan	sars_cov2_copies	NA	NA
fixed	NA	Primary/Secondary School	0.989734	0.601624	1.6451	35.9724	0.108661	Pseudomonas_fluvialis	metaphlan	Primary/Secondary School	1	1
ran_pars	NAME	sd__(Intercept	0.668518	NA	NA	NA	NA	Uruburuella_suis	metaphlan	salinity	NA	NA
ran_pars	Residual	sd__Observation	1.42804	NA	NA	NA	NA	Uruburuella_suis	metaphlan	salinity	NA	NA
fixed	NA	POPSIZE	-1.63844e-06	1.26965496679619e-06	-1.29046	26.5983	0.207997	Pseudomonas_fluvialis	metaphlan	Population served	1	1
ran_pars	NAME	sd__(Intercept	0.665766	NA	NA	NA	NA	Uruburuella_suis	metaphlan	ph_field	NA	NA
ran_pars	Residual	sd__Observation	1.44445	NA	NA	NA	NA	Uruburuella_suis	metaphlan	ph_field	NA	NA
fixed	NA	sars_cov2_copies	-2.7123e-07	2.82400151842779e-07	-0.960447	723.093	0.337151	Pseudomonas_fluvialis	metaphlan	sars_cov2_copies	1	1
ran_pars	NAME	sd__(Intercept	0.665152	NA	NA	NA	NA	Uruburuella_suis	metaphlan	dissolved_oxygen	NA	NA
ran_pars	Residual	sd__Observation	1.4439	NA	NA	NA	NA	Uruburuella_suis	metaphlan	dissolved_oxygen	NA	NA
fixed	NA	salinity	-0.00848531	0.0112507	-0.754205	1038.88	0.450897	Pseudomonas_fluvialis	metaphlan	salinity	1	1
ran_pars	NAME	sd__(Intercept	0.61413	NA	NA	NA	NA	Uruburuella_suis	metaphlan	humidity	NA	NA
ran_pars	Residual	sd__Observation	1.47328	NA	NA	NA	NA	Uruburuella_suis	metaphlan	humidity	NA	NA
fixed	NA	ph_field	-0.0321841	0.110223	-0.291992	1037.5	0.770351	Pseudomonas_fluvialis	metaphlan	ph_field	1	1
ran_pars	NAME	sd__(Intercept	0.668334	NA	NA	NA	NA	Uruburuella_suis	metaphlan	specific_conductivity	NA	NA
ran_pars	Residual	sd__Observation	1.43085	NA	NA	NA	NA	Uruburuella_suis	metaphlan	specific_conductivity	NA	NA
fixed	NA	dissolved_oxygen	0.0482767	0.0476254	1.01368	912.715	0.311006	Pseudomonas_fluvialis	metaphlan	dissolved_oxygen	1	1
ran_pars	NAME	sd__(Intercept	0.666153	NA	NA	NA	NA	Uruburuella_suis	metaphlan	turbidity	NA	NA
ran_pars	Residual	sd__Observation	1.44293	NA	NA	NA	NA	Uruburuella_suis	metaphlan	turbidity	NA	NA
fixed	NA	humidity	-0.0123908	0.00606443	-2.0432	1134.2	0.0412634	Pseudomonas_fluvialis	metaphlan	humidity	1	1
ran_pars	NAME	sd__(Intercept	0.667269	NA	NA	NA	NA	Uruburuella_suis	metaphlan	water_temp	NA	NA
ran_pars	Residual	sd__Observation	1.44289	NA	NA	NA	NA	Uruburuella_suis	metaphlan	water_temp	NA	NA
fixed	NA	specific_conductivity	-8.58046e-06	7.88297413249864e-06	-1.08848	1022.57	0.27664	Pseudomonas_fluvialis	metaphlan	specific_conductivity	1	1
ran_pars	NAME	sd__(Intercept	0.613053	NA	NA	NA	NA	Uruburuella_suis	metaphlan	air_temp	NA	NA
ran_pars	Residual	sd__Observation	1.47334	NA	NA	NA	NA	Uruburuella_suis	metaphlan	air_temp	NA	NA
fixed	NA	turbidity	0.00036016	0.000401073	0.897991	1044.1	0.369397	Pseudomonas_fluvialis	metaphlan	turbidity	1	1
ran_pars	NAME	sd__(Intercept	0.536633	NA	NA	NA	NA	Uruburuella_suis	metaphlan	Buildings served	NA	NA
ran_pars	Residual	sd__Observation	1.34821	NA	NA	NA	NA	Uruburuella_suis	metaphlan	Buildings served	NA	NA
fixed	NA	BUILDINGSERVED	0.0636648	0.0284411	2.23847	13.1411	0.0431135	Pseudomonas_fluvialis	metaphlan	Buildings served	1	1
ran_pars	NAME	sd__(Intercept	0.692579	NA	NA	NA	NA	Zoogloea_ramigera	metaphlan	Wastewater Treatment Plant	NA	NA
ran_pars	Residual	sd__Observation	1.37709	NA	NA	NA	NA	Zoogloea_ramigera	metaphlan	Wastewater Treatment Plant	NA	NA
fixed	NA	Wastewater Treatment Plant	-0.128128	0.139658	-0.91744	22.5685	0.368613	Pseudomonas_sp_A_1	metaphlan	Wastewater Treatment Plant	1	1
ran_pars	NAME	sd__(Intercept	0.691461	NA	NA	NA	NA	Zoogloea_ramigera	metaphlan	University Campus	NA	NA
ran_pars	Residual	sd__Observation	1.37725	NA	NA	NA	NA	Zoogloea_ramigera	metaphlan	University Campus	NA	NA
fixed	NA	University Campus	0.260909	0.0856691	3.04554	23.1618	0.00571186	Pseudomonas_sp_A_1	metaphlan	University Campus	0.594033	1
ran_pars	NAME	sd__(Intercept	0.692792	NA	NA	NA	NA	Zoogloea_ramigera	metaphlan	Dormitory	NA	NA
ran_pars	Residual	sd__Observation	1.37732	NA	NA	NA	NA	Zoogloea_ramigera	metaphlan	Dormitory	NA	NA
fixed	NA	Dormitory	-0.069681	0.0785948	-0.886586	28.9699	0.382603	Pseudomonas_sp_A_1	metaphlan	Dormitory	1	1
ran_pars	NAME	sd__(Intercept	0.684872	NA	NA	NA	NA	Zoogloea_ramigera	metaphlan	Hospital/Medical Campus	NA	NA
ran_pars	Residual	sd__Observation	1.37706	NA	NA	NA	NA	Zoogloea_ramigera	metaphlan	Hospital/Medical Campus	NA	NA
fixed	NA	Hospital/Medical Campus	-0.128776	0.136378	-0.944262	31.1447	0.352304	Pseudomonas_sp_A_1	metaphlan	Hospital/Medical Campus	1	1
ran_pars	NAME	sd__(Intercept	0.674214	NA	NA	NA	NA	Zoogloea_ramigera	metaphlan	Primary/Secondary School	NA	NA
ran_pars	Residual	sd__Observation	1.37715	NA	NA	NA	NA	Zoogloea_ramigera	metaphlan	Primary/Secondary School	NA	NA
fixed	NA	Primary/Secondary School	-0.0158283	0.108217	-0.146264	60.455	0.8842	Pseudomonas_sp_A_1	metaphlan	Primary/Secondary School	1	1
ran_pars	NAME	sd__(Intercept	0.704892	NA	NA	NA	NA	Zoogloea_ramigera	metaphlan	Population served	NA	NA
ran_pars	Residual	sd__Observation	1.37829	NA	NA	NA	NA	Zoogloea_ramigera	metaphlan	Population served	NA	NA
fixed	NA	POPSIZE	-1.53694e-07	1.75929863485365e-07	-0.873608	19.1913	0.393133	Pseudomonas_sp_A_1	metaphlan	Population served	1	1
ran_pars	NAME	sd__(Intercept	0.568874	NA	NA	NA	NA	Zoogloea_ramigera	metaphlan	sars_cov2_copies	NA	NA
ran_pars	Residual	sd__Observation	1.45695	NA	NA	NA	NA	Zoogloea_ramigera	metaphlan	sars_cov2_copies	NA	NA
fixed	NA	sars_cov2_copies	-1.11877e-07	1.19204207537205e-07	-0.938533	739.332	0.348277	Pseudomonas_sp_A_1	metaphlan	sars_cov2_copies	1	1
ran_pars	NAME	sd__(Intercept	0.568473	NA	NA	NA	NA	Zoogloea_ramigera	metaphlan	salinity	NA	NA
ran_pars	Residual	sd__Observation	1.34537	NA	NA	NA	NA	Zoogloea_ramigera	metaphlan	salinity	NA	NA
fixed	NA	salinity	-0.00339981	0.00388908	-0.874194	527.717	0.382411	Pseudomonas_sp_A_1	metaphlan	salinity	1	1
ran_pars	NAME	sd__(Intercept	0.526647	NA	NA	NA	NA	Zoogloea_ramigera	metaphlan	ph_field	NA	NA
ran_pars	Residual	sd__Observation	1.32077	NA	NA	NA	NA	Zoogloea_ramigera	metaphlan	ph_field	NA	NA
fixed	NA	dissolved_oxygen	-0.00164535	0.0156502	-0.105133	264.714	0.91635	Pseudomonas_sp_A_1	metaphlan	dissolved_oxygen	1	1
ran_pars	NAME	sd__(Intercept	0.572251	NA	NA	NA	NA	Zoogloea_ramigera	metaphlan	dissolved_oxygen	NA	NA
ran_pars	Residual	sd__Observation	1.34173	NA	NA	NA	NA	Zoogloea_ramigera	metaphlan	dissolved_oxygen	NA	NA
fixed	NA	humidity	-0.00398363	0.00217639	-1.83039	1073.56	0.0674695	Pseudomonas_sp_A_1	metaphlan	humidity	1	1
ran_pars	NAME	sd__(Intercept	0.687178	NA	NA	NA	NA	Zoogloea_ramigera	metaphlan	humidity	NA	NA
ran_pars	Residual	sd__Observation	1.3912	NA	NA	NA	NA	Zoogloea_ramigera	metaphlan	humidity	NA	NA
fixed	NA	specific_conductivity	-2.56697e-06	2.690871379964e-06	-0.953954	423.077	0.340652	Pseudomonas_sp_A_1	metaphlan	specific_conductivity	1	1
ran_pars	NAME	sd__(Intercept	0.568236	NA	NA	NA	NA	Zoogloea_ramigera	metaphlan	specific_conductivity	NA	NA
ran_pars	Residual	sd__Observation	1.34793	NA	NA	NA	NA	Zoogloea_ramigera	metaphlan	specific_conductivity	NA	NA
fixed	NA	turbidity	-0.000109944	0.000144675	-0.759939	1034.04	0.447464	Pseudomonas_sp_A_1	metaphlan	turbidity	1	1
ran_pars	NAME	sd__(Intercept	0.57029	NA	NA	NA	NA	Zoogloea_ramigera	metaphlan	turbidity	NA	NA
ran_pars	Residual	sd__Observation	1.34128	NA	NA	NA	NA	Zoogloea_ramigera	metaphlan	turbidity	NA	NA
fixed	NA	water_temp	-0.0113911	0.0103652	-1.09897	228.185	0.272938	Pseudomonas_sp_A_1	metaphlan	water_temp	1	1
ran_pars	NAME	sd__(Intercept	0.559135	NA	NA	NA	NA	Zoogloea_ramigera	metaphlan	water_temp	NA	NA
ran_pars	Residual	sd__Observation	1.33705	NA	NA	NA	NA	Zoogloea_ramigera	metaphlan	water_temp	NA	NA
fixed	NA	air_temp	-0.00738449	0.00546698	-1.35074	1139.85	0.177046	Pseudomonas_sp_A_1	metaphlan	air_temp	1	1
ran_pars	NAME	sd__(Intercept	0.697744	NA	NA	NA	NA	Zoogloea_ramigera	metaphlan	air_temp	NA	NA
ran_pars	Residual	sd__Observation	1.39507	NA	NA	NA	NA	Zoogloea_ramigera	metaphlan	air_temp	NA	NA
fixed	NA	Wastewater Treatment Plant	-0.581999	0.372721	-1.56149	30.8542	0.128609	Acidovorax_caeni	metaphlan	Wastewater Treatment Plant	1	1
ran_pars	NAME	sd__(Intercept	0.601715	NA	NA	NA	NA	Zoogloea_ramigera	metaphlan	Buildings served	NA	NA
ran_pars	Residual	sd__Observation	1.4646	NA	NA	NA	NA	Zoogloea_ramigera	metaphlan	Buildings served	NA	NA
fixed	NA	University Campus	0.663419	0.253093	2.62125	32.1943	0.0132653	Acidovorax_caeni	metaphlan	University Campus	1	1
ran_pars	NAME	sd__(Intercept	0.877838	NA	NA	NA	NA	Alistipes_putredinis	metaphlan	Wastewater Treatment Plant	NA	NA
ran_pars	Residual	sd__Observation	2.55666	NA	NA	NA	NA	Alistipes_putredinis	metaphlan	Wastewater Treatment Plant	NA	NA
fixed	NA	Dormitory	0.0573924	0.215079	0.266844	36.4708	0.791093	Acidovorax_caeni	metaphlan	Dormitory	1	1
ran_pars	NAME	sd__(Intercept	0.930914	NA	NA	NA	NA	Alistipes_putredinis	metaphlan	University Campus	NA	NA
ran_pars	Residual	sd__Observation	2.55733	NA	NA	NA	NA	Alistipes_putredinis	metaphlan	University Campus	NA	NA
fixed	NA	Hospital/Medical Campus	-0.389498	0.360465	-1.08054	42.8656	0.285943	Acidovorax_caeni	metaphlan	Hospital/Medical Campus	1	1
ran_pars	NAME	sd__(Intercept	0.764239	NA	NA	NA	NA	Alistipes_putredinis	metaphlan	Dormitory	NA	NA
ran_pars	Residual	sd__Observation	2.55397	NA	NA	NA	NA	Alistipes_putredinis	metaphlan	Dormitory	NA	NA
fixed	NA	Primary/Secondary School	-0.246039	0.27127	-0.906988	53.9161	0.368449	Acidovorax_caeni	metaphlan	Primary/Secondary School	1	1
ran_pars	NAME	sd__(Intercept	0.992178	NA	NA	NA	NA	Alistipes_putredinis	metaphlan	Hospital/Medical Campus	NA	NA
ran_pars	Residual	sd__Observation	2.55684	NA	NA	NA	NA	Alistipes_putredinis	metaphlan	Hospital/Medical Campus	NA	NA
fixed	NA	POPSIZE	-6.92482e-07	4.8110537950572e-07	-1.43936	24.2033	0.162859	Acidovorax_caeni	metaphlan	Population served	1	1
ran_pars	NAME	sd__(Intercept	0.962009	NA	NA	NA	NA	Alistipes_putredinis	metaphlan	Primary/Secondary School	NA	NA
ran_pars	Residual	sd__Observation	2.55654	NA	NA	NA	NA	Alistipes_putredinis	metaphlan	Primary/Secondary School	NA	NA
fixed	NA	sars_cov2_copies	-1.97112e-07	2.37443474421231e-07	-0.830142	735.397	0.406728	Acidovorax_caeni	metaphlan	sars_cov2_copies	1	1
ran_pars	NAME	sd__(Intercept	0.888008	NA	NA	NA	NA	Alistipes_putredinis	metaphlan	Population served	NA	NA
ran_pars	Residual	sd__Observation	2.55938	NA	NA	NA	NA	Alistipes_putredinis	metaphlan	Population served	NA	NA
fixed	NA	salinity	0.000724832	0.00872704	0.0830559	813.406	0.933828	Acidovorax_caeni	metaphlan	salinity	1	1
ran_pars	NAME	sd__(Intercept	1.17792	NA	NA	NA	NA	Alistipes_putredinis	metaphlan	sars_cov2_copies	NA	NA
ran_pars	Residual	sd__Observation	2.55413	NA	NA	NA	NA	Alistipes_putredinis	metaphlan	sars_cov2_copies	NA	NA
fixed	NA	ph_field	0.00379886	0.0858259	0.0442624	897.745	0.964705	Acidovorax_caeni	metaphlan	ph_field	1	1
ran_pars	NAME	sd__(Intercept	0.982965	NA	NA	NA	NA	Alistipes_putredinis	metaphlan	salinity	NA	NA
ran_pars	Residual	sd__Observation	2.60798	NA	NA	NA	NA	Alistipes_putredinis	metaphlan	salinity	NA	NA
fixed	NA	dissolved_oxygen	-0.0201111	0.0356173	-0.564645	479.895	0.572579	Acidovorax_caeni	metaphlan	dissolved_oxygen	1	1
ran_pars	NAME	sd__(Intercept	0.979837	NA	NA	NA	NA	Alistipes_putredinis	metaphlan	ph_field	NA	NA
ran_pars	Residual	sd__Observation	2.60172	NA	NA	NA	NA	Alistipes_putredinis	metaphlan	ph_field	NA	NA
fixed	NA	humidity	0.00182578	0.00461587	0.395544	1125.58	0.692517	Acidovorax_caeni	metaphlan	humidity	1	1
ran_pars	NAME	sd__(Intercept	0.908903	NA	NA	NA	NA	Alistipes_putredinis	metaphlan	dissolved_oxygen	NA	NA
ran_pars	Residual	sd__Observation	2.60394	NA	NA	NA	NA	Alistipes_putredinis	metaphlan	dissolved_oxygen	NA	NA
fixed	NA	specific_conductivity	-7.8552e-09	6.07117428715793e-06	-0.00129385	710.196	0.998968	Acidovorax_caeni	metaphlan	specific_conductivity	1	1
ran_pars	NAME	sd__(Intercept	0.965736	NA	NA	NA	NA	Alistipes_putredinis	metaphlan	humidity	NA	NA
ran_pars	Residual	sd__Observation	2.5769	NA	NA	NA	NA	Alistipes_putredinis	metaphlan	humidity	NA	NA
fixed	NA	turbidity	-0.000320898	0.000317899	-1.00943	1050.43	0.313	Acidovorax_caeni	metaphlan	turbidity	1	1
ran_pars	NAME	sd__(Intercept	0.98304	NA	NA	NA	NA	Alistipes_putredinis	metaphlan	specific_conductivity	NA	NA
ran_pars	Residual	sd__Observation	2.60527	NA	NA	NA	NA	Alistipes_putredinis	metaphlan	specific_conductivity	NA	NA
fixed	NA	water_temp	-0.000838977	0.0237918	-0.0352633	416.57	0.971887	Acidovorax_caeni	metaphlan	water_temp	1	1
ran_pars	NAME	sd__(Intercept	1.00333	NA	NA	NA	NA	Alistipes_putredinis	metaphlan	turbidity	NA	NA
ran_pars	Residual	sd__Observation	2.6005	NA	NA	NA	NA	Alistipes_putredinis	metaphlan	turbidity	NA	NA
fixed	NA	BUILDINGSERVED	0.0303169	0.0132876	2.2816	16.5909	0.0360149	Acidovorax_caeni	metaphlan	Buildings served	1	1
ran_pars	NAME	sd__(Intercept	0.963766	NA	NA	NA	NA	Alistipes_putredinis	metaphlan	water_temp	NA	NA
ran_pars	Residual	sd__Observation	2.59045	NA	NA	NA	NA	Alistipes_putredinis	metaphlan	water_temp	NA	NA
fixed	NA	University Campus	0.922031	0.829024	1.11219	32.5643	0.2742	Bacteroides_graminisolvens	metaphlan	University Campus	1	1
ran_pars	NAME	sd__(Intercept	0.99503	NA	NA	NA	NA	Alistipes_putredinis	metaphlan	air_temp	NA	NA
ran_pars	Residual	sd__Observation	2.55936	NA	NA	NA	NA	Alistipes_putredinis	metaphlan	air_temp	NA	NA
fixed	NA	Dormitory	-0.623125	0.624294	-0.998128	36.7866	0.324738	Bacteroides_graminisolvens	metaphlan	Dormitory	1	1
ran_pars	NAME	sd__(Intercept	0.765612	NA	NA	NA	NA	Alistipes_putredinis	metaphlan	Buildings served	NA	NA
ran_pars	Residual	sd__Observation	2.70965	NA	NA	NA	NA	Alistipes_putredinis	metaphlan	Buildings served	NA	NA
fixed	NA	Hospital/Medical Campus	-1.1926	0.979273	-1.21784	49.6682	0.229039	Bacteroides_graminisolvens	metaphlan	Hospital/Medical Campus	1	1
ran_pars	NAME	sd__(Intercept	0.916195	NA	NA	NA	NA	Acinetobacter_parvus	metaphlan	Wastewater Treatment Plant	NA	NA
ran_pars	Residual	sd__Observation	2.26744	NA	NA	NA	NA	Acinetobacter_parvus	metaphlan	Wastewater Treatment Plant	NA	NA
fixed	NA	Primary/Secondary School	-0.874343	0.758324	-1.15299	36.5001	0.256408	Bacteroides_graminisolvens	metaphlan	Primary/Secondary School	1	1
ran_pars	NAME	sd__(Intercept	0.965313	NA	NA	NA	NA	Acinetobacter_parvus	metaphlan	University Campus	NA	NA
ran_pars	Residual	sd__Observation	2.26754	NA	NA	NA	NA	Acinetobacter_parvus	metaphlan	University Campus	NA	NA
fixed	NA	POPSIZE	3.37159062112389e-06	1.47262878626255e-06	2.2895	30.2775	0.02919	Bacteroides_graminisolvens	metaphlan	Population served	1	1
ran_pars	NAME	sd__(Intercept	0.773345	NA	NA	NA	NA	Acinetobacter_parvus	metaphlan	Dormitory	NA	NA
ran_pars	Residual	sd__Observation	2.26739	NA	NA	NA	NA	Acinetobacter_parvus	metaphlan	Dormitory	NA	NA
fixed	NA	sars_cov2_copies	1.41146604146856e-07	3.45950161278013e-07	0.407997	717.583	0.683398	Bacteroides_graminisolvens	metaphlan	sars_cov2_copies	1	1
ran_pars	NAME	sd__(Intercept	0.929799	NA	NA	NA	NA	Acinetobacter_parvus	metaphlan	Hospital/Medical Campus	NA	NA
ran_pars	Residual	sd__Observation	2.26703	NA	NA	NA	NA	Acinetobacter_parvus	metaphlan	Hospital/Medical Campus	NA	NA
fixed	NA	salinity	0.00124174	0.0132405	0.0937835	1044.01	0.925299	Bacteroides_graminisolvens	metaphlan	salinity	1	1
ran_pars	NAME	sd__(Intercept	0.925008	NA	NA	NA	NA	Acinetobacter_parvus	metaphlan	Primary/Secondary School	NA	NA
ran_pars	Residual	sd__Observation	2.26762	NA	NA	NA	NA	Acinetobacter_parvus	metaphlan	Primary/Secondary School	NA	NA
fixed	NA	humidity	0.00209631	0.00691332	0.303228	1132.7	0.761772	Bacteroides_graminisolvens	metaphlan	humidity	1	1
ran_pars	NAME	sd__(Intercept	0.927752	NA	NA	NA	NA	Acinetobacter_parvus	metaphlan	Population served	NA	NA
ran_pars	Residual	sd__Observation	2.26976	NA	NA	NA	NA	Acinetobacter_parvus	metaphlan	Population served	NA	NA
fixed	NA	specific_conductivity	2.74943185697164e-08	9.28338052934627e-06	0.00296167	1040.98	0.997637	Bacteroides_graminisolvens	metaphlan	specific_conductivity	1	1
ran_pars	NAME	sd__(Intercept	1.30351	NA	NA	NA	NA	Acinetobacter_parvus	metaphlan	sars_cov2_copies	NA	NA
ran_pars	Residual	sd__Observation	2.27521	NA	NA	NA	NA	Acinetobacter_parvus	metaphlan	sars_cov2_copies	NA	NA
fixed	NA	water_temp	0.0496391	0.0383162	1.29551	977.751	0.19545	Bacteroides_graminisolvens	metaphlan	water_temp	1	1
ran_pars	NAME	sd__(Intercept	1.00945	NA	NA	NA	NA	Acinetobacter_parvus	metaphlan	salinity	NA	NA
ran_pars	Residual	sd__Observation	2.33518	NA	NA	NA	NA	Acinetobacter_parvus	metaphlan	salinity	NA	NA
fixed	NA	BUILDINGSERVED	0.062268	0.0448196	1.3893	18.9041	0.180889	Bacteroides_graminisolvens	metaphlan	Buildings served	1	1
ran_pars	NAME	sd__(Intercept	0.981722	NA	NA	NA	NA	Acinetobacter_parvus	metaphlan	ph_field	NA	NA
ran_pars	Residual	sd__Observation	2.30921	NA	NA	NA	NA	Acinetobacter_parvus	metaphlan	ph_field	NA	NA
fixed	NA	Wastewater Treatment Plant	-0.119446	0.304235	-0.39261	49.2264	0.696302	Macromonas_bipunctata	metaphlan	Wastewater Treatment Plant	1	1
ran_pars	NAME	sd__(Intercept	0.98935	NA	NA	NA	NA	Acinetobacter_parvus	metaphlan	dissolved_oxygen	NA	NA
ran_pars	Residual	sd__Observation	2.32802	NA	NA	NA	NA	Acinetobacter_parvus	metaphlan	dissolved_oxygen	NA	NA
fixed	NA	Dormitory	-0.182396	0.166169	-1.09765	42.4902	0.278539	Macromonas_bipunctata	metaphlan	Dormitory	1	1
ran_pars	NAME	sd__(Intercept	0.937263	NA	NA	NA	NA	Acinetobacter_parvus	metaphlan	humidity	NA	NA
ran_pars	Residual	sd__Observation	2.2923	NA	NA	NA	NA	Acinetobacter_parvus	metaphlan	humidity	NA	NA
fixed	NA	Hospital/Medical Campus	-0.16971	0.274036	-0.619297	57.2748	0.538176	Macromonas_bipunctata	metaphlan	Hospital/Medical Campus	1	1
ran_pars	NAME	sd__(Intercept	1.00742	NA	NA	NA	NA	Acinetobacter_parvus	metaphlan	specific_conductivity	NA	NA
ran_pars	Residual	sd__Observation	2.33917	NA	NA	NA	NA	Acinetobacter_parvus	metaphlan	specific_conductivity	NA	NA
fixed	NA	Primary/Secondary School	-0.125705	0.207077	-0.607042	47.1123	0.546738	Macromonas_bipunctata	metaphlan	Primary/Secondary School	1	1
ran_pars	NAME	sd__(Intercept	1.01593	NA	NA	NA	NA	Acinetobacter_parvus	metaphlan	turbidity	NA	NA
ran_pars	Residual	sd__Observation	2.32452	NA	NA	NA	NA	Acinetobacter_parvus	metaphlan	turbidity	NA	NA
fixed	NA	POPSIZE	-1.25516e-07	4.23351179300093e-07	-0.296483	31.9229	0.768782	Macromonas_bipunctata	metaphlan	Population served	1	1
ran_pars	NAME	sd__(Intercept	1.03259	NA	NA	NA	NA	Acinetobacter_parvus	metaphlan	water_temp	NA	NA
ran_pars	Residual	sd__Observation	2.32217	NA	NA	NA	NA	Acinetobacter_parvus	metaphlan	water_temp	NA	NA
fixed	NA	sars_cov2_copies	-3.0548e-08	1.16326962062809e-07	-0.262605	726.351	0.79293	Macromonas_bipunctata	metaphlan	sars_cov2_copies	1	1
ran_pars	NAME	sd__(Intercept	0.962144	NA	NA	NA	NA	Acinetobacter_parvus	metaphlan	air_temp	NA	NA
ran_pars	Residual	sd__Observation	2.28914	NA	NA	NA	NA	Acinetobacter_parvus	metaphlan	air_temp	NA	NA
fixed	NA	salinity	0.00481092	0.00486396	0.989096	1036.38	0.322847	Macromonas_bipunctata	metaphlan	salinity	1	1
ran_pars	NAME	sd__(Intercept	1.04993	NA	NA	NA	NA	Acinetobacter_parvus	metaphlan	Buildings served	NA	NA
ran_pars	Residual	sd__Observation	2.47084	NA	NA	NA	NA	Acinetobacter_parvus	metaphlan	Buildings served	NA	NA
fixed	NA	humidity	0.00288706	0.00244575	1.18044	1141.1	0.238072	Macromonas_bipunctata	metaphlan	humidity	1	1
ran_pars	NAME	sd__(Intercept	0.564303	NA	NA	NA	NA	Acinetobacter_junii	metaphlan	Wastewater Treatment Plant	NA	NA
ran_pars	Residual	sd__Observation	1.41541	NA	NA	NA	NA	Acinetobacter_junii	metaphlan	Wastewater Treatment Plant	NA	NA
fixed	NA	specific_conductivity	3.23529400841802e-06	3.4082103568276e-06	0.949265	1018.93	0.342711	Macromonas_bipunctata	metaphlan	specific_conductivity	1	1
ran_pars	NAME	sd__(Intercept	0.560692	NA	NA	NA	NA	Acinetobacter_junii	metaphlan	University Campus	NA	NA
ran_pars	Residual	sd__Observation	1.41573	NA	NA	NA	NA	Acinetobacter_junii	metaphlan	University Campus	NA	NA
fixed	NA	turbidity	0.000229174	0.000173306	1.32237	1046.94	0.186334	Macromonas_bipunctata	metaphlan	turbidity	1	1
ran_pars	NAME	sd__(Intercept	0.447152	NA	NA	NA	NA	Acinetobacter_junii	metaphlan	Dormitory	NA	NA
ran_pars	Residual	sd__Observation	1.4149	NA	NA	NA	NA	Acinetobacter_junii	metaphlan	Dormitory	NA	NA
fixed	NA	water_temp	0.00597237	0.0138084	0.432516	837.218	0.665478	Macromonas_bipunctata	metaphlan	water_temp	1	1
ran_pars	NAME	sd__(Intercept	0.565894	NA	NA	NA	NA	Acinetobacter_junii	metaphlan	Hospital/Medical Campus	NA	NA
ran_pars	Residual	sd__Observation	1.41533	NA	NA	NA	NA	Acinetobacter_junii	metaphlan	Hospital/Medical Campus	NA	NA
fixed	NA	air_temp	0.00674365	0.00603823	1.11682	1133.31	0.264306	Macromonas_bipunctata	metaphlan	air_temp	1	1
ran_pars	NAME	sd__(Intercept	0.552516	NA	NA	NA	NA	Acinetobacter_junii	metaphlan	Primary/Secondary School	NA	NA
ran_pars	Residual	sd__Observation	1.41516	NA	NA	NA	NA	Acinetobacter_junii	metaphlan	Primary/Secondary School	NA	NA
fixed	NA	Wastewater Treatment Plant	2.10689	0.990673	2.12672	39.8719	0.0396826	Cloacibacterium_caeni	metaphlan	Wastewater Treatment Plant	1	1
ran_pars	NAME	sd__(Intercept	0.571813	NA	NA	NA	NA	Acinetobacter_junii	metaphlan	Population served	NA	NA
ran_pars	Residual	sd__Observation	1.41684	NA	NA	NA	NA	Acinetobacter_junii	metaphlan	Population served	NA	NA
fixed	NA	University Campus	1.14115	0.741168	1.53967	30.1918	0.134058	Cloacibacterium_caeni	metaphlan	University Campus	1	1
ran_pars	NAME	sd__(Intercept	0.784963	NA	NA	NA	NA	Acinetobacter_junii	metaphlan	sars_cov2_copies	NA	NA
ran_pars	Residual	sd__Observation	1.4947	NA	NA	NA	NA	Acinetobacter_junii	metaphlan	sars_cov2_copies	NA	NA
fixed	NA	Dormitory	-0.434202	0.57431	-0.756041	33.337	0.454934	Cloacibacterium_caeni	metaphlan	Dormitory	1	1
ran_pars	NAME	sd__(Intercept	0.617271	NA	NA	NA	NA	Acinetobacter_junii	metaphlan	salinity	NA	NA
ran_pars	Residual	sd__Observation	1.48758	NA	NA	NA	NA	Acinetobacter_junii	metaphlan	salinity	NA	NA
fixed	NA	Hospital/Medical Campus	0.282432	0.917932	0.307683	43.9794	0.759776	Cloacibacterium_caeni	metaphlan	Hospital/Medical Campus	1	1
ran_pars	NAME	sd__(Intercept	0.618145	NA	NA	NA	NA	Acinetobacter_junii	metaphlan	ph_field	NA	NA
ran_pars	Residual	sd__Observation	1.48401	NA	NA	NA	NA	Acinetobacter_junii	metaphlan	ph_field	NA	NA
fixed	NA	Primary/Secondary School	-1.51167	0.649404	-2.32777	33.8578	0.0260375	Cloacibacterium_caeni	metaphlan	Primary/Secondary School	1	1
ran_pars	NAME	sd__(Intercept	0.599123	NA	NA	NA	NA	Acinetobacter_junii	metaphlan	dissolved_oxygen	NA	NA
ran_pars	Residual	sd__Observation	1.48388	NA	NA	NA	NA	Acinetobacter_junii	metaphlan	dissolved_oxygen	NA	NA
fixed	NA	POPSIZE	2.03753623076879e-06	1.39922949446337e-06	1.45618	25.1609	0.157708	Cloacibacterium_caeni	metaphlan	Population served	1	1
ran_pars	NAME	sd__(Intercept	0.572257	NA	NA	NA	NA	Acinetobacter_junii	metaphlan	humidity	NA	NA
ran_pars	Residual	sd__Observation	1.43097	NA	NA	NA	NA	Acinetobacter_junii	metaphlan	humidity	NA	NA
fixed	NA	sars_cov2_copies	4.25476714874285e-08	3.4837436139111e-07	0.122132	721.124	0.902828	Cloacibacterium_caeni	metaphlan	sars_cov2_copies	1	1
ran_pars	NAME	sd__(Intercept	0.618678	NA	NA	NA	NA	Acinetobacter_junii	metaphlan	specific_conductivity	NA	NA
ran_pars	Residual	sd__Observation	1.48972	NA	NA	NA	NA	Acinetobacter_junii	metaphlan	specific_conductivity	NA	NA
fixed	NA	salinity	-0.000495921	0.0144066	-0.0344232	1018.01	0.972546	Cloacibacterium_caeni	metaphlan	salinity	1	1
ran_pars	NAME	sd__(Intercept	0.624011	NA	NA	NA	NA	Acinetobacter_junii	metaphlan	turbidity	NA	NA
ran_pars	Residual	sd__Observation	1.48188	NA	NA	NA	NA	Acinetobacter_junii	metaphlan	turbidity	NA	NA
fixed	NA	ph_field	-0.116594	0.141212	-0.825663	1018.59	0.409189	Cloacibacterium_caeni	metaphlan	ph_field	1	1
ran_pars	NAME	sd__(Intercept	0.61831	NA	NA	NA	NA	Acinetobacter_junii	metaphlan	water_temp	NA	NA
ran_pars	Residual	sd__Observation	1.48033	NA	NA	NA	NA	Acinetobacter_junii	metaphlan	water_temp	NA	NA
fixed	NA	specific_conductivity	-8.21967e-07	1.00653763348507e-05	-0.0816628	984.696	0.934931	Cloacibacterium_caeni	metaphlan	specific_conductivity	1	1
ran_pars	NAME	sd__(Intercept	0.581963	NA	NA	NA	NA	Acinetobacter_junii	metaphlan	air_temp	NA	NA
ran_pars	Residual	sd__Observation	1.42962	NA	NA	NA	NA	Acinetobacter_junii	metaphlan	air_temp	NA	NA
fixed	NA	turbidity	0.00103895	0.000514244	2.02034	1046.89	0.043602	Cloacibacterium_caeni	metaphlan	turbidity	1	1
ran_pars	NAME	sd__(Intercept	0.60008	NA	NA	NA	NA	Acinetobacter_junii	metaphlan	Buildings served	NA	NA
ran_pars	Residual	sd__Observation	1.65178	NA	NA	NA	NA	Acinetobacter_junii	metaphlan	Buildings served	NA	NA
fixed	NA	BUILDINGSERVED	0.0407583	0.0335153	1.21611	15.1097	0.242601	Cloacibacterium_caeni	metaphlan	Buildings served	1	1
ran_pars	NAME	sd__(Intercept	0.161316	NA	NA	NA	NA	Acinetobacter_sp_WCHAc010034	metaphlan	Wastewater Treatment Plant	NA	NA
ran_pars	Residual	sd__Observation	0.768881	NA	NA	NA	NA	Acinetobacter_sp_WCHAc010034	metaphlan	Wastewater Treatment Plant	NA	NA
fixed	NA	Wastewater Treatment Plant	-0.0688018	0.0850531	-0.808927	21.6223	0.427369	Thauera_phenylacetica	metaphlan	Wastewater Treatment Plant	1	1
ran_pars	NAME	sd__(Intercept	0.16894	NA	NA	NA	NA	Acinetobacter_sp_WCHAc010034	metaphlan	University Campus	NA	NA
ran_pars	Residual	sd__Observation	0.768607	NA	NA	NA	NA	Acinetobacter_sp_WCHAc010034	metaphlan	University Campus	NA	NA
fixed	NA	University Campus	-0.0282865	0.0617161	-0.458332	24.9079	0.650688	Thauera_phenylacetica	metaphlan	University Campus	1	1
ran_pars	NAME	sd__(Intercept	0.158137	NA	NA	NA	NA	Acinetobacter_sp_WCHAc010034	metaphlan	Dormitory	NA	NA
ran_pars	Residual	sd__Observation	0.768599	NA	NA	NA	NA	Acinetobacter_sp_WCHAc010034	metaphlan	Dormitory	NA	NA
fixed	NA	Dormitory	0.0724131	0.0476223	1.52057	28.8219	0.139263	Thauera_phenylacetica	metaphlan	Dormitory	1	1
ran_pars	NAME	sd__(Intercept	0.168139	NA	NA	NA	NA	Acinetobacter_sp_WCHAc010034	metaphlan	Hospital/Medical Campus	NA	NA
ran_pars	Residual	sd__Observation	0.768657	NA	NA	NA	NA	Acinetobacter_sp_WCHAc010034	metaphlan	Hospital/Medical Campus	NA	NA
fixed	NA	Hospital/Medical Campus	-0.068931	0.084254	-0.818133	30.2669	0.419676	Thauera_phenylacetica	metaphlan	Hospital/Medical Campus	1	1
ran_pars	NAME	sd__(Intercept	0.158007	NA	NA	NA	NA	Acinetobacter_sp_WCHAc010034	metaphlan	Primary/Secondary School	NA	NA
ran_pars	Residual	sd__Observation	0.768844	NA	NA	NA	NA	Acinetobacter_sp_WCHAc010034	metaphlan	Primary/Secondary School	NA	NA
fixed	NA	Primary/Secondary School	-0.0167609	0.0684445	-0.244883	71.1832	0.807252	Thauera_phenylacetica	metaphlan	Primary/Secondary School	1	1
ran_pars	NAME	sd__(Intercept	0.163791	NA	NA	NA	NA	Acinetobacter_sp_WCHAc010034	metaphlan	Population served	NA	NA
ran_pars	Residual	sd__Observation	0.769708	NA	NA	NA	NA	Acinetobacter_sp_WCHAc010034	metaphlan	Population served	NA	NA
fixed	NA	POPSIZE	-8.31e-08	1.0629849027168e-07	-0.781761	18.8858	0.444046	Thauera_phenylacetica	metaphlan	Population served	1	1
ran_pars	NAME	sd__(Intercept	0.187901	NA	NA	NA	NA	Acinetobacter_sp_WCHAc010034	metaphlan	sars_cov2_copies	NA	NA
ran_pars	Residual	sd__Observation	0.878356	NA	NA	NA	NA	Acinetobacter_sp_WCHAc010034	metaphlan	sars_cov2_copies	NA	NA
fixed	NA	sars_cov2_copies	-3.66645e-08	5.65225285711661e-08	-0.648671	732.179	0.516754	Thauera_phenylacetica	metaphlan	sars_cov2_copies	1	1
ran_pars	NAME	sd__(Intercept	0.181406	NA	NA	NA	NA	Acinetobacter_sp_WCHAc010034	metaphlan	salinity	NA	NA
ran_pars	Residual	sd__Observation	0.813031	NA	NA	NA	NA	Acinetobacter_sp_WCHAc010034	metaphlan	salinity	NA	NA
fixed	NA	salinity	-0.000525306	0.00261711	-0.20072	339.337	0.841038	Thauera_phenylacetica	metaphlan	salinity	1	1
ran_pars	NAME	sd__(Intercept	0.19005	NA	NA	NA	NA	Acinetobacter_sp_WCHAc010034	metaphlan	ph_field	NA	NA
ran_pars	Residual	sd__Observation	0.809911	NA	NA	NA	NA	Acinetobacter_sp_WCHAc010034	metaphlan	ph_field	NA	NA
fixed	NA	dissolved_oxygen	0.000517966	0.0103226	0.0501777	177.262	0.960037	Thauera_phenylacetica	metaphlan	dissolved_oxygen	1	1
ran_pars	NAME	sd__(Intercept	0.188296	NA	NA	NA	NA	Acinetobacter_sp_WCHAc010034	metaphlan	dissolved_oxygen	NA	NA
ran_pars	Residual	sd__Observation	0.810364	NA	NA	NA	NA	Acinetobacter_sp_WCHAc010034	metaphlan	dissolved_oxygen	NA	NA
fixed	NA	humidity	-8.03474e-05	0.00145316	-0.0552915	1031.1	0.955917	Thauera_phenylacetica	metaphlan	humidity	1	1
ran_pars	NAME	sd__(Intercept	0.160688	NA	NA	NA	NA	Acinetobacter_sp_WCHAc010034	metaphlan	humidity	NA	NA
ran_pars	Residual	sd__Observation	0.778943	NA	NA	NA	NA	Acinetobacter_sp_WCHAc010034	metaphlan	humidity	NA	NA
fixed	NA	specific_conductivity	-3.01598e-07	1.79977959408051e-06	-0.167575	263.655	0.867046	Thauera_phenylacetica	metaphlan	specific_conductivity	1	1
ran_pars	NAME	sd__(Intercept	0.179275	NA	NA	NA	NA	Acinetobacter_sp_WCHAc010034	metaphlan	specific_conductivity	NA	NA
ran_pars	Residual	sd__Observation	0.814723	NA	NA	NA	NA	Acinetobacter_sp_WCHAc010034	metaphlan	specific_conductivity	NA	NA
fixed	NA	turbidity	-8.34589e-05	9.98639829731239e-05	-0.835726	999.48	0.403509	Thauera_phenylacetica	metaphlan	turbidity	1	1
ran_pars	NAME	sd__(Intercept	0.186493	NA	NA	NA	NA	Acinetobacter_sp_WCHAc010034	metaphlan	turbidity	NA	NA
ran_pars	Residual	sd__Observation	0.810109	NA	NA	NA	NA	Acinetobacter_sp_WCHAc010034	metaphlan	turbidity	NA	NA
fixed	NA	water_temp	-0.000916438	0.00679813	-0.134807	148.286	0.892947	Thauera_phenylacetica	metaphlan	water_temp	1	1
ran_pars	NAME	sd__(Intercept	0.18174	NA	NA	NA	NA	Acinetobacter_sp_WCHAc010034	metaphlan	water_temp	NA	NA
ran_pars	Residual	sd__Observation	0.787622	NA	NA	NA	NA	Acinetobacter_sp_WCHAc010034	metaphlan	water_temp	NA	NA
fixed	NA	air_temp	0.00140535	0.00366583	0.383363	1136.73	0.701522	Thauera_phenylacetica	metaphlan	air_temp	1	1
ran_pars	NAME	sd__(Intercept	0.143852	NA	NA	NA	NA	Acinetobacter_sp_WCHAc010034	metaphlan	air_temp	NA	NA
ran_pars	Residual	sd__Observation	0.777612	NA	NA	NA	NA	Acinetobacter_sp_WCHAc010034	metaphlan	air_temp	NA	NA
fixed	NA	BUILDINGSERVED	-0.00251266	0.00351659	-0.714515	14.3289	0.486387	Thauera_phenylacetica	metaphlan	Buildings served	1	1
ran_pars	NAME	sd__(Intercept	0.227622	NA	NA	NA	NA	Acinetobacter_sp_WCHAc010034	metaphlan	Buildings served	NA	NA
ran_pars	Residual	sd__Observation	0.899278	NA	NA	NA	NA	Acinetobacter_sp_WCHAc010034	metaphlan	Buildings served	NA	NA
fixed	NA	Wastewater Treatment Plant	-0.518144	0.418169	-1.23908	37.1491	0.223088	Aeromonas_hydrophila	metaphlan	Wastewater Treatment Plant	1	1
ran_pars	NAME	sd__(Intercept	0.218068	NA	NA	NA	NA	Thauera_terpenica	metaphlan	Wastewater Treatment Plant	NA	NA
ran_pars	Residual	sd__Observation	0.563587	NA	NA	NA	NA	Thauera_terpenica	metaphlan	Wastewater Treatment Plant	NA	NA
fixed	NA	University Campus	0.435717	0.295095	1.47653	32.3358	0.149474	Aeromonas_hydrophila	metaphlan	University Campus	1	1
ran_pars	NAME	sd__(Intercept	0.217292	NA	NA	NA	NA	Thauera_terpenica	metaphlan	University Campus	NA	NA
ran_pars	Residual	sd__Observation	0.563585	NA	NA	NA	NA	Thauera_terpenica	metaphlan	University Campus	NA	NA
fixed	NA	Dormitory	-0.305187	0.230007	-1.32686	38.2293	0.192426	Aeromonas_hydrophila	metaphlan	Dormitory	1	1
ran_pars	NAME	sd__(Intercept	0.211541	NA	NA	NA	NA	Thauera_terpenica	metaphlan	Dormitory	NA	NA
ran_pars	Residual	sd__Observation	0.563594	NA	NA	NA	NA	Thauera_terpenica	metaphlan	Dormitory	NA	NA
fixed	NA	Hospital/Medical Campus	-0.313344	0.391623	-0.800117	48.2393	0.427566	Aeromonas_hydrophila	metaphlan	Hospital/Medical Campus	1	1
ran_pars	NAME	sd__(Intercept	0.218929	NA	NA	NA	NA	Thauera_terpenica	metaphlan	Hospital/Medical Campus	NA	NA
ran_pars	Residual	sd__Observation	0.563582	NA	NA	NA	NA	Thauera_terpenica	metaphlan	Hospital/Medical Campus	NA	NA
fixed	NA	Primary/Secondary School	0.494575	0.286296	1.7275	49.755	0.0902814	Aeromonas_hydrophila	metaphlan	Primary/Secondary School	1	1
ran_pars	NAME	sd__(Intercept	0.218962	NA	NA	NA	NA	Thauera_terpenica	metaphlan	Primary/Secondary School	NA	NA
ran_pars	Residual	sd__Observation	0.563588	NA	NA	NA	NA	Thauera_terpenica	metaphlan	Primary/Secondary School	NA	NA
fixed	NA	POPSIZE	-6.23458e-07	5.54737578059802e-07	-1.12388	26.8719	0.271005	Aeromonas_hydrophila	metaphlan	Population served	1	1
ran_pars	NAME	sd__(Intercept	0.222627	NA	NA	NA	NA	Thauera_terpenica	metaphlan	Population served	NA	NA
ran_pars	Residual	sd__Observation	0.564068	NA	NA	NA	NA	Thauera_terpenica	metaphlan	Population served	NA	NA
fixed	NA	sars_cov2_copies	-2.34937e-07	2.23808678126164e-07	-1.04972	733.528	0.294192	Aeromonas_hydrophila	metaphlan	sars_cov2_copies	1	1
ran_pars	NAME	sd__(Intercept	0.0325151	NA	NA	NA	NA	Thauera_terpenica	metaphlan	sars_cov2_copies	NA	NA
ran_pars	Residual	sd__Observation	0.456346	NA	NA	NA	NA	Thauera_terpenica	metaphlan	sars_cov2_copies	NA	NA
fixed	NA	salinity	-0.00437992	0.00784647	-0.558202	924.088	0.576841	Aeromonas_hydrophila	metaphlan	salinity	1	1
ran_pars	NAME	sd__(Intercept	0.25538	NA	NA	NA	NA	Thauera_terpenica	metaphlan	salinity	NA	NA
ran_pars	Residual	sd__Observation	0.569702	NA	NA	NA	NA	Thauera_terpenica	metaphlan	salinity	NA	NA
fixed	NA	ph_field	-0.105363	0.0769092	-1.36997	957.691	0.171019	Aeromonas_hydrophila	metaphlan	ph_field	1	1
ran_pars	NAME	sd__(Intercept	0.254125	NA	NA	NA	NA	Thauera_terpenica	metaphlan	ph_field	NA	NA
ran_pars	Residual	sd__Observation	0.567758	NA	NA	NA	NA	Thauera_terpenica	metaphlan	ph_field	NA	NA
fixed	NA	dissolved_oxygen	-0.0548707	0.0323306	-1.69717	629.442	0.0901581	Aeromonas_hydrophila	metaphlan	dissolved_oxygen	1	1
[truncated: 3,620 more rows]

## Sheet: bacterial -- kraken2 (conf .2)
effect	group	term	estimate	std.error	statistic	df	p.value	microbe	class	reg	BH	BY
[truncated: 245,328+ more rows]

[truncated: 3 more sheets: viral -- xtree families, viral -- kraken2 (conf .2), euk -- kraken2 (conf .2)]
