# Supplementary material for: Towards geospatially-resolved public-health surveillance via wastewater sequencing
Source: Nat Commun. 2024 Sep 27;15:8386. doi: 10.1038/s41467-024-52427-x (PMC11436780; doi:10.1038/s41467-024-52427-x)
Supplement: Supplementary file 9 — Source data [file 41467_2024_52427_MOESM9_ESM.zip]

Archive with 24 entries (24 files):
- sourcedata_fig_s1.xlsx
- __MACOSX/._sourcedata_fig_s1.xlsx
- sourcedata_fig_s2.xlsx
- __MACOSX/._sourcedata_fig_s2.xlsx
- sourcedata_fig_s3.xlsx
- __MACOSX/._sourcedata_fig_s3.xlsx
- sourcedata_fig_s4.xlsx
- __MACOSX/._sourcedata_fig_s4.xlsx
- sourcedata_fig_s5.xlsx
- __MACOSX/._sourcedata_fig_s5.xlsx
- sourcedata_fig_s6.xlsx
- __MACOSX/._sourcedata_fig_s6.xlsx
- sourcedata_fig_s7.xlsx
- __MACOSX/._sourcedata_fig_s7.xlsx
- sourcedata_fig1.xlsx
- __MACOSX/._sourcedata_fig1.xlsx
- sourcedata_fig2.xlsx
- __MACOSX/._sourcedata_fig2.xlsx
- sourcedata_fig3.xlsx
- __MACOSX/._sourcedata_fig3.xlsx
- sourcedata_fig4.xlsx
- __MACOSX/._sourcedata_fig4.xlsx
- sourcedata_fig5.xlsx
- __MACOSX/._sourcedata_fig5.xlsx
