# Supplementary material for: Towards geospatially-resolved public-health surveillance via wastewater sequencing
Source: Nat Commun. 2024 Sep 27;15:8386. doi: 10.1038/s41467-024-52427-x (PMC11436780; doi:10.1038/s41467-024-52427-x)
Supplement: Supplementary file 9 — Source data [file 41467_2024_52427_MOESM9_ESM.zip › sourcedata_fig_s1.xlsx]

## Sheet: s1a
	Kraken2, Confidence = 0.2	MetaPhlAn4	Xtree vs GTDB
1XD42-69	0	0	1
40-19	0	0	1
51-20	0	0	1
66-26	0	0	1
Abyssalbus	1	0	0
Abyssicoccus	1	0	0
Acaryochloris	1	0	0
Acetatifactor	0	0	1
Acetilactobacillus	1	0	0
Acetivibrio	1	0	0
Acetoanaerobium	1	1	1
Acetobacter	1	0	1
Acetobacterium	1	0	1
Acetobacteroides	0	1	1
Acetohalobium	1	0	0
Acetomicrobium	1	0	0
Acholeplasma	1	0	0
Achromobacter	1	0	1
Acidaminococcus	1	1	1
Acidibrevibacterium	1	0	0
Acididesulfobacillus	1	0	0
Acidiferrobacter	1	0	0
Acidihalobacter	1	0	0
Acidilutibacter	1	0	0
Acidimicrobium	1	0	0
Acidiphilium	1	0	0
Acidipropionibacterium	1	0	0
Acidisarcina	1	0	0
Acidithiobacillus	1	0	1
Acidobacterium	1	0	0
Acidothermus	1	0	0
Acidovorax	1	1	1
Acidovorax_C	0	0	1
Acinetobacter	1	1	1
Actibacterium	1	0	0
Actinobacillus	1	0	0
Actinobaculum	1	0	0
Actinomarinicola	1	0	0
Actinomyces	1	0	0
Actinoplanes	1	0	0
Actinopolymorpha	1	0	0
Actinopolyspora	1	0	0
Actinotignum	1	0	0
Acutalibacter	1	0	0
Acuticoccus	1	0	0
Adhaeretor	1	0	0
Adhaeribacter	1	0	0
Adlercreutzia	1	0	0
Advenella	1	0	0
Aegicerativicinus	1	0	0
Aeoliella	1	0	0
Aequoribacter	1	0	0
Aequorivita	1	0	0
Aerococcus	1	0	1
Aeromicrobium	1	0	0
Aeromonas	1	1	1
Aerosticca	1	0	0
Aestuariispira	1	0	0
Afipia	1	0	0
Agarilytica	1	0	0
Agarivorans	1	0	1
Agathobacter	0	0	1
Agathobaculum	0	0	1
Aggregatibacter	1	0	0
Aggregatimonas	1	0	0
Agitococcus	0	1	1
Agrobacterium	1	0	1
Agrococcus	1	0	0
Agromyces	1	0	0
Ahniella	1	0	0
Akkermansia	1	1	1
Alcaligenes	1	0	1
Alcanivorax	1	0	0
Algibacter	1	0	0
Algoriphagus	1	0	0
Aliarcobacter	1	1	1
Alicycliphilus	1	1	1
Alicyclobacillus	1	0	0
Alienimonas	1	0	0
Aliiroseovarius	1	0	1
Aliivibrio	1	0	0
Alishewanella	0	0	1
Alistipes	1	1	1
Alistipes_A	0	0	1
Alkalibacter	1	0	0
Alkalicella	1	0	0
Alkaliflexus	1	0	0
Alkalihalobacillus	1	0	0
Alkalihalophilus	1	0	0
Alkalilimnicola	1	0	0
Alkalimarinus	1	0	1
Alkaliphilus	1	0	0
Alkalitalea	1	0	0
Allisonella	0	1	1
Alloacidobacterium	1	0	0
Allobaculum	1	0	1
Allobranchiibius	1	0	0
Allochromatium	1	0	0
Allocoleopsis	1	0	0
Allofrancisella	1	0	0
Alloprevotella	0	0	1
Allosphingosinicella	1	0	0
Alpha-05	0	0	1
Alteracholeplasma	1	0	0
Altererythrobacter	1	0	0
Alteromonas	1	1	1
Alysiella	1	0	0
Amedibacterium	1	0	1
Aminidesulfovibrio	0	0	1
Aminiphilus	0	1	1
Aminipila	1	0	0
Aminivibrio	0	0	1
Aminobacter	1	0	0
Aminobacterium	1	0	0
Aminomonas	1	1	1
Ammonifex	1	0	0
Amniculibacterium	1	1	1
Amnimonas	0	1	0
Amphritea	1	0	0
Amycolatopsis	1	0	1
Amylolactobacillus	1	0	0
Anabaena	1	0	0
Anabaenopsis	1	0	0
Anaeroarcus	0	1	0
Anaerobacillus	1	0	0
Anaerobutyricum	1	1	1
Anaerococcus	1	0	0
Anaerocolumna	1	0	0
Anaeroglobus	0	0	1
Anaerohalosphaera	1	0	0
Anaerolinea	1	0	0
Anaeromassilibacillus	0	0	1
Anaeromusa	0	0	1
Anaeromyxobacter	1	0	0
Anaeropeptidivorans	1	0	0
Anaerosporomusa	0	1	1
Anaerostipes	1	1	1
Anaerotignum	1	0	1
Anaerotruncus	1	0	1
Anaplasma	1	0	0
Anatilimnocola	1	0	0
Ancylobacter	1	0	0
Andreesenia	0	1	1
Aneurinibacillus	1	0	0
Angelakisella	0	0	1
Anoxybacillus	1	0	0
Anoxybacter	1	0	0
Anseongella	1	0	0
Antarcticibacterium	1	0	0
Anthocerotibacter	1	0	0
Aphodousia	0	0	1
Apibacter	1	0	0
Apilactobacillus	1	0	0
Aquabacter	1	0	0
Aquabacterium	1	0	1
Aquabacterium_A	0	0	1
Aquaspirillum	1	1	1
Aquella	1	1	1
Aquibium	1	0	0
Aquicella	1	0	0
Aquifex	1	0	0
Aquiflexum	1	0	0
Aquihabitans	1	0	0
Aquiluna	1	0	0
Aquimarina	1	0	0
Aquimonas	0	0	1
Aquincola	1	0	1
Aquirhabdus	1	0	0
Aquirufa	1	0	0
Aquisalimonas	1	0	0
Aquisalinus	1	0	0
Aquisediminimonas	1	0	0
Aquisphaera	1	0	0
Aquitalea	1	0	1
Arabiibacter	1	0	0
Arachidicoccus	1	0	0
Arachnia	1	0	1
Arcanobacterium	1	0	0
Archangium	1	0	0
Arcobacter	1	1	0
Arcticibacterium	1	0	0
Arenibacter	1	0	0
Arenimonas	1	0	0
Aromatoleum	1	0	0
Arsenicicoccus	1	0	0
Arsenophonus	1	0	0
Arthrobacter	1	0	0
Arthrospira	1	0	0
ARW1-2F2	0	0	1
Asaia	1	0	0
Asticcacaulis	1	0	0
Athalassotoga	1	0	0
Atopobium	1	0	0
Atopomonas	0	1	1
Atribacter	1	0	0
Aurantiacibacter	1	0	0
Aurantimicrobium	1	0	0
Aurantimonas	1	0	0
Auraticoccus	1	0	0
Aureibaculum	1	0	0
Aureimonas	1	0	0
Aureispira	1	0	0
Aureliella	1	0	0
Austwickia	1	0	0
Avibacterium	1	0	0
Avimicrobium	0	0	1
Azoarcus	1	0	0
Azoarcus_C	0	0	1
Azomonas	0	0	1
Azonexus	0	1	1
Azorhizobium	1	0	0
Azospira	1	1	1
Azospira_A	0	0	1
Azospirillum	1	0	1
Azotobacter	1	0	0
Azovibrio	0	1	1
Bacillus	1	0	1
Bact-08	0	0	1
Bacterioplanes	1	0	0
Bacterioplanoides	1	0	1
Bacteriovorax	1	0	0
Bacteroidaceae_unclassified	0	1	0
Bacteroidales_unclassified	0	1	0
Bacteroides	1	1	1
Bacteroides_F	0	0	1
Bacteroides_G	0	0	1
Bacteroides_I	0	0	1
Baekduia	1	0	0
Bariatricus	0	0	1
Barnesiella	1	1	1
Bartonella	1	0	0
Basfia	1	0	0
Basilea	1	0	0
Bdellovibrio	1	0	0
Beggiatoa	1	0	0
Beijerinckia	1	0	0
Belliella	1	0	0
Bergeyella	1	0	0
Bergeyella_A	0	0	1
Bermanella	1	0	0
Bernardetia	1	0	0
Berryella	1	0	0
Bibersteinia	1	0	0
Bifidobacterium	1	1	1
Bilophila	0	1	1
Biomaibacter	1	0	0
Bisgaardia	1	0	0
Bizionia	1	0	0
Blastochloris	1	0	0
Blastomonas	0	0	1
Blastopirellula	1	0	0
Blattabacterium	1	0	1
Blautia	1	1	1
Blautia_A	0	0	1
Bombella	1	0	0
Bombilactobacillus	1	0	0
Bordetella	1	0	0
Borkfalkia	0	0	1
Borrelia	1	0	0
Borreliella	1	0	0
Bosea	1	0	1
Botrimarina	1	0	0
Boudabousia	1	0	0
Brachybacterium	1	0	0
Brachymonas	0	0	1
Brachyspira	1	0	0
Bradymonas	1	0	0
Bradyrhizobium	1	0	1
Brasilonema	1	0	0
Bremerella	1	0	0
Brenneria	1	0	0
Breoghania	1	0	0
Brevefilum	1	0	0
Brevibacillus	1	0	0
Brevibacterium	1	0	0
Brevilactibacter	0	0	1
Brevirhabdus	1	0	0
Brevundimonas	1	0	1
Breznakibacter	0	0	1
Breznakiella	1	0	0
Brochothrix	1	0	0
Brooklawnia	0	0	1
Brucella	1	0	0
Brucepastera	1	0	0
Buchnera	1	0	0
Bulleidia	1	0	0
Burkholderia	1	0	1
Buttiauxella	1	0	0
Butyribacter	0	0	1
Butyricimonas	1	0	1
Butyrivibrio	1	0	1
Butyrivibrio_A	0	0	1
Bythopirellula	1	0	0
Caballeronia	1	0	0
Caccovicinus	0	0	1
Caecibacter	0	0	1
Caedibacter	0	0	1
Caenibius	1	0	0
CAG-103	0	0	1
CAG-1031	0	0	1
CAG-115	0	0	1
CAG-170	0	0	1
CAG-177	0	0	1
CAG-194	0	0	1
CAG-196	0	0	1
CAG-217	0	0	1
CAG-238	0	0	1
CAG-245	0	0	1
CAG-266	0	0	1
CAG-267	0	0	1
CAG-269	0	0	1
CAG-273	0	0	1
CAG-274	0	0	1
CAG-313	0	0	1
CAG-314	0	0	1
CAG-317	0	0	1
CAG-345	0	0	1
CAG-349	0	0	1
CAG-390	0	0	1
CAG-41	0	0	1
CAG-411	0	0	1
CAG-448	0	0	1
CAG-449	0	0	1
CAG-45	0	0	1
CAG-475	0	0	1
CAG-485	0	0	1
CAG-510	0	0	1
CAG-552	0	0	1
CAG-568	0	0	1
CAG-724	0	0	1
CAG-791	0	0	1
CAG-841	0	0	1
CAG-882	0	0	1
CAG-95	0	0	1
CAG-977	0	0	1
CAISIP01	0	0	1
CAJCBL01	0	0	1
Caldalkalibacillus	1	0	0
Caldanaerobacter	1	0	0
Caldicellulosiruptor	1	0	0
Caldichromatium	1	0	0
Caldilinea	1	0	0
Caldimicrobium	1	0	0
Caldinitratiruptor	1	0	0
Caldisericum	1	0	0
Calditerrivibrio	1	0	0
Caldithrix	1	0	0
Caloramator	1	0	0
Caloranaerobacter	1	0	0
Calothrix	1	0	0
CALTTS01	0	0	1
Calycomorphotria	1	0	0
Caminibacter	1	0	0
Campylobacter	1	0	1
Candidatus Absconditicoccus	1	0	0
Candidatus Amoebophilus	1	0	0
Candidatus Arcticimaribacter	1	0	0
Candidatus Arthromitus	1	0	0
Candidatus Azoamicus	1	0	0
Candidatus Azobacteroides	1	0	0
Candidatus Carsonella	1	0	0
Candidatus Chromulinivorax	1	0	0
Candidatus Comchoanobacter	1	0	0
Candidatus Formimonas	1	0	0
Candidatus Fukatsuia	1	0	0
Candidatus Gromoviella	1	0	0
Candidatus Hydrogenosomobacter	1	0	0
Candidatus Kinetoplastibacterium	1	0	0
Candidatus Minimicrobia	1	0	0
Candidatus Mycosynbacter	1	0	0
Candidatus Nitrosacidococcus	1	0	0
Candidatus Nitrosoglobus	1	0	0
Candidatus Pseudothioglobus	1	0	0
Candidatus Sneabacter	1	0	0
Candidatus Sulfidibacterium	1	0	0
Candidatus Thioglobus	1	0	0
Candidatus Uabimicrobium	1	0	0
Candidatus Vesicomyosocius	1	0	0
Candidatus Viadribacter	1	0	0
Candidatus Walczuchella	1	0	0
Candidatus_Cibionibacter	0	1	0
Candidatus_Competibacter	0	1	0
Candidatus_Nanogingivalis	0	1	0
Capillimicrobium	1	0	0
Capnocytophaga	1	0	0
Caproicibacter	1	0	0
Caproicibacterium	1	0	0
Caproiciproducens	1	0	0
Carboxydocella	1	0	0
Carboxydothermus	1	0	0
Cardiobacterium	1	0	0
Carnobacterium	1	0	0
Casimicrobium	1	0	0
Castellaniella	1	0	0
Catenibacterium	1	1	1
Catenovulum	1	0	0
Catenulispora	1	0	0
Caulifigura	1	0	0
Caulobacter	1	0	1
CAZU01	0	0	1
Celeribacter	1	0	0
Celerinatantimonas	1	0	0
Cellulomonas	1	0	0
Cellulophaga	1	0	0
Cellulosilyticum	1	0	0
Cellvibrio	1	1	1
Cereibacter	1	0	0
Cetobacterium	1	0	0
Chamaesiphon	1	0	0
Changchengzhania	1	0	0
Changpingibacter	1	0	0
Chania	1	0	0
Chelatococcus	1	0	0
Chenggangzhangella	1	0	0
Chitinibacter	1	0	0
Chitinimonas	1	0	0
Chitiniphilus	1	0	0
Chitinolyticbacter	1	0	0
Chitinophaga	1	0	0
Chlamydia	1	0	0
Chlamydiifrater	1	0	0
Chloracidobacterium	1	0	0
Chlorobaculum	1	0	0
Chlorobium	1	0	0
Chloroflexus	1	0	0
Chloroherpeton	1	0	0
Choladocola	0	0	1
Choladousia	0	0	1
Chondrocystis	1	0	0
Chondromyces	1	0	0
Christensenella	1	0	0
Chromobacterium	1	0	0
Chromohalobacter	1	0	0
Chryseobacterium	1	1	1
Chryseolinea	1	0	0
Chthonomonas	1	0	0
Ciceribacter	1	0	0
Citrifermentans	1	0	0
Citrobacter	1	1	1
Citrobacter_A	0	0	1
Citrobacter_B	0	0	1
Citromicrobium	1	0	0
Clavibacter	1	0	0
Cloacibacillus	1	1	1
Cloacibacterium	1	1	1
Clostridiaceae_unclassified	0	1	0
Clostridioides	1	0	0
Clostridium	1	1	1
Clostridium_A	0	0	1
Clostridium_AQ	0	0	1
Clostridium_Q	0	0	1
Cobetia	1	0	0
COE1	0	0	1
Cognatazoarcus	0	1	1
Cognaticolwellia	1	0	0
Cognatishimia	1	0	0
Cohaesibacter	1	0	0
Cohnella	1	0	0
Collimonas	1	0	0
Collinsella	1	1	1
Colwellia	1	0	0
Comamonas	1	1	1
Comamonas_C	0	0	1
Commensalibacter	1	0	0
Companilactobacillus	1	0	0
Competibacter	0	0	1
Conchiformibius	1	0	0
Conexibacter	1	0	0
Congregibacter	1	0	0
Constantimarinum	1	0	0
Coprobacter	1	0	0
Coprococcus	1	0	1
Coprococcus_A	0	0	1
Copromonas	0	0	1
Coprothermobacter	1	0	0
Coraliomargarita	1	0	0
Corallococcus	1	0	0
Coriobacterium	1	0	0
Corynebacterium	1	0	1
Costertonia	1	0	0
Coxiella	1	0	0
Crassaminicella	1	0	0
Crateriforma	1	0	0
Crenobacter	1	0	0
Crinalium	1	0	0
Croceibacter	1	0	0
Croceicoccus	1	0	0
Croceimicrobium	1	0	0
Crocinitomix	1	0	0
Crocosphaera	1	0	0
Cronobacter	1	1	1
Cruoricaptor	1	0	0
Cryobacterium	1	0	0
Cryptobacterium	1	0	0
Cryptobacteroides	0	0	1
CTSOIL-112	0	0	1
Cupidesulfovibrio	0	0	1
Cupriavidus	1	0	1
Curtobacterium	1	0	0
Curvibacter	1	1	1
Cutibacterium	0	0	1
Cyanobacterium	1	0	0
Cyanobium	1	0	0
Cyclobacterium	1	0	0
Cycloclasticus	1	0	0
Cystobacter	1	0	0
Cytobacillus	1	0	0
Cytophaga	1	0	0
Dactylococcopsis	1	0	0
Dechloromonas	1	1	0
Deefgea	1	0	0
Deferribacter	1	0	0
Defluviicoccus	1	0	0
Defluviicoccus_A	0	0	1
Defluviitoga	1	0	0
Dehalobacter	1	0	0
Dehalobacterium	1	0	0
Dehalococcoides	1	0	0
Dehalogenimonas	1	0	0
Deinococcus	1	0	0
Deinococcus_C	0	0	1
Delftia	1	0	0
Demequina	1	0	0
Denitratisoma	1	0	0
Denitrificimonas	0	1	0
Denitrobacterium	1	0	0
Denitrovibrio	1	0	0
Dermatophilus	1	0	0
Desulfarculus	1	0	0
Desulfatibacillum	1	0	0
Desulfitobacterium	1	0	0
Desulfobacca	1	0	0
Desulfobacter	1	0	1
Desulfobacula	1	0	0
Desulfobulbus	1	0	1
Desulfocapsa	1	0	0
Desulfococcus	1	0	0
Desulfocurvibacter	1	0	0
Desulfofarcimen	1	0	0
Desulfoglaeba	1	0	0
Desulfohalobium	1	0	0
Desulfoluna	1	0	0
Desulfolutivibrio	1	0	0
Desulfomarina	1	0	0
Desulfomicrobium	1	1	1
Desulfomonile	1	0	0
Desulfonema	1	0	0
Desulforamulus	1	0	0
Desulforapulum	1	0	0
Desulfosarcina	1	0	0
Desulfoscipio	1	0	0
Desulfosediminicola	1	0	0
Desulfosporosinus	1	0	0
Desulfosudis	1	0	0
Desulfotalea	1	0	0
Desulfotomaculum	1	0	0
Desulfovibrio	1	1	1
Desulfurispirillum	1	0	0
Desulfurivibrio	1	0	0
Desulfurobacterium	1	0	0
Desulfuromonas	1	0	0
Devosia	1	0	0
Devriesea	1	0	0
Dialister	1	1	1
Diaphorobacter	1	0	1
Dichelobacter	1	0	0
Dickeya	1	0	0
Dictyoglomus	1	0	0
Dietzia	1	0	0
Dinoroseobacter	1	0	0
Dissulfurimicrobium	1	0	0
Dissulfurispira	1	0	0
DMER64	0	0	1
Dokdonella	1	0	1
Dokdonia	1	0	0
Dolichospermum	1	0	0
Dolosicoccus	0	0	1
Dolosigranulum	1	0	0
Dongshaea	1	0	0
Dorea	1	1	1
Dorea_A	0	0	1
Draconibacterium	1	0	1
Dubosiella	0	0	1
Duganella	1	0	0
Duncaniella	1	0	1
Duodenibacillus	0	1	1
DXTB01	0	0	1
Dyadobacter	1	0	0
Dyella	1	0	0
Dysgonomonas	1	0	1
Dysosmobacter	1	1	1
Echinicola	1	0	0
Ectothiorhodosinus	1	0	0
Ectothiorhodospira	1	0	0
Edaphobacter	1	0	0
Edwardsiella	1	0	0
Effusibacillus	1	0	0
Egerieenecus	0	0	1
Egerieisoma	0	0	1
Eggerthella	1	0	1
Egibacter	1	0	0
Egicoccus	1	0	0
Ehrlichia	1	0	0
Eikenella	1	0	0
Eisenbergiella	0	0	1
Elioraea	1	0	0
Elizabethkingia	1	0	0
Elstera	0	0	1
Elusimicrobium	1	0	0
Emergencia	1	0	0
Empedobacter	1	0	1
Emticicia	1	0	0
Endomicrobium	1	0	0
Endozoicomonas	1	1	0
Ensifer	1	0	0
Enterenecus	0	0	1
Enterobacter	1	1	1
Enterocloster	1	1	1
Enterococcus	1	1	1
Enterococcus_B	0	0	1
Enterococcus_D	0	0	1
Enterococcus_E	0	0	1
Enterococcus_F	0	0	1
Enterococcus_I	0	0	1
Enterocola	0	0	1
Enteromonas	0	0	1
Enterosoma	0	0	1
Enterovibrio	1	0	0
Entomobacter	1	0	0
Entomomonas	1	0	0
Entomoplasma	1	0	0
Ephemeroptericola	1	0	0
Epidermidibacterium	1	0	0
Epilithonimonas	1	0	1
ER4	0	0	1
Ereboglobus	1	0	0
Erwinia	1	1	1
Erysipelothrix	1	0	0
Erythrobacter	1	0	0
Escherichia	1	1	1
Ethanoligenens	1	0	0
Eubacteriales_unclassified	0	1	0
Eubacterium	1	0	0
Eubacterium_F	0	0	1
Eubacterium_G	0	0	1
Eubacterium_I	0	0	1
Eubacterium_O	0	0	1
Eubacterium_R	0	0	1
Euhalothece	1	0	0
Euzebya	1	0	0
Euzebyella	1	0	0
Evansella	1	0	0
Evtepia	0	0	1
Exiguobacterium	1	0	1
Exiguobacterium_A	0	0	1
Extensimonas	0	1	1
Ezakiella	1	0	0
Faecalibacillus	1	0	1
Faecalibacter	1	0	0
Faecalibacterium	1	1	1
Faecalibaculum	1	0	1
Faecalicatena	1	1	0
Faecalimonas	0	0	1
Faecalitalea	1	0	0
Faecousia	0	0	1
Falsihalocynthiibacter	1	0	0
Falsirhodobacter	1	0	0
Fannyhessea	1	0	0
Fastidiosipila	1	0	0
Fenollaria	1	0	0
Ferribacterium	1	0	0
Ferrigenium	1	0	0
Ferrimonas	1	0	0
Ferriphaselus	1	0	0
Ferroplasma	0	1	0
Ferrovibrio	1	0	1
Ferruginibacter	1	0	0
Fervidobacterium	1	0	0
Fibrella	1	0	0
Fibro-01	0	0	1
Fibrobacter	1	0	0
Fictibacillus	1	0	0
Filifactor	1	0	0
Filimonas	1	0	0
Filomicrobium	1	0	0
Fimbriimonas	1	0	0
Fimenecus	0	0	1
Fimimonas	0	0	1
Fimivicinus	0	0	1
Finegoldia	1	0	1
Firm-13	0	0	1
Firmicutes_unclassified	0	1	0
Fischerella	1	0	0
Flagellatimonas	1	0	0
Flagellimonas	1	0	0
Flammeovirga	1	0	0
Flaviflexus	1	0	0
Flavihumibacter	1	0	0
Flavimobilis	0	0	1
Flavisolibacter	1	0	0
Flavivirga	1	0	0
Flavobacterium	1	1	1
Flavonifractor	1	0	1
Flexistipes	1	0	0
Flintibacter	1	0	0
Flocculibacter	1	0	0
Floricoccus	1	0	0
Fluoribacter	1	0	0
Fluviibacter	1	1	1
Fluviicola	1	0	0
Fluviispira	1	0	0
Formicincola	1	0	0
Formosa	1	1	0
Fournierella	0	0	1
Francisella	1	1	1
Frankia	1	0	0
Frateuria	1	0	0
Frederiksenia	1	0	0
Fretibacterium	1	0	0
Frigidibacter	1	0	0
Frigoriglobus	1	0	0
Frischella	1	0	0
Fructilactobacillus	1	0	0
Fructobacillus	1	0	0
Fuerstiella	1	0	0
Fulvivirga	1	0	0
Fundidesulfovibrio	0	0	1
Furfurilactobacillus	1	0	0
Fuscovulum	1	1	1
Fusibacter_C	0	0	1
Fusicatenibacter	0	0	1
Fusobacterium	1	1	0
Fusobacterium_A	0	0	1
Fusobacterium_B	0	0	1
Fusobacterium_C	0	0	1
Ga0074137	0	0	1
Galbibacter	1	0	0
Gallaecimonas	1	0	0
Gallibacterium	1	0	0
Gallionella	1	0	0
Gardnerella	1	0	0
Geitlerinema	1	0	0
Gelria	1	0	0
Gemella	1	0	0
Geminocystis	1	0	0
Gemmata	1	0	0
Gemmatimonas	1	0	0
Gemmatirosa	1	0	0
Gemmiger	0	1	1
Gemmobacter	1	1	1
Geoalkalibacter	1	0	0
Geobacillus	1	0	0
Geobacter	1	0	0
Geomonas	1	0	0
Georgenia	1	0	0
Georhizobium	1	0	0
Geosporobacter	1	0	0
Geotalea	1	0	0
Geovibrio	1	0	0
Gephyromycinifex	1	0	0
GGB1123	0	1	0
GGB1146	0	1	0
GGB1148	0	1	0
GGB1239	0	1	0
GGB1247	0	1	0
GGB1249	0	1	0
GGB1266	0	1	0
GGB1269	0	1	0
GGB1270	0	1	0
GGB12972	0	1	0
GGB13493	0	1	0
GGB1380	0	1	0
GGB14025	0	1	0
GGB1405	0	1	0
GGB1407	0	1	0
GGB1495	0	1	0
GGB1538	0	1	0
GGB16040	0	1	0
GGB1627	0	1	0
GGB1844	0	1	0
GGB24261	0	1	0
GGB26696	0	1	0
GGB269	0	1	0
GGB2722	0	1	0
GGB2734	0	1	0
GGB3047	0	1	0
GGB3109	0	1	0
GGB32253	0	1	0
GGB3256	0	1	0
GGB3278	0	1	0
GGB33085	0	1	0
GGB3341	0	1	0
GGB3345	0	1	0
GGB3475	0	1	0
GGB3478	0	1	0
GGB3524	0	1	0
GGB3632	0	1	0
GGB3653	0	1	0
GGB3654	0	1	0
GGB36599	0	1	0
GGB3746	0	1	0
GGB38716	0	1	0
GGB39817	0	1	0
GGB40481	0	1	0
GGB41936	0	1	0
GGB4249	0	1	0
GGB4271	0	1	0
GGB4285	0	1	0
GGB4386	0	1	0
GGB4567	0	1	0
GGB4571	0	1	0
GGB4750	0	1	0
GGB4780	0	1	0
GGB51647	0	1	0
GGB57973	0	1	0
GGB57993	0	1	0
GGB5997	0	1	0
GGB6127	0	1	0
GGB6132	0	1	0
GGB6463	0	1	0
GGB6518	0	1	0
GGB65333	0	1	0
GGB6565	0	1	0
GGB6572	0	1	0
GGB6584	0	1	0
GGB6585	0	1	0
GGB6586	0	1	0
GGB6594	0	1	0
GGB6606	0	1	0
GGB6608	0	1	0
GGB6610	0	1	0
GGB6612	0	1	0
GGB6646	0	1	0
GGB781	0	1	0
GGB79616	0	1	0
GGB79697	0	1	0
GGB80011	0	1	0
GGB9051	0	1	0
GGB9059	0	1	0
GGB9061	0	1	0
GGB9075	0	1	0
GGB9080	0	1	0
GGB9082	0	1	0
GGB9161	0	1	0
GGB9176	0	1	0
GGB9261	0	1	0
GGB9285	0	1	0
GGB9286	0	1	0
GGB9369	0	1	0
GGB9423	0	1	0
GGB9634	0	1	0
GGB9635	0	1	0
GGB9708	0	1	0
GGB9713	0	1	0
GGB9758	0	1	0
Giesbergeria	0	0	1
Gilliamella	1	0	0
Gillisia	1	0	0
Gilvibacter	1	0	0
Gilvimarinus	1	0	0
Gimesia	1	0	0
Glaciecola	1	0	0
Glaciihabitans	1	0	0
Glaciimonas	1	0	0
Glaesserella	1	0	1
Gloeobacter	1	0	0
Gloeomargarita	1	0	0
Gluconacetobacter	1	0	0
Gluconobacter	1	0	0
Glycocaulis	1	0	0
Gordonia	1	1	1
Gordonibacter	1	0	0
Gottfriedia	1	0	0
Gottschalkia	1	0	0
Gracilinema	1	0	0
Granulibacter	1	0	0
Granulicatella	1	0	0
Granulicella	1	0	0
Granulosicoccus	1	0	0
Grimontia	1	0	0
Gudongella	1	0	0
Gulbenkiania	0	1	1
Gulosibacter	1	0	0
Guyparkeria	1	0	0
Gynuella	1	0	0
Haematobacter	1	0	0
Haematospirillum	1	0	0
Haemophilus	1	1	0
Haemophilus_D	0	0	1
Hafnia	1	0	1
Hahella	1	0	0
Halalkalibacterium (ex Joshi et al. 2022)	1	0	0
Halanaerobium	1	0	0
Halarcobacter	1	1	1
Haliangium	1	0	0
Halioglobus	1	0	0
Haliscomenobacter	1	0	0
Halobacillus	1	0	0
Halobacteriovorax	1	0	0
Halobacteroides	1	0	0
Halomicronema	1	0	0
Halomonas	1	1	1
Halopseudomonas	1	0	1
Halorhodospira	1	0	0
Halotalea	1	0	0
Halothermothrix	1	0	0
Halothiobacillus	1	0	0
Hankyongella	1	0	0
Haploplasma	1	0	0
Hartmannibacter	1	0	0
Hathewaya	1	0	1
Helicobacter	1	0	0
Heliomicrobium	1	0	0
Heliorestis	1	0	0
Herbaspirillum	1	0	1
Herbinix	1	0	0
Herminiimonas	1	0	0
Heyndrickxia	1	0	0
HGM12998	0	0	1
HGM14224	0	0	1
Hippea	1	0	0
Hirschia	1	0	0
Histophilus	1	0	0
Hoeflea	1	0	0
Holdemanella	0	0	1
Holdemania	0	0	1
Holophaga	0	0	1
Hominisplanchenecus	0	0	1
Horticoccus	1	0	0
Humidesulfovibrio	0	0	1
Humisphaera	1	0	0
Hungatella	1	0	0
Hydrocarboniclastica	1	0	0
Hydrogenibacillus	1	0	0
Hydrogenimonas	1	0	0
Hydrogenobacter	1	0	0
Hydrogenobaculum	1	0	0
Hydrogenophaga	1	1	1
Hydrogenophilus	1	0	0
Hydrogenovibrio	1	0	1
Hylemonella	1	0	0
Hymenobacter	1	1	1
Hypericibacter	1	0	0
Hyphobacterium	1	0	0
Hyphomicrobium	1	0	0
Hyphomonas	1	0	0
Iamia	1	0	0
Ichthyobacterium	1	0	0
Ideonella	1	0	1
Idiomarina	1	0	0
Ignatzschineria	1	0	0
Ignavibacterium	1	0	0
Ignavigranum	1	0	0
Ilumatobacter	1	0	0
Ilyobacter	1	0	0
Immundisolibacter	1	0	0
Indioceanicola	1	0	0
Inhella	1	0	0
Insolitispirillum	0	1	1
Intestinibaculum	1	0	0
Intestinimonas	1	0	1
Intrasporangium	1	0	0
Iocasia	1	0	0
Iodobacter	1	0	0
Isoptericola	1	0	0
Isosphaera	1	0	0
JAABQG01	0	0	1
JAAFHV01	0	0	1
JAAYDH01	0	0	1
JAAYGT01	0	0	1
JAAYLU01	0	0	1
JAAYPI01	0	0	1
JAAZVR01	0	0	1
JABCPH02	0	0	1
JACKCP01	0	0	1
JACKOB01	0	0	1
JACKOQ01	0	0	1
JACKPH01	0	0	1
JADJCH01	0	0	1
JADJSS01	0	0	1
JAEUUM01	0	0	1
JAEWFD01	0	0	1
JAEWOS01	0	0	1
JAEXNS01	0	0	1
JAEZVV01	0	0	1
JAFABT01	0	0	1
JAFCIY02	0	0	1
JAFEAZ01	0	0	1
JAFGUR01	0	0	1
JAFIHK01	0	0	1
JAFIHQ01	0	0	1
JAGBWK01	0	0	1
JAGHQT01	0	0	1
JAGNNG01	0	0	1
JAGNZR01	0	0	1
JAGOEY01	0	0	1
JAGOJI01	0	0	1
JAGOXX01	0	0	1
JAGPIS01	0	0	1
JAGPMH01	0	0	1
JAGTTR01	0	0	1
JAHBYH01	0	0	1
JAHDQW01	0	0	1
JAJFTU01	0	0	1
JAJTBL01	0	0	1
JAJTBW01	0	0	1
JAKVKY01	0	0	1
JALRJW01	0	0	1
JAMOAD01	0	0	1
Janibacter	1	0	0
Jannaschia	1	0	0
Janthinobacterium	1	1	1
Jejubacter	1	0	0
Jeongeupia	1	0	0
Jeotgalibaca	1	0	0
Jeotgalibacillus	1	0	0
Jeotgalicoccus	1	0	1
JG1575	0	0	1
Jiangella	1	0	0
Jinshanibacter	1	0	0
Jonesia	1	0	0
Jonquetella	1	0	0
Kaistella	1	0	1
Kaistia	1	0	0
Kangiella	1	0	0
Kaustia	1	0	0
Keratinibaculum	1	0	0
Kerstersia	1	0	0
Ketobacter	1	0	0
Ketogulonicigenium	1	0	0
Kineobactrum	1	0	0
Kingella	1	0	0
Kinneretia	1	0	1
Kiritimatiella	1	0	0
KLE1615	0	0	1
Klebsiella	1	1	1
Kluyvera	1	1	1
Kocuria	0	0	1
Koinonema	1	0	0
Koleobacter	1	0	0
Komagataeibacter	1	0	0
Kordia	1	0	1
Kordiimonas	1	0	0
Kosakonia	1	0	1
Kosmotoga	1	0	0
Kozakia	1	0	0
Kribbella	1	0	0
Kroppenstedtia	1	0	0
Ktedonosporobacter	1	0	0
Kurthia	1	0	1
Kushneria	1	0	0
Kyrpidia	1	0	0
Kytococcus	1	0	0
Labilibaculum	1	0	0
Labilithrix	1	0	0
Labrenzia	1	0	0
Labrys	1	0	0
Laceyella	1	0	0
Lachnoanaerobaculum	1	0	0
Lachnoclostridium	1	1	0
Lachnoclostridium_A	0	0	1
Lachnoclostridium_B	0	0	1
Lachnospira	1	0	1
Lachnospiraceae_unclassified	0	1	0
Lacibacter	1	0	0
Lacimicrobium	1	0	0
Lacinutrix	1	0	0
Lacipirellula	1	0	0
Lacrimispora	1	1	1
Lacticaseibacillus	1	0	0
Lactiplantibacillus	1	0	0
Lactobacillus	1	1	1
Lactococcus	1	1	1
Lactococcus_A	0	0	1
Lacunisphaera	1	0	0
Lancefieldella	1	0	0
Lapidilactobacillus	1	0	0
Laribacter	1	1	1
Larkinella	1	0	0
Latilactobacillus	1	0	0
Lautropia	1	0	1
Lawsonella	0	0	1
Lawsonia	1	0	0
Lawsonibacter	0	0	1
Leadbettera	1	0	0
Leadbetterella	1	0	1
Leclercia	1	0	1
Lederbergia	1	0	0
Leeuwenhoekiella	1	0	0
Legionella	1	0	0
Leifsonia	1	0	0
Leisingera	1	0	1
Leminorella	1	0	0
Lentibacillus	1	0	0
Lentilactobacillus	1	0	1
Lentilitoribacter	1	0	0
Lentimicrobium	0	0	1
Leptodesmis	1	0	0
Leptogranulimonas	1	0	0
Leptolyngbya	1	0	0
Leptonema	0	0	1
Leptospira	1	0	0
Leptospirillum	1	0	0
Leptothermofonsia	1	0	0
Leptothrix	1	0	0
Leptotrichia	1	0	1
Leucobacter	1	0	1
Leuconostoc	1	0	1
Levilactobacillus	1	0	0
Liberibacter	1	0	0
Lichenicola	1	0	0
Lichenihabitans	1	0	0
Ligilactobacillus	1	1	1
Lignipirellula	1	0	0
Limadaptatus	0	0	1
Limihaloglobus	1	0	0
Limiplasma	0	0	1
Limisoma	0	0	1
Limivivens	0	0	1
Limnobacter	1	0	1
Limnobaculum	1	0	0
Limnochorda	1	0	0
Limnoglobus	1	0	0
Limnohabitans	1	0	0
Limnospira	1	0	1
Limosilactobacillus	1	1	1
Liquorilactobacillus	1	0	0
Listeria	1	0	1
Litorilituus	1	0	0
Loigolactobacillus	1	0	0
Loktanella	1	0	0
Longicatena	1	0	0
Lonsdalea	1	0	0
LPB0142	0	0	1
Luteibacter	1	0	0
Luteimonas	1	0	0
Luteitalea	1	0	0
Luteithermobacter	1	0	0
Luteolibacter	1	0	0
Lutibacter	1	0	0
Lysinibacillus	1	0	0
Lysobacter	1	0	0
Lysobacter_F	0	0	1
M3007	0	0	1
Macellibacteroides	0	1	1
Macrococcus	1	0	0
Macromonas	0	1	1
Mageeibacillus	1	0	0
Magnetococcus	1	0	0
Magnetospira	1	0	0
Magnetospirillum	1	0	1
Mahella	1	0	0
Mailhella	0	0	1
Maioricimonas	1	0	0
Malaciobacter	1	1	1
Malaciobacter_A	0	0	1
Malacoplasma	1	0	0
Malikia	0	1	1
Mammaliicoccus	0	0	1
Mangrovibacillus	1	0	0
Mangrovivirga	1	0	0
Mannheimia	1	0	0
Maribacter	1	0	0
Maribellus	1	0	0
Maricaulis	1	0	0
Marichromatium	1	0	0
Maridesulfovibrio	1	0	0
Marinagarivorans	1	0	0
Marinarcus	0	0	1
Mariniblastus	1	0	0
Marinicauda	1	0	0
Marinifilum	0	0	1
Mariniflexile	1	0	0
Marinilactibacillus	1	0	0
Marinilongibacter	1	0	0
Marinimicrobium	1	0	0
Mariniplasma	1	0	0
Marinithermus	1	0	0
Marinitoga	1	0	0
Marinobacter	1	1	1
Marinobacterium	1	0	0
Marinomonas	1	0	1
Mariprofundus	1	0	0
Marisediminitalea	0	1	0
Maritalea	1	0	0
Marivirga	1	0	0
Marixanthomonas	1	0	0
Martelella	1	0	0
Marvinbryantia	1	0	0
Massilia	1	0	0
Massilistercora	1	0	0
Mediterraneibacter	1	1	1
Megalodesulfovibrio	1	0	0
Megamonas	1	0	1
Megasphaera	1	1	1
Megasphaera_A	0	0	1
Meiothermus	1	0	0
Melaminivora	1	1	0
Melaminivora_A	0	0	1
Melioribacter	1	0	0
Melissococcus	1	0	0
Melittangium	1	0	0
Merdicola	0	0	1
Merdimorpha	0	0	1
Merdisoma	0	0	1
Merdousia	0	0	1
Mergibacter	1	0	0
Mesoflavibacter	1	0	0
Mesomycoplasma	1	0	0
Mesoplasma	1	0	0
Mesorhizobium	1	0	0
Mesosutterella	0	0	1
Mesotoga	1	0	0
Metabacillus	1	0	0
Metalachnospira	0	0	1
Metalysinibacillus	0	0	1
Metamycoplasma	1	0	1
Methylacidimicrobium	1	0	0
Methylibium	1	0	1
Methylobacillus	1	0	0
Methylobacter	1	0	0
Methylobacterium	1	0	0
Methylocaldum	1	0	0
Methyloceanibacter	1	0	0
Methylocella	1	0	0
Methylococcus	1	0	0
Methylocystis	1	0	0
Methylogaea	1	0	0
Methyloligella	1	0	0
Methylomagnum	1	0	0
Methylomicrobium	1	0	0
Methylomonas	1	0	1
Methylomusa	1	0	0
Methylophaga	1	0	0
Methylophilus	1	0	1
Methyloradius	1	0	0
Methylorubrum	1	0	0
Methylosarcina	0	1	1
Methylosinus	1	0	0
Methylotenera	1	0	0
Methylotuvimicrobium	1	0	0
Methyloversatilis	1	0	1
Methylovirgula	1	0	0
Methylovorus	1	0	0
Methylovulum	1	0	0
MGBC133411	0	0	1
Micavibrio	1	0	0
Microbacterium	1	1	1
Microbulbifer	1	0	0
Microcella	1	0	0
Micrococcus	0	0	1
Microcystis	1	0	0
Microlunatus	1	0	0
Micromonospora	1	0	0
Micropruina	1	1	1
Microterricola	1	0	0
Microvenator	1	0	0
Microvirga	1	0	0
Microvirgula	1	0	1
Miltoncostaea	1	0	0
Miniimonas	1	0	0
Miniphocaeibacter	1	0	0
Mitsuaria	1	0	0
Mitsuokella	0	1	1
Mixta	1	0	0
Mobiluncus	1	0	0
Modestobacter	1	0	0
Moellerella	1	0	0
Mogibacterium	1	0	0
Mongoliitalea	1	0	0
Monoglobus	1	0	1
Moorella	1	0	0
Moorena	1	0	0
Moraxella	1	1	0
Moraxella_A	0	0	1
Morganella	1	0	1
Moritella	1	0	0
MR-S7	0	0	1
Mucilaginibacter	1	0	0
Mucisphaera	1	0	0
Mucispirillum	1	0	0
Mumia	1	0	0
Murdochiella	1	0	0
Muribaculum	1	0	0
Muriicola	1	0	0
Musicola	1	0	0
MWDT01	0	0	1
MWEM01	0	0	1
Mycetocola	1	0	0
Mycetohabitans	1	0	0
Mycoavidus	1	0	0
Mycobacterium	1	0	1
Mycobacteroides	1	0	0
Mycolicibacter	1	0	0
Mycolicibacterium	1	0	0
Mycoplasma	1	0	0
Mycoplasmoides	1	0	0
Mycoplasmopsis	1	0	0
Myroides	1	0	0
Myxococcus	1	0	0
Nakamurella	1	0	0
Nanchangia	1	0	0
Nanogingivalis	0	0	1
Natranaerobius	1	0	0
Natranaerofaba	1	0	0
Natronoglycomyces	1	0	0
Nautilia	1	0	0
Ndongobacter	1	0	0
Negativibacillus	0	0	1
Neisseria	1	1	1
Neoasaia	1	0	0
Neochlamydia	1	0	0
Neokomagataea	1	0	0
Neorhizobium	1	0	0
Neorickettsia	1	0	0
Neotabrizicola	1	0	0
Neptuniibacter	0	1	1
Neptunomonas	1	1	1
Nesterenkonia	1	0	1
Niabella	1	0	1
Niallia	1	0	0
Niastella	1	0	0
Nibribacter	1	0	0
Nibricoccus	1	0	0
Nisaea	1	0	0
Nissabacter	1	0	0
Nitratidesulfovibrio	0	0	1
Nitratifractor	1	0	0
Nitratireductor	1	0	0
Nitratiruptor	1	0	0
Nitrincola	1	0	0
Nitrobacter	1	0	0
Nitrogeniibacter	1	0	0
Nitrosococcus	1	0	0
Nitrosomonas	1	0	1
Nitrosophilus	1	0	0
Nitrosospira	1	0	0
Nitrospira	1	0	0
Nitrospira_D	0	0	1
Nitrospira_F	0	0	1
Nitrospirillum	1	0	0
Niveibacterium	1	1	1
Niveispirillum	1	0	0
Nocardia	1	0	0
Nocardioides	1	0	0
Nocardiopsis	1	0	0
Nodularia	1	0	0
Nonlabens	1	0	0
Nonomuraea	1	0	0
Nordella	1	0	0
Nostoc	1	0	0
Novacetimonas	1	0	0
Novibacillus	1	0	0
Noviherbaspirillum	1	0	0
Novispirillum	0	1	1
Novisyntrophococcus	1	0	0
Novosphingobium	1	1	1
Novosphingopyxis	1	0	0
NSJ-51	0	0	1
Obesumbacterium	1	0	0
Occallatibacter	1	0	0
Oceanicoccus	1	0	0
Oceanicola	1	0	0
Oceanidesulfovibrio	1	0	0
Oceanihabitans	1	0	0
Oceanimonas	1	0	0
Oceanisphaera	1	0	0
Oceanispirochaeta	1	0	0
Oceanithermus	1	0	0
Oceanobacillus	1	0	0
Oceanospirillum	0	1	1
Oceanotoga	1	0	0
Octadecabacter	1	0	0
Odoribacter	1	1	1
Oecophyllibacter	1	0	0
Oenococcus	1	0	0
OLB10	0	0	1
OLB8	0	0	1
OLB9	0	0	1
Oleibacter	0	0	1
Oleidesulfovibrio	1	0	0
Oleiphilus	1	0	0
Oleisolibacter	0	1	1
Oligella	1	0	1
Oliverpabstia	0	0	1
Olivibacter	1	0	0
Olleya	1	0	0
Olsenella	1	0	0
Onthousia	0	0	1
Onthovivens	0	0	1
Opitutus	1	0	0
Oricola	1	0	0
Orientia	1	0	0
Ornithinimicrobium	1	0	0
Ornithobacterium	1	0	0
Ornithoclostridium	0	0	1
Orrella	1	0	0
Oryzomicrobium	1	0	1
Oscillatoria	1	0	0
Oscillibacter	1	1	0
Oscillospiraceae_unclassified	0	1	0
Otariodibacter	1	0	0
Ottowia	1	0	1
Owenweeksia	1	0	0
Oxalobacter	1	0	0
Oxynema	1	0	0
Pacificitalea	1	0	0
Paenalcaligenes	1	0	0
Paenalkalicoccus	1	0	0
Paenibacillus	1	0	0
Paeniclostridium	1	0	0
Paenirhodobacter	0	1	1
Paenisporosarcina	1	0	0
Pajaroellobacter	1	0	0
Paludibacter	1	0	1
Paludibacterium	1	0	0
Paludibaculum	1	0	0
Paludisphaera	1	0	0
Panacibacter	1	0	0
Pandoraea	1	0	0
Pannonibacter	1	0	0
Pantoea	1	0	1
Parabacteroides	1	1	1
Paraburkholderia	1	0	0
Paracaedimonas	0	0	1
Parachlamydia	1	0	0
Paracholeplasma	1	0	0
Paraclostridium	1	0	0
Paracoccus	1	1	1
Paraconexibacter	1	0	0
Paradesulfovibrio (ex Waite et al. 2020)	1	0	0
Paradevosia	1	0	0
Parafannyhessea	1	0	0
Paraflavitalea	1	0	0
Parageobacillus	1	0	0
Paraglaciecola	1	0	1
Paralcaligenes	1	0	0
Paraliobacillus	1	0	0
Paralysiella	1	0	1
Paraneptunicella	1	0	0
Paraoerskovia	1	0	0
Paraphotobacterium	1	0	0
Paraprevotella	1	1	1
Pararheinheimera	0	1	1
Pararhizobium	1	0	1
Pararhodospirillum	1	0	0
Pararoseburia	0	0	1
Parasaccharibacter	1	0	0
Parashewanella	1	0	0
Parasphingopyxis	1	0	0
Parasphingorhabdus	1	0	0
Parasutterella	0	1	1
Parasynechococcus	1	0	0
Paraurantiacibacter	1	0	0
Paremcibacter	1	0	0
Paroceanicella	1	0	0
Parolsenella	1	0	0
Parvibaculum	1	0	0
Parvicella	1	0	0
Parvimonas	1	0	0
Parvularcula	1	0	0
Pasteurella	1	0	0
Paucibacter	1	0	0
Paucilactobacillus	1	0	0
Pauljensenia	1	0	0
Pectinatus	1	1	1
Pectobacterium	1	0	0
Pediococcus	1	0	0
Pedobacter	1	0	0
Pedococcus	1	0	0
PeH17	0	0	1
Pelagibacterium	1	0	0
Pelagovum	1	0	0
Pelistega	1	0	0
Pelobacter	1	1	0
Pelodictyon	1	0	0
Pelolinea	1	0	0
Pelomonas	0	0	1
Pelosinus	1	0	0
Peptacetobacter	1	0	1
Peptoclostridium	1	0	0
Peptoniphilus	1	0	0
Peptostreptococcus	0	0	1
Peribacillus	1	0	0
Periweissella	1	0	0
Perlucidibaca	0	0	1
Permianibacter	1	0	0
Persephonella	1	0	0
Persicimonas	1	0	0
Persicobacter	1	0	0
Peteryoungia	1	0	0
Petrimonas	1	0	0
Petrocella	1	0	0
Petrotoga	1	0	0
Phaeobacter	0	1	1
Phaeospirillum	0	0	1
Phascolarctobacterium	1	1	1
Phascolarctobacterium_A	0	0	1
PHBP01	0	0	1
Phenylobacterium	1	0	1
Phil1	0	0	1
Phil12	0	0	1
Phnomibacter	1	0	0
Phocaeicola	1	1	1
Phocaeicola_A	0	0	1
Phocea	0	0	1
Phoenicibacter	1	0	0
Phormidium	1	0	0
PHOS-HE28	0	0	1
Photobacterium	1	0	0
Photorhabdus	1	0	0
Phototrophicus	1	0	0
Phreatobacter	1	0	0
Phycicoccus	1	0	0
Phycisphaera	1	0	0
Phyllobacterium	1	0	0
Phytobacter	1	0	1
Pigmentiphaga	1	0	1
Pikeienuella	1	0	0
Pimelobacter	1	0	0
Pirellula	1	0	0
Pirellulimonas	1	0	0
Piscirickettsia	1	0	0
Pistricoccus	1	0	0
Planctomyces	1	0	0
Planctopirus	1	0	0
Planktomarina	1	0	0
Planktothrix	1	0	0
Planococcus	1	0	0
Plasticicumulans	0	0	1
Plesiomonas	1	0	0
Pleurocapsa	1	0	0
Pluralibacter	1	0	1
Polaribacter	1	0	0
Polaromonas	1	0	0
Polyangium	1	0	0
Polycladomyces	1	0	0
Polymorphobacter	1	0	0
Polymorphum	1	0	0
Polynucleobacter	1	0	0
Polystyrenella	1	0	0
Pontibacillus	1	0	0
Pontibacter	1	0	0
Pontibrevibacter	1	0	0
Pontimonas	1	0	0
Pontivivens	1	0	0
Poriferisphaera	1	0	0
Porphyrobacter	1	0	0
Porphyromonas	1	0	0
Poseidonibacter	1	0	1
Pradoshia	1	0	0
Pragia	1	0	0
Prauserella	1	0	0
Prescottella	1	0	0
Prevotella	1	1	1
Prevotellamassilia	0	1	0
Priestia	1	0	0
Prochlorococcus	1	0	0
Profundibacter	1	0	0
Propionibacterium	1	0	0
Propioniciclava	1	0	0
Propionispora	0	0	1
Propionivibrio	0	0	1
Prosthecochloris	1	0	0
Protaetiibacter	1	0	0
Proteiniclasticum	0	0	1
Proteiniphilum	1	0	0
Proteocatella	0	0	1
Proteus	1	0	1
Protochlamydia	0	0	1
Providencia	1	0	0
Pseudanabaena	1	0	0
Pseudarthrobacter	1	0	0
Pseudoalteromonas	1	1	1
Pseudobacter	1	0	0
Pseudobdellovibrio	1	0	0
Pseudobutyrivibrio	1	0	0
Pseudochrobactrum	1	0	1
Pseudocitrobacter	1	0	0
Pseudoclostridium	1	0	0
Pseudocnuella	1	0	0
Pseudodesulfovibrio	1	0	0
Pseudoduganella	1	0	1
Pseudoflavonifractor	0	0	1
Pseudogulbenkiania	1	0	0
Pseudohongiella	1	0	0
Pseudolabrys	1	0	0
Pseudoleptotrichia	1	0	0
Pseudolysobacter	1	0	0
Pseudomonas	1	1	1
Pseudomonas_E	0	0	1
Pseudomonas_F	0	0	1
Pseudomonas_K	0	0	1
Pseudonocardia	1	0	0
Pseudooceanicola	1	0	0
Pseudopedobacter	1	0	0
Pseudopelobacter	0	0	1
Pseudoprevotella	1	0	0
Pseudopuniceibacterium	1	0	0
Pseudorhizobium	1	0	0
Pseudorhodobacter	1	0	0
Pseudorhodoplanes	1	0	0
Pseudoruminococcus	0	0	1
Pseudoscilispira	0	0	1
Pseudosulfitobacter	1	0	0
Pseudothermotoga	1	0	0
Pseudovibrio	1	0	0
Pseudoxanthomonas	1	0	1
Pseudoxanthomonas_A	0	0	1
Psychrobacter	1	1	1
Psychroflexus	1	0	0
Psychromicrobium	1	0	0
Psychromonas	1	0	0
Psychroserpens	1	0	0
Psychrosphaera	1	0	0
Pukyongia	1	0	0
Pukyongiella	1	0	0
Pulveribacter	1	0	0
Puniceicoccaceae_unclassified	0	1	0
Pusillibacter	1	0	0
Pusillimonas	1	0	0
Pusillimonas_A	0	0	1
Pygmaiobacter	0	1	1
Pyramidobacter	1	0	0
Pyruvatibacter	1	0	0
Pyxidicoccus	1	0	0
QALR01	0	0	1
QFNR01	0	0	1
Qiania	1	0	0
Qingshengfaniella	1	0	0
Qipengyuania	1	0	0
Quatrionicoccus	1	0	0
QYQG01	0	0	1
Radiobacillus	1	0	0
Rahnella	1	0	0
Raineyella	1	0	0
Ralstonia	1	0	1
Ramlibacter	1	0	0
Raoultella	1	0	0
Raoultibacter	1	0	0
Rasiella	1	0	0
Reichenbachiella	1	0	0
Reinekea	1	0	0
RGIG10190	0	0	1
RGIG665	0	0	1
RHBSTW-00994	0	0	1
Rheinheimera	1	1	1
Rhizobacter	1	0	0
Rhizobium	1	0	0
Rhizobium_B	0	0	1
Rhizomicrobium	0	1	1
Rhizorhabdus	1	0	0
Rhodanobacter	1	0	0
Rhodobaca	1	0	0
Rhodobacter	1	0	0
Rhodocaloribacter	1	0	0
Rhodococcus	1	0	1
Rhodocytophaga	1	0	0
Rhodoferax	1	0	0
Rhodoluna	1	0	0
Rhodomicrobium	1	0	0
Rhodophyticola	1	0	0
Rhodopirellula	1	0	0
Rhodoplanes	1	0	0
Rhodopseudomonas	1	0	1
Rhodospirillum	1	0	0
Rhodothermus	1	0	0
Rhodovastum	1	0	0
Rhodovulum	1	0	0
Richelia	1	0	0
Rickettsia	1	0	0
Rickettsiella	1	0	0
Riemerella	1	0	0
Rifleibacterium	0	0	1
Rikenellaceae_unclassified	0	1	0
Rippkaea	1	0	0
Rivicola	0	1	1
Robiginitalea	1	0	0
Rodentibacter	1	0	0
Romboutsia	1	0	1
Romboutsia_C	0	0	1
Roseateles	1	0	0
Roseburia	1	0	1
Roseibacterium	1	0	0
Roseibium	1	0	0
Roseicitreum	1	0	0
Roseiflexus	1	0	0
Roseimaritima	1	0	0
Roseimicrobium	1	0	0
Roseitalea	1	0	0
Roseivivax	1	0	0
Roseococcus	1	0	0
Roseomonas	1	0	0
Roseovarius	1	0	0
Rosistilla	1	0	0
Rossellomorea	1	0	0
Rothia	1	0	0
Rouxiella	0	1	1
Ruania	1	0	0
Rubinisphaera	1	0	0
Rubripirellula	1	0	0
Rubrivivax	1	0	0
Rubrivivax_A	0	0	1
Rubrobacter	1	0	0
Ruegeria	1	0	1
Ruegeria_B	0	0	1
Rufibacter	1	0	0
Ruficoccus	1	0	0
RUG023	0	0	1
RUG115	0	0	1
RUG410	0	0	1
RUG420	0	0	1
RUG572	0	0	1
RUG841	0	0	1
Rugosibacter	1	0	0
Ruminiclostridium	1	0	0
Ruminiclostridium_E	0	0	1
Ruminococcus	1	1	1
Ruminococcus_B	0	0	1
Ruminococcus_C	0	0	1
Ruminococcus_D	0	0	1
Ruminococcus_E	0	0	1
Rummeliibacillus	1	0	0
Runella	1	0	0
Ruthenibacterium	1	0	1
RXIV01	0	0	1
RXIW01	0	0	1
RXIX01	0	0	1
RZYC01	0	0	1
RZYO01	0	0	1
RZYP01	0	0	1
Saccharibacillus	1	0	0
Saccharobesus	1	0	0
Saccharofermentans	0	0	1
Saccharomonospora	1	0	0
Saccharomyces	0	1	0
Saccharophagus	1	0	0
Saccharopolyspora	1	0	0
Saccharospirillum	1	0	0
Sagittula	1	0	0
Salaquimonas	1	0	0
Salegentibacter	1	0	0
Salicibibacter	1	0	0
Salidesulfovibrio	1	0	0
Salimicrobium	1	0	0
Salinibacter	1	0	0
Salinibacterium	1	0	0
Salinicoccus	0	1	1
Salinicola	1	0	0
Salinimicrobium	1	0	0
Salinimonas	1	0	0
Saliniradius	1	0	0
Salinisphaera	1	0	0
Salinispira	1	0	0
Salinispora	1	0	0
Salinivibrio	1	0	0
Salinivirga	1	0	0
Salipaludibacillus	1	0	0
Salipiger	1	0	0
Salisediminibacterium	1	0	0
Salmonella	1	1	1
Sandaracinobacteroides	1	0	0
Sandaracinus	1	0	0
Sanguibacter	1	0	0
Saprospira	1	0	0
Sarcina	1	0	1
SB11	0	0	1
SB25	0	0	1
Scandinavium	1	0	0
Scardovia	1	0	0
Scatacola_A	0	0	1
Scatavimonas	0	0	1
Scatenecus	0	0	1
Scatocola	0	0	1
Scatomorpha	0	0	1
Scatosoma	0	0	1
Scatousia	0	0	1
Schaalia	1	0	0
Schaedlerella	0	0	1
Schleiferilactobacillus	1	0	0
Schnuerera	1	0	0
SCMT01	0	0	1
Scytonema	1	0	0
Sebaldella	1	1	1
Secundilactobacillus	1	0	0
Sedimentibacter	1	0	0
Sedimenticola	1	0	0
Sedimentisphaera	1	0	0
Sediminibacterium	1	0	0
Sediminicoccus	1	0	0
Sediminicola	1	0	0
Sediminispirochaeta	1	0	0
Segniliparus	1	0	0
Seleniivibrio	0	1	1
Selenomonas	1	1	0
Selenomonas_A	0	0	1
Selenomonas_C	0	0	1
Sellimonas	1	0	0
Seonamhaeicola	1	0	0
Serpentinicella	1	0	1
Serpentinimonas	1	0	0
Serratia	1	0	0
Serratia_J	0	0	1
SFJ001	0	0	1
Shewanella	1	1	1
Shigella	1	0	0
Shimwellia	1	0	0
Shinella	1	0	1
Siansivirga	1	0	0
Siccibacter	1	0	0
Sideroxyarcus	1	0	0
Sideroxydans	1	0	0
Silicimonas	1	0	0
Silvanigrella	1	0	0
Simiaoa	1	0	0
Simiduia	1	0	0
Simkania	1	0	0
Simonsiella	1	0	0
Simplicispira	1	0	0
Singulisphaera	1	0	0
Sinimarinibacterium	1	0	0
Sinirhodobacter	0	1	0
Sinomicrobium	1	0	0
Sinorhizobium	1	0	0
Skermanella	1	0	0
Slackia	1	0	0
Sneathia	1	0	1
Sneathiella	1	0	1
Snodgrassella	1	0	0
Sodaliphilus	1	0	1
Sodalis	1	0	0
Solibacillus	1	0	0
Solibaculum	1	0	0
Solidesulfovibrio	1	0	0
Solimonas	1	0	1
Solitalea	1	0	0
Soonwooa	0	1	1
Sorangium	1	0	0
Spartinivicinus	1	0	0
Sphaerobacter	1	0	0
Sphaerochaeta	1	0	1
Sphaerospermopsis	1	0	0
Sphaerotilus	1	1	1
Sphingobacterium	1	0	1
Sphingobium	1	0	1
Sphingomicrobium	1	0	0
Sphingomonas	1	0	1
Sphingomonas_L	0	0	1
Sphingopyxis	1	0	0
Sphingorhabdus	1	0	0
Sphingosinicella	1	0	0
Sphingosinithalassobacter	1	0	0
Spiribacter	1	0	0
Spiro-10	0	0	1
Spirochaeta	1	0	0
Spiroplasma	1	0	0
Spirosoma	1	1	1
Spongiibacter	1	0	0
Sporolactobacillus	1	0	0
Sporomusa	1	0	1
Sporosarcina	1	0	0
Spyradocola	0	0	1
Stackebrandtia	1	0	0
Stanieria	1	0	0
Staphylococcus	1	1	1
Staphylospora	1	0	0
Stappia	1	0	0
Starkeya	1	0	0
Stella	1	0	0
Stenotrophomonas	1	0	1
Stercorousia	0	0	1
Steroidobacter	1	0	0
Sterolibacterium	1	0	1
Stieleria	1	0	0
Stigmatella	1	0	0
Streptobacillus	1	0	0
Streptococcus	1	1	1
Streptomyces	1	0	0
Stutzerimonas	1	0	1
Subdoligranulum	1	0	0
Succinispira	0	1	1
Succinivibrio	1	0	1
Suicoccus	1	0	0
Sulfidibacter	1	0	0
Sulfitobacter	1	0	0
Sulfuricaulis	1	0	0
Sulfuricella	1	0	0
Sulfuricurvum	1	0	1
Sulfuriferula	1	0	0
Sulfuriflexus	1	0	0
Sulfurifustis	1	0	0
Sulfurihydrogenibium	1	0	0
Sulfurimicrobium	1	0	0
Sulfurimonas	1	0	1
Sulfuriroseicoccus	1	0	0
Sulfuritalea	1	0	0
Sulfuritortus	1	0	0
Sulfurivermis	1	0	0
Sulfurospirillum	1	1	1
Sulfurospirillum_A	0	0	1
Sulfurovum	1	0	0
Sutcliffiella	1	0	0
Sutterella	1	1	1
Suttonella	1	0	0
SV1-B22	0	0	1
Swingsia	1	0	0
Symbiobacterium	1	0	0
Symbiopectobacterium	1	0	0
Symmachiella	1	0	0
Synechococcus	1	0	0
Synechocystis	1	0	0
Syner-03	0	0	1
Syntrophobacter	1	0	0
Syntrophobotulus	1	0	0
Syntrophomonas	1	0	0
Syntrophotalea	1	0	0
Syntrophothermus	1	0	0
Syntrophus	1	0	0
SZUA-378	0	0	1
Tabrizicola	1	0	0
Tahibacter	1	0	0
Tamlana	1	0	0
Tannerella	1	0	0
Tannockella	1	0	0
Tardibacter	1	0	0
Tardiphaga	1	0	0
Tatlockia	1	0	0
Tatumella	1	0	0
Tautonia	1	0	0
Taylorella	1	0	0
Tellurirhabdus	1	0	0
Telmatocola	1	0	0
Tenacibaculum	1	0	0
Tenuifilum	1	0	0
Tepidanaerobacter	1	0	0
Tepidibacter	1	0	0
Tepidiforma	1	0	0
Tepidimonas	1	1	1
Tepidiphilus	0	1	1
Tepiditoga	1	0	0
Terasakiella	1	0	0
Teredinibacter	1	0	0
Terribacillus	1	0	0
Terricaulis	1	0	0
Terriglobus	1	0	0
Terrihabitans	1	0	0
Terrisporobacter	1	0	0
Tessaracoccus	1	0	0
Tetragenococcus	1	0	0
Tetrasphaera	1	0	0
Tetrasphaera_A	0	0	1
Thalassobius	0	1	1
Thalassoglobus	1	0	0
Thalassolituus	1	0	0
Thalassospira	1	0	0
Thalassotalea	1	0	1
Thalassotalea_C	0	0	1
Thauera	1	1	1
Thaumasiovibrio	1	0	0
Thermacetogenium	1	0	0
Thermaerobacter	1	0	0
Thermanaeromonas	1	0	0
Thermanaerosceptrum	1	0	0
Thermanaerovibrio	1	0	1
Thermincola	1	0	0
Thermoactinomyces	1	0	0
Thermoanaerobacter	1	0	0
Thermoanaerobacterium	1	0	0
Thermobacillus	1	0	0
Thermobaculum	1	0	0
Thermobifida	1	0	0
Thermobispora	1	0	0
Thermochromatium	1	0	0
Thermoclostridium	1	0	0
Thermocrinis	1	0	0
Thermodesulfatator	1	0	0
Thermodesulfobacterium	1	0	0
Thermodesulfobium	1	0	0
Thermodesulfovibrio	1	0	0
Thermogutta	1	0	0
Thermoleptolyngbya	1	0	0
Thermomicrobium	1	0	0
Thermomonas	1	0	1
Thermomonospora	1	0	0
Thermophilibacter	1	0	0
Thermosediminibacter	1	0	0
Thermosipho	1	0	0
Thermostichus	1	0	0
Thermosulfidibacter	1	0	0
Thermosulfurimonas	1	0	0
Thermosulfuriphilus	1	0	0
Thermosynechococcus	1	0	0
Thermotoga	1	0	0
Thermotomaculum	1	0	0
Thermovibrio	1	0	0
Thermovirga	1	0	0
Thermus	1	0	0
Thioalkalivibrio	1	0	0
Thiobacillus	1	0	1
[truncated: 168 more rows]

## Sheet: s1b
	classifier	taxon	mean	sd
1	Kraken2	Pseudomonas	0.0736465	0.115182
2	Kraken2	Aquaspirillum	0.0495268	0.0731559
3	Kraken2	Aliarcobacter	0.0394339	0.0321595
4	Kraken2	Salmonella	0.0363322	0.034709
5	Kraken2	Acidovorax	0.0348246	0.0474144
6	Kraken2	Acinetobacter	0.0343675	0.0393446
7	Kraken2	Comamonas	0.0335926	0.0697167
8	Kraken2	Bacteroides	0.0303791	0.0301381
9	Kraken2	Burkholderia	0.0275459	0.0198085
10	Kraken2	Prevotella	0.0251859	0.0529934
11	Kraken2	Laribacter	0.0179713	0.0214638
12	Kraken2	Phocaeicola	0.0179678	0.0204524
13	Kraken2	Aeromonas	0.0179205	0.039527
14	Kraken2	Thauera	0.0175173	0.0154115
15	Kraken2	Faecalibacterium	0.0152777	0.0193748
16	Kraken2	Roseburia	0.0137562	0.0153205
17	Kraken2	Tolumonas	0.0134151	0.0400008
18	Kraken2	Klebsiella	0.0133182	0.030513
19	Kraken2	Diaphorobacter	0.0122708	0.0252416
20	Kraken2	Escherichia	0.0120707	0.0296253
21	Kraken2	Parabacteroides	0.0095267	0.00787852
22	Kraken2	Bacillus	0.00914703	0.00711551
23	Kraken2	Arcobacter	0.00881591	0.0160631
24	Kraken2	Melaminivora	0.00880173	0.0152387
25	Kraken2	Azospira	0.00858795	0.00671424
26	MetaPhlAn4	Rivicola	18.6215	23.695
27	MetaPhlAn4	Aliarcobacter	16.7203	22.1838
28	MetaPhlAn4	Acidovorax	10.3439	12.7596
29	MetaPhlAn4	Comamonas	4.40168	7.29061
30	MetaPhlAn4	Cloacibacterium	3.99133	6.94421
31	MetaPhlAn4	Pseudomonas	3.55753	9.86895
32	MetaPhlAn4	Prevotella	3.24278	11.0079
33	MetaPhlAn4	Alicycliphilus	3.07598	6.22877
34	MetaPhlAn4	Aeromonas	2.87105	7.86526
35	MetaPhlAn4	Aquaspirillum	2.72801	8.70705
36	MetaPhlAn4	Bacteroides	2.56371	5.27748
37	MetaPhlAn4	Acinetobacter	1.97047	5.11585
38	MetaPhlAn4	Alistipes	1.30271	4.89215
39	MetaPhlAn4	Macellibacteroides	0.92676	2.49136
40	MetaPhlAn4	GGB6463	0.737985	6.67951
41	MetaPhlAn4	Azonexus	0.67781	2.14329
42	MetaPhlAn4	Malaciobacter	0.59153	5.96028
43	MetaPhlAn4	Thauera	0.566463	4.46746
44	MetaPhlAn4	Faecalibacterium	0.539331	2.8718
45	MetaPhlAn4	Vibrio	0.535113	5.50642
46	MetaPhlAn4	Streptococcus	0.525818	4.10272
47	MetaPhlAn4	Lachnospiraceae_unclassified	0.511513	3.11257
48	MetaPhlAn4	Phocaeicola	0.484607	2.96176
49	MetaPhlAn4	Sphaerotilus	0.392901	2.37242
50	MetaPhlAn4	Lactobacillus	0.385629	2.89388
51	xtree / GTDB	Rivicola	0.058904	0.0703618
52	xtree / GTDB	Aliarcobacter	0.0386731	0.0329174
53	xtree / GTDB	Acidovorax	0.0382702	0.0375927
54	xtree / GTDB	Pseudomonas_E	0.0378281	0.0565041
55	xtree / GTDB	Acinetobacter	0.0198624	0.0252278
56	xtree / GTDB	Aeromonas	0.0145829	0.0350049
57	xtree / GTDB	Bacteroides	0.0144051	0.0237502
58	xtree / GTDB	Phocaeicola	0.0143266	0.0212477
59	xtree / GTDB	Pseudomonas_K	0.00765934	0.0208277
60	xtree / GTDB	Prevotella	0.0073842	0.0324427
61	xtree / GTDB	Zoogloea	0.00685338	0.0175823
62	xtree / GTDB	Faecalibacterium	0.00620032	0.0153056
63	xtree / GTDB	Azonexus	0.00509393	0.00982005
64	xtree / GTDB	Acidovorax_C	0.00497442	0.00775053
65	xtree / GTDB	Klebsiella	0.00407654	0.0208266
66	xtree / GTDB	Sphaerotilus	0.00399759	0.0112525
67	xtree / GTDB	Parabacteroides	0.00390913	0.00628519
68	xtree / GTDB	Agathobacter	0.00368277	0.00821637
69	xtree / GTDB	Thauera	0.00318811	0.0091413
70	xtree / GTDB	Alistipes	0.00264612	0.00511457
71	xtree / GTDB	Comamonas	0.00261305	0.00617702
72	xtree / GTDB	Sutterella	0.00257315	0.00626407
73	xtree / GTDB	Cloacibacterium	0.00232861	0.00518606
74	xtree / GTDB	RXIW01	0.00210576	0.00793428
75	xtree / GTDB	Macellibacteroides	0.0017973	0.00312468
