# Supplementary material for: Towards geospatially-resolved public-health surveillance via wastewater sequencing
Source: Nat Commun. 2024 Sep 27;15:8386. doi: 10.1038/s41467-024-52427-x (PMC11436780; doi:10.1038/s41467-024-52427-x)
Supplement: Supplementary file 9 — Source data [file 41467_2024_52427_MOESM9_ESM.zip › sourcedata_fig_s2.xlsx]

## Sheet: Sheet1
	effect	group	term	estimate	std.error	statistic	df	p.value	microbe	class	reg	BH	BY
1	fixed	NA	Wastewater Treatment Plant	0.537383	0.177858	3.02141	26.7121	0.00548933	Holophaga sp002068835	xtree_bac	Wastewater Treatment Plant	1	0.564392
2	fixed	NA	University Campus	0.237424	0.144095	1.64769	33.3562	0.108805	Holophaga sp002068835	xtree_bac	University Campus	1	1
3	fixed	NA	Dormitory	-0.135341	0.112069	-1.20766	35.2013	0.23523	Holophaga sp002068835	xtree_bac	Dormitory	1	1
4	fixed	NA	Hospital/Medical Campus	-0.173936	0.196087	-0.887034	43.0572	0.379989	Holophaga sp002068835	xtree_bac	Hospital/Medical Campus	1	1
5	fixed	NA	Primary/Secondary School	-0.183845	0.146692	-1.25327	58.3891	0.215101	Holophaga sp002068835	xtree_bac	Primary/Secondary School	1	1
6	fixed	NA	POPSIZE	7.56833572536703e-07	2.23137008965366e-07	3.39179	22.7231	0.00253827	Holophaga sp002068835	xtree_bac	Population served	1	0.371389
7	fixed	NA	sars_cov2_copies	-6.693e-08	1.32599336773725e-07	-0.504754	739.55	0.613882	Holophaga sp002068835	xtree_bac	sars_cov2_copies	1	1
8	fixed	NA	salinity	0.00299846	0.00490203	0.611677	723.171	0.540944	Holophaga sp002068835	xtree_bac	salinity	1	1
9	fixed	NA	ph_field	-0.101425	0.0485716	-2.08815	847.796	0.0370825	Holophaga sp002068835	xtree_bac	ph_field	1	0.734276
10	fixed	NA	dissolved_oxygen	-0.0443114	0.0194127	-2.28259	322.641	0.0231048	Holophaga sp002068835	xtree_bac	dissolved_oxygen	1	0.450745
11	fixed	NA	humidity	1.11848992895541e-05	0.00229906	0.00486498	1080.14	0.996119	Holophaga sp002068835	xtree_bac	humidity	1	1
12	fixed	NA	specific_conductivity	4.4273073206843e-06	3.34399505090573e-06	1.32396	572.348	0.186046	Holophaga sp002068835	xtree_bac	specific_conductivity	1	1
13	fixed	NA	turbidity	-0.000101457	0.000179803	-0.564267	1050.04	0.572693	Holophaga sp002068835	xtree_bac	turbidity	1	1
14	fixed	NA	water_temp	-0.0193255	0.013157	-1.46883	277.42	0.143011	Holophaga sp002068835	xtree_bac	water_temp	1	1
15	fixed	NA	air_temp	-0.00674954	0.00576391	-1.171	1142.78	0.241843	Holophaga sp002068835	xtree_bac	air_temp	1	1
16	fixed	NA	BUILDINGSERVED	0.0156166	0.00543399	2.87387	16.5164	0.0107592	Holophaga sp002068835	xtree_bac	Buildings served	1	1
17	fixed	NA	Wastewater Treatment Plant	-0.150642	0.122757	-1.22716	14.8477	0.238865	Bifidobacterium adolescentis	xtree_bac	Wastewater Treatment Plant	1	1
18	fixed	NA	University Campus	-0.159119	0.0907393	-1.75358	20.8897	0.0941651	Bifidobacterium adolescentis	xtree_bac	University Campus	1	1
19	fixed	NA	Dormitory	0.188946	0.0668027	2.82842	24.7801	0.00912721	Bifidobacterium adolescentis	xtree_bac	Dormitory	1	0.219758
20	fixed	NA	Hospital/Medical Campus	0.079724	0.129156	0.617267	24.7336	0.5427	Bifidobacterium adolescentis	xtree_bac	Hospital/Medical Campus	1	1
21	fixed	NA	Primary/Secondary School	-0.135235	0.103587	-1.30552	60.9266	0.196623	Bifidobacterium adolescentis	xtree_bac	Primary/Secondary School	1	1
22	fixed	NA	POPSIZE	-2.82859e-07	1.45373722423785e-07	-1.94574	14.9345	0.0707562	Bifidobacterium adolescentis	xtree_bac	Population served	1	1
23	fixed	NA	sars_cov2_copies	-7.93531e-08	1.01636296999066e-07	-0.780756	741.996	0.435195	Bifidobacterium adolescentis	xtree_bac	sars_cov2_copies	1	1
24	fixed	NA	salinity	-0.00392096	0.00405266	-0.967503	305.494	0.334058	Bifidobacterium adolescentis	xtree_bac	salinity	1	1
25	fixed	NA	ph_field	0.0364973	0.0402428	0.906927	426.648	0.364957	Bifidobacterium adolescentis	xtree_bac	ph_field	1	1
26	fixed	NA	dissolved_oxygen	0.03928	0.0146114	2.68831	61.7586	0.00921901	Bifidobacterium adolescentis	xtree_bac	dissolved_oxygen	1	0.243795
27	fixed	NA	humidity	0.000368561	0.00218368	0.16878	1010.22	0.866003	Bifidobacterium adolescentis	xtree_bac	humidity	1	1
28	fixed	NA	specific_conductivity	-1.25546e-06	2.78747495239205e-06	-0.450392	232.845	0.652847	Bifidobacterium adolescentis	xtree_bac	specific_conductivity	1	1
29	fixed	NA	turbidity	-0.000146167	0.000154212	-0.947833	995.694	0.343444	Bifidobacterium adolescentis	xtree_bac	turbidity	1	1
30	fixed	NA	water_temp	0.00315851	0.0105491	0.299411	111.48	0.765184	Bifidobacterium adolescentis	xtree_bac	water_temp	1	1
31	fixed	NA	air_temp	-0.0107125	0.00549469	-1.9496	1138.87	0.0514685	Bifidobacterium adolescentis	xtree_bac	air_temp	1	0.554664
32	fixed	NA	BUILDINGSERVED	-0.0104871	0.00389999	-2.68902	10.9634	0.0211212	Bifidobacterium adolescentis	xtree_bac	Buildings served	1	1
33	fixed	NA	Wastewater Treatment Plant	-0.179359	0.109228	-1.64207	22.5849	0.114429	Bifidobacterium bifidum	xtree_bac	Wastewater Treatment Plant	1	1
34	fixed	NA	University Campus	-0.0995278	0.0801932	-1.2411	26.4011	0.225484	Bifidobacterium bifidum	xtree_bac	University Campus	1	1
35	fixed	NA	Dormitory	0.136634	0.0602399	2.26817	29.7883	0.0307342	Bifidobacterium bifidum	xtree_bac	Dormitory	1	0.559421
36	fixed	NA	Hospital/Medical Campus	-0.0515538	0.111191	-0.463652	32.8198	0.645958	Bifidobacterium bifidum	xtree_bac	Hospital/Medical Campus	1	1
37	fixed	NA	Primary/Secondary School	-0.000794417	0.0864751	-0.00918666	59.3355	0.992701	Bifidobacterium bifidum	xtree_bac	Primary/Secondary School	1	1
38	fixed	NA	POPSIZE	-2.02605e-07	1.37436899835118e-07	-1.47416	19.2289	0.156621	Bifidobacterium bifidum	xtree_bac	Population served	1	1
39	fixed	NA	sars_cov2_copies	-3.80915e-08	7.58935626610358e-08	-0.501907	740.675	0.615882	Bifidobacterium bifidum	xtree_bac	sars_cov2_copies	1	1
40	fixed	NA	salinity	-0.000616408	0.0031096	-0.198227	508.082	0.842947	Bifidobacterium bifidum	xtree_bac	salinity	1	1
41	fixed	NA	ph_field	0.0708185	0.030438	2.32665	581.651	0.0203267	Bifidobacterium bifidum	xtree_bac	ph_field	1	0.505403
42	fixed	NA	dissolved_oxygen	0.0206639	0.0120513	1.71466	186.907	0.0880642	Bifidobacterium bifidum	xtree_bac	dissolved_oxygen	1	1
43	fixed	NA	humidity	-0.00283527	0.00170183	-1.66601	1067.65	0.0960041	Bifidobacterium bifidum	xtree_bac	humidity	1	1
44	fixed	NA	specific_conductivity	1.36231494530417e-06	2.15031469818372e-06	0.633542	411.146	0.526732	Bifidobacterium bifidum	xtree_bac	specific_conductivity	1	1
45	fixed	NA	turbidity	-0.00015197	0.000115834	-1.31197	1034.57	0.189822	Bifidobacterium bifidum	xtree_bac	turbidity	1	1
46	fixed	NA	water_temp	-0.0161648	0.0084436	-1.91444	247.103	0.0567183	Bifidobacterium bifidum	xtree_bac	water_temp	1	1
47	fixed	NA	air_temp	-0.0164558	0.00424717	-3.87452	1143.18	0.000112901	Bifidobacterium bifidum	xtree_bac	air_temp	0.0501279	0.00394034
48	fixed	NA	BUILDINGSERVED	-0.00561385	0.00423635	-1.32516	15.3358	0.204522	Bifidobacterium bifidum	xtree_bac	Buildings served	1	1
49	fixed	NA	Wastewater Treatment Plant	-0.181978	0.0776777	-2.34273	15.0421	0.0333031	Bifidobacterium longum	xtree_bac	Wastewater Treatment Plant	1	1
50	fixed	NA	University Campus	-0.103518	0.0620114	-1.66934	21.9117	0.109277	Bifidobacterium longum	xtree_bac	University Campus	1	1
51	fixed	NA	Dormitory	0.149342	0.0439158	3.40065	26.3414	0.00215502	Bifidobacterium longum	xtree_bac	Dormitory	0.952518	0.0738569
52	fixed	NA	Hospital/Medical Campus	-0.0474992	0.0897671	-0.529138	25.3114	0.60132	Bifidobacterium longum	xtree_bac	Hospital/Medical Campus	1	1
53	fixed	NA	Primary/Secondary School	-0.0130042	0.0755664	-0.17209	79.4945	0.863804	Bifidobacterium longum	xtree_bac	Primary/Secondary School	1	1
54	fixed	NA	POPSIZE	-2.12932e-07	9.56451814567932e-08	-2.22627	13.8333	0.0431451	Bifidobacterium longum	xtree_bac	Population served	1	1
55	fixed	NA	sars_cov2_copies	-3.30323e-08	7.78145822226267e-08	-0.4245	740.959	0.671324	Bifidobacterium longum	xtree_bac	sars_cov2_copies	1	1
56	fixed	NA	salinity	-0.00111886	0.00298899	-0.374328	198.116	0.708561	Bifidobacterium longum	xtree_bac	salinity	1	1
57	fixed	NA	ph_field	0.100018	0.0281463	3.55351	136.483	0.000522628	Bifidobacterium longum	xtree_bac	ph_field	0.268108	0.0475748
58	fixed	NA	dissolved_oxygen	0.0306079	0.0103762	2.94982	58.2893	0.00457129	Bifidobacterium longum	xtree_bac	dissolved_oxygen	1	0.151323
59	fixed	NA	humidity	-0.000866674	0.00170058	-0.509635	925.941	0.610429	Bifidobacterium longum	xtree_bac	humidity	1	1
60	fixed	NA	specific_conductivity	6.83798128487325e-07	2.04324526410785e-06	0.334663	150.881	0.738344	Bifidobacterium longum	xtree_bac	specific_conductivity	1	1
61	fixed	NA	turbidity	-0.000111072	0.000117445	-0.945744	943.075	0.344522	Bifidobacterium longum	xtree_bac	turbidity	1	1
62	fixed	NA	water_temp	-0.00407335	0.00774037	-0.526247	86.6584	0.600061	Bifidobacterium longum	xtree_bac	water_temp	1	1
63	fixed	NA	air_temp	-0.0160492	0.0042902	-3.74088	1127.65	0.000192601	Bifidobacterium longum	xtree_bac	air_temp	0.0826258	0.00590881
64	fixed	NA	BUILDINGSERVED	-0.00579421	0.00259445	-2.23331	14.0889	0.0422531	Bifidobacterium longum	xtree_bac	Buildings served	1	1
65	fixed	NA	Wastewater Treatment Plant	-0.185698	0.1591	-1.16718	33.8601	0.251293	Bifidobacterium thermophilum	xtree_bac	Wastewater Treatment Plant	1	1
66	fixed	NA	University Campus	-0.121497	0.11361	-1.06942	31.3793	0.293037	Bifidobacterium thermophilum	xtree_bac	University Campus	1	1
67	fixed	NA	Dormitory	0.0241906	0.0894304	0.270496	35.6321	0.788339	Bifidobacterium thermophilum	xtree_bac	Dormitory	1	1
68	fixed	NA	Hospital/Medical Campus	0.464802	0.119597	3.88641	30.8452	0.00050352	Bifidobacterium thermophilum	xtree_bac	Hospital/Medical Campus	0.268376	0.0957746
69	fixed	NA	Primary/Secondary School	-0.0550716	0.11175	-0.49281	47.2451	0.624429	Bifidobacterium thermophilum	xtree_bac	Primary/Secondary School	1	1
70	fixed	NA	POPSIZE	-1.96514e-07	2.09105592328745e-07	-0.939784	25.0715	0.356295	Bifidobacterium thermophilum	xtree_bac	Population served	1	1
71	fixed	NA	sars_cov2_copies	4.33302748962838e-08	8.30124193129829e-08	0.521973	734.933	0.601846	Bifidobacterium thermophilum	xtree_bac	sars_cov2_copies	1	1
72	fixed	NA	salinity	0.00154366	0.00335131	0.460614	901.85	0.645187	Bifidobacterium thermophilum	xtree_bac	salinity	1	1
73	fixed	NA	ph_field	0.0100446	0.0328881	0.305416	948.481	0.760116	Bifidobacterium thermophilum	xtree_bac	ph_field	1	1
74	fixed	NA	dissolved_oxygen	0.000784912	0.0137238	0.0571935	578.334	0.954411	Bifidobacterium thermophilum	xtree_bac	dissolved_oxygen	1	1
75	fixed	NA	humidity	0.00229498	0.00173821	1.32031	1138.91	0.186997	Bifidobacterium thermophilum	xtree_bac	humidity	1	1
76	fixed	NA	specific_conductivity	3.16300411135902e-06	2.3355168593688e-06	1.35431	830.214	0.176007	Bifidobacterium thermophilum	xtree_bac	specific_conductivity	1	1
77	fixed	NA	turbidity	-0.000191504	0.000120973	-1.58303	1054	0.113714	Bifidobacterium thermophilum	xtree_bac	turbidity	1	1
78	fixed	NA	water_temp	0.0055665	0.00919903	0.605119	455.347	0.545402	Bifidobacterium thermophilum	xtree_bac	water_temp	1	1
79	fixed	NA	air_temp	-0.0103547	0.00430745	-2.40391	1141.36	0.0163796	Bifidobacterium thermophilum	xtree_bac	air_temp	1	0.215864
80	fixed	NA	BUILDINGSERVED	-0.00582317	0.00663278	-0.877938	17.9728	0.391563	Bifidobacterium thermophilum	xtree_bac	Buildings served	1	1
81	fixed	NA	Wastewater Treatment Plant	0.880975	0.115013	7.6598	23.0389	8.86566826910449e-08	Gordonia pseudoamarae	xtree_bac	Wastewater Treatment Plant	4.77859519704732e-05	2.40905627123845e-05
82	fixed	NA	University Campus	-0.154854	0.141522	-1.09421	34.7305	0.281396	Gordonia pseudoamarae	xtree_bac	University Campus	1	1
83	fixed	NA	Dormitory	-0.0452434	0.110268	-0.410306	38.8426	0.683836	Gordonia pseudoamarae	xtree_bac	Dormitory	1	1
84	fixed	NA	Hospital/Medical Campus	-0.0981385	0.185796	-0.528206	49.6139	0.599711	Gordonia pseudoamarae	xtree_bac	Hospital/Medical Campus	1	1
85	fixed	NA	Primary/Secondary School	-0.0886121	0.138324	-0.640611	51.0847	0.524639	Gordonia pseudoamarae	xtree_bac	Primary/Secondary School	1	1
86	fixed	NA	POPSIZE	1.14872697169643e-06	1.40805262894937e-07	8.15827	21.3468	5.3225952139979e-08	Gordonia pseudoamarae	xtree_bac	Population served	2.86887882034487e-05	1.44630173274468e-05
87	fixed	NA	sars_cov2_copies	1.80754364301505e-08	1.14878567316085e-07	0.157344	737.831	0.875017	Gordonia pseudoamarae	xtree_bac	sars_cov2_copies	1	1
88	fixed	NA	salinity	0.00305024	0.00403882	0.75523	937.599	0.450301	Gordonia pseudoamarae	xtree_bac	salinity	1	1
89	fixed	NA	ph_field	-0.000279565	0.0396993	-0.00704205	970.462	0.994383	Gordonia pseudoamarae	xtree_bac	ph_field	1	1
90	fixed	NA	dissolved_oxygen	-0.00617884	0.0166347	-0.371444	649.998	0.710428	Gordonia pseudoamarae	xtree_bac	dissolved_oxygen	1	1
91	fixed	NA	humidity	-0.000468267	0.00191256	-0.244837	1137.63	0.806627	Gordonia pseudoamarae	xtree_bac	humidity	1	1
92	fixed	NA	specific_conductivity	4.52466271809035e-06	2.7580811527482e-06	1.64051	827.019	0.101279	Gordonia pseudoamarae	xtree_bac	specific_conductivity	1	1
93	fixed	NA	turbidity	-0.000164062	0.000145556	-1.12714	1053.77	0.259941	Gordonia pseudoamarae	xtree_bac	turbidity	1	1
94	fixed	NA	water_temp	-0.0355363	0.011027	-3.22267	426.322	0.00136749	Gordonia pseudoamarae	xtree_bac	water_temp	0.69605	0.117602
95	fixed	NA	air_temp	-0.0218936	0.00477216	-4.58778	1140.99	4.97523580263215e-06	Gordonia pseudoamarae	xtree_bac	air_temp	0.00247767	0.000344124
96	fixed	NA	BUILDINGSERVED	-0.00203347	0.00243183	-0.836187	11.9373	0.419474	Gordonia pseudoamarae	xtree_bac	Buildings served	1	1
97	fixed	NA	Wastewater Treatment Plant	-0.286884	0.226202	-1.26827	15.7461	0.223134	Mycobacterium phocaicum	xtree_bac	Wastewater Treatment Plant	1	1
98	fixed	NA	University Campus	-0.21042	0.168471	-1.249	10.8907	0.237845	Mycobacterium phocaicum	xtree_bac	University Campus	1	1
99	fixed	NA	Dormitory	0.177253	0.125441	1.41304	11.4537	0.184239	Mycobacterium phocaicum	xtree_bac	Dormitory	1	1
100	fixed	NA	Hospital/Medical Campus	0.320625	0.197761	1.62127	17.7086	0.122628	Mycobacterium phocaicum	xtree_bac	Hospital/Medical Campus	1	1
101	fixed	NA	Primary/Secondary School	-0.145818	0.158565	-0.919608	13.5281	0.373885	Mycobacterium phocaicum	xtree_bac	Primary/Secondary School	1	1
102	fixed	NA	POPSIZE	-2.93361e-07	3.4026268398376e-07	-0.862161	10.2325	0.40835	Mycobacterium phocaicum	xtree_bac	Population served	1	1
103	fixed	NA	sars_cov2_copies	1.29281476026242e-08	6.77742750743951e-08	0.190753	741.94	0.848771	Mycobacterium phocaicum	xtree_bac	sars_cov2_copies	1	1
104	fixed	NA	salinity	0.00155032	0.00308193	0.503035	1044.18	0.615046	Mycobacterium phocaicum	xtree_bac	salinity	1	1
105	fixed	NA	ph_field	0.0504324	0.0302311	1.66823	1049.02	0.0955689	Mycobacterium phocaicum	xtree_bac	ph_field	1	1
106	fixed	NA	dissolved_oxygen	0.0107774	0.013028	0.827248	973.543	0.408299	Mycobacterium phocaicum	xtree_bac	dissolved_oxygen	1	1
107	fixed	NA	humidity	0.000921955	0.00159021	0.57977	1125.55	0.562186	Mycobacterium phocaicum	xtree_bac	humidity	1	1
108	fixed	NA	specific_conductivity	3.2522652844166e-06	2.16022473895496e-06	1.50552	1042.82	0.132493	Mycobacterium phocaicum	xtree_bac	specific_conductivity	1	1
109	fixed	NA	turbidity	-0.000278095	0.000108712	-2.55808	1023.71	0.0106681	Mycobacterium phocaicum	xtree_bac	turbidity	1	1
110	fixed	NA	water_temp	-0.00344342	0.00875757	-0.393194	945.341	0.694265	Mycobacterium phocaicum	xtree_bac	water_temp	1	1
111	fixed	NA	air_temp	-0.0122504	0.00390453	-3.1375	1100.23	0.00174924	Mycobacterium phocaicum	xtree_bac	air_temp	0.619232	0.0334395
112	fixed	NA	BUILDINGSERVED	-0.00298223	0.0122169	-0.244106	10.129	0.812022	Mycobacterium phocaicum	xtree_bac	Buildings served	1	1
113	fixed	NA	Wastewater Treatment Plant	-0.276636	0.214171	-1.29166	29.4369	0.206524	Brevilactibacter sp014164685	xtree_bac	Wastewater Treatment Plant	1	1
114	fixed	NA	University Campus	-0.195896	0.156729	-1.24991	22.5772	0.224135	Brevilactibacter sp014164685	xtree_bac	University Campus	1	1
115	fixed	NA	Dormitory	0.123349	0.121718	1.01339	26.0954	0.320177	Brevilactibacter sp014164685	xtree_bac	Dormitory	1	1
116	fixed	NA	Hospital/Medical Campus	-0.0878427	0.196702	-0.446577	34.7139	0.657954	Brevilactibacter sp014164685	xtree_bac	Hospital/Medical Campus	1	1
117	fixed	NA	Primary/Secondary School	0.166007	0.145109	1.14402	26.73	0.262757	Brevilactibacter sp014164685	xtree_bac	Primary/Secondary School	1	1
118	fixed	NA	POPSIZE	-2.88504e-07	3.02096137697344e-07	-0.955008	18.8133	0.351685	Brevilactibacter sp014164685	xtree_bac	Population served	1	1
119	fixed	NA	sars_cov2_copies	4.8011823401611e-08	7.01710233522718e-08	0.684212	729.219	0.494059	Brevilactibacter sp014164685	xtree_bac	sars_cov2_copies	1	1
120	fixed	NA	salinity	0.000229025	0.00282053	0.0811994	206.816	0.935362	Brevilactibacter sp014164685	xtree_bac	salinity	1	1
121	fixed	NA	ph_field	0.0522402	0.0276331	1.89049	240.569	0.0598941	Brevilactibacter sp014164685	xtree_bac	ph_field	1	1
122	fixed	NA	dissolved_oxygen	0.0308482	0.00997253	3.09331	54.7587	0.00311357	Brevilactibacter sp014164685	xtree_bac	dissolved_oxygen	1	0.116124
123	fixed	NA	humidity	-0.00153544	0.00172873	-0.888187	1142.2	0.374627	Brevilactibacter sp014164685	xtree_bac	humidity	1	1
124	fixed	NA	specific_conductivity	1.87211295776645e-06	1.95293321747604e-06	0.958616	171.095	0.339105	Brevilactibacter sp014164685	xtree_bac	specific_conductivity	1	1
125	fixed	NA	turbidity	-0.000212862	0.000108156	-1.96811	966.354	0.0493414	Brevilactibacter sp014164685	xtree_bac	turbidity	1	1
126	fixed	NA	water_temp	-0.00681327	0.00747148	-0.911903	95.7226	0.364111	Brevilactibacter sp014164685	xtree_bac	water_temp	1	1
127	fixed	NA	air_temp	-0.0116539	0.00426189	-2.73445	1129.81	0.0063462	Brevilactibacter sp014164685	xtree_bac	air_temp	1	0.0997613
128	fixed	NA	BUILDINGSERVED	-0.00448645	0.00294837	-1.52167	9.86144	0.159488	Brevilactibacter sp014164685	xtree_bac	Buildings served	1	1
129	fixed	NA	Wastewater Treatment Plant	-0.211808	0.222777	-0.950766	12.8396	0.359278	Cutibacterium acnes	xtree_bac	Wastewater Treatment Plant	1	1
130	fixed	NA	University Campus	-0.12042	0.160075	-0.752274	13.4363	0.464862	Cutibacterium acnes	xtree_bac	University Campus	1	1
131	fixed	NA	Dormitory	0.136635	0.12151	1.12448	14.9236	0.278573	Cutibacterium acnes	xtree_bac	Dormitory	1	1
132	fixed	NA	Hospital/Medical Campus	0.27965	0.212718	1.31465	18.4932	0.204698	Cutibacterium acnes	xtree_bac	Hospital/Medical Campus	1	1
133	fixed	NA	Primary/Secondary School	-0.156773	0.158426	-0.989566	24.073	0.332229	Cutibacterium acnes	xtree_bac	Primary/Secondary School	1	1
134	fixed	NA	POPSIZE	-1.90559e-07	2.8795292436946e-07	-0.661771	10.1057	0.522921	Cutibacterium acnes	xtree_bac	Population served	1	1
135	fixed	NA	sars_cov2_copies	-1.20472e-08	1.32216748069017e-07	-0.091117	737.83	0.927424	Cutibacterium acnes	xtree_bac	sars_cov2_copies	1	1
136	fixed	NA	salinity	0.00466265	0.00528259	0.882645	623.591	0.377768	Cutibacterium acnes	xtree_bac	salinity	1	1
137	fixed	NA	ph_field	0.0847448	0.0514788	1.64621	569.359	0.100273	Cutibacterium acnes	xtree_bac	ph_field	1	1
138	fixed	NA	dissolved_oxygen	0.0471242	0.0211918	2.2237	201.087	0.0272816	Cutibacterium acnes	xtree_bac	dissolved_oxygen	1	0.508749
139	fixed	NA	humidity	0.00822523	0.00280521	2.93212	1098.05	0.00343634	Cutibacterium acnes	xtree_bac	humidity	1	0.875395
140	fixed	NA	specific_conductivity	4.59071673007759e-06	3.67397871582479e-06	1.24952	501.492	0.212057	Cutibacterium acnes	xtree_bac	specific_conductivity	1	1
141	fixed	NA	turbidity	0.000177425	0.000192249	0.922892	1051.78	0.356275	Cutibacterium acnes	xtree_bac	turbidity	1	1
142	fixed	NA	water_temp	0.0960642	0.0140331	6.84557	274.279	4.97925716985134e-11	Cutibacterium acnes	xtree_bac	water_temp	2.74854995775794e-08	1.89420971841657e-07
143	fixed	NA	air_temp	0.0377438	0.00692381	5.45131	1143.08	6.1225615024667e-08	Cutibacterium acnes	xtree_bac	air_temp	3.28169296532215e-05	1.37008571453261e-05
144	fixed	NA	BUILDINGSERVED	-0.00210681	0.00605682	-0.347842	6.57169	0.738832	Cutibacterium acnes	xtree_bac	Buildings served	1	1
145	fixed	NA	Wastewater Treatment Plant	-0.25954	0.12484	-2.07899	15.8253	0.0542502	CAG-314 sp000437915	xtree_bac	Wastewater Treatment Plant	1	1
146	fixed	NA	University Campus	-0.127735	0.0958565	-1.33256	20.8518	0.197055	CAG-314 sp000437915	xtree_bac	University Campus	1	1
147	fixed	NA	Dormitory	0.09861	0.0736284	1.33929	20.8291	0.194908	CAG-314 sp000437915	xtree_bac	Dormitory	1	1
148	fixed	NA	Hospital/Medical Campus	-0.135206	0.131138	-1.03102	25.8682	0.312074	CAG-314 sp000437915	xtree_bac	Hospital/Medical Campus	1	1
149	fixed	NA	Primary/Secondary School	0.194113	0.0979536	1.98168	47.3251	0.0533401	CAG-314 sp000437915	xtree_bac	Primary/Secondary School	1	1
150	fixed	NA	POPSIZE	-2.99242e-07	1.57473898963924e-07	-1.90026	13.4107	0.0791127	CAG-314 sp000437915	xtree_bac	Population served	1	1
151	fixed	NA	sars_cov2_copies	-7.95996e-08	8.13233684616353e-08	-0.978803	741.752	0.327996	CAG-314 sp000437915	xtree_bac	sars_cov2_copies	1	1
152	fixed	NA	salinity	0.00201707	0.00332292	0.607019	363.13	0.544218	CAG-314 sp000437915	xtree_bac	salinity	1	1
153	fixed	NA	ph_field	0.072263	0.0318951	2.26565	368.97	0.0240519	CAG-314 sp000437915	xtree_bac	ph_field	1	0.564805
154	fixed	NA	dissolved_oxygen	0.034082	0.0122233	2.78829	101.968	0.00632254	CAG-314 sp000437915	xtree_bac	dissolved_oxygen	1	0.186451
155	fixed	NA	humidity	9.65125017722501e-05	0.00194094	0.0497246	1059.12	0.960351	CAG-314 sp000437915	xtree_bac	humidity	1	1
156	fixed	NA	specific_conductivity	2.79292667625628e-06	2.28561499095216e-06	1.22196	282.909	0.22274	CAG-314 sp000437915	xtree_bac	specific_conductivity	1	1
157	fixed	NA	turbidity	-0.000217739	0.000125992	-1.7282	1004.19	0.084259	CAG-314 sp000437915	xtree_bac	turbidity	1	1
158	fixed	NA	water_temp	-0.011011	0.00883424	-1.2464	162.19	0.214414	CAG-314 sp000437915	xtree_bac	water_temp	1	1
159	fixed	NA	air_temp	-0.0154514	0.00484428	-3.18961	1143.3	0.00146336	CAG-314 sp000437915	xtree_bac	air_temp	0.526811	0.0288442
160	fixed	NA	BUILDINGSERVED	-0.00598454	0.00376302	-1.59036	14.0104	0.134059	CAG-314 sp000437915	xtree_bac	Buildings served	1	1
161	fixed	NA	Wastewater Treatment Plant	-0.342685	0.181845	-1.88449	25.0843	0.0711369	UBA11524 sp000437595	xtree_bac	Wastewater Treatment Plant	1	1
162	fixed	NA	University Campus	-0.239446	0.130551	-1.83412	27.7719	0.0773727	UBA11524 sp000437595	xtree_bac	University Campus	1	1
163	fixed	NA	Dormitory	0.344842	0.0884951	3.89673	29.6823	0.000513647	UBA11524 sp000437595	xtree_bac	Dormitory	0.245662	0.0260536
164	fixed	NA	Hospital/Medical Campus	-0.219387	0.181258	-1.21036	36.0861	0.234011	UBA11524 sp000437595	xtree_bac	Hospital/Medical Campus	1	1
165	fixed	NA	Primary/Secondary School	-0.0285811	0.139861	-0.204353	52.8373	0.838863	UBA11524 sp000437595	xtree_bac	Primary/Secondary School	1	1
166	fixed	NA	POPSIZE	-3.96902e-07	2.31286581468343e-07	-1.71606	20.5882	0.101161	UBA11524 sp000437595	xtree_bac	Population served	1	1
167	fixed	NA	sars_cov2_copies	-1.49331e-07	1.24061540892712e-07	-1.20368	735.754	0.229099	UBA11524 sp000437595	xtree_bac	sars_cov2_copies	1	1
168	fixed	NA	salinity	-0.0035061	0.0047057	-0.745076	648.379	0.456496	UBA11524 sp000437595	xtree_bac	salinity	1	1
169	fixed	NA	ph_field	0.0736494	0.0458135	1.60759	728.249	0.108358	UBA11524 sp000437595	xtree_bac	ph_field	1	1
170	fixed	NA	dissolved_oxygen	0.0458113	0.0183607	2.49508	229.548	0.0132971	UBA11524 sp000437595	xtree_bac	dissolved_oxygen	1	0.308444
171	fixed	NA	humidity	-0.00215968	0.00253752	-0.8511	1103.03	0.394899	UBA11524 sp000437595	xtree_bac	humidity	1	1
172	fixed	NA	specific_conductivity	-1.40681e-06	3.26336629994987e-06	-0.431091	535.997	0.666576	UBA11524 sp000437595	xtree_bac	specific_conductivity	1	1
173	fixed	NA	turbidity	-0.000208465	0.000173279	-1.20305	1046.32	0.229227	UBA11524 sp000437595	xtree_bac	turbidity	1	1
174	fixed	NA	water_temp	-0.0186364	0.0127566	-1.46092	323.309	0.145008	UBA11524 sp000437595	xtree_bac	water_temp	1	1
175	fixed	NA	air_temp	-0.0160661	0.00633415	-2.53643	1143.93	0.011331	UBA11524 sp000437595	xtree_bac	air_temp	1	0.157319
176	fixed	NA	BUILDINGSERVED	-0.0150511	0.0064614	-2.32939	15.0054	0.0342149	UBA11524 sp000437595	xtree_bac	Buildings served	1	1
177	fixed	NA	Wastewater Treatment Plant	-0.228225	0.134479	-1.6971	15.8755	0.109191	CAG-349 sp003539515	xtree_bac	Wastewater Treatment Plant	1	1
178	fixed	NA	University Campus	-0.121593	0.100018	-1.21571	18.8722	0.239085	CAG-349 sp003539515	xtree_bac	University Campus	1	1
179	fixed	NA	Dormitory	0.00541367	0.0796917	0.0679327	21.0897	0.946479	CAG-349 sp003539515	xtree_bac	Dormitory	1	1
180	fixed	NA	Hospital/Medical Campus	0.0140599	0.135815	0.103522	23.1223	0.918441	CAG-349 sp003539515	xtree_bac	Hospital/Medical Campus	1	1
181	fixed	NA	Primary/Secondary School	0.231554	0.0976431	2.37143	40.702	0.0225348	CAG-349 sp003539515	xtree_bac	Primary/Secondary School	1	1
182	fixed	NA	POPSIZE	-2.58014e-07	1.71468855041584e-07	-1.50473	13.0198	0.156262	CAG-349 sp003539515	xtree_bac	Population served	1	1
183	fixed	NA	sars_cov2_copies	1.1099856910853e-07	7.62825450663032e-08	1.4551	740.208	0.146066	CAG-349 sp003539515	xtree_bac	sars_cov2_copies	1	1
184	fixed	NA	salinity	0.00721185	0.00310953	2.31927	382.62	0.0209062	CAG-349 sp003539515	xtree_bac	salinity	1	1
185	fixed	NA	ph_field	0.0402511	0.0308518	1.30466	514.739	0.192591	CAG-349 sp003539515	xtree_bac	ph_field	1	1
186	fixed	NA	dissolved_oxygen	0.00870297	0.0121359	0.717126	169.234	0.474285	CAG-349 sp003539515	xtree_bac	dissolved_oxygen	1	1
187	fixed	NA	humidity	-0.000676868	0.00189699	-0.356811	1076.37	0.721303	CAG-349 sp003539515	xtree_bac	humidity	1	1
188	fixed	NA	specific_conductivity	6.25727670520925e-06	2.1429942176941e-06	2.91988	308.612	0.00375954	CAG-349 sp003539515	xtree_bac	specific_conductivity	1	0.794559
189	fixed	NA	turbidity	-0.000190357	0.00011792	-1.61428	1012.52	0.106778	CAG-349 sp003539515	xtree_bac	turbidity	1	1
190	fixed	NA	water_temp	-0.00322192	0.00818745	-0.393519	151.341	0.69449	CAG-349 sp003539515	xtree_bac	water_temp	1	1
191	fixed	NA	air_temp	-0.0112589	0.00473201	-2.3793	1144	0.0175087	CAG-349 sp003539515	xtree_bac	air_temp	1	0.226798
192	fixed	NA	BUILDINGSERVED	-0.00375485	0.00334388	-1.1229	14.9338	0.279208	CAG-349 sp003539515	xtree_bac	Buildings served	1	1
193	fixed	NA	Wastewater Treatment Plant	-0.157001	0.0742117	-2.11558	14.5592	0.0520568	CAG-475 sp000434435	xtree_bac	Wastewater Treatment Plant	1	1
194	fixed	NA	University Campus	-0.0480041	0.0595132	-0.806613	19.8922	0.429428	CAG-475 sp000434435	xtree_bac	University Campus	1	1
195	fixed	NA	Dormitory	0.0967084	0.0451818	2.14043	23.826	0.0427657	CAG-475 sp000434435	xtree_bac	Dormitory	1	0.719864
196	fixed	NA	Hospital/Medical Campus	0.00768617	0.0825498	0.0931095	23.3672	0.92661	CAG-475 sp000434435	xtree_bac	Hospital/Medical Campus	1	1
197	fixed	NA	Primary/Secondary School	-0.0353611	0.0671451	-0.526637	61.5855	0.600338	CAG-475 sp000434435	xtree_bac	Primary/Secondary School	1	1
198	fixed	NA	POPSIZE	-1.80759e-07	9.19409932786267e-08	-1.96604	13.0884	0.0708719	CAG-475 sp000434435	xtree_bac	Population served	1	1
199	fixed	NA	sars_cov2_copies	-2.12353e-08	6.40220071387228e-08	-0.331687	741.472	0.740219	CAG-475 sp000434435	xtree_bac	sars_cov2_copies	1	1
200	fixed	NA	salinity	0.000356854	0.00263205	0.13558	242.974	0.892265	CAG-475 sp000434435	xtree_bac	salinity	1	1
201	fixed	NA	ph_field	0.0546807	0.0256795	2.12936	265.37	0.0341455	CAG-475 sp000434435	xtree_bac	ph_field	1	0.694633
202	fixed	NA	dissolved_oxygen	0.0267789	0.00943757	2.83747	67.8291	0.0059917	CAG-475 sp000434435	xtree_bac	dissolved_oxygen	1	0.181125
203	fixed	NA	humidity	-3.51511e-05	0.00145048	-0.0242342	972.515	0.980671	CAG-475 sp000434435	xtree_bac	humidity	1	1
204	fixed	NA	specific_conductivity	1.92665466961734e-06	1.8185895344137e-06	1.05942	199.836	0.290686	CAG-475 sp000434435	xtree_bac	specific_conductivity	1	1
205	fixed	NA	turbidity	-0.0001801	0.000101023	-1.78277	972.74	0.0749363	CAG-475 sp000434435	xtree_bac	turbidity	1	1
206	fixed	NA	water_temp	-0.00221299	0.00685558	-0.322801	90.9623	0.747587	CAG-475 sp000434435	xtree_bac	water_temp	1	1
207	fixed	NA	air_temp	-0.0157747	0.00363093	-4.34452	1137.38	1.52046150736448e-05	CAG-475 sp000434435	xtree_bac	air_temp	0.00738944	0.000863305
208	fixed	NA	BUILDINGSERVED	-0.00143417	0.00223751	-0.640968	15.3677	0.530987	CAG-475 sp000434435	xtree_bac	Buildings served	1	1
209	fixed	NA	Wastewater Treatment Plant	-0.319974	0.260098	-1.23021	43.6575	0.225208	Proteiniclasticum sp003514505	xtree_bac	Wastewater Treatment Plant	1	1
210	fixed	NA	University Campus	-0.0907583	0.201281	-0.450904	30.4696	0.655252	Proteiniclasticum sp003514505	xtree_bac	University Campus	1	1
211	fixed	NA	Dormitory	-0.0818423	0.148943	-0.549489	33.5928	0.586305	Proteiniclasticum sp003514505	xtree_bac	Dormitory	1	1
212	fixed	NA	Hospital/Medical Campus	-0.210242	0.234004	-0.898453	45.3598	0.373689	Proteiniclasticum sp003514505	xtree_bac	Hospital/Medical Campus	1	1
213	fixed	NA	Primary/Secondary School	0.483189	0.16345	2.95619	32.5538	0.0057548	Proteiniclasticum sp003514505	xtree_bac	Primary/Secondary School	1	1
214	fixed	NA	POPSIZE	-3.2497e-07	3.87969344966065e-07	-0.837618	26.0267	0.409872	Proteiniclasticum sp003514505	xtree_bac	Population served	1	1
215	fixed	NA	sars_cov2_copies	7.95512992366614e-08	7.04960748446407e-08	1.12845	697.423	0.259518	Proteiniclasticum sp003514505	xtree_bac	sars_cov2_copies	1	1
216	fixed	NA	salinity	0.000532415	0.00258574	0.205904	265.715	0.837023	Proteiniclasticum sp003514505	xtree_bac	salinity	1	1
217	fixed	NA	ph_field	0.0861672	0.0252101	3.41797	300.35	0.000718021	Proteiniclasticum sp003514505	xtree_bac	ph_field	0.364037	0.0593804
218	fixed	NA	dissolved_oxygen	-0.00654612	0.0101312	-0.646136	148.569	0.519188	Proteiniclasticum sp003514505	xtree_bac	dissolved_oxygen	1	1
219	fixed	NA	humidity	0.00139354	0.00168804	0.82554	1133.22	0.409239	Proteiniclasticum sp003514505	xtree_bac	humidity	1	1
220	fixed	NA	specific_conductivity	2.11923790757039e-06	1.79038846678745e-06	1.18367	225.355	0.237789	Proteiniclasticum sp003514505	xtree_bac	specific_conductivity	1	1
221	fixed	NA	turbidity	2.10230359208747e-06	9.8832935731381e-05	0.0212713	979.739	0.983034	Proteiniclasticum sp003514505	xtree_bac	turbidity	1	1
222	fixed	NA	water_temp	-0.00574534	0.00682667	-0.841603	112.141	0.401802	Proteiniclasticum sp003514505	xtree_bac	water_temp	1	1
223	fixed	NA	air_temp	-0.013887	0.00414239	-3.35241	1125.01	0.000827773	Proteiniclasticum sp003514505	xtree_bac	air_temp	0.31952	0.0186844
224	fixed	NA	BUILDINGSERVED	0.00189332	0.00293229	0.645679	11.9122	0.530728	Proteiniclasticum sp003514505	xtree_bac	Buildings served	1	1
225	fixed	NA	Wastewater Treatment Plant	-0.17233	0.0952951	-1.80839	20.3128	0.0853756	Anaerotignum faecicola	xtree_bac	Wastewater Treatment Plant	1	1
226	fixed	NA	University Campus	-0.0923666	0.0712992	-1.29548	25.2823	0.20686	Anaerotignum faecicola	xtree_bac	University Campus	1	1
227	fixed	NA	Dormitory	0.153011	0.051759	2.95623	29.7948	0.00603863	Anaerotignum faecicola	xtree_bac	Dormitory	1	0.157871
228	fixed	NA	Hospital/Medical Campus	-0.0416385	0.100108	-0.415934	30.6691	0.680354	Anaerotignum faecicola	xtree_bac	Hospital/Medical Campus	1	1
229	fixed	NA	Primary/Secondary School	-0.0501689	0.0793467	-0.632274	67.2679	0.529351	Anaerotignum faecicola	xtree_bac	Primary/Secondary School	1	1
230	fixed	NA	POPSIZE	-1.96882e-07	1.18912449045376e-07	-1.65569	17.799	0.115308	Anaerotignum faecicola	xtree_bac	Population served	1	1
231	fixed	NA	sars_cov2_copies	-3.22805e-08	7.38360657675268e-08	-0.437191	741.617	0.6621	Anaerotignum faecicola	xtree_bac	sars_cov2_copies	1	1
232	fixed	NA	salinity	0.00162262	0.00304895	0.532189	373.738	0.594911	Anaerotignum faecicola	xtree_bac	salinity	1	1
233	fixed	NA	ph_field	0.00661046	0.0302762	0.218338	487.755	0.827257	Anaerotignum faecicola	xtree_bac	ph_field	1	1
234	fixed	NA	dissolved_oxygen	0.0159508	0.0116218	1.37249	127.51	0.17232	Anaerotignum faecicola	xtree_bac	dissolved_oxygen	1	1
235	fixed	NA	humidity	0.000980757	0.0016496	0.594543	1040.85	0.552278	Anaerotignum faecicola	xtree_bac	humidity	1	1
236	fixed	NA	specific_conductivity	2.87282444558529e-06	2.10372897629178e-06	1.36559	300.241	0.173091	Anaerotignum faecicola	xtree_bac	specific_conductivity	1	1
237	fixed	NA	turbidity	-0.000113956	0.000115452	-0.987041	1010.1	0.323859	Anaerotignum faecicola	xtree_bac	turbidity	1	1
238	fixed	NA	water_temp	-0.00584385	0.0080479	-0.726134	153.615	0.468861	Anaerotignum faecicola	xtree_bac	water_temp	1	1
239	fixed	NA	air_temp	-0.0122155	0.00413502	-2.95415	1140	0.00319971	Anaerotignum faecicola	xtree_bac	air_temp	1	0.0555815
240	fixed	NA	BUILDINGSERVED	-0.00585023	0.00355441	-1.64591	15.072	0.120471	Anaerotignum faecicola	xtree_bac	Buildings served	1	1
241	fixed	NA	Wastewater Treatment Plant	-0.24893	0.11297	-2.2035	11.759	0.048273	Acetatifactor intestinalis	xtree_bac	Wastewater Treatment Plant	1	1
242	fixed	NA	University Campus	-0.15386	0.0871589	-1.76528	15.3512	0.0973953	Acetatifactor intestinalis	xtree_bac	University Campus	1	1
243	fixed	NA	Dormitory	0.205737	0.0568815	3.61693	20.0269	0.00171642	Acetatifactor intestinalis	xtree_bac	Dormitory	0.768956	0.0621867
244	fixed	NA	Hospital/Medical Campus	0.15083	0.13176	1.14473	17.4673	0.267764	Acetatifactor intestinalis	xtree_bac	Hospital/Medical Campus	1	1
245	fixed	NA	Primary/Secondary School	-0.137143	0.100715	-1.36169	44.2633	0.180186	Acetatifactor intestinalis	xtree_bac	Primary/Secondary School	1	1
246	fixed	NA	POPSIZE	-2.90804e-07	1.40553939974725e-07	-2.06899	10.3897	0.0643571	Acetatifactor intestinalis	xtree_bac	Population served	1	1
247	fixed	NA	sars_cov2_copies	-5.04408e-08	1.00943467288247e-07	-0.499694	741.974	0.617439	Acetatifactor intestinalis	xtree_bac	sars_cov2_copies	1	1
248	fixed	NA	salinity	-0.00159309	0.0039363	-0.404717	234.267	0.686055	Acetatifactor intestinalis	xtree_bac	salinity	1	1
249	fixed	NA	ph_field	0.128434	0.0370838	3.46335	157.483	0.000687199	Acetatifactor intestinalis	xtree_bac	ph_field	0.350472	0.0593804
250	fixed	NA	dissolved_oxygen	0.0531761	0.0131651	4.03919	45.9164	0.000201935	Acetatifactor intestinalis	xtree_bac	dissolved_oxygen	0.105208	0.0240063
251	fixed	NA	humidity	-4.14127e-05	0.00209076	-0.0198075	950.668	0.984201	Acetatifactor intestinalis	xtree_bac	humidity	1	1
252	fixed	NA	specific_conductivity	4.92177537881242e-07	2.71740091263966e-06	0.181121	177.077	0.85648	Acetatifactor intestinalis	xtree_bac	specific_conductivity	1	1
253	fixed	NA	turbidity	-0.000161433	0.00014926	-1.08156	979.898	0.279716	Acetatifactor intestinalis	xtree_bac	turbidity	1	1
254	fixed	NA	water_temp	-0.00854351	0.0105644	-0.808705	103.144	0.420547	Acetatifactor intestinalis	xtree_bac	water_temp	1	1
255	fixed	NA	air_temp	-0.011095	0.0052641	-2.10767	1133.44	0.0352784	Acetatifactor intestinalis	xtree_bac	air_temp	1	0.406686
256	fixed	NA	BUILDINGSERVED	-0.00822898	0.00368393	-2.23375	8.46066	0.0542033	Acetatifactor intestinalis	xtree_bac	Buildings served	1	1
257	fixed	NA	Wastewater Treatment Plant	-0.488527	0.224798	-2.17319	22.2203	0.0406974	Acetatifactor sp900066565	xtree_bac	Wastewater Treatment Plant	1	1
258	fixed	NA	University Campus	-0.261334	0.168845	-1.54778	27.0047	0.133317	Acetatifactor sp900066565	xtree_bac	University Campus	1	1
259	fixed	NA	Dormitory	0.516384	0.103999	4.96529	30.5023	2.46740288216911e-05	Acetatifactor sp900066565	xtree_bac	Dormitory	0.0131019	0.00404746
260	fixed	NA	Hospital/Medical Campus	-0.0530783	0.234758	-0.226098	34.8904	0.822445	Acetatifactor sp900066565	xtree_bac	Hospital/Medical Campus	1	1
261	fixed	NA	Primary/Secondary School	-0.341707	0.174379	-1.95956	59.8646	0.0547079	Acetatifactor sp900066565	xtree_bac	Primary/Secondary School	1	1
262	fixed	NA	POPSIZE	-5.74909e-07	2.84245747761255e-07	-2.02258	18.6276	0.0577135	Acetatifactor sp900066565	xtree_bac	Population served	1	1
263	fixed	NA	sars_cov2_copies	2.66838168388033e-07	1.63360733485976e-07	1.63343	740.585	0.102804	Acetatifactor sp900066565	xtree_bac	sars_cov2_copies	1	1
264	fixed	NA	salinity	-0.0117775	0.00634846	-1.85517	574.836	0.0640831	Acetatifactor sp900066565	xtree_bac	salinity	1	1
265	fixed	NA	ph_field	0.0184492	0.0627428	0.294045	689.619	0.768812	Acetatifactor sp900066565	xtree_bac	ph_field	1	1
266	fixed	NA	dissolved_oxygen	0.113386	0.0229517	4.94022	116.344	2.63964481383567e-06	Acetatifactor sp900066565	xtree_bac	dissolved_oxygen	0.00144389	0.00138461
267	fixed	NA	humidity	0.000863429	0.00333581	0.258837	1094.73	0.79581	Acetatifactor sp900066565	xtree_bac	humidity	1	1
268	fixed	NA	specific_conductivity	-7.02199e-06	4.3933522145065e-06	-1.59832	461.924	0.110655	Acetatifactor sp900066565	xtree_bac	specific_conductivity	1	1
269	fixed	NA	turbidity	-6.96271e-05	0.000235807	-0.295271	1039.25	0.767846	Acetatifactor sp900066565	xtree_bac	turbidity	1	1
270	fixed	NA	water_temp	-0.0203333	0.0171101	-1.18838	268.122	0.235735	Acetatifactor sp900066565	xtree_bac	water_temp	1	1
271	fixed	NA	air_temp	-0.0211228	0.00833554	-2.53407	1143.78	0.0114073	Acetatifactor sp900066565	xtree_bac	air_temp	1	0.157803
272	fixed	NA	BUILDINGSERVED	-0.0200745	0.00722827	-2.77722	13.4294	0.0153081	Acetatifactor sp900066565	xtree_bac	Buildings served	1	1
273	fixed	NA	Wastewater Treatment Plant	-0.608473	0.519639	-1.17095	31.5661	0.250381	Agathobacter faecis	xtree_bac	Wastewater Treatment Plant	1	1
274	fixed	NA	University Campus	-0.727878	0.364574	-1.99652	26.281	0.0563337	Agathobacter faecis	xtree_bac	University Campus	1	1
275	fixed	NA	Dormitory	1.12567	0.216198	5.20669	29.1023	1.41406526189905e-05	Agathobacter faecis	xtree_bac	Dormitory	0.00755111	0.00283126
276	fixed	NA	Hospital/Medical Campus	0.329649	0.485183	0.679433	41.2242	0.500661	Agathobacter faecis	xtree_bac	Hospital/Medical Campus	1	1
277	fixed	NA	Primary/Secondary School	-0.968509	0.337029	-2.87367	40.1923	0.00645373	Agathobacter faecis	xtree_bac	Primary/Secondary School	1	1
278	fixed	NA	POPSIZE	-1.12738e-06	6.85253569608341e-07	-1.6452	22.9879	0.113535	Agathobacter faecis	xtree_bac	Population served	1	1
279	fixed	NA	sars_cov2_copies	4.38995731718157e-08	2.36531815626432e-07	0.185597	728.833	0.852813	Agathobacter faecis	xtree_bac	sars_cov2_copies	1	1
280	fixed	NA	salinity	-0.00999957	0.00935325	-1.0691	947.859	0.285296	Agathobacter faecis	xtree_bac	salinity	1	1
281	fixed	NA	ph_field	-0.109438	0.0919302	-1.19044	993.396	0.234156	Agathobacter faecis	xtree_bac	ph_field	1	1
282	fixed	NA	dissolved_oxygen	0.131942	0.0377704	3.49325	437.621	0.00052575	Agathobacter faecis	xtree_bac	dissolved_oxygen	0.264978	0.0408175
283	fixed	NA	humidity	-0.00421737	0.00477849	-0.882572	1143.96	0.377653	Agathobacter faecis	xtree_bac	humidity	1	1
284	fixed	NA	specific_conductivity	-5.6959e-06	6.53256373120471e-06	-0.871924	878.551	0.383488	Agathobacter faecis	xtree_bac	specific_conductivity	1	1
285	fixed	NA	turbidity	-0.000261281	0.000336368	-0.776771	1052.96	0.437469	Agathobacter faecis	xtree_bac	turbidity	1	1
286	fixed	NA	water_temp	0.0627788	0.025805	2.43281	526.583	0.0153139	Agathobacter faecis	xtree_bac	water_temp	1	0.606846
287	fixed	NA	air_temp	0.0129746	0.0118598	1.09399	1137.04	0.274189	Agathobacter faecis	xtree_bac	air_temp	1	1
288	fixed	NA	BUILDINGSERVED	-0.0491932	0.0156046	-3.15248	12.9138	0.00769027	Agathobacter faecis	xtree_bac	Buildings served	1	1
289	fixed	NA	Wastewater Treatment Plant	-1.73867	0.641398	-2.71076	37.0161	0.0101157	Agathobacter rectalis	xtree_bac	Wastewater Treatment Plant	1	0.894936
290	fixed	NA	University Campus	-0.967315	0.477083	-2.02756	29.5617	0.0517035	Agathobacter rectalis	xtree_bac	University Campus	1	1
291	fixed	NA	Dormitory	1.52589	0.28622	5.33116	32.0189	7.56774145834291e-06	Agathobacter rectalis	xtree_bac	Dormitory	0.00410172	0.00214935
292	fixed	NA	Hospital/Medical Campus	0.645649	0.618145	1.04449	46.7809	0.301624	Agathobacter rectalis	xtree_bac	Hospital/Medical Campus	1	1
293	fixed	NA	Primary/Secondary School	-1.03797	0.446875	-2.32274	39.9574	0.0253705	Agathobacter rectalis	xtree_bac	Primary/Secondary School	1	1
294	fixed	NA	POPSIZE	-2.03933e-06	8.83270244716185e-07	-2.30884	24.4761	0.0296939	Agathobacter rectalis	xtree_bac	Population served	1	1
295	fixed	NA	sars_cov2_copies	9.45258826156928e-08	2.64829385431391e-07	0.356931	724.033	0.721247	Agathobacter rectalis	xtree_bac	sars_cov2_copies	1	1
296	fixed	NA	salinity	-0.0207724	0.0106867	-1.94376	1016.75	0.0521997	Agathobacter rectalis	xtree_bac	salinity	1	1
297	fixed	NA	ph_field	0.032635	0.105035	0.310705	1023.41	0.756088	Agathobacter rectalis	xtree_bac	ph_field	1	1
298	fixed	NA	dissolved_oxygen	0.288555	0.0423004	6.82157	436.766	3.01397404214773e-11	Agathobacter rectalis	xtree_bac	dissolved_oxygen	1.66371367126555e-08	1.14657643237615e-07
299	fixed	NA	humidity	-0.0074379	0.00557621	-1.33386	1142.89	0.182515	Agathobacter rectalis	xtree_bac	humidity	1	1
300	fixed	NA	specific_conductivity	-1.28817e-05	7.46878211881583e-06	-1.72474	982.569	0.0848889	Agathobacter rectalis	xtree_bac	specific_conductivity	1	1
301	fixed	NA	turbidity	-0.000349779	0.000382495	-0.914467	1049.57	0.360682	Agathobacter rectalis	xtree_bac	turbidity	1	1
302	fixed	NA	water_temp	0.0987946	0.0299444	3.29926	711.88	0.00101765	Agathobacter rectalis	xtree_bac	water_temp	0.524091	0.100135
303	fixed	NA	air_temp	0.0353116	0.0137949	2.55976	1134.03	0.0106032	Agathobacter rectalis	xtree_bac	air_temp	1	0.149951
304	fixed	NA	BUILDINGSERVED	-0.0704243	0.0199547	-3.5292	14.3867	0.00321315	Agathobacter rectalis	xtree_bac	Buildings served	1	1
305	fixed	NA	Wastewater Treatment Plant	-0.240547	0.153593	-1.56613	28.0599	0.128527	Agathobacter sp900317585	xtree_bac	Wastewater Treatment Plant	1	1
306	fixed	NA	University Campus	-0.188256	0.107894	-1.74481	28.3694	0.0918429	Agathobacter sp900317585	xtree_bac	University Campus	1	1
307	fixed	NA	Dormitory	0.306577	0.0704479	4.35183	31.8809	0.000129927	Agathobacter sp900317585	xtree_bac	Dormitory	0.0658731	0.0104774
308	fixed	NA	Hospital/Medical Campus	-0.1426	0.149065	-0.95663	39.0061	0.344646	Agathobacter sp900317585	xtree_bac	Hospital/Medical Campus	1	1
309	fixed	NA	Primary/Secondary School	-0.115514	0.111802	-1.0332	50.9076	0.306396	Agathobacter sp900317585	xtree_bac	Primary/Secondary School	1	1
310	fixed	NA	POPSIZE	-2.65911e-07	1.97701239245288e-07	-1.34502	22.1461	0.192233	Agathobacter sp900317585	xtree_bac	Population served	1	1
311	fixed	NA	sars_cov2_copies	-1.00079e-07	8.84950681083203e-08	-1.1309	738.956	0.258462	Agathobacter sp900317585	xtree_bac	sars_cov2_copies	1	1
312	fixed	NA	salinity	-0.00226553	0.00368884	-0.614157	743.892	0.539299	Agathobacter sp900317585	xtree_bac	salinity	1	1
313	fixed	NA	ph_field	0.0121937	0.036297	0.335943	836.944	0.736998	Agathobacter sp900317585	xtree_bac	ph_field	1	1
314	fixed	NA	dissolved_oxygen	0.038697	0.0144989	2.66897	274.039	0.0080622	Agathobacter sp900317585	xtree_bac	dissolved_oxygen	1	0.219946
315	fixed	NA	humidity	0.00053314	0.00192783	0.276549	1120.85	0.782178	Agathobacter sp900317585	xtree_bac	humidity	1	1
316	fixed	NA	specific_conductivity	1.75680870836227e-07	2.56441384504725e-06	0.0685072	639.36	0.945403	Agathobacter sp900317585	xtree_bac	specific_conductivity	1	1
317	fixed	NA	turbidity	-0.000130742	0.000134825	-0.969713	1051.16	0.332412	Agathobacter sp900317585	xtree_bac	turbidity	1	1
318	fixed	NA	water_temp	0.00506939	0.0100035	0.506762	346.378	0.612644	Agathobacter sp900317585	xtree_bac	water_temp	1	1
319	fixed	NA	air_temp	-0.00596686	0.0048072	-1.24123	1143.82	0.214774	Agathobacter sp900317585	xtree_bac	air_temp	1	1
320	fixed	NA	BUILDINGSERVED	-0.0114312	0.00506579	-2.25654	14.67	0.0397544	Agathobacter sp900317585	xtree_bac	Buildings served	1	1
321	fixed	NA	Wastewater Treatment Plant	-0.155596	0.100736	-1.54459	21.756	0.136869	Agathobacter sp900546625	xtree_bac	Wastewater Treatment Plant	1	1
322	fixed	NA	University Campus	-0.09462	0.0734248	-1.28867	25.5062	0.209081	Agathobacter sp900546625	xtree_bac	University Campus	1	1
323	fixed	NA	Dormitory	0.157325	0.053036	2.96637	29.5069	0.00592012	Agathobacter sp900546625	xtree_bac	Dormitory	1	0.157441
324	fixed	NA	Hospital/Medical Campus	-0.0528361	0.102336	-0.516299	31.7459	0.609224	Agathobacter sp900546625	xtree_bac	Hospital/Medical Campus	1	1
325	fixed	NA	Primary/Secondary School	-0.0592876	0.079496	-0.745794	60.3681	0.458686	Agathobacter sp900546625	xtree_bac	Primary/Secondary School	1	1
326	fixed	NA	POPSIZE	-1.71882e-07	1.26616773553193e-07	-1.3575	18.588	0.190876	Agathobacter sp900546625	xtree_bac	Population served	1	1
327	fixed	NA	sars_cov2_copies	-5.47688e-08	7.16332539791885e-08	-0.764572	741.998	0.44477	Agathobacter sp900546625	xtree_bac	sars_cov2_copies	1	1
328	fixed	NA	salinity	-0.00124623	0.00295494	-0.421745	451	0.673412	Agathobacter sp900546625	xtree_bac	salinity	1	1
329	fixed	NA	ph_field	0.0636527	0.0288327	2.20766	474.592	0.0277458	Agathobacter sp900546625	xtree_bac	ph_field	1	0.617254
330	fixed	NA	dissolved_oxygen	0.0245161	0.0113551	2.15904	172.192	0.0322307	Agathobacter sp900546625	xtree_bac	dissolved_oxygen	1	0.567072
331	fixed	NA	humidity	-0.00136321	0.00157264	-0.866834	1052.86	0.38623	Agathobacter sp900546625	xtree_bac	humidity	1	1
332	fixed	NA	specific_conductivity	8.40082080723142e-07	2.03928473310865e-06	0.411949	357.463	0.680623	Agathobacter sp900546625	xtree_bac	specific_conductivity	1	1
333	fixed	NA	turbidity	-0.000159429	0.00011068	-1.44044	1025.67	0.150047	Agathobacter sp900546625	xtree_bac	turbidity	1	1
334	fixed	NA	water_temp	-0.00562731	0.00786974	-0.715056	192.369	0.475441	Agathobacter sp900546625	xtree_bac	water_temp	1	1
335	fixed	NA	air_temp	-0.0106007	0.00393912	-2.69114	1141.96	0.00722486	Agathobacter sp900546625	xtree_bac	air_temp	1	0.109186
336	fixed	NA	BUILDINGSERVED	-0.00507884	0.00311945	-1.62812	14.0701	0.125677	Agathobacter sp900546625	xtree_bac	Buildings served	1	1
337	fixed	NA	Wastewater Treatment Plant	-0.217354	0.132399	-1.64167	19.5285	0.116666	Anaerobutyricum hallii	xtree_bac	Wastewater Treatment Plant	1	1
338	fixed	NA	University Campus	-0.161461	0.0941963	-1.71409	21.423	0.100945	Anaerobutyricum hallii	xtree_bac	University Campus	1	1
339	fixed	NA	Dormitory	0.206852	0.0653878	3.16347	24.3883	0.0041425	Anaerobutyricum hallii	xtree_bac	Dormitory	1	0.120297
340	fixed	NA	Hospital/Medical Campus	0.0583736	0.133607	0.436905	28.1316	0.665516	Anaerobutyricum hallii	xtree_bac	Hospital/Medical Campus	1	1
341	fixed	NA	Primary/Secondary School	-0.09808	0.100281	-0.978051	42.585	0.333573	Anaerobutyricum hallii	xtree_bac	Primary/Secondary School	1	1
342	fixed	NA	POPSIZE	-2.44921e-07	1.68731331690875e-07	-1.45154	15.9193	0.16605	Anaerobutyricum hallii	xtree_bac	Population served	1	1
343	fixed	NA	sars_cov2_copies	-4.40539e-08	7.42198289445453e-08	-0.593559	737.661	0.552989	Anaerobutyricum hallii	xtree_bac	sars_cov2_copies	1	1
344	fixed	NA	salinity	0.000434297	0.00351538	0.123542	588.147	0.90172	Anaerobutyricum hallii	xtree_bac	salinity	1	1
345	fixed	NA	ph_field	0.0164847	0.0345649	0.476921	680.667	0.633571	Anaerobutyricum hallii	xtree_bac	ph_field	1	1
346	fixed	NA	dissolved_oxygen	0.0423716	0.0133343	3.17764	138.992	0.00183004	Anaerobutyricum hallii	xtree_bac	dissolved_oxygen	0.850967	0.0780895
347	fixed	NA	humidity	-0.00315186	0.00184289	-1.71028	1089.21	0.0874982	Anaerobutyricum hallii	xtree_bac	humidity	1	1
348	fixed	NA	specific_conductivity	2.1859093877587e-06	2.44385419171686e-06	0.894452	496.289	0.371514	Anaerobutyricum hallii	xtree_bac	specific_conductivity	1	1
349	fixed	NA	turbidity	-7.32319e-05	0.000129203	-0.566795	1045.26	0.570975	Anaerobutyricum hallii	xtree_bac	turbidity	1	1
350	fixed	NA	water_temp	-0.0033216	0.00953112	-0.3485	241.179	0.727768	Anaerobutyricum hallii	xtree_bac	water_temp	1	1
351	fixed	NA	air_temp	-0.00976288	0.00460555	-2.11981	1143.98	0.0342372	Anaerobutyricum hallii	xtree_bac	air_temp	1	0.397512
352	fixed	NA	BUILDINGSERVED	-0.00812727	0.00500953	-1.62236	10.9659	0.133098	Anaerobutyricum hallii	xtree_bac	Buildings served	1	1
353	fixed	NA	Wastewater Treatment Plant	-0.194416	0.260626	-0.745955	24.8572	0.462691	Anaerostipes hadrus	xtree_bac	Wastewater Treatment Plant	1	1
354	fixed	NA	University Campus	-0.336178	0.179663	-1.87116	23.9455	0.0735911	Anaerostipes hadrus	xtree_bac	University Campus	1	1
355	fixed	NA	Dormitory	0.520905	0.110324	4.72158	26.421	6.75842684267689e-05	Anaerostipes hadrus	xtree_bac	Dormitory	0.0349411	0.00714178
356	fixed	NA	Hospital/Medical Campus	-0.214234	0.247612	-0.8652	34.582	0.392892	Anaerostipes hadrus	xtree_bac	Hospital/Medical Campus	1	1
357	fixed	NA	Primary/Secondary School	-0.303719	0.180423	-1.68337	40.0009	0.100093	Anaerostipes hadrus	xtree_bac	Primary/Secondary School	1	1
358	fixed	NA	POPSIZE	-4.42396e-07	3.28962053798421e-07	-1.34482	20.4853	0.193384	Anaerostipes hadrus	xtree_bac	Population served	1	1
359	fixed	NA	sars_cov2_copies	3.71311675290372e-07	1.4070261529642e-07	2.63898	732.011	0.0084924	Anaerostipes hadrus	xtree_bac	sars_cov2_copies	1	1
360	fixed	NA	salinity	-0.00282151	0.00569933	-0.49506	824.478	0.62069	Anaerostipes hadrus	xtree_bac	salinity	1	1
361	fixed	NA	ph_field	-0.0651793	0.0560963	-1.16192	925.841	0.245568	Anaerostipes hadrus	xtree_bac	ph_field	1	1
362	fixed	NA	dissolved_oxygen	0.05317	0.0228633	2.32556	318.274	0.02067	Anaerostipes hadrus	xtree_bac	dissolved_oxygen	1	0.417144
363	fixed	NA	humidity	-0.000496739	0.00293363	-0.169326	1132.77	0.865571	Anaerostipes hadrus	xtree_bac	humidity	1	1
364	fixed	NA	specific_conductivity	-1.51913e-07	3.97287132986737e-06	-0.0382375	725.566	0.969509	Anaerostipes hadrus	xtree_bac	specific_conductivity	1	1
365	fixed	NA	turbidity	-0.000169542	0.000206398	-0.821429	1053.88	0.411588	Anaerostipes hadrus	xtree_bac	turbidity	1	1
366	fixed	NA	water_temp	0.00462252	0.0155719	0.296849	401.176	0.766735	Anaerostipes hadrus	xtree_bac	water_temp	1	1
367	fixed	NA	air_temp	-0.0174236	0.00728672	-2.39114	1141.88	0.0169572	Anaerostipes hadrus	xtree_bac	air_temp	1	0.222443
368	fixed	NA	BUILDINGSERVED	-0.0229708	0.00903046	-2.5437	12.3878	0.0252392	Anaerostipes hadrus	xtree_bac	Buildings served	1	1
369	fixed	NA	Wastewater Treatment Plant	-0.18973	0.105568	-1.79723	17.7155	0.0893674	Anaerostipes hadrus_A	xtree_bac	Wastewater Treatment Plant	1	1
370	fixed	NA	University Campus	-0.111737	0.0785593	-1.42233	22.477	0.16866	Anaerostipes hadrus_A	xtree_bac	University Campus	1	1
371	fixed	NA	Dormitory	0.184112	0.0556159	3.31042	26.1749	0.00272063	Anaerostipes hadrus_A	xtree_bac	Dormitory	1	0.0865226
372	fixed	NA	Hospital/Medical Campus	-0.060486	0.110745	-0.546174	27.7817	0.589306	Anaerostipes hadrus_A	xtree_bac	Hospital/Medical Campus	1	1
373	fixed	NA	Primary/Secondary School	-0.0691492	0.0869345	-0.795417	57.561	0.429639	Anaerostipes hadrus_A	xtree_bac	Primary/Secondary School	1	1
374	fixed	NA	POPSIZE	-2.17344e-07	1.32088691015149e-07	-1.64544	15.4109	0.120116	Anaerostipes hadrus_A	xtree_bac	Population served	1	1
375	fixed	NA	sars_cov2_copies	-4.22657e-08	7.54588276991169e-08	-0.560116	737.907	0.57557	Anaerostipes hadrus_A	xtree_bac	sars_cov2_copies	1	1
376	fixed	NA	salinity	0.000587209	0.00331835	0.176958	388.625	0.859634	Anaerostipes hadrus_A	xtree_bac	salinity	1	1
377	fixed	NA	ph_field	-0.0149374	0.0330424	-0.452066	568.695	0.651394	Anaerostipes hadrus_A	xtree_bac	ph_field	1	1
378	fixed	NA	dissolved_oxygen	0.0340789	0.0121767	2.7987	82.3123	0.00638907	Anaerostipes hadrus_A	xtree_bac	dissolved_oxygen	1	0.186964
379	fixed	NA	humidity	-0.00106779	0.00177807	-0.600531	1033.04	0.548284	Anaerostipes hadrus_A	xtree_bac	humidity	1	1
380	fixed	NA	specific_conductivity	2.2236677876574e-06	2.29364321649745e-06	0.969492	314.273	0.333046	Anaerostipes hadrus_A	xtree_bac	specific_conductivity	1	1
381	fixed	NA	turbidity	-0.000124041	0.00012481	-0.993839	1016.16	0.320538	Anaerostipes hadrus_A	xtree_bac	turbidity	1	1
382	fixed	NA	water_temp	0.00227057	0.00873332	0.259989	155.631	0.795216	Anaerostipes hadrus_A	xtree_bac	water_temp	1	1
383	fixed	NA	air_temp	-0.00643448	0.00446701	-1.44045	1140.15	0.150016	Anaerostipes hadrus_A	xtree_bac	air_temp	1	1
384	fixed	NA	BUILDINGSERVED	-0.00737386	0.00389614	-1.89261	12.3931	0.0819973	Anaerostipes hadrus_A	xtree_bac	Buildings served	1	1
385	fixed	NA	Wastewater Treatment Plant	-0.153032	0.0763023	-2.0056	16.9496	0.0611334	Anaerostipes sp019423795	xtree_bac	Wastewater Treatment Plant	1	1
386	fixed	NA	University Campus	-0.0894988	0.0576236	-1.55316	21.9969	0.134655	Anaerostipes sp019423795	xtree_bac	University Campus	1	1
387	fixed	NA	Dormitory	0.127486	0.0418907	3.04329	26.1489	0.00527667	Anaerostipes sp019423795	xtree_bac	Dormitory	1	0.146522
388	fixed	NA	Hospital/Medical Campus	-0.0234043	0.0820771	-0.285151	26.4096	0.777753	Anaerostipes sp019423795	xtree_bac	Hospital/Medical Campus	1	1
389	fixed	NA	Primary/Secondary School	-0.0301974	0.0649216	-0.465137	57.2956	0.643596	Anaerostipes sp019423795	xtree_bac	Primary/Secondary School	1	1
390	fixed	NA	POPSIZE	-1.73906e-07	9.51278784736398e-08	-1.82812	14.8958	0.0876268	Anaerostipes sp019423795	xtree_bac	Population served	1	1
391	fixed	NA	sars_cov2_copies	-1.20177e-08	5.70765019788931e-08	-0.210555	741.603	0.833292	Anaerostipes sp019423795	xtree_bac	sars_cov2_copies	1	1
392	fixed	NA	salinity	0.000784638	0.0024616	0.318751	346.56	0.750107	Anaerostipes sp019423795	xtree_bac	salinity	1	1
393	fixed	NA	ph_field	0.0806736	0.0234924	3.43404	270.34	0.000687996	Anaerostipes sp019423795	xtree_bac	ph_field	0.350472	0.0593804
394	fixed	NA	dissolved_oxygen	0.0261517	0.00894587	2.92333	88.2123	0.00439952	Anaerostipes sp019423795	xtree_bac	dissolved_oxygen	1	0.148389
395	fixed	NA	humidity	-0.00126162	0.00134161	-0.940375	1016.75	0.347249	Anaerostipes sp019423795	xtree_bac	humidity	1	1
396	fixed	NA	specific_conductivity	2.3516971227451e-06	1.70513054395095e-06	1.37919	291.704	0.168893	Anaerostipes sp019423795	xtree_bac	specific_conductivity	1	1
397	fixed	NA	turbidity	-0.000155896	9.2953083061952e-05	-1.67714	1008.66	0.0938243	Anaerostipes sp019423795	xtree_bac	turbidity	1	1
398	fixed	NA	water_temp	-0.00664496	0.00656504	-1.01217	149.423	0.313091	Anaerostipes sp019423795	xtree_bac	water_temp	1	1
399	fixed	NA	air_temp	-0.0150461	0.00334634	-4.49627	1141.56	7.62055216271066e-06	Anaerostipes sp019423795	xtree_bac	air_temp	0.00374169	0.000467583
400	fixed	NA	BUILDINGSERVED	-0.00433791	0.00249569	-1.73816	14.1657	0.103862	Anaerostipes sp019423795	xtree_bac	Buildings served	1	1
401	fixed	NA	Wastewater Treatment Plant	-0.309965	0.175116	-1.77006	26.5166	0.0882167	Bariatricus comes	xtree_bac	Wastewater Treatment Plant	1	1
402	fixed	NA	University Campus	-0.217735	0.125146	-1.73984	28.976	0.0925001	Bariatricus comes	xtree_bac	University Campus	1	1
403	fixed	NA	Dormitory	0.392062	0.0793399	4.94155	34.7368	1.94697797533403e-05	Bariatricus comes	xtree_bac	Dormitory	0.0103579	0.003527
404	fixed	NA	Hospital/Medical Campus	-0.148814	0.175329	-0.84877	38.3385	0.401278	Bariatricus comes	xtree_bac	Hospital/Medical Campus	1	1
405	fixed	NA	Primary/Secondary School	-0.199404	0.131818	-1.51272	61.2139	0.135497	Bariatricus comes	xtree_bac	Primary/Secondary School	1	1
406	fixed	NA	POPSIZE	-3.57609e-07	2.22432182494429e-07	-1.60772	21.8607	0.122244	Bariatricus comes	xtree_bac	Population served	1	1
407	fixed	NA	sars_cov2_copies	2.80042076612557e-08	1.1152877849061e-07	0.251094	738.758	0.801811	Bariatricus comes	xtree_bac	sars_cov2_copies	1	1
408	fixed	NA	salinity	-0.00455285	0.00471369	-0.965877	607.333	0.33449	Bariatricus comes	xtree_bac	salinity	1	1
409	fixed	NA	ph_field	0.101987	0.0460521	2.2146	635.031	0.0271415	Bariatricus comes	xtree_bac	ph_field	1	0.610958
410	fixed	NA	dissolved_oxygen	0.0691873	0.0177487	3.89816	171.722	0.000138788	Bariatricus comes	xtree_bac	dissolved_oxygen	0.0731414	0.0196244
411	fixed	NA	humidity	-0.00171677	0.00243997	-0.703603	1100.85	0.481829	Bariatricus comes	xtree_bac	humidity	1	1
412	fixed	NA	specific_conductivity	-1.51789e-06	3.26515696827331e-06	-0.464875	497.692	0.642224	Bariatricus comes	xtree_bac	specific_conductivity	1	1
413	fixed	NA	turbidity	-5.74913e-05	0.00017459	-0.329293	1043.5	0.742	Bariatricus comes	xtree_bac	turbidity	1	1
414	fixed	NA	water_temp	0.0111771	0.0124667	0.896556	259.411	0.370787	Bariatricus comes	xtree_bac	water_temp	1	1
415	fixed	NA	air_temp	-0.00273405	0.00611038	-0.447444	1143.79	0.654639	Bariatricus comes	xtree_bac	air_temp	1	1
416	fixed	NA	BUILDINGSERVED	-0.0151852	0.00581085	-2.61325	15.7096	0.0190335	Bariatricus comes	xtree_bac	Buildings served	1	1
417	fixed	NA	Wastewater Treatment Plant	-0.232286	0.151348	-1.53479	24.596	0.137601	Blautia_A faecis	xtree_bac	Wastewater Treatment Plant	1	1
418	fixed	NA	University Campus	-0.160526	0.107999	-1.48636	26.0665	0.149179	Blautia_A faecis	xtree_bac	University Campus	1	1
419	fixed	NA	Dormitory	0.270709	0.0735861	3.67881	28.7666	0.00095809	Blautia_A faecis	xtree_bac	Dormitory	0.443596	0.0400706
420	fixed	NA	Hospital/Medical Campus	-0.108767	0.149066	-0.729656	35.1479	0.470436	Blautia_A faecis	xtree_bac	Hospital/Medical Campus	1	1
421	fixed	NA	Primary/Secondary School	-0.113176	0.112213	-1.00858	50.237	0.318009	Blautia_A faecis	xtree_bac	Primary/Secondary School	1	1
422	fixed	NA	POPSIZE	-2.61813e-07	1.93511756756316e-07	-1.35296	19.8763	0.19126	Blautia_A faecis	xtree_bac	Population served	1	1
423	fixed	NA	sars_cov2_copies	-4.2092e-08	9.29252002012186e-08	-0.452966	731.027	0.650707	Blautia_A faecis	xtree_bac	sars_cov2_copies	1	1
424	fixed	NA	salinity	-0.00148087	0.00387667	-0.381995	673.919	0.702585	Blautia_A faecis	xtree_bac	salinity	1	1
425	fixed	NA	ph_field	0.0391698	0.0380716	1.02885	755.546	0.303881	Blautia_A faecis	xtree_bac	ph_field	1	1
426	fixed	NA	dissolved_oxygen	0.0308622	0.0152905	2.01839	247.642	0.0446291	Blautia_A faecis	xtree_bac	dissolved_oxygen	1	0.715065
427	fixed	NA	humidity	-0.00116668	0.00202808	-0.57526	1109.29	0.565232	Blautia_A faecis	xtree_bac	humidity	1	1
428	fixed	NA	specific_conductivity	7.24606679552737e-07	2.69250077432303e-06	0.26912	568.376	0.787935	Blautia_A faecis	xtree_bac	specific_conductivity	1	1
429	fixed	NA	turbidity	-0.000138059	0.000142217	-0.970763	1048.49	0.33189	Blautia_A faecis	xtree_bac	turbidity	1	1
430	fixed	NA	water_temp	-0.00913972	0.0105614	-0.865388	332.013	0.387451	Blautia_A faecis	xtree_bac	water_temp	1	1
431	fixed	NA	air_temp	-0.0128493	0.00505342	-2.54268	1143.96	0.0111314	Blautia_A faecis	xtree_bac	air_temp	1	0.15616
432	fixed	NA	BUILDINGSERVED	-0.0102642	0.0056464	-1.81783	13.5771	0.0912163	Blautia_A faecis	xtree_bac	Buildings served	1	1
433	fixed	NA	Wastewater Treatment Plant	-0.303237	0.166444	-1.82186	22.4713	0.0818156	Blautia_A massiliensis	xtree_bac	Wastewater Treatment Plant	1	1
434	fixed	NA	University Campus	-0.185298	0.121719	-1.52234	26.341	0.13984	Blautia_A massiliensis	xtree_bac	University Campus	1	1
435	fixed	NA	Dormitory	0.336632	0.079773	4.21988	30.0018	0.000207973	Blautia_A massiliensis	xtree_bac	Dormitory	0.103363	0.0139502
436	fixed	NA	Hospital/Medical Campus	-0.135186	0.170186	-0.794341	33.9239	0.432519	Blautia_A massiliensis	xtree_bac	Hospital/Medical Campus	1	1
437	fixed	NA	Primary/Secondary School	-0.148879	0.130405	-1.14167	59.3679	0.258177	Blautia_A massiliensis	xtree_bac	Primary/Secondary School	1	1
438	fixed	NA	POPSIZE	-3.51826e-07	2.09974675303564e-07	-1.67556	18.98	0.11022	Blautia_A massiliensis	xtree_bac	Population served	1	1
439	fixed	NA	sars_cov2_copies	3.6557141197953e-07	1.11397280583545e-07	3.28169	741.891	0.00108015	Blautia_A massiliensis	xtree_bac	sars_cov2_copies	0.591921	0.82182
440	fixed	NA	salinity	-0.0029479	0.00470703	-0.626277	476.533	0.531433	Blautia_A massiliensis	xtree_bac	salinity	1	1
441	fixed	NA	ph_field	-0.0182888	0.0468082	-0.390717	650.2	0.696134	Blautia_A massiliensis	xtree_bac	ph_field	1	1
442	fixed	NA	dissolved_oxygen	0.0525161	0.0174774	3.0048	110.893	0.00328631	Blautia_A massiliensis	xtree_bac	dissolved_oxygen	1	0.12021
443	fixed	NA	humidity	-0.00104215	0.00251251	-0.414784	1082.03	0.678383	Blautia_A massiliensis	xtree_bac	humidity	1	1
444	fixed	NA	specific_conductivity	-3.06145e-07	3.25133530237329e-06	-0.0941597	378.731	0.925032	Blautia_A massiliensis	xtree_bac	specific_conductivity	1	1
445	fixed	NA	turbidity	-3.07319e-05	0.000176262	-0.174353	1030.21	0.861622	Blautia_A massiliensis	xtree_bac	turbidity	1	1
446	fixed	NA	water_temp	0.0219671	0.0121429	1.80905	180.194	0.0721102	Blautia_A massiliensis	xtree_bac	water_temp	1	1
447	fixed	NA	air_temp	0.00100044	0.00635592	0.157402	1143.17	0.874956	Blautia_A massiliensis	xtree_bac	air_temp	1	1
448	fixed	NA	BUILDINGSERVED	-0.0134471	0.00572715	-2.34795	13.3372	0.0349122	Blautia_A massiliensis	xtree_bac	Buildings served	1	1
449	fixed	NA	Wastewater Treatment Plant	-0.279295	0.168426	-1.65827	24.2749	0.110132	Blautia_A obeum	xtree_bac	Wastewater Treatment Plant	1	1
450	fixed	NA	University Campus	-0.179815	0.121377	-1.48146	26.6943	0.150192	Blautia_A obeum	xtree_bac	University Campus	1	1
451	fixed	NA	Dormitory	0.329359	0.0799973	4.11713	29.9943	0.00027656	Blautia_A obeum	xtree_bac	Dormitory	0.136344	0.0175349
452	fixed	NA	Hospital/Medical Campus	-0.115332	0.168499	-0.684469	35.5365	0.498119	Blautia_A obeum	xtree_bac	Hospital/Medical Campus	1	1
453	fixed	NA	Primary/Secondary School	-0.165487	0.126613	-1.30703	55.18	0.196623	Blautia_A obeum	xtree_bac	Primary/Secondary School	1	1
454	fixed	NA	POPSIZE	-3.203e-07	2.14207008578801e-07	-1.49528	19.953	0.15049	Blautia_A obeum	xtree_bac	Population served	1	1
455	fixed	NA	sars_cov2_copies	3.17465437902369e-07	1.09751760385761e-07	2.89258	732.853	0.00393421	Blautia_A obeum	xtree_bac	sars_cov2_copies	1	1
456	fixed	NA	salinity	-0.00280856	0.00450984	-0.622762	609.653	0.533674	Blautia_A obeum	xtree_bac	salinity	1	1
457	fixed	NA	ph_field	0.0793512	0.0441673	1.79661	662.689	0.0728536	Blautia_A obeum	xtree_bac	ph_field	1	1
458	fixed	NA	dissolved_oxygen	0.057554	0.0172788	3.3309	177.331	0.00105326	Blautia_A obeum	xtree_bac	dissolved_oxygen	0.510832	0.0571912
459	fixed	NA	humidity	-5.11758e-05	0.00234745	-0.0218006	1101.12	0.982611	Blautia_A obeum	xtree_bac	humidity	1	1
460	fixed	NA	specific_conductivity	-2.11628e-07	3.12699004424687e-06	-0.0676779	501.225	0.946069	Blautia_A obeum	xtree_bac	specific_conductivity	1	1
461	fixed	NA	turbidity	-9.3733e-05	0.000166524	-0.56288	1044.64	0.573637	Blautia_A obeum	xtree_bac	turbidity	1	1
462	fixed	NA	water_temp	6.9814914241678e-05	0.0120135	0.00581138	268.808	0.995368	Blautia_A obeum	xtree_bac	water_temp	1	1
463	fixed	NA	air_temp	-0.005055	0.00587173	-0.860904	1143.91	0.389471	Blautia_A obeum	xtree_bac	air_temp	1	1
464	fixed	NA	BUILDINGSERVED	-0.0128136	0.00599272	-2.1382	13.4755	0.0513488	Blautia_A obeum	xtree_bac	Buildings served	1	1
465	fixed	NA	Wastewater Treatment Plant	-0.162575	0.0799982	-2.03223	17.2788	0.0577956	Blautia_A sp900751995	xtree_bac	Wastewater Treatment Plant	1	1
466	fixed	NA	University Campus	-0.100182	0.0599087	-1.67224	22.274	0.108466	Blautia_A sp900751995	xtree_bac	University Campus	1	1
467	fixed	NA	Dormitory	0.145065	0.042412	3.42039	26.5177	0.00203713	Blautia_A sp900751995	xtree_bac	Dormitory	0.906521	0.0717559
468	fixed	NA	Hospital/Medical Campus	-0.033392	0.0858895	-0.388778	27.1702	0.70047	Blautia_A sp900751995	xtree_bac	Hospital/Medical Campus	1	1
469	fixed	NA	Primary/Secondary School	-0.040151	0.0675292	-0.594573	56.8265	0.554489	Blautia_A sp900751995	xtree_bac	Primary/Secondary School	1	1
470	fixed	NA	POPSIZE	-1.85033e-07	9.98643556542373e-08	-1.85285	15.119	0.0835253	Blautia_A sp900751995	xtree_bac	Population served	1	1
471	fixed	NA	sars_cov2_copies	1.43356797106361e-07	5.94689241193958e-08	2.41062	741.208	0.016168	Blautia_A sp900751995	xtree_bac	sars_cov2_copies	1	1
472	fixed	NA	salinity	0.000660041	0.0025456	0.259288	367.285	0.795559	Blautia_A sp900751995	xtree_bac	salinity	1	1
473	fixed	NA	ph_field	0.0383463	0.0249292	1.53821	396.684	0.124795	Blautia_A sp900751995	xtree_bac	ph_field	1	1
474	fixed	NA	dissolved_oxygen	0.0181259	0.00954698	1.8986	102.066	0.0604412	Blautia_A sp900751995	xtree_bac	dissolved_oxygen	1	0.908816
475	fixed	NA	humidity	-0.000537355	0.00138284	-0.388589	1028.67	0.697661	Blautia_A sp900751995	xtree_bac	humidity	1	1
476	fixed	NA	specific_conductivity	2.26735605885332e-06	1.76397461375571e-06	1.28537	309.697	0.199624	Blautia_A sp900751995	xtree_bac	specific_conductivity	1	1
477	fixed	NA	turbidity	-0.000168785	9.58876565372615e-05	-1.76023	1015.31	0.0786692	Blautia_A sp900751995	xtree_bac	turbidity	1	1
478	fixed	NA	water_temp	-0.00837792	0.00674818	-1.24151	152.484	0.216324	Blautia_A sp900751995	xtree_bac	water_temp	1	1
479	fixed	NA	air_temp	-0.016308	0.00344215	-4.73773	1142.01	2.43301510810223e-06	Blautia_A sp900751995	xtree_bac	air_temp	0.00124084	0.000211042
480	fixed	NA	BUILDINGSERVED	-0.00535811	0.00270622	-1.97992	14.1123	0.0675562	Blautia_A sp900751995	xtree_bac	Buildings served	1	1
481	fixed	NA	Wastewater Treatment Plant	-0.753292	0.425695	-1.76956	33.8585	0.0858076	Blautia_A wexlerae	xtree_bac	Wastewater Treatment Plant	1	1
482	fixed	NA	University Campus	-0.422811	0.307801	-1.37365	29.8239	0.179789	Blautia_A wexlerae	xtree_bac	University Campus	1	1
483	fixed	NA	Dormitory	0.872091	0.190615	4.57515	29.1686	8.15301449521044e-05	Blautia_A wexlerae	xtree_bac	Dormitory	0.0419065	0.00788422
484	fixed	NA	Hospital/Medical Campus	-0.462809	0.40337	-1.14736	45.0859	0.257286	Blautia_A wexlerae	xtree_bac	Hospital/Medical Campus	1	1
485	fixed	NA	Primary/Secondary School	-0.344004	0.299428	-1.14887	43.209	0.25693	Blautia_A wexlerae	xtree_bac	Primary/Secondary School	1	1
486	fixed	NA	POPSIZE	-8.70516e-07	5.67275798195513e-07	-1.53455	24.1945	0.137868	Blautia_A wexlerae	xtree_bac	Population served	1	1
487	fixed	NA	sars_cov2_copies	2.86709713600046e-07	2.00041710116913e-07	1.43325	726.021	0.152217	Blautia_A wexlerae	xtree_bac	sars_cov2_copies	1	1
488	fixed	NA	salinity	-0.00652566	0.0082945	-0.786745	967.281	0.431624	Blautia_A wexlerae	xtree_bac	salinity	1	1
489	fixed	NA	ph_field	0.0219655	0.081103	0.270835	988.767	0.786575	Blautia_A wexlerae	xtree_bac	ph_field	1	1
490	fixed	NA	dissolved_oxygen	0.118462	0.033684	3.51686	506.174	0.000475955	Blautia_A wexlerae	xtree_bac	dissolved_oxygen	0.240833	0.038524
491	fixed	NA	humidity	-0.000318003	0.00430903	-0.0737991	1142.17	0.941183	Blautia_A wexlerae	xtree_bac	humidity	1	1
492	fixed	NA	specific_conductivity	-3.859e-06	5.79348582115295e-06	-0.666094	907.677	0.50552	Blautia_A wexlerae	xtree_bac	specific_conductivity	1	1
493	fixed	NA	turbidity	-0.000292763	0.000298031	-0.982323	1053.03	0.326166	Blautia_A wexlerae	xtree_bac	turbidity	1	1
494	fixed	NA	water_temp	0.054697	0.0229777	2.38044	598.171	0.0176043	Blautia_A wexlerae	xtree_bac	water_temp	1	0.663071
495	fixed	NA	air_temp	0.0193983	0.0107242	1.80884	1140.3	0.0707394	Blautia_A wexlerae	xtree_bac	air_temp	1	0.733261
496	fixed	NA	BUILDINGSERVED	-0.0400284	0.0156057	-2.565	13.7407	0.0227134	Blautia_A wexlerae	xtree_bac	Buildings served	1	1
497	fixed	NA	Wastewater Treatment Plant	-0.18072	0.0909824	-1.98632	16.2541	0.0641273	Butyribacter sp003524945	xtree_bac	Wastewater Treatment Plant	1	1
498	fixed	NA	University Campus	-0.119044	0.0683362	-1.74203	21.7646	0.09562	Butyribacter sp003524945	xtree_bac	University Campus	1	1
499	fixed	NA	Dormitory	0.143184	0.0499486	2.86662	22.8265	0.00876206	Butyribacter sp003524945	xtree_bac	Dormitory	1	0.214793
500	fixed	NA	Hospital/Medical Campus	-0.00241458	0.0997886	-0.024197	26.611	0.980876	Butyribacter sp003524945	xtree_bac	Hospital/Medical Campus	1	1
501	fixed	NA	Primary/Secondary School	-0.00963903	0.0813885	-0.118432	69.3367	0.906068	Butyribacter sp003524945	xtree_bac	Primary/Secondary School	1	1
502	fixed	NA	POPSIZE	-2.09231e-07	1.12766179337952e-07	-1.85544	14.6141	0.0838148	Butyribacter sp003524945	xtree_bac	Population served	1	1
503	fixed	NA	sars_cov2_copies	-5.5765e-08	8.45589265964215e-08	-0.659481	738.471	0.509792	Butyribacter sp003524945	xtree_bac	sars_cov2_copies	1	1
504	fixed	NA	salinity	0.000241422	0.00315391	0.0765468	264.537	0.939042	Butyribacter sp003524945	xtree_bac	salinity	1	1
505	fixed	NA	ph_field	0.115568	0.0298194	3.87559	181.717	0.000148411	Butyribacter sp003524945	xtree_bac	ph_field	0.0780642	0.0197464
506	fixed	NA	dissolved_oxygen	0.02017	0.0117935	1.71025	91.6628	0.0906019	Butyribacter sp003524945	xtree_bac	dissolved_oxygen	1	1
507	fixed	NA	humidity	0.000122017	0.00176434	0.0691571	988.833	0.944879	Butyribacter sp003524945	xtree_bac	humidity	1	1
508	fixed	NA	specific_conductivity	1.84900296406233e-06	2.17501681405251e-06	0.85011	215.422	0.396208	Butyribacter sp003524945	xtree_bac	specific_conductivity	1	1
509	fixed	NA	turbidity	-0.000206578	0.000121368	-1.70208	985.88	0.0890551	Butyribacter sp003524945	xtree_bac	turbidity	1	1
510	fixed	NA	water_temp	0.00177476	0.00807917	0.219672	99.1512	0.826579	Butyribacter sp003524945	xtree_bac	water_temp	1	1
511	fixed	NA	air_temp	-0.0107531	0.00444341	-2.42	1134.12	0.0156768	Butyribacter sp003524945	xtree_bac	air_temp	1	0.208523
512	fixed	NA	BUILDINGSERVED	-0.00592166	0.00288784	-2.05055	11.1159	0.0646509	Butyribacter sp003524945	xtree_bac	Buildings served	1	1
513	fixed	NA	Wastewater Treatment Plant	-0.290315	0.166443	-1.74423	23.5553	0.0941567	Butyribacter sp003529475	xtree_bac	Wastewater Treatment Plant	1	1
514	fixed	NA	University Campus	-0.195824	0.119896	-1.63327	26.0408	0.114446	Butyribacter sp003529475	xtree_bac	University Campus	1	1
515	fixed	NA	Dormitory	0.312755	0.0809247	3.86476	30.6862	0.000537828	Butyribacter sp003529475	xtree_bac	Dormitory	0.256006	0.0265715
516	fixed	NA	Hospital/Medical Campus	-0.00205891	0.167348	-0.0123032	34.0436	0.990256	Butyribacter sp003529475	xtree_bac	Hospital/Medical Campus	1	1
517	fixed	NA	Primary/Secondary School	-0.178505	0.125327	-1.42431	53.2154	0.160195	Butyribacter sp003529475	xtree_bac	Primary/Secondary School	1	1
518	fixed	NA	POPSIZE	-3.33318e-07	2.11795220425959e-07	-1.57377	19.3191	0.131774	Butyribacter sp003529475	xtree_bac	Population served	1	1
519	fixed	NA	sars_cov2_copies	-9.51803e-08	1.13394044954998e-07	-0.839377	738.303	0.40153	Butyribacter sp003529475	xtree_bac	sars_cov2_copies	1	1
520	fixed	NA	salinity	-0.00102752	0.00444552	-0.231137	600.662	0.817287	Butyribacter sp003529475	xtree_bac	salinity	1	1
521	fixed	NA	ph_field	-0.00290889	0.0439173	-0.0662356	737.763	0.947208	Butyribacter sp003529475	xtree_bac	ph_field	1	1
522	fixed	NA	dissolved_oxygen	0.0556358	0.0168977	3.29251	166.273	0.00121295	Butyribacter sp003529475	xtree_bac	dissolved_oxygen	0.578577	0.0607145
523	fixed	NA	humidity	0.00190487	0.00229378	0.83045	1093.67	0.406465	Butyribacter sp003529475	xtree_bac	humidity	1	1
524	fixed	NA	specific_conductivity	9.11440245537931e-07	3.08274363277518e-06	0.295659	494.722	0.767615	Butyribacter sp003529475	xtree_bac	specific_conductivity	1	1
525	fixed	NA	turbidity	-9.99513e-05	0.000164135	-0.608959	1043.74	0.542684	Butyribacter sp003529475	xtree_bac	turbidity	1	1
526	fixed	NA	water_temp	0.00512332	0.0118845	0.431094	247.842	0.666775	Butyribacter sp003529475	xtree_bac	water_temp	1	1
527	fixed	NA	air_temp	-0.0109708	0.00573569	-1.91273	1143.75	0.0560322	Butyribacter sp003529475	xtree_bac	air_temp	1	0.597081
528	fixed	NA	BUILDINGSERVED	-0.00975598	0.00460612	-2.11805	15.3957	0.0508275	Butyribacter sp003529475	xtree_bac	Buildings served	1	1
529	fixed	NA	Wastewater Treatment Plant	-0.17015	0.0843702	-2.01671	18.7394	0.0582859	CAG-194 sp000432915	xtree_bac	Wastewater Treatment Plant	1	1
530	fixed	NA	University Campus	-0.10901	0.0628553	-1.7343	23.6506	0.0958831	CAG-194 sp000432915	xtree_bac	University Campus	1	1
531	fixed	NA	Dormitory	0.150497	0.0464041	3.24318	28.069	0.00304613	CAG-194 sp000432915	xtree_bac	Dormitory	1	0.0949844
532	fixed	NA	Hospital/Medical Campus	-0.014527	0.0898608	-0.161661	28.2481	0.872724	CAG-194 sp000432915	xtree_bac	Hospital/Medical Campus	1	1
533	fixed	NA	Primary/Secondary School	-0.0490562	0.0709514	-0.691406	61.0008	0.491933	CAG-194 sp000432915	xtree_bac	Primary/Secondary School	1	1
534	fixed	NA	POPSIZE	-1.9426e-07	1.05282274618552e-07	-1.84514	16.4123	0.08314	CAG-194 sp000432915	xtree_bac	Population served	1	1
535	fixed	NA	sars_cov2_copies	1.84126977938776e-07	6.61454821493429e-08	2.78367	741.801	0.00551163	CAG-194 sp000432915	xtree_bac	sars_cov2_copies	1	1
536	fixed	NA	salinity	0.000445127	0.0026936	0.165253	359.772	0.868837	CAG-194 sp000432915	xtree_bac	salinity	1	1
537	fixed	NA	ph_field	0.0903909	0.0257817	3.50601	296.402	0.000525246	CAG-194 sp000432915	xtree_bac	ph_field	0.268401	0.0475748
538	fixed	NA	dissolved_oxygen	0.0278338	0.00991655	2.8068	104.457	0.00597066	CAG-194 sp000432915	xtree_bac	dissolved_oxygen	1	0.181125
539	fixed	NA	humidity	-0.0005872	0.00146273	-0.401441	1032.58	0.688179	CAG-194 sp000432915	xtree_bac	humidity	1	1
540	fixed	NA	specific_conductivity	2.05639068891601e-06	1.86269882722891e-06	1.10398	291.818	0.270509	CAG-194 sp000432915	xtree_bac	specific_conductivity	1	1
541	fixed	NA	turbidity	-0.000155658	0.000101811	-1.52889	1013.54	0.126604	CAG-194 sp000432915	xtree_bac	turbidity	1	1
542	fixed	NA	water_temp	-0.00532947	0.00713286	-0.747171	150.249	0.456128	CAG-194 sp000432915	xtree_bac	water_temp	1	1
543	fixed	NA	air_temp	-0.0139199	0.0036549	-3.80857	1140.66	0.000147218	CAG-194 sp000432915	xtree_bac	air_temp	0.0644816	0.00485105
544	fixed	NA	BUILDINGSERVED	-0.00550787	0.00286931	-1.91958	14.9903	0.0741498	CAG-194 sp000432915	xtree_bac	Buildings served	1	1
545	fixed	NA	Wastewater Treatment Plant	-0.191912	0.104225	-1.84131	21.6164	0.0793416	Choladocola sp003480725	xtree_bac	Wastewater Treatment Plant	1	1
546	fixed	NA	University Campus	-0.133181	0.0758015	-1.75697	26.0544	0.0906707	Choladocola sp003480725	xtree_bac	University Campus	1	1
547	fixed	NA	Dormitory	0.200184	0.0536786	3.72931	31.8089	0.000749143	Choladocola sp003480725	xtree_bac	Dormitory	0.34985	0.0331383
548	fixed	NA	Hospital/Medical Campus	-0.0631437	0.108235	-0.583396	32.0609	0.563709	Choladocola sp003480725	xtree_bac	Hospital/Medical Campus	1	1
549	fixed	NA	Primary/Secondary School	-0.0714975	0.0847565	-0.843564	64.7636	0.402018	Choladocola sp003480725	xtree_bac	Primary/Secondary School	1	1
550	fixed	NA	POPSIZE	-2.19436e-07	1.30522504147815e-07	-1.68121	18.7073	0.109342	Choladocola sp003480725	xtree_bac	Population served	1	1
551	fixed	NA	sars_cov2_copies	-6.96625e-08	8.17396245180859e-08	-0.852249	740.92	0.394351	Choladocola sp003480725	xtree_bac	sars_cov2_copies	1	1
552	fixed	NA	salinity	0.000155414	0.00320518	0.0484885	424.107	0.96135	Choladocola sp003480725	xtree_bac	salinity	1	1
553	fixed	NA	ph_field	0.0107776	0.0317539	0.339412	550.473	0.734429	Choladocola sp003480725	xtree_bac	ph_field	1	1
554	fixed	NA	dissolved_oxygen	0.0322236	0.0119491	2.69673	124.351	0.00797355	Choladocola sp003480725	xtree_bac	dissolved_oxygen	1	0.219946
555	fixed	NA	humidity	-9.3158e-05	0.00169231	-0.0550479	1048.83	0.956111	Choladocola sp003480725	xtree_bac	humidity	1	1
556	fixed	NA	specific_conductivity	1.84228280974139e-06	2.21700195925029e-06	0.830979	344.388	0.406561	Choladocola sp003480725	xtree_bac	specific_conductivity	1	1
557	fixed	NA	turbidity	-0.00017121	0.000120454	-1.42137	1022.7	0.155514	Choladocola sp003480725	xtree_bac	turbidity	1	1
558	fixed	NA	water_temp	-0.00433787	0.00848988	-0.510946	186.337	0.609994	Choladocola sp003480725	xtree_bac	water_temp	1	1
559	fixed	NA	air_temp	-0.011956	0.00423901	-2.82046	1141.16	0.00487853	Choladocola sp003480725	xtree_bac	air_temp	1	0.0806909
560	fixed	NA	BUILDINGSERVED	-0.00704933	0.00346482	-2.03454	15.3407	0.0595614	Choladocola sp003480725	xtree_bac	Buildings served	1	1
561	fixed	NA	Wastewater Treatment Plant	-0.26775	0.160008	-1.67335	25.0945	0.106681	Choladocola sp003481535	xtree_bac	Wastewater Treatment Plant	1	1
562	fixed	NA	University Campus	-0.217781	0.11229	-1.93946	26.6777	0.0630882	Choladocola sp003481535	xtree_bac	University Campus	1	1
563	fixed	NA	Dormitory	0.330658	0.0766847	4.31191	33.4196	0.000134954	Choladocola sp003481535	xtree_bac	Dormitory	0.0680168	0.0104774
564	fixed	NA	Hospital/Medical Campus	-0.104958	0.15897	-0.660234	35.0964	0.513414	Choladocola sp003481535	xtree_bac	Hospital/Medical Campus	1	1
565	fixed	NA	Primary/Secondary School	-0.153395	0.119159	-1.2873	51.9561	0.203693	Choladocola sp003481535	xtree_bac	Primary/Secondary School	1	1
566	fixed	NA	POPSIZE	-3.05318e-07	2.04261691725762e-07	-1.49474	20.2972	0.150368	Choladocola sp003481535	xtree_bac	Population served	1	1
567	fixed	NA	sars_cov2_copies	1.88954531472808e-07	9.65575747950816e-08	1.95691	738.745	0.0507343	Choladocola sp003481535	xtree_bac	sars_cov2_copies	1	1
568	fixed	NA	salinity	-0.000440977	0.00414925	-0.106279	637.569	0.915395	Choladocola sp003481535	xtree_bac	salinity	1	1
569	fixed	NA	ph_field	-0.0204506	0.0410006	-0.498789	783.978	0.618068	Choladocola sp003481535	xtree_bac	ph_field	1	1
570	fixed	NA	dissolved_oxygen	0.057653	0.0157765	3.65436	188.326	0.000334224	Choladocola sp003481535	xtree_bac	dissolved_oxygen	0.171457	0.0317864
571	fixed	NA	humidity	-0.00107331	0.00214814	-0.499646	1106.97	0.617424	Choladocola sp003481535	xtree_bac	humidity	1	1
572	fixed	NA	specific_conductivity	1.52909278028473e-06	2.88268971903521e-06	0.53044	536.065	0.596027	Choladocola sp003481535	xtree_bac	specific_conductivity	1	1
573	fixed	NA	turbidity	-0.000232088	0.000152484	-1.52205	1047.11	0.128299	Choladocola sp003481535	xtree_bac	turbidity	1	1
574	fixed	NA	water_temp	0.00604687	0.0111427	0.542676	270.02	0.587801	Choladocola sp003481535	xtree_bac	water_temp	1	1
575	fixed	NA	air_temp	-0.0112699	0.00536081	-2.10228	1144	0.0357471	Choladocola sp003481535	xtree_bac	air_temp	1	0.409606
576	fixed	NA	BUILDINGSERVED	-0.0138624	0.00580206	-2.38923	15.042	0.0304181	Choladocola sp003481535	xtree_bac	Buildings served	1	1
577	fixed	NA	Wastewater Treatment Plant	-0.917352	0.494457	-1.85527	37.3609	0.0714608	Clostridium_Q fessum	xtree_bac	Wastewater Treatment Plant	1	1
578	fixed	NA	University Campus	-0.819568	0.348891	-2.34907	28.494	0.025975	Clostridium_Q fessum	xtree_bac	University Campus	1	1
579	fixed	NA	Dormitory	1.22378	0.19063	6.41966	30.4269	4.07047433049314e-07	Clostridium_Q fessum	xtree_bac	Dormitory	0.000223469	0.000387123
580	fixed	NA	Hospital/Medical Campus	0.291593	0.460572	0.633111	44.8718	0.529875	Clostridium_Q fessum	xtree_bac	Hospital/Medical Campus	1	1
581	fixed	NA	Primary/Secondary School	-0.913682	0.320056	-2.85476	38.2528	0.00692006	Clostridium_Q fessum	xtree_bac	Primary/Secondary School	1	1
582	fixed	NA	POPSIZE	-1.0536e-06	6.91836565439963e-07	-1.5229	23.9488	0.14088	Clostridium_Q fessum	xtree_bac	Population served	1	1
583	fixed	NA	sars_cov2_copies	3.63846662633477e-07	1.9083037892075e-07	1.90665	721.825	0.0569628	Clostridium_Q fessum	xtree_bac	sars_cov2_copies	1	1
584	fixed	NA	salinity	-0.00240929	0.0079772	-0.302022	1016.19	0.762697	Clostridium_Q fessum	xtree_bac	salinity	1	1
585	fixed	NA	ph_field	-0.037272	0.0782467	-0.47634	1022.13	0.633934	Clostridium_Q fessum	xtree_bac	ph_field	1	1
586	fixed	NA	dissolved_oxygen	0.150957	0.0322493	4.68094	524.869	3.63968910526033e-06	Clostridium_Q fessum	xtree_bac	dissolved_oxygen	0.00197635	0.00138461
587	fixed	NA	humidity	0.00235634	0.00403558	0.583891	1142.42	0.559409	Clostridium_Q fessum	xtree_bac	humidity	1	1
588	fixed	NA	specific_conductivity	-3.51945e-07	5.58231681563679e-06	-0.0630464	981.82	0.949742	Clostridium_Q fessum	xtree_bac	specific_conductivity	1	1
589	fixed	NA	turbidity	-9.264e-05	0.000284927	-0.325136	1049.56	0.745143	Clostridium_Q fessum	xtree_bac	turbidity	1	1
590	fixed	NA	water_temp	0.0460647	0.0223655	2.05964	708.781	0.039798	Clostridium_Q fessum	xtree_bac	water_temp	1	1
591	fixed	NA	air_temp	0.0155087	0.0100065	1.54987	1132.88	0.121453	Clostridium_Q fessum	xtree_bac	air_temp	1	1
592	fixed	NA	BUILDINGSERVED	-0.052368	0.0158917	-3.2953	14.0177	0.00530394	Clostridium_Q fessum	xtree_bac	Buildings served	1	1
593	fixed	NA	Wastewater Treatment Plant	-0.177886	0.107846	-1.64945	22.4198	0.112998	Clostridium_Q sp000435655	xtree_bac	Wastewater Treatment Plant	1	1
594	fixed	NA	University Campus	-0.10097	0.0791694	-1.27537	26.4629	0.213261	Clostridium_Q sp000435655	xtree_bac	University Campus	1	1
595	fixed	NA	Dormitory	0.165884	0.0573037	2.89482	30.015	0.00700756	Clostridium_Q sp000435655	xtree_bac	Dormitory	1	0.177721
596	fixed	NA	Hospital/Medical Campus	-0.0490059	0.110402	-0.443886	33.0069	0.660022	Clostridium_Q sp000435655	xtree_bac	Hospital/Medical Campus	1	1
597	fixed	NA	Primary/Secondary School	-0.0553293	0.0859536	-0.643712	62.9046	0.522102	Clostridium_Q sp000435655	xtree_bac	Primary/Secondary School	1	1
598	fixed	NA	POPSIZE	-2.01376e-07	1.35443572531048e-07	-1.48679	19.2157	0.153296	Clostridium_Q sp000435655	xtree_bac	Population served	1	1
599	fixed	NA	sars_cov2_copies	-5.88997e-08	8.55139170468672e-08	-0.688773	741.97	0.491181	Clostridium_Q sp000435655	xtree_bac	sars_cov2_copies	1	1
600	fixed	NA	salinity	0.000245567	0.00321091	0.0764791	451.819	0.939072	Clostridium_Q sp000435655	xtree_bac	salinity	1	1
601	fixed	NA	ph_field	0.0483813	0.0314942	1.53619	505.141	0.125117	Clostridium_Q sp000435655	xtree_bac	ph_field	1	1
602	fixed	NA	dissolved_oxygen	0.0175855	0.0124617	1.41117	182.571	0.159896	Clostridium_Q sp000435655	xtree_bac	dissolved_oxygen	1	1
603	fixed	NA	humidity	0.00174741	0.00172001	1.01593	1074.57	0.309892	Clostridium_Q sp000435655	xtree_bac	humidity	1	1
604	fixed	NA	specific_conductivity	1.91664596286677e-06	2.22187059009775e-06	0.862627	371.78	0.388899	Clostridium_Q sp000435655	xtree_bac	specific_conductivity	1	1
605	fixed	NA	turbidity	-0.000205551	0.000120281	-1.70892	1026.78	0.0877688	Clostridium_Q sp000435655	xtree_bac	turbidity	1	1
606	fixed	NA	water_temp	-0.00183657	0.00848483	-0.216453	187.034	0.828871	Clostridium_Q sp000435655	xtree_bac	water_temp	1	1
607	fixed	NA	air_temp	-0.0108145	0.00430447	-2.51239	1142.57	0.0121284	Clostridium_Q sp000435655	xtree_bac	air_temp	1	0.165968
608	fixed	NA	BUILDINGSERVED	-0.00476335	0.00379698	-1.25451	14.7923	0.229117	Clostridium_Q sp000435655	xtree_bac	Buildings served	1	1
609	fixed	NA	Wastewater Treatment Plant	-0.150972	0.0836117	-1.80564	19.7018	0.0862795	Coprococcus eutactus_A	xtree_bac	Wastewater Treatment Plant	1	1
610	fixed	NA	University Campus	-0.0537073	0.0647391	-0.829596	25.4327	0.414487	Coprococcus eutactus_A	xtree_bac	University Campus	1	1
611	fixed	NA	Dormitory	0.117702	0.0499077	2.3584	32.1376	0.0246003	Coprococcus eutactus_A	xtree_bac	Dormitory	1	0.474054
612	fixed	NA	Hospital/Medical Campus	-0.014669	0.0899738	-0.163036	29.5965	0.871598	Coprococcus eutactus_A	xtree_bac	Hospital/Medical Campus	1	1
613	fixed	NA	Primary/Secondary School	-0.0605219	0.0747208	-0.809973	89.6709	0.4201	Coprococcus eutactus_A	xtree_bac	Primary/Secondary School	1	1
614	fixed	NA	POPSIZE	-1.72496e-07	1.03371125293154e-07	-1.66871	17.8477	0.112623	Coprococcus eutactus_A	xtree_bac	Population served	1	1
615	fixed	NA	sars_cov2_copies	-4.66621e-08	6.97941076859607e-08	-0.668567	741.957	0.503979	Coprococcus eutactus_A	xtree_bac	sars_cov2_copies	1	1
616	fixed	NA	salinity	-0.000351403	0.00301204	-0.116666	250.765	0.907218	Coprococcus eutactus_A	xtree_bac	salinity	1	1
617	fixed	NA	ph_field	0.0691175	0.0295346	2.34022	309.291	0.0199078	Coprococcus eutactus_A	xtree_bac	ph_field	1	0.502339
618	fixed	NA	dissolved_oxygen	0.0255326	0.0110732	2.30579	109.658	0.0230028	Coprococcus eutactus_A	xtree_bac	dissolved_oxygen	1	0.450745
619	fixed	NA	humidity	-0.000823452	0.00166605	-0.494255	976.432	0.621237	Coprococcus eutactus_A	xtree_bac	humidity	1	1
620	fixed	NA	specific_conductivity	1.32503693789517e-06	2.05022582609887e-06	0.646288	186.121	0.518889	Coprococcus eutactus_A	xtree_bac	specific_conductivity	1	1
621	fixed	NA	turbidity	-0.000141333	0.000117004	-1.20793	963.66	0.227372	Coprococcus eutactus_A	xtree_bac	turbidity	1	1
622	fixed	NA	water_temp	0.000107012	0.00765688	0.0139759	100.771	0.988877	Coprococcus eutactus_A	xtree_bac	water_temp	1	1
623	fixed	NA	air_temp	-0.00851047	0.00421111	-2.02096	1131.62	0.0435192	Coprococcus eutactus_A	xtree_bac	air_temp	1	0.48267
624	fixed	NA	BUILDINGSERVED	-0.00431541	0.00301442	-1.43159	16.8248	0.170575	Coprococcus eutactus_A	xtree_bac	Buildings served	1	1
625	fixed	NA	Wastewater Treatment Plant	-0.211645	0.126909	-1.66769	26.528	0.10714	Copromonas sp000435795	xtree_bac	Wastewater Treatment Plant	1	1
626	fixed	NA	University Campus	-0.154859	0.0899572	-1.72148	28.1441	0.0961405	Copromonas sp000435795	xtree_bac	University Campus	1	1
627	fixed	NA	Dormitory	0.223836	0.0632472	3.53907	32.395	0.00123881	Copromonas sp000435795	xtree_bac	Dormitory	0.568616	0.0501351
628	fixed	NA	Hospital/Medical Campus	-0.0339003	0.126434	-0.268127	37.6952	0.790063	Copromonas sp000435795	xtree_bac	Hospital/Medical Campus	1	1
629	fixed	NA	Primary/Secondary School	-0.0902581	0.0949073	-0.951013	54.5643	0.345791	Copromonas sp000435795	xtree_bac	Primary/Secondary School	1	1
630	fixed	NA	POPSIZE	-2.37211e-07	1.61890679868067e-07	-1.46526	21.5418	0.157295	Copromonas sp000435795	xtree_bac	Population served	1	1
631	fixed	NA	sars_cov2_copies	-8.52712e-08	7.89987350642187e-08	-1.0794	740.336	0.280761	Copromonas sp000435795	xtree_bac	sars_cov2_copies	1	1
632	fixed	NA	salinity	0.000351079	0.00327175	0.107306	662.578	0.914579	Copromonas sp000435795	xtree_bac	salinity	1	1
633	fixed	NA	ph_field	-0.0198627	0.0323314	-0.614347	806.329	0.53916	Copromonas sp000435795	xtree_bac	ph_field	1	1
634	fixed	NA	dissolved_oxygen	0.0169965	0.0129586	1.3116	278.61	0.190735	Copromonas sp000435795	xtree_bac	dissolved_oxygen	1	1
635	fixed	NA	humidity	-0.00109414	0.00171226	-0.639002	1107.57	0.522954	Copromonas sp000435795	xtree_bac	humidity	1	1
636	fixed	NA	specific_conductivity	2.09331849099042e-06	2.27286713475254e-06	0.921003	566.814	0.35744	Copromonas sp000435795	xtree_bac	specific_conductivity	1	1
637	fixed	NA	turbidity	-0.000149359	0.000120267	-1.2419	1046.98	0.214553	Copromonas sp000435795	xtree_bac	turbidity	1	1
638	fixed	NA	water_temp	-0.0119236	0.00891122	-1.33805	321.706	0.181826	Copromonas sp000435795	xtree_bac	water_temp	1	1
639	fixed	NA	air_temp	-0.0168853	0.00425073	-3.97234	1143.96	7.56192857196756e-05	Copromonas sp000435795	xtree_bac	air_temp	0.0343312	0.00290577
640	fixed	NA	BUILDINGSERVED	-0.00840386	0.00443945	-1.893	15.6789	0.0769668	Copromonas sp000435795	xtree_bac	Buildings served	1	1
641	fixed	NA	Wastewater Treatment Plant	-0.293302	0.207008	-1.41686	30.972	0.166504	Copromonas sp900066535	xtree_bac	Wastewater Treatment Plant	1	1
642	fixed	NA	University Campus	-0.248744	0.144722	-1.71877	30.2672	0.0958705	Copromonas sp900066535	xtree_bac	University Campus	1	1
643	fixed	NA	Dormitory	0.440987	0.0929223	4.74576	35.8899	3.27896338176648e-05	Copromonas sp900066535	xtree_bac	Dormitory	0.0172801	0.00479763
644	fixed	NA	Hospital/Medical Campus	-0.208085	0.197643	-1.05283	41.9911	0.29844	Copromonas sp900066535	xtree_bac	Hospital/Medical Campus	1	1
645	fixed	NA	Primary/Secondary School	-0.219168	0.146591	-1.4951	53.2388	0.140793	Copromonas sp900066535	xtree_bac	Primary/Secondary School	1	1
646	fixed	NA	POPSIZE	-3.2595e-07	2.68033953624826e-07	-1.21608	24.0032	0.23578	Copromonas sp900066535	xtree_bac	Population served	1	1
647	fixed	NA	sars_cov2_copies	2.29369442368918e-08	1.18734887314336e-07	0.193178	734.332	0.846873	Copromonas sp900066535	xtree_bac	sars_cov2_copies	1	1
648	fixed	NA	salinity	-0.00404428	0.00481604	-0.839753	780.858	0.401304	Copromonas sp900066535	xtree_bac	salinity	1	1
649	fixed	NA	ph_field	0.0047369	0.0474138	0.0999055	873.197	0.920442	Copromonas sp900066535	xtree_bac	ph_field	1	1
650	fixed	NA	dissolved_oxygen	0.0534762	0.018986	2.81662	297.841	0.00517738	Copromonas sp900066535	xtree_bac	dissolved_oxygen	1	0.16834
651	fixed	NA	humidity	-0.0027569	0.00247942	-1.11191	1127.84	0.266413	Copromonas sp900066535	xtree_bac	humidity	1	1
652	fixed	NA	specific_conductivity	-1.14391e-06	3.3499063337293e-06	-0.341476	678.614	0.732851	Copromonas sp900066535	xtree_bac	specific_conductivity	1	1
653	fixed	NA	turbidity	-6.83718e-05	0.000175795	-0.38893	1052.29	0.697407	Copromonas sp900066535	xtree_bac	turbidity	1	1
654	fixed	NA	water_temp	0.0041717	0.0131047	0.318335	385.181	0.750403	Copromonas sp900066535	xtree_bac	water_temp	1	1
655	fixed	NA	air_temp	-0.00177877	0.00623333	-0.285364	1143.5	0.775417	Copromonas sp900066535	xtree_bac	air_temp	1	1
656	fixed	NA	BUILDINGSERVED	-0.0176389	0.00745831	-2.365	16.5176	0.0305656	Copromonas sp900066535	xtree_bac	Buildings served	1	1
657	fixed	NA	Wastewater Treatment Plant	-0.102709	0.148169	-0.69319	20.6059	0.49593	Copromonas sp900066785	xtree_bac	Wastewater Treatment Plant	1	1
658	fixed	NA	University Campus	-0.175487	0.10451	-1.67914	24.392	0.105891	Copromonas sp900066785	xtree_bac	University Campus	1	1
659	fixed	NA	Dormitory	0.267507	0.0695028	3.84887	29.6209	0.000586526	Copromonas sp900066785	xtree_bac	Dormitory	0.277427	0.0278908
660	fixed	NA	Hospital/Medical Campus	-0.133355	0.145946	-0.913726	31.2675	0.367853	Copromonas sp900066785	xtree_bac	Hospital/Medical Campus	1	1
661	fixed	NA	Primary/Secondary School	-0.142876	0.110973	-1.28749	51.327	0.203699	Copromonas sp900066785	xtree_bac	Primary/Secondary School	1	1
662	fixed	NA	POPSIZE	-2.80264e-07	1.76072721483947e-07	-1.59175	20.496	0.126746	Copromonas sp900066785	xtree_bac	Population served	1	1
663	fixed	NA	sars_cov2_copies	3.85019834067797e-08	9.91529077036298e-08	0.388309	739.543	0.697899	Copromonas sp900066785	xtree_bac	sars_cov2_copies	1	1
664	fixed	NA	salinity	-0.00218534	0.00398743	-0.548058	544.627	0.583876	Copromonas sp900066785	xtree_bac	salinity	1	1
665	fixed	NA	ph_field	-0.0314006	0.0395488	-0.793969	729.018	0.427472	Copromonas sp900066785	xtree_bac	ph_field	1	1
666	fixed	NA	dissolved_oxygen	0.0369706	0.0152974	2.41678	155.135	0.0168189	Copromonas sp900066785	xtree_bac	dissolved_oxygen	1	0.34963
667	fixed	NA	humidity	-0.00134921	0.00207338	-0.650728	1084.79	0.51536	Copromonas sp900066785	xtree_bac	humidity	1	1
668	fixed	NA	specific_conductivity	2.58256773980981e-07	2.76258839764778e-06	0.0934836	438.606	0.925562	Copromonas sp900066785	xtree_bac	specific_conductivity	1	1
669	fixed	NA	turbidity	-0.000176878	0.000147566	-1.19864	1039.82	0.230942	Copromonas sp900066785	xtree_bac	turbidity	1	1
670	fixed	NA	water_temp	0.00770805	0.0106226	0.725625	215.386	0.468856	Copromonas sp900066785	xtree_bac	water_temp	1	1
671	fixed	NA	air_temp	-0.00356655	0.00519328	-0.686762	1143.45	0.492372	Copromonas sp900066785	xtree_bac	air_temp	1	1
672	fixed	NA	BUILDINGSERVED	-0.0102298	0.00462737	-2.21071	14.839	0.0431883	Copromonas sp900066785	xtree_bac	Buildings served	1	1
673	fixed	NA	Wastewater Treatment Plant	-0.252109	0.162252	-1.55381	22.8111	0.133995	Dorea_A longicatena	xtree_bac	Wastewater Treatment Plant	1	1
674	fixed	NA	University Campus	-0.199018	0.114397	-1.73972	24.1746	0.0946264	Dorea_A longicatena	xtree_bac	University Campus	1	1
675	fixed	NA	Dormitory	0.278655	0.0786295	3.5439	28.352	0.00138869	Dorea_A longicatena	xtree_bac	Dormitory	0.631852	0.0539065
676	fixed	NA	Hospital/Medical Campus	0.0594356	0.160935	0.369313	32.4263	0.714295	Dorea_A longicatena	xtree_bac	Hospital/Medical Campus	1	1
677	fixed	NA	Primary/Secondary School	-0.167829	0.119447	-1.40505	47.5825	0.166502	Dorea_A longicatena	xtree_bac	Primary/Secondary School	1	1
678	fixed	NA	POPSIZE	-2.81935e-07	2.07564680116696e-07	-1.3583	18.3715	0.190816	Dorea_A longicatena	xtree_bac	Population served	1	1
679	fixed	NA	sars_cov2_copies	-9.92146e-09	9.82164226883711e-08	-0.101016	735.664	0.919565	Dorea_A longicatena	xtree_bac	sars_cov2_copies	1	1
680	fixed	NA	salinity	-0.00451924	0.00414992	-1.08899	636.552	0.276569	Dorea_A longicatena	xtree_bac	salinity	1	1
681	fixed	NA	ph_field	0.0306506	0.0404165	0.758368	753.652	0.448468	Dorea_A longicatena	xtree_bac	ph_field	1	1
682	fixed	NA	dissolved_oxygen	0.0587476	0.0157294	3.73489	157.719	0.000261943	Dorea_A longicatena	xtree_bac	dissolved_oxygen	0.135424	0.0276801
683	fixed	NA	humidity	-0.001976	0.00215584	-0.916582	1104.6	0.359562	Dorea_A longicatena	xtree_bac	humidity	1	1
684	fixed	NA	specific_conductivity	-1.66255e-06	2.87986799303568e-06	-0.577302	520.292	0.563985	Dorea_A longicatena	xtree_bac	specific_conductivity	1	1
685	fixed	NA	turbidity	-0.00019429	0.00015247	-1.27428	1047.27	0.202846	Dorea_A longicatena	xtree_bac	turbidity	1	1
686	fixed	NA	water_temp	-0.00503299	0.0112927	-0.445686	290.424	0.656156	Dorea_A longicatena	xtree_bac	water_temp	1	1
687	fixed	NA	air_temp	-0.00635505	0.00538621	-1.17987	1144	0.238295	Dorea_A longicatena	xtree_bac	air_temp	1	1
688	fixed	NA	BUILDINGSERVED	-0.012171	0.00600846	-2.02564	12.7566	0.0642459	Dorea_A longicatena	xtree_bac	Buildings served	1	1
689	fixed	NA	Wastewater Treatment Plant	-0.270027	0.163654	-1.64998	25.9824	0.110985	Dorea_A longicatena_B	xtree_bac	Wastewater Treatment Plant	1	1
690	fixed	NA	University Campus	-0.201946	0.116093	-1.73952	28.0354	0.0929126	Dorea_A longicatena_B	xtree_bac	University Campus	1	1
691	fixed	NA	Dormitory	0.341939	0.0764768	4.47115	33.4035	8.49725833508534e-05	Dorea_A longicatena_B	xtree_bac	Dormitory	0.043506	0.00788422
692	fixed	NA	Hospital/Medical Campus	-0.145563	0.162264	-0.897073	37.0781	0.375468	Dorea_A longicatena_B	xtree_bac	Hospital/Medical Campus	1	1
693	fixed	NA	Primary/Secondary School	-0.155525	0.122775	-1.26674	57.5703	0.210348	Dorea_A longicatena_B	xtree_bac	Primary/Secondary School	1	1
694	fixed	NA	POPSIZE	-3.08981e-07	2.08197235666194e-07	-1.48408	21.3183	0.152425	Dorea_A longicatena_B	xtree_bac	Population served	1	1
695	fixed	NA	sars_cov2_copies	-9.7796e-08	1.08399102190259e-07	-0.902185	738.686	0.367253	Dorea_A longicatena_B	xtree_bac	sars_cov2_copies	1	1
696	fixed	NA	salinity	-0.00141826	0.00427868	-0.331472	570.195	0.74041	Dorea_A longicatena_B	xtree_bac	salinity	1	1
697	fixed	NA	ph_field	0.0645709	0.0419653	1.53868	630.991	0.124385	Dorea_A longicatena_B	xtree_bac	ph_field	1	1
698	fixed	NA	dissolved_oxygen	0.0454204	0.0163252	2.78223	172.74	0.00599908	Dorea_A longicatena_B	xtree_bac	dissolved_oxygen	1	0.181125
699	fixed	NA	humidity	0.000773157	0.00228409	0.338496	1105.71	0.735053	Dorea_A longicatena_B	xtree_bac	humidity	1	1
700	fixed	NA	specific_conductivity	7.7702025281412e-07	2.96446074714303e-06	0.262112	468.97	0.79335	Dorea_A longicatena_B	xtree_bac	specific_conductivity	1	1
701	fixed	NA	turbidity	-0.000231454	0.00015866	-1.4588	1040.82	0.144921	Dorea_A longicatena_B	xtree_bac	turbidity	1	1
702	fixed	NA	water_temp	0.0116515	0.0112649	1.03432	247.718	0.301994	Dorea_A longicatena_B	xtree_bac	water_temp	1	1
703	fixed	NA	air_temp	-0.00378408	0.0057132	-0.66234	1143.93	0.507887	Dorea_A longicatena_B	xtree_bac	air_temp	1	1
704	fixed	NA	BUILDINGSERVED	-0.0135494	0.00587389	-2.30671	15.5019	0.0352518	Dorea_A longicatena_B	xtree_bac	Buildings served	1	1
705	fixed	NA	Wastewater Treatment Plant	-0.290551	0.17506	-1.65972	25.529	0.109206	Dorea formicigenerans	xtree_bac	Wastewater Treatment Plant	1	1
706	fixed	NA	University Campus	-0.161869	0.127352	-1.27104	27.8162	0.214242	Dorea formicigenerans	xtree_bac	University Campus	1	1
707	fixed	NA	Dormitory	0.334291	0.0846907	3.9472	31.8268	0.000408952	Dorea formicigenerans	xtree_bac	Dormitory	0.197524	0.0222248
708	fixed	NA	Hospital/Medical Campus	-0.129219	0.173958	-0.742815	36.9478	0.462291	Dorea formicigenerans	xtree_bac	Hospital/Medical Campus	1	1
709	fixed	NA	Primary/Secondary School	-0.177833	0.130059	-1.36732	54.8294	0.177105	Dorea formicigenerans	xtree_bac	Primary/Secondary School	1	1
710	fixed	NA	POPSIZE	-3.32928e-07	2.23342447136074e-07	-1.49066	20.7586	0.151089	Dorea formicigenerans	xtree_bac	Population served	1	1
711	fixed	NA	sars_cov2_copies	-1.05124e-07	1.04887151413196e-07	-1.00226	739.57	0.316546	Dorea formicigenerans	xtree_bac	sars_cov2_copies	1	1
712	fixed	NA	salinity	0.00118654	0.00456555	0.259889	662.239	0.79503	Dorea formicigenerans	xtree_bac	salinity	1	1
713	fixed	NA	ph_field	0.0708196	0.0447448	1.58275	724.598	0.113916	Dorea formicigenerans	xtree_bac	ph_field	1	1
714	fixed	NA	dissolved_oxygen	0.0445115	0.0176865	2.51669	194.039	0.012656	Dorea formicigenerans	xtree_bac	dissolved_oxygen	1	0.297197
715	fixed	NA	humidity	-0.00101748	0.00238627	-0.42639	1109	0.669907	Dorea formicigenerans	xtree_bac	humidity	1	1
716	fixed	NA	specific_conductivity	2.28053161554506e-06	3.16639675004372e-06	0.720229	552.469	0.471688	Dorea formicigenerans	xtree_bac	specific_conductivity	1	1
717	fixed	NA	turbidity	-7.9369e-05	0.000167979	-0.472494	1046.68	0.636673	Dorea formicigenerans	xtree_bac	turbidity	1	1
718	fixed	NA	water_temp	0.0102162	0.0122497	0.833993	284.432	0.404985	Dorea formicigenerans	xtree_bac	water_temp	1	1
719	fixed	NA	air_temp	0.000293176	0.00596624	0.0491392	1143.99	0.960817	Dorea formicigenerans	xtree_bac	air_temp	1	1
720	fixed	NA	BUILDINGSERVED	-0.0141576	0.00628954	-2.25097	14.097	0.0408583	Dorea formicigenerans	xtree_bac	Buildings served	1	1
721	fixed	NA	Wastewater Treatment Plant	-0.231136	0.343678	-0.672537	30.1289	0.506368	Eisenbergiella sp900066775	xtree_bac	Wastewater Treatment Plant	1	1
722	fixed	NA	University Campus	-0.483692	0.237231	-2.0389	27.089	0.051327	Eisenbergiella sp900066775	xtree_bac	University Campus	1	1
723	fixed	NA	Dormitory	0.707582	0.141949	4.98477	29.4172	2.55346780289644e-05	Eisenbergiella sp900066775	xtree_bac	Dormitory	0.0135078	0.00404746
724	fixed	NA	Hospital/Medical Campus	-0.21122	0.318875	-0.66239	39.4699	0.511571	Eisenbergiella sp900066775	xtree_bac	Hospital/Medical Campus	1	1
725	fixed	NA	Primary/Secondary School	-0.399482	0.233316	-1.71219	39.184	0.0947655	Eisenbergiella sp900066775	xtree_bac	Primary/Secondary School	1	1
726	fixed	NA	POPSIZE	-6.27132e-07	4.37560322435622e-07	-1.43325	24.1577	0.164604	Eisenbergiella sp900066775	xtree_bac	Population served	1	1
727	fixed	NA	sars_cov2_copies	3.03730068792748e-08	1.61185341511383e-07	0.188435	728.306	0.850588	Eisenbergiella sp900066775	xtree_bac	sars_cov2_copies	1	1
728	fixed	NA	salinity	-0.00796109	0.00654309	-1.21672	945.387	0.224015	Eisenbergiella sp900066775	xtree_bac	salinity	1	1
729	fixed	NA	ph_field	-0.0620475	0.0643042	-0.964906	986.417	0.334828	Eisenbergiella sp900066775	xtree_bac	ph_field	1	1
730	fixed	NA	dissolved_oxygen	0.0758522	0.0266246	2.84895	480.803	0.00457445	Eisenbergiella sp900066775	xtree_bac	dissolved_oxygen	1	0.151323
731	fixed	NA	humidity	0.00370759	0.00333954	1.11021	1142.35	0.267142	Eisenbergiella sp900066775	xtree_bac	humidity	1	1
732	fixed	NA	specific_conductivity	-3.94429e-06	4.57104097987428e-06	-0.862887	875.426	0.388436	Eisenbergiella sp900066775	xtree_bac	specific_conductivity	1	1
733	fixed	NA	turbidity	-7.2087e-05	0.000235365	-0.306278	1052.89	0.759454	Eisenbergiella sp900066775	xtree_bac	turbidity	1	1
734	fixed	NA	water_temp	0.00599265	0.0182407	0.328532	557.544	0.742633	Eisenbergiella sp900066775	xtree_bac	water_temp	1	1
735	fixed	NA	air_temp	-0.0101891	0.0083255	-1.22384	1139.22	0.221267	Eisenbergiella sp900066775	xtree_bac	air_temp	1	1
736	fixed	NA	BUILDINGSERVED	-0.030607	0.0115794	-2.64322	15.1989	0.0182862	Eisenbergiella sp900066775	xtree_bac	Buildings served	1	1
737	fixed	NA	Wastewater Treatment Plant	-0.272997	0.177083	-1.54164	27.2601	0.134692	Enterocloster bolteae	xtree_bac	Wastewater Treatment Plant	1	1
738	fixed	NA	University Campus	-0.223415	0.124117	-1.80004	27.9521	0.0826571	Enterocloster bolteae	xtree_bac	University Campus	1	1
739	fixed	NA	Dormitory	0.259317	0.0906382	2.86102	31.8877	0.00739381	Enterocloster bolteae	xtree_bac	Dormitory	1	0.186275
740	fixed	NA	Hospital/Medical Campus	0.170779	0.172929	0.987567	38.4047	0.329546	Enterocloster bolteae	xtree_bac	Hospital/Medical Campus	1	1
741	fixed	NA	Primary/Secondary School	-0.158376	0.12964	-1.22166	52.7468	0.227267	Enterocloster bolteae	xtree_bac	Primary/Secondary School	1	1
742	fixed	NA	POPSIZE	-3.09556e-07	2.27103752575442e-07	-1.36306	21.7681	0.186798	Enterocloster bolteae	xtree_bac	Population served	1	1
743	fixed	NA	sars_cov2_copies	-4.06825e-08	1.14885548714966e-07	-0.354113	735.827	0.723355	Enterocloster bolteae	xtree_bac	sars_cov2_copies	1	1
744	fixed	NA	salinity	-0.000288773	0.00443051	-0.0651784	701.469	0.948051	Enterocloster bolteae	xtree_bac	salinity	1	1
745	fixed	NA	ph_field	0.028031	0.043552	0.643621	794.89	0.520007	Enterocloster bolteae	xtree_bac	ph_field	1	1
746	fixed	NA	dissolved_oxygen	0.0407217	0.017509	2.32576	288.398	0.0207245	Enterocloster bolteae	xtree_bac	dissolved_oxygen	1	0.417144
747	fixed	NA	humidity	-0.00222325	0.00230691	-0.963736	1117.69	0.335387	Enterocloster bolteae	xtree_bac	humidity	1	1
748	fixed	NA	specific_conductivity	1.56892993370862e-06	3.07979800565826e-06	0.509426	602.511	0.61064	Enterocloster bolteae	xtree_bac	specific_conductivity	1	1
749	fixed	NA	turbidity	-0.000167845	0.000162315	-1.03407	1049.36	0.301343	Enterocloster bolteae	xtree_bac	turbidity	1	1
750	fixed	NA	water_temp	-0.00316376	0.0118538	-0.266899	317.309	0.789721	Enterocloster bolteae	xtree_bac	water_temp	1	1
751	fixed	NA	air_temp	-0.0181546	0.00573834	-3.16374	1143.63	0.00159861	Enterocloster bolteae	xtree_bac	air_temp	0.569105	0.0308702
752	fixed	NA	BUILDINGSERVED	-0.0107764	0.00597034	-1.80499	13.7577	0.0930022	Enterocloster bolteae	xtree_bac	Buildings served	1	1
753	fixed	NA	Wastewater Treatment Plant	-0.180835	0.0977835	-1.84934	19.774	0.0794141	Enterocloster clostridioformis	xtree_bac	Wastewater Treatment Plant	1	1
754	fixed	NA	University Campus	-0.120022	0.0719368	-1.66843	24.6705	0.107874	Enterocloster clostridioformis	xtree_bac	University Campus	1	1
755	fixed	NA	Dormitory	0.16608	0.0521655	3.1837	28.1403	0.00353543	Enterocloster clostridioformis	xtree_bac	Dormitory	1	0.106742
756	fixed	NA	Hospital/Medical Campus	-0.00496349	0.103551	-0.0479327	30.3545	0.962084	Enterocloster clostridioformis	xtree_bac	Hospital/Medical Campus	1	1
757	fixed	NA	Primary/Secondary School	-0.0592397	0.0822935	-0.719859	69.0622	0.474041	Enterocloster clostridioformis	xtree_bac	Primary/Secondary School	1	1
758	fixed	NA	POPSIZE	-2.07448e-07	1.21875718923839e-07	-1.70213	17.4171	0.106512	Enterocloster clostridioformis	xtree_bac	Population served	1	1
759	fixed	NA	sars_cov2_copies	-2.31084e-08	8.52419763007863e-08	-0.271092	741.856	0.786395	Enterocloster clostridioformis	xtree_bac	sars_cov2_copies	1	1
760	fixed	NA	salinity	-6.19953e-05	0.00318329	-0.0194752	344.027	0.984473	Enterocloster clostridioformis	xtree_bac	salinity	1	1
761	fixed	NA	ph_field	0.0546677	0.0313032	1.74639	408.705	0.0814938	Enterocloster clostridioformis	xtree_bac	ph_field	1	1
762	fixed	NA	dissolved_oxygen	0.0368035	0.011894	3.09428	128.598	0.0024211	Enterocloster clostridioformis	xtree_bac	dissolved_oxygen	1	0.0936789
763	fixed	NA	humidity	-0.00283984	0.00172293	-1.64827	1028.96	0.0996035	Enterocloster clostridioformis	xtree_bac	humidity	1	1
764	fixed	NA	specific_conductivity	1.57303132830356e-06	2.19892654754397e-06	0.715363	281.065	0.474978	Enterocloster clostridioformis	xtree_bac	specific_conductivity	1	1
765	fixed	NA	turbidity	-0.000181134	0.000120959	-1.49749	1006.01	0.13458	Enterocloster clostridioformis	xtree_bac	turbidity	1	1
766	fixed	NA	water_temp	-0.00631627	0.00812108	-0.777763	127.577	0.438149	Enterocloster clostridioformis	xtree_bac	water_temp	1	1
767	fixed	NA	air_temp	-0.0152789	0.00432175	-3.53535	1140.86	0.000423564	Enterocloster clostridioformis	xtree_bac	air_temp	0.171543	0.0108873
768	fixed	NA	BUILDINGSERVED	-0.00615829	0.00311763	-1.97531	13.2164	0.0694961	Enterocloster clostridioformis	xtree_bac	Buildings served	1	1
769	fixed	NA	Wastewater Treatment Plant	-0.906169	0.516017	-1.75608	37.8841	0.0871564	Enterocloster sp000431375	xtree_bac	Wastewater Treatment Plant	1	1
770	fixed	NA	University Campus	-0.792007	0.363226	-2.18048	30.1312	0.0371628	Enterocloster sp000431375	xtree_bac	University Campus	1	1
771	fixed	NA	Dormitory	1.2512	0.203613	6.14499	32.1982	6.9614091791877e-07	Enterocloster sp000431375	xtree_bac	Dormitory	0.000381485	0.000473971
772	fixed	NA	Hospital/Medical Campus	0.153045	0.483752	0.316371	46.864	0.753126	Enterocloster sp000431375	xtree_bac	Hospital/Medical Campus	1	1
773	fixed	NA	Primary/Secondary School	-0.858492	0.339186	-2.53104	41.6938	0.0152353	Enterocloster sp000431375	xtree_bac	Primary/Secondary School	1	1
774	fixed	NA	POPSIZE	-1.04465e-06	7.09165852221133e-07	-1.47307	25.1102	0.153157	Enterocloster sp000431375	xtree_bac	Population served	1	1
775	fixed	NA	sars_cov2_copies	3.4972332593172e-07	2.16157901996324e-07	1.61791	725.926	0.106117	Enterocloster sp000431375	xtree_bac	sars_cov2_copies	1	1
776	fixed	NA	salinity	-0.00146756	0.00889559	-0.164976	998.348	0.868996	Enterocloster sp000431375	xtree_bac	salinity	1	1
777	fixed	NA	ph_field	0.047391	0.087166	0.543687	1002.95	0.586778	Enterocloster sp000431375	xtree_bac	ph_field	1	1
778	fixed	NA	dissolved_oxygen	0.131762	0.0362102	3.63882	558.433	0.000299296	Enterocloster sp000431375	xtree_bac	dissolved_oxygen	0.153864	0.0291944
779	fixed	NA	humidity	0.000823031	0.00452821	0.181756	1143.88	0.855806	Enterocloster sp000431375	xtree_bac	humidity	1	1
780	fixed	NA	specific_conductivity	3.25417216798157e-07	6.22015637984938e-06	0.0523166	955.077	0.958287	Enterocloster sp000431375	xtree_bac	specific_conductivity	1	1
781	fixed	NA	turbidity	-0.000213341	0.00031843	-0.669977	1051.5	0.50302	Enterocloster sp000431375	xtree_bac	turbidity	1	1
782	fixed	NA	water_temp	0.0697015	0.0247462	2.81666	639.399	0.00500238	Enterocloster sp000431375	xtree_bac	water_temp	1	0.302065
783	fixed	NA	air_temp	0.0269873	0.0112111	2.40719	1136.38	0.0162346	Enterocloster sp000431375	xtree_bac	air_temp	1	0.215191
784	fixed	NA	BUILDINGSERVED	-0.0500859	0.0158591	-3.15818	14.2662	0.00684115	Enterocloster sp000431375	xtree_bac	Buildings served	1	1
785	fixed	NA	Wastewater Treatment Plant	-0.611333	0.498034	-1.22749	34.2022	0.228019	Enterocloster sp001517625	xtree_bac	Wastewater Treatment Plant	1	1
786	fixed	NA	University Campus	-0.702819	0.351431	-1.99988	27.7499	0.0553884	Enterocloster sp001517625	xtree_bac	University Campus	1	1
787	fixed	NA	Dormitory	0.942786	0.220498	4.27571	30.2706	0.000175496	Enterocloster sp001517625	xtree_bac	Dormitory	0.0879237	0.0128389
788	fixed	NA	Hospital/Medical Campus	0.761346	0.460464	1.65343	43.7854	0.105396	Enterocloster sp001517625	xtree_bac	Hospital/Medical Campus	1	1
789	fixed	NA	Primary/Secondary School	-0.876043	0.325201	-2.69385	39.9846	0.0102737	Enterocloster sp001517625	xtree_bac	Primary/Secondary School	1	1
790	fixed	NA	POPSIZE	-1.08743e-06	6.65726855024653e-07	-1.63344	24.1759	0.115333	Enterocloster sp001517625	xtree_bac	Population served	1	1
791	fixed	NA	sars_cov2_copies	1.09660556622761e-07	2.14282188712901e-07	0.511758	725.901	0.608976	Enterocloster sp001517625	xtree_bac	sars_cov2_copies	1	1
792	fixed	NA	salinity	-0.00891845	0.00860044	-1.03698	980.564	0.300002	Enterocloster sp001517625	xtree_bac	salinity	1	1
793	fixed	NA	ph_field	0.00761691	0.0843937	0.0902546	1000.8	0.928103	Enterocloster sp001517625	xtree_bac	ph_field	1	1
794	fixed	NA	dissolved_oxygen	0.0795824	0.0353558	2.2509	597.464	0.0247546	Enterocloster sp001517625	xtree_bac	dissolved_oxygen	1	0.473223
795	fixed	NA	humidity	3.75644707468125e-05	0.0043908	0.00855527	1143.99	0.993175	Enterocloster sp001517625	xtree_bac	humidity	1	1
796	fixed	NA	specific_conductivity	-4.86921e-06	6.01133285707538e-06	-0.810005	927.044	0.418145	Enterocloster sp001517625	xtree_bac	specific_conductivity	1	1
797	fixed	NA	turbidity	-0.000228412	0.000308601	-0.740152	1052.32	0.459373	Enterocloster sp001517625	xtree_bac	turbidity	1	1
798	fixed	NA	water_temp	0.0365884	0.023857	1.53366	604.69	0.125637	Enterocloster sp001517625	xtree_bac	water_temp	1	1
799	fixed	NA	air_temp	-0.00119272	0.0109021	-0.109403	1137.48	0.912902	Enterocloster sp001517625	xtree_bac	air_temp	1	1
800	fixed	NA	BUILDINGSERVED	-0.0459468	0.0147281	-3.11968	13.5022	0.00781736	Enterocloster sp001517625	xtree_bac	Buildings served	1	1
801	fixed	NA	Wastewater Treatment Plant	-0.346469	0.201251	-1.72158	31.1656	0.0950592	Enterocloster sp900541315	xtree_bac	Wastewater Treatment Plant	1	1
802	fixed	NA	University Campus	-0.290332	0.140263	-2.06991	28.4174	0.0476595	Enterocloster sp900541315	xtree_bac	University Campus	1	1
803	fixed	NA	Dormitory	0.453363	0.0853761	5.31018	32.5756	7.6609958606144e-06	Enterocloster sp900541315	xtree_bac	Dormitory	0.00413694	0.00214935
804	fixed	NA	Hospital/Medical Campus	-0.0864623	0.192217	-0.449815	41.1161	0.655206	Enterocloster sp900541315	xtree_bac	Hospital/Medical Campus	1	1
805	fixed	NA	Primary/Secondary School	-0.237447	0.139953	-1.69662	43.9392	0.0968425	Enterocloster sp900541315	xtree_bac	Primary/Secondary School	1	1
806	fixed	NA	POPSIZE	-3.89835e-07	2.65816381597319e-07	-1.46656	22.7319	0.156195	Enterocloster sp900541315	xtree_bac	Population served	1	1
807	fixed	NA	sars_cov2_copies	-2.91944e-08	9.87392597987877e-08	-0.295672	735.455	0.767564	Enterocloster sp900541315	xtree_bac	sars_cov2_copies	1	1
808	fixed	NA	salinity	-0.00162449	0.00417175	-0.389401	898.412	0.697072	Enterocloster sp900541315	xtree_bac	salinity	1	1
809	fixed	NA	ph_field	-0.00663473	0.0409666	-0.161955	948.682	0.871376	Enterocloster sp900541315	xtree_bac	ph_field	1	1
810	fixed	NA	dissolved_oxygen	0.0596397	0.0165771	3.59771	372.255	0.000364382	Enterocloster sp900541315	xtree_bac	dissolved_oxygen	0.185835	0.0322368
811	fixed	NA	humidity	-0.00312126	0.00213033	-1.46515	1138.46	0.143155	Enterocloster sp900541315	xtree_bac	humidity	1	1
812	fixed	NA	specific_conductivity	6.86477620688574e-07	2.91118956794655e-06	0.235807	821.532	0.813642	Enterocloster sp900541315	xtree_bac	specific_conductivity	1	1
813	fixed	NA	turbidity	-0.000203537	0.000150518	-1.35224	1053.97	0.176588	Enterocloster sp900541315	xtree_bac	turbidity	1	1
814	fixed	NA	water_temp	0.0090975	0.0114204	0.796603	469.439	0.426084	Enterocloster sp900541315	xtree_bac	water_temp	1	1
815	fixed	NA	air_temp	-0.00552555	0.00531442	-1.03973	1141.39	0.298687	Enterocloster sp900541315	xtree_bac	air_temp	1	1
816	fixed	NA	BUILDINGSERVED	-0.017491	0.00668485	-2.61652	14.9877	0.0194583	Enterocloster sp900541315	xtree_bac	Buildings served	1	1
817	fixed	NA	Wastewater Treatment Plant	-0.196026	0.106208	-1.84568	20.4833	0.0794439	Eubacterium_G ventriosum	xtree_bac	Wastewater Treatment Plant	1	1
818	fixed	NA	University Campus	-0.118897	0.0789111	-1.50672	25.7301	0.144064	Eubacterium_G ventriosum	xtree_bac	University Campus	1	1
819	fixed	NA	Dormitory	0.197722	0.0552356	3.57962	30.6646	0.0011691	Eubacterium_G ventriosum	xtree_bac	Dormitory	0.538955	0.0483423
820	fixed	NA	Hospital/Medical Campus	-0.0645992	0.11197	-0.576932	31.2741	0.568116	Eubacterium_G ventriosum	xtree_bac	Hospital/Medical Campus	1	1
821	fixed	NA	Primary/Secondary School	-0.075471	0.0891361	-0.846694	71.49	0.399991	Eubacterium_G ventriosum	xtree_bac	Primary/Secondary School	1	1
822	fixed	NA	POPSIZE	-2.25907e-07	1.32371074874048e-07	-1.70662	18.035	0.105052	Eubacterium_G ventriosum	xtree_bac	Population served	1	1
823	fixed	NA	sars_cov2_copies	-6.25864e-08	8.3837116624174e-08	-0.746524	741.43	0.455588	Eubacterium_G ventriosum	xtree_bac	sars_cov2_copies	1	1
824	fixed	NA	salinity	-0.00029783	0.00345998	-0.0860785	347.021	0.931454	Eubacterium_G ventriosum	xtree_bac	salinity	1	1
825	fixed	NA	ph_field	0.0209717	0.0343216	0.611035	442.93	0.54149	Eubacterium_G ventriosum	xtree_bac	ph_field	1	1
826	fixed	NA	dissolved_oxygen	0.0432955	0.0124405	3.4802	92.0989	0.0007676	Eubacterium_G ventriosum	xtree_bac	dissolved_oxygen	0.379194	0.0493328
827	fixed	NA	humidity	-0.00193057	0.00183899	-1.0498	1031.23	0.294056	Eubacterium_G ventriosum	xtree_bac	humidity	1	1
828	fixed	NA	specific_conductivity	1.45678734000152e-06	2.38732847379981e-06	0.610217	277.875	0.542217	Eubacterium_G ventriosum	xtree_bac	specific_conductivity	1	1
829	fixed	NA	turbidity	-0.000190788	0.000131558	-1.45022	1006.48	0.147308	Eubacterium_G ventriosum	xtree_bac	turbidity	1	1
830	fixed	NA	water_temp	-0.0018573	0.00904551	-0.205329	144.225	0.837605	Eubacterium_G ventriosum	xtree_bac	water_temp	1	1
831	fixed	NA	air_temp	-0.0134388	0.00469824	-2.86039	1139.26	0.00430851	Eubacterium_G ventriosum	xtree_bac	air_temp	1	0.0722045
832	fixed	NA	BUILDINGSERVED	-0.00685044	0.00396154	-1.72923	15.0202	0.104258	Eubacterium_G ventriosum	xtree_bac	Buildings served	1	1
833	fixed	NA	Wastewater Treatment Plant	-0.0985473	0.137777	-0.715268	20.2358	0.482615	Eubacterium_I ramulus	xtree_bac	Wastewater Treatment Plant	1	1
834	fixed	NA	University Campus	-0.161572	0.0972813	-1.66088	24.2273	0.109627	Eubacterium_I ramulus	xtree_bac	University Campus	1	1
835	fixed	NA	Dormitory	0.234524	0.0661244	3.54671	28.9269	0.00135135	Eubacterium_I ramulus	xtree_bac	Dormitory	0.616215	0.052998
836	fixed	NA	Hospital/Medical Campus	-0.106869	0.136938	-0.780418	30.7521	0.441111	Eubacterium_I ramulus	xtree_bac	Hospital/Medical Campus	1	1
837	fixed	NA	Primary/Secondary School	-0.115647	0.105055	-1.10083	53.7865	0.275872	Eubacterium_I ramulus	xtree_bac	Primary/Secondary School	1	1
838	fixed	NA	POPSIZE	-2.53431e-07	1.64383331907662e-07	-1.54171	20.0091	0.138812	Eubacterium_I ramulus	xtree_bac	Population served	1	1
839	fixed	NA	sars_cov2_copies	-3.5677e-08	9.03682575412884e-08	-0.394796	741.776	0.693107	Eubacterium_I ramulus	xtree_bac	sars_cov2_copies	1	1
840	fixed	NA	salinity	-0.00139508	0.00384754	-0.362589	490.281	0.717068	Eubacterium_I ramulus	xtree_bac	salinity	1	1
841	fixed	NA	ph_field	-0.0404935	0.0382957	-1.05739	700.356	0.290698	Eubacterium_I ramulus	xtree_bac	ph_field	1	1
842	fixed	NA	dissolved_oxygen	0.0461998	0.0143251	3.2251	118.097	0.00162905	Eubacterium_I ramulus	xtree_bac	dissolved_oxygen	0.760767	0.0720609
843	fixed	NA	humidity	-0.00198983	0.00198281	-1.00354	1077.83	0.315826	Eubacterium_I ramulus	xtree_bac	humidity	1	1
844	fixed	NA	specific_conductivity	7.8604466400006e-07	2.66366610024163e-06	0.295099	393.597	0.768074	Eubacterium_I ramulus	xtree_bac	specific_conductivity	1	1
845	fixed	NA	turbidity	-0.000129107	0.000143161	-0.901833	1034.18	0.367355	Eubacterium_I ramulus	xtree_bac	turbidity	1	1
846	fixed	NA	water_temp	-0.00493286	0.0103087	-0.478516	204.174	0.632795	Eubacterium_I ramulus	xtree_bac	water_temp	1	1
847	fixed	NA	air_temp	-0.0117049	0.0050247	-2.32947	1143.31	0.0200075	Eubacterium_I ramulus	xtree_bac	air_temp	1	0.253708
848	fixed	NA	BUILDINGSERVED	-0.00951986	0.00474438	-2.00656	15.0909	0.0630601	Eubacterium_I ramulus	xtree_bac	Buildings served	1	1
849	fixed	NA	Wastewater Treatment Plant	-0.590807	0.349966	-1.68818	33.0737	0.100785	Fusicatenibacter saccharivorans	xtree_bac	Wastewater Treatment Plant	1	1
850	fixed	NA	University Campus	-0.488281	0.244805	-1.99457	29.8706	0.0552852	Fusicatenibacter saccharivorans	xtree_bac	University Campus	1	1
851	fixed	NA	Dormitory	0.807861	0.146167	5.52696	32.043	4.26863584110626e-06	Fusicatenibacter saccharivorans	xtree_bac	Dormitory	0.00232641	0.00183909
852	fixed	NA	Hospital/Medical Campus	-0.37817	0.332045	-1.13891	44.1887	0.260877	Fusicatenibacter saccharivorans	xtree_bac	Hospital/Medical Campus	1	1
853	fixed	NA	Primary/Secondary School	-0.330835	0.245264	-1.34889	45.2783	0.18408	Fusicatenibacter saccharivorans	xtree_bac	Primary/Secondary School	1	1
854	fixed	NA	POPSIZE	-6.78416e-07	4.62649569574828e-07	-1.46637	24.1133	0.155468	Fusicatenibacter saccharivorans	xtree_bac	Population served	1	1
855	fixed	NA	sars_cov2_copies	1.1681078387888e-07	1.74017291851163e-07	0.67126	729.138	0.502268	Fusicatenibacter saccharivorans	xtree_bac	sars_cov2_copies	1	1
856	fixed	NA	salinity	-0.00533296	0.00710986	-0.750079	918.447	0.453399	Fusicatenibacter saccharivorans	xtree_bac	salinity	1	1
857	fixed	NA	ph_field	-0.0365299	0.069857	-0.522924	965.911	0.601147	Fusicatenibacter saccharivorans	xtree_bac	ph_field	1	1
858	fixed	NA	dissolved_oxygen	0.0981119	0.0284909	3.44362	398.723	0.000634815	Fusicatenibacter saccharivorans	xtree_bac	dissolved_oxygen	0.317408	0.0452406
859	fixed	NA	humidity	0.00102299	0.00368767	0.277409	1139.9	0.781516	Fusicatenibacter saccharivorans	xtree_bac	humidity	1	1
860	fixed	NA	specific_conductivity	-2.75974e-06	4.96003630377843e-06	-0.556395	842.27	0.578089	Fusicatenibacter saccharivorans	xtree_bac	specific_conductivity	1	1
861	fixed	NA	turbidity	-0.000204015	0.000256527	-0.795295	1053.88	0.426621	Fusicatenibacter saccharivorans	xtree_bac	turbidity	1	1
862	fixed	NA	water_temp	0.0348618	0.0195233	1.78565	508.046	0.0747523	Fusicatenibacter saccharivorans	xtree_bac	water_temp	1	1
863	fixed	NA	air_temp	0.0179391	0.00919283	1.95142	1141.36	0.0512515	Fusicatenibacter saccharivorans	xtree_bac	air_temp	1	0.554664
864	fixed	NA	BUILDINGSERVED	-0.0364589	0.0118944	-3.06521	14.349	0.00819481	Fusicatenibacter saccharivorans	xtree_bac	Buildings served	1	1
865	fixed	NA	Wastewater Treatment Plant	-0.206746	0.109983	-1.8798	19.4069	0.0752335	Hominisplanchenecus faecis	xtree_bac	Wastewater Treatment Plant	1	1
866	fixed	NA	University Campus	-0.149783	0.079711	-1.87908	23.7857	0.0725419	Hominisplanchenecus faecis	xtree_bac	University Campus	1	1
867	fixed	NA	Dormitory	0.205413	0.0554379	3.70528	27.0343	0.000958526	Hominisplanchenecus faecis	xtree_bac	Dormitory	0.443596	0.0400706
868	fixed	NA	Hospital/Medical Campus	-0.0777588	0.115188	-0.67506	29.782	0.504846	Hominisplanchenecus faecis	xtree_bac	Hospital/Medical Campus	1	1
869	fixed	NA	Primary/Secondary School	-0.0389695	0.0907297	-0.429512	59.6866	0.669097	Hominisplanchenecus faecis	xtree_bac	Primary/Secondary School	1	1
870	fixed	NA	POPSIZE	-2.37652e-07	1.37640176000366e-07	-1.72662	16.8517	0.102521	Hominisplanchenecus faecis	xtree_bac	Population served	1	1
871	fixed	NA	sars_cov2_copies	2.75695291167436e-07	8.06286960143809e-08	3.41932	742	0.000662082	Hominisplanchenecus faecis	xtree_bac	sars_cov2_copies	0.363483	0.629673
872	fixed	NA	salinity	0.000337917	0.00339835	0.0994355	428.073	0.920839	Hominisplanchenecus faecis	xtree_bac	salinity	1	1
873	fixed	NA	ph_field	0.0212422	0.0335453	0.63324	519.649	0.526856	Hominisplanchenecus faecis	xtree_bac	ph_field	1	1
874	fixed	NA	dissolved_oxygen	0.0295971	0.0128004	2.31221	115.114	0.0225441	Hominisplanchenecus faecis	xtree_bac	dissolved_oxygen	1	0.446678
875	fixed	NA	humidity	0.000877213	0.00184225	0.476163	1050.88	0.634057	Hominisplanchenecus faecis	xtree_bac	humidity	1	1
876	fixed	NA	specific_conductivity	2.06815999096893e-06	2.35362816644352e-06	0.878711	352.957	0.380156	Hominisplanchenecus faecis	xtree_bac	specific_conductivity	1	1
877	fixed	NA	turbidity	-0.000198704	0.000127262	-1.56137	1025.1	0.118744	Hominisplanchenecus faecis	xtree_bac	turbidity	1	1
878	fixed	NA	water_temp	0.00210817	0.00898287	0.234688	177.931	0.814721	Hominisplanchenecus faecis	xtree_bac	water_temp	1	1
879	fixed	NA	air_temp	-0.00482082	0.00462731	-1.04182	1140.71	0.297716	Hominisplanchenecus faecis	xtree_bac	air_temp	1	1
880	fixed	NA	BUILDINGSERVED	-0.00822775	0.00386803	-2.12711	12.9278	0.0532423	Hominisplanchenecus faecis	xtree_bac	Buildings served	1	1
881	fixed	NA	Wastewater Treatment Plant	-0.216972	0.13347	-1.62563	25.1512	0.116496	Lachnospira eligens_A	xtree_bac	Wastewater Treatment Plant	1	1
882	fixed	NA	University Campus	-0.121388	0.0971787	-1.24912	28.0174	0.221955	Lachnospira eligens_A	xtree_bac	University Campus	1	1
883	fixed	NA	Dormitory	0.219606	0.0695531	3.15739	32.7752	0.00340792	Lachnospira eligens_A	xtree_bac	Dormitory	1	0.104552
884	fixed	NA	Hospital/Medical Campus	-0.0279318	0.133946	-0.208531	36.2231	0.835983	Lachnospira eligens_A	xtree_bac	Hospital/Medical Campus	1	1
885	fixed	NA	Primary/Secondary School	-0.122952	0.100857	-1.21907	58.3293	0.227725	Lachnospira eligens_A	xtree_bac	Primary/Secondary School	1	1
886	fixed	NA	POPSIZE	-2.42815e-07	1.69333578285525e-07	-1.43394	20.8095	0.166445	Lachnospira eligens_A	xtree_bac	Population served	1	1
887	fixed	NA	sars_cov2_copies	-2.09478e-08	9.35118201115777e-08	-0.224012	740.539	0.82281	Lachnospira eligens_A	xtree_bac	sars_cov2_copies	1	1
888	fixed	NA	salinity	0.00233959	0.00360765	0.648508	590.261	0.516908	Lachnospira eligens_A	xtree_bac	salinity	1	1
889	fixed	NA	ph_field	0.0801383	0.0351947	2.277	611.626	0.0231307	Lachnospira eligens_A	xtree_bac	ph_field	1	0.549963
890	fixed	NA	dissolved_oxygen	0.0341629	0.0140248	2.43589	224.539	0.0156346	Lachnospira eligens_A	xtree_bac	dissolved_oxygen	1	0.336028
891	fixed	NA	humidity	0.000513671	0.00190635	0.269453	1101.01	0.787632	Lachnospira eligens_A	xtree_bac	humidity	1	1
892	fixed	NA	specific_conductivity	3.04169642750062e-06	2.49675935437402e-06	1.21826	482.837	0.223721	Lachnospira eligens_A	xtree_bac	specific_conductivity	1	1
893	fixed	NA	turbidity	-0.000131192	0.000133598	-0.98199	1041.06	0.326333	Lachnospira eligens_A	xtree_bac	turbidity	1	1
894	fixed	NA	water_temp	0.00516318	0.00957944	0.538986	234.533	0.590408	Lachnospira eligens_A	xtree_bac	water_temp	1	1
895	fixed	NA	air_temp	-0.00583951	0.00476724	-1.22492	1143.84	0.220856	Lachnospira eligens_A	xtree_bac	air_temp	1	1
896	fixed	NA	BUILDINGSERVED	-0.0079849	0.00445753	-1.79133	15.9726	0.0922062	Lachnospira eligens_A	xtree_bac	Buildings served	1	1
897	fixed	NA	Wastewater Treatment Plant	-0.224984	0.21201	-1.0612	24.2354	0.299063	Lachnospira rogosae	xtree_bac	Wastewater Treatment Plant	1	1
898	fixed	NA	University Campus	-0.254265	0.151651	-1.67665	26.8419	0.105222	Lachnospira rogosae	xtree_bac	University Campus	1	1
899	fixed	NA	Dormitory	0.397271	0.100664	3.94651	32.5603	0.000398143	Lachnospira rogosae	xtree_bac	Dormitory	0.192701	0.021951
900	fixed	NA	Hospital/Medical Campus	-0.00257978	0.20995	-0.0122876	35.51	0.990265	Lachnospira rogosae	xtree_bac	Hospital/Medical Campus	1	1
901	fixed	NA	Primary/Secondary School	-0.289383	0.154828	-1.86906	53.0522	0.0671393	Lachnospira rogosae	xtree_bac	Primary/Secondary School	1	1
902	fixed	NA	POPSIZE	-4.36163e-07	2.62056389657374e-07	-1.66438	21.4614	0.11057	Lachnospira rogosae	xtree_bac	Population served	1	1
903	fixed	NA	sars_cov2_copies	-1.90752e-08	1.3147472264333e-07	-0.145086	738.209	0.884682	Lachnospira rogosae	xtree_bac	sars_cov2_copies	1	1
904	fixed	NA	salinity	-0.00506065	0.00536396	-0.943454	631.449	0.34581	Lachnospira rogosae	xtree_bac	salinity	1	1
905	fixed	NA	ph_field	0.00938085	0.0529211	0.177261	745.944	0.859351	Lachnospira rogosae	xtree_bac	ph_field	1	1
906	fixed	NA	dissolved_oxygen	0.0657308	0.0204405	3.21571	175.489	0.00154921	Lachnospira rogosae	xtree_bac	dissolved_oxygen	0.725032	0.0693355
907	fixed	NA	humidity	0.000431243	0.00278195	0.155015	1109.62	0.876838	Lachnospira rogosae	xtree_bac	humidity	1	1
908	fixed	NA	specific_conductivity	-1.82566e-06	3.71898868302907e-06	-0.490903	517.599	0.623703	Lachnospira rogosae	xtree_bac	specific_conductivity	1	1
909	fixed	NA	turbidity	-0.000179209	0.000197724	-0.906363	1045.21	0.364953	Lachnospira rogosae	xtree_bac	turbidity	1	1
910	fixed	NA	water_temp	0.0218496	0.0142956	1.52842	254.585	0.12765	Lachnospira rogosae	xtree_bac	water_temp	1	1
911	fixed	NA	air_temp	0.00106141	0.00695552	0.1526	1144	0.878741	Lachnospira rogosae	xtree_bac	air_temp	1	1
912	fixed	NA	BUILDINGSERVED	-0.016865	0.00717675	-2.34994	15.5788	0.0323207	Lachnospira rogosae	xtree_bac	Buildings served	1	1
913	fixed	NA	Wastewater Treatment Plant	-0.142332	0.0986566	-1.4427	18.6457	0.165693	Lachnospira sp000436475	xtree_bac	Wastewater Treatment Plant	1	1
914	fixed	NA	University Campus	-0.100694	0.0710331	-1.41757	21.7337	0.170495	Lachnospira sp000436475	xtree_bac	University Campus	1	1
915	fixed	NA	Dormitory	0.147993	0.0523617	2.82637	25.0862	0.00910892	Lachnospira sp000436475	xtree_bac	Dormitory	1	0.219758
916	fixed	NA	Hospital/Medical Campus	-0.0460503	0.0995415	-0.462624	27.3795	0.64729	Lachnospira sp000436475	xtree_bac	Hospital/Medical Campus	1	1
917	fixed	NA	Primary/Secondary School	-0.0506639	0.0769104	-0.658739	49.5953	0.51311	Lachnospira sp000436475	xtree_bac	Primary/Secondary School	1	1
918	fixed	NA	POPSIZE	-1.54552e-07	1.24383321042458e-07	-1.24254	15.8001	0.232161	Lachnospira sp000436475	xtree_bac	Population served	1	1
919	fixed	NA	sars_cov2_copies	-3.49202e-08	6.70812010115759e-08	-0.520567	741.981	0.602824	Lachnospira sp000436475	xtree_bac	sars_cov2_copies	1	1
920	fixed	NA	salinity	0.00199382	0.00282532	0.705697	454.597	0.480738	Lachnospira sp000436475	xtree_bac	salinity	1	1
921	fixed	NA	ph_field	0.0785783	0.0275175	2.85557	482.249	0.00448121	Lachnospira sp000436475	xtree_bac	ph_field	1	0.192628
922	fixed	NA	dissolved_oxygen	0.0231845	0.010786	2.1495	137.312	0.0333475	Lachnospira sp000436475	xtree_bac	dissolved_oxygen	1	0.57664
923	fixed	NA	humidity	-0.000496711	0.0015127	-0.32836	1054.59	0.742704	Lachnospira sp000436475	xtree_bac	humidity	1	1
924	fixed	NA	specific_conductivity	3.25620530657141e-06	1.95785454863291e-06	1.66315	382.035	0.0971026	Lachnospira sp000436475	xtree_bac	specific_conductivity	1	1
925	fixed	NA	turbidity	-0.000181045	0.000105227	-1.72051	1029.15	0.0856405	Lachnospira sp000436475	xtree_bac	turbidity	1	1
926	fixed	NA	water_temp	-0.00720383	0.00758002	-0.950371	190.095	0.34313	Lachnospira sp000436475	xtree_bac	water_temp	1	1
927	fixed	NA	air_temp	-0.014783	0.00376695	-3.92439	1142.82	9.21388837336761e-05	Lachnospira sp000436475	xtree_bac	air_temp	0.0415546	0.00340966
928	fixed	NA	BUILDINGSERVED	-0.00512824	0.00333584	-1.53731	13.7162	0.14696	Lachnospira sp000436475	xtree_bac	Buildings served	1	1
929	fixed	NA	Wastewater Treatment Plant	-0.254596	0.155303	-1.63936	25.8547	0.113252	Lachnospira sp000437735	xtree_bac	Wastewater Treatment Plant	1	1
930	fixed	NA	University Campus	-0.184473	0.110767	-1.66542	28.6579	0.106726	Lachnospira sp000437735	xtree_bac	University Campus	1	1
931	fixed	NA	Dormitory	0.31663	0.0729816	4.33849	33.0242	0.000127375	Lachnospira sp000437735	xtree_bac	Dormitory	0.0647063	0.0104774
932	fixed	NA	Hospital/Medical Campus	-0.127625	0.155628	-0.820063	37.1924	0.417405	Lachnospira sp000437735	xtree_bac	Hospital/Medical Campus	1	1
933	fixed	NA	Primary/Secondary School	-0.138366	0.11909	-1.16186	63.6796	0.249627	Lachnospira sp000437735	xtree_bac	Primary/Secondary School	1	1
934	fixed	NA	POPSIZE	-2.91914e-07	1.96360731985417e-07	-1.48662	21.6494	0.151534	Lachnospira sp000437735	xtree_bac	Population served	1	1
935	fixed	NA	sars_cov2_copies	-9.4675e-08	1.10638274795651e-07	-0.855716	740.631	0.392431	Lachnospira sp000437735	xtree_bac	sars_cov2_copies	1	1
936	fixed	NA	salinity	-0.00204124	0.00429269	-0.475515	550.114	0.634609	Lachnospira sp000437735	xtree_bac	salinity	1	1
937	fixed	NA	ph_field	-0.040102	0.042696	-0.939245	746.071	0.347909	Lachnospira sp000437735	xtree_bac	ph_field	1	1
938	fixed	NA	dissolved_oxygen	0.0416466	0.0165775	2.51223	203.436	0.0127738	Lachnospira sp000437735	xtree_bac	dissolved_oxygen	1	0.298123
939	fixed	NA	humidity	-0.00145274	0.00222106	-0.654075	1070.78	0.513204	Lachnospira sp000437735	xtree_bac	humidity	1	1
940	fixed	NA	specific_conductivity	2.65973019306589e-07	2.97135777695638e-06	0.0895123	449.148	0.928715	Lachnospira sp000437735	xtree_bac	specific_conductivity	1	1
941	fixed	NA	turbidity	-0.000178731	0.000159674	-1.11935	1038.01	0.263251	Lachnospira sp000437735	xtree_bac	turbidity	1	1
942	fixed	NA	water_temp	-0.00860116	0.0113474	-0.757985	239.74	0.449204	Lachnospira sp000437735	xtree_bac	water_temp	1	1
943	fixed	NA	air_temp	-0.0134012	0.00562452	-2.38264	1142.93	0.0173519	Lachnospira sp000437735	xtree_bac	air_temp	1	0.226062
944	fixed	NA	BUILDINGSERVED	-0.010718	0.00453783	-2.36193	14.4584	0.0326868	Lachnospira sp000437735	xtree_bac	Buildings served	1	1
945	fixed	NA	Wastewater Treatment Plant	-0.12227	0.0769813	-1.58831	15.8807	0.131925	Lachnospira sp019424245	xtree_bac	Wastewater Treatment Plant	1	1
946	fixed	NA	University Campus	-0.0742406	0.057215	-1.29757	20.3469	0.208954	Lachnospira sp019424245	xtree_bac	University Campus	1	1
947	fixed	NA	Dormitory	0.104418	0.0428793	2.43515	23.3883	0.022907	Lachnospira sp019424245	xtree_bac	Dormitory	1	0.44919
948	fixed	NA	Hospital/Medical Campus	-0.0174141	0.0807312	-0.215705	24.3999	0.831011	Lachnospira sp019424245	xtree_bac	Hospital/Medical Campus	1	1
949	fixed	NA	Primary/Secondary School	-0.0251819	0.0644631	-0.390641	56.5544	0.697531	Lachnospira sp019424245	xtree_bac	Primary/Secondary School	1	1
950	fixed	NA	POPSIZE	-1.34938e-07	9.59639586155461e-08	-1.40613	13.9833	0.181516	Lachnospira sp019424245	xtree_bac	Population served	1	1
951	fixed	NA	sars_cov2_copies	-1.9024e-08	5.83274435450929e-08	-0.326158	741.615	0.744397	Lachnospira sp019424245	xtree_bac	sars_cov2_copies	1	1
952	fixed	NA	salinity	0.000839923	0.00247415	0.339479	295.247	0.73449	Lachnospira sp019424245	xtree_bac	salinity	1	1
953	fixed	NA	ph_field	0.0774383	0.0239255	3.23664	289.096	0.00135006	Lachnospira sp019424245	xtree_bac	ph_field	0.668282	0.0885503
954	fixed	NA	dissolved_oxygen	0.015099	0.0093537	1.61423	103.7	0.109516	Lachnospira sp019424245	xtree_bac	dissolved_oxygen	1	1
955	fixed	NA	humidity	-0.000481568	0.00135663	-0.354973	994.205	0.722685	Lachnospira sp019424245	xtree_bac	humidity	1	1
956	fixed	NA	specific_conductivity	2.36166861637751e-06	1.70862468393796e-06	1.3822	243.067	0.168178	Lachnospira sp019424245	xtree_bac	specific_conductivity	1	1
957	fixed	NA	turbidity	-0.000174342	9.40653585707935e-05	-1.85342	995.093	0.0641187	Lachnospira sp019424245	xtree_bac	turbidity	1	1
958	fixed	NA	water_temp	-0.0042359	0.00653119	-0.648564	115.731	0.517905	Lachnospira sp019424245	xtree_bac	water_temp	1	1
959	fixed	NA	air_temp	-0.0134106	0.00339256	-3.95293	1139.37	8.19525422982585e-05	Lachnospira sp019424245	xtree_bac	air_temp	0.0371245	0.00311764
960	fixed	NA	BUILDINGSERVED	-0.00348539	0.00255933	-1.36184	12.0777	0.198111	Lachnospira sp019424245	xtree_bac	Buildings served	1	1
961	fixed	NA	Wastewater Treatment Plant	-0.188196	0.106804	-1.76207	21.7798	0.0920882	Lachnospira sp900316325	xtree_bac	Wastewater Treatment Plant	1	1
962	fixed	NA	University Campus	-0.0917996	0.0799463	-1.14827	26.7585	0.261021	Lachnospira sp900316325	xtree_bac	University Campus	1	1
963	fixed	NA	Dormitory	0.171623	0.0580144	2.95828	32.047	0.00577218	Lachnospira sp900316325	xtree_bac	Dormitory	1	0.156195
964	fixed	NA	Hospital/Medical Campus	-0.0576599	0.111181	-0.518613	32.4595	0.607548	Lachnospira sp900316325	xtree_bac	Hospital/Medical Campus	1	1
965	fixed	NA	Primary/Secondary School	-0.0670133	0.0878502	-0.762813	69.825	0.448144	Lachnospira sp900316325	xtree_bac	Primary/Secondary School	1	1
966	fixed	NA	POPSIZE	-2.15576e-07	1.33438898535455e-07	-1.61554	19.0066	0.122671	Lachnospira sp900316325	xtree_bac	Population served	1	1
967	fixed	NA	sars_cov2_copies	-5.48519e-08	9.21349286111593e-08	-0.595344	741.39	0.551795	Lachnospira sp900316325	xtree_bac	sars_cov2_copies	1	1
968	fixed	NA	salinity	-0.000212288	0.00337124	-0.0629702	389.878	0.949822	Lachnospira sp900316325	xtree_bac	salinity	1	1
969	fixed	NA	ph_field	0.0776552	0.0329267	2.35843	427.317	0.018802	Lachnospira sp900316325	xtree_bac	ph_field	1	0.488222
970	fixed	NA	dissolved_oxygen	0.0214827	0.0128387	1.67327	137.606	0.0965457	Lachnospira sp900316325	xtree_bac	dissolved_oxygen	1	1
971	fixed	NA	humidity	-0.00166332	0.00181644	-0.915703	1051.7	0.360033	Lachnospira sp900316325	xtree_bac	humidity	1	1
972	fixed	NA	specific_conductivity	1.59487183264339e-06	2.325634787879e-06	0.685779	312.457	0.493361	Lachnospira sp900316325	xtree_bac	specific_conductivity	1	1
973	fixed	NA	turbidity	-0.000167614	0.000127532	-1.31429	1014.02	0.189045	Lachnospira sp900316325	xtree_bac	turbidity	1	1
974	fixed	NA	water_temp	-0.00157931	0.00883555	-0.178744	159.477	0.858365	Lachnospira sp900316325	xtree_bac	water_temp	1	1
975	fixed	NA	air_temp	-0.0158535	0.00454614	-3.48725	1141.65	0.000506581	Lachnospira sp900316325	xtree_bac	air_temp	0.201135	0.0123534
976	fixed	NA	BUILDINGSERVED	-0.00451365	0.00336614	-1.3409	14.8594	0.200093	Lachnospira sp900316325	xtree_bac	Buildings served	1	1
977	fixed	NA	Wastewater Treatment Plant	-0.1971	0.120163	-1.64027	20.9531	0.115877	Lacrimispora sp002389905	xtree_bac	Wastewater Treatment Plant	1	1
978	fixed	NA	University Campus	0.0829295	0.0886891	0.935058	23.5708	0.35924	Lacrimispora sp002389905	xtree_bac	University Campus	1	1
979	fixed	NA	Dormitory	0.0550985	0.0700029	0.787089	26.6146	0.438183	Lacrimispora sp002389905	xtree_bac	Dormitory	1	1
980	fixed	NA	Hospital/Medical Campus	-0.0736339	0.120063	-0.613296	30.7904	0.544185	Lacrimispora sp002389905	xtree_bac	Hospital/Medical Campus	1	1
981	fixed	NA	Primary/Secondary School	-0.0327731	0.0911853	-0.359413	44.3387	0.720993	Lacrimispora sp002389905	xtree_bac	Primary/Secondary School	1	1
982	fixed	NA	POPSIZE	-2.19508e-07	1.53291777251145e-07	-1.43196	17.1084	0.170171	Lacrimispora sp002389905	xtree_bac	Population served	1	1
983	fixed	NA	sars_cov2_copies	1.03708974491013e-07	7.40047534118596e-08	1.40138	741.611	0.161518	Lacrimispora sp002389905	xtree_bac	sars_cov2_copies	1	1
984	fixed	NA	salinity	0.00131479	0.00310621	0.423279	685.369	0.672225	Lacrimispora sp002389905	xtree_bac	salinity	1	1
985	fixed	NA	ph_field	0.12422	0.0302377	4.10814	759.011	4.4223448694889e-05	Lacrimispora sp002389905	xtree_bac	ph_field	0.023748	0.00989927
986	fixed	NA	dissolved_oxygen	-0.0203529	0.0125229	-1.62525	372.19	0.104955	Lacrimispora sp002389905	xtree_bac	dissolved_oxygen	1	1
987	fixed	NA	humidity	0.000181229	0.00165592	0.109443	1098.17	0.912871	Lacrimispora sp002389905	xtree_bac	humidity	1	1
988	fixed	NA	specific_conductivity	2.94955577143634e-06	2.16049251074288e-06	1.36522	600.279	0.172694	Lacrimispora sp002389905	xtree_bac	specific_conductivity	1	1
989	fixed	NA	turbidity	0.000122664	0.000113598	1.0798	1048.72	0.280479	Lacrimispora sp002389905	xtree_bac	turbidity	1	1
990	fixed	NA	water_temp	-0.0127406	0.00848037	-1.50236	322.389	0.133982	Lacrimispora sp002389905	xtree_bac	water_temp	1	1
991	fixed	NA	air_temp	-0.0161786	0.00410701	-3.93927	1143.98	8.66754659445819e-05	Lacrimispora sp002389905	xtree_bac	air_temp	0.0391773	0.00326466
992	fixed	NA	BUILDINGSERVED	0.00490073	0.00487203	1.00589	13.7279	0.33187	Lacrimispora sp002389905	xtree_bac	Buildings served	1	1
993	fixed	NA	Wastewater Treatment Plant	-0.394229	0.226772	-1.73844	27.2804	0.0934097	Limivivens sp900543575	xtree_bac	Wastewater Treatment Plant	1	1
994	fixed	NA	University Campus	-0.291717	0.160606	-1.81635	27.5833	0.0802002	Limivivens sp900543575	xtree_bac	University Campus	1	1
995	fixed	NA	Dormitory	0.517663	0.0982174	5.27058	32.1849	8.89904163990247e-06	Limivivens sp900543575	xtree_bac	Dormitory	0.00479658	0.00214935
996	fixed	NA	Hospital/Medical Campus	-0.239097	0.221096	-1.08142	38.1007	0.28631	Limivivens sp900543575	xtree_bac	Hospital/Medical Campus	1	1
997	fixed	NA	Primary/Secondary School	-0.24909	0.164118	-1.51774	49.3117	0.135464	Limivivens sp900543575	xtree_bac	Primary/Secondary School	1	1
998	fixed	NA	POPSIZE	-4.54939e-07	2.92690490157575e-07	-1.55433	21.3305	0.134817	Limivivens sp900543575	xtree_bac	Population served	1	1
999	fixed	NA	sars_cov2_copies	1.5018047376465e-07	1.32391790309413e-07	1.13436	737.135	0.257011	Limivivens sp900543575	xtree_bac	sars_cov2_copies	1	1
1000	fixed	NA	salinity	5.60657157194407e-05	0.00537511	0.0104306	733.22	0.991681	Limivivens sp900543575	xtree_bac	salinity	1	1
1001	fixed	NA	ph_field	0.0818031	0.0526175	1.55467	781.789	0.120428	Limivivens sp900543575	xtree_bac	ph_field	1	1
1002	fixed	NA	dissolved_oxygen	0.045801	0.0211913	2.16131	255.659	0.0316001	Limivivens sp900543575	xtree_bac	dissolved_oxygen	1	0.559866
1003	fixed	NA	humidity	0.00206167	0.00279273	0.738227	1124.07	0.46053	Limivivens sp900543575	xtree_bac	humidity	1	1
1004	fixed	NA	specific_conductivity	1.33108654681384e-06	3.73627355826185e-06	0.35626	627.697	0.721765	Limivivens sp900543575	xtree_bac	specific_conductivity	1	1
1005	fixed	NA	turbidity	-0.000321056	0.00019631	-1.63546	1050.62	0.102252	Limivivens sp900543575	xtree_bac	turbidity	1	1
1006	fixed	NA	water_temp	0.00572008	0.0145742	0.392481	339.189	0.69495	Limivivens sp900543575	xtree_bac	water_temp	1	1
1007	fixed	NA	air_temp	-0.00495242	0.00700732	-0.70675	1143.6	0.479866	Limivivens sp900543575	xtree_bac	air_temp	1	1
1008	fixed	NA	BUILDINGSERVED	-0.0220084	0.00757164	-2.90669	14.279	0.0112993	Limivivens sp900543575	xtree_bac	Buildings served	1	1
1009	fixed	NA	Wastewater Treatment Plant	-0.259866	0.160097	-1.62318	22.2822	0.118615	Mediterraneibacter faecis	xtree_bac	Wastewater Treatment Plant	1	1
1010	fixed	NA	University Campus	-0.159494	0.115976	-1.37523	24.1067	0.181707	Mediterraneibacter faecis	xtree_bac	University Campus	1	1
1011	fixed	NA	Dormitory	0.21644	0.0835151	2.59163	26.8363	0.0152636	Mediterraneibacter faecis	xtree_bac	Dormitory	1	0.328056
1012	fixed	NA	Hospital/Medical Campus	0.0555915	0.15956	0.348406	31.936	0.729822	Mediterraneibacter faecis	xtree_bac	Hospital/Medical Campus	1	1
1013	fixed	NA	Primary/Secondary School	-0.094182	0.119858	-0.785779	44.701	0.436143	Mediterraneibacter faecis	xtree_bac	Primary/Secondary School	1	1
1014	fixed	NA	POPSIZE	-2.9502e-07	2.04849814177934e-07	-1.44018	17.9414	0.16704	Mediterraneibacter faecis	xtree_bac	Population served	1	1
1015	fixed	NA	sars_cov2_copies	2.72220863679058e-07	9.38259977045652e-08	2.90134	734.175	0.00382691	Mediterraneibacter faecis	xtree_bac	sars_cov2_copies	1	1
1016	fixed	NA	salinity	-0.00197461	0.00405716	-0.486699	678.158	0.626629	Mediterraneibacter faecis	xtree_bac	salinity	1	1
1017	fixed	NA	ph_field	0.0637609	0.0397301	1.60485	741.075	0.108952	Mediterraneibacter faecis	xtree_bac	ph_field	1	1
1018	fixed	NA	dissolved_oxygen	0.0362931	0.015876	2.28604	205.383	0.0232723	Mediterraneibacter faecis	xtree_bac	dissolved_oxygen	1	0.451696
1019	fixed	NA	humidity	-0.000337266	0.00214623	-0.157143	1105.14	0.875161	Mediterraneibacter faecis	xtree_bac	humidity	1	1
1020	fixed	NA	specific_conductivity	5.25212569965714e-07	2.81771718449344e-06	0.186396	563.908	0.852201	Mediterraneibacter faecis	xtree_bac	specific_conductivity	1	1
1021	fixed	NA	turbidity	-0.000133314	0.000148523	-0.897594	1049.27	0.369608	Mediterraneibacter faecis	xtree_bac	turbidity	1	1
1022	fixed	NA	water_temp	0.000461617	0.0110164	0.0419028	294.031	0.966605	Mediterraneibacter faecis	xtree_bac	water_temp	1	1
1023	fixed	NA	air_temp	-0.00565905	0.00535903	-1.05598	1143.99	0.291199	Mediterraneibacter faecis	xtree_bac	air_temp	1	1
1024	fixed	NA	BUILDINGSERVED	-0.0101651	0.0061594	-1.65035	12.1554	0.124455	Mediterraneibacter faecis	xtree_bac	Buildings served	1	1
1025	fixed	NA	Wastewater Treatment Plant	-0.44051	0.233843	-1.88379	27.1816	0.0703333	Mediterraneibacter lactaris	xtree_bac	Wastewater Treatment Plant	1	1
1026	fixed	NA	University Campus	-0.377733	0.161646	-2.33679	28.1725	0.0267838	Mediterraneibacter lactaris	xtree_bac	University Campus	1	1
1027	fixed	NA	Dormitory	0.461836	0.10826	4.26599	29.4862	0.00018823	Mediterraneibacter lactaris	xtree_bac	Dormitory	0.0941149	0.0135106
1028	fixed	NA	Hospital/Medical Campus	-0.0100529	0.233877	-0.0429839	38.6355	0.965936	Mediterraneibacter lactaris	xtree_bac	Hospital/Medical Campus	1	1
1029	fixed	NA	Primary/Secondary School	-0.136507	0.17573	-0.776802	51.8166	0.440807	Mediterraneibacter lactaris	xtree_bac	Primary/Secondary School	1	1
1030	fixed	NA	POPSIZE	-5.12529e-07	2.99441616910463e-07	-1.71162	21.7932	0.101164	Mediterraneibacter lactaris	xtree_bac	Population served	1	1
1031	fixed	NA	sars_cov2_copies	1.24297496375723e-07	1.42400494632297e-07	0.872873	734.794	0.383018	Mediterraneibacter lactaris	xtree_bac	sars_cov2_copies	1	1
1032	fixed	NA	salinity	-0.00601075	0.00580997	-1.03456	708.425	0.301228	Mediterraneibacter lactaris	xtree_bac	salinity	1	1
1033	fixed	NA	ph_field	-0.00770258	0.0568667	-0.13545	844.535	0.892289	Mediterraneibacter lactaris	xtree_bac	ph_field	1	1
1034	fixed	NA	dissolved_oxygen	0.0774996	0.022541	3.43817	232.227	0.000693991	Mediterraneibacter lactaris	xtree_bac	dissolved_oxygen	0.344913	0.0471443
1035	fixed	NA	humidity	-0.00275478	0.00305377	-0.902089	1113.91	0.367204	Mediterraneibacter lactaris	xtree_bac	humidity	1	1
1036	fixed	NA	specific_conductivity	-2.76392e-06	4.03666347926345e-06	-0.684704	598.741	0.493795	Mediterraneibacter lactaris	xtree_bac	specific_conductivity	1	1
1037	fixed	NA	turbidity	-0.000171117	0.000212973	-0.803467	1050.29	0.421887	Mediterraneibacter lactaris	xtree_bac	turbidity	1	1
1038	fixed	NA	water_temp	0.0129857	0.0155597	0.834575	308.023	0.404604	Mediterraneibacter lactaris	xtree_bac	water_temp	1	1
1039	fixed	NA	air_temp	0.00251593	0.00763575	0.329493	1143.99	0.741843	Mediterraneibacter lactaris	xtree_bac	air_temp	1	1
1040	fixed	NA	BUILDINGSERVED	-0.021511	0.00779059	-2.76116	13.9158	0.0153747	Mediterraneibacter lactaris	xtree_bac	Buildings served	1	1
1041	fixed	NA	Wastewater Treatment Plant	-0.405598	0.244769	-1.65706	28.8657	0.108338	Mediterraneibacter torques	xtree_bac	Wastewater Treatment Plant	1	1
1042	fixed	NA	University Campus	-0.320844	0.171944	-1.86598	28.9955	0.0721897	Mediterraneibacter torques	xtree_bac	University Campus	1	1
1043	fixed	NA	Dormitory	0.41027	0.121224	3.38441	32.6703	0.00186926	Mediterraneibacter torques	xtree_bac	Dormitory	0.833691	0.0664584
1044	fixed	NA	Hospital/Medical Campus	0.114939	0.239454	0.480003	40.61	0.6338	Mediterraneibacter torques	xtree_bac	Hospital/Medical Campus	1	1
1045	fixed	NA	Primary/Secondary School	-0.20929	0.177608	-1.17838	51.0527	0.244109	Mediterraneibacter torques	xtree_bac	Primary/Secondary School	1	1
1046	fixed	NA	POPSIZE	-4.61854e-07	3.15873234560866e-07	-1.46215	22.6112	0.157461	Mediterraneibacter torques	xtree_bac	Population served	1	1
1047	fixed	NA	sars_cov2_copies	-4.42456e-08	1.45305662420521e-07	-0.3045	732.479	0.760833	Mediterraneibacter torques	xtree_bac	sars_cov2_copies	1	1
1048	fixed	NA	salinity	-0.00537594	0.00577393	-0.931071	769.436	0.352109	Mediterraneibacter torques	xtree_bac	salinity	1	1
1049	fixed	NA	ph_field	0.0679814	0.0563544	1.20632	845.841	0.228031	Mediterraneibacter torques	xtree_bac	ph_field	1	1
1050	fixed	NA	dissolved_oxygen	0.0751849	0.022491	3.34289	240.015	0.000961697	Mediterraneibacter torques	xtree_bac	dissolved_oxygen	0.472193	0.0571912
1051	fixed	NA	humidity	0.00158629	0.00302671	0.524096	1125.97	0.600315	Mediterraneibacter torques	xtree_bac	humidity	1	1
1052	fixed	NA	specific_conductivity	-2.14817e-06	4.01492593020023e-06	-0.535046	663.648	0.592797	Mediterraneibacter torques	xtree_bac	specific_conductivity	1	1
1053	fixed	NA	turbidity	-0.000199338	0.000210789	-0.945675	1051.86	0.344532	Mediterraneibacter torques	xtree_bac	turbidity	1	1
1054	fixed	NA	water_temp	0.00701125	0.0155966	0.449538	354.42	0.653318	Mediterraneibacter torques	xtree_bac	water_temp	1	1
1055	fixed	NA	air_temp	-0.00470562	0.00755	-0.623261	1143.57	0.533238	Mediterraneibacter torques	xtree_bac	air_temp	1	1
1056	fixed	NA	BUILDINGSERVED	-0.0197127	0.00895023	-2.20248	15.2568	0.0434055	Mediterraneibacter torques	xtree_bac	Buildings served	1	1
1057	fixed	NA	Wastewater Treatment Plant	-0.172363	0.093131	-1.85076	18.9293	0.0798738	Oliverpabstia intestinalis	xtree_bac	Wastewater Treatment Plant	1	1
1058	fixed	NA	University Campus	-0.091637	0.0701985	-1.3054	24.1153	0.204075	Oliverpabstia intestinalis	xtree_bac	University Campus	1	1
1059	fixed	NA	Dormitory	0.151814	0.0512948	2.95963	29.1796	0.00605887	Oliverpabstia intestinalis	xtree_bac	Dormitory	1	0.157871
1060	fixed	NA	Hospital/Medical Campus	-0.0416917	0.0986183	-0.422758	28.9288	0.675598	Oliverpabstia intestinalis	xtree_bac	Hospital/Medical Campus	1	1
1061	fixed	NA	Primary/Secondary School	-0.0507249	0.0784958	-0.646211	65.5853	0.520397	Oliverpabstia intestinalis	xtree_bac	Primary/Secondary School	1	1
1062	fixed	NA	POPSIZE	-1.9744e-07	1.16066160191029e-07	-1.7011	16.6666	0.107505	Oliverpabstia intestinalis	xtree_bac	Population served	1	1
1063	fixed	NA	sars_cov2_copies	-2.51947e-08	5.95904939652886e-08	-0.422797	741.818	0.672566	Oliverpabstia intestinalis	xtree_bac	sars_cov2_copies	1	1
1064	fixed	NA	salinity	-0.000989235	0.00303187	-0.326279	343.403	0.744412	Oliverpabstia intestinalis	xtree_bac	salinity	1	1
1065	fixed	NA	ph_field	0.0829632	0.029391	2.82274	332.119	0.00504855	Oliverpabstia intestinalis	xtree_bac	ph_field	1	0.211052
1066	fixed	NA	dissolved_oxygen	0.0256112	0.0113043	2.26562	107.41	0.02548	Oliverpabstia intestinalis	xtree_bac	dissolved_oxygen	1	0.479857
1067	fixed	NA	humidity	0.00027545	0.00164454	0.167494	1026	0.867015	Oliverpabstia intestinalis	xtree_bac	humidity	1	1
1068	fixed	NA	specific_conductivity	9.83330150008146e-07	2.08900884595053e-06	0.470716	271.326	0.638222	Oliverpabstia intestinalis	xtree_bac	specific_conductivity	1	1
1069	fixed	NA	turbidity	-0.000107975	0.000115161	-0.937601	1005.41	0.348675	Oliverpabstia intestinalis	xtree_bac	turbidity	1	1
1070	fixed	NA	water_temp	-0.00255084	0.00796791	-0.32014	144.365	0.749325	Oliverpabstia intestinalis	xtree_bac	water_temp	1	1
1071	fixed	NA	air_temp	-0.0117571	0.00412664	-2.84906	1139.19	0.0044637	Oliverpabstia intestinalis	xtree_bac	air_temp	1	0.0744773
1072	fixed	NA	BUILDINGSERVED	-0.00587971	0.00347426	-1.69236	14.6396	0.111744	Oliverpabstia intestinalis	xtree_bac	Buildings served	1	1
1073	fixed	NA	Wastewater Treatment Plant	-0.641611	0.368114	-1.74297	31.4223	0.091119	Roseburia hominis	xtree_bac	Wastewater Treatment Plant	1	1
1074	fixed	NA	University Campus	-0.505857	0.259752	-1.94747	27.6226	0.0617096	Roseburia hominis	xtree_bac	University Campus	1	1
1075	fixed	NA	Dormitory	0.932266	0.144353	6.45824	33.0205	2.5132514182555e-07	Roseburia hominis	xtree_bac	Dormitory	0.000138229	0.000318697
1076	fixed	NA	Hospital/Medical Campus	-0.292019	0.351004	-0.831952	41.7753	0.410166	Roseburia hominis	xtree_bac	Hospital/Medical Campus	1	1
1077	fixed	NA	Primary/Secondary School	-0.602445	0.245926	-2.4497	42.7712	0.0184685	Roseburia hominis	xtree_bac	Primary/Secondary School	1	1
1078	fixed	NA	POPSIZE	-7.38058e-07	4.91799348119597e-07	-1.50073	22.2755	0.147468	Roseburia hominis	xtree_bac	Population served	1	1
1079	fixed	NA	sars_cov2_copies	-5.99624e-08	1.81714764233504e-07	-0.329981	726.151	0.741509	Roseburia hominis	xtree_bac	sars_cov2_copies	1	1
1080	fixed	NA	salinity	-0.00671529	0.00725119	-0.926095	913.545	0.354641	Roseburia hominis	xtree_bac	salinity	1	1
1081	fixed	NA	ph_field	-0.0294422	0.0712571	-0.413183	964.289	0.679564	Roseburia hominis	xtree_bac	ph_field	1	1
1082	fixed	NA	dissolved_oxygen	0.121774	0.0287597	4.23419	345.59	2.94404742872226e-05	Roseburia hominis	xtree_bac	dissolved_oxygen	0.0157507	0.00622208
1083	fixed	NA	humidity	-0.00334905	0.00368977	-0.907657	1142.04	0.364251	Roseburia hominis	xtree_bac	humidity	1	1
1084	fixed	NA	specific_conductivity	-3.41317e-06	5.05964253633237e-06	-0.674588	834.086	0.500124	Roseburia hominis	xtree_bac	specific_conductivity	1	1
1085	fixed	NA	turbidity	-0.000107315	0.000261654	-0.410141	1053.79	0.681786	Roseburia hominis	xtree_bac	turbidity	1	1
1086	fixed	NA	water_temp	0.00803704	0.0200841	0.400169	513.355	0.689198	Roseburia hominis	xtree_bac	water_temp	1	1
1087	fixed	NA	air_temp	-0.00254025	0.00919056	-0.276398	1139.73	0.782293	Roseburia hominis	xtree_bac	air_temp	1	1
1088	fixed	NA	BUILDINGSERVED	-0.0379474	0.0116003	-3.27125	14.0804	0.00553568	Roseburia hominis	xtree_bac	Buildings served	1	1
1089	fixed	NA	Wastewater Treatment Plant	-0.574547	0.431495	-1.33153	30.8571	0.19277	Roseburia intestinalis	xtree_bac	Wastewater Treatment Plant	1	1
1090	fixed	NA	University Campus	-0.766201	0.293286	-2.61247	28.9107	0.0141117	Roseburia intestinalis	xtree_bac	University Campus	1	1
1091	fixed	NA	Dormitory	1.04959	0.171539	6.11867	32.2381	7.47549445383898e-07	Roseburia intestinalis	xtree_bac	Dormitory	0.00040891	0.000473971
1092	fixed	NA	Hospital/Medical Campus	-0.00854473	0.417122	-0.020485	43.0681	0.983751	Roseburia intestinalis	xtree_bac	Hospital/Medical Campus	1	1
1093	fixed	NA	Primary/Secondary School	-0.659797	0.297279	-2.21945	47.2178	0.0312959	Roseburia intestinalis	xtree_bac	Primary/Secondary School	1	1
1094	fixed	NA	POPSIZE	-1.01957e-06	5.52717609141086e-07	-1.84465	24.4135	0.0772553	Roseburia intestinalis	xtree_bac	Population served	1	1
1095	fixed	NA	sars_cov2_copies	1.55722474814086e-07	2.31613830654743e-07	0.672337	733.466	0.501581	Roseburia intestinalis	xtree_bac	sars_cov2_copies	1	1
1096	fixed	NA	salinity	-0.0112113	0.00895946	-1.25133	882.767	0.211144	Roseburia intestinalis	xtree_bac	salinity	1	1
1097	fixed	NA	ph_field	-0.0743631	0.0882205	-0.842923	957.179	0.399482	Roseburia intestinalis	xtree_bac	ph_field	1	1
1098	fixed	NA	dissolved_oxygen	0.131493	0.0354788	3.70625	324.034	0.000247309	Roseburia intestinalis	xtree_bac	dissolved_oxygen	0.128353	0.027671
1099	fixed	NA	humidity	-0.00456461	0.00461175	-0.989779	1139.5	0.322492	Roseburia intestinalis	xtree_bac	humidity	1	1
1100	fixed	NA	specific_conductivity	-6.49049e-06	6.24612250877304e-06	-1.03912	795.963	0.299063	Roseburia intestinalis	xtree_bac	specific_conductivity	1	1
1101	fixed	NA	turbidity	-0.000202912	0.000324329	-0.625638	1054	0.531688	Roseburia intestinalis	xtree_bac	turbidity	1	1
1102	fixed	NA	water_temp	0.0748215	0.0244085	3.06539	437.046	0.00230859	Roseburia intestinalis	xtree_bac	water_temp	1	0.172203
1103	fixed	NA	air_temp	0.0122145	0.0114729	1.06464	1141.41	0.287264	Roseburia intestinalis	xtree_bac	air_temp	1	1
1104	fixed	NA	BUILDINGSERVED	-0.0468683	0.0122826	-3.81582	15.3218	0.00163062	Roseburia intestinalis	xtree_bac	Buildings served	0.888687	0.7754
1105	fixed	NA	Wastewater Treatment Plant	-0.40368	0.261138	-1.54585	30.3855	0.132493	Roseburia inulinivorans	xtree_bac	Wastewater Treatment Plant	1	1
1106	fixed	NA	University Campus	-0.338587	0.182576	-1.8545	28.5027	0.0740407	Roseburia inulinivorans	xtree_bac	University Campus	1	1
1107	fixed	NA	Dormitory	0.511294	0.120694	4.23629	32.6207	0.000174287	Roseburia inulinivorans	xtree_bac	Dormitory	0.0874921	0.0128389
1108	fixed	NA	Hospital/Medical Campus	0.0658179	0.250837	0.262393	41.4382	0.794318	Roseburia inulinivorans	xtree_bac	Hospital/Medical Campus	1	1
1109	fixed	NA	Primary/Secondary School	-0.339234	0.181032	-1.87389	47.6441	0.0670858	Roseburia inulinivorans	xtree_bac	Primary/Secondary School	1	1
1110	fixed	NA	POPSIZE	-4.55923e-07	3.41814448297018e-07	-1.33383	22.8141	0.195423	Roseburia inulinivorans	xtree_bac	Population served	1	1
1111	fixed	NA	sars_cov2_copies	-8.50669e-08	1.40051513940871e-07	-0.607397	729.8	0.543776	Roseburia inulinivorans	xtree_bac	sars_cov2_copies	1	1
1112	fixed	NA	salinity	-0.00711616	0.00571311	-1.24559	839.32	0.213264	Roseburia inulinivorans	xtree_bac	salinity	1	1
1113	fixed	NA	ph_field	-0.0692549	0.0563185	-1.2297	938.998	0.219117	Roseburia inulinivorans	xtree_bac	ph_field	1	1
1114	fixed	NA	dissolved_oxygen	0.0825955	0.0224798	3.6742	294.561	0.000283367	Roseburia inulinivorans	xtree_bac	dissolved_oxygen	0.146217	0.0291347
1115	fixed	NA	humidity	-0.00336491	0.0028971	-1.16147	1135.29	0.245694	Roseburia inulinivorans	xtree_bac	humidity	1	1
1116	fixed	NA	specific_conductivity	-3.5257e-06	3.97934331572803e-06	-0.886	741.356	0.375905	Roseburia inulinivorans	xtree_bac	specific_conductivity	1	1
1117	fixed	NA	turbidity	-8.09897e-05	0.000207484	-0.390341	1053.74	0.696363	Roseburia inulinivorans	xtree_bac	turbidity	1	1
1118	fixed	NA	water_temp	0.0183108	0.0156324	1.17134	424.065	0.242122	Roseburia inulinivorans	xtree_bac	water_temp	1	1
1119	fixed	NA	air_temp	0.00303747	0.00725283	0.418797	1142.47	0.675443	Roseburia inulinivorans	xtree_bac	air_temp	1	1
1120	fixed	NA	BUILDINGSERVED	-0.0212391	0.00916809	-2.31663	14.956	0.0351229	Roseburia inulinivorans	xtree_bac	Buildings served	1	1
1121	fixed	NA	Wastewater Treatment Plant	-0.113528	0.179213	-0.633479	26.1979	0.531913	Roseburia sp019411365	xtree_bac	Wastewater Treatment Plant	1	1
1122	fixed	NA	University Campus	-0.246102	0.122436	-2.01005	24.5815	0.0555217	Roseburia sp019411365	xtree_bac	University Campus	1	1
1123	fixed	NA	Dormitory	0.303192	0.0817838	3.70723	27.1693	0.000948162	Roseburia sp019411365	xtree_bac	Dormitory	0.439947	0.0400706
1124	fixed	NA	Hospital/Medical Campus	0.0168017	0.169184	0.0993101	36.248	0.921439	Roseburia sp019411365	xtree_bac	Hospital/Medical Campus	1	1
1125	fixed	NA	Primary/Secondary School	-0.193424	0.123081	-1.57152	38.8511	0.124172	Roseburia sp019411365	xtree_bac	Primary/Secondary School	1	1
1126	fixed	NA	POPSIZE	-3.00982e-07	2.24924362067447e-07	-1.33815	21.6875	0.19471	Roseburia sp019411365	xtree_bac	Population served	1	1
1127	fixed	NA	sars_cov2_copies	3.85576771226128e-09	9.22154956439503e-08	0.0418126	732.325	0.96666	Roseburia sp019411365	xtree_bac	sars_cov2_copies	1	1
1128	fixed	NA	salinity	-0.000698919	0.00370304	-0.188742	878.129	0.850339	Roseburia sp019411365	xtree_bac	salinity	1	1
1129	fixed	NA	ph_field	-0.0171418	0.03638	-0.471187	939.037	0.637617	Roseburia sp019411365	xtree_bac	ph_field	1	1
1130	fixed	NA	dissolved_oxygen	0.0352736	0.0148766	2.37108	361.743	0.0182593	Roseburia sp019411365	xtree_bac	dissolved_oxygen	1	0.373452
1131	fixed	NA	humidity	-0.00340765	0.00190644	-1.78744	1136.75	0.0741329	Roseburia sp019411365	xtree_bac	humidity	1	1
1132	fixed	NA	specific_conductivity	1.41699679301758e-06	2.58353051853383e-06	0.548473	796.701	0.583521	Roseburia sp019411365	xtree_bac	specific_conductivity	1	1
1133	fixed	NA	turbidity	-0.000133145	0.000133669	-0.996078	1053.97	0.319441	Roseburia sp019411365	xtree_bac	turbidity	1	1
1134	fixed	NA	water_temp	0.0113086	0.0101683	1.11215	419.1	0.26671	Roseburia sp019411365	xtree_bac	water_temp	1	1
1135	fixed	NA	air_temp	-0.00526749	0.00474427	-1.11029	1141.15	0.26711	Roseburia sp019411365	xtree_bac	air_temp	1	1
1136	fixed	NA	BUILDINGSERVED	-0.0123816	0.00541897	-2.28486	14.8784	0.0374288	Roseburia sp019411365	xtree_bac	Buildings served	1	1
1137	fixed	NA	Wastewater Treatment Plant	-0.170764	0.0757668	-2.25381	14.7349	0.0398897	RUG115 sp900066395	xtree_bac	Wastewater Treatment Plant	1	1
1138	fixed	NA	University Campus	-0.0895198	0.0607313	-1.47403	21.592	0.154905	RUG115 sp900066395	xtree_bac	University Campus	1	1
1139	fixed	NA	Dormitory	0.099626	0.0469479	2.12206	24.3086	0.0442129	RUG115 sp900066395	xtree_bac	Dormitory	1	0.736226
1140	fixed	NA	Hospital/Medical Campus	0.0554492	0.0858	0.646262	24.4212	0.524137	RUG115 sp900066395	xtree_bac	Hospital/Medical Campus	1	1
1141	fixed	NA	Primary/Secondary School	-0.00208086	0.0737654	-0.0282091	81.4821	0.977564	RUG115 sp900066395	xtree_bac	Primary/Secondary School	1	1
1142	fixed	NA	POPSIZE	-1.99432e-07	9.3269956311226e-08	-2.13823	13.5636	0.0512192	RUG115 sp900066395	xtree_bac	Population served	1	1
1143	fixed	NA	sars_cov2_copies	3.38436013174892e-07	7.90327577561553e-08	4.28222	739.97	2.09413453106812e-05	RUG115 sp900066395	xtree_bac	sars_cov2_copies	0.0115387	0.0398325
1144	fixed	NA	salinity	-0.000300062	0.0028982	-0.103534	251.683	0.917622	RUG115 sp900066395	xtree_bac	salinity	1	1
1145	fixed	NA	ph_field	0.0749297	0.0282281	2.65443	260.042	0.00843401	RUG115 sp900066395	xtree_bac	ph_field	1	0.281445
1146	fixed	NA	dissolved_oxygen	0.0234328	0.0107184	2.18623	82.2241	0.0316416	RUG115 sp900066395	xtree_bac	dissolved_oxygen	1	0.559866
1147	fixed	NA	humidity	0.000740399	0.00166896	0.44363	929.188	0.657413	RUG115 sp900066395	xtree_bac	humidity	1	1
1148	fixed	NA	specific_conductivity	1.39463747972998e-06	1.98901737344129e-06	0.701169	195.098	0.484033	RUG115 sp900066395	xtree_bac	specific_conductivity	1	1
1149	fixed	NA	turbidity	-0.000173924	0.000111735	-1.55659	976.569	0.119893	RUG115 sp900066395	xtree_bac	turbidity	1	1
1150	fixed	NA	water_temp	0.00201535	0.00741516	0.271788	89.5927	0.78641	RUG115 sp900066395	xtree_bac	water_temp	1	1
1151	fixed	NA	air_temp	-0.00690199	0.00422715	-1.63278	1124.2	0.102796	RUG115 sp900066395	xtree_bac	air_temp	1	1
1152	fixed	NA	BUILDINGSERVED	-0.00531754	0.00265533	-2.0026	12.9677	0.0665844	RUG115 sp900066395	xtree_bac	Buildings served	1	1
1153	fixed	NA	Wastewater Treatment Plant	-0.209471	0.115367	-1.81569	16.2533	0.0879109	Ruminococcus_B gnavus	xtree_bac	Wastewater Treatment Plant	1	1
1154	fixed	NA	University Campus	-0.166055	0.0822725	-2.01835	19.8159	0.0572963	Ruminococcus_B gnavus	xtree_bac	University Campus	1	1
1155	fixed	NA	Dormitory	0.241097	0.0561747	4.29191	24.7583	0.000237561	Ruminococcus_B gnavus	xtree_bac	Dormitory	0.117593	0.0155815
1156	fixed	NA	Hospital/Medical Campus	-0.028421	0.124406	-0.228454	25.9627	0.821083	Ruminococcus_B gnavus	xtree_bac	Hospital/Medical Campus	1	1
1157	fixed	NA	Primary/Secondary School	-0.132477	0.0997938	-1.32751	70.5082	0.188623	Ruminococcus_B gnavus	xtree_bac	Primary/Secondary School	1	1
1158	fixed	NA	POPSIZE	-2.41206e-07	1.43249439594658e-07	-1.68382	14.5213	0.113583	Ruminococcus_B gnavus	xtree_bac	Population served	1	1
1159	fixed	NA	sars_cov2_copies	-6.21836e-08	1.13452123962514e-07	-0.548105	738.642	0.583786	Ruminococcus_B gnavus	xtree_bac	sars_cov2_copies	1	1
1160	fixed	NA	salinity	-0.00179121	0.00397848	-0.450224	244.851	0.652947	Ruminococcus_B gnavus	xtree_bac	salinity	1	1
1161	fixed	NA	ph_field	0.109954	0.0385958	2.84887	232.65	0.00478061	Ruminococcus_B gnavus	xtree_bac	ph_field	1	0.202071
1162	fixed	NA	dissolved_oxygen	0.0366392	0.014416	2.54157	64.8547	0.0134353	Ruminococcus_B gnavus	xtree_bac	dissolved_oxygen	1	0.309762
1163	fixed	NA	humidity	-0.000485798	0.0021684	-0.224036	978.449	0.822776	Ruminococcus_B gnavus	xtree_bac	humidity	1	1
1164	fixed	NA	specific_conductivity	2.03120764311921e-07	2.7377448187006e-06	0.0741927	191.245	0.940935	Ruminococcus_B gnavus	xtree_bac	specific_conductivity	1	1
1165	fixed	NA	turbidity	-0.000143528	0.000153373	-0.935806	979.885	0.349603	Ruminococcus_B gnavus	xtree_bac	turbidity	1	1
1166	fixed	NA	water_temp	-0.00863463	0.0103647	-0.833077	114.387	0.406537	Ruminococcus_B gnavus	xtree_bac	water_temp	1	1
1167	fixed	NA	air_temp	-0.0137501	0.00546625	-2.51545	1135.1	0.0120254	Ruminococcus_B gnavus	xtree_bac	air_temp	1	0.165152
1168	fixed	NA	BUILDINGSERVED	-0.00974165	0.00366194	-2.66024	12.4083	0.0202846	Ruminococcus_B gnavus	xtree_bac	Buildings served	1	1
1169	fixed	NA	Wastewater Treatment Plant	-0.194497	0.106062	-1.83381	21.1882	0.0807681	Ventrimonas sp003478505	xtree_bac	Wastewater Treatment Plant	1	1
1170	fixed	NA	University Campus	-0.136175	0.076679	-1.77591	24.9926	0.0879256	Ventrimonas sp003478505	xtree_bac	University Campus	1	1
1171	fixed	NA	Dormitory	0.205235	0.0531565	3.86097	29.6185	0.000567636	Ventrimonas sp003478505	xtree_bac	Dormitory	0.26906	0.0273342
1172	fixed	NA	Hospital/Medical Campus	-0.0671129	0.109383	-0.613558	31.5318	0.543909	Ventrimonas sp003478505	xtree_bac	Hospital/Medical Campus	1	1
1173	fixed	NA	Primary/Secondary School	-0.07385	0.0845986	-0.872946	58.1521	0.386283	Ventrimonas sp003478505	xtree_bac	Primary/Secondary School	1	1
1174	fixed	NA	POPSIZE	-2.21255e-07	1.3336614713899e-07	-1.65901	18.0791	0.114362	Ventrimonas sp003478505	xtree_bac	Population served	1	1
1175	fixed	NA	sars_cov2_copies	2.42357243837362e-08	7.92988329603502e-08	0.305625	740.722	0.759976	Ventrimonas sp003478505	xtree_bac	sars_cov2_copies	1	1
1176	fixed	NA	salinity	0.000201514	0.00312595	0.0644649	464.9	0.948628	Ventrimonas sp003478505	xtree_bac	salinity	1	1
1177	fixed	NA	ph_field	0.0668524	0.0303984	2.19921	446.526	0.0283749	Ventrimonas sp003478505	xtree_bac	ph_field	1	0.627482
1178	fixed	NA	dissolved_oxygen	0.0376987	0.0115887	3.25306	123.345	0.00147301	Ventrimonas sp003478505	xtree_bac	dissolved_oxygen	0.690842	0.0667099
1179	fixed	NA	humidity	-0.0015763	0.00167009	-0.943844	1067.57	0.345463	Ventrimonas sp003478505	xtree_bac	humidity	1	1
1180	fixed	NA	specific_conductivity	1.93245922971497e-06	2.16543376920857e-06	0.892412	383.143	0.372732	Ventrimonas sp003478505	xtree_bac	specific_conductivity	1	1
1181	fixed	NA	turbidity	-0.000150762	0.000116776	-1.29104	1029.75	0.196981	Ventrimonas sp003478505	xtree_bac	turbidity	1	1
1182	fixed	NA	water_temp	-0.00153984	0.00828552	-0.185847	190.011	0.852763	Ventrimonas sp003478505	xtree_bac	water_temp	1	1
1183	fixed	NA	air_temp	-0.00955798	0.00418184	-2.28559	1142.67	0.0224607	Ventrimonas sp003478505	xtree_bac	air_temp	1	0.278322
1184	fixed	NA	BUILDINGSERVED	-0.00690713	0.00333733	-2.06966	16.1345	0.0548899	Ventrimonas sp003478505	xtree_bac	Buildings served	1	1
1185	fixed	NA	Wastewater Treatment Plant	-0.193165	0.11474	-1.6835	24.0004	0.105242	Wujia chipingensis	xtree_bac	Wastewater Treatment Plant	1	1
1186	fixed	NA	University Campus	-0.117592	0.0836747	-1.40535	27.8516	0.170974	Wujia chipingensis	xtree_bac	University Campus	1	1
1187	fixed	NA	Dormitory	0.181635	0.0613178	2.96219	32.3687	0.00568469	Wujia chipingensis	xtree_bac	Dormitory	1	0.155581
1188	fixed	NA	Hospital/Medical Campus	-0.0274622	0.117088	-0.234544	34.8695	0.815934	Wujia chipingensis	xtree_bac	Hospital/Medical Campus	1	1
1189	fixed	NA	Primary/Secondary School	-0.0719615	0.0905371	-0.794829	64.4306	0.429631	Wujia chipingensis	xtree_bac	Primary/Secondary School	1	1
1190	fixed	NA	POPSIZE	-2.19354e-07	1.44328274909978e-07	-1.51983	20.4521	0.143864	Wujia chipingensis	xtree_bac	Population served	1	1
1191	fixed	NA	sars_cov2_copies	2.07230203594757e-07	7.39630186037717e-08	2.80181	735.616	0.00521527	Wujia chipingensis	xtree_bac	sars_cov2_copies	1	1
1192	fixed	NA	salinity	0.00583691	0.0033697	1.73217	523.435	0.0838317	Wujia chipingensis	xtree_bac	salinity	1	1
1193	fixed	NA	ph_field	0.0644906	0.0328357	1.96404	520.926	0.050057	Wujia chipingensis	xtree_bac	ph_field	1	0.942707
1194	fixed	NA	dissolved_oxygen	0.0234559	0.0130067	1.80337	195.347	0.0728714	Wujia chipingensis	xtree_bac	dissolved_oxygen	1	1
1195	fixed	NA	humidity	-0.00217218	0.00176328	-1.2319	1066.14	0.218258	Wujia chipingensis	xtree_bac	humidity	1	1
1196	fixed	NA	specific_conductivity	5.60404545495302e-06	2.33503945047823e-06	2.39998	442.518	0.0168083	Wujia chipingensis	xtree_bac	specific_conductivity	1	1
1197	fixed	NA	turbidity	-0.000102178	0.000125661	-0.813121	1031.22	0.416337	Wujia chipingensis	xtree_bac	turbidity	1	1
1198	fixed	NA	water_temp	-0.00600653	0.00893042	-0.672592	211.941	0.501939	Wujia chipingensis	xtree_bac	water_temp	1	1
1199	fixed	NA	air_temp	-0.0119576	0.00441808	-2.70651	1142.45	0.00690069	Wujia chipingensis	xtree_bac	air_temp	1	0.106207
1200	fixed	NA	BUILDINGSERVED	-0.00647188	0.00388212	-1.6671	15.572	0.115476	Wujia chipingensis	xtree_bac	Buildings served	1	1
1201	fixed	NA	Wastewater Treatment Plant	-0.172985	0.0863845	-2.0025	19.097	0.0596364	CAG-217 sp000436335	xtree_bac	Wastewater Treatment Plant	1	1
1202	fixed	NA	University Campus	-0.100205	0.0649665	-1.54241	24.4356	0.135826	CAG-217 sp000436335	xtree_bac	University Campus	1	1
1203	fixed	NA	Dormitory	0.130255	0.0482292	2.70075	27.3031	0.0117406	CAG-217 sp000436335	xtree_bac	Dormitory	1	0.269832
1204	fixed	NA	Hospital/Medical Campus	-0.0139028	0.09208	-0.150987	29.4812	0.881015	CAG-217 sp000436335	xtree_bac	Hospital/Medical Campus	1	1
1205	fixed	NA	Primary/Secondary School	-0.0135392	0.07294	-0.185621	63.1868	0.853336	CAG-217 sp000436335	xtree_bac	Primary/Secondary School	1	1
1206	fixed	NA	POPSIZE	-1.97712e-07	1.07750741592264e-07	-1.83491	16.7662	0.0843255	CAG-217 sp000436335	xtree_bac	Population served	1	1
1207	fixed	NA	sars_cov2_copies	-6.24782e-08	7.07133318992297e-08	-0.883543	741.608	0.377229	CAG-217 sp000436335	xtree_bac	sars_cov2_copies	1	1
1208	fixed	NA	salinity	-0.000766626	0.0027429	-0.279494	375.575	0.780019	CAG-217 sp000436335	xtree_bac	salinity	1	1
1209	fixed	NA	ph_field	0.0870208	0.0264861	3.28552	345.783	0.00112217	CAG-217 sp000436335	xtree_bac	ph_field	0.559965	0.0790552
1210	fixed	NA	dissolved_oxygen	0.0173164	0.0104522	1.65672	130.523	0.0999788	CAG-217 sp000436335	xtree_bac	dissolved_oxygen	1	1
1211	fixed	NA	humidity	0.000934024	0.00150678	0.619883	1037.66	0.535471	CAG-217 sp000436335	xtree_bac	humidity	1	1
1212	fixed	NA	specific_conductivity	1.08214695654587e-06	1.89160639575276e-06	0.572078	297.516	0.567701	CAG-217 sp000436335	xtree_bac	specific_conductivity	1	1
1213	fixed	NA	turbidity	-0.000139957	0.000103674	-1.34996	1014.55	0.177328	CAG-217 sp000436335	xtree_bac	turbidity	1	1
1214	fixed	NA	water_temp	-0.0133564	0.0073996	-1.80502	186.792	0.0726819	CAG-217 sp000436335	xtree_bac	water_temp	1	1
1215	fixed	NA	air_temp	-0.013059	0.00376944	-3.46444	1140.5	0.000551062	CAG-217 sp000436335	xtree_bac	air_temp	0.21767	0.013268
1216	fixed	NA	BUILDINGSERVED	-0.00562375	0.00312502	-1.79959	14.4203	0.0928793	CAG-217 sp000436335	xtree_bac	Buildings served	1	1
1217	fixed	NA	Wastewater Treatment Plant	-0.156067	0.0808935	-1.92929	17.4231	0.0701452	Eubacterium_R sp000434995	xtree_bac	Wastewater Treatment Plant	1	1
1218	fixed	NA	University Campus	-0.0919877	0.0609398	-1.50949	22.6877	0.144977	Eubacterium_R sp000434995	xtree_bac	University Campus	1	1
1219	fixed	NA	Dormitory	0.112272	0.0463045	2.42464	25.8469	0.0226218	Eubacterium_R sp000434995	xtree_bac	Dormitory	1	0.445896
1220	fixed	NA	Hospital/Medical Campus	0.0412402	0.0861807	0.478531	26.9391	0.636133	Eubacterium_R sp000434995	xtree_bac	Hospital/Medical Campus	1	1
1221	fixed	NA	Primary/Secondary School	-0.0331182	0.0698524	-0.474117	65.3225	0.636997	Eubacterium_R sp000434995	xtree_bac	Primary/Secondary School	1	1
1222	fixed	NA	POPSIZE	-1.78305e-07	1.00591877855278e-07	-1.77256	15.4686	0.0959918	Eubacterium_R sp000434995	xtree_bac	Population served	1	1
1223	fixed	NA	sars_cov2_copies	-2.60495e-08	6.06721018605768e-08	-0.429349	741.579	0.667794	Eubacterium_R sp000434995	xtree_bac	sars_cov2_copies	1	1
1224	fixed	NA	salinity	0.000777776	0.00270642	0.287382	309.232	0.774012	Eubacterium_R sp000434995	xtree_bac	salinity	1	1
1225	fixed	NA	ph_field	0.0721063	0.0262502	2.74689	309.828	0.00636842	Eubacterium_R sp000434995	xtree_bac	ph_field	1	0.234568
1226	fixed	NA	dissolved_oxygen	0.0165737	0.0102291	1.62026	113.073	0.107963	Eubacterium_R sp000434995	xtree_bac	dissolved_oxygen	1	1
1227	fixed	NA	humidity	6.38703199987777e-05	0.00148065	0.0431367	1016.98	0.965601	Eubacterium_R sp000434995	xtree_bac	humidity	1	1
1228	fixed	NA	specific_conductivity	2.30249884829605e-06	1.87003777819878e-06	1.23126	254.241	0.219364	Eubacterium_R sp000434995	xtree_bac	specific_conductivity	1	1
1229	fixed	NA	turbidity	-0.000190741	0.000103066	-1.85066	995.975	0.064514	Eubacterium_R sp000434995	xtree_bac	turbidity	1	1
1230	fixed	NA	water_temp	0.00573557	0.00690654	0.830455	106.823	0.408134	Eubacterium_R sp000434995	xtree_bac	water_temp	1	1
1231	fixed	NA	air_temp	-0.00878132	0.00371782	-2.36195	1139.07	0.0183464	Eubacterium_R sp000434995	xtree_bac	air_temp	1	0.235788
1232	fixed	NA	BUILDINGSERVED	-0.0041832	0.00235946	-1.77295	12.3203	0.10094	Eubacterium_R sp000434995	xtree_bac	Buildings served	1	1
1233	fixed	NA	Wastewater Treatment Plant	-0.167534	0.0938194	-1.78571	19.0061	0.090113	Eubacterium_R sp000436835	xtree_bac	Wastewater Treatment Plant	1	1
1234	fixed	NA	University Campus	-0.106414	0.0688833	-1.54485	22.6534	0.136238	Eubacterium_R sp000436835	xtree_bac	University Campus	1	1
1235	fixed	NA	Dormitory	0.123804	0.0509746	2.42874	25.3871	0.0225554	Eubacterium_R sp000436835	xtree_bac	Dormitory	1	0.445896
1236	fixed	NA	Hospital/Medical Campus	0.0648748	0.0969633	0.669065	28.0883	0.508916	Eubacterium_R sp000436835	xtree_bac	Hospital/Medical Campus	1	1
1237	fixed	NA	Primary/Secondary School	-0.0452981	0.0750324	-0.603713	51.4508	0.548687	Eubacterium_R sp000436835	xtree_bac	Primary/Secondary School	1	1
1238	fixed	NA	POPSIZE	-1.88474e-07	1.18002475208905e-07	-1.5972	16.1977	0.129543	Eubacterium_R sp000436835	xtree_bac	Population served	1	1
1239	fixed	NA	sars_cov2_copies	-3.66959e-08	6.67397990194164e-08	-0.549835	741.772	0.582598	Eubacterium_R sp000436835	xtree_bac	sars_cov2_copies	1	1
1240	fixed	NA	salinity	0.000623151	0.00275805	0.225939	438.944	0.821354	Eubacterium_R sp000436835	xtree_bac	salinity	1	1
1241	fixed	NA	ph_field	0.08499	0.0265182	3.20497	376.192	0.00146618	Eubacterium_R sp000436835	xtree_bac	ph_field	0.721361	0.0914369
1242	fixed	NA	dissolved_oxygen	0.0171713	0.0106566	1.61133	160.09	0.109077	Eubacterium_R sp000436835	xtree_bac	dissolved_oxygen	1	1
1243	fixed	NA	humidity	4.20217287026183e-05	0.00145644	0.0288524	1048.3	0.976988	Eubacterium_R sp000436835	xtree_bac	humidity	1	1
1244	fixed	NA	specific_conductivity	2.23529208839784e-06	1.91130327453518e-06	1.16951	361.624	0.242968	Eubacterium_R sp000436835	xtree_bac	specific_conductivity	1	1
1245	fixed	NA	turbidity	-0.000204701	0.000102834	-1.9906	1028.9	0.0467896	Eubacterium_R sp000436835	xtree_bac	turbidity	1	1
1246	fixed	NA	water_temp	-0.00387354	0.00735276	-0.526814	176.019	0.598986	Eubacterium_R sp000436835	xtree_bac	water_temp	1	1
1247	fixed	NA	air_temp	-0.0133774	0.00363243	-3.68276	1142.15	0.000241516	Eubacterium_R sp000436835	xtree_bac	air_temp	0.102886	0.00723445
1248	fixed	NA	BUILDINGSERVED	-0.00396647	0.00306427	-1.29443	12.5123	0.218898	Eubacterium_R sp000436835	xtree_bac	Buildings served	1	1
1249	fixed	NA	Wastewater Treatment Plant	-0.218372	0.121621	-1.79551	16.1016	0.0913622	Fimenecus sp000432435	xtree_bac	Wastewater Treatment Plant	1	1
1250	fixed	NA	University Campus	-0.141931	0.0896698	-1.58281	19.6485	0.129428	Fimenecus sp000432435	xtree_bac	University Campus	1	1
1251	fixed	NA	Dormitory	0.184667	0.0653269	2.82681	23.3087	0.00948731	Fimenecus sp000432435	xtree_bac	Dormitory	1	0.224172
1252	fixed	NA	Hospital/Medical Campus	0.0725481	0.125943	0.57604	24.4631	0.56985	Fimenecus sp000432435	xtree_bac	Hospital/Medical Campus	1	1
1253	fixed	NA	Primary/Secondary School	-0.0983211	0.0969749	-1.01388	44.0328	0.316178	Fimenecus sp000432435	xtree_bac	Primary/Secondary School	1	1
1254	fixed	NA	POPSIZE	-2.47091e-07	1.5328338513998e-07	-1.61199	13.6262	0.129877	Fimenecus sp000432435	xtree_bac	Population served	1	1
1255	fixed	NA	sars_cov2_copies	-7.52484e-08	8.20956071509118e-08	-0.916594	741.949	0.359653	Fimenecus sp000432435	xtree_bac	sars_cov2_copies	1	1
1256	fixed	NA	salinity	-0.000998181	0.00353114	-0.28268	455.031	0.777551	Fimenecus sp000432435	xtree_bac	salinity	1	1
1257	fixed	NA	ph_field	0.0841359	0.0342448	2.4569	438.971	0.0144002	Fimenecus sp000432435	xtree_bac	ph_field	1	0.41189
1258	fixed	NA	dissolved_oxygen	0.0295684	0.0134721	2.19478	119.358	0.0301148	Fimenecus sp000432435	xtree_bac	dissolved_oxygen	1	0.550782
1259	fixed	NA	humidity	-0.00266739	0.00188246	-1.41697	1036.04	0.156793	Fimenecus sp000432435	xtree_bac	humidity	1	1
1260	fixed	NA	specific_conductivity	1.03120187972665e-06	2.44089675810356e-06	0.422468	348.142	0.672944	Fimenecus sp000432435	xtree_bac	specific_conductivity	1	1
1261	fixed	NA	turbidity	-0.000151705	0.000131045	-1.15766	1031.13	0.24727	Fimenecus sp000432435	xtree_bac	turbidity	1	1
1262	fixed	NA	water_temp	-0.0123245	0.00962977	-1.27983	190.622	0.20216	Fimenecus sp000432435	xtree_bac	water_temp	1	1
1263	fixed	NA	air_temp	-0.0124178	0.00474321	-2.61802	1143.2	0.00896096	Fimenecus sp000432435	xtree_bac	air_temp	1	0.131766
1264	fixed	NA	BUILDINGSERVED	-0.00697868	0.00360247	-1.93719	13.3617	0.0741543	Fimenecus sp000432435	xtree_bac	Buildings served	1	1
1265	fixed	NA	Wastewater Treatment Plant	-0.177863	0.109587	-1.62303	19.8016	0.120396	Fimivicinus sp900544375	xtree_bac	Wastewater Treatment Plant	1	1
1266	fixed	NA	University Campus	-0.104283	0.0797413	-1.30777	21.917	0.204504	Fimivicinus sp900544375	xtree_bac	University Campus	1	1
1267	fixed	NA	Dormitory	0.123778	0.0604637	2.04715	24.0503	0.0517185	Fimivicinus sp900544375	xtree_bac	Dormitory	1	0.838848
1268	fixed	NA	Hospital/Medical Campus	-0.0552304	0.109265	-0.505471	28.9552	0.617054	Fimivicinus sp900544375	xtree_bac	Hospital/Medical Campus	1	1
1269	fixed	NA	Primary/Secondary School	0.0216612	0.0825298	0.262465	40.0418	0.794308	Fimivicinus sp900544375	xtree_bac	Primary/Secondary School	1	1
1270	fixed	NA	POPSIZE	-1.96218e-07	1.40152650517367e-07	-1.40003	16.0145	0.180578	Fimivicinus sp900544375	xtree_bac	Population served	1	1
1271	fixed	NA	sars_cov2_copies	-2.59606e-08	6.22111879912321e-08	-0.417299	741.32	0.676581	Fimivicinus sp900544375	xtree_bac	sars_cov2_copies	1	1
1272	fixed	NA	salinity	0.00297962	0.00270207	1.10272	594.656	0.270596	Fimivicinus sp900544375	xtree_bac	salinity	1	1
1273	fixed	NA	ph_field	0.0756358	0.025648	2.949	509.314	0.00333456	Fimivicinus sp900544375	xtree_bac	ph_field	1	0.158567
1274	fixed	NA	dissolved_oxygen	0.0174296	0.0106149	1.64199	224.524	0.101991	Fimivicinus sp900544375	xtree_bac	dissolved_oxygen	1	1
1275	fixed	NA	humidity	0.00167278	0.00147791	1.13186	1103.45	0.257941	Fimivicinus sp900544375	xtree_bac	humidity	1	1
1276	fixed	NA	specific_conductivity	3.97020558744906e-06	1.87604522463278e-06	2.11626	513.796	0.0348027	Fimivicinus sp900544375	xtree_bac	specific_conductivity	1	1
1277	fixed	NA	turbidity	-0.000213495	9.93473327960383e-05	-2.14898	1044.26	0.0318656	Fimivicinus sp900544375	xtree_bac	turbidity	1	1
1278	fixed	NA	water_temp	-0.00676819	0.00732006	-0.924609	254.969	0.356044	Fimivicinus sp900544375	xtree_bac	water_temp	1	1
1279	fixed	NA	air_temp	-0.0127635	0.0036685	-3.47921	1143.96	0.000521808	Fimivicinus sp900544375	xtree_bac	air_temp	0.206636	0.0126437
1280	fixed	NA	BUILDINGSERVED	-0.00426649	0.00333512	-1.27926	14.7204	0.220603	Fimivicinus sp900544375	xtree_bac	Buildings served	1	1
1281	fixed	NA	Wastewater Treatment Plant	-0.2222	0.108337	-2.051	19.3641	0.0540459	Ruminococcus_E bromii	xtree_bac	Wastewater Treatment Plant	1	1
1282	fixed	NA	University Campus	-0.131617	0.0817763	-1.60948	25.3886	0.119877	Ruminococcus_E bromii	xtree_bac	University Campus	1	1
1283	fixed	NA	Dormitory	0.21299	0.0557957	3.81732	29.0338	0.000654523	Ruminococcus_E bromii	xtree_bac	Dormitory	0.30828	0.0300444
1284	fixed	NA	Hospital/Medical Campus	-0.0901576	0.116325	-0.775047	30.5737	0.444266	Ruminococcus_E bromii	xtree_bac	Hospital/Medical Campus	1	1
1285	fixed	NA	Primary/Secondary School	-0.0539408	0.0936905	-0.575734	71.6821	0.566598	Ruminococcus_E bromii	xtree_bac	Primary/Secondary School	1	1
1286	fixed	NA	POPSIZE	-2.58258e-07	1.34711026945287e-07	-1.91712	17.1969	0.0719896	Ruminococcus_E bromii	xtree_bac	Population served	1	1
1287	fixed	NA	sars_cov2_copies	-9.63643e-08	9.70147783917689e-08	-0.993295	740.773	0.32089	Ruminococcus_E bromii	xtree_bac	sars_cov2_copies	1	1
1288	fixed	NA	salinity	-0.00156035	0.00361405	-0.431746	339.361	0.6662	Ruminococcus_E bromii	xtree_bac	salinity	1	1
1289	fixed	NA	ph_field	0.105911	0.0350504	3.02167	332.817	0.00270872	Ruminococcus_E bromii	xtree_bac	ph_field	1	0.137609
1290	fixed	NA	dissolved_oxygen	0.0293776	0.0134038	2.19173	92.5625	0.0309081	Ruminococcus_E bromii	xtree_bac	dissolved_oxygen	1	0.558065
1291	fixed	NA	humidity	-0.00218144	0.0019793	-1.10213	1021.32	0.270666	Ruminococcus_E bromii	xtree_bac	humidity	1	1
1292	fixed	NA	specific_conductivity	5.1417907690638e-07	2.48811070124891e-06	0.206654	264.188	0.836439	Ruminococcus_E bromii	xtree_bac	specific_conductivity	1	1
1293	fixed	NA	turbidity	-0.000115929	0.000137683	-0.842001	1004.16	0.399988	Ruminococcus_E bromii	xtree_bac	turbidity	1	1
1294	fixed	NA	water_temp	-0.00442302	0.00950745	-0.465217	146.815	0.642466	Ruminococcus_E bromii	xtree_bac	water_temp	1	1
1295	fixed	NA	air_temp	-0.00886643	0.00498702	-1.7779	1137.83	0.0756871	Ruminococcus_E bromii	xtree_bac	air_temp	1	0.778186
1296	fixed	NA	BUILDINGSERVED	-0.00813863	0.00395152	-2.05962	14.1289	0.0583563	Ruminococcus_E bromii	xtree_bac	Buildings served	1	1
1297	fixed	NA	Wastewater Treatment Plant	-0.563421	0.282946	-1.99127	21.5024	0.0593072	Ruminococcus_E bromii_B	xtree_bac	Wastewater Treatment Plant	1	1
1298	fixed	NA	University Campus	-0.483665	0.206973	-2.33685	26.1015	0.0273907	Ruminococcus_E bromii_B	xtree_bac	University Campus	1	1
1299	fixed	NA	Dormitory	0.320217	0.157082	2.03853	23.8405	0.0527353	Ruminococcus_E bromii_B	xtree_bac	Dormitory	1	0.84885
1300	fixed	NA	Hospital/Medical Campus	-0.236158	0.292849	-0.806417	34.5119	0.425525	Ruminococcus_E bromii_B	xtree_bac	Hospital/Medical Campus	1	1
1301	fixed	NA	Primary/Secondary School	0.397334	0.214499	1.85239	46.896	0.0702704	Ruminococcus_E bromii_B	xtree_bac	Primary/Secondary School	1	1
1302	fixed	NA	POPSIZE	-8.43474e-07	3.54274400993215e-07	-2.38085	18.2406	0.0283662	Ruminococcus_E bromii_B	xtree_bac	Population served	1	1
1303	fixed	NA	sars_cov2_copies	1.61420237537351e-07	1.80091131287646e-07	0.896325	734.751	0.370373	Ruminococcus_E bromii_B	xtree_bac	sars_cov2_copies	1	1
1304	fixed	NA	salinity	-0.00143646	0.00671585	-0.213891	636.907	0.830701	Ruminococcus_E bromii_B	xtree_bac	salinity	1	1
1305	fixed	NA	ph_field	0.138683	0.0656918	2.11111	692.726	0.0351203	Ruminococcus_E bromii_B	xtree_bac	ph_field	1	0.710662
1306	fixed	NA	dissolved_oxygen	0.0714503	0.0255812	2.79308	143.819	0.00593212	Ruminococcus_E bromii_B	xtree_bac	dissolved_oxygen	1	0.181125
1307	fixed	NA	humidity	-0.00139248	0.00377345	-0.369021	1115.49	0.712182	Ruminococcus_E bromii_B	xtree_bac	humidity	1	1
1308	fixed	NA	specific_conductivity	-4.42637e-08	4.65607667684158e-06	-0.00950666	526.263	0.992418	Ruminococcus_E bromii_B	xtree_bac	specific_conductivity	1	1
1309	fixed	NA	turbidity	-0.000280803	0.000247568	-1.13425	1044.9	0.256952	Ruminococcus_E bromii_B	xtree_bac	turbidity	1	1
1310	fixed	NA	water_temp	-0.0287722	0.0182868	-1.57339	317.298	0.116626	Ruminococcus_E bromii_B	xtree_bac	water_temp	1	1
1311	fixed	NA	air_temp	-0.0131165	0.0094208	-1.39229	1143.95	0.164105	Ruminococcus_E bromii_B	xtree_bac	air_temp	1	1
1312	fixed	NA	BUILDINGSERVED	-0.0213583	0.00812625	-2.62831	14.8771	0.0190947	Ruminococcus_E bromii_B	xtree_bac	Buildings served	1	1
1313	fixed	NA	Wastewater Treatment Plant	-0.361359	0.156937	-2.30257	19.9185	0.0322225	Ruminococcus_E sp003526955	xtree_bac	Wastewater Treatment Plant	1	1
1314	fixed	NA	University Campus	-0.235483	0.118178	-1.99262	26.2399	0.0568005	Ruminococcus_E sp003526955	xtree_bac	University Campus	1	1
1315	fixed	NA	Dormitory	0.196475	0.0900563	2.18169	26.542	0.0381697	Ruminococcus_E sp003526955	xtree_bac	Dormitory	1	0.663038
1316	fixed	NA	Hospital/Medical Campus	0.0495451	0.170644	0.290341	31.4819	0.773459	Ruminococcus_E sp003526955	xtree_bac	Hospital/Medical Campus	1	1
1317	fixed	NA	Primary/Secondary School	0.115621	0.134501	0.859627	68.4829	0.392994	Ruminococcus_E sp003526955	xtree_bac	Primary/Secondary School	1	1
1318	fixed	NA	POPSIZE	-4.25535e-07	1.95539590075853e-07	-2.17621	17.5682	0.0434466	Ruminococcus_E sp003526955	xtree_bac	Population served	1	1
1319	fixed	NA	sars_cov2_copies	2.32971419564632e-07	1.34625607256003e-07	1.73051	740.64	0.0839551	Ruminococcus_E sp003526955	xtree_bac	sars_cov2_copies	1	1
1320	fixed	NA	salinity	-0.00345161	0.00493631	-0.699229	402.09	0.484813	Ruminococcus_E sp003526955	xtree_bac	salinity	1	1
1321	fixed	NA	ph_field	0.184909	0.0473657	3.90385	352.612	0.000113431	Ruminococcus_E sp003526955	xtree_bac	ph_field	0.0598918	0.0172606
1322	fixed	NA	dissolved_oxygen	0.0644795	0.0182229	3.53837	122.312	0.000569945	Ruminococcus_E sp003526955	xtree_bac	dissolved_oxygen	0.285542	0.0416959
1323	fixed	NA	humidity	-0.000545803	0.00279836	-0.195044	1045.34	0.845396	Ruminococcus_E sp003526955	xtree_bac	humidity	1	1
1324	fixed	NA	specific_conductivity	-9.87473e-07	3.40120392122286e-06	-0.29033	315.224	0.771754	Ruminococcus_E sp003526955	xtree_bac	specific_conductivity	1	1
1325	fixed	NA	turbidity	-0.000213726	0.000186619	-1.14526	1017.87	0.252372	Ruminococcus_E sp003526955	xtree_bac	turbidity	1	1
1326	fixed	NA	water_temp	-0.0347332	0.0134791	-2.57681	221.51	0.0106209	Ruminococcus_E sp003526955	xtree_bac	water_temp	1	0.480999
1327	fixed	NA	air_temp	-0.0235976	0.00701379	-3.36446	1141.13	0.000792417	Ruminococcus_E sp003526955	xtree_bac	air_temp	0.306665	0.0181597
1328	fixed	NA	BUILDINGSERVED	-0.00944061	0.00439996	-2.14561	12.8552	0.051594	Ruminococcus_E sp003526955	xtree_bac	Buildings served	1	1
1329	fixed	NA	Wastewater Treatment Plant	-0.239949	0.136398	-1.75918	24.9985	0.0907835	UBA1417 sp003531055	xtree_bac	Wastewater Treatment Plant	1	1
1330	fixed	NA	University Campus	-0.149829	0.0992666	-1.50936	28.8065	0.142099	UBA1417 sp003531055	xtree_bac	University Campus	1	1
1331	fixed	NA	Dormitory	0.271005	0.0679829	3.98637	35.0744	0.000323903	UBA1417 sp003531055	xtree_bac	Dormitory	0.158065	0.0187695
1332	fixed	NA	Hospital/Medical Campus	-0.112527	0.138313	-0.813566	36.2708	0.421203	UBA1417 sp003531055	xtree_bac	Hospital/Medical Campus	1	1
1333	fixed	NA	Primary/Secondary School	-0.122815	0.106577	-1.15235	65.6495	0.253354	UBA1417 sp003531055	xtree_bac	Primary/Secondary School	1	1
1334	fixed	NA	POPSIZE	-2.75525e-07	1.71855733093084e-07	-1.60324	21.1767	0.123694	UBA1417 sp003531055	xtree_bac	Population served	1	1
1335	fixed	NA	sars_cov2_copies	1.25594291825702e-07	1.02288192878773e-07	1.22785	738.023	0.219896	UBA1417 sp003531055	xtree_bac	sars_cov2_copies	1	1
1336	fixed	NA	salinity	-0.00370722	0.00393852	-0.941273	515.52	0.347006	UBA1417 sp003531055	xtree_bac	salinity	1	1
1337	fixed	NA	ph_field	0.0657285	0.0386488	1.70066	574.187	0.0895483	UBA1417 sp003531055	xtree_bac	ph_field	1	1
1338	fixed	NA	dissolved_oxygen	0.0608212	0.014625	4.1587	156.877	5.25320122504235e-05	UBA1417 sp003531055	xtree_bac	dissolved_oxygen	0.027947	0.0095163
1339	fixed	NA	humidity	-0.00172155	0.00207007	-0.831639	1081.64	0.405796	UBA1417 sp003531055	xtree_bac	humidity	1	1
1340	fixed	NA	specific_conductivity	-9.8457e-07	2.72093065723074e-06	-0.361851	411.249	0.71765	UBA1417 sp003531055	xtree_bac	specific_conductivity	1	1
1341	fixed	NA	turbidity	-0.00012377	0.000147146	-0.841133	1034.12	0.400468	UBA1417 sp003531055	xtree_bac	turbidity	1	1
1342	fixed	NA	water_temp	-0.0102097	0.0105412	-0.96855	238.201	0.333752	UBA1417 sp003531055	xtree_bac	water_temp	1	1
1343	fixed	NA	air_temp	-0.0114935	0.00523522	-2.19542	1143.11	0.0283339	UBA1417 sp003531055	xtree_bac	air_temp	1	0.335788
1344	fixed	NA	BUILDINGSERVED	-0.0102709	0.00490221	-2.09516	16.484	0.0519311	UBA1417 sp003531055	xtree_bac	Buildings served	1	1
1345	fixed	NA	Wastewater Treatment Plant	-0.195517	0.105654	-1.85054	20.8632	0.0784488	Agathobaculum butyriciproducens	xtree_bac	Wastewater Treatment Plant	1	1
1346	fixed	NA	University Campus	-0.136955	0.0767913	-1.78348	25.3524	0.0864861	Agathobaculum butyriciproducens	xtree_bac	University Campus	1	1
1347	fixed	NA	Dormitory	0.208532	0.0526975	3.95715	30.3821	0.000422412	Agathobaculum butyriciproducens	xtree_bac	Dormitory	0.203603	0.022633
1348	fixed	NA	Hospital/Medical Campus	-0.0656073	0.110477	-0.593855	31.5227	0.556847	Agathobaculum butyriciproducens	xtree_bac	Hospital/Medical Campus	1	1
1349	fixed	NA	Primary/Secondary School	-0.0749451	0.0868448	-0.862977	66.0365	0.391273	Agathobaculum butyriciproducens	xtree_bac	Primary/Secondary School	1	1
1350	fixed	NA	POPSIZE	-2.24254e-07	1.32108000884558e-07	-1.6975	18.1563	0.106676	Agathobaculum butyriciproducens	xtree_bac	Population served	1	1
1351	fixed	NA	sars_cov2_copies	-7.29983e-08	8.52500720088468e-08	-0.856285	741.227	0.392117	Agathobaculum butyriciproducens	xtree_bac	sars_cov2_copies	1	1
1352	fixed	NA	salinity	-1.32614e-05	0.00331153	-0.00400463	394.751	0.996807	Agathobaculum butyriciproducens	xtree_bac	salinity	1	1
1353	fixed	NA	ph_field	0.0628577	0.0323214	1.94477	401.065	0.0525014	Agathobaculum butyriciproducens	xtree_bac	ph_field	1	0.972988
1354	fixed	NA	dissolved_oxygen	0.037516	0.0120479	3.11389	95.381	0.00243789	Agathobaculum butyriciproducens	xtree_bac	dissolved_oxygen	1	0.0936789
1355	fixed	NA	humidity	-0.000569659	0.00178129	-0.319801	1050.38	0.749183	Agathobaculum butyriciproducens	xtree_bac	humidity	1	1
1356	fixed	NA	specific_conductivity	1.67737887619795e-06	2.28905125155196e-06	0.732783	319.673	0.464227	Agathobaculum butyriciproducens	xtree_bac	specific_conductivity	1	1
1357	fixed	NA	turbidity	-0.000121274	0.00012497	-0.970424	1017.24	0.332066	Agathobaculum butyriciproducens	xtree_bac	turbidity	1	1
1358	fixed	NA	water_temp	-0.00935484	0.0088301	-1.05943	177.47	0.290846	Agathobaculum butyriciproducens	xtree_bac	water_temp	1	1
1359	fixed	NA	air_temp	-0.0142653	0.00445953	-3.19883	1141.39	0.00141785	Agathobaculum butyriciproducens	xtree_bac	air_temp	0.513262	0.0282397
1360	fixed	NA	BUILDINGSERVED	-0.00774595	0.00365678	-2.11824	14.7452	0.0515684	Agathobaculum butyriciproducens	xtree_bac	Buildings served	1	1
1361	fixed	NA	Wastewater Treatment Plant	-0.184228	0.0754691	-2.44111	11.6567	0.0316313	CAG-448 sp003150135	xtree_bac	Wastewater Treatment Plant	1	1
1362	fixed	NA	University Campus	-0.0704247	0.0652232	-1.07975	16.8497	0.295467	CAG-448 sp003150135	xtree_bac	University Campus	1	1
1363	fixed	NA	Dormitory	0.108848	0.0493904	2.20383	19.3801	0.0398146	CAG-448 sp003150135	xtree_bac	Dormitory	1	0.679205
1364	fixed	NA	Hospital/Medical Campus	-0.0533017	0.0905387	-0.588717	19.2135	0.562909	CAG-448 sp003150135	xtree_bac	Hospital/Medical Campus	1	1
1365	fixed	NA	Primary/Secondary School	0.0357713	0.0758441	0.471643	65.0058	0.638761	CAG-448 sp003150135	xtree_bac	Primary/Secondary School	1	1
1366	fixed	NA	POPSIZE	-2.16136e-07	9.28017448095647e-08	-2.32901	10.7572	0.0404292	CAG-448 sp003150135	xtree_bac	Population served	1	1
1367	fixed	NA	sars_cov2_copies	-3.58371e-08	6.6715832843816e-08	-0.537161	732.599	0.59132	CAG-448 sp003150135	xtree_bac	sars_cov2_copies	1	1
1368	fixed	NA	salinity	0.00373763	0.00290853	1.28506	142.584	0.200855	CAG-448 sp003150135	xtree_bac	salinity	1	1
1369	fixed	NA	ph_field	0.0670848	0.0285671	2.34832	180.782	0.0199393	CAG-448 sp003150135	xtree_bac	ph_field	1	0.502339
1370	fixed	NA	dissolved_oxygen	0.0330384	0.0102351	3.22794	68.4204	0.00191555	CAG-448 sp003150135	xtree_bac	dissolved_oxygen	0.883069	0.0792081
1371	fixed	NA	humidity	-0.000702552	0.00172436	-0.407428	859.831	0.683795	CAG-448 sp003150135	xtree_bac	humidity	1	1
1372	fixed	NA	specific_conductivity	3.62555705997721e-06	1.97849258381922e-06	1.83248	109.001	0.069609	CAG-448 sp003150135	xtree_bac	specific_conductivity	1	1
1373	fixed	NA	turbidity	-0.000183551	0.000116039	-1.5818	891.679	0.11405	CAG-448 sp003150135	xtree_bac	turbidity	1	1
1374	fixed	NA	water_temp	-0.00521961	0.00750642	-0.695352	67.1133	0.489235	CAG-448 sp003150135	xtree_bac	water_temp	1	1
1375	fixed	NA	air_temp	-0.0119731	0.00436844	-2.74081	1119.42	0.00622642	CAG-448 sp003150135	xtree_bac	air_temp	1	0.0982845
1376	fixed	NA	BUILDINGSERVED	-0.00407382	0.00252214	-1.61523	13.1063	0.130068	CAG-448 sp003150135	xtree_bac	Buildings served	1	1
1377	fixed	NA	Wastewater Treatment Plant	-0.144686	0.0716771	-2.01858	15.2977	0.0614167	CAG-103 sp000432375	xtree_bac	Wastewater Treatment Plant	1	1
1378	fixed	NA	University Campus	-0.0971274	0.0548628	-1.77037	21.1644	0.0910705	CAG-103 sp000432375	xtree_bac	University Campus	1	1
1379	fixed	NA	Dormitory	0.115314	0.0407929	2.82681	24.0333	0.00932139	CAG-103 sp000432375	xtree_bac	Dormitory	1	0.221835
1380	fixed	NA	Hospital/Medical Campus	-0.0383613	0.079346	-0.483468	24.1575	0.633116	CAG-103 sp000432375	xtree_bac	Hospital/Medical Campus	1	1
1381	fixed	NA	Primary/Secondary School	0.0167764	0.065778	0.255046	71.4906	0.79942	CAG-103 sp000432375	xtree_bac	Primary/Secondary School	1	1
1382	fixed	NA	POPSIZE	-1.65422e-07	8.85454623129482e-08	-1.86822	13.9013	0.082953	CAG-103 sp000432375	xtree_bac	Population served	1	1
1383	fixed	NA	sars_cov2_copies	1.66564525424482e-08	6.85663596257166e-08	0.242925	741.75	0.808131	CAG-103 sp000432375	xtree_bac	sars_cov2_copies	1	1
1384	fixed	NA	salinity	0.00155056	0.00256936	0.60348	235.535	0.54677	CAG-103 sp000432375	xtree_bac	salinity	1	1
1385	fixed	NA	ph_field	0.0764974	0.024359	3.14041	172.835	0.00198486	CAG-103 sp000432375	xtree_bac	ph_field	0.964643	0.111168
1386	fixed	NA	dissolved_oxygen	0.0266593	0.00916523	2.90875	73.682	0.0047938	CAG-103 sp000432375	xtree_bac	dissolved_oxygen	1	0.157212
1387	fixed	NA	humidity	0.00119683	0.00146299	0.818068	942.79	0.413525	CAG-103 sp000432375	xtree_bac	humidity	1	1
1388	fixed	NA	specific_conductivity	2.74216795524284e-06	1.77119555956088e-06	1.5482	190.117	0.123237	CAG-103 sp000432375	xtree_bac	specific_conductivity	1	1
1389	fixed	NA	turbidity	-0.000154685	9.90751769406594e-05	-1.56129	963.622	0.118783	CAG-103 sp000432375	xtree_bac	turbidity	1	1
1390	fixed	NA	water_temp	-0.00903491	0.00682988	-1.32285	105.702	0.18874	CAG-103 sp000432375	xtree_bac	water_temp	1	1
1391	fixed	NA	air_temp	-0.0160689	0.00367377	-4.37394	1130.17	1.33289092935393e-05	CAG-103 sp000432375	xtree_bac	air_temp	0.00649118	0.000768271
1392	fixed	NA	BUILDINGSERVED	-0.00497155	0.00251464	-1.97704	13.5712	0.0687168	CAG-103 sp000432375	xtree_bac	Buildings served	1	1
1393	fixed	NA	Wastewater Treatment Plant	-0.187019	0.0969568	-1.92889	22.0684	0.0667045	CAG-170 sp000432135	xtree_bac	Wastewater Treatment Plant	1	1
1394	fixed	NA	University Campus	-0.0884878	0.0729142	-1.21359	26.83	0.235481	CAG-170 sp000432135	xtree_bac	University Campus	1	1
1395	fixed	NA	Dormitory	0.151689	0.0537906	2.81999	32.0095	0.00817531	CAG-170 sp000432135	xtree_bac	Dormitory	1	0.203271
1396	fixed	NA	Hospital/Medical Campus	-0.00955359	0.101198	-0.0944053	32.8453	0.925361	CAG-170 sp000432135	xtree_bac	Hospital/Medical Campus	1	1
1397	fixed	NA	Primary/Secondary School	-0.0656502	0.0786054	-0.835187	63.8622	0.406726	CAG-170 sp000432135	xtree_bac	Primary/Secondary School	1	1
1398	fixed	NA	POPSIZE	-2.1312e-07	1.21536980303774e-07	-1.75354	19.0174	0.0956136	CAG-170 sp000432135	xtree_bac	Population served	1	1
1399	fixed	NA	sars_cov2_copies	-5.5487e-08	7.09219915868591e-08	-0.782366	741.901	0.434249	CAG-170 sp000432135	xtree_bac	sars_cov2_copies	1	1
1400	fixed	NA	salinity	0.000239964	0.00288765	0.0830999	461.677	0.933808	CAG-170 sp000432135	xtree_bac	salinity	1	1
1401	fixed	NA	ph_field	0.0819908	0.0284684	2.88007	465.124	0.00415941	CAG-170 sp000432135	xtree_bac	ph_field	1	0.188372
1402	fixed	NA	dissolved_oxygen	0.0192628	0.0112324	1.71494	160.219	0.0882901	CAG-170 sp000432135	xtree_bac	dissolved_oxygen	1	1
1403	fixed	NA	humidity	0.000787674	0.00157681	0.499535	1066.63	0.617505	CAG-170 sp000432135	xtree_bac	humidity	1	1
1404	fixed	NA	specific_conductivity	1.89003884142054e-06	1.99402237265147e-06	0.947852	369.624	0.343824	CAG-170 sp000432135	xtree_bac	specific_conductivity	1	1
1405	fixed	NA	turbidity	-0.000142744	0.000109936	-1.29843	1025.88	0.194431	CAG-170 sp000432135	xtree_bac	turbidity	1	1
1406	fixed	NA	water_temp	-0.0164675	0.00794944	-2.07154	225.922	0.0394443	CAG-170 sp000432135	xtree_bac	water_temp	1	1
1407	fixed	NA	air_temp	-0.0142645	0.00393587	-3.62424	1142.5	0.000302558	CAG-170 sp000432135	xtree_bac	air_temp	0.126469	0.00852588
1408	fixed	NA	BUILDINGSERVED	-0.00651271	0.00354368	-1.83784	16.2544	0.084435	CAG-170 sp000432135	xtree_bac	Buildings served	1	1
1409	fixed	NA	Wastewater Treatment Plant	-0.189395	0.0960209	-1.97244	20.3294	0.0623163	DXTB01 sp019410105	xtree_bac	Wastewater Treatment Plant	1	1
1410	fixed	NA	University Campus	-0.118667	0.0707259	-1.67785	24.7794	0.105947	DXTB01 sp019410105	xtree_bac	University Campus	1	1
1411	fixed	NA	Dormitory	0.172939	0.0499735	3.46061	28.5967	0.00171237	DXTB01 sp019410105	xtree_bac	Dormitory	0.768856	0.0621867
1412	fixed	NA	Hospital/Medical Campus	-0.00974239	0.101049	-0.0964122	31.1736	0.92381	DXTB01 sp019410105	xtree_bac	Hospital/Medical Campus	1	1
1413	fixed	NA	Primary/Secondary School	-0.0678612	0.0781666	-0.868161	59.711	0.388782	DXTB01 sp019410105	xtree_bac	Primary/Secondary School	1	1
1414	fixed	NA	POPSIZE	-2.15862e-07	1.20410485925166e-07	-1.79271	17.5064	0.0903156	DXTB01 sp019410105	xtree_bac	Population served	1	1
1415	fixed	NA	sars_cov2_copies	1.31267426328041e-08	7.5069493263096e-08	0.174861	741.86	0.861236	DXTB01 sp019410105	xtree_bac	sars_cov2_copies	1	1
1416	fixed	NA	salinity	-0.000815163	0.00290138	-0.280957	435.214	0.778877	DXTB01 sp019410105	xtree_bac	salinity	1	1
1417	fixed	NA	ph_field	0.0711585	0.028238	2.51996	444.785	0.0120861	DXTB01 sp019410105	xtree_bac	ph_field	1	0.373804
1418	fixed	NA	dissolved_oxygen	0.0329087	0.0107322	3.06635	111.84	0.00271739	DXTB01 sp019410105	xtree_bac	dissolved_oxygen	1	0.102352
1419	fixed	NA	humidity	0.00134845	0.00156185	0.863367	1068.36	0.388129	DXTB01 sp019410105	xtree_bac	humidity	1	1
1420	fixed	NA	specific_conductivity	1.09173202827686e-06	2.00542227054293e-06	0.54439	349.871	0.58652	DXTB01 sp019410105	xtree_bac	specific_conductivity	1	1
1421	fixed	NA	turbidity	-0.000105083	0.000108865	-0.965258	1025.29	0.334643	DXTB01 sp019410105	xtree_bac	turbidity	1	1
1422	fixed	NA	water_temp	-0.0147411	0.00789635	-1.86682	217.775	0.0632702	DXTB01 sp019410105	xtree_bac	water_temp	1	1
1423	fixed	NA	air_temp	-0.0163988	0.00388816	-4.21762	1143.24	2.66405129583059e-05	DXTB01 sp019410105	xtree_bac	air_temp	0.012601	0.00126682
1424	fixed	NA	BUILDINGSERVED	-0.00690416	0.0031371	-2.20081	14.0493	0.0449686	DXTB01 sp019410105	xtree_bac	Buildings served	1	1
1425	fixed	NA	Wastewater Treatment Plant	-0.115369	0.135387	-0.85214	17.3599	0.405739	Dysosmobacter sp001916835	xtree_bac	Wastewater Treatment Plant	1	1
1426	fixed	NA	University Campus	-0.176379	0.0962875	-1.8318	21.1521	0.081102	Dysosmobacter sp001916835	xtree_bac	University Campus	1	1
1427	fixed	NA	Dormitory	0.218317	0.0658033	3.31772	25.5347	0.00272928	Dysosmobacter sp001916835	xtree_bac	Dormitory	1	0.0865226
1428	fixed	NA	Hospital/Medical Campus	0.00926204	0.136721	0.0677441	26.2411	0.946503	Dysosmobacter sp001916835	xtree_bac	Hospital/Medical Campus	1	1
1429	fixed	NA	Primary/Secondary School	-0.131156	0.104471	-1.25543	45.9869	0.215665	Dysosmobacter sp001916835	xtree_bac	Primary/Secondary School	1	1
1430	fixed	NA	POPSIZE	-2.67779e-07	1.60706693318057e-07	-1.66626	17.5388	0.113421	Dysosmobacter sp001916835	xtree_bac	Population served	1	1
1431	fixed	NA	sars_cov2_copies	-5.30735e-08	9.42873540935065e-08	-0.562891	740.919	0.573679	Dysosmobacter sp001916835	xtree_bac	sars_cov2_copies	1	1
1432	fixed	NA	salinity	-0.00180869	0.00381578	-0.474003	457.635	0.635724	Dysosmobacter sp001916835	xtree_bac	salinity	1	1
1433	fixed	NA	ph_field	0.0783365	0.037143	2.10905	462.746	0.0354766	Dysosmobacter sp001916835	xtree_bac	ph_field	1	0.711256
1434	fixed	NA	dissolved_oxygen	0.051821	0.0140306	3.69343	104.455	0.000353967	Dysosmobacter sp001916835	xtree_bac	dissolved_oxygen	0.180877	0.032061
1435	fixed	NA	humidity	0.000173924	0.0020166	0.0862459	1067.96	0.931287	Dysosmobacter sp001916835	xtree_bac	humidity	1	1
1436	fixed	NA	specific_conductivity	4.69357503990533e-07	2.64279210793657e-06	0.177599	360.975	0.859137	Dysosmobacter sp001916835	xtree_bac	specific_conductivity	1	1
1437	fixed	NA	turbidity	4.35036414763058e-06	0.000141814	0.0306765	1033.49	0.975533	Dysosmobacter sp001916835	xtree_bac	turbidity	1	1
1438	fixed	NA	water_temp	-0.014735	0.0104076	-1.41579	201.143	0.158384	Dysosmobacter sp001916835	xtree_bac	water_temp	1	1
1439	fixed	NA	air_temp	-0.0174088	0.00503011	-3.46092	1143.36	0.000558206	Dysosmobacter sp001916835	xtree_bac	air_temp	0.219933	0.0133555
1440	fixed	NA	BUILDINGSERVED	-0.00924818	0.00469564	-1.96953	13.483	0.0697917	Dysosmobacter sp001916835	xtree_bac	Buildings served	1	1
1441	fixed	NA	Wastewater Treatment Plant	-0.630828	0.352147	-1.79138	31.7602	0.0827669	Dysosmobacter welbionis	xtree_bac	Wastewater Treatment Plant	1	1
1442	fixed	NA	University Campus	-0.50824	0.248254	-2.04726	27.2928	0.0503698	Dysosmobacter welbionis	xtree_bac	University Campus	1	1
1443	fixed	NA	Dormitory	0.784849	0.146845	5.34476	29.8206	8.95684400755637e-06	Dysosmobacter welbionis	xtree_bac	Dormitory	0.00481878	0.00214935
1444	fixed	NA	Hospital/Medical Campus	0.1709	0.335222	0.509811	41.9284	0.612857	Dysosmobacter welbionis	xtree_bac	Hospital/Medical Campus	1	1
1445	fixed	NA	Primary/Secondary School	-0.559005	0.235922	-2.36944	40.6593	0.0226463	Dysosmobacter welbionis	xtree_bac	Primary/Secondary School	1	1
1446	fixed	NA	POPSIZE	-7.28366e-07	4.73881675451026e-07	-1.53702	22.1435	0.138456	Dysosmobacter welbionis	xtree_bac	Population served	1	1
1447	fixed	NA	sars_cov2_copies	2.26477628710816e-08	1.65269753644591e-07	0.137035	729.083	0.891041	Dysosmobacter welbionis	xtree_bac	sars_cov2_copies	1	1
1448	fixed	NA	salinity	-0.00206232	0.00671448	-0.307145	950.396	0.7588	Dysosmobacter welbionis	xtree_bac	salinity	1	1
1449	fixed	NA	ph_field	-0.0474202	0.0659069	-0.719503	985.832	0.472002	Dysosmobacter welbionis	xtree_bac	ph_field	1	1
1450	fixed	NA	dissolved_oxygen	0.0937852	0.0269528	3.4796	398.616	0.000557586	Dysosmobacter welbionis	xtree_bac	dissolved_oxygen	0.280466	0.0416959
1451	fixed	NA	humidity	-0.00864709	0.00340027	-2.54306	1143.34	0.0111195	Dysosmobacter welbionis	xtree_bac	humidity	1	1
1452	fixed	NA	specific_conductivity	-5.96707e-07	4.68914394941642e-06	-0.127253	883.521	0.898769	Dysosmobacter welbionis	xtree_bac	specific_conductivity	1	1
1453	fixed	NA	turbidity	0.000202781	0.000241329	0.840271	1053.03	0.400947	Dysosmobacter welbionis	xtree_bac	turbidity	1	1
1454	fixed	NA	water_temp	-0.0435647	0.018698	-2.32991	612.071	0.0201353	Dysosmobacter welbionis	xtree_bac	water_temp	1	0.736525
1455	fixed	NA	air_temp	-0.0147773	0.00847366	-1.74391	1138.56	0.0814443	Dysosmobacter welbionis	xtree_bac	air_temp	1	0.830645
1456	fixed	NA	BUILDINGSERVED	-0.0328569	0.0117333	-2.80032	13.4126	0.0146526	Dysosmobacter welbionis	xtree_bac	Buildings served	1	1
1457	fixed	NA	Wastewater Treatment Plant	-0.550831	0.343252	-1.60474	26.782	0.12028	ER4 sp000765235	xtree_bac	Wastewater Treatment Plant	1	1
1458	fixed	NA	University Campus	-0.434184	0.245555	-1.76817	21.1013	0.0914888	ER4 sp000765235	xtree_bac	University Campus	1	1
1459	fixed	NA	Dormitory	0.682754	0.15174	4.49949	20.4304	0.000209022	ER4 sp000765235	xtree_bac	Dormitory	0.103675	0.0139502
1460	fixed	NA	Hospital/Medical Campus	-0.00225198	0.32121	-0.00701091	33.6758	0.994448	ER4 sp000765235	xtree_bac	Hospital/Medical Campus	1	1
1461	fixed	NA	Primary/Secondary School	-0.461764	0.229466	-2.01234	28.3195	0.0537819	ER4 sp000765235	xtree_bac	Primary/Secondary School	1	1
1462	fixed	NA	POPSIZE	-6.25739e-07	4.75983964907404e-07	-1.31462	17.7082	0.20541	ER4 sp000765235	xtree_bac	Population served	1	1
1463	fixed	NA	sars_cov2_copies	-1.20179e-07	1.39845953082238e-07	-0.859369	720.803	0.390423	ER4 sp000765235	xtree_bac	sars_cov2_copies	1	1
1464	fixed	NA	salinity	-0.00234641	0.00583458	-0.402156	1003.79	0.687655	ER4 sp000765235	xtree_bac	salinity	1	1
1465	fixed	NA	ph_field	-0.0217774	0.0572274	-0.380542	1011.1	0.703623	ER4 sp000765235	xtree_bac	ph_field	1	1
1466	fixed	NA	dissolved_oxygen	0.0585208	0.0241105	2.42719	585.386	0.0155171	ER4 sp000765235	xtree_bac	dissolved_oxygen	1	0.336028
1467	fixed	NA	humidity	-0.00767454	0.0029448	-2.60614	1143.48	0.00927602	ER4 sp000765235	xtree_bac	humidity	1	1
1468	fixed	NA	specific_conductivity	-5.02946e-07	4.08331179252604e-06	-0.123171	957.912	0.901997	ER4 sp000765235	xtree_bac	specific_conductivity	1	1
1469	fixed	NA	turbidity	0.000106665	0.000208412	0.511801	1048.31	0.608898	ER4 sp000765235	xtree_bac	turbidity	1	1
1470	fixed	NA	water_temp	-0.0510993	0.0163854	-3.11858	677.423	0.00189424	ER4 sp000765235	xtree_bac	water_temp	0.956592	0.150127
1471	fixed	NA	air_temp	-0.0163542	0.00730714	-2.23811	1132.64	0.0254074	ER4 sp000765235	xtree_bac	air_temp	1	0.30684
1472	fixed	NA	BUILDINGSERVED	-0.0284136	0.0139747	-2.03321	10.6157	0.067803	ER4 sp000765235	xtree_bac	Buildings served	1	1
1473	fixed	NA	Wastewater Treatment Plant	-0.252506	0.153198	-1.64824	18.3985	0.116275	ER4 sp900317525	xtree_bac	Wastewater Treatment Plant	1	1
1474	fixed	NA	University Campus	-0.167036	0.109899	-1.5199	19.3405	0.144716	ER4 sp900317525	xtree_bac	University Campus	1	1
1475	fixed	NA	Dormitory	0.278543	0.0759877	3.66564	22.8853	0.00129337	ER4 sp900317525	xtree_bac	Dormitory	0.59107	0.0512525
1476	fixed	NA	Hospital/Medical Campus	-0.0932463	0.152536	-0.611305	26.9613	0.546118	ER4 sp900317525	xtree_bac	Hospital/Medical Campus	1	1
1477	fixed	NA	Primary/Secondary School	-0.136618	0.113325	-1.20553	36.3442	0.235787	ER4 sp900317525	xtree_bac	Primary/Secondary School	1	1
1478	fixed	NA	POPSIZE	-2.85255e-07	1.97139675164034e-07	-1.44697	14.598	0.169038	ER4 sp900317525	xtree_bac	Population served	1	1
1479	fixed	NA	sars_cov2_copies	-8.5224e-08	9.60023495969127e-08	-0.887728	741.571	0.374975	ER4 sp900317525	xtree_bac	sars_cov2_copies	1	1
1480	fixed	NA	salinity	0.000390828	0.00381895	0.102339	661.752	0.918518	ER4 sp900317525	xtree_bac	salinity	1	1
1481	fixed	NA	ph_field	0.0527387	0.0374313	1.40895	731.377	0.159276	ER4 sp900317525	xtree_bac	ph_field	1	1
1482	fixed	NA	dissolved_oxygen	0.059196	0.014565	4.06425	142.975	7.91897310812093e-05	ER4 sp900317525	xtree_bac	dissolved_oxygen	0.0418914	0.0125522
1483	fixed	NA	humidity	-0.000581211	0.00199023	-0.292032	1103.92	0.770317	ER4 sp900317525	xtree_bac	humidity	1	1
1484	fixed	NA	specific_conductivity	2.17769801757278e-06	2.65899681592774e-06	0.818992	566.849	0.413135	ER4 sp900317525	xtree_bac	specific_conductivity	1	1
1485	fixed	NA	turbidity	-8.07192e-05	0.000139476	-0.578731	1050.39	0.562895	ER4 sp900317525	xtree_bac	turbidity	1	1
1486	fixed	NA	water_temp	-0.0369129	0.0105159	-3.51021	388.166	0.000500318	ER4 sp900317525	xtree_bac	water_temp	0.261666	0.0634437
1487	fixed	NA	air_temp	-0.0211811	0.00492779	-4.2983	1143.99	1.86754618156276e-05	ER4 sp900317525	xtree_bac	air_temp	0.00896422	0.000973222
1488	fixed	NA	BUILDINGSERVED	-0.0107062	0.00600956	-1.78154	9.92502	0.105392	ER4 sp900317525	xtree_bac	Buildings served	1	1
1489	fixed	NA	Wastewater Treatment Plant	-0.182274	0.0910164	-2.00265	18.6091	0.0600027	Evtepia gabavorous	xtree_bac	Wastewater Treatment Plant	1	1
1490	fixed	NA	University Campus	-0.106294	0.0687572	-1.54593	24.131	0.135136	Evtepia gabavorous	xtree_bac	University Campus	1	1
1491	fixed	NA	Dormitory	0.150929	0.0500008	3.01853	28.2667	0.00533379	Evtepia gabavorous	xtree_bac	Dormitory	1	0.147035
1492	fixed	NA	Hospital/Medical Campus	-0.0515745	0.0976855	-0.527965	28.7478	0.601576	Evtepia gabavorous	xtree_bac	Hospital/Medical Campus	1	1
1493	fixed	NA	Primary/Secondary School	-0.0156534	0.0782586	-0.200022	65.6517	0.842082	Evtepia gabavorous	xtree_bac	Primary/Secondary School	1	1
1494	fixed	NA	POPSIZE	-2.09838e-07	1.1325210950611e-07	-1.85284	16.4738	0.0819069	Evtepia gabavorous	xtree_bac	Population served	1	1
1495	fixed	NA	sars_cov2_copies	-5.0749e-08	7.22610121238315e-08	-0.702301	740.681	0.482712	Evtepia gabavorous	xtree_bac	sars_cov2_copies	1	1
1496	fixed	NA	salinity	-0.000687368	0.00298581	-0.230211	348.77	0.818063	Evtepia gabavorous	xtree_bac	salinity	1	1
1497	fixed	NA	ph_field	0.0924629	0.0287219	3.21925	299.987	0.00142617	Evtepia gabavorous	xtree_bac	ph_field	0.703103	0.0904241
1498	fixed	NA	dissolved_oxygen	0.0282901	0.0110274	2.56543	98.6388	0.0118104	Evtepia gabavorous	xtree_bac	dissolved_oxygen	1	0.282572
1499	fixed	NA	humidity	-0.00100484	0.00164499	-0.610847	1018.34	0.541437	Evtepia gabavorous	xtree_bac	humidity	1	1
1500	fixed	NA	specific_conductivity	1.19781069238076e-06	2.05771654790942e-06	0.582107	273.49	0.560974	Evtepia gabavorous	xtree_bac	specific_conductivity	1	1
1501	fixed	NA	turbidity	-0.000155005	0.000113174	-1.36963	1007.03	0.171109	Evtepia gabavorous	xtree_bac	turbidity	1	1
1502	fixed	NA	water_temp	-0.0069122	0.00793114	-0.871526	155.835	0.384808	Evtepia gabavorous	xtree_bac	water_temp	1	1
1503	fixed	NA	air_temp	-0.0116192	0.00413128	-2.8125	1139.25	0.00500024	Evtepia gabavorous	xtree_bac	air_temp	1	0.0819911
1504	fixed	NA	BUILDINGSERVED	-0.00570403	0.00314577	-1.81324	13.9879	0.0913033	Evtepia gabavorous	xtree_bac	Buildings served	1	1
1505	fixed	NA	Wastewater Treatment Plant	-0.315686	0.17175	-1.83806	25.0508	0.0779418	Flavonifractor plautii	xtree_bac	Wastewater Treatment Plant	1	1
1506	fixed	NA	University Campus	-0.255268	0.120356	-2.12094	27.1301	0.0432109	Flavonifractor plautii	xtree_bac	University Campus	1	1
1507	fixed	NA	Dormitory	0.37647	0.0809138	4.65273	33.462	4.97501999092751e-05	Flavonifractor plautii	xtree_bac	Dormitory	0.0259199	0.00591437
1508	fixed	NA	Hospital/Medical Campus	-0.0417581	0.173913	-0.24011	36.3744	0.811593	Flavonifractor plautii	xtree_bac	Hospital/Medical Campus	1	1
1509	fixed	NA	Primary/Secondary School	-0.206237	0.129571	-1.59169	57.9192	0.116898	Flavonifractor plautii	xtree_bac	Primary/Secondary School	1	1
1510	fixed	NA	POPSIZE	-3.64574e-07	2.18235908835281e-07	-1.67055	20.6208	0.10992	Flavonifractor plautii	xtree_bac	Population served	1	1
1511	fixed	NA	sars_cov2_copies	-5.93525e-09	1.16744235554609e-07	-0.0508397	735.949	0.959467	Flavonifractor plautii	xtree_bac	sars_cov2_copies	1	1
1512	fixed	NA	salinity	-0.00289021	0.00462025	-0.625552	591.038	0.53185	Flavonifractor plautii	xtree_bac	salinity	1	1
1513	fixed	NA	ph_field	0.0115969	0.0456612	0.253976	731.812	0.799585	Flavonifractor plautii	xtree_bac	ph_field	1	1
1514	fixed	NA	dissolved_oxygen	0.0583375	0.0174087	3.35105	150.628	0.00101776	Flavonifractor plautii	xtree_bac	dissolved_oxygen	0.496665	0.0571912
1515	fixed	NA	humidity	-0.00220961	0.00241031	-0.916733	1101.14	0.359483	Flavonifractor plautii	xtree_bac	humidity	1	1
1516	fixed	NA	specific_conductivity	-4.53035e-07	3.20290078288412e-06	-0.141445	485.491	0.887577	Flavonifractor plautii	xtree_bac	specific_conductivity	1	1
1517	fixed	NA	turbidity	0.00014098	0.000171006	0.824416	1044.21	0.409891	Flavonifractor plautii	xtree_bac	turbidity	1	1
1518	fixed	NA	water_temp	-0.0171265	0.0124193	-1.37902	287.286	0.16896	Flavonifractor plautii	xtree_bac	water_temp	1	1
1519	fixed	NA	air_temp	-0.019296	0.00600761	-3.21192	1143.98	0.00135524	Flavonifractor plautii	xtree_bac	air_temp	0.494662	0.0274234
1520	fixed	NA	BUILDINGSERVED	-0.0159049	0.00588482	-2.7027	15.1674	0.0162481	Flavonifractor plautii	xtree_bac	Buildings served	1	1
1521	fixed	NA	Wastewater Treatment Plant	-0.192747	0.0993134	-1.9408	19.9691	0.0665322	Lawsonibacter asaccharolyticus	xtree_bac	Wastewater Treatment Plant	1	1
1522	fixed	NA	University Campus	-0.116251	0.0741908	-1.56692	25.3972	0.129509	Lawsonibacter asaccharolyticus	xtree_bac	University Campus	1	1
1523	fixed	NA	Dormitory	0.151363	0.0558512	2.71011	29.705	0.01106	Lawsonibacter asaccharolyticus	xtree_bac	Dormitory	1	0.256551
1524	fixed	NA	Hospital/Medical Campus	0.0638112	0.104872	0.608465	30.3748	0.547403	Lawsonibacter asaccharolyticus	xtree_bac	Hospital/Medical Campus	1	1
1525	fixed	NA	Primary/Secondary School	-0.0717195	0.0846339	-0.847408	72.9649	0.399539	Lawsonibacter asaccharolyticus	xtree_bac	Primary/Secondary School	1	1
1526	fixed	NA	POPSIZE	-2.22403e-07	1.23585995525704e-07	-1.79958	17.6748	0.0890224	Lawsonibacter asaccharolyticus	xtree_bac	Population served	1	1
1527	fixed	NA	sars_cov2_copies	-1.61224e-08	9.21979561013764e-08	-0.174867	741.716	0.861232	Lawsonibacter asaccharolyticus	xtree_bac	sars_cov2_copies	1	1
1528	fixed	NA	salinity	-0.00112302	0.00329369	-0.340961	333.182	0.733348	Lawsonibacter asaccharolyticus	xtree_bac	salinity	1	1
1529	fixed	NA	ph_field	0.0976247	0.0319763	3.05304	342.232	0.00244279	Lawsonibacter asaccharolyticus	xtree_bac	ph_field	1	0.130062
1530	fixed	NA	dissolved_oxygen	0.0385361	0.0120494	3.19817	103.843	0.0018338	Lawsonibacter asaccharolyticus	xtree_bac	dissolved_oxygen	0.850967	0.0780895
1531	fixed	NA	humidity	0.000261437	0.00179037	0.146024	1032.67	0.883931	Lawsonibacter asaccharolyticus	xtree_bac	humidity	1	1
1532	fixed	NA	specific_conductivity	8.17308786439547e-07	2.26609256846419e-06	0.360669	259.651	0.71864	Lawsonibacter asaccharolyticus	xtree_bac	specific_conductivity	1	1
1533	fixed	NA	turbidity	-8.15667e-05	0.00012575	-0.648641	1001.75	0.516719	Lawsonibacter asaccharolyticus	xtree_bac	turbidity	1	1
1534	fixed	NA	water_temp	-0.0159139	0.0088889	-1.79032	166.348	0.0752217	Lawsonibacter asaccharolyticus	xtree_bac	water_temp	1	1
1535	fixed	NA	air_temp	-0.0172582	0.0044825	-3.85012	1140.92	0.000124615	Lawsonibacter asaccharolyticus	xtree_bac	air_temp	0.0549168	0.00419523
1536	fixed	NA	BUILDINGSERVED	-0.00675292	0.0034792	-1.94094	14.4034	0.0720942	Lawsonibacter asaccharolyticus	xtree_bac	Buildings served	1	1
1537	fixed	NA	Wastewater Treatment Plant	-0.284128	0.173312	-1.6394	27.9145	0.112353	Lawsonibacter sp900066825	xtree_bac	Wastewater Treatment Plant	1	1
1538	fixed	NA	University Campus	-0.2213	0.121857	-1.81606	28.9315	0.0797385	Lawsonibacter sp900066825	xtree_bac	University Campus	1	1
1539	fixed	NA	Dormitory	0.326455	0.0842366	3.87545	34.0245	0.000461673	Lawsonibacter sp900066825	xtree_bac	Dormitory	0.222065	0.024393
1540	fixed	NA	Hospital/Medical Campus	-0.0126222	0.171867	-0.0734414	39.6043	0.941825	Lawsonibacter sp900066825	xtree_bac	Hospital/Medical Campus	1	1
1541	fixed	NA	Primary/Secondary School	-0.170526	0.12759	-1.33651	56.4954	0.18674	Lawsonibacter sp900066825	xtree_bac	Primary/Secondary School	1	1
1542	fixed	NA	POPSIZE	-3.24165e-07	2.21680404101449e-07	-1.46231	22.4837	0.157495	Lawsonibacter sp900066825	xtree_bac	Population served	1	1
1543	fixed	NA	sars_cov2_copies	7.87487385061816e-09	1.12105120194515e-07	0.0702454	737.252	0.944017	Lawsonibacter sp900066825	xtree_bac	sars_cov2_copies	1	1
1544	fixed	NA	salinity	-0.00207629	0.00440472	-0.471377	678.937	0.637523	Lawsonibacter sp900066825	xtree_bac	salinity	1	1
1545	fixed	NA	ph_field	0.0226888	0.0433764	0.523068	784.584	0.601075	Lawsonibacter sp900066825	xtree_bac	ph_field	1	1
1546	fixed	NA	dissolved_oxygen	0.056426	0.0169791	3.32326	215.737	0.00104514	Lawsonibacter sp900066825	xtree_bac	dissolved_oxygen	0.507937	0.0571912
1547	fixed	NA	humidity	0.000108219	0.00228511	0.0473582	1115.35	0.962236	Lawsonibacter sp900066825	xtree_bac	humidity	1	1
1548	fixed	NA	specific_conductivity	2.72025481268447e-07	3.0585965867285e-06	0.088938	574.14	0.929162	Lawsonibacter sp900066825	xtree_bac	specific_conductivity	1	1
1549	fixed	NA	turbidity	-0.000115417	0.000161935	-0.712737	1048.18	0.476167	Lawsonibacter sp900066825	xtree_bac	turbidity	1	1
1550	fixed	NA	water_temp	-0.0076358	0.0118276	-0.64559	315.506	0.519014	Lawsonibacter sp900066825	xtree_bac	water_temp	1	1
1551	fixed	NA	air_temp	-0.00855907	0.00570405	-1.50053	1143.97	0.133754	Lawsonibacter sp900066825	xtree_bac	air_temp	1	1
1552	fixed	NA	BUILDINGSERVED	-0.0141418	0.00624076	-2.26603	15.5572	0.0381014	Lawsonibacter sp900066825	xtree_bac	Buildings served	1	1
1553	fixed	NA	Wastewater Treatment Plant	-0.262342	0.167844	-1.56301	28.153	0.129224	Pseudoscilispira sp018369915	xtree_bac	Wastewater Treatment Plant	1	1
1554	fixed	NA	University Campus	-0.212005	0.117706	-1.80115	29.1518	0.0820333	Pseudoscilispira sp018369915	xtree_bac	University Campus	1	1
1555	fixed	NA	Dormitory	0.331108	0.0789396	4.19445	32.5007	0.000197543	Pseudoscilispira sp018369915	xtree_bac	Dormitory	0.0983767	0.0136635
1556	fixed	NA	Hospital/Medical Campus	-0.101738	0.165324	-0.615384	39.6198	0.54182	Pseudoscilispira sp018369915	xtree_bac	Hospital/Medical Campus	1	1
1557	fixed	NA	Primary/Secondary School	-0.146463	0.123825	-1.18282	56.8434	0.241803	Pseudoscilispira sp018369915	xtree_bac	Primary/Secondary School	1	1
1558	fixed	NA	POPSIZE	-2.97737e-07	2.14564623835128e-07	-1.38764	22.725	0.178706	Pseudoscilispira sp018369915	xtree_bac	Population served	1	1
1559	fixed	NA	sars_cov2_copies	-6.47835e-08	1.09332310431891e-07	-0.592538	740.757	0.553671	Pseudoscilispira sp018369915	xtree_bac	sars_cov2_copies	1	1
1560	fixed	NA	salinity	-0.000362388	0.00428548	-0.0845618	674.889	0.932635	Pseudoscilispira sp018369915	xtree_bac	salinity	1	1
1561	fixed	NA	ph_field	0.0549272	0.0420137	1.30736	736.135	0.191497	Pseudoscilispira sp018369915	xtree_bac	ph_field	1	1
1562	fixed	NA	dissolved_oxygen	0.0409171	0.0168346	2.43054	272.075	0.0157231	Pseudoscilispira sp018369915	xtree_bac	dissolved_oxygen	1	0.336032
1563	fixed	NA	humidity	-9.54652e-05	0.00224083	-0.0426025	1115.75	0.966026	Pseudoscilispira sp018369915	xtree_bac	humidity	1	1
1564	fixed	NA	specific_conductivity	1.55665654273901e-06	2.97704018401912e-06	0.522887	575.607	0.601254	Pseudoscilispira sp018369915	xtree_bac	specific_conductivity	1	1
1565	fixed	NA	turbidity	-0.000233449	0.000157454	-1.48265	1047.55	0.138468	Pseudoscilispira sp018369915	xtree_bac	turbidity	1	1
1566	fixed	NA	water_temp	0.00415151	0.0115083	0.360741	298.904	0.718548	Pseudoscilispira sp018369915	xtree_bac	water_temp	1	1
1567	fixed	NA	air_temp	-0.00880691	0.00559323	-1.57457	1143.98	0.115633	Pseudoscilispira sp018369915	xtree_bac	air_temp	1	1
1568	fixed	NA	BUILDINGSERVED	-0.0113026	0.00555671	-2.03404	16.2709	0.0585862	Pseudoscilispira sp018369915	xtree_bac	Buildings served	1	1
1569	fixed	NA	Wastewater Treatment Plant	-0.15699	0.0790549	-1.98584	14.8944	0.0657761	Vescimonas coprocola	xtree_bac	Wastewater Treatment Plant	1	1
1570	fixed	NA	University Campus	-0.0604542	0.0623785	-0.969151	21.2922	0.343351	Vescimonas coprocola	xtree_bac	University Campus	1	1
1571	fixed	NA	Dormitory	0.102305	0.0468001	2.186	23.707	0.0389316	Vescimonas coprocola	xtree_bac	Dormitory	1	0.673198
1572	fixed	NA	Hospital/Medical Campus	0.0129547	0.0868014	0.149245	25.2323	0.882547	Vescimonas coprocola	xtree_bac	Hospital/Medical Campus	1	1
1573	fixed	NA	Primary/Secondary School	-0.0340111	0.0703581	-0.483399	64.1703	0.630458	Vescimonas coprocola	xtree_bac	Primary/Secondary School	1	1
1574	fixed	NA	POPSIZE	-1.80302e-07	9.80667176428855e-08	-1.83857	13.3553	0.0883162	Vescimonas coprocola	xtree_bac	Population served	1	1
1575	fixed	NA	sars_cov2_copies	3.53648404702854e-08	7.00605183256989e-08	0.504776	739.172	0.613867	Vescimonas coprocola	xtree_bac	sars_cov2_copies	1	1
1576	fixed	NA	salinity	-0.000655987	0.00275326	-0.238258	262.721	0.811867	Vescimonas coprocola	xtree_bac	salinity	1	1
1577	fixed	NA	ph_field	0.106193	0.0263495	4.03019	228.716	7.59082062735686e-05	Vescimonas coprocola	xtree_bac	ph_field	0.0404591	0.0137554
1578	fixed	NA	dissolved_oxygen	0.0337392	0.010114	3.33587	87.8456	0.00124744	Vescimonas coprocola	xtree_bac	dissolved_oxygen	0.59378	0.0608473
1579	fixed	NA	humidity	-5.53859e-06	0.00151326	-0.00366005	979.94	0.99708	Vescimonas coprocola	xtree_bac	humidity	1	1
1580	fixed	NA	specific_conductivity	1.13840748148413e-06	1.89337981006785e-06	0.601257	207.601	0.548325	Vescimonas coprocola	xtree_bac	specific_conductivity	1	1
1581	fixed	NA	turbidity	2.72238898940972e-05	0.000105768	0.257393	977.501	0.79693	Vescimonas coprocola	xtree_bac	turbidity	1	1
1582	fixed	NA	water_temp	-0.0136343	0.00745312	-1.82934	133.398	0.069582	Vescimonas coprocola	xtree_bac	water_temp	1	1
1583	fixed	NA	air_temp	-0.0161044	0.00379097	-4.24809	1137.29	2.33217091765635e-05	Vescimonas coprocola	xtree_bac	air_temp	0.0110778	0.00113744
1584	fixed	NA	BUILDINGSERVED	-0.00355041	0.00297702	-1.1926	11.748	0.256556	Vescimonas coprocola	xtree_bac	Buildings served	1	1
1585	fixed	NA	Wastewater Treatment Plant	-0.174669	0.0868137	-2.01199	15.4454	0.0620005	Vescimonas sp000435555	xtree_bac	Wastewater Treatment Plant	1	1
1586	fixed	NA	University Campus	-0.0954901	0.0662158	-1.4421	20.1631	0.164627	Vescimonas sp000435555	xtree_bac	University Campus	1	1
1587	fixed	NA	Dormitory	0.133716	0.0507384	2.63539	23.8593	0.0145336	Vescimonas sp000435555	xtree_bac	Dormitory	1	0.317801
1588	fixed	NA	Hospital/Medical Campus	0.0276949	0.091696	0.30203	23.4367	0.765293	Vescimonas sp000435555	xtree_bac	Hospital/Medical Campus	1	1
1589	fixed	NA	Primary/Secondary School	-0.0543062	0.0721802	-0.75237	47.7558	0.455521	Vescimonas sp000435555	xtree_bac	Primary/Secondary School	1	1
1590	fixed	NA	POPSIZE	-1.98858e-07	1.08749265011636e-07	-1.8286	13.3608	0.0898654	Vescimonas sp000435555	xtree_bac	Population served	1	1
1591	fixed	NA	sars_cov2_copies	-4.73258e-08	6.64332237000308e-08	-0.712381	741.207	0.476453	Vescimonas sp000435555	xtree_bac	sars_cov2_copies	1	1
1592	fixed	NA	salinity	3.34402871810454e-05	0.00268552	0.0124521	374.868	0.990072	Vescimonas sp000435555	xtree_bac	salinity	1	1
1593	fixed	NA	ph_field	0.0762005	0.0261118	2.91824	379.806	0.00372959	Vescimonas sp000435555	xtree_bac	ph_field	1	0.173026
1594	fixed	NA	dissolved_oxygen	0.0270281	0.0100779	2.68191	107	0.00848119	Vescimonas sp000435555	xtree_bac	dissolved_oxygen	1	0.228824
1595	fixed	NA	humidity	-0.000478992	0.00144785	-0.33083	1026.49	0.74084	Vescimonas sp000435555	xtree_bac	humidity	1	1
1596	fixed	NA	specific_conductivity	1.82989399740399e-06	1.85848121400657e-06	0.984618	303.145	0.325597	Vescimonas sp000435555	xtree_bac	specific_conductivity	1	1
1597	fixed	NA	turbidity	-0.000108698	0.000100711	-1.0793	1018.73	0.280708	Vescimonas sp000435555	xtree_bac	turbidity	1	1
1598	fixed	NA	water_temp	-0.0187016	0.00733733	-2.54883	218.643	0.011494	Vescimonas sp000435555	xtree_bac	water_temp	1	0.491299
1599	fixed	NA	air_temp	-0.0155968	0.00360639	-4.32477	1141.83	1.66028430251733e-05	Vescimonas sp000435555	xtree_bac	air_temp	0.00800257	0.000889585
1600	fixed	NA	BUILDINGSERVED	-0.00524191	0.00320576	-1.63515	11.8134	0.128362	Vescimonas sp000435555	xtree_bac	Buildings served	1	1
1601	fixed	NA	Wastewater Treatment Plant	-0.186592	0.0859177	-2.17176	12.4971	0.0497728	Vescimonas sp000435975	xtree_bac	Wastewater Treatment Plant	1	1
1602	fixed	NA	University Campus	-0.109104	0.067025	-1.62781	16.6131	0.122379	Vescimonas sp000435975	xtree_bac	University Campus	1	1
1603	fixed	NA	Dormitory	0.175542	0.0472113	3.71821	21.6226	0.0012236	Vescimonas sp000435975	xtree_bac	Dormitory	0.562858	0.050052
1604	fixed	NA	Hospital/Medical Campus	-0.0618864	0.0951276	-0.650562	19.3981	0.522961	Vescimonas sp000435975	xtree_bac	Hospital/Medical Campus	1	1
1605	fixed	NA	Primary/Secondary School	-0.06939	0.0741562	-0.935728	39.7188	0.355068	Vescimonas sp000435975	xtree_bac	Primary/Secondary School	1	1
1606	fixed	NA	POPSIZE	-2.1438e-07	1.07348104033685e-07	-1.99705	10.8724	0.0714654	Vescimonas sp000435975	xtree_bac	Population served	1	1
1607	fixed	NA	sars_cov2_copies	-1.35893e-08	6.49407788902492e-08	-0.209257	741.944	0.834305	Vescimonas sp000435975	xtree_bac	sars_cov2_copies	1	1
1608	fixed	NA	salinity	0.000287195	0.00279086	0.102906	310.352	0.918104	Vescimonas sp000435975	xtree_bac	salinity	1	1
1609	fixed	NA	ph_field	0.0633107	0.0270064	2.34428	294.166	0.019729	Vescimonas sp000435975	xtree_bac	ph_field	1	0.502339
1610	fixed	NA	dissolved_oxygen	0.041383	0.00950717	4.35282	65.3468	4.83117435043297e-05	Vescimonas sp000435975	xtree_bac	dissolved_oxygen	0.0257502	0.00918938
1611	fixed	NA	humidity	-0.000806917	0.00149877	-0.538386	988.679	0.590432	Vescimonas sp000435975	xtree_bac	humidity	1	1
1612	fixed	NA	specific_conductivity	1.87853963349356e-06	1.93157050603535e-06	0.972545	241.871	0.331751	Vescimonas sp000435975	xtree_bac	specific_conductivity	1	1
1613	fixed	NA	turbidity	-0.000145242	0.000104581	-1.3888	1008.87	0.1652	Vescimonas sp000435975	xtree_bac	turbidity	1	1
1614	fixed	NA	water_temp	-0.0205416	0.00772498	-2.65912	185.112	0.00852113	Vescimonas sp000435975	xtree_bac	water_temp	1	0.400199
1615	fixed	NA	air_temp	-0.0187263	0.00372834	-5.02269	1140.51	5.90967163309846e-07	Vescimonas sp000435975	xtree_bac	air_temp	0.000308485	7.25212296910002e-05
1616	fixed	NA	BUILDINGSERVED	-0.00647299	0.00300656	-2.15296	10.7839	0.0548493	Vescimonas sp000435975	xtree_bac	Buildings served	1	1
1617	fixed	NA	Wastewater Treatment Plant	-0.142429	0.127842	-1.11411	19.0257	0.27911	Vescimonas sp001916855	xtree_bac	Wastewater Treatment Plant	1	1
1618	fixed	NA	University Campus	-0.172715	0.0925428	-1.86633	24.631	0.0739462	Vescimonas sp001916855	xtree_bac	University Campus	1	1
1619	fixed	NA	Dormitory	0.167702	0.0689316	2.43288	26.4417	0.0220368	Vescimonas sp001916855	xtree_bac	Dormitory	1	0.438913
1620	fixed	NA	Hospital/Medical Campus	-0.0687164	0.133157	-0.516056	29.5139	0.60966	Vescimonas sp001916855	xtree_bac	Hospital/Medical Campus	1	1
1621	fixed	NA	Primary/Secondary School	0.0249624	0.105647	0.236281	64.0377	0.813969	Vescimonas sp001916855	xtree_bac	Primary/Secondary School	1	1
1622	fixed	NA	POPSIZE	-2.62909e-07	1.54212230963382e-07	-1.70485	18.3709	0.105075	Vescimonas sp001916855	xtree_bac	Population served	1	1
1623	fixed	NA	sars_cov2_copies	2.9544317275906e-08	1.05379147116709e-07	0.280362	740.222	0.779278	Vescimonas sp001916855	xtree_bac	sars_cov2_copies	1	1
1624	fixed	NA	salinity	0.000463645	0.00394692	0.11747	389.29	0.906548	Vescimonas sp001916855	xtree_bac	salinity	1	1
1625	fixed	NA	ph_field	0.0814289	0.0386097	2.10903	427.202	0.0355235	Vescimonas sp001916855	xtree_bac	ph_field	1	0.711256
1626	fixed	NA	dissolved_oxygen	0.0326906	0.0148678	2.19875	114.857	0.0299001	Vescimonas sp001916855	xtree_bac	dissolved_oxygen	1	0.549497
1627	fixed	NA	humidity	-0.000348643	0.00217698	-0.16015	1025.49	0.872794	Vescimonas sp001916855	xtree_bac	humidity	1	1
1628	fixed	NA	specific_conductivity	2.08906099559692e-06	2.72363467857306e-06	0.767012	307.453	0.443663	Vescimonas sp001916855	xtree_bac	specific_conductivity	1	1
1629	fixed	NA	turbidity	-7.0616e-05	0.000148831	-0.474471	1015.54	0.635266	Vescimonas sp001916855	xtree_bac	turbidity	1	1
1630	fixed	NA	water_temp	-0.00149248	0.0103784	-0.143807	150.037	0.885846	Vescimonas sp001916855	xtree_bac	water_temp	1	1
1631	fixed	NA	air_temp	-0.0122817	0.00547429	-2.24353	1138.82	0.0250543	Vescimonas sp001916855	xtree_bac	air_temp	1	0.304509
1632	fixed	NA	BUILDINGSERVED	-0.00868413	0.00456463	-1.90248	14.3052	0.0774338	Vescimonas sp001916855	xtree_bac	Buildings served	1	1
1633	fixed	NA	Wastewater Treatment Plant	-0.0454109	0.13895	-0.326816	22.7748	0.746792	Avimicrobium caecorum	xtree_bac	Wastewater Treatment Plant	1	1
1634	fixed	NA	University Campus	-0.143103	0.0967128	-1.47967	24.3967	0.15176	Avimicrobium caecorum	xtree_bac	University Campus	1	1
1635	fixed	NA	Dormitory	0.178911	0.0693525	2.57973	27.4553	0.0155474	Avimicrobium caecorum	xtree_bac	Dormitory	1	0.330061
1636	fixed	NA	Hospital/Medical Campus	-0.0804192	0.132677	-0.606129	32.8145	0.548599	Avimicrobium caecorum	xtree_bac	Hospital/Medical Campus	1	1
1637	fixed	NA	Primary/Secondary School	-0.078837	0.0994735	-0.792543	42.9651	0.432399	Avimicrobium caecorum	xtree_bac	Primary/Secondary School	1	1
1638	fixed	NA	POPSIZE	-2.08406e-07	1.66885466373066e-07	-1.2488	21.8994	0.224925	Avimicrobium caecorum	xtree_bac	Population served	1	1
1639	fixed	NA	sars_cov2_copies	-5.11027e-08	8.2471348645709e-08	-0.619642	735.615	0.535685	Avimicrobium caecorum	xtree_bac	sars_cov2_copies	1	1
1640	fixed	NA	salinity	0.000786925	0.00330258	0.238276	706.711	0.811736	Avimicrobium caecorum	xtree_bac	salinity	1	1
1641	fixed	NA	ph_field	0.0322116	0.0323755	0.994937	773.346	0.320078	Avimicrobium caecorum	xtree_bac	ph_field	1	1
1642	fixed	NA	dissolved_oxygen	0.00801901	0.0133082	0.602562	323.86	0.547222	Avimicrobium caecorum	xtree_bac	dissolved_oxygen	1	1
1643	fixed	NA	humidity	-0.000235177	0.0017288	-0.136035	1115.23	0.891818	Avimicrobium caecorum	xtree_bac	humidity	1	1
1644	fixed	NA	specific_conductivity	2.48303216488337e-06	2.29819164670081e-06	1.08043	608.387	0.280379	Avimicrobium caecorum	xtree_bac	specific_conductivity	1	1
1645	fixed	NA	turbidity	-0.000118787	0.000120533	-0.985517	1050.89	0.324597	Avimicrobium caecorum	xtree_bac	turbidity	1	1
1646	fixed	NA	water_temp	-0.0145743	0.00910489	-1.60071	334.202	0.110386	Avimicrobium caecorum	xtree_bac	water_temp	1	1
1647	fixed	NA	air_temp	-0.0166272	0.00428316	-3.882	1143.58	0.000109526	Avimicrobium caecorum	xtree_bac	air_temp	0.0487392	0.00385797
1648	fixed	NA	BUILDINGSERVED	-0.00712974	0.00507195	-1.40572	15.9074	0.179039	Avimicrobium caecorum	xtree_bac	Buildings served	1	1
1649	fixed	NA	Wastewater Treatment Plant	-0.157258	0.0854174	-1.84105	19.391	0.0809675	CAG-115 sp003531585	xtree_bac	Wastewater Treatment Plant	1	1
1650	fixed	NA	University Campus	-0.0942177	0.063199	-1.49081	23.7263	0.149187	CAG-115 sp003531585	xtree_bac	University Campus	1	1
1651	fixed	NA	Dormitory	0.125983	0.0470799	2.67594	27.5017	0.0124077	CAG-115 sp003531585	xtree_bac	Dormitory	1	0.279298
1652	fixed	NA	Hospital/Medical Campus	0.00104954	0.0892243	0.0117629	29.0182	0.990695	CAG-115 sp003531585	xtree_bac	Hospital/Medical Campus	1	1
1653	fixed	NA	Primary/Secondary School	-0.0337192	0.0698376	-0.482822	57.5116	0.631055	CAG-115 sp003531585	xtree_bac	Primary/Secondary School	1	1
1654	fixed	NA	POPSIZE	-1.77417e-07	1.06999689527738e-07	-1.65811	16.76	0.115892	CAG-115 sp003531585	xtree_bac	Population served	1	1
1655	fixed	NA	sars_cov2_copies	-3.52888e-08	6.03570033629363e-08	-0.584668	741.995	0.558948	CAG-115 sp003531585	xtree_bac	sars_cov2_copies	1	1
1656	fixed	NA	salinity	0.000851889	0.00260304	0.327267	414.614	0.743631	CAG-115 sp003531585	xtree_bac	salinity	1	1
1657	fixed	NA	ph_field	0.064409	0.0251628	2.55969	368.273	0.010875	CAG-115 sp003531585	xtree_bac	ph_field	1	0.339103
1658	fixed	NA	dissolved_oxygen	0.0240608	0.0098171	2.45091	134.771	0.0155305	CAG-115 sp003531585	xtree_bac	dissolved_oxygen	1	0.336028
1659	fixed	NA	humidity	-0.000394425	0.00138951	-0.28386	1040.56	0.776575	CAG-115 sp003531585	xtree_bac	humidity	1	1
1660	fixed	NA	specific_conductivity	2.40581479393481e-06	1.80296984578385e-06	1.33436	346.744	0.182961	CAG-115 sp003531585	xtree_bac	specific_conductivity	1	1
1661	fixed	NA	turbidity	-0.000176372	9.76133801336721e-05	-1.80684	1022.16	0.0710808	CAG-115 sp003531585	xtree_bac	turbidity	1	1
1662	fixed	NA	water_temp	-0.00587472	0.00693865	-0.846666	174.075	0.398344	CAG-115 sp003531585	xtree_bac	water_temp	1	1
1663	fixed	NA	air_temp	-0.012265	0.00347159	-3.53297	1142	0.000427332	CAG-115 sp003531585	xtree_bac	air_temp	0.172642	0.0109105
1664	fixed	NA	BUILDINGSERVED	-0.00435875	0.00290265	-1.50165	14.5179	0.154623	CAG-115 sp003531585	xtree_bac	Buildings served	1	1
1665	fixed	NA	Wastewater Treatment Plant	-1.96355	0.684154	-2.87004	39.2099	0.00658252	Faecalibacterium duncaniae	xtree_bac	Wastewater Treatment Plant	1	0.642083
1666	fixed	NA	University Campus	-0.319322	0.553026	-0.577409	29.8799	0.567989	Faecalibacterium duncaniae	xtree_bac	University Campus	1	1
1667	fixed	NA	Dormitory	1.53455	0.334924	4.58179	31.87	6.72403583294005e-05	Faecalibacterium duncaniae	xtree_bac	Dormitory	0.0348305	0.00714178
1668	fixed	NA	Hospital/Medical Campus	-0.423026	0.667438	-0.633805	46.1597	0.529336	Faecalibacterium duncaniae	xtree_bac	Hospital/Medical Campus	1	1
1669	fixed	NA	Primary/Secondary School	-0.905104	0.491089	-1.84305	35.9799	0.0735717	Faecalibacterium duncaniae	xtree_bac	Primary/Secondary School	1	1
1670	fixed	NA	POPSIZE	-2.27375e-06	9.70097882602219e-07	-2.34383	24.6121	0.0274749	Faecalibacterium duncaniae	xtree_bac	Population served	1	1
1671	fixed	NA	sars_cov2_copies	2.651728336898e-07	2.49274920591891e-07	1.06378	720.227	0.287786	Faecalibacterium duncaniae	xtree_bac	sars_cov2_copies	1	1
1672	fixed	NA	salinity	-0.0204504	0.010067	-2.03142	1043.17	0.0424657	Faecalibacterium duncaniae	xtree_bac	salinity	1	1
1673	fixed	NA	ph_field	0.0543415	0.0991426	0.548115	1042.89	0.583731	Faecalibacterium duncaniae	xtree_bac	ph_field	1	1
1674	fixed	NA	dissolved_oxygen	0.138994	0.0422869	3.28692	832.845	0.00105531	Faecalibacterium duncaniae	xtree_bac	dissolved_oxygen	0.510832	0.0571912
1675	fixed	NA	humidity	-0.0123612	0.00530342	-2.33081	1139.09	0.0199374	Faecalibacterium duncaniae	xtree_bac	humidity	1	1
1676	fixed	NA	specific_conductivity	-1.43817e-05	7.05138889562433e-06	-2.03956	1028.95	0.0416494	Faecalibacterium duncaniae	xtree_bac	specific_conductivity	1	1
1677	fixed	NA	turbidity	-0.000270838	0.000359558	-0.753253	1044.3	0.451468	Faecalibacterium duncaniae	xtree_bac	turbidity	1	1
1678	fixed	NA	water_temp	0.00984039	0.028878	0.340758	859.098	0.733369	Faecalibacterium duncaniae	xtree_bac	water_temp	1	1
1679	fixed	NA	air_temp	0.00950874	0.0131351	0.723921	1129.38	0.469264	Faecalibacterium duncaniae	xtree_bac	air_temp	1	1
1680	fixed	NA	BUILDINGSERVED	-0.0627474	0.023994	-2.61513	15.3929	0.019196	Faecalibacterium duncaniae	xtree_bac	Buildings served	1	1
1681	fixed	NA	Wastewater Treatment Plant	-0.244588	0.112689	-2.17047	16.9217	0.0444958	Faecalibacterium hattorii	xtree_bac	Wastewater Treatment Plant	1	1
1682	fixed	NA	University Campus	0.0048319	0.090384	0.0534597	22.6707	0.957834	Faecalibacterium hattorii	xtree_bac	University Campus	1	1
1683	fixed	NA	Dormitory	0.176516	0.0667986	2.64252	27.638	0.0133933	Faecalibacterium hattorii	xtree_bac	Dormitory	1	0.29971
1684	fixed	NA	Hospital/Medical Campus	-0.112547	0.12342	-0.911902	27.3405	0.369791	Faecalibacterium hattorii	xtree_bac	Hospital/Medical Campus	1	1
1685	fixed	NA	Primary/Secondary School	-0.12804	0.09997	-1.28079	71.3781	0.204414	Faecalibacterium hattorii	xtree_bac	Primary/Secondary School	1	1
1686	fixed	NA	POPSIZE	-2.86039e-07	1.39796882674068e-07	-2.0461	15.1568	0.058503	Faecalibacterium hattorii	xtree_bac	Population served	1	1
1687	fixed	NA	sars_cov2_copies	2.88153337815838e-08	9.08353454395245e-08	0.317226	738.047	0.751162	Faecalibacterium hattorii	xtree_bac	sars_cov2_copies	1	1
1688	fixed	NA	salinity	-0.00254754	0.00395955	-0.643392	264.573	0.520527	Faecalibacterium hattorii	xtree_bac	salinity	1	1
1689	fixed	NA	ph_field	0.0125966	0.0396645	0.317578	418.148	0.750963	Faecalibacterium hattorii	xtree_bac	ph_field	1	1
1690	fixed	NA	dissolved_oxygen	0.0561506	0.0144116	3.89621	97.3862	0.000179334	Faecalibacterium hattorii	xtree_bac	dissolved_oxygen	0.0939709	0.0233592
1691	fixed	NA	humidity	-0.00387739	0.00215685	-1.79771	1005.71	0.072523	Faecalibacterium hattorii	xtree_bac	humidity	1	1
1692	fixed	NA	specific_conductivity	-3.44958e-07	2.71647145330493e-06	-0.126988	200.819	0.899077	Faecalibacterium hattorii	xtree_bac	specific_conductivity	1	1
1693	fixed	NA	turbidity	-0.000159505	0.000152495	-1.04596	979.175	0.295836	Faecalibacterium hattorii	xtree_bac	turbidity	1	1
1694	fixed	NA	water_temp	-0.0231807	0.0106362	-2.17942	146.753	0.0308953	Faecalibacterium hattorii	xtree_bac	water_temp	1	0.971339
1695	fixed	NA	air_temp	-0.0167519	0.00542494	-3.08794	1132.94	0.00206447	Faecalibacterium hattorii	xtree_bac	air_temp	0.72463	0.0388796
1696	fixed	NA	BUILDINGSERVED	-0.00226417	0.00463614	-0.488375	12.4791	0.633754	Faecalibacterium hattorii	xtree_bac	Buildings served	1	1
1697	fixed	NA	Wastewater Treatment Plant	-1.36712	0.580295	-2.3559	41.8546	0.023238	Faecalibacterium longum	xtree_bac	Wastewater Treatment Plant	1	1
1698	fixed	NA	University Campus	-0.439895	0.44715	-0.983774	31.4341	0.332739	Faecalibacterium longum	xtree_bac	University Campus	1	1
1699	fixed	NA	Dormitory	1.39354	0.250272	5.56811	30.6925	4.35092470512242e-06	Faecalibacterium longum	xtree_bac	Dormitory	0.0023669	0.00183909
1700	fixed	NA	Hospital/Medical Campus	-0.496514	0.546856	-0.907943	48.6262	0.368386	Faecalibacterium longum	xtree_bac	Hospital/Medical Campus	1	1
1701	fixed	NA	Primary/Secondary School	-0.795833	0.402476	-1.97734	39.1965	0.0550659	Faecalibacterium longum	xtree_bac	Primary/Secondary School	1	1
1702	fixed	NA	POPSIZE	-1.60515e-06	8.18561556188018e-07	-1.96094	26.5052	0.0604722	Faecalibacterium longum	xtree_bac	Population served	1	1
1703	fixed	NA	sars_cov2_copies	2.2165731392626e-07	2.15106579463553e-07	1.03045	720.042	0.303143	Faecalibacterium longum	xtree_bac	sars_cov2_copies	1	1
1704	fixed	NA	salinity	-0.0108005	0.00879996	-1.22734	1040.11	0.219972	Faecalibacterium longum	xtree_bac	salinity	1	1
1705	fixed	NA	ph_field	-0.00959708	0.0865433	-0.110893	1040.29	0.911722	Faecalibacterium longum	xtree_bac	ph_field	1	1
1706	fixed	NA	dissolved_oxygen	0.128972	0.036729	3.51144	810.694	0.000470311	Faecalibacterium longum	xtree_bac	dissolved_oxygen	0.238448	0.038524
1707	fixed	NA	humidity	-0.0127371	0.00456334	-2.79118	1140.73	0.00533916	Faecalibacterium longum	xtree_bac	humidity	1	1
1708	fixed	NA	specific_conductivity	-6.74643e-06	6.15932714615578e-06	-1.09532	1023.53	0.273634	Faecalibacterium longum	xtree_bac	specific_conductivity	1	1
1709	fixed	NA	turbidity	-0.000180854	0.000313908	-0.576138	1046.27	0.564646	Faecalibacterium longum	xtree_bac	turbidity	1	1
1710	fixed	NA	water_temp	-0.0481804	0.0250625	-1.92241	858.879	0.0548853	Faecalibacterium longum	xtree_bac	water_temp	1	1
1711	fixed	NA	air_temp	-0.0164346	0.0113378	-1.44955	1132.27	0.147462	Faecalibacterium longum	xtree_bac	air_temp	1	1
1712	fixed	NA	BUILDINGSERVED	-0.0587343	0.02045	-2.8721	16.5309	0.0107921	Faecalibacterium longum	xtree_bac	Buildings served	1	1
1713	fixed	NA	Wastewater Treatment Plant	-0.711918	0.362991	-1.96126	30.5555	0.0590174	Faecalibacterium prausnitzii	xtree_bac	Wastewater Treatment Plant	1	1
1714	fixed	NA	University Campus	-0.487606	0.264539	-1.84323	25.2554	0.0770628	Faecalibacterium prausnitzii	xtree_bac	University Campus	1	1
1715	fixed	NA	Dormitory	0.835634	0.148698	5.61966	24.9794	7.59361147325202e-06	Faecalibacterium prausnitzii	xtree_bac	Dormitory	0.00410814	0.00214935
1716	fixed	NA	Hospital/Medical Campus	-0.0754408	0.343838	-0.219408	38.3	0.827497	Faecalibacterium prausnitzii	xtree_bac	Hospital/Medical Campus	1	1
1717	fixed	NA	Primary/Secondary School	-0.534064	0.245462	-2.17575	33.4185	0.0367439	Faecalibacterium prausnitzii	xtree_bac	Primary/Secondary School	1	1
1718	fixed	NA	POPSIZE	-8.21113e-07	5.00355082941563e-07	-1.64106	20.2099	0.116256	Faecalibacterium prausnitzii	xtree_bac	Population served	1	1
1719	fixed	NA	sars_cov2_copies	1.58117204673861e-07	1.51385366934372e-07	1.04447	720.318	0.296619	Faecalibacterium prausnitzii	xtree_bac	sars_cov2_copies	1	1
1720	fixed	NA	salinity	-0.00758796	0.00621185	-1.22153	1004.52	0.222173	Faecalibacterium prausnitzii	xtree_bac	salinity	1	1
1721	fixed	NA	ph_field	0.00823992	0.0608154	0.135491	1012.27	0.892251	Faecalibacterium prausnitzii	xtree_bac	ph_field	1	1
1722	fixed	NA	dissolved_oxygen	0.0879652	0.0253534	3.46956	500.566	0.000566317	Faecalibacterium prausnitzii	xtree_bac	dissolved_oxygen	0.284291	0.0416959
1723	fixed	NA	humidity	-0.00522078	0.00317073	-1.64656	1143.48	0.0999243	Faecalibacterium prausnitzii	xtree_bac	humidity	1	1
1724	fixed	NA	specific_conductivity	-3.74667e-06	4.33781827415289e-06	-0.863722	961.627	0.387956	Faecalibacterium prausnitzii	xtree_bac	specific_conductivity	1	1
1725	fixed	NA	turbidity	-1.604e-05	0.00022225	-0.072171	1049.27	0.94248	Faecalibacterium prausnitzii	xtree_bac	turbidity	1	1
1726	fixed	NA	water_temp	-0.0445419	0.0174979	-2.54556	705.498	0.011122	Faecalibacterium prausnitzii	xtree_bac	water_temp	1	0.486327
1727	fixed	NA	air_temp	-0.00531897	0.00788822	-0.674293	1133.94	0.500262	Faecalibacterium prausnitzii	xtree_bac	air_temp	1	1
1728	fixed	NA	BUILDINGSERVED	-0.0342354	0.0130339	-2.62664	11.9134	0.022226	Faecalibacterium prausnitzii	xtree_bac	Buildings served	1	1
1729	fixed	NA	Wastewater Treatment Plant	-0.238373	0.128866	-1.84978	23.1806	0.077136	Faecalibacterium prausnitzii_A	xtree_bac	Wastewater Treatment Plant	1	1
1730	fixed	NA	University Campus	-0.147927	0.0948745	-1.55919	28.1958	0.130106	Faecalibacterium prausnitzii_A	xtree_bac	University Campus	1	1
1731	fixed	NA	Dormitory	0.267504	0.0637298	4.19747	32.8783	0.0001925	Faecalibacterium prausnitzii_A	xtree_bac	Dormitory	0.0960575	0.0135613
1732	fixed	NA	Hospital/Medical Campus	-0.107676	0.133788	-0.804826	34.6859	0.426403	Faecalibacterium prausnitzii_A	xtree_bac	Hospital/Medical Campus	1	1
1733	fixed	NA	Primary/Secondary School	-0.120732	0.105462	-1.1448	74.7538	0.255946	Faecalibacterium prausnitzii_A	xtree_bac	Primary/Secondary School	1	1
1734	fixed	NA	POPSIZE	-2.76093e-07	1.61067336692729e-07	-1.71415	20.204	0.101803	Faecalibacterium prausnitzii_A	xtree_bac	Population served	1	1
1735	fixed	NA	sars_cov2_copies	-9.46591e-08	1.09867792473699e-07	-0.861573	740.49	0.389202	Faecalibacterium prausnitzii_A	xtree_bac	sars_cov2_copies	1	1
1736	fixed	NA	salinity	-0.00203387	0.00405599	-0.501448	401.039	0.616331	Faecalibacterium prausnitzii_A	xtree_bac	salinity	1	1
1737	fixed	NA	ph_field	0.0714444	0.0398556	1.79258	458.626	0.0736992	Faecalibacterium prausnitzii_A	xtree_bac	ph_field	1	1
1738	fixed	NA	dissolved_oxygen	0.0475677	0.0149305	3.18595	117.707	0.00184745	Faecalibacterium prausnitzii_A	xtree_bac	dissolved_oxygen	0.855368	0.0780895
1739	fixed	NA	humidity	0.000468246	0.00215258	0.217528	1058.38	0.827839	Faecalibacterium prausnitzii_A	xtree_bac	humidity	1	1
1740	fixed	NA	specific_conductivity	1.64826911397008e-07	2.79533622577938e-06	0.058965	316.183	0.953017	Faecalibacterium prausnitzii_A	xtree_bac	specific_conductivity	1	1
1741	fixed	NA	turbidity	-0.000186999	0.000153623	-1.21726	1016.72	0.223787	Faecalibacterium prausnitzii_A	xtree_bac	turbidity	1	1
1742	fixed	NA	water_temp	-0.00640388	0.0106955	-0.598744	180.356	0.550095	Faecalibacterium prausnitzii_A	xtree_bac	water_temp	1	1
1743	fixed	NA	air_temp	-0.0140163	0.0053995	-2.59586	1140.93	0.0095567	Faecalibacterium prausnitzii_A	xtree_bac	air_temp	1	0.138234
1744	fixed	NA	BUILDINGSERVED	-0.00967463	0.00468184	-2.06642	15.9707	0.0554028	Faecalibacterium prausnitzii_A	xtree_bac	Buildings served	1	1
1745	fixed	NA	Wastewater Treatment Plant	-1.48679	0.65011	-2.28698	37.6508	0.0279103	Faecalibacterium prausnitzii_D	xtree_bac	Wastewater Treatment Plant	1	1
1746	fixed	NA	University Campus	-0.348147	0.500998	-0.694907	29.8446	0.492489	Faecalibacterium prausnitzii_D	xtree_bac	University Campus	1	1
1747	fixed	NA	Dormitory	1.3147	0.303924	4.32575	28.5877	0.000168281	Faecalibacterium prausnitzii_D	xtree_bac	Dormitory	0.0846455	0.0128035
1748	fixed	NA	Hospital/Medical Campus	-0.165346	0.619039	-0.267101	45.7003	0.790593	Faecalibacterium prausnitzii_D	xtree_bac	Hospital/Medical Campus	1	1
1749	fixed	NA	Primary/Secondary School	-0.874084	0.45142	-1.9363	38.272	0.0602415	Faecalibacterium prausnitzii_D	xtree_bac	Primary/Secondary School	1	1
1750	fixed	NA	POPSIZE	-1.754e-06	9.03909684666886e-07	-1.94046	24.4782	0.0639254	Faecalibacterium prausnitzii_D	xtree_bac	Population served	1	1
1751	fixed	NA	sars_cov2_copies	-1.39537e-07	2.56448836420741e-07	-0.544112	719.464	0.586533	Faecalibacterium prausnitzii_D	xtree_bac	sars_cov2_copies	1	1
1752	fixed	NA	salinity	-0.0119458	0.0104684	-1.14112	1025.89	0.254086	Faecalibacterium prausnitzii_D	xtree_bac	salinity	1	1
1753	fixed	NA	ph_field	-0.0259762	0.103013	-0.252165	1028.97	0.800964	Faecalibacterium prausnitzii_D	xtree_bac	ph_field	1	1
1754	fixed	NA	dissolved_oxygen	0.162063	0.043273	3.74512	679.079	0.000195609	Faecalibacterium prausnitzii_D	xtree_bac	dissolved_oxygen	0.102108	0.0240044
1755	fixed	NA	humidity	-0.0177342	0.00542435	-3.26936	1142.36	0.00111005	Faecalibacterium prausnitzii_D	xtree_bac	humidity	0.606085	0.493954
1756	fixed	NA	specific_conductivity	-7.90211e-06	7.31532749592891e-06	-1.08021	997.633	0.280309	Faecalibacterium prausnitzii_D	xtree_bac	specific_conductivity	1	1
1757	fixed	NA	turbidity	-0.000199197	0.000374722	-0.531586	1048.69	0.595125	Faecalibacterium prausnitzii_D	xtree_bac	turbidity	1	1
1758	fixed	NA	water_temp	-0.0424115	0.0296765	-1.42913	777.025	0.15337	Faecalibacterium prausnitzii_D	xtree_bac	water_temp	1	1
1759	fixed	NA	air_temp	-0.0126643	0.0135156	-0.937014	1133.62	0.348951	Faecalibacterium prausnitzii_D	xtree_bac	air_temp	1	1
1760	fixed	NA	BUILDINGSERVED	-0.052992	0.0228925	-2.31481	16.0994	0.0341435	Faecalibacterium prausnitzii_D	xtree_bac	Buildings served	1	1
1761	fixed	NA	Wastewater Treatment Plant	-0.195496	0.115583	-1.69138	21.0429	0.105522	Faecalibacterium prausnitzii_E	xtree_bac	Wastewater Treatment Plant	1	1
1762	fixed	NA	University Campus	-0.117937	0.0847976	-1.3908	24.9043	0.176588	Faecalibacterium prausnitzii_E	xtree_bac	University Campus	1	1
1763	fixed	NA	Dormitory	0.182314	0.062603	2.91223	29.2523	0.00680485	Faecalibacterium prausnitzii_E	xtree_bac	Dormitory	1	0.175956
1764	fixed	NA	Hospital/Medical Campus	-0.0263476	0.118672	-0.22202	30.884	0.82576	Faecalibacterium prausnitzii_E	xtree_bac	Hospital/Medical Campus	1	1
1765	fixed	NA	Primary/Secondary School	-0.0751242	0.0920115	-0.816465	58.6656	0.417537	Faecalibacterium prausnitzii_E	xtree_bac	Primary/Secondary School	1	1
1766	fixed	NA	POPSIZE	-2.22637e-07	1.45272709467252e-07	-1.53255	17.9887	0.142786	Faecalibacterium prausnitzii_E	xtree_bac	Population served	1	1
1767	fixed	NA	sars_cov2_copies	4.43601114768637e-08	8.54280647234273e-08	0.519269	738.337	0.603729	Faecalibacterium prausnitzii_E	xtree_bac	sars_cov2_copies	1	1
1768	fixed	NA	salinity	-0.00105957	0.00343576	-0.308395	442.439	0.757927	Faecalibacterium prausnitzii_E	xtree_bac	salinity	1	1
1769	fixed	NA	ph_field	0.0349058	0.0339391	1.02848	567.893	0.30416	Faecalibacterium prausnitzii_E	xtree_bac	ph_field	1	1
1770	fixed	NA	dissolved_oxygen	0.031892	0.013167	2.42211	162.147	0.0165328	Faecalibacterium prausnitzii_E	xtree_bac	dissolved_oxygen	1	0.347921
1771	fixed	NA	humidity	-0.000953277	0.0017982	-0.53013	1059.51	0.596133	Faecalibacterium prausnitzii_E	xtree_bac	humidity	1	1
1772	fixed	NA	specific_conductivity	9.81834062362536e-07	2.37474423340463e-06	0.413448	355.189	0.679528	Faecalibacterium prausnitzii_E	xtree_bac	specific_conductivity	1	1
1773	fixed	NA	turbidity	-9.49298e-05	0.000128756	-0.737286	1026.33	0.461117	Faecalibacterium prausnitzii_E	xtree_bac	turbidity	1	1
1774	fixed	NA	water_temp	-0.0123597	0.00924326	-1.33716	205.655	0.182649	Faecalibacterium prausnitzii_E	xtree_bac	water_temp	1	1
1775	fixed	NA	air_temp	-0.0143862	0.0044941	-3.20113	1142.54	0.0014066	Faecalibacterium prausnitzii_E	xtree_bac	air_temp	0.510596	0.0281631
1776	fixed	NA	BUILDINGSERVED	-0.00649689	0.00432226	-1.50312	13.7342	0.155449	Faecalibacterium prausnitzii_E	xtree_bac	Buildings served	1	1
1777	fixed	NA	Wastewater Treatment Plant	-0.523345	0.265433	-1.97166	24.0264	0.0602682	Faecalibacterium prausnitzii_I	xtree_bac	Wastewater Treatment Plant	1	1
1778	fixed	NA	University Campus	-0.328576	0.193193	-1.70077	25.0691	0.101361	Faecalibacterium prausnitzii_I	xtree_bac	University Campus	1	1
1779	fixed	NA	Dormitory	0.612054	0.112544	5.43837	27.3351	9.03990773773531e-06	Faecalibacterium prausnitzii_I	xtree_bac	Dormitory	0.00485443	0.00214935
1780	fixed	NA	Hospital/Medical Campus	-0.121054	0.263551	-0.459319	34.4398	0.648891	Faecalibacterium prausnitzii_I	xtree_bac	Hospital/Medical Campus	1	1
1781	fixed	NA	Primary/Secondary School	-0.38701	0.191008	-2.02614	44.7316	0.0487386	Faecalibacterium prausnitzii_I	xtree_bac	Primary/Secondary School	1	1
1782	fixed	NA	POPSIZE	-6.10116e-07	3.4350808976852e-07	-1.77613	18.6684	0.0920128	Faecalibacterium prausnitzii_I	xtree_bac	Population served	1	1
1783	fixed	NA	sars_cov2_copies	2.41455233177108e-07	1.59279930992308e-07	1.51592	732.642	0.129972	Faecalibacterium prausnitzii_I	xtree_bac	sars_cov2_copies	1	1
1784	fixed	NA	salinity	-0.00734111	0.00624034	-1.1764	696.413	0.239839	Faecalibacterium prausnitzii_I	xtree_bac	salinity	1	1
1785	fixed	NA	ph_field	0.0552365	0.0613879	0.899794	792.75	0.368503	Faecalibacterium prausnitzii_I	xtree_bac	ph_field	1	1
1786	fixed	NA	dissolved_oxygen	0.122431	0.023112	5.29731	145.323	4.26537936553581e-07	Faecalibacterium prausnitzii_I	xtree_bac	dissolved_oxygen	0.000234596	0.000540879
1787	fixed	NA	humidity	-0.00665247	0.00324107	-2.05256	1126.1	0.0403464	Faecalibacterium prausnitzii_I	xtree_bac	humidity	1	1
1788	fixed	NA	specific_conductivity	-3.15184e-06	4.32349505475627e-06	-0.729002	590.815	0.466289	Faecalibacterium prausnitzii_I	xtree_bac	specific_conductivity	1	1
1789	fixed	NA	turbidity	-0.000202007	0.000228447	-0.884263	1050.72	0.376757	Faecalibacterium prausnitzii_I	xtree_bac	turbidity	1	1
1790	fixed	NA	water_temp	-0.0285249	0.0171482	-1.66343	365.2	0.0970844	Faecalibacterium prausnitzii_I	xtree_bac	water_temp	1	1
1791	fixed	NA	air_temp	-0.00811065	0.00809315	-1.00216	1143.34	0.316477	Faecalibacterium prausnitzii_I	xtree_bac	air_temp	1	1
1792	fixed	NA	BUILDINGSERVED	-0.0227382	0.00907823	-2.5047	12.3055	0.0272474	Faecalibacterium prausnitzii_I	xtree_bac	Buildings served	1	1
1793	fixed	NA	Wastewater Treatment Plant	-0.302305	0.159316	-1.89752	24.8959	0.0694157	Faecalibacterium prausnitzii_J	xtree_bac	Wastewater Treatment Plant	1	1
1794	fixed	NA	University Campus	-0.174068	0.11654	-1.49363	28.0159	0.14645	Faecalibacterium prausnitzii_J	xtree_bac	University Campus	1	1
1795	fixed	NA	Dormitory	0.347517	0.0737475	4.71225	32.0786	4.55435528617026e-05	Faecalibacterium prausnitzii_J	xtree_bac	Dormitory	0.0238193	0.00572718
1796	fixed	NA	Hospital/Medical Campus	-0.119601	0.161524	-0.740449	37.0262	0.463698	Faecalibacterium prausnitzii_J	xtree_bac	Hospital/Medical Campus	1	1
1797	fixed	NA	Primary/Secondary School	-0.190778	0.12062	-1.58164	58.7575	0.1191	Faecalibacterium prausnitzii_J	xtree_bac	Primary/Secondary School	1	1
1798	fixed	NA	POPSIZE	-3.48287e-07	2.02311646598e-07	-1.72154	20.5553	0.10017	Faecalibacterium prausnitzii_J	xtree_bac	Population served	1	1
1799	fixed	NA	sars_cov2_copies	-1.24508e-07	1.07812309999652e-07	-1.15486	740.02	0.24852	Faecalibacterium prausnitzii_J	xtree_bac	sars_cov2_copies	1	1
1800	fixed	NA	salinity	-0.002747	0.00430282	-0.638418	589.943	0.52345	Faecalibacterium prausnitzii_J	xtree_bac	salinity	1	1
1801	fixed	NA	ph_field	0.0530785	0.0423185	1.25426	684.401	0.210174	Faecalibacterium prausnitzii_J	xtree_bac	ph_field	1	1
1802	fixed	NA	dissolved_oxygen	0.0557892	0.0162277	3.43789	151.455	0.000757198	Faecalibacterium prausnitzii_J	xtree_bac	dissolved_oxygen	0.374813	0.0493328
1803	fixed	NA	humidity	-0.00114384	0.00225288	-0.507722	1102.28	0.61175	Faecalibacterium prausnitzii_J	xtree_bac	humidity	1	1
1804	fixed	NA	specific_conductivity	-3.34146e-07	2.98291354543236e-06	-0.11202	485.618	0.910854	Faecalibacterium prausnitzii_J	xtree_bac	specific_conductivity	1	1
1805	fixed	NA	turbidity	-0.000174964	0.000159251	-1.09867	1042.8	0.272167	Faecalibacterium prausnitzii_J	xtree_bac	turbidity	1	1
1806	fixed	NA	water_temp	-0.0257318	0.0117602	-2.18805	322.195	0.0293839	Faecalibacterium prausnitzii_J	xtree_bac	water_temp	1	0.931518
1807	fixed	NA	air_temp	-0.0198851	0.00560822	-3.54571	1143.97	0.000407387	Faecalibacterium prausnitzii_J	xtree_bac	air_temp	0.165399	0.0105427
1808	fixed	NA	BUILDINGSERVED	-0.0112579	0.00569837	-1.97564	15.0147	0.0668706	Faecalibacterium prausnitzii_J	xtree_bac	Buildings served	1	1
1809	fixed	NA	Wastewater Treatment Plant	-0.370713	0.211247	-1.75488	28.202	0.0901403	Faecalibacterium sp900539885	xtree_bac	Wastewater Treatment Plant	1	1
1810	fixed	NA	University Campus	-0.209876	0.151407	-1.38617	26.8367	0.177105	Faecalibacterium sp900539885	xtree_bac	University Campus	1	1
1811	fixed	NA	Dormitory	0.452916	0.0927218	4.88468	30.2339	3.16768396827782e-05	Faecalibacterium sp900539885	xtree_bac	Dormitory	0.0167254	0.00479763
1812	fixed	NA	Hospital/Medical Campus	-0.226634	0.203781	-1.11214	39.1183	0.272865	Faecalibacterium sp900539885	xtree_bac	Hospital/Medical Campus	1	1
1813	fixed	NA	Primary/Secondary School	-0.228668	0.150291	-1.5215	45.4535	0.135062	Faecalibacterium sp900539885	xtree_bac	Primary/Secondary School	1	1
1814	fixed	NA	POPSIZE	-4.23342e-07	2.75467380431004e-07	-1.53681	21.4224	0.138978	Faecalibacterium sp900539885	xtree_bac	Population served	1	1
1815	fixed	NA	sars_cov2_copies	1.11497258236882e-07	1.15997524564218e-07	0.961204	727.714	0.336769	Faecalibacterium sp900539885	xtree_bac	sars_cov2_copies	1	1
1816	fixed	NA	salinity	-0.00550504	0.00470669	-1.16962	826.521	0.242491	Faecalibacterium sp900539885	xtree_bac	salinity	1	1
1817	fixed	NA	ph_field	0.00982175	0.0460708	0.213188	910.696	0.831228	Faecalibacterium sp900539885	xtree_bac	ph_field	1	1
1818	fixed	NA	dissolved_oxygen	0.0354012	0.0189023	1.87285	340.735	0.0619448	Faecalibacterium sp900539885	xtree_bac	dissolved_oxygen	1	0.916928
1819	fixed	NA	humidity	0.00222946	0.00242263	0.920264	1133.53	0.35763	Faecalibacterium sp900539885	xtree_bac	humidity	1	1
1820	fixed	NA	specific_conductivity	-2.26416e-06	3.27853605354781e-06	-0.690601	727.451	0.490037	Faecalibacterium sp900539885	xtree_bac	specific_conductivity	1	1
1821	fixed	NA	turbidity	-0.000220796	0.000170881	-1.2921	1053.65	0.196606	Faecalibacterium sp900539885	xtree_bac	turbidity	1	1
1822	fixed	NA	water_temp	-0.0206123	0.0129744	-1.58869	461.787	0.112814	Faecalibacterium sp900539885	xtree_bac	water_temp	1	1
1823	fixed	NA	air_temp	-0.0150689	0.00601751	-2.50418	1142.69	0.0124122	Faecalibacterium sp900539885	xtree_bac	air_temp	1	0.169242
1824	fixed	NA	BUILDINGSERVED	-0.0194133	0.00741508	-2.61808	13.9627	0.0202863	Faecalibacterium sp900539885	xtree_bac	Buildings served	1	1
1825	fixed	NA	Wastewater Treatment Plant	-0.218748	0.207865	-1.05236	21.0098	0.30459	Faecalibacterium sp900539945	xtree_bac	Wastewater Treatment Plant	1	1
1826	fixed	NA	University Campus	-0.340772	0.14319	-2.37986	22.2062	0.0263243	Faecalibacterium sp900539945	xtree_bac	University Campus	1	1
1827	fixed	NA	Dormitory	0.450783	0.0852421	5.28826	27.3999	1.34495616822876e-05	Faecalibacterium sp900539945	xtree_bac	Dormitory	0.00719552	0.00283126
1828	fixed	NA	Hospital/Medical Campus	0.0253464	0.203805	0.124366	30.9085	0.901831	Faecalibacterium sp900539945	xtree_bac	Hospital/Medical Campus	1	1
1829	fixed	NA	Primary/Secondary School	-0.323319	0.146867	-2.20145	39.2351	0.0336515	Faecalibacterium sp900539945	xtree_bac	Primary/Secondary School	1	1
1830	fixed	NA	POPSIZE	-4.6335e-07	2.5404738814471e-07	-1.82387	18.8874	0.0840361	Faecalibacterium sp900539945	xtree_bac	Population served	1	1
1831	fixed	NA	sars_cov2_copies	1.21894076675115e-07	1.18949906453733e-07	1.02475	731.115	0.305819	Faecalibacterium sp900539945	xtree_bac	sars_cov2_copies	1	1
1832	fixed	NA	salinity	-0.00776507	0.00471473	-1.64698	753.345	0.0999789	Faecalibacterium sp900539945	xtree_bac	salinity	1	1
1833	fixed	NA	ph_field	0.018181	0.0463097	0.392595	835.743	0.694719	Faecalibacterium sp900539945	xtree_bac	ph_field	1	1
1834	fixed	NA	dissolved_oxygen	0.0688528	0.0179741	3.83066	157.425	0.000184211	Faecalibacterium sp900539945	xtree_bac	dissolved_oxygen	0.0963422	0.0233592
1835	fixed	NA	humidity	-0.00180119	0.00244326	-0.737209	1124.09	0.461149	Faecalibacterium sp900539945	xtree_bac	humidity	1	1
1836	fixed	NA	specific_conductivity	-4.01884e-06	3.28086715228913e-06	-1.22493	635.28	0.221054	Faecalibacterium sp900539945	xtree_bac	specific_conductivity	1	1
1837	fixed	NA	turbidity	-9.52182e-05	0.000171757	-0.554377	1052.94	0.579438	Faecalibacterium sp900539945	xtree_bac	turbidity	1	1
1838	fixed	NA	water_temp	-0.0138475	0.0129995	-1.06524	362.33	0.287478	Faecalibacterium sp900539945	xtree_bac	water_temp	1	1
1839	fixed	NA	air_temp	0.00150374	0.00610615	0.246266	1142.98	0.80552	Faecalibacterium sp900539945	xtree_bac	air_temp	1	1
1840	fixed	NA	BUILDINGSERVED	-0.0207652	0.00598976	-3.46679	13.0021	0.00417062	Faecalibacterium sp900539945	xtree_bac	Buildings served	1	1
1841	fixed	NA	Wastewater Treatment Plant	-0.957205	0.444409	-2.15388	29.1865	0.0396398	Faecalibacterium sp900758465	xtree_bac	Wastewater Treatment Plant	1	1
1842	fixed	NA	University Campus	-0.39341	0.335371	-1.17306	25.9694	0.251419	Faecalibacterium sp900758465	xtree_bac	University Campus	1	1
1843	fixed	NA	Dormitory	0.920479	0.20368	4.51924	25.9194	0.000120332	Faecalibacterium sp900758465	xtree_bac	Dormitory	0.0612491	0.0104038
1844	fixed	NA	Hospital/Medical Campus	-0.0983944	0.4292	-0.229251	38.8518	0.819876	Faecalibacterium sp900758465	xtree_bac	Hospital/Medical Campus	1	1
1845	fixed	NA	Primary/Secondary School	-0.59565	0.309037	-1.92744	35.4	0.0619796	Faecalibacterium sp900758465	xtree_bac	Primary/Secondary School	1	1
1846	fixed	NA	POPSIZE	-1.12172e-06	6.02001071811193e-07	-1.86331	20.0999	0.0770963	Faecalibacterium sp900758465	xtree_bac	Population served	1	1
1847	fixed	NA	sars_cov2_copies	-1.75396e-07	1.96976444776612e-07	-0.890439	719.233	0.373528	Faecalibacterium sp900758465	xtree_bac	sars_cov2_copies	1	1
1848	fixed	NA	salinity	-0.00254495	0.00814865	-0.312315	962.079	0.754868	Faecalibacterium sp900758465	xtree_bac	salinity	1	1
1849	fixed	NA	ph_field	0.00636766	0.0799615	0.0796341	983.218	0.936544	Faecalibacterium sp900758465	xtree_bac	ph_field	1	1
1850	fixed	NA	dissolved_oxygen	0.108361	0.0329928	3.2844	423.128	0.00110697	Faecalibacterium sp900758465	xtree_bac	dissolved_oxygen	0.531344	0.057219
1851	fixed	NA	humidity	-0.0115104	0.00419492	-2.74389	1143.97	0.00616661	Faecalibacterium sp900758465	xtree_bac	humidity	1	1
1852	fixed	NA	specific_conductivity	-4.08764e-07	5.6835165367188e-06	-0.0719209	901.024	0.942681	Faecalibacterium sp900758465	xtree_bac	specific_conductivity	1	1
1853	fixed	NA	turbidity	-0.000158875	0.000292632	-0.542919	1052.45	0.587301	Faecalibacterium sp900758465	xtree_bac	turbidity	1	1
1854	fixed	NA	water_temp	-0.0208561	0.0227804	-0.915528	597.399	0.360284	Faecalibacterium sp900758465	xtree_bac	water_temp	1	1
1855	fixed	NA	air_temp	-0.00101436	0.0104629	-0.0969486	1136.62	0.922784	Faecalibacterium sp900758465	xtree_bac	air_temp	1	1
1856	fixed	NA	BUILDINGSERVED	-0.0337255	0.0164195	-2.05399	12.2024	0.0620479	Faecalibacterium sp900758465	xtree_bac	Buildings served	1	1
1857	fixed	NA	Wastewater Treatment Plant	-0.195804	0.0963167	-2.03292	20.9679	0.0549156	Faecalibacterium sp905215595	xtree_bac	Wastewater Treatment Plant	1	1
1858	fixed	NA	University Campus	-0.127063	0.070907	-1.79197	25.6928	0.084924	Faecalibacterium sp905215595	xtree_bac	University Campus	1	1
1859	fixed	NA	Dormitory	0.185584	0.0495012	3.74908	30.4359	0.000744995	Faecalibacterium sp905215595	xtree_bac	Dormitory	0.348657	0.0331383
1860	fixed	NA	Hospital/Medical Campus	-0.0677986	0.101146	-0.670302	31.6582	0.507526	Faecalibacterium sp905215595	xtree_bac	Hospital/Medical Campus	1	1
1861	fixed	NA	Primary/Secondary School	-0.0437143	0.0790045	-0.553315	60.391	0.582091	Faecalibacterium sp905215595	xtree_bac	Primary/Secondary School	1	1
1862	fixed	NA	POPSIZE	-2.23898e-07	1.20687426930713e-07	-1.85519	18.1001	0.0799316	Faecalibacterium sp905215595	xtree_bac	Population served	1	1
1863	fixed	NA	sars_cov2_copies	-4.34933e-08	7.30171585771796e-08	-0.595658	740.549	0.551586	Faecalibacterium sp905215595	xtree_bac	sars_cov2_copies	1	1
1864	fixed	NA	salinity	-0.000669308	0.0028992	-0.23086	437.664	0.817532	Faecalibacterium sp905215595	xtree_bac	salinity	1	1
1865	fixed	NA	ph_field	0.0648485	0.028225	2.29755	435.646	0.0220606	Faecalibacterium sp905215595	xtree_bac	ph_field	1	0.537967
1866	fixed	NA	dissolved_oxygen	0.0302737	0.0107268	2.82224	113.821	0.00562979	Faecalibacterium sp905215595	xtree_bac	dissolved_oxygen	1	0.179284
1867	fixed	NA	humidity	0.000835425	0.00156714	0.53309	1059.1	0.594083	Faecalibacterium sp905215595	xtree_bac	humidity	1	1
1868	fixed	NA	specific_conductivity	1.23124828331223e-06	2.00365245999035e-06	0.614502	351.669	0.539281	Faecalibacterium sp905215595	xtree_bac	specific_conductivity	1	1
1869	fixed	NA	turbidity	-0.000151746	0.000108847	-1.39412	1025.34	0.163583	Faecalibacterium sp905215595	xtree_bac	turbidity	1	1
1870	fixed	NA	water_temp	-0.00754877	0.0077487	-0.974198	197.22	0.331152	Faecalibacterium sp905215595	xtree_bac	water_temp	1	1
1871	fixed	NA	air_temp	-0.0140788	0.00391238	-3.59853	1142.11	0.000333724	Faecalibacterium sp905215595	xtree_bac	air_temp	0.137828	0.00906612
1872	fixed	NA	BUILDINGSERVED	-0.00705147	0.00319407	-2.20768	16.1255	0.0420913	Faecalibacterium sp905215595	xtree_bac	Buildings served	1	1
1873	fixed	NA	Wastewater Treatment Plant	-0.390649	0.231553	-1.68708	33.4353	0.100898	Gemmiger formicilis	xtree_bac	Wastewater Treatment Plant	1	1
1874	fixed	NA	University Campus	-0.31288	0.162182	-1.92919	30.9759	0.0629119	Gemmiger formicilis	xtree_bac	University Campus	1	1
1875	fixed	NA	Dormitory	0.595578	0.0880862	6.76132	33.8621	9.18246743494866e-08	Gemmiger formicilis	xtree_bac	Dormitory	5.06872202409166e-05	0.000318697
1876	fixed	NA	Hospital/Medical Campus	-0.274041	0.219831	-1.2466	44.9567	0.219001	Gemmiger formicilis	xtree_bac	Hospital/Medical Campus	1	1
1877	fixed	NA	Primary/Secondary School	-0.315316	0.159907	-1.97188	50.9209	0.0540676	Gemmiger formicilis	xtree_bac	Primary/Secondary School	1	1
1878	fixed	NA	POPSIZE	-4.40405e-07	3.03748313980012e-07	-1.4499	24.9234	0.159554	Gemmiger formicilis	xtree_bac	Population served	1	1
1879	fixed	NA	sars_cov2_copies	3.68310836277086e-08	1.1772851827199e-07	0.312848	733.671	0.754485	Gemmiger formicilis	xtree_bac	sars_cov2_copies	1	1
1880	fixed	NA	salinity	0.00211896	0.00497509	0.425915	875.255	0.670275	Gemmiger formicilis	xtree_bac	salinity	1	1
1881	fixed	NA	ph_field	0.0180167	0.0488173	0.369064	923.489	0.712164	Gemmiger formicilis	xtree_bac	ph_field	1	1
1882	fixed	NA	dissolved_oxygen	0.0620563	0.0198403	3.12779	397.394	0.00189098	Gemmiger formicilis	xtree_bac	dissolved_oxygen	0.873635	0.0790515
1883	fixed	NA	humidity	0.00221567	0.00256071	0.865255	1137.5	0.387081	Gemmiger formicilis	xtree_bac	humidity	1	1
1884	fixed	NA	specific_conductivity	3.12208854165493e-06	3.46735914388573e-06	0.900423	794.639	0.368168	Gemmiger formicilis	xtree_bac	specific_conductivity	1	1
1885	fixed	NA	turbidity	-2.94416e-05	0.00018029	-0.163301	1053.84	0.870312	Gemmiger formicilis	xtree_bac	turbidity	1	1
1886	fixed	NA	water_temp	0.0045706	0.0135987	0.336107	458.569	0.736944	Gemmiger formicilis	xtree_bac	water_temp	1	1
1887	fixed	NA	air_temp	0.00679459	0.00637273	1.0662	1142.25	0.286559	Gemmiger formicilis	xtree_bac	air_temp	1	1
1888	fixed	NA	BUILDINGSERVED	-0.0236181	0.00721184	-3.27491	15.9994	0.00476467	Gemmiger formicilis	xtree_bac	Buildings served	1	1
1889	fixed	NA	Wastewater Treatment Plant	-0.359912	0.298836	-1.20438	33.4376	0.236899	Gemmiger qucibialis	xtree_bac	Wastewater Treatment Plant	1	1
1890	fixed	NA	University Campus	-0.356919	0.21368	-1.67034	29.3307	0.105491	Gemmiger qucibialis	xtree_bac	University Campus	1	1
1891	fixed	NA	Dormitory	0.668088	0.120442	5.54696	29.579	5.20818475112225e-06	Gemmiger qucibialis	xtree_bac	Dormitory	0.00282804	0.0019813
1892	fixed	NA	Hospital/Medical Campus	-0.230401	0.281203	-0.81934	44.5068	0.416958	Gemmiger qucibialis	xtree_bac	Hospital/Medical Campus	1	1
1893	fixed	NA	Primary/Secondary School	-0.371557	0.204221	-1.81939	41.9266	0.0759979	Gemmiger qucibialis	xtree_bac	Primary/Secondary School	1	1
1894	fixed	NA	POPSIZE	-6.64321e-07	3.90344545150116e-07	-1.70188	24.9683	0.101198	Gemmiger qucibialis	xtree_bac	Population served	1	1
1895	fixed	NA	sars_cov2_copies	2.51034690034714e-08	1.3518523351488e-07	0.185697	723.5	0.852735	Gemmiger qucibialis	xtree_bac	sars_cov2_copies	1	1
1896	fixed	NA	salinity	-0.0066935	0.00550863	-1.21509	968.788	0.224627	Gemmiger qucibialis	xtree_bac	salinity	1	1
1897	fixed	NA	ph_field	0.0508811	0.0539286	0.94349	986.157	0.345661	Gemmiger qucibialis	xtree_bac	ph_field	1	1
1898	fixed	NA	dissolved_oxygen	0.0644984	0.0224455	2.87356	516.854	0.00422576	Gemmiger qucibialis	xtree_bac	dissolved_oxygen	1	0.146142
1899	fixed	NA	humidity	0.000351677	0.00286265	0.12285	1143.39	0.902248	Gemmiger qucibialis	xtree_bac	humidity	1	1
1900	fixed	NA	specific_conductivity	-2.99151e-06	3.84271901756064e-06	-0.778487	911.228	0.436484	Gemmiger qucibialis	xtree_bac	specific_conductivity	1	1
1901	fixed	NA	turbidity	-7.86546e-05	0.00019802	-0.397205	1052.7	0.691297	Gemmiger qucibialis	xtree_bac	turbidity	1	1
1902	fixed	NA	water_temp	0.00770285	0.0153786	0.500882	611.451	0.616635	Gemmiger qucibialis	xtree_bac	water_temp	1	1
1903	fixed	NA	air_temp	-0.00297399	0.00711698	-0.417872	1138.83	0.676119	Gemmiger qucibialis	xtree_bac	air_temp	1	1
1904	fixed	NA	BUILDINGSERVED	-0.0279166	0.00938041	-2.97606	14.4815	0.00971699	Gemmiger qucibialis	xtree_bac	Buildings served	1	1
1905	fixed	NA	Wastewater Treatment Plant	-0.174789	0.0813657	-2.14819	14.1434	0.0494951	Ruminococcus_C callidus	xtree_bac	Wastewater Treatment Plant	1	1
1906	fixed	NA	University Campus	-0.096129	0.064183	-1.49773	19.8051	0.149972	Ruminococcus_C callidus	xtree_bac	University Campus	1	1
1907	fixed	NA	Dormitory	0.155909	0.0468377	3.3287	25.545	0.00265466	Ruminococcus_C callidus	xtree_bac	Dormitory	1	0.0855837
1908	fixed	NA	Hospital/Medical Campus	-0.0438703	0.0912598	-0.480719	22.6637	0.635325	Ruminococcus_C callidus	xtree_bac	Hospital/Medical Campus	1	1
1909	fixed	NA	Primary/Secondary School	-0.0557491	0.0745942	-0.747364	62.4331	0.457649	Ruminococcus_C callidus	xtree_bac	Primary/Secondary School	1	1
1910	fixed	NA	POPSIZE	-2.02923e-07	1.00668312665206e-07	-2.01576	12.7727	0.0653627	Ruminococcus_C callidus	xtree_bac	Population served	1	1
1911	fixed	NA	sars_cov2_copies	-1.5096e-08	7.01582627841963e-08	-0.215171	740.022	0.829693	Ruminococcus_C callidus	xtree_bac	sars_cov2_copies	1	1
1912	fixed	NA	salinity	-0.000968961	0.00296469	-0.326834	224.785	0.744098	Ruminococcus_C callidus	xtree_bac	salinity	1	1
1913	fixed	NA	ph_field	0.0561671	0.0289557	1.93976	225.156	0.0536582	Ruminococcus_C callidus	xtree_bac	ph_field	1	0.986119
1914	fixed	NA	dissolved_oxygen	0.0380837	0.0102055	3.73169	62.8007	0.000411453	Ruminococcus_C callidus	xtree_bac	dissolved_oxygen	0.20943	0.0355739
1915	fixed	NA	humidity	-0.000243334	0.0016291	-0.149367	949.035	0.881296	Ruminococcus_C callidus	xtree_bac	humidity	1	1
1916	fixed	NA	specific_conductivity	8.99608250266281e-07	2.03623678619225e-06	0.441799	172.331	0.659188	Ruminococcus_C callidus	xtree_bac	specific_conductivity	1	1
1917	fixed	NA	turbidity	-5.9785e-05	0.000114417	-0.52252	962.512	0.601428	Ruminococcus_C callidus	xtree_bac	turbidity	1	1
1918	fixed	NA	water_temp	-0.0151315	0.00792739	-1.90876	125.826	0.0585704	Ruminococcus_C callidus	xtree_bac	water_temp	1	1
1919	fixed	NA	air_temp	-0.0143501	0.00409626	-3.50323	1132.34	0.000477578	Ruminococcus_C callidus	xtree_bac	air_temp	0.191509	0.0118773
1920	fixed	NA	BUILDINGSERVED	-0.00565302	0.00288364	-1.96037	12.4513	0.0727153	Ruminococcus_C callidus	xtree_bac	Buildings served	1	1
1921	fixed	NA	Wastewater Treatment Plant	-0.164743	0.0896005	-1.83864	19.5347	0.0812224	Ruminococcus_C sp000433635	xtree_bac	Wastewater Treatment Plant	1	1
1922	fixed	NA	University Campus	-0.0902984	0.0669382	-1.34898	24.249	0.189806	Ruminococcus_C sp000433635	xtree_bac	University Campus	1	1
1923	fixed	NA	Dormitory	0.142143	0.0487542	2.91549	28.5177	0.00684545	Ruminococcus_C sp000433635	xtree_bac	Dormitory	1	0.175956
1924	fixed	NA	Hospital/Medical Campus	-0.035408	0.0939284	-0.376967	29.5684	0.70889	Ruminococcus_C sp000433635	xtree_bac	Hospital/Medical Campus	1	1
1925	fixed	NA	Primary/Secondary School	-0.0419673	0.0737306	-0.569198	60.374	0.571333	Ruminococcus_C sp000433635	xtree_bac	Primary/Secondary School	1	1
1926	fixed	NA	POPSIZE	-1.86903e-07	1.12087937530893e-07	-1.66747	16.9691	0.113769	Ruminococcus_C sp000433635	xtree_bac	Population served	1	1
1927	fixed	NA	sars_cov2_copies	4.6745334836221e-08	6.86417314091496e-08	0.681005	741.981	0.496081	Ruminococcus_C sp000433635	xtree_bac	sars_cov2_copies	1	1
1928	fixed	NA	salinity	0.000504184	0.0027787	0.181446	393.999	0.856111	Ruminococcus_C sp000433635	xtree_bac	salinity	1	1
1929	fixed	NA	ph_field	0.0771553	0.0268357	2.87509	358.364	0.00428031	Ruminococcus_C sp000433635	xtree_bac	ph_field	1	0.189339
1930	fixed	NA	dissolved_oxygen	0.0289524	0.0103286	2.80314	117.989	0.00591833	Ruminococcus_C sp000433635	xtree_bac	dissolved_oxygen	1	0.181125
1931	fixed	NA	humidity	0.000613136	0.00147279	0.416308	1044.97	0.67727	Ruminococcus_C sp000433635	xtree_bac	humidity	1	1
1932	fixed	NA	specific_conductivity	2.13314880133932e-06	1.92301910431879e-06	1.10927	325.803	0.268132	Ruminococcus_C sp000433635	xtree_bac	specific_conductivity	1	1
1933	fixed	NA	turbidity	-0.000203963	0.000104532	-1.95121	1018.69	0.0513062	Ruminococcus_C sp000433635	xtree_bac	turbidity	1	1
1934	fixed	NA	water_temp	-0.00899343	0.00743821	-1.20909	173.905	0.228271	Ruminococcus_C sp000433635	xtree_bac	water_temp	1	1
1935	fixed	NA	air_temp	-0.0134733	0.00367872	-3.6625	1141.22	0.000261213	Ruminococcus_C sp000433635	xtree_bac	air_temp	0.110754	0.00764412
1936	fixed	NA	BUILDINGSERVED	-0.00458462	0.00326905	-1.40243	14.7122	0.181534	Ruminococcus_C sp000433635	xtree_bac	Buildings served	1	1
1937	fixed	NA	Wastewater Treatment Plant	-0.225691	0.144902	-1.55754	26.8277	0.131062	Ruminococcus_C sp000980705	xtree_bac	Wastewater Treatment Plant	1	1
1938	fixed	NA	University Campus	-0.15475	0.103572	-1.49413	29.0206	0.145936	Ruminococcus_C sp000980705	xtree_bac	University Campus	1	1
1939	fixed	NA	Dormitory	0.221894	0.0755047	2.93881	33.1436	0.00595958	Ruminococcus_C sp000980705	xtree_bac	Dormitory	1	0.157441
1940	fixed	NA	Hospital/Medical Campus	0.0138472	0.144376	0.0959111	38.1283	0.924094	Ruminococcus_C sp000980705	xtree_bac	Hospital/Medical Campus	1	1
1941	fixed	NA	Primary/Secondary School	-0.106246	0.109285	-0.972196	59.7416	0.334873	Ruminococcus_C sp000980705	xtree_bac	Primary/Secondary School	1	1
1942	fixed	NA	POPSIZE	-2.55537e-07	1.84041784683559e-07	-1.38847	22.1153	0.17882	Ruminococcus_C sp000980705	xtree_bac	Population served	1	1
1943	fixed	NA	sars_cov2_copies	-1.07056e-07	9.87112936335606e-08	-1.08454	741.57	0.278479	Ruminococcus_C sp000980705	xtree_bac	sars_cov2_copies	1	1
1944	fixed	NA	salinity	0.00137714	0.00389118	0.353913	615.891	0.723526	Ruminococcus_C sp000980705	xtree_bac	salinity	1	1
1945	fixed	NA	ph_field	0.061854	0.0380923	1.62379	665.977	0.104893	Ruminococcus_C sp000980705	xtree_bac	ph_field	1	1
1946	fixed	NA	dissolved_oxygen	0.0274389	0.0152545	1.79874	243.3	0.0732988	Ruminococcus_C sp000980705	xtree_bac	dissolved_oxygen	1	1
1947	fixed	NA	humidity	0.00459201	0.00201844	2.27503	1109.08	0.0230941	Ruminococcus_C sp000980705	xtree_bac	humidity	1	1
1948	fixed	NA	specific_conductivity	2.81238859021471e-06	2.69880716521857e-06	1.04209	517.989	0.297858	Ruminococcus_C sp000980705	xtree_bac	specific_conductivity	1	1
1949	fixed	NA	turbidity	-0.000224757	0.000143694	-1.56413	1043.08	0.11809	Ruminococcus_C sp000980705	xtree_bac	turbidity	1	1
1950	fixed	NA	water_temp	-0.00048085	0.0104014	-0.0462292	257.997	0.963163	Ruminococcus_C sp000980705	xtree_bac	water_temp	1	1
1951	fixed	NA	air_temp	-0.0116438	0.00504661	-2.30724	1143.95	0.0212191	Ruminococcus_C sp000980705	xtree_bac	air_temp	1	0.266408
1952	fixed	NA	BUILDINGSERVED	-0.00948249	0.00550787	-1.72163	15.7146	0.104759	Ruminococcus_C sp000980705	xtree_bac	Buildings served	1	1
1953	fixed	NA	Wastewater Treatment Plant	-0.0931304	0.152214	-0.611837	20.6748	0.547316	Ruminococcus_D bicirculans	xtree_bac	Wastewater Treatment Plant	1	1
1954	fixed	NA	University Campus	-0.185862	0.105794	-1.75683	24.1095	0.091642	Ruminococcus_D bicirculans	xtree_bac	University Campus	1	1
1955	fixed	NA	Dormitory	0.270439	0.0706256	3.82919	28.8386	0.000639223	Ruminococcus_D bicirculans	xtree_bac	Dormitory	0.301713	0.0300214
1956	fixed	NA	Hospital/Medical Campus	-0.106555	0.15012	-0.709799	31.0978	0.483118	Ruminococcus_D bicirculans	xtree_bac	Hospital/Medical Campus	1	1
1957	fixed	NA	Primary/Secondary School	-0.153085	0.114009	-1.34275	53.9823	0.184971	Ruminococcus_D bicirculans	xtree_bac	Primary/Secondary School	1	1
1958	fixed	NA	POPSIZE	-2.57669e-07	1.82416461213632e-07	-1.41253	20.1037	0.173088	Ruminococcus_D bicirculans	xtree_bac	Population served	1	1
1959	fixed	NA	sars_cov2_copies	-8.40645e-08	1.02472254799341e-07	-0.820364	741.934	0.412272	Ruminococcus_D bicirculans	xtree_bac	sars_cov2_copies	1	1
1960	fixed	NA	salinity	-0.00326577	0.00417039	-0.783083	503.982	0.433946	Ruminococcus_D bicirculans	xtree_bac	salinity	1	1
1961	fixed	NA	ph_field	0.0231302	0.0411704	0.561816	618.151	0.574445	Ruminococcus_D bicirculans	xtree_bac	ph_field	1	1
1962	fixed	NA	dissolved_oxygen	0.0349514	0.0160838	2.17308	159.848	0.0312465	Ruminococcus_D bicirculans	xtree_bac	dissolved_oxygen	1	0.558065
1963	fixed	NA	humidity	-0.00318122	0.00217763	-1.46086	1074.5	0.144345	Ruminococcus_D bicirculans	xtree_bac	humidity	1	1
1964	fixed	NA	specific_conductivity	-6.223e-07	2.88551452992735e-06	-0.215663	399.568	0.82936	Ruminococcus_D bicirculans	xtree_bac	specific_conductivity	1	1
1965	fixed	NA	turbidity	-0.000128033	0.000155038	-0.825816	1035.34	0.409099	Ruminococcus_D bicirculans	xtree_bac	turbidity	1	1
1966	fixed	NA	water_temp	-0.00394101	0.011189	-0.352223	214.406	0.725017	Ruminococcus_D bicirculans	xtree_bac	water_temp	1	1
1967	fixed	NA	air_temp	-0.00799043	0.00546148	-1.46305	1143.15	0.143728	Ruminococcus_D bicirculans	xtree_bac	air_temp	1	1
1968	fixed	NA	BUILDINGSERVED	-0.0105327	0.00462429	-2.2777	13.9255	0.0390538	Ruminococcus_D bicirculans	xtree_bac	Buildings served	1	1
1969	fixed	NA	Wastewater Treatment Plant	-0.177994	0.0812376	-2.19103	13.129	0.0470758	Ruminococcus sp022641595	xtree_bac	Wastewater Treatment Plant	1	1
1970	fixed	NA	University Campus	0.0152905	0.0661788	0.231048	17.2957	0.819988	Ruminococcus sp022641595	xtree_bac	University Campus	1	1
1971	fixed	NA	Dormitory	0.0951117	0.0504196	1.8864	19.0007	0.0746197	Ruminococcus sp022641595	xtree_bac	Dormitory	1	1
1972	fixed	NA	Hospital/Medical Campus	-0.0496553	0.0909759	-0.545808	21.0939	0.590924	Ruminococcus sp022641595	xtree_bac	Hospital/Medical Campus	1	1
1973	fixed	NA	Primary/Secondary School	-0.0589509	0.0722337	-0.816113	48.9121	0.418392	Ruminococcus sp022641595	xtree_bac	Primary/Secondary School	1	1
1974	fixed	NA	POPSIZE	-2.04742e-07	1.01065100015439e-07	-2.02584	11.643	0.0663235	Ruminococcus sp022641595	xtree_bac	Population served	1	1
1975	fixed	NA	sars_cov2_copies	1.96793366487543e-08	7.2295414223232e-08	0.272207	741.835	0.785538	Ruminococcus sp022641595	xtree_bac	sars_cov2_copies	1	1
1976	fixed	NA	salinity	0.00032342	0.00278812	0.115999	261.996	0.907742	Ruminococcus sp022641595	xtree_bac	salinity	1	1
1977	fixed	NA	ph_field	0.0282057	0.0275595	1.02345	361.122	0.306781	Ruminococcus sp022641595	xtree_bac	ph_field	1	1
1978	fixed	NA	dissolved_oxygen	0.0111664	0.0109093	1.02357	126.341	0.307995	Ruminococcus sp022641595	xtree_bac	dissolved_oxygen	1	1
1979	fixed	NA	humidity	-0.000569489	0.00151333	-0.376315	975.163	0.706765	Ruminococcus sp022641595	xtree_bac	humidity	1	1
1980	fixed	NA	specific_conductivity	2.00145571824798e-06	1.93407069940075e-06	1.03484	218.644	0.301886	Ruminococcus sp022641595	xtree_bac	specific_conductivity	1	1
1981	fixed	NA	turbidity	0.000193881	0.000105451	1.83859	962.885	0.066284	Ruminococcus sp022641595	xtree_bac	turbidity	1	1
1982	fixed	NA	water_temp	-0.0102783	0.00748542	-1.3731	116.41	0.172359	Ruminococcus sp022641595	xtree_bac	water_temp	1	1
1983	fixed	NA	air_temp	-0.0173021	0.00377819	-4.57946	1136.15	5.1756474028469e-06	Ruminococcus sp022641595	xtree_bac	air_temp	0.0025723	0.000347882
1984	fixed	NA	BUILDINGSERVED	0.000520268	0.00324348	0.160404	9.89351	0.875791	Ruminococcus sp022641595	xtree_bac	Buildings served	1	1
1985	fixed	NA	Wastewater Treatment Plant	0.51618	0.428589	1.20437	47.5759	0.234404	Acetoanaerobium noterae	xtree_bac	Wastewater Treatment Plant	1	1
1986	fixed	NA	University Campus	0.452945	0.316445	1.43136	32.4949	0.161877	Acetoanaerobium noterae	xtree_bac	University Campus	1	1
1987	fixed	NA	Dormitory	-0.15499	0.243101	-0.637556	37.0988	0.527679	Acetoanaerobium noterae	xtree_bac	Dormitory	1	1
1988	fixed	NA	Hospital/Medical Campus	-0.66128	0.374998	-1.76342	49.8109	0.0839627	Acetoanaerobium noterae	xtree_bac	Hospital/Medical Campus	1	1
1989	fixed	NA	Primary/Secondary School	0.00430356	0.299391	0.0143744	37.1365	0.988608	Acetoanaerobium noterae	xtree_bac	Primary/Secondary School	1	1
1990	fixed	NA	POPSIZE	3.36407968234969e-07	6.180149524628e-07	0.544336	29.7754	0.590264	Acetoanaerobium noterae	xtree_bac	Population served	1	1
1991	fixed	NA	sars_cov2_copies	5.49272033177172e-08	1.4039947968662e-07	0.391221	721.656	0.695749	Acetoanaerobium noterae	xtree_bac	sars_cov2_copies	1	1
1992	fixed	NA	salinity	0.000534348	0.0053821	0.0992825	1046.8	0.920933	Acetoanaerobium noterae	xtree_bac	salinity	1	1
1993	fixed	NA	ph_field	0.0539013	0.0529077	1.01878	1048.5	0.308543	Acetoanaerobium noterae	xtree_bac	ph_field	1	1
1994	fixed	NA	dissolved_oxygen	-0.0561173	0.0227061	-2.47146	932.621	0.0136339	Acetoanaerobium noterae	xtree_bac	dissolved_oxygen	1	0.310575
1995	fixed	NA	humidity	0.00458688	0.00281513	1.62937	1135.99	0.103512	Acetoanaerobium noterae	xtree_bac	humidity	1	1
1996	fixed	NA	specific_conductivity	2.8475055617269e-06	3.75737865888626e-06	0.757844	1039.93	0.448716	Acetoanaerobium noterae	xtree_bac	specific_conductivity	1	1
1997	fixed	NA	turbidity	0.000846025	0.0001892	4.47158	1042.6	8.61513305882306e-06	Acetoanaerobium noterae	xtree_bac	turbidity	0.00467802	0.00327737
1998	fixed	NA	water_temp	0.0298846	0.0154704	1.93173	929.263	0.0536971	Acetoanaerobium noterae	xtree_bac	water_temp	1	1
1999	fixed	NA	air_temp	0.011229	0.00696061	1.61322	1127.37	0.106977	Acetoanaerobium noterae	xtree_bac	air_temp	1	1
[truncated: 6,833 more rows]
