# Supplementary material for: Towards geospatially-resolved public-health surveillance via wastewater sequencing
Source: Nat Commun. 2024 Sep 27;15:8386. doi: 10.1038/s41467-024-52427-x (PMC11436780; doi:10.1038/s41467-024-52427-x)
Supplement: Supplementary file 9 — Source data [file 41467_2024_52427_MOESM9_ESM.zip › sourcedata_fig_s3.xlsx]

## Sheet: s3a
	taxon	krakentype	rank	krakenconf	variable	value	classifier	superkingdom
1	Vibrio cholerae	RA	Species	0.2	A0000-18-14	-3.33723	Kraken2	Bacteria
2	Streptococcus pyogenes	RA	Species	0.2	A0000-18-14	-3.82388	Kraken2	Bacteria
3	Escherichia coli	RA	Species	0.2	A0000-18-14	-2.04	Kraken2	Bacteria
4	Enterococcus faecalis	RA	Species	0.2	A0000-18-14	-4.15484	Kraken2	Bacteria
5	Fusobacterium nucleatum	RA	Species	0.2	A0000-18-14	-3.56862	Kraken2	Bacteria
6	Mycoplasmopsis meleagridis	RA	Species	0.2	A0000-18-14	-8	Kraken2	Bacteria
7	Helicobacter pylori	RA	Species	0.2	A0000-18-14	-3.60204	Kraken2	Bacteria
8	Bartonella quintana	RA	Species	0.2	A0000-18-14	-8	Kraken2	Bacteria
9	Legionella pneumophila	RA	Species	0.2	A0000-18-14	-4.15484	Kraken2	Bacteria
10	Leptospira noguchii	RA	Species	0.2	A0000-18-14	-8	Kraken2	Bacteria
11	Listeria monocytogenes	RA	Species	0.2	A0000-18-14	-2.83564	Kraken2	Bacteria
12	Bordetella pertussis	RA	Species	0.2	A0000-18-14	-2.37986	Kraken2	Bacteria
13	Burkholderia mallei	RA	Species	0.2	A0000-18-14	-3.27572	Kraken2	Bacteria
14	Clostridium tetani	RA	Species	0.2	A0000-18-14	-4.52273	Kraken2	Bacteria
15	Taylorella equigenitalis	RA	Species	0.2	A0000-18-14	-2.96657	Kraken2	Bacteria
16	Clostridium chauvoei	RA	Species	0.2	A0000-18-14	-4.69875	Kraken2	Bacteria
17	Campylobacter upsaliensis	RA	Species	0.2	A0000-18-14	-8	Kraken2	Bacteria
18	Mycoplasmoides gallisepticum	RA	Species	0.2	A0000-18-14	-8	Kraken2	Bacteria
19	Mycobacterium ulcerans	RA	Species	0.2	A0000-18-14	-8	Kraken2	Bacteria
20	Staphylococcus aureus	RA	Species	0.2	A0000-18-14	-3.37674	Kraken2	Bacteria
21	Haemophilus influenzae	RA	Species	0.2	A0000-18-14	-4.39783	Kraken2	Bacteria
22	Bartonella henselae	RA	Species	0.2	A0000-18-14	-8	Kraken2	Bacteria
23	Pseudomonas aeruginosa	RA	Species	0.2	A0000-18-14	-1.36221	Kraken2	Bacteria
24	Rickettsia rickettsii	RA	Species	0.2	A0000-18-14	-8	Kraken2	Bacteria
25	Brucella canis	RA	Species	0.2	A0000-18-14	-8	Kraken2	Bacteria
26	Brucella suis	RA	Species	0.2	A0000-18-14	-8	Kraken2	Bacteria
27	Enterococcus faecium	RA	Species	0.2	A0000-18-14	-3.69895	Kraken2	Bacteria
28	Leptospira santarosai	RA	Species	0.2	A0000-18-14	-8	Kraken2	Bacteria
29	Leptospira kirschneri	RA	Species	0.2	A0000-18-14	-8	Kraken2	Bacteria
30	Clostridium perfringens	RA	Species	0.2	A0000-18-14	-3.61977	Kraken2	Bacteria
31	Vibrio parahaemolyticus	RA	Species	0.2	A0000-18-14	-2.5817	Kraken2	Bacteria
32	Ureaplasma urealyticum	RA	Species	0.2	A0000-18-14	-8	Kraken2	Bacteria
33	Clostridium botulinum	RA	Species	0.2	A0000-18-14	-3.40892	Kraken2	Bacteria
34	Brucella abortus	RA	Species	0.2	A0000-18-14	-3.82388	Kraken2	Bacteria
35	Shigella sonnei	RA	Species	0.2	A0000-18-14	-4.99957	Kraken2	Bacteria
36	Campylobacter jejuni	RA	Species	0.2	A0000-18-14	-2.03953	Kraken2	Bacteria
37	Neisseria meningitidis	RA	Species	0.2	A0000-18-14	-1.89177	Kraken2	Bacteria
38	Leptospira weilii	RA	Species	0.2	A0000-18-14	-4.04571	Kraken2	Bacteria
39	Leptospira borgpetersenii	RA	Species	0.2	A0000-18-14	-8	Kraken2	Bacteria
40	Staphylococcus epidermidis	RA	Species	0.2	A0000-18-14	-4.52273	Kraken2	Bacteria
41	Campylobacter lari	RA	Species	0.2	A0000-18-14	-8	Kraken2	Bacteria
42	Campylobacter coli	RA	Species	0.2	A0000-18-14	-4.99957	Kraken2	Bacteria
43	Mycobacterium tuberculosis	RA	Species	0.2	A0000-18-14	-4.69875	Kraken2	Bacteria
44	Francisella tularensis	RA	Species	0.2	A0000-18-14	-4.09686	Kraken2	Bacteria
45	Chlamydia trachomatis	RA	Species	0.2	A0000-18-14	-4.69875	Kraken2	Bacteria
46	Mycoplasmopsis agalactiae	RA	Species	0.2	A0000-18-14	-8	Kraken2	Bacteria
47	Borrelia recurrentis	RA	Species	0.2	A0000-18-14	-8	Kraken2	Bacteria
48	Chlamydia pneumoniae	RA	Species	0.2	A0000-18-14	-8	Kraken2	Bacteria
49	Neisseria gonorrhoeae	RA	Species	0.2	A0000-18-14	-3.18045	Kraken2	Bacteria
50	Yersinia ruckeri	RA	Species	0.2	A0000-18-14	-8	Kraken2	Bacteria
51	Leptospira interrogans	RA	Species	0.2	A0000-18-14	-8	Kraken2	Bacteria
52	Treponema pallidum	RA	Species	0.2	A0000-18-14	-3.28399	Kraken2	Bacteria
53	Vibrio alginolyticus	RA	Species	0.2	A0000-18-14	-4.39783	Kraken2	Bacteria
54	Streptococcus pneumoniae	RA	Species	0.2	A0000-18-14	-4.15484	Kraken2	Bacteria
55	Vibrio vulnificus	RA	Species	0.2	A0000-18-14	-3.56862	Kraken2	Bacteria
56	Corynebacterium diphtheriae	RA	Species	0.2	A0000-18-14	-3.22184	Kraken2	Bacteria
57	Streptococcus agalactiae	RA	Species	0.2	A0000-18-14	-3.76953	Kraken2	Bacteria
58	Brucella melitensis	RA	Species	0.2	A0000-18-14	-4.04571	Kraken2	Bacteria
59	Vibrio cholerae	RA	Species	0.2	A0100-19-14	-3.4202	Kraken2	Bacteria
60	Streptococcus pyogenes	RA	Species	0.2	A0100-19-14	-4.22178	Kraken2	Bacteria
61	Escherichia coli	RA	Species	0.2	A0100-19-14	-2.01773	Kraken2	Bacteria
62	Enterococcus faecalis	RA	Species	0.2	A0100-19-14	-4.39783	Kraken2	Bacteria
63	Fusobacterium nucleatum	RA	Species	0.2	A0100-19-14	-3.56862	Kraken2	Bacteria
64	Mycoplasmopsis meleagridis	RA	Species	0.2	A0100-19-14	-8	Kraken2	Bacteria
65	Helicobacter pylori	RA	Species	0.2	A0100-19-14	-3.53759	Kraken2	Bacteria
66	Bartonella quintana	RA	Species	0.2	A0100-19-14	-8	Kraken2	Bacteria
67	Legionella pneumophila	RA	Species	0.2	A0100-19-14	-4.15484	Kraken2	Bacteria
68	Leptospira noguchii	RA	Species	0.2	A0100-19-14	-8	Kraken2	Bacteria
69	Listeria monocytogenes	RA	Species	0.2	A0100-19-14	-3.1135	Kraken2	Bacteria
70	Bordetella pertussis	RA	Species	0.2	A0100-19-14	-2.86328	Kraken2	Bacteria
71	Burkholderia mallei	RA	Species	0.2	A0100-19-14	-3.44369	Kraken2	Bacteria
72	Clostridium tetani	RA	Species	0.2	A0100-19-14	-4.69875	Kraken2	Bacteria
73	Taylorella equigenitalis	RA	Species	0.2	A0100-19-14	-3.02227	Kraken2	Bacteria
74	Clostridium chauvoei	RA	Species	0.2	A0100-19-14	-4.69875	Kraken2	Bacteria
75	Campylobacter upsaliensis	RA	Species	0.2	A0100-19-14	-8	Kraken2	Bacteria
76	Mycoplasmoides gallisepticum	RA	Species	0.2	A0100-19-14	-4.52273	Kraken2	Bacteria
77	Mycobacterium ulcerans	RA	Species	0.2	A0100-19-14	-8	Kraken2	Bacteria
78	Staphylococcus aureus	RA	Species	0.2	A0100-19-14	-3.4202	Kraken2	Bacteria
79	Haemophilus influenzae	RA	Species	0.2	A0100-19-14	-4.52273	Kraken2	Bacteria
80	Bartonella henselae	RA	Species	0.2	A0100-19-14	-8	Kraken2	Bacteria
81	Pseudomonas aeruginosa	RA	Species	0.2	A0100-19-14	-1.38363	Kraken2	Bacteria
82	Rickettsia rickettsii	RA	Species	0.2	A0100-19-14	-8	Kraken2	Bacteria
83	Brucella canis	RA	Species	0.2	A0100-19-14	-8	Kraken2	Bacteria
84	Brucella suis	RA	Species	0.2	A0100-19-14	-8	Kraken2	Bacteria
85	Enterococcus faecium	RA	Species	0.2	A0100-19-14	-3.82388	Kraken2	Bacteria
86	Leptospira santarosai	RA	Species	0.2	A0100-19-14	-8	Kraken2	Bacteria
87	Leptospira kirschneri	RA	Species	0.2	A0100-19-14	-8	Kraken2	Bacteria
88	Clostridium perfringens	RA	Species	0.2	A0100-19-14	-3.76953	Kraken2	Bacteria
89	Vibrio parahaemolyticus	RA	Species	0.2	A0100-19-14	-2.62709	Kraken2	Bacteria
90	Ureaplasma urealyticum	RA	Species	0.2	A0100-19-14	-8	Kraken2	Bacteria
91	Clostridium botulinum	RA	Species	0.2	A0100-19-14	-3.31875	Kraken2	Bacteria
92	Brucella abortus	RA	Species	0.2	A0100-19-14	-8	Kraken2	Bacteria
93	Shigella sonnei	RA	Species	0.2	A0100-19-14	-8	Kraken2	Bacteria
94	Campylobacter jejuni	RA	Species	0.2	A0100-19-14	-1.97469	Kraken2	Bacteria
95	Neisseria meningitidis	RA	Species	0.2	A0100-19-14	-2.12726	Kraken2	Bacteria
96	Leptospira weilii	RA	Species	0.2	A0100-19-14	-8	Kraken2	Bacteria
97	Leptospira borgpetersenii	RA	Species	0.2	A0100-19-14	-8	Kraken2	Bacteria
98	Staphylococcus epidermidis	RA	Species	0.2	A0100-19-14	-4.52273	Kraken2	Bacteria
99	Campylobacter lari	RA	Species	0.2	A0100-19-14	-8	Kraken2	Bacteria
100	Campylobacter coli	RA	Species	0.2	A0100-19-14	-4.99957	Kraken2	Bacteria
101	Mycobacterium tuberculosis	RA	Species	0.2	A0100-19-14	-4.99957	Kraken2	Bacteria
102	Francisella tularensis	RA	Species	0.2	A0100-19-14	-4.09686	Kraken2	Bacteria
103	Chlamydia trachomatis	RA	Species	0.2	A0100-19-14	-4.52273	Kraken2	Bacteria
104	Mycoplasmopsis agalactiae	RA	Species	0.2	A0100-19-14	-8	Kraken2	Bacteria
105	Borrelia recurrentis	RA	Species	0.2	A0100-19-14	-8	Kraken2	Bacteria
106	Chlamydia pneumoniae	RA	Species	0.2	A0100-19-14	-8	Kraken2	Bacteria
107	Neisseria gonorrhoeae	RA	Species	0.2	A0100-19-14	-3.49484	Kraken2	Bacteria
108	Yersinia ruckeri	RA	Species	0.2	A0100-19-14	-8	Kraken2	Bacteria
109	Leptospira interrogans	RA	Species	0.2	A0100-19-14	-3.92078	Kraken2	Bacteria
110	Treponema pallidum	RA	Species	0.2	A0100-19-14	-3.2076	Kraken2	Bacteria
111	Vibrio alginolyticus	RA	Species	0.2	A0100-19-14	-4.30094	Kraken2	Bacteria
112	Streptococcus pneumoniae	RA	Species	0.2	A0100-19-14	-4.39783	Kraken2	Bacteria
113	Vibrio vulnificus	RA	Species	0.2	A0100-19-14	-3.65756	Kraken2	Bacteria
114	Corynebacterium diphtheriae	RA	Species	0.2	A0100-19-14	-3.52286	Kraken2	Bacteria
115	Streptococcus agalactiae	RA	Species	0.2	A0100-19-14	-3.63825	Kraken2	Bacteria
116	Brucella melitensis	RA	Species	0.2	A0100-19-14	-3.88602	Kraken2	Bacteria
117	Vibrio cholerae	RA	Species	0.2	A0200-20-14	-3.49484	Kraken2	Bacteria
118	Streptococcus pyogenes	RA	Species	0.2	A0200-20-14	-3.85384	Kraken2	Bacteria
119	Escherichia coli	RA	Species	0.2	A0200-20-14	-1.9897	Kraken2	Bacteria
120	Enterococcus faecalis	RA	Species	0.2	A0200-20-14	-4.15484	Kraken2	Bacteria
121	Fusobacterium nucleatum	RA	Species	0.2	A0200-20-14	-3.61977	Kraken2	Bacteria
122	Mycoplasmopsis meleagridis	RA	Species	0.2	A0200-20-14	-8	Kraken2	Bacteria
123	Helicobacter pylori	RA	Species	0.2	A0200-20-14	-3.48147	Kraken2	Bacteria
124	Bartonella quintana	RA	Species	0.2	A0200-20-14	-8	Kraken2	Bacteria
125	Legionella pneumophila	RA	Species	0.2	A0200-20-14	-4.22178	Kraken2	Bacteria
126	Leptospira noguchii	RA	Species	0.2	A0200-20-14	-8	Kraken2	Bacteria
127	Listeria monocytogenes	RA	Species	0.2	A0200-20-14	-2.77728	Kraken2	Bacteria
128	Bordetella pertussis	RA	Species	0.2	A0200-20-14	-2.24872	Kraken2	Bacteria
129	Burkholderia mallei	RA	Species	0.2	A0200-20-14	-3.1135	Kraken2	Bacteria
130	Clostridium tetani	RA	Species	0.2	A0200-20-14	-4.69875	Kraken2	Bacteria
131	Taylorella equigenitalis	RA	Species	0.2	A0200-20-14	-2.94309	Kraken2	Bacteria
132	Clostridium chauvoei	RA	Species	0.2	A0200-20-14	-8	Kraken2	Bacteria
133	Campylobacter upsaliensis	RA	Species	0.2	A0200-20-14	-8	Kraken2	Bacteria
134	Mycoplasmoides gallisepticum	RA	Species	0.2	A0200-20-14	-8	Kraken2	Bacteria
135	Mycobacterium ulcerans	RA	Species	0.2	A0200-20-14	-8	Kraken2	Bacteria
136	Staphylococcus aureus	RA	Species	0.2	A0200-20-14	-3.45592	Kraken2	Bacteria
137	Haemophilus influenzae	RA	Species	0.2	A0200-20-14	-4.69875	Kraken2	Bacteria
138	Bartonella henselae	RA	Species	0.2	A0200-20-14	-8	Kraken2	Bacteria
139	Pseudomonas aeruginosa	RA	Species	0.2	A0200-20-14	-1.39126	Kraken2	Bacteria
140	Rickettsia rickettsii	RA	Species	0.2	A0200-20-14	-8	Kraken2	Bacteria
141	Brucella canis	RA	Species	0.2	A0200-20-14	-8	Kraken2	Bacteria
142	Brucella suis	RA	Species	0.2	A0200-20-14	-8	Kraken2	Bacteria
143	Enterococcus faecium	RA	Species	0.2	A0200-20-14	-3.82388	Kraken2	Bacteria
144	Leptospira santarosai	RA	Species	0.2	A0200-20-14	-8	Kraken2	Bacteria
145	Leptospira kirschneri	RA	Species	0.2	A0200-20-14	-8	Kraken2	Bacteria
146	Clostridium perfringens	RA	Species	0.2	A0200-20-14	-3.67776	Kraken2	Bacteria
147	Vibrio parahaemolyticus	RA	Species	0.2	A0200-20-14	-2.47495	Kraken2	Bacteria
148	Ureaplasma urealyticum	RA	Species	0.2	A0200-20-14	-8	Kraken2	Bacteria
149	Clostridium botulinum	RA	Species	0.2	A0200-20-14	-3.34678	Kraken2	Bacteria
150	Brucella abortus	RA	Species	0.2	A0200-20-14	-4.30094	Kraken2	Bacteria
151	Shigella sonnei	RA	Species	0.2	A0200-20-14	-8	Kraken2	Bacteria
152	Campylobacter jejuni	RA	Species	0.2	A0200-20-14	-2.1891	Kraken2	Bacteria
153	Neisseria meningitidis	RA	Species	0.2	A0200-20-14	-1.89997	Kraken2	Bacteria
154	Leptospira weilii	RA	Species	0.2	A0200-20-14	-8	Kraken2	Bacteria
155	Leptospira borgpetersenii	RA	Species	0.2	A0200-20-14	-8	Kraken2	Bacteria
156	Staphylococcus epidermidis	RA	Species	0.2	A0200-20-14	-4.69875	Kraken2	Bacteria
157	Campylobacter lari	RA	Species	0.2	A0200-20-14	-8	Kraken2	Bacteria
158	Campylobacter coli	RA	Species	0.2	A0200-20-14	-4.99957	Kraken2	Bacteria
159	Mycobacterium tuberculosis	RA	Species	0.2	A0200-20-14	-4.52273	Kraken2	Bacteria
160	Francisella tularensis	RA	Species	0.2	A0200-20-14	-4.22178	Kraken2	Bacteria
161	Chlamydia trachomatis	RA	Species	0.2	A0200-20-14	-4.69875	Kraken2	Bacteria
162	Mycoplasmopsis agalactiae	RA	Species	0.2	A0200-20-14	-8	Kraken2	Bacteria
163	Borrelia recurrentis	RA	Species	0.2	A0200-20-14	-8	Kraken2	Bacteria
164	Chlamydia pneumoniae	RA	Species	0.2	A0200-20-14	-8	Kraken2	Bacteria
165	Neisseria gonorrhoeae	RA	Species	0.2	A0200-20-14	-3.13667	Kraken2	Bacteria
166	Yersinia ruckeri	RA	Species	0.2	A0200-20-14	-8	Kraken2	Bacteria
167	Leptospira interrogans	RA	Species	0.2	A0200-20-14	-3.85384	Kraken2	Bacteria
168	Treponema pallidum	RA	Species	0.2	A0200-20-14	-3.22184	Kraken2	Bacteria
169	Vibrio alginolyticus	RA	Species	0.2	A0200-20-14	-4.39783	Kraken2	Bacteria
170	Streptococcus pneumoniae	RA	Species	0.2	A0200-20-14	-4.15484	Kraken2	Bacteria
171	Vibrio vulnificus	RA	Species	0.2	A0200-20-14	-3.39793	Kraken2	Bacteria
172	Corynebacterium diphtheriae	RA	Species	0.2	A0200-20-14	-8	Kraken2	Bacteria
173	Streptococcus agalactiae	RA	Species	0.2	A0200-20-14	-3.46851	Kraken2	Bacteria
174	Brucella melitensis	RA	Species	0.2	A0200-20-14	-4.04571	Kraken2	Bacteria
175	Vibrio cholerae	RA	Species	0.2	A0300-21-14	-3.61977	Kraken2	Bacteria
176	Streptococcus pyogenes	RA	Species	0.2	A0300-21-14	-3.95857	Kraken2	Bacteria
177	Escherichia coli	RA	Species	0.2	A0300-21-14	-2.1296	Kraken2	Bacteria
178	Enterococcus faecalis	RA	Species	0.2	A0300-21-14	-4.04571	Kraken2	Bacteria
179	Fusobacterium nucleatum	RA	Species	0.2	A0300-21-14	-3.58501	Kraken2	Bacteria
180	Mycoplasmopsis meleagridis	RA	Species	0.2	A0300-21-14	-8	Kraken2	Bacteria
181	Helicobacter pylori	RA	Species	0.2	A0300-21-14	-3.76953	Kraken2	Bacteria
182	Bartonella quintana	RA	Species	0.2	A0300-21-14	-8	Kraken2	Bacteria
183	Legionella pneumophila	RA	Species	0.2	A0300-21-14	-4.22178	Kraken2	Bacteria
184	Leptospira noguchii	RA	Species	0.2	A0300-21-14	-8	Kraken2	Bacteria
185	Listeria monocytogenes	RA	Species	0.2	A0300-21-14	-3.2076	Kraken2	Bacteria
186	Bordetella pertussis	RA	Species	0.2	A0300-21-14	-3.02687	Kraken2	Bacteria
187	Burkholderia mallei	RA	Species	0.2	A0300-21-14	-3.40892	Kraken2	Bacteria
188	Clostridium tetani	RA	Species	0.2	A0300-21-14	-4.52273	Kraken2	Bacteria
189	Taylorella equigenitalis	RA	Species	0.2	A0300-21-14	-3.13076	Kraken2	Bacteria
190	Clostridium chauvoei	RA	Species	0.2	A0300-21-14	-8	Kraken2	Bacteria
191	Campylobacter upsaliensis	RA	Species	0.2	A0300-21-14	-8	Kraken2	Bacteria
192	Mycoplasmoides gallisepticum	RA	Species	0.2	A0300-21-14	-4.69875	Kraken2	Bacteria
193	Mycobacterium ulcerans	RA	Species	0.2	A0300-21-14	-8	Kraken2	Bacteria
194	Staphylococcus aureus	RA	Species	0.2	A0300-21-14	-3.49484	Kraken2	Bacteria
195	Haemophilus influenzae	RA	Species	0.2	A0300-21-14	-4.69875	Kraken2	Bacteria
196	Bartonella henselae	RA	Species	0.2	A0300-21-14	-8	Kraken2	Bacteria
197	Pseudomonas aeruginosa	RA	Species	0.2	A0300-21-14	-1.40384	Kraken2	Bacteria
198	Rickettsia rickettsii	RA	Species	0.2	A0300-21-14	-8	Kraken2	Bacteria
199	Brucella canis	RA	Species	0.2	A0300-21-14	-8	Kraken2	Bacteria
200	Brucella suis	RA	Species	0.2	A0300-21-14	-8	Kraken2	Bacteria
201	Enterococcus faecium	RA	Species	0.2	A0300-21-14	-4.15484	Kraken2	Bacteria
202	Leptospira santarosai	RA	Species	0.2	A0300-21-14	-8	Kraken2	Bacteria
203	Leptospira kirschneri	RA	Species	0.2	A0300-21-14	-4.99957	Kraken2	Bacteria
204	Clostridium perfringens	RA	Species	0.2	A0300-21-14	-3.67776	Kraken2	Bacteria
205	Vibrio parahaemolyticus	RA	Species	0.2	A0300-21-14	-2.77728	Kraken2	Bacteria
206	Ureaplasma urealyticum	RA	Species	0.2	A0300-21-14	-8	Kraken2	Bacteria
207	Clostridium botulinum	RA	Species	0.2	A0300-21-14	-3.39793	Kraken2	Bacteria
208	Brucella abortus	RA	Species	0.2	A0300-21-14	-4.22178	Kraken2	Bacteria
209	Shigella sonnei	RA	Species	0.2	A0300-21-14	-8	Kraken2	Bacteria
210	Campylobacter jejuni	RA	Species	0.2	A0300-21-14	-2.39577	Kraken2	Bacteria
211	Neisseria meningitidis	RA	Species	0.2	A0300-21-14	-2.00966	Kraken2	Bacteria
212	Leptospira weilii	RA	Species	0.2	A0300-21-14	-8	Kraken2	Bacteria
213	Leptospira borgpetersenii	RA	Species	0.2	A0300-21-14	-8	Kraken2	Bacteria
214	Staphylococcus epidermidis	RA	Species	0.2	A0300-21-14	-4.69875	Kraken2	Bacteria
215	Campylobacter lari	RA	Species	0.2	A0300-21-14	-8	Kraken2	Bacteria
216	Campylobacter coli	RA	Species	0.2	A0300-21-14	-4.99957	Kraken2	Bacteria
217	Mycobacterium tuberculosis	RA	Species	0.2	A0300-21-14	-4.99957	Kraken2	Bacteria
218	Francisella tularensis	RA	Species	0.2	A0300-21-14	-4.15484	Kraken2	Bacteria
219	Chlamydia trachomatis	RA	Species	0.2	A0300-21-14	-4.52273	Kraken2	Bacteria
220	Mycoplasmopsis agalactiae	RA	Species	0.2	A0300-21-14	-8	Kraken2	Bacteria
221	Borrelia recurrentis	RA	Species	0.2	A0300-21-14	-8	Kraken2	Bacteria
222	Chlamydia pneumoniae	RA	Species	0.2	A0300-21-14	-8	Kraken2	Bacteria
223	Neisseria gonorrhoeae	RA	Species	0.2	A0300-21-14	-3.46851	Kraken2	Bacteria
224	Yersinia ruckeri	RA	Species	0.2	A0300-21-14	-8	Kraken2	Bacteria
225	Leptospira interrogans	RA	Species	0.2	A0300-21-14	-3.99996	Kraken2	Bacteria
226	Treponema pallidum	RA	Species	0.2	A0300-21-14	-3.18708	Kraken2	Bacteria
227	Vibrio alginolyticus	RA	Species	0.2	A0300-21-14	-4.30094	Kraken2	Bacteria
228	Streptococcus pneumoniae	RA	Species	0.2	A0300-21-14	-4.04571	Kraken2	Bacteria
229	Vibrio vulnificus	RA	Species	0.2	A0300-21-14	-3.60204	Kraken2	Bacteria
230	Corynebacterium diphtheriae	RA	Species	0.2	A0300-21-14	-3.49484	Kraken2	Bacteria
231	Streptococcus agalactiae	RA	Species	0.2	A0300-21-14	-3.95857	Kraken2	Bacteria
232	Brucella melitensis	RA	Species	0.2	A0300-21-14	-3.99996	Kraken2	Bacteria
233	Vibrio cholerae	RA	Species	0.2	A0400-22-14	-3.23656	Kraken2	Bacteria
234	Streptococcus pyogenes	RA	Species	0.2	A0400-22-14	-3.99996	Kraken2	Bacteria
235	Escherichia coli	RA	Species	0.2	A0400-22-14	-1.959	Kraken2	Bacteria
236	Enterococcus faecalis	RA	Species	0.2	A0400-22-14	-4.09686	Kraken2	Bacteria
237	Fusobacterium nucleatum	RA	Species	0.2	A0400-22-14	-3.61977	Kraken2	Bacteria
238	Mycoplasmopsis meleagridis	RA	Species	0.2	A0400-22-14	-8	Kraken2	Bacteria
239	Helicobacter pylori	RA	Species	0.2	A0400-22-14	-3.48147	Kraken2	Bacteria
240	Bartonella quintana	RA	Species	0.2	A0400-22-14	-8	Kraken2	Bacteria
241	Legionella pneumophila	RA	Species	0.2	A0400-22-14	-4.15484	Kraken2	Bacteria
242	Leptospira noguchii	RA	Species	0.2	A0400-22-14	-8	Kraken2	Bacteria
243	Listeria monocytogenes	RA	Species	0.2	A0400-22-14	-2.54515	Kraken2	Bacteria
244	Bordetella pertussis	RA	Species	0.2	A0400-22-14	-2.50445	Kraken2	Bacteria
245	Burkholderia mallei	RA	Species	0.2	A0400-22-14	-3.18045	Kraken2	Bacteria
246	Clostridium tetani	RA	Species	0.2	A0400-22-14	-4.99957	Kraken2	Bacteria
247	Taylorella equigenitalis	RA	Species	0.2	A0400-22-14	-2.89279	Kraken2	Bacteria
248	Clostridium chauvoei	RA	Species	0.2	A0400-22-14	-8	Kraken2	Bacteria
249	Campylobacter upsaliensis	RA	Species	0.2	A0400-22-14	-8	Kraken2	Bacteria
250	Mycoplasmoides gallisepticum	RA	Species	0.2	A0400-22-14	-8	Kraken2	Bacteria
251	Mycobacterium ulcerans	RA	Species	0.2	A0400-22-14	-8	Kraken2	Bacteria
252	Staphylococcus aureus	RA	Species	0.2	A0400-22-14	-3.49484	Kraken2	Bacteria
253	Haemophilus influenzae	RA	Species	0.2	A0400-22-14	-4.52273	Kraken2	Bacteria
254	Bartonella henselae	RA	Species	0.2	A0400-22-14	-8	Kraken2	Bacteria
255	Pseudomonas aeruginosa	RA	Species	0.2	A0400-22-14	-1.33894	Kraken2	Bacteria
256	Rickettsia rickettsii	RA	Species	0.2	A0400-22-14	-8	Kraken2	Bacteria
257	Brucella canis	RA	Species	0.2	A0400-22-14	-8	Kraken2	Bacteria
258	Brucella suis	RA	Species	0.2	A0400-22-14	-8	Kraken2	Bacteria
259	Enterococcus faecium	RA	Species	0.2	A0400-22-14	-3.79585	Kraken2	Bacteria
260	Leptospira santarosai	RA	Species	0.2	A0400-22-14	-8	Kraken2	Bacteria
261	Leptospira kirschneri	RA	Species	0.2	A0400-22-14	-8	Kraken2	Bacteria
262	Clostridium perfringens	RA	Species	0.2	A0400-22-14	-3.67776	Kraken2	Bacteria
263	Vibrio parahaemolyticus	RA	Species	0.2	A0400-22-14	-2.59346	Kraken2	Bacteria
264	Ureaplasma urealyticum	RA	Species	0.2	A0400-22-14	-8	Kraken2	Bacteria
265	Clostridium botulinum	RA	Species	0.2	A0400-22-14	-3.52286	Kraken2	Bacteria
266	Brucella abortus	RA	Species	0.2	A0400-22-14	-3.88602	Kraken2	Bacteria
267	Shigella sonnei	RA	Species	0.2	A0400-22-14	-4.39783	Kraken2	Bacteria
268	Campylobacter jejuni	RA	Species	0.2	A0400-22-14	-1.95001	Kraken2	Bacteria
269	Neisseria meningitidis	RA	Species	0.2	A0400-22-14	-1.87225	Kraken2	Bacteria
270	Leptospira weilii	RA	Species	0.2	A0400-22-14	-8	Kraken2	Bacteria
271	Leptospira borgpetersenii	RA	Species	0.2	A0400-22-14	-8	Kraken2	Bacteria
272	Staphylococcus epidermidis	RA	Species	0.2	A0400-22-14	-4.69875	Kraken2	Bacteria
273	Campylobacter lari	RA	Species	0.2	A0400-22-14	-8	Kraken2	Bacteria
274	Campylobacter coli	RA	Species	0.2	A0400-22-14	-4.99957	Kraken2	Bacteria
275	Mycobacterium tuberculosis	RA	Species	0.2	A0400-22-14	-4.52273	Kraken2	Bacteria
276	Francisella tularensis	RA	Species	0.2	A0400-22-14	-4.15484	Kraken2	Bacteria
277	Chlamydia trachomatis	RA	Species	0.2	A0400-22-14	-4.69875	Kraken2	Bacteria
278	Mycoplasmopsis agalactiae	RA	Species	0.2	A0400-22-14	-8	Kraken2	Bacteria
279	Borrelia recurrentis	RA	Species	0.2	A0400-22-14	-8	Kraken2	Bacteria
280	Chlamydia pneumoniae	RA	Species	0.2	A0400-22-14	-8	Kraken2	Bacteria
281	Neisseria gonorrhoeae	RA	Species	0.2	A0400-22-14	-3.0969	Kraken2	Bacteria
282	Yersinia ruckeri	RA	Species	0.2	A0400-22-14	-8	Kraken2	Bacteria
283	Leptospira interrogans	RA	Species	0.2	A0400-22-14	-4.04571	Kraken2	Bacteria
284	Treponema pallidum	RA	Species	0.2	A0400-22-14	-3.2676	Kraken2	Bacteria
285	Vibrio alginolyticus	RA	Species	0.2	A0400-22-14	-4.30094	Kraken2	Bacteria
286	Streptococcus pneumoniae	RA	Species	0.2	A0400-22-14	-4.15484	Kraken2	Bacteria
287	Vibrio vulnificus	RA	Species	0.2	A0400-22-14	-3.60204	Kraken2	Bacteria
288	Corynebacterium diphtheriae	RA	Species	0.2	A0400-22-14	-3.21466	Kraken2	Bacteria
289	Streptococcus agalactiae	RA	Species	0.2	A0400-22-14	-3.95857	Kraken2	Bacteria
290	Brucella melitensis	RA	Species	0.2	A0400-22-14	-3.95857	Kraken2	Bacteria
291	Vibrio cholerae	RA	Species	0.2	A0500-23-14	-3.34678	Kraken2	Bacteria
292	Streptococcus pyogenes	RA	Species	0.2	A0500-23-14	-3.82388	Kraken2	Bacteria
293	Escherichia coli	RA	Species	0.2	A0500-23-14	-2.10568	Kraken2	Bacteria
294	Enterococcus faecalis	RA	Species	0.2	A0500-23-14	-4.30094	Kraken2	Bacteria
295	Fusobacterium nucleatum	RA	Species	0.2	A0500-23-14	-3.63825	Kraken2	Bacteria
296	Mycoplasmopsis meleagridis	RA	Species	0.2	A0500-23-14	-8	Kraken2	Bacteria
297	Helicobacter pylori	RA	Species	0.2	A0500-23-14	-3.67776	Kraken2	Bacteria
298	Bartonella quintana	RA	Species	0.2	A0500-23-14	-8	Kraken2	Bacteria
299	Legionella pneumophila	RA	Species	0.2	A0500-23-14	-4.15484	Kraken2	Bacteria
300	Leptospira noguchii	RA	Species	0.2	A0500-23-14	-8	Kraken2	Bacteria
301	Listeria monocytogenes	RA	Species	0.2	A0500-23-14	-2.80967	Kraken2	Bacteria
302	Bordetella pertussis	RA	Species	0.2	A0500-23-14	-2.46852	Kraken2	Bacteria
303	Burkholderia mallei	RA	Species	0.2	A0500-23-14	-3.03151	Kraken2	Bacteria
304	Clostridium tetani	RA	Species	0.2	A0500-23-14	-4.99957	Kraken2	Bacteria
305	Taylorella equigenitalis	RA	Species	0.2	A0500-23-14	-3.04575	Kraken2	Bacteria
306	Clostridium chauvoei	RA	Species	0.2	A0500-23-14	-4.69875	Kraken2	Bacteria
307	Campylobacter upsaliensis	RA	Species	0.2	A0500-23-14	-8	Kraken2	Bacteria
308	Mycoplasmoides gallisepticum	RA	Species	0.2	A0500-23-14	-8	Kraken2	Bacteria
309	Mycobacterium ulcerans	RA	Species	0.2	A0500-23-14	-8	Kraken2	Bacteria
310	Staphylococcus aureus	RA	Species	0.2	A0500-23-14	-3.61977	Kraken2	Bacteria
311	Haemophilus influenzae	RA	Species	0.2	A0500-23-14	-4.52273	Kraken2	Bacteria
312	Bartonella henselae	RA	Species	0.2	A0500-23-14	-8	Kraken2	Bacteria
313	Pseudomonas aeruginosa	RA	Species	0.2	A0500-23-14	-1.31515	Kraken2	Bacteria
314	Rickettsia rickettsii	RA	Species	0.2	A0500-23-14	-8	Kraken2	Bacteria
315	Brucella canis	RA	Species	0.2	A0500-23-14	-8	Kraken2	Bacteria
316	Brucella suis	RA	Species	0.2	A0500-23-14	-8	Kraken2	Bacteria
317	Enterococcus faecium	RA	Species	0.2	A0500-23-14	-3.99996	Kraken2	Bacteria
318	Leptospira santarosai	RA	Species	0.2	A0500-23-14	-8	Kraken2	Bacteria
319	Leptospira kirschneri	RA	Species	0.2	A0500-23-14	-4.99957	Kraken2	Bacteria
320	Clostridium perfringens	RA	Species	0.2	A0500-23-14	-3.69895	Kraken2	Bacteria
321	Vibrio parahaemolyticus	RA	Species	0.2	A0500-23-14	-2.51145	Kraken2	Bacteria
322	Ureaplasma urealyticum	RA	Species	0.2	A0500-23-14	-8	Kraken2	Bacteria
323	Clostridium botulinum	RA	Species	0.2	A0500-23-14	-3.46851	Kraken2	Bacteria
324	Brucella abortus	RA	Species	0.2	A0500-23-14	-4.04571	Kraken2	Bacteria
325	Shigella sonnei	RA	Species	0.2	A0500-23-14	-4.99957	Kraken2	Bacteria
326	Campylobacter jejuni	RA	Species	0.2	A0500-23-14	-2.0716	Kraken2	Bacteria
327	Neisseria meningitidis	RA	Species	0.2	A0500-23-14	-1.7716	Kraken2	Bacteria
328	Leptospira weilii	RA	Species	0.2	A0500-23-14	-8	Kraken2	Bacteria
329	Leptospira borgpetersenii	RA	Species	0.2	A0500-23-14	-8	Kraken2	Bacteria
330	Staphylococcus epidermidis	RA	Species	0.2	A0500-23-14	-4.69875	Kraken2	Bacteria
331	Campylobacter lari	RA	Species	0.2	A0500-23-14	-8	Kraken2	Bacteria
332	Campylobacter coli	RA	Species	0.2	A0500-23-14	-4.99957	Kraken2	Bacteria
333	Mycobacterium tuberculosis	RA	Species	0.2	A0500-23-14	-4.69875	Kraken2	Bacteria
334	Francisella tularensis	RA	Species	0.2	A0500-23-14	-4.09686	Kraken2	Bacteria
335	Chlamydia trachomatis	RA	Species	0.2	A0500-23-14	-4.69875	Kraken2	Bacteria
336	Mycoplasmopsis agalactiae	RA	Species	0.2	A0500-23-14	-8	Kraken2	Bacteria
337	Borrelia recurrentis	RA	Species	0.2	A0500-23-14	-8	Kraken2	Bacteria
338	Chlamydia pneumoniae	RA	Species	0.2	A0500-23-14	-8	Kraken2	Bacteria
339	Neisseria gonorrhoeae	RA	Species	0.2	A0500-23-14	-3.14874	Kraken2	Bacteria
340	Yersinia ruckeri	RA	Species	0.2	A0500-23-14	-8	Kraken2	Bacteria
341	Leptospira interrogans	RA	Species	0.2	A0500-23-14	-3.95857	Kraken2	Bacteria
342	Treponema pallidum	RA	Species	0.2	A0500-23-14	-3.0969	Kraken2	Bacteria
343	Vibrio alginolyticus	RA	Species	0.2	A0500-23-14	-4.39783	Kraken2	Bacteria
344	Streptococcus pneumoniae	RA	Species	0.2	A0500-23-14	-4.09686	Kraken2	Bacteria
345	Vibrio vulnificus	RA	Species	0.2	A0500-23-14	-3.40892	Kraken2	Bacteria
346	Corynebacterium diphtheriae	RA	Species	0.2	A0500-23-14	-3.3098	Kraken2	Bacteria
347	Streptococcus agalactiae	RA	Species	0.2	A0500-23-14	-3.92078	Kraken2	Bacteria
348	Brucella melitensis	RA	Species	0.2	A0500-23-14	-3.79585	Kraken2	Bacteria
349	Vibrio cholerae	RA	Species	0.2	A0600-24-14	-3.35654	Kraken2	Bacteria
350	Streptococcus pyogenes	RA	Species	0.2	A0600-24-14	-3.88602	Kraken2	Bacteria
351	Escherichia coli	RA	Species	0.2	A0600-24-14	-2.04335	Kraken2	Bacteria
352	Enterococcus faecalis	RA	Species	0.2	A0600-24-14	-4.15484	Kraken2	Bacteria
353	Fusobacterium nucleatum	RA	Species	0.2	A0600-24-14	-3.63825	Kraken2	Bacteria
354	Mycoplasmopsis meleagridis	RA	Species	0.2	A0600-24-14	-8	Kraken2	Bacteria
355	Helicobacter pylori	RA	Species	0.2	A0600-24-14	-3.63825	Kraken2	Bacteria
356	Bartonella quintana	RA	Species	0.2	A0600-24-14	-8	Kraken2	Bacteria
357	Legionella pneumophila	RA	Species	0.2	A0600-24-14	-4.15484	Kraken2	Bacteria
358	Leptospira noguchii	RA	Species	0.2	A0600-24-14	-8	Kraken2	Bacteria
359	Listeria monocytogenes	RA	Species	0.2	A0600-24-14	-2.7167	Kraken2	Bacteria
360	Bordetella pertussis	RA	Species	0.2	A0600-24-14	-2.39469	Kraken2	Bacteria
361	Burkholderia mallei	RA	Species	0.2	A0600-24-14	-2.9586	Kraken2	Bacteria
362	Clostridium tetani	RA	Species	0.2	A0600-24-14	-4.99957	Kraken2	Bacteria
363	Taylorella equigenitalis	RA	Species	0.2	A0600-24-14	-3.00436	Kraken2	Bacteria
364	Clostridium chauvoei	RA	Species	0.2	A0600-24-14	-8	Kraken2	Bacteria
365	Campylobacter upsaliensis	RA	Species	0.2	A0600-24-14	-8	Kraken2	Bacteria
366	Mycoplasmoides gallisepticum	RA	Species	0.2	A0600-24-14	-8	Kraken2	Bacteria
367	Mycobacterium ulcerans	RA	Species	0.2	A0600-24-14	-8	Kraken2	Bacteria
368	Staphylococcus aureus	RA	Species	0.2	A0600-24-14	-3.52286	Kraken2	Bacteria
369	Haemophilus influenzae	RA	Species	0.2	A0600-24-14	-4.52273	Kraken2	Bacteria
370	Bartonella henselae	RA	Species	0.2	A0600-24-14	-8	Kraken2	Bacteria
371	Pseudomonas aeruginosa	RA	Species	0.2	A0600-24-14	-1.31327	Kraken2	Bacteria
372	Rickettsia rickettsii	RA	Species	0.2	A0600-24-14	-8	Kraken2	Bacteria
373	Brucella canis	RA	Species	0.2	A0600-24-14	-8	Kraken2	Bacteria
374	Brucella suis	RA	Species	0.2	A0600-24-14	-8	Kraken2	Bacteria
375	Enterococcus faecium	RA	Species	0.2	A0600-24-14	-3.7447	Kraken2	Bacteria
376	Leptospira santarosai	RA	Species	0.2	A0600-24-14	-8	Kraken2	Bacteria
377	Leptospira kirschneri	RA	Species	0.2	A0600-24-14	-8	Kraken2	Bacteria
378	Clostridium perfringens	RA	Species	0.2	A0600-24-14	-3.67776	Kraken2	Bacteria
379	Vibrio parahaemolyticus	RA	Species	0.2	A0600-24-14	-2.50307	Kraken2	Bacteria
380	Ureaplasma urealyticum	RA	Species	0.2	A0600-24-14	-8	Kraken2	Bacteria
381	Clostridium botulinum	RA	Species	0.2	A0600-24-14	-3.4202	Kraken2	Bacteria
382	Brucella abortus	RA	Species	0.2	A0600-24-14	-3.85384	Kraken2	Bacteria
383	Shigella sonnei	RA	Species	0.2	A0600-24-14	-8	Kraken2	Bacteria
384	Campylobacter jejuni	RA	Species	0.2	A0600-24-14	-2.05948	Kraken2	Bacteria
385	Neisseria meningitidis	RA	Species	0.2	A0600-24-14	-1.80024	Kraken2	Bacteria
386	Leptospira weilii	RA	Species	0.2	A0600-24-14	-8	Kraken2	Bacteria
387	Leptospira borgpetersenii	RA	Species	0.2	A0600-24-14	-8	Kraken2	Bacteria
388	Staphylococcus epidermidis	RA	Species	0.2	A0600-24-14	-4.52273	Kraken2	Bacteria
389	Campylobacter lari	RA	Species	0.2	A0600-24-14	-8	Kraken2	Bacteria
390	Campylobacter coli	RA	Species	0.2	A0600-24-14	-4.99957	Kraken2	Bacteria
391	Mycobacterium tuberculosis	RA	Species	0.2	A0600-24-14	-4.52273	Kraken2	Bacteria
392	Francisella tularensis	RA	Species	0.2	A0600-24-14	-4.15484	Kraken2	Bacteria
393	Chlamydia trachomatis	RA	Species	0.2	A0600-24-14	-4.69875	Kraken2	Bacteria
394	Mycoplasmopsis agalactiae	RA	Species	0.2	A0600-24-14	-8	Kraken2	Bacteria
395	Borrelia recurrentis	RA	Species	0.2	A0600-24-14	-8	Kraken2	Bacteria
396	Chlamydia pneumoniae	RA	Species	0.2	A0600-24-14	-8	Kraken2	Bacteria
397	Neisseria gonorrhoeae	RA	Species	0.2	A0600-24-14	-3.16748	Kraken2	Bacteria
398	Yersinia ruckeri	RA	Species	0.2	A0600-24-14	-4.99957	Kraken2	Bacteria
399	Leptospira interrogans	RA	Species	0.2	A0600-24-14	-3.85384	Kraken2	Bacteria
400	Treponema pallidum	RA	Species	0.2	A0600-24-14	-3.07058	Kraken2	Bacteria
401	Vibrio alginolyticus	RA	Species	0.2	A0600-24-14	-4.22178	Kraken2	Bacteria
402	Streptococcus pneumoniae	RA	Species	0.2	A0600-24-14	-4.04571	Kraken2	Bacteria
403	Vibrio vulnificus	RA	Species	0.2	A0600-24-14	-3.46851	Kraken2	Bacteria
404	Corynebacterium diphtheriae	RA	Species	0.2	A0600-24-14	-3.2076	Kraken2	Bacteria
405	Streptococcus agalactiae	RA	Species	0.2	A0600-24-14	-3.85384	Kraken2	Bacteria
406	Brucella melitensis	RA	Species	0.2	A0600-24-14	-3.85384	Kraken2	Bacteria
407	Vibrio cholerae	RA	Species	0.2	A0700-1-14	-3.55283	Kraken2	Bacteria
408	Streptococcus pyogenes	RA	Species	0.2	A0700-1-14	-3.88602	Kraken2	Bacteria
409	Escherichia coli	RA	Species	0.2	A0700-1-14	-2.03105	Kraken2	Bacteria
410	Enterococcus faecalis	RA	Species	0.2	A0700-1-14	-4.30094	Kraken2	Bacteria
411	Fusobacterium nucleatum	RA	Species	0.2	A0700-1-14	-3.38721	Kraken2	Bacteria
412	Mycoplasmopsis meleagridis	RA	Species	0.2	A0700-1-14	-8	Kraken2	Bacteria
413	Helicobacter pylori	RA	Species	0.2	A0700-1-14	-3.76953	Kraken2	Bacteria
414	Bartonella quintana	RA	Species	0.2	A0700-1-14	-8	Kraken2	Bacteria
415	Legionella pneumophila	RA	Species	0.2	A0700-1-14	-4.04571	Kraken2	Bacteria
416	Leptospira noguchii	RA	Species	0.2	A0700-1-14	-8	Kraken2	Bacteria
417	Listeria monocytogenes	RA	Species	0.2	A0700-1-14	-3.34678	Kraken2	Bacteria
418	Bordetella pertussis	RA	Species	0.2	A0700-1-14	-3.22184	Kraken2	Bacteria
419	Burkholderia mallei	RA	Species	0.2	A0700-1-14	-3.44369	Kraken2	Bacteria
420	Clostridium tetani	RA	Species	0.2	A0700-1-14	-4.04571	Kraken2	Bacteria
421	Taylorella equigenitalis	RA	Species	0.2	A0700-1-14	-3.09151	Kraken2	Bacteria
422	Clostridium chauvoei	RA	Species	0.2	A0700-1-14	-4.52273	Kraken2	Bacteria
423	Campylobacter upsaliensis	RA	Species	0.2	A0700-1-14	-8	Kraken2	Bacteria
424	Mycoplasmoides gallisepticum	RA	Species	0.2	A0700-1-14	-8	Kraken2	Bacteria
425	Mycobacterium ulcerans	RA	Species	0.2	A0700-1-14	-8	Kraken2	Bacteria
426	Staphylococcus aureus	RA	Species	0.2	A0700-1-14	-3.45592	Kraken2	Bacteria
427	Haemophilus influenzae	RA	Species	0.2	A0700-1-14	-4.30094	Kraken2	Bacteria
428	Bartonella henselae	RA	Species	0.2	A0700-1-14	-8	Kraken2	Bacteria
429	Pseudomonas aeruginosa	RA	Species	0.2	A0700-1-14	-1.54061	Kraken2	Bacteria
430	Rickettsia rickettsii	RA	Species	0.2	A0700-1-14	-8	Kraken2	Bacteria
431	Brucella canis	RA	Species	0.2	A0700-1-14	-8	Kraken2	Bacteria
432	Brucella suis	RA	Species	0.2	A0700-1-14	-8	Kraken2	Bacteria
433	Enterococcus faecium	RA	Species	0.2	A0700-1-14	-3.99996	Kraken2	Bacteria
434	Leptospira santarosai	RA	Species	0.2	A0700-1-14	-8	Kraken2	Bacteria
435	Leptospira kirschneri	RA	Species	0.2	A0700-1-14	-8	Kraken2	Bacteria
436	Clostridium perfringens	RA	Species	0.2	A0700-1-14	-3.49484	Kraken2	Bacteria
437	Vibrio parahaemolyticus	RA	Species	0.2	A0700-1-14	-2.63078	Kraken2	Bacteria
438	Ureaplasma urealyticum	RA	Species	0.2	A0700-1-14	-8	Kraken2	Bacteria
439	Clostridium botulinum	RA	Species	0.2	A0700-1-14	-3.29242	Kraken2	Bacteria
440	Brucella abortus	RA	Species	0.2	A0700-1-14	-3.82388	Kraken2	Bacteria
441	Shigella sonnei	RA	Species	0.2	A0700-1-14	-4.99957	Kraken2	Bacteria
442	Campylobacter jejuni	RA	Species	0.2	A0700-1-14	-2.31426	Kraken2	Bacteria
443	Neisseria meningitidis	RA	Species	0.2	A0700-1-14	-2.22621	Kraken2	Bacteria
444	Leptospira weilii	RA	Species	0.2	A0700-1-14	-8	Kraken2	Bacteria
445	Leptospira borgpetersenii	RA	Species	0.2	A0700-1-14	-4.99957	Kraken2	Bacteria
446	Staphylococcus epidermidis	RA	Species	0.2	A0700-1-14	-4.39783	Kraken2	Bacteria
447	Campylobacter lari	RA	Species	0.2	A0700-1-14	-8	Kraken2	Bacteria
448	Campylobacter coli	RA	Species	0.2	A0700-1-14	-4.99957	Kraken2	Bacteria
449	Mycobacterium tuberculosis	RA	Species	0.2	A0700-1-14	-4.99957	Kraken2	Bacteria
450	Francisella tularensis	RA	Species	0.2	A0700-1-14	-3.95857	Kraken2	Bacteria
451	Chlamydia trachomatis	RA	Species	0.2	A0700-1-14	-4.30094	Kraken2	Bacteria
452	Mycoplasmopsis agalactiae	RA	Species	0.2	A0700-1-14	-8	Kraken2	Bacteria
453	Borrelia recurrentis	RA	Species	0.2	A0700-1-14	-8	Kraken2	Bacteria
454	Chlamydia pneumoniae	RA	Species	0.2	A0700-1-14	-8	Kraken2	Bacteria
455	Neisseria gonorrhoeae	RA	Species	0.2	A0700-1-14	-3.43179	Kraken2	Bacteria
456	Yersinia ruckeri	RA	Species	0.2	A0700-1-14	-8	Kraken2	Bacteria
457	Leptospira interrogans	RA	Species	0.2	A0700-1-14	-3.7447	Kraken2	Bacteria
458	Treponema pallidum	RA	Species	0.2	A0700-1-14	-2.86966	Kraken2	Bacteria
459	Vibrio alginolyticus	RA	Species	0.2	A0700-1-14	-4.30094	Kraken2	Bacteria
460	Streptococcus pneumoniae	RA	Species	0.2	A0700-1-14	-3.99996	Kraken2	Bacteria
461	Vibrio vulnificus	RA	Species	0.2	A0700-1-14	-3.65756	Kraken2	Bacteria
462	Corynebacterium diphtheriae	RA	Species	0.2	A0700-1-14	-3.50862	Kraken2	Bacteria
463	Streptococcus agalactiae	RA	Species	0.2	A0700-1-14	-3.52286	Kraken2	Bacteria
464	Brucella melitensis	RA	Species	0.2	A0700-1-14	-3.76953	Kraken2	Bacteria
465	Vibrio cholerae	RA	Species	0.2	A0800-2-14	-3.53759	Kraken2	Bacteria
466	Streptococcus pyogenes	RA	Species	0.2	A0800-2-14	-4.15484	Kraken2	Bacteria
467	Escherichia coli	RA	Species	0.2	A0800-2-14	-1.97143	Kraken2	Bacteria
468	Enterococcus faecalis	RA	Species	0.2	A0800-2-14	-4.22178	Kraken2	Bacteria
469	Fusobacterium nucleatum	RA	Species	0.2	A0800-2-14	-3.45592	Kraken2	Bacteria
470	Mycoplasmopsis meleagridis	RA	Species	0.2	A0800-2-14	-8	Kraken2	Bacteria
471	Helicobacter pylori	RA	Species	0.2	A0800-2-14	-3.61977	Kraken2	Bacteria
472	Bartonella quintana	RA	Species	0.2	A0800-2-14	-8	Kraken2	Bacteria
473	Legionella pneumophila	RA	Species	0.2	A0800-2-14	-4.09686	Kraken2	Bacteria
474	Leptospira noguchii	RA	Species	0.2	A0800-2-14	-8	Kraken2	Bacteria
475	Listeria monocytogenes	RA	Species	0.2	A0800-2-14	-3.22914	Kraken2	Bacteria
476	Bordetella pertussis	RA	Species	0.2	A0800-2-14	-2.7122	Kraken2	Bacteria
477	Burkholderia mallei	RA	Species	0.2	A0800-2-14	-3.37674	Kraken2	Bacteria
478	Clostridium tetani	RA	Species	0.2	A0800-2-14	-4.15484	Kraken2	Bacteria
479	Taylorella equigenitalis	RA	Species	0.2	A0800-2-14	-3.0655	Kraken2	Bacteria
480	Clostridium chauvoei	RA	Species	0.2	A0800-2-14	-4.99957	Kraken2	Bacteria
481	Campylobacter upsaliensis	RA	Species	0.2	A0800-2-14	-8	Kraken2	Bacteria
482	Mycoplasmoides gallisepticum	RA	Species	0.2	A0800-2-14	-8	Kraken2	Bacteria
483	Mycobacterium ulcerans	RA	Species	0.2	A0800-2-14	-8	Kraken2	Bacteria
484	Staphylococcus aureus	RA	Species	0.2	A0800-2-14	-3.60204	Kraken2	Bacteria
485	Haemophilus influenzae	RA	Species	0.2	A0800-2-14	-4.39783	Kraken2	Bacteria
486	Bartonella henselae	RA	Species	0.2	A0800-2-14	-8	Kraken2	Bacteria
487	Pseudomonas aeruginosa	RA	Species	0.2	A0800-2-14	-1.60942	Kraken2	Bacteria
488	Rickettsia rickettsii	RA	Species	0.2	A0800-2-14	-8	Kraken2	Bacteria
489	Brucella canis	RA	Species	0.2	A0800-2-14	-8	Kraken2	Bacteria
490	Brucella suis	RA	Species	0.2	A0800-2-14	-8	Kraken2	Bacteria
491	Enterococcus faecium	RA	Species	0.2	A0800-2-14	-3.99996	Kraken2	Bacteria
492	Leptospira santarosai	RA	Species	0.2	A0800-2-14	-8	Kraken2	Bacteria
493	Leptospira kirschneri	RA	Species	0.2	A0800-2-14	-8	Kraken2	Bacteria
494	Clostridium perfringens	RA	Species	0.2	A0800-2-14	-3.60204	Kraken2	Bacteria
495	Vibrio parahaemolyticus	RA	Species	0.2	A0800-2-14	-2.4908	Kraken2	Bacteria
496	Ureaplasma urealyticum	RA	Species	0.2	A0800-2-14	-8	Kraken2	Bacteria
497	Clostridium botulinum	RA	Species	0.2	A0800-2-14	-3.3098	Kraken2	Bacteria
498	Brucella abortus	RA	Species	0.2	A0800-2-14	-4.04571	Kraken2	Bacteria
499	Shigella sonnei	RA	Species	0.2	A0800-2-14	-4.99957	Kraken2	Bacteria
500	Campylobacter jejuni	RA	Species	0.2	A0800-2-14	-2.24642	Kraken2	Bacteria
501	Neisseria meningitidis	RA	Species	0.2	A0800-2-14	-2.01099	Kraken2	Bacteria
502	Leptospira weilii	RA	Species	0.2	A0800-2-14	-8	Kraken2	Bacteria
503	Leptospira borgpetersenii	RA	Species	0.2	A0800-2-14	-8	Kraken2	Bacteria
504	Staphylococcus epidermidis	RA	Species	0.2	A0800-2-14	-4.39783	Kraken2	Bacteria
505	Campylobacter lari	RA	Species	0.2	A0800-2-14	-8	Kraken2	Bacteria
506	Campylobacter coli	RA	Species	0.2	A0800-2-14	-8	Kraken2	Bacteria
507	Mycobacterium tuberculosis	RA	Species	0.2	A0800-2-14	-4.99957	Kraken2	Bacteria
508	Francisella tularensis	RA	Species	0.2	A0800-2-14	-4.09686	Kraken2	Bacteria
509	Chlamydia trachomatis	RA	Species	0.2	A0800-2-14	-4.69875	Kraken2	Bacteria
510	Mycoplasmopsis agalactiae	RA	Species	0.2	A0800-2-14	-8	Kraken2	Bacteria
511	Borrelia recurrentis	RA	Species	0.2	A0800-2-14	-8	Kraken2	Bacteria
512	Chlamydia pneumoniae	RA	Species	0.2	A0800-2-14	-8	Kraken2	Bacteria
513	Neisseria gonorrhoeae	RA	Species	0.2	A0800-2-14	-3.3098	Kraken2	Bacteria
514	Yersinia ruckeri	RA	Species	0.2	A0800-2-14	-8	Kraken2	Bacteria
515	Leptospira interrogans	RA	Species	0.2	A0800-2-14	-3.92078	Kraken2	Bacteria
516	Treponema pallidum	RA	Species	0.2	A0800-2-14	-3.20065	Kraken2	Bacteria
517	Vibrio alginolyticus	RA	Species	0.2	A0800-2-14	-4.39783	Kraken2	Bacteria
518	Streptococcus pneumoniae	RA	Species	0.2	A0800-2-14	-4.22178	Kraken2	Bacteria
519	Vibrio vulnificus	RA	Species	0.2	A0800-2-14	-3.34678	Kraken2	Bacteria
520	Corynebacterium diphtheriae	RA	Species	0.2	A0800-2-14	-3.52286	Kraken2	Bacteria
521	Streptococcus agalactiae	RA	Species	0.2	A0800-2-14	-3.53759	Kraken2	Bacteria
522	Brucella melitensis	RA	Species	0.2	A0800-2-14	-4.15484	Kraken2	Bacteria
523	Vibrio cholerae	RA	Species	0.2	A0900-3-14	-3.49484	Kraken2	Bacteria
524	Streptococcus pyogenes	RA	Species	0.2	A0900-3-14	-3.95857	Kraken2	Bacteria
525	Escherichia coli	RA	Species	0.2	A0900-3-14	-2.0278	Kraken2	Bacteria
526	Enterococcus faecalis	RA	Species	0.2	A0900-3-14	-4.30094	Kraken2	Bacteria
527	Fusobacterium nucleatum	RA	Species	0.2	A0900-3-14	-3.53759	Kraken2	Bacteria
528	Mycoplasmopsis meleagridis	RA	Species	0.2	A0900-3-14	-8	Kraken2	Bacteria
529	Helicobacter pylori	RA	Species	0.2	A0900-3-14	-3.76953	Kraken2	Bacteria
530	Bartonella quintana	RA	Species	0.2	A0900-3-14	-8	Kraken2	Bacteria
531	Legionella pneumophila	RA	Species	0.2	A0900-3-14	-4.09686	Kraken2	Bacteria
532	Leptospira noguchii	RA	Species	0.2	A0900-3-14	-8	Kraken2	Bacteria
533	Listeria monocytogenes	RA	Species	0.2	A0900-3-14	-3.2076	Kraken2	Bacteria
534	Bordetella pertussis	RA	Species	0.2	A0900-3-14	-2.86012	Kraken2	Bacteria
535	Burkholderia mallei	RA	Species	0.2	A0900-3-14	-3.48147	Kraken2	Bacteria
536	Clostridium tetani	RA	Species	0.2	A0900-3-14	-4.30094	Kraken2	Bacteria
537	Taylorella equigenitalis	RA	Species	0.2	A0900-3-14	-3.10237	Kraken2	Bacteria
538	Clostridium chauvoei	RA	Species	0.2	A0900-3-14	-4.69875	Kraken2	Bacteria
539	Campylobacter upsaliensis	RA	Species	0.2	A0900-3-14	-8	Kraken2	Bacteria
540	Mycoplasmoides gallisepticum	RA	Species	0.2	A0900-3-14	-4.69875	Kraken2	Bacteria
541	Mycobacterium ulcerans	RA	Species	0.2	A0900-3-14	-8	Kraken2	Bacteria
542	Staphylococcus aureus	RA	Species	0.2	A0900-3-14	-3.55283	Kraken2	Bacteria
543	Haemophilus influenzae	RA	Species	0.2	A0900-3-14	-4.39783	Kraken2	Bacteria
544	Bartonella henselae	RA	Species	0.2	A0900-3-14	-8	Kraken2	Bacteria
545	Pseudomonas aeruginosa	RA	Species	0.2	A0900-3-14	-1.6052	Kraken2	Bacteria
546	Rickettsia rickettsii	RA	Species	0.2	A0900-3-14	-8	Kraken2	Bacteria
547	Brucella canis	RA	Species	0.2	A0900-3-14	-8	Kraken2	Bacteria
548	Brucella suis	RA	Species	0.2	A0900-3-14	-8	Kraken2	Bacteria
549	Enterococcus faecium	RA	Species	0.2	A0900-3-14	-3.88602	Kraken2	Bacteria
550	Leptospira santarosai	RA	Species	0.2	A0900-3-14	-8	Kraken2	Bacteria
551	Leptospira kirschneri	RA	Species	0.2	A0900-3-14	-8	Kraken2	Bacteria
552	Clostridium perfringens	RA	Species	0.2	A0900-3-14	-3.53759	Kraken2	Bacteria
553	Vibrio parahaemolyticus	RA	Species	0.2	A0900-3-14	-2.71444	Kraken2	Bacteria
554	Ureaplasma urealyticum	RA	Species	0.2	A0900-3-14	-8	Kraken2	Bacteria
555	Clostridium botulinum	RA	Species	0.2	A0900-3-14	-3.2676	Kraken2	Bacteria
556	Brucella abortus	RA	Species	0.2	A0900-3-14	-3.99996	Kraken2	Bacteria
557	Shigella sonnei	RA	Species	0.2	A0900-3-14	-4.99957	Kraken2	Bacteria
558	Campylobacter jejuni	RA	Species	0.2	A0900-3-14	-2.21042	Kraken2	Bacteria
559	Neisseria meningitidis	RA	Species	0.2	A0900-3-14	-2.08355	Kraken2	Bacteria
560	Leptospira weilii	RA	Species	0.2	A0900-3-14	-8	Kraken2	Bacteria
561	Leptospira borgpetersenii	RA	Species	0.2	A0900-3-14	-8	Kraken2	Bacteria
562	Staphylococcus epidermidis	RA	Species	0.2	A0900-3-14	-4.52273	Kraken2	Bacteria
563	Campylobacter lari	RA	Species	0.2	A0900-3-14	-8	Kraken2	Bacteria
564	Campylobacter coli	RA	Species	0.2	A0900-3-14	-4.99957	Kraken2	Bacteria
565	Mycobacterium tuberculosis	RA	Species	0.2	A0900-3-14	-4.69875	Kraken2	Bacteria
566	Francisella tularensis	RA	Species	0.2	A0900-3-14	-4.09686	Kraken2	Bacteria
567	Chlamydia trachomatis	RA	Species	0.2	A0900-3-14	-4.69875	Kraken2	Bacteria
568	Mycoplasmopsis agalactiae	RA	Species	0.2	A0900-3-14	-8	Kraken2	Bacteria
569	Borrelia recurrentis	RA	Species	0.2	A0900-3-14	-8	Kraken2	Bacteria
570	Chlamydia pneumoniae	RA	Species	0.2	A0900-3-14	-8	Kraken2	Bacteria
571	Neisseria gonorrhoeae	RA	Species	0.2	A0900-3-14	-3.36652	Kraken2	Bacteria
572	Yersinia ruckeri	RA	Species	0.2	A0900-3-14	-8	Kraken2	Bacteria
573	Leptospira interrogans	RA	Species	0.2	A0900-3-14	-3.95857	Kraken2	Bacteria
574	Treponema pallidum	RA	Species	0.2	A0900-3-14	-3.22914	Kraken2	Bacteria
575	Vibrio alginolyticus	RA	Species	0.2	A0900-3-14	-4.30094	Kraken2	Bacteria
576	Streptococcus pneumoniae	RA	Species	0.2	A0900-3-14	-4.22178	Kraken2	Bacteria
577	Vibrio vulnificus	RA	Species	0.2	A0900-3-14	-3.38721	Kraken2	Bacteria
578	Corynebacterium diphtheriae	RA	Species	0.2	A0900-3-14	-3.50862	Kraken2	Bacteria
579	Streptococcus agalactiae	RA	Species	0.2	A0900-3-14	-3.69895	Kraken2	Bacteria
580	Brucella melitensis	RA	Species	0.2	A0900-3-14	-3.92078	Kraken2	Bacteria
581	Vibrio cholerae	RA	Species	0.2	A1000-4-14	-3.43179	Kraken2	Bacteria
582	Streptococcus pyogenes	RA	Species	0.2	A1000-4-14	-4.09686	Kraken2	Bacteria
583	Escherichia coli	RA	Species	0.2	A1000-4-14	-2.05257	Kraken2	Bacteria
584	Enterococcus faecalis	RA	Species	0.2	A1000-4-14	-4.52273	Kraken2	Bacteria
585	Fusobacterium nucleatum	RA	Species	0.2	A1000-4-14	-3.34678	Kraken2	Bacteria
586	Mycoplasmopsis meleagridis	RA	Species	0.2	A1000-4-14	-8	Kraken2	Bacteria
587	Helicobacter pylori	RA	Species	0.2	A1000-4-14	-3.92078	Kraken2	Bacteria
588	Bartonella quintana	RA	Species	0.2	A1000-4-14	-8	Kraken2	Bacteria
589	Legionella pneumophila	RA	Species	0.2	A1000-4-14	-3.99996	Kraken2	Bacteria
590	Leptospira noguchii	RA	Species	0.2	A1000-4-14	-8	Kraken2	Bacteria
591	Listeria monocytogenes	RA	Species	0.2	A1000-4-14	-3.07572	Kraken2	Bacteria
592	Bordetella pertussis	RA	Species	0.2	A1000-4-14	-3.07572	Kraken2	Bacteria
593	Burkholderia mallei	RA	Species	0.2	A1000-4-14	-3.2676	Kraken2	Bacteria
594	Clostridium tetani	RA	Species	0.2	A1000-4-14	-4.30094	Kraken2	Bacteria
595	Taylorella equigenitalis	RA	Species	0.2	A1000-4-14	-3.04575	Kraken2	Bacteria
596	Clostridium chauvoei	RA	Species	0.2	A1000-4-14	-4.99957	Kraken2	Bacteria
597	Campylobacter upsaliensis	RA	Species	0.2	A1000-4-14	-8	Kraken2	Bacteria
598	Mycoplasmoides gallisepticum	RA	Species	0.2	A1000-4-14	-8	Kraken2	Bacteria
599	Mycobacterium ulcerans	RA	Species	0.2	A1000-4-14	-8	Kraken2	Bacteria
600	Staphylococcus aureus	RA	Species	0.2	A1000-4-14	-3.43179	Kraken2	Bacteria
601	Haemophilus influenzae	RA	Species	0.2	A1000-4-14	-4.39783	Kraken2	Bacteria
602	Bartonella henselae	RA	Species	0.2	A1000-4-14	-8	Kraken2	Bacteria
603	Pseudomonas aeruginosa	RA	Species	0.2	A1000-4-14	-1.46776	Kraken2	Bacteria
604	Rickettsia rickettsii	RA	Species	0.2	A1000-4-14	-8	Kraken2	Bacteria
605	Brucella canis	RA	Species	0.2	A1000-4-14	-8	Kraken2	Bacteria
606	Brucella suis	RA	Species	0.2	A1000-4-14	-8	Kraken2	Bacteria
607	Enterococcus faecium	RA	Species	0.2	A1000-4-14	-3.92078	Kraken2	Bacteria
608	Leptospira santarosai	RA	Species	0.2	A1000-4-14	-8	Kraken2	Bacteria
609	Leptospira kirschneri	RA	Species	0.2	A1000-4-14	-8	Kraken2	Bacteria
610	Clostridium perfringens	RA	Species	0.2	A1000-4-14	-3.44369	Kraken2	Bacteria
611	Vibrio parahaemolyticus	RA	Species	0.2	A1000-4-14	-2.67572	Kraken2	Bacteria
612	Ureaplasma urealyticum	RA	Species	0.2	A1000-4-14	-8	Kraken2	Bacteria
613	Clostridium botulinum	RA	Species	0.2	A1000-4-14	-3.10237	Kraken2	Bacteria
614	Brucella abortus	RA	Species	0.2	A1000-4-14	-3.88602	Kraken2	Bacteria
615	Shigella sonnei	RA	Species	0.2	A1000-4-14	-4.99957	Kraken2	Bacteria
616	Campylobacter jejuni	RA	Species	0.2	A1000-4-14	-2.19382	Kraken2	Bacteria
617	Neisseria meningitidis	RA	Species	0.2	A1000-4-14	-2.15119	Kraken2	Bacteria
618	Leptospira weilii	RA	Species	0.2	A1000-4-14	-8	Kraken2	Bacteria
619	Leptospira borgpetersenii	RA	Species	0.2	A1000-4-14	-4.69875	Kraken2	Bacteria
620	Staphylococcus epidermidis	RA	Species	0.2	A1000-4-14	-4.39783	Kraken2	Bacteria
621	Campylobacter lari	RA	Species	0.2	A1000-4-14	-8	Kraken2	Bacteria
622	Campylobacter coli	RA	Species	0.2	A1000-4-14	-4.99957	Kraken2	Bacteria
623	Mycobacterium tuberculosis	RA	Species	0.2	A1000-4-14	-4.69875	Kraken2	Bacteria
624	Francisella tularensis	RA	Species	0.2	A1000-4-14	-3.99996	Kraken2	Bacteria
625	Chlamydia trachomatis	RA	Species	0.2	A1000-4-14	-4.39783	Kraken2	Bacteria
626	Mycoplasmopsis agalactiae	RA	Species	0.2	A1000-4-14	-8	Kraken2	Bacteria
627	Borrelia recurrentis	RA	Species	0.2	A1000-4-14	-8	Kraken2	Bacteria
628	Chlamydia pneumoniae	RA	Species	0.2	A1000-4-14	-8	Kraken2	Bacteria
629	Neisseria gonorrhoeae	RA	Species	0.2	A1000-4-14	-3.37674	Kraken2	Bacteria
630	Yersinia ruckeri	RA	Species	0.2	A1000-4-14	-8	Kraken2	Bacteria
631	Leptospira interrogans	RA	Species	0.2	A1000-4-14	-3.72122	Kraken2	Bacteria
632	Treponema pallidum	RA	Species	0.2	A1000-4-14	-2.94309	Kraken2	Bacteria
633	Vibrio alginolyticus	RA	Species	0.2	A1000-4-14	-4.30094	Kraken2	Bacteria
634	Streptococcus pneumoniae	RA	Species	0.2	A1000-4-14	-4.22178	Kraken2	Bacteria
635	Vibrio vulnificus	RA	Species	0.2	A1000-4-14	-3.63825	Kraken2	Bacteria
636	Corynebacterium diphtheriae	RA	Species	0.2	A1000-4-14	-3.24412	Kraken2	Bacteria
637	Streptococcus agalactiae	RA	Species	0.2	A1000-4-14	-3.61977	Kraken2	Bacteria
638	Brucella melitensis	RA	Species	0.2	A1000-4-14	-3.76953	Kraken2	Bacteria
639	Vibrio cholerae	RA	Species	0.2	A1100-5-14	-3.63825	Kraken2	Bacteria
640	Streptococcus pyogenes	RA	Species	0.2	A1100-5-14	-4.15484	Kraken2	Bacteria
641	Escherichia coli	RA	Species	0.2	A1100-5-14	-2.08991	Kraken2	Bacteria
642	Enterococcus faecalis	RA	Species	0.2	A1100-5-14	-4.39783	Kraken2	Bacteria
643	Fusobacterium nucleatum	RA	Species	0.2	A1100-5-14	-3.44369	Kraken2	Bacteria
644	Mycoplasmopsis meleagridis	RA	Species	0.2	A1100-5-14	-8	Kraken2	Bacteria
645	Helicobacter pylori	RA	Species	0.2	A1100-5-14	-3.92078	Kraken2	Bacteria
646	Bartonella quintana	RA	Species	0.2	A1100-5-14	-8	Kraken2	Bacteria
647	Legionella pneumophila	RA	Species	0.2	A1100-5-14	-4.09686	Kraken2	Bacteria
648	Leptospira noguchii	RA	Species	0.2	A1100-5-14	-8	Kraken2	Bacteria
649	Listeria monocytogenes	RA	Species	0.2	A1100-5-14	-3.23656	Kraken2	Bacteria
650	Bordetella pertussis	RA	Species	0.2	A1100-5-14	-3.13667	Kraken2	Bacteria
651	Burkholderia mallei	RA	Species	0.2	A1100-5-14	-3.43179	Kraken2	Bacteria
652	Clostridium tetani	RA	Species	0.2	A1100-5-14	-4.39783	Kraken2	Bacteria
653	Taylorella equigenitalis	RA	Species	0.2	A1100-5-14	-3.14874	Kraken2	Bacteria
654	Clostridium chauvoei	RA	Species	0.2	A1100-5-14	-4.52273	Kraken2	Bacteria
655	Campylobacter upsaliensis	RA	Species	0.2	A1100-5-14	-8	Kraken2	Bacteria
656	Mycoplasmoides gallisepticum	RA	Species	0.2	A1100-5-14	-4.99957	Kraken2	Bacteria
657	Mycobacterium ulcerans	RA	Species	0.2	A1100-5-14	-8	Kraken2	Bacteria
658	Staphylococcus aureus	RA	Species	0.2	A1100-5-14	-3.52286	Kraken2	Bacteria
659	Haemophilus influenzae	RA	Species	0.2	A1100-5-14	-4.52273	Kraken2	Bacteria
660	Bartonella henselae	RA	Species	0.2	A1100-5-14	-8	Kraken2	Bacteria
661	Pseudomonas aeruginosa	RA	Species	0.2	A1100-5-14	-1.55191	Kraken2	Bacteria
662	Rickettsia rickettsii	RA	Species	0.2	A1100-5-14	-8	Kraken2	Bacteria
663	Brucella canis	RA	Species	0.2	A1100-5-14	-8	Kraken2	Bacteria
664	Brucella suis	RA	Species	0.2	A1100-5-14	-8	Kraken2	Bacteria
665	Enterococcus faecium	RA	Species	0.2	A1100-5-14	-4.09686	Kraken2	Bacteria
666	Leptospira santarosai	RA	Species	0.2	A1100-5-14	-8	Kraken2	Bacteria
667	Leptospira kirschneri	RA	Species	0.2	A1100-5-14	-8	Kraken2	Bacteria
668	Clostridium perfringens	RA	Species	0.2	A1100-5-14	-3.4202	Kraken2	Bacteria
669	Vibrio parahaemolyticus	RA	Species	0.2	A1100-5-14	-2.73283	Kraken2	Bacteria
670	Ureaplasma urealyticum	RA	Species	0.2	A1100-5-14	-4.52273	Kraken2	Bacteria
671	Clostridium botulinum	RA	Species	0.2	A1100-5-14	-3.20065	Kraken2	Bacteria
672	Brucella abortus	RA	Species	0.2	A1100-5-14	-3.99996	Kraken2	Bacteria
673	Shigella sonnei	RA	Species	0.2	A1100-5-14	-8	Kraken2	Bacteria
674	Campylobacter jejuni	RA	Species	0.2	A1100-5-14	-2.39469	Kraken2	Bacteria
675	Neisseria meningitidis	RA	Species	0.2	A1100-5-14	-2.10846	Kraken2	Bacteria
676	Leptospira weilii	RA	Species	0.2	A1100-5-14	-8	Kraken2	Bacteria
677	Leptospira borgpetersenii	RA	Species	0.2	A1100-5-14	-4.99957	Kraken2	Bacteria
678	Staphylococcus epidermidis	RA	Species	0.2	A1100-5-14	-4.52273	Kraken2	Bacteria
679	Campylobacter lari	RA	Species	0.2	A1100-5-14	-8	Kraken2	Bacteria
680	Campylobacter coli	RA	Species	0.2	A1100-5-14	-4.99957	Kraken2	Bacteria
681	Mycobacterium tuberculosis	RA	Species	0.2	A1100-5-14	-4.99957	Kraken2	Bacteria
682	Francisella tularensis	RA	Species	0.2	A1100-5-14	-4.04571	Kraken2	Bacteria
683	Chlamydia trachomatis	RA	Species	0.2	A1100-5-14	-4.52273	Kraken2	Bacteria
684	Mycoplasmopsis agalactiae	RA	Species	0.2	A1100-5-14	-8	Kraken2	Bacteria
685	Borrelia recurrentis	RA	Species	0.2	A1100-5-14	-8	Kraken2	Bacteria
686	Chlamydia pneumoniae	RA	Species	0.2	A1100-5-14	-8	Kraken2	Bacteria
687	Neisseria gonorrhoeae	RA	Species	0.2	A1100-5-14	-3.52286	Kraken2	Bacteria
688	Yersinia ruckeri	RA	Species	0.2	A1100-5-14	-8	Kraken2	Bacteria
689	Leptospira interrogans	RA	Species	0.2	A1100-5-14	-3.85384	Kraken2	Bacteria
690	Treponema pallidum	RA	Species	0.2	A1100-5-14	-3.03621	Kraken2	Bacteria
691	Vibrio alginolyticus	RA	Species	0.2	A1100-5-14	-4.30094	Kraken2	Bacteria
692	Streptococcus pneumoniae	RA	Species	0.2	A1100-5-14	-4.39783	Kraken2	Bacteria
693	Vibrio vulnificus	RA	Species	0.2	A1100-5-14	-3.65756	Kraken2	Bacteria
694	Corynebacterium diphtheriae	RA	Species	0.2	A1100-5-14	-3.50862	Kraken2	Bacteria
695	Streptococcus agalactiae	RA	Species	0.2	A1100-5-14	-3.58501	Kraken2	Bacteria
696	Brucella melitensis	RA	Species	0.2	A1100-5-14	-3.76953	Kraken2	Bacteria
697	Vibrio cholerae	RA	Species	0.2	A1200-6-14	-3.55283	Kraken2	Bacteria
698	Streptococcus pyogenes	RA	Species	0.2	A1200-6-14	-3.92078	Kraken2	Bacteria
699	Escherichia coli	RA	Species	0.2	A1200-6-14	-2.02365	Kraken2	Bacteria
700	Enterococcus faecalis	RA	Species	0.2	A1200-6-14	-4.52273	Kraken2	Bacteria
701	Fusobacterium nucleatum	RA	Species	0.2	A1200-6-14	-3.45592	Kraken2	Bacteria
702	Mycoplasmopsis meleagridis	RA	Species	0.2	A1200-6-14	-8	Kraken2	Bacteria
703	Helicobacter pylori	RA	Species	0.2	A1200-6-14	-3.79585	Kraken2	Bacteria
704	Bartonella quintana	RA	Species	0.2	A1200-6-14	-8	Kraken2	Bacteria
705	Legionella pneumophila	RA	Species	0.2	A1200-6-14	-4.09686	Kraken2	Bacteria
706	Leptospira noguchii	RA	Species	0.2	A1200-6-14	-8	Kraken2	Bacteria
707	Listeria monocytogenes	RA	Species	0.2	A1200-6-14	-3.12493	Kraken2	Bacteria
708	Bordetella pertussis	RA	Species	0.2	A1200-6-14	-3.05551	Kraken2	Bacteria
709	Burkholderia mallei	RA	Species	0.2	A1200-6-14	-3.37674	Kraken2	Bacteria
710	Clostridium tetani	RA	Species	0.2	A1200-6-14	-4.30094	Kraken2	Bacteria
711	Taylorella equigenitalis	RA	Species	0.2	A1200-6-14	-3.04095	Kraken2	Bacteria
712	Clostridium chauvoei	RA	Species	0.2	A1200-6-14	-4.39783	Kraken2	Bacteria
713	Campylobacter upsaliensis	RA	Species	0.2	A1200-6-14	-8	Kraken2	Bacteria
714	Mycoplasmoides gallisepticum	RA	Species	0.2	A1200-6-14	-4.52273	Kraken2	Bacteria
715	Mycobacterium ulcerans	RA	Species	0.2	A1200-6-14	-8	Kraken2	Bacteria
716	Staphylococcus aureus	RA	Species	0.2	A1200-6-14	-3.44369	Kraken2	Bacteria
717	Haemophilus influenzae	RA	Species	0.2	A1200-6-14	-4.52273	Kraken2	Bacteria
718	Bartonella henselae	RA	Species	0.2	A1200-6-14	-8	Kraken2	Bacteria
719	Pseudomonas aeruginosa	RA	Species	0.2	A1200-6-14	-1.5743	Kraken2	Bacteria
720	Rickettsia rickettsii	RA	Species	0.2	A1200-6-14	-8	Kraken2	Bacteria
721	Brucella canis	RA	Species	0.2	A1200-6-14	-8	Kraken2	Bacteria
722	Brucella suis	RA	Species	0.2	A1200-6-14	-8	Kraken2	Bacteria
723	Enterococcus faecium	RA	Species	0.2	A1200-6-14	-4.04571	Kraken2	Bacteria
724	Leptospira santarosai	RA	Species	0.2	A1200-6-14	-8	Kraken2	Bacteria
725	Leptospira kirschneri	RA	Species	0.2	A1200-6-14	-4.99957	Kraken2	Bacteria
726	Clostridium perfringens	RA	Species	0.2	A1200-6-14	-3.55283	Kraken2	Bacteria
727	Vibrio parahaemolyticus	RA	Species	0.2	A1200-6-14	-2.64589	Kraken2	Bacteria
728	Ureaplasma urealyticum	RA	Species	0.2	A1200-6-14	-8	Kraken2	Bacteria
729	Clostridium botulinum	RA	Species	0.2	A1200-6-14	-3.2518	Kraken2	Bacteria
730	Brucella abortus	RA	Species	0.2	A1200-6-14	-4.22178	Kraken2	Bacteria
731	Shigella sonnei	RA	Species	0.2	A1200-6-14	-4.99957	Kraken2	Bacteria
732	Campylobacter jejuni	RA	Species	0.2	A1200-6-14	-2.24718	Kraken2	Bacteria
733	Neisseria meningitidis	RA	Species	0.2	A1200-6-14	-2.065	Kraken2	Bacteria
734	Leptospira weilii	RA	Species	0.2	A1200-6-14	-8	Kraken2	Bacteria
735	Leptospira borgpetersenii	RA	Species	0.2	A1200-6-14	-8	Kraken2	Bacteria
736	Staphylococcus epidermidis	RA	Species	0.2	A1200-6-14	-4.52273	Kraken2	Bacteria
737	Campylobacter lari	RA	Species	0.2	A1200-6-14	-8	Kraken2	Bacteria
738	Campylobacter coli	RA	Species	0.2	A1200-6-14	-4.99957	Kraken2	Bacteria
739	Mycobacterium tuberculosis	RA	Species	0.2	A1200-6-14	-4.99957	Kraken2	Bacteria
740	Francisella tularensis	RA	Species	0.2	A1200-6-14	-3.95857	Kraken2	Bacteria
741	Chlamydia trachomatis	RA	Species	0.2	A1200-6-14	-4.69875	Kraken2	Bacteria
742	Mycoplasmopsis agalactiae	RA	Species	0.2	A1200-6-14	-8	Kraken2	Bacteria
743	Borrelia recurrentis	RA	Species	0.2	A1200-6-14	-8	Kraken2	Bacteria
744	Chlamydia pneumoniae	RA	Species	0.2	A1200-6-14	-8	Kraken2	Bacteria
745	Neisseria gonorrhoeae	RA	Species	0.2	A1200-6-14	-3.4202	Kraken2	Bacteria
746	Yersinia ruckeri	RA	Species	0.2	A1200-6-14	-8	Kraken2	Bacteria
747	Leptospira interrogans	RA	Species	0.2	A1200-6-14	-3.99996	Kraken2	Bacteria
748	Treponema pallidum	RA	Species	0.2	A1200-6-14	-3.24412	Kraken2	Bacteria
749	Vibrio alginolyticus	RA	Species	0.2	A1200-6-14	-4.39783	Kraken2	Bacteria
750	Streptococcus pneumoniae	RA	Species	0.2	A1200-6-14	-4.22178	Kraken2	Bacteria
751	Vibrio vulnificus	RA	Species	0.2	A1200-6-14	-3.50862	Kraken2	Bacteria
752	Corynebacterium diphtheriae	RA	Species	0.2	A1200-6-14	-3.37674	Kraken2	Bacteria
753	Streptococcus agalactiae	RA	Species	0.2	A1200-6-14	-3.7447	Kraken2	Bacteria
754	Brucella melitensis	RA	Species	0.2	A1200-6-14	-3.85384	Kraken2	Bacteria
755	Vibrio cholerae	RA	Species	0.2	A1300-7-14	-3.58501	Kraken2	Bacteria
756	Streptococcus pyogenes	RA	Species	0.2	A1300-7-14	-4.04571	Kraken2	Bacteria
757	Escherichia coli	RA	Species	0.2	A1300-7-14	-2.0655	Kraken2	Bacteria
758	Enterococcus faecalis	RA	Species	0.2	A1300-7-14	-4.39783	Kraken2	Bacteria
759	Fusobacterium nucleatum	RA	Species	0.2	A1300-7-14	-3.46851	Kraken2	Bacteria
760	Mycoplasmopsis meleagridis	RA	Species	0.2	A1300-7-14	-8	Kraken2	Bacteria
761	Helicobacter pylori	RA	Species	0.2	A1300-7-14	-3.65756	Kraken2	Bacteria
762	Bartonella quintana	RA	Species	0.2	A1300-7-14	-8	Kraken2	Bacteria
763	Legionella pneumophila	RA	Species	0.2	A1300-7-14	-4.15484	Kraken2	Bacteria
764	Leptospira noguchii	RA	Species	0.2	A1300-7-14	-8	Kraken2	Bacteria
765	Listeria monocytogenes	RA	Species	0.2	A1300-7-14	-3.12493	Kraken2	Bacteria
766	Bordetella pertussis	RA	Species	0.2	A1300-7-14	-3.13667	Kraken2	Bacteria
767	Burkholderia mallei	RA	Species	0.2	A1300-7-14	-3.29242	Kraken2	Bacteria
768	Clostridium tetani	RA	Species	0.2	A1300-7-14	-4.30094	Kraken2	Bacteria
769	Taylorella equigenitalis	RA	Species	0.2	A1300-7-14	-3.07058	Kraken2	Bacteria
770	Clostridium chauvoei	RA	Species	0.2	A1300-7-14	-4.52273	Kraken2	Bacteria
771	Campylobacter upsaliensis	RA	Species	0.2	A1300-7-14	-8	Kraken2	Bacteria
772	Mycoplasmoides gallisepticum	RA	Species	0.2	A1300-7-14	-8	Kraken2	Bacteria
773	Mycobacterium ulcerans	RA	Species	0.2	A1300-7-14	-8	Kraken2	Bacteria
774	Staphylococcus aureus	RA	Species	0.2	A1300-7-14	-3.52286	Kraken2	Bacteria
775	Haemophilus influenzae	RA	Species	0.2	A1300-7-14	-4.52273	Kraken2	Bacteria
776	Bartonella henselae	RA	Species	0.2	A1300-7-14	-8	Kraken2	Bacteria
777	Pseudomonas aeruginosa	RA	Species	0.2	A1300-7-14	-1.49013	Kraken2	Bacteria
778	Rickettsia rickettsii	RA	Species	0.2	A1300-7-14	-8	Kraken2	Bacteria
779	Brucella canis	RA	Species	0.2	A1300-7-14	-8	Kraken2	Bacteria
780	Brucella suis	RA	Species	0.2	A1300-7-14	-8	Kraken2	Bacteria
781	Enterococcus faecium	RA	Species	0.2	A1300-7-14	-4.04571	Kraken2	Bacteria
782	Leptospira santarosai	RA	Species	0.2	A1300-7-14	-8	Kraken2	Bacteria
783	Leptospira kirschneri	RA	Species	0.2	A1300-7-14	-4.99957	Kraken2	Bacteria
784	Clostridium perfringens	RA	Species	0.2	A1300-7-14	-3.50862	Kraken2	Bacteria
785	Vibrio parahaemolyticus	RA	Species	0.2	A1300-7-14	-2.70114	Kraken2	Bacteria
786	Ureaplasma urealyticum	RA	Species	0.2	A1300-7-14	-8	Kraken2	Bacteria
787	Clostridium botulinum	RA	Species	0.2	A1300-7-14	-3.14266	Kraken2	Bacteria
788	Brucella abortus	RA	Species	0.2	A1300-7-14	-3.92078	Kraken2	Bacteria
789	Shigella sonnei	RA	Species	0.2	A1300-7-14	-4.99957	Kraken2	Bacteria
790	Campylobacter jejuni	RA	Species	0.2	A1300-7-14	-2.27083	Kraken2	Bacteria
791	Neisseria meningitidis	RA	Species	0.2	A1300-7-14	-2.07727	Kraken2	Bacteria
792	Leptospira weilii	RA	Species	0.2	A1300-7-14	-8	Kraken2	Bacteria
793	Leptospira borgpetersenii	RA	Species	0.2	A1300-7-14	-8	Kraken2	Bacteria
794	Staphylococcus epidermidis	RA	Species	0.2	A1300-7-14	-4.52273	Kraken2	Bacteria
795	Campylobacter lari	RA	Species	0.2	A1300-7-14	-8	Kraken2	Bacteria
796	Campylobacter coli	RA	Species	0.2	A1300-7-14	-4.99957	Kraken2	Bacteria
797	Mycobacterium tuberculosis	RA	Species	0.2	A1300-7-14	-4.99957	Kraken2	Bacteria
798	Francisella tularensis	RA	Species	0.2	A1300-7-14	-4.09686	Kraken2	Bacteria
799	Chlamydia trachomatis	RA	Species	0.2	A1300-7-14	-4.52273	Kraken2	Bacteria
800	Mycoplasmopsis agalactiae	RA	Species	0.2	A1300-7-14	-8	Kraken2	Bacteria
801	Borrelia recurrentis	RA	Species	0.2	A1300-7-14	-8	Kraken2	Bacteria
802	Chlamydia pneumoniae	RA	Species	0.2	A1300-7-14	-8	Kraken2	Bacteria
803	Neisseria gonorrhoeae	RA	Species	0.2	A1300-7-14	-3.45592	Kraken2	Bacteria
804	Yersinia ruckeri	RA	Species	0.2	A1300-7-14	-8	Kraken2	Bacteria
805	Leptospira interrogans	RA	Species	0.2	A1300-7-14	-3.92078	Kraken2	Bacteria
806	Treponema pallidum	RA	Species	0.2	A1300-7-14	-3.18708	Kraken2	Bacteria
807	Vibrio alginolyticus	RA	Species	0.2	A1300-7-14	-4.30094	Kraken2	Bacteria
808	Streptococcus pneumoniae	RA	Species	0.2	A1300-7-14	-4.52273	Kraken2	Bacteria
809	Vibrio vulnificus	RA	Species	0.2	A1300-7-14	-3.49484	Kraken2	Bacteria
810	Corynebacterium diphtheriae	RA	Species	0.2	A1300-7-14	-3.50862	Kraken2	Bacteria
811	Streptococcus agalactiae	RA	Species	0.2	A1300-7-14	-3.63825	Kraken2	Bacteria
812	Brucella melitensis	RA	Species	0.2	A1300-7-14	-3.99996	Kraken2	Bacteria
813	Vibrio cholerae	RA	Species	0.2	A1400-8-14	-3.46851	Kraken2	Bacteria
814	Streptococcus pyogenes	RA	Species	0.2	A1400-8-14	-4.09686	Kraken2	Bacteria
815	Escherichia coli	RA	Species	0.2	A1400-8-14	-2.07263	Kraken2	Bacteria
816	Enterococcus faecalis	RA	Species	0.2	A1400-8-14	-4.39783	Kraken2	Bacteria
817	Fusobacterium nucleatum	RA	Species	0.2	A1400-8-14	-3.45592	Kraken2	Bacteria
818	Mycoplasmopsis meleagridis	RA	Species	0.2	A1400-8-14	-8	Kraken2	Bacteria
819	Helicobacter pylori	RA	Species	0.2	A1400-8-14	-3.76953	Kraken2	Bacteria
820	Bartonella quintana	RA	Species	0.2	A1400-8-14	-8	Kraken2	Bacteria
821	Legionella pneumophila	RA	Species	0.2	A1400-8-14	-4.15484	Kraken2	Bacteria
822	Leptospira noguchii	RA	Species	0.2	A1400-8-14	-8	Kraken2	Bacteria
823	Listeria monocytogenes	RA	Species	0.2	A1400-8-14	-3.18045	Kraken2	Bacteria
824	Bordetella pertussis	RA	Species	0.2	A1400-8-14	-3.08092	Kraken2	Bacteria
825	Burkholderia mallei	RA	Species	0.2	A1400-8-14	-3.40892	Kraken2	Bacteria
826	Clostridium tetani	RA	Species	0.2	A1400-8-14	-4.39783	Kraken2	Bacteria
827	Taylorella equigenitalis	RA	Species	0.2	A1400-8-14	-3.09151	Kraken2	Bacteria
828	Clostridium chauvoei	RA	Species	0.2	A1400-8-14	-4.99957	Kraken2	Bacteria
829	Campylobacter upsaliensis	RA	Species	0.2	A1400-8-14	-8	Kraken2	Bacteria
830	Mycoplasmoides gallisepticum	RA	Species	0.2	A1400-8-14	-4.39783	Kraken2	Bacteria
831	Mycobacterium ulcerans	RA	Species	0.2	A1400-8-14	-8	Kraken2	Bacteria
832	Staphylococcus aureus	RA	Species	0.2	A1400-8-14	-3.61977	Kraken2	Bacteria
833	Haemophilus influenzae	RA	Species	0.2	A1400-8-14	-4.52273	Kraken2	Bacteria
834	Bartonella henselae	RA	Species	0.2	A1400-8-14	-8	Kraken2	Bacteria
835	Pseudomonas aeruginosa	RA	Species	0.2	A1400-8-14	-1.51627	Kraken2	Bacteria
836	Rickettsia rickettsii	RA	Species	0.2	A1400-8-14	-8	Kraken2	Bacteria
837	Brucella canis	RA	Species	0.2	A1400-8-14	-8	Kraken2	Bacteria
838	Brucella suis	RA	Species	0.2	A1400-8-14	-8	Kraken2	Bacteria
839	Enterococcus faecium	RA	Species	0.2	A1400-8-14	-4.04571	Kraken2	Bacteria
840	Leptospira santarosai	RA	Species	0.2	A1400-8-14	-8	Kraken2	Bacteria
841	Leptospira kirschneri	RA	Species	0.2	A1400-8-14	-8	Kraken2	Bacteria
842	Clostridium perfringens	RA	Species	0.2	A1400-8-14	-3.56862	Kraken2	Bacteria
843	Vibrio parahaemolyticus	RA	Species	0.2	A1400-8-14	-2.73993	Kraken2	Bacteria
844	Ureaplasma urealyticum	RA	Species	0.2	A1400-8-14	-8	Kraken2	Bacteria
845	Clostridium botulinum	RA	Species	0.2	A1400-8-14	-3.21466	Kraken2	Bacteria
846	Brucella abortus	RA	Species	0.2	A1400-8-14	-4.69875	Kraken2	Bacteria
847	Shigella sonnei	RA	Species	0.2	A1400-8-14	-4.99957	Kraken2	Bacteria
848	Campylobacter jejuni	RA	Species	0.2	A1400-8-14	-2.22185	Kraken2	Bacteria
849	Neisseria meningitidis	RA	Species	0.2	A1400-8-14	-2.04191	Kraken2	Bacteria
850	Leptospira weilii	RA	Species	0.2	A1400-8-14	-8	Kraken2	Bacteria
851	Leptospira borgpetersenii	RA	Species	0.2	A1400-8-14	-8	Kraken2	Bacteria
852	Staphylococcus epidermidis	RA	Species	0.2	A1400-8-14	-4.52273	Kraken2	Bacteria
853	Campylobacter lari	RA	Species	0.2	A1400-8-14	-8	Kraken2	Bacteria
854	Campylobacter coli	RA	Species	0.2	A1400-8-14	-4.99957	Kraken2	Bacteria
855	Mycobacterium tuberculosis	RA	Species	0.2	A1400-8-14	-4.99957	Kraken2	Bacteria
856	Francisella tularensis	RA	Species	0.2	A1400-8-14	-4.09686	Kraken2	Bacteria
857	Chlamydia trachomatis	RA	Species	0.2	A1400-8-14	-4.52273	Kraken2	Bacteria
858	Mycoplasmopsis agalactiae	RA	Species	0.2	A1400-8-14	-8	Kraken2	Bacteria
859	Borrelia recurrentis	RA	Species	0.2	A1400-8-14	-8	Kraken2	Bacteria
860	Chlamydia pneumoniae	RA	Species	0.2	A1400-8-14	-8	Kraken2	Bacteria
861	Neisseria gonorrhoeae	RA	Species	0.2	A1400-8-14	-3.39793	Kraken2	Bacteria
862	Yersinia ruckeri	RA	Species	0.2	A1400-8-14	-8	Kraken2	Bacteria
863	Leptospira interrogans	RA	Species	0.2	A1400-8-14	-3.85384	Kraken2	Bacteria
864	Treponema pallidum	RA	Species	0.2	A1400-8-14	-3.18708	Kraken2	Bacteria
865	Vibrio alginolyticus	RA	Species	0.2	A1400-8-14	-4.39783	Kraken2	Bacteria
866	Streptococcus pneumoniae	RA	Species	0.2	A1400-8-14	-4.15484	Kraken2	Bacteria
867	Vibrio vulnificus	RA	Species	0.2	A1400-8-14	-3.50862	Kraken2	Bacteria
868	Corynebacterium diphtheriae	RA	Species	0.2	A1400-8-14	-3.46851	Kraken2	Bacteria
869	Streptococcus agalactiae	RA	Species	0.2	A1400-8-14	-3.69895	Kraken2	Bacteria
870	Brucella melitensis	RA	Species	0.2	A1400-8-14	-3.85384	Kraken2	Bacteria
871	Vibrio cholerae	RA	Species	0.2	A1500-9-14	-3.4202	Kraken2	Bacteria
872	Streptococcus pyogenes	RA	Species	0.2	A1500-9-14	-4.09686	Kraken2	Bacteria
873	Escherichia coli	RA	Species	0.2	A1500-9-14	-2.04915	Kraken2	Bacteria
874	Enterococcus faecalis	RA	Species	0.2	A1500-9-14	-4.39783	Kraken2	Bacteria
875	Fusobacterium nucleatum	RA	Species	0.2	A1500-9-14	-3.46851	Kraken2	Bacteria
876	Mycoplasmopsis meleagridis	RA	Species	0.2	A1500-9-14	-8	Kraken2	Bacteria
877	Helicobacter pylori	RA	Species	0.2	A1500-9-14	-3.65756	Kraken2	Bacteria
878	Bartonella quintana	RA	Species	0.2	A1500-9-14	-8	Kraken2	Bacteria
879	Legionella pneumophila	RA	Species	0.2	A1500-9-14	-4.04571	Kraken2	Bacteria
880	Leptospira noguchii	RA	Species	0.2	A1500-9-14	-8	Kraken2	Bacteria
881	Listeria monocytogenes	RA	Species	0.2	A1500-9-14	-3.04095	Kraken2	Bacteria
882	Bordetella pertussis	RA	Species	0.2	A1500-9-14	-2.767	Kraken2	Bacteria
883	Burkholderia mallei	RA	Species	0.2	A1500-9-14	-3.37674	Kraken2	Bacteria
884	Clostridium tetani	RA	Species	0.2	A1500-9-14	-4.52273	Kraken2	Bacteria
885	Taylorella equigenitalis	RA	Species	0.2	A1500-9-14	-3.0655	Kraken2	Bacteria
886	Clostridium chauvoei	RA	Species	0.2	A1500-9-14	-8	Kraken2	Bacteria
887	Campylobacter upsaliensis	RA	Species	0.2	A1500-9-14	-8	Kraken2	Bacteria
888	Mycoplasmoides gallisepticum	RA	Species	0.2	A1500-9-14	-4.69875	Kraken2	Bacteria
889	Mycobacterium ulcerans	RA	Species	0.2	A1500-9-14	-8	Kraken2	Bacteria
890	Staphylococcus aureus	RA	Species	0.2	A1500-9-14	-3.52286	Kraken2	Bacteria
891	Haemophilus influenzae	RA	Species	0.2	A1500-9-14	-4.39783	Kraken2	Bacteria
892	Bartonella henselae	RA	Species	0.2	A1500-9-14	-8	Kraken2	Bacteria
893	Pseudomonas aeruginosa	RA	Species	0.2	A1500-9-14	-1.47677	Kraken2	Bacteria
894	Rickettsia rickettsii	RA	Species	0.2	A1500-9-14	-8	Kraken2	Bacteria
895	Brucella canis	RA	Species	0.2	A1500-9-14	-8	Kraken2	Bacteria
896	Brucella suis	RA	Species	0.2	A1500-9-14	-8	Kraken2	Bacteria
897	Enterococcus faecium	RA	Species	0.2	A1500-9-14	-4.09686	Kraken2	Bacteria
898	Leptospira santarosai	RA	Species	0.2	A1500-9-14	-8	Kraken2	Bacteria
899	Leptospira kirschneri	RA	Species	0.2	A1500-9-14	-4.99957	Kraken2	Bacteria
900	Clostridium perfringens	RA	Species	0.2	A1500-9-14	-3.55283	Kraken2	Bacteria
901	Vibrio parahaemolyticus	RA	Species	0.2	A1500-9-14	-2.72124	Kraken2	Bacteria
902	Ureaplasma urealyticum	RA	Species	0.2	A1500-9-14	-8	Kraken2	Bacteria
903	Clostridium botulinum	RA	Species	0.2	A1500-9-14	-3.24412	Kraken2	Bacteria
904	Brucella abortus	RA	Species	0.2	A1500-9-14	-4.30094	Kraken2	Bacteria
905	Shigella sonnei	RA	Species	0.2	A1500-9-14	-4.99957	Kraken2	Bacteria
906	Campylobacter jejuni	RA	Species	0.2	A1500-9-14	-2.14752	Kraken2	Bacteria
907	Neisseria meningitidis	RA	Species	0.2	A1500-9-14	-2.01954	Kraken2	Bacteria
908	Leptospira weilii	RA	Species	0.2	A1500-9-14	-8	Kraken2	Bacteria
909	Leptospira borgpetersenii	RA	Species	0.2	A1500-9-14	-8	Kraken2	Bacteria
910	Staphylococcus epidermidis	RA	Species	0.2	A1500-9-14	-4.52273	Kraken2	Bacteria
911	Campylobacter lari	RA	Species	0.2	A1500-9-14	-8	Kraken2	Bacteria
912	Campylobacter coli	RA	Species	0.2	A1500-9-14	-4.99957	Kraken2	Bacteria
913	Mycobacterium tuberculosis	RA	Species	0.2	A1500-9-14	-4.99957	Kraken2	Bacteria
914	Francisella tularensis	RA	Species	0.2	A1500-9-14	-4.09686	Kraken2	Bacteria
915	Chlamydia trachomatis	RA	Species	0.2	A1500-9-14	-4.69875	Kraken2	Bacteria
916	Mycoplasmopsis agalactiae	RA	Species	0.2	A1500-9-14	-8	Kraken2	Bacteria
917	Borrelia recurrentis	RA	Species	0.2	A1500-9-14	-8	Kraken2	Bacteria
918	Chlamydia pneumoniae	RA	Species	0.2	A1500-9-14	-8	Kraken2	Bacteria
919	Neisseria gonorrhoeae	RA	Species	0.2	A1500-9-14	-3.30102	Kraken2	Bacteria
920	Yersinia ruckeri	RA	Species	0.2	A1500-9-14	-8	Kraken2	Bacteria
921	Leptospira interrogans	RA	Species	0.2	A1500-9-14	-3.95857	Kraken2	Bacteria
922	Treponema pallidum	RA	Species	0.2	A1500-9-14	-3.28399	Kraken2	Bacteria
923	Vibrio alginolyticus	RA	Species	0.2	A1500-9-14	-4.39783	Kraken2	Bacteria
924	Streptococcus pneumoniae	RA	Species	0.2	A1500-9-14	-4.39783	Kraken2	Bacteria
925	Vibrio vulnificus	RA	Species	0.2	A1500-9-14	-3.40892	Kraken2	Bacteria
926	Corynebacterium diphtheriae	RA	Species	0.2	A1500-9-14	-3.44369	Kraken2	Bacteria
927	Streptococcus agalactiae	RA	Species	0.2	A1500-9-14	-3.72122	Kraken2	Bacteria
928	Brucella melitensis	RA	Species	0.2	A1500-9-14	-3.85384	Kraken2	Bacteria
929	Vibrio cholerae	RA	Species	0.2	A1600-10-14	-3.53759	Kraken2	Bacteria
930	Streptococcus pyogenes	RA	Species	0.2	A1600-10-14	-4.04571	Kraken2	Bacteria
931	Escherichia coli	RA	Species	0.2	A1600-10-14	-2.03953	Kraken2	Bacteria
932	Enterococcus faecalis	RA	Species	0.2	A1600-10-14	-4.30094	Kraken2	Bacteria
933	Fusobacterium nucleatum	RA	Species	0.2	A1600-10-14	-3.52286	Kraken2	Bacteria
934	Mycoplasmopsis meleagridis	RA	Species	0.2	A1600-10-14	-8	Kraken2	Bacteria
935	Helicobacter pylori	RA	Species	0.2	A1600-10-14	-3.7447	Kraken2	Bacteria
936	Bartonella quintana	RA	Species	0.2	A1600-10-14	-8	Kraken2	Bacteria
937	Legionella pneumophila	RA	Species	0.2	A1600-10-14	-4.15484	Kraken2	Bacteria
938	Leptospira noguchii	RA	Species	0.2	A1600-10-14	-8	Kraken2	Bacteria
939	Listeria monocytogenes	RA	Species	0.2	A1600-10-14	-3.18045	Kraken2	Bacteria
940	Bordetella pertussis	RA	Species	0.2	A1600-10-14	-2.93181	Kraken2	Bacteria
941	Burkholderia mallei	RA	Species	0.2	A1600-10-14	-3.38721	Kraken2	Bacteria
942	Clostridium tetani	RA	Species	0.2	A1600-10-14	-4.39783	Kraken2	Bacteria
943	Taylorella equigenitalis	RA	Species	0.2	A1600-10-14	-3.08618	Kraken2	Bacteria
944	Clostridium chauvoei	RA	Species	0.2	A1600-10-14	-4.99957	Kraken2	Bacteria
945	Campylobacter upsaliensis	RA	Species	0.2	A1600-10-14	-8	Kraken2	Bacteria
946	Mycoplasmoides gallisepticum	RA	Species	0.2	A1600-10-14	-4.69875	Kraken2	Bacteria
947	Mycobacterium ulcerans	RA	Species	0.2	A1600-10-14	-8	Kraken2	Bacteria
948	Staphylococcus aureus	RA	Species	0.2	A1600-10-14	-3.48147	Kraken2	Bacteria
949	Haemophilus influenzae	RA	Species	0.2	A1600-10-14	-4.52273	Kraken2	Bacteria
950	Bartonella henselae	RA	Species	0.2	A1600-10-14	-8	Kraken2	Bacteria
951	Pseudomonas aeruginosa	RA	Species	0.2	A1600-10-14	-1.39979	Kraken2	Bacteria
952	Rickettsia rickettsii	RA	Species	0.2	A1600-10-14	-8	Kraken2	Bacteria
953	Brucella canis	RA	Species	0.2	A1600-10-14	-8	Kraken2	Bacteria
954	Brucella suis	RA	Species	0.2	A1600-10-14	-8	Kraken2	Bacteria
955	Enterococcus faecium	RA	Species	0.2	A1600-10-14	-3.88602	Kraken2	Bacteria
956	Leptospira santarosai	RA	Species	0.2	A1600-10-14	-8	Kraken2	Bacteria
957	Leptospira kirschneri	RA	Species	0.2	A1600-10-14	-8	Kraken2	Bacteria
958	Clostridium perfringens	RA	Species	0.2	A1600-10-14	-3.63825	Kraken2	Bacteria
959	Vibrio parahaemolyticus	RA	Species	0.2	A1600-10-14	-2.59176	Kraken2	Bacteria
960	Ureaplasma urealyticum	RA	Species	0.2	A1600-10-14	-8	Kraken2	Bacteria
961	Clostridium botulinum	RA	Species	0.2	A1600-10-14	-3.31875	Kraken2	Bacteria
962	Brucella abortus	RA	Species	0.2	A1600-10-14	-4.15484	Kraken2	Bacteria
963	Shigella sonnei	RA	Species	0.2	A1600-10-14	-4.99957	Kraken2	Bacteria
964	Campylobacter jejuni	RA	Species	0.2	A1600-10-14	-2.23882	Kraken2	Bacteria
965	Neisseria meningitidis	RA	Species	0.2	A1600-10-14	-2.01189	Kraken2	Bacteria
966	Leptospira weilii	RA	Species	0.2	A1600-10-14	-8	Kraken2	Bacteria
967	Leptospira borgpetersenii	RA	Species	0.2	A1600-10-14	-8	Kraken2	Bacteria
968	Staphylococcus epidermidis	RA	Species	0.2	A1600-10-14	-4.52273	Kraken2	Bacteria
969	Campylobacter lari	RA	Species	0.2	A1600-10-14	-8	Kraken2	Bacteria
970	Campylobacter coli	RA	Species	0.2	A1600-10-14	-4.99957	Kraken2	Bacteria
971	Mycobacterium tuberculosis	RA	Species	0.2	A1600-10-14	-4.99957	Kraken2	Bacteria
972	Francisella tularensis	RA	Species	0.2	A1600-10-14	-4.04571	Kraken2	Bacteria
973	Chlamydia trachomatis	RA	Species	0.2	A1600-10-14	-4.69875	Kraken2	Bacteria
974	Mycoplasmopsis agalactiae	RA	Species	0.2	A1600-10-14	-8	Kraken2	Bacteria
975	Borrelia recurrentis	RA	Species	0.2	A1600-10-14	-8	Kraken2	Bacteria
976	Chlamydia pneumoniae	RA	Species	0.2	A1600-10-14	-8	Kraken2	Bacteria
977	Neisseria gonorrhoeae	RA	Species	0.2	A1600-10-14	-3.4202	Kraken2	Bacteria
978	Yersinia ruckeri	RA	Species	0.2	A1600-10-14	-8	Kraken2	Bacteria
979	Leptospira interrogans	RA	Species	0.2	A1600-10-14	-3.92078	Kraken2	Bacteria
980	Treponema pallidum	RA	Species	0.2	A1600-10-14	-3.2676	Kraken2	Bacteria
981	Vibrio alginolyticus	RA	Species	0.2	A1600-10-14	-4.30094	Kraken2	Bacteria
982	Streptococcus pneumoniae	RA	Species	0.2	A1600-10-14	-4.22178	Kraken2	Bacteria
983	Vibrio vulnificus	RA	Species	0.2	A1600-10-14	-3.46851	Kraken2	Bacteria
984	Corynebacterium diphtheriae	RA	Species	0.2	A1600-10-14	-3.46851	Kraken2	Bacteria
985	Streptococcus agalactiae	RA	Species	0.2	A1600-10-14	-3.56862	Kraken2	Bacteria
986	Brucella melitensis	RA	Species	0.2	A1600-10-14	-3.95857	Kraken2	Bacteria
987	Vibrio cholerae	RA	Species	0.2	A1700-11-14	-3.46851	Kraken2	Bacteria
988	Streptococcus pyogenes	RA	Species	0.2	A1700-11-14	-3.82388	Kraken2	Bacteria
989	Escherichia coli	RA	Species	0.2	A1700-11-14	-1.99055	Kraken2	Bacteria
990	Enterococcus faecalis	RA	Species	0.2	A1700-11-14	-4.30094	Kraken2	Bacteria
991	Fusobacterium nucleatum	RA	Species	0.2	A1700-11-14	-3.46851	Kraken2	Bacteria
992	Mycoplasmopsis meleagridis	RA	Species	0.2	A1700-11-14	-8	Kraken2	Bacteria
993	Helicobacter pylori	RA	Species	0.2	A1700-11-14	-3.55283	Kraken2	Bacteria
994	Bartonella quintana	RA	Species	0.2	A1700-11-14	-8	Kraken2	Bacteria
995	Legionella pneumophila	RA	Species	0.2	A1700-11-14	-4.09686	Kraken2	Bacteria
996	Leptospira noguchii	RA	Species	0.2	A1700-11-14	-8	Kraken2	Bacteria
997	Listeria monocytogenes	RA	Species	0.2	A1700-11-14	-2.67572	Kraken2	Bacteria
998	Bordetella pertussis	RA	Species	0.2	A1700-11-14	-2.48148	Kraken2	Bacteria
999	Burkholderia mallei	RA	Species	0.2	A1700-11-14	-3.05061	Kraken2	Bacteria
1000	Clostridium tetani	RA	Species	0.2	A1700-11-14	-4.69875	Kraken2	Bacteria
1001	Taylorella equigenitalis	RA	Species	0.2	A1700-11-14	-2.94692	Kraken2	Bacteria
1002	Clostridium chauvoei	RA	Species	0.2	A1700-11-14	-8	Kraken2	Bacteria
1003	Campylobacter upsaliensis	RA	Species	0.2	A1700-11-14	-8	Kraken2	Bacteria
1004	Mycoplasmoides gallisepticum	RA	Species	0.2	A1700-11-14	-8	Kraken2	Bacteria
1005	Mycobacterium ulcerans	RA	Species	0.2	A1700-11-14	-8	Kraken2	Bacteria
1006	Staphylococcus aureus	RA	Species	0.2	A1700-11-14	-3.61977	Kraken2	Bacteria
1007	Haemophilus influenzae	RA	Species	0.2	A1700-11-14	-4.39783	Kraken2	Bacteria
1008	Bartonella henselae	RA	Species	0.2	A1700-11-14	-8	Kraken2	Bacteria
1009	Pseudomonas aeruginosa	RA	Species	0.2	A1700-11-14	-1.41522	Kraken2	Bacteria
1010	Rickettsia rickettsii	RA	Species	0.2	A1700-11-14	-8	Kraken2	Bacteria
1011	Brucella canis	RA	Species	0.2	A1700-11-14	-8	Kraken2	Bacteria
1012	Brucella suis	RA	Species	0.2	A1700-11-14	-8	Kraken2	Bacteria
1013	Enterococcus faecium	RA	Species	0.2	A1700-11-14	-3.7447	Kraken2	Bacteria
1014	Leptospira santarosai	RA	Species	0.2	A1700-11-14	-8	Kraken2	Bacteria
1015	Leptospira kirschneri	RA	Species	0.2	A1700-11-14	-8	Kraken2	Bacteria
1016	Clostridium perfringens	RA	Species	0.2	A1700-11-14	-3.46851	Kraken2	Bacteria
1017	Vibrio parahaemolyticus	RA	Species	0.2	A1700-11-14	-2.47495	Kraken2	Bacteria
1018	Ureaplasma urealyticum	RA	Species	0.2	A1700-11-14	-8	Kraken2	Bacteria
1019	Clostridium botulinum	RA	Species	0.2	A1700-11-14	-3.22914	Kraken2	Bacteria
1020	Brucella abortus	RA	Species	0.2	A1700-11-14	-3.85384	Kraken2	Bacteria
1021	Shigella sonnei	RA	Species	0.2	A1700-11-14	-4.99957	Kraken2	Bacteria
1022	Campylobacter jejuni	RA	Species	0.2	A1700-11-14	-1.99396	Kraken2	Bacteria
1023	Neisseria meningitidis	RA	Species	0.2	A1700-11-14	-1.94962	Kraken2	Bacteria
1024	Leptospira weilii	RA	Species	0.2	A1700-11-14	-8	Kraken2	Bacteria
1025	Leptospira borgpetersenii	RA	Species	0.2	A1700-11-14	-8	Kraken2	Bacteria
1026	Staphylococcus epidermidis	RA	Species	0.2	A1700-11-14	-4.52273	Kraken2	Bacteria
1027	Campylobacter lari	RA	Species	0.2	A1700-11-14	-8	Kraken2	Bacteria
1028	Campylobacter coli	RA	Species	0.2	A1700-11-14	-4.99957	Kraken2	Bacteria
1029	Mycobacterium tuberculosis	RA	Species	0.2	A1700-11-14	-4.69875	Kraken2	Bacteria
1030	Francisella tularensis	RA	Species	0.2	A1700-11-14	-4.15484	Kraken2	Bacteria
1031	Chlamydia trachomatis	RA	Species	0.2	A1700-11-14	-4.99957	Kraken2	Bacteria
1032	Mycoplasmopsis agalactiae	RA	Species	0.2	A1700-11-14	-8	Kraken2	Bacteria
1033	Borrelia recurrentis	RA	Species	0.2	A1700-11-14	-8	Kraken2	Bacteria
1034	Chlamydia pneumoniae	RA	Species	0.2	A1700-11-14	-8	Kraken2	Bacteria
1035	Neisseria gonorrhoeae	RA	Species	0.2	A1700-11-14	-3.14266	Kraken2	Bacteria
1036	Yersinia ruckeri	RA	Species	0.2	A1700-11-14	-8	Kraken2	Bacteria
1037	Leptospira interrogans	RA	Species	0.2	A1700-11-14	-3.88602	Kraken2	Bacteria
1038	Treponema pallidum	RA	Species	0.2	A1700-11-14	-3.36652	Kraken2	Bacteria
1039	Vibrio alginolyticus	RA	Species	0.2	A1700-11-14	-4.30094	Kraken2	Bacteria
1040	Streptococcus pneumoniae	RA	Species	0.2	A1700-11-14	-4.15484	Kraken2	Bacteria
1041	Vibrio vulnificus	RA	Species	0.2	A1700-11-14	-3.53759	Kraken2	Bacteria
1042	Corynebacterium diphtheriae	RA	Species	0.2	A1700-11-14	-3.13076	Kraken2	Bacteria
1043	Streptococcus agalactiae	RA	Species	0.2	A1700-11-14	-3.76953	Kraken2	Bacteria
1044	Brucella melitensis	RA	Species	0.2	A1700-11-14	-4.15484	Kraken2	Bacteria
1045	Vibrio cholerae	RA	Species	0.2	A1900-13-14	-3.50862	Kraken2	Bacteria
1046	Streptococcus pyogenes	RA	Species	0.2	A1900-13-14	-3.95857	Kraken2	Bacteria
1047	Escherichia coli	RA	Species	0.2	A1900-13-14	-1.9987	Kraken2	Bacteria
1048	Enterococcus faecalis	RA	Species	0.2	A1900-13-14	-4.15484	Kraken2	Bacteria
1049	Fusobacterium nucleatum	RA	Species	0.2	A1900-13-14	-3.52286	Kraken2	Bacteria
1050	Mycoplasmopsis meleagridis	RA	Species	0.2	A1900-13-14	-8	Kraken2	Bacteria
1051	Helicobacter pylori	RA	Species	0.2	A1900-13-14	-3.52286	Kraken2	Bacteria
1052	Bartonella quintana	RA	Species	0.2	A1900-13-14	-8	Kraken2	Bacteria
1053	Legionella pneumophila	RA	Species	0.2	A1900-13-14	-4.22178	Kraken2	Bacteria
1054	Leptospira noguchii	RA	Species	0.2	A1900-13-14	-8	Kraken2	Bacteria
1055	Listeria monocytogenes	RA	Species	0.2	A1900-13-14	-2.82681	Kraken2	Bacteria
1056	Bordetella pertussis	RA	Species	0.2	A1900-13-14	-2.78781	Kraken2	Bacteria
1057	Burkholderia mallei	RA	Species	0.2	A1900-13-14	-3.22184	Kraken2	Bacteria
1058	Clostridium tetani	RA	Species	0.2	A1900-13-14	-4.69875	Kraken2	Bacteria
1059	Taylorella equigenitalis	RA	Species	0.2	A1900-13-14	-2.91364	Kraken2	Bacteria
1060	Clostridium chauvoei	RA	Species	0.2	A1900-13-14	-4.69875	Kraken2	Bacteria
1061	Campylobacter upsaliensis	RA	Species	0.2	A1900-13-14	-8	Kraken2	Bacteria
1062	Mycoplasmoides gallisepticum	RA	Species	0.2	A1900-13-14	-8	Kraken2	Bacteria
1063	Mycobacterium ulcerans	RA	Species	0.2	A1900-13-14	-8	Kraken2	Bacteria
1064	Staphylococcus aureus	RA	Species	0.2	A1900-13-14	-3.63825	Kraken2	Bacteria
1065	Haemophilus influenzae	RA	Species	0.2	A1900-13-14	-4.39783	Kraken2	Bacteria
1066	Bartonella henselae	RA	Species	0.2	A1900-13-14	-8	Kraken2	Bacteria
1067	Pseudomonas aeruginosa	RA	Species	0.2	A1900-13-14	-1.43783	Kraken2	Bacteria
1068	Rickettsia rickettsii	RA	Species	0.2	A1900-13-14	-8	Kraken2	Bacteria
1069	Brucella canis	RA	Species	0.2	A1900-13-14	-8	Kraken2	Bacteria
1070	Brucella suis	RA	Species	0.2	A1900-13-14	-8	Kraken2	Bacteria
1071	Enterococcus faecium	RA	Species	0.2	A1900-13-14	-4.04571	Kraken2	Bacteria
1072	Leptospira santarosai	RA	Species	0.2	A1900-13-14	-8	Kraken2	Bacteria
1073	Leptospira kirschneri	RA	Species	0.2	A1900-13-14	-8	Kraken2	Bacteria
1074	Clostridium perfringens	RA	Species	0.2	A1900-13-14	-3.63825	Kraken2	Bacteria
1075	Vibrio parahaemolyticus	RA	Species	0.2	A1900-13-14	-2.54515	Kraken2	Bacteria
1076	Ureaplasma urealyticum	RA	Species	0.2	A1900-13-14	-8	Kraken2	Bacteria
1077	Clostridium botulinum	RA	Species	0.2	A1900-13-14	-3.38721	Kraken2	Bacteria
1078	Brucella abortus	RA	Species	0.2	A1900-13-14	-4.09686	Kraken2	Bacteria
1079	Shigella sonnei	RA	Species	0.2	A1900-13-14	-4.99957	Kraken2	Bacteria
1080	Campylobacter jejuni	RA	Species	0.2	A1900-13-14	-2.06349	Kraken2	Bacteria
1081	Neisseria meningitidis	RA	Species	0.2	A1900-13-14	-1.91257	Kraken2	Bacteria
1082	Leptospira weilii	RA	Species	0.2	A1900-13-14	-8	Kraken2	Bacteria
1083	Leptospira borgpetersenii	RA	Species	0.2	A1900-13-14	-8	Kraken2	Bacteria
1084	Staphylococcus epidermidis	RA	Species	0.2	A1900-13-14	-4.52273	Kraken2	Bacteria
1085	Campylobacter lari	RA	Species	0.2	A1900-13-14	-8	Kraken2	Bacteria
1086	Campylobacter coli	RA	Species	0.2	A1900-13-14	-4.99957	Kraken2	Bacteria
1087	Mycobacterium tuberculosis	RA	Species	0.2	A1900-13-14	-4.69875	Kraken2	Bacteria
1088	Francisella tularensis	RA	Species	0.2	A1900-13-14	-4.09686	Kraken2	Bacteria
1089	Chlamydia trachomatis	RA	Species	0.2	A1900-13-14	-4.99957	Kraken2	Bacteria
1090	Mycoplasmopsis agalactiae	RA	Species	0.2	A1900-13-14	-8	Kraken2	Bacteria
1091	Borrelia recurrentis	RA	Species	0.2	A1900-13-14	-8	Kraken2	Bacteria
1092	Chlamydia pneumoniae	RA	Species	0.2	A1900-13-14	-8	Kraken2	Bacteria
1093	Neisseria gonorrhoeae	RA	Species	0.2	A1900-13-14	-3.25963	Kraken2	Bacteria
1094	Yersinia ruckeri	RA	Species	0.2	A1900-13-14	-8	Kraken2	Bacteria
1095	Leptospira interrogans	RA	Species	0.2	A1900-13-14	-8	Kraken2	Bacteria
1096	Treponema pallidum	RA	Species	0.2	A1900-13-14	-3.38721	Kraken2	Bacteria
1097	Vibrio alginolyticus	RA	Species	0.2	A1900-13-14	-4.30094	Kraken2	Bacteria
1098	Streptococcus pneumoniae	RA	Species	0.2	A1900-13-14	-4.39783	Kraken2	Bacteria
1099	Vibrio vulnificus	RA	Species	0.2	A1900-13-14	-3.52286	Kraken2	Bacteria
1100	Corynebacterium diphtheriae	RA	Species	0.2	A1900-13-14	-3.3098	Kraken2	Bacteria
1101	Streptococcus agalactiae	RA	Species	0.2	A1900-13-14	-4.09686	Kraken2	Bacteria
1102	Brucella melitensis	RA	Species	0.2	A1900-13-14	-4.15484	Kraken2	Bacteria
1103	Vibrio cholerae	RA	Species	0.2	A2000-14-14	-3.55283	Kraken2	Bacteria
1104	Streptococcus pyogenes	RA	Species	0.2	A2000-14-14	-3.92078	Kraken2	Bacteria
1105	Escherichia coli	RA	Species	0.2	A2000-14-14	-1.84588	Kraken2	Bacteria
1106	Enterococcus faecalis	RA	Species	0.2	A2000-14-14	-3.95857	Kraken2	Bacteria
1107	Fusobacterium nucleatum	RA	Species	0.2	A2000-14-14	-3.65756	Kraken2	Bacteria
1108	Mycoplasmopsis meleagridis	RA	Species	0.2	A2000-14-14	-8	Kraken2	Bacteria
1109	Helicobacter pylori	RA	Species	0.2	A2000-14-14	-3.52286	Kraken2	Bacteria
1110	Bartonella quintana	RA	Species	0.2	A2000-14-14	-8	Kraken2	Bacteria
1111	Legionella pneumophila	RA	Species	0.2	A2000-14-14	-4.09686	Kraken2	Bacteria
1112	Leptospira noguchii	RA	Species	0.2	A2000-14-14	-8	Kraken2	Bacteria
1113	Listeria monocytogenes	RA	Species	0.2	A2000-14-14	-2.41567	Kraken2	Bacteria
1114	Bordetella pertussis	RA	Species	0.2	A2000-14-14	-2.6073	Kraken2	Bacteria
1115	Burkholderia mallei	RA	Species	0.2	A2000-14-14	-3.07572	Kraken2	Bacteria
1116	Clostridium tetani	RA	Species	0.2	A2000-14-14	-8	Kraken2	Bacteria
1117	Taylorella equigenitalis	RA	Species	0.2	A2000-14-14	-2.76447	Kraken2	Bacteria
1118	Clostridium chauvoei	RA	Species	0.2	A2000-14-14	-8	Kraken2	Bacteria
1119	Campylobacter upsaliensis	RA	Species	0.2	A2000-14-14	-8	Kraken2	Bacteria
1120	Mycoplasmoides gallisepticum	RA	Species	0.2	A2000-14-14	-8	Kraken2	Bacteria
1121	Mycobacterium ulcerans	RA	Species	0.2	A2000-14-14	-8	Kraken2	Bacteria
1122	Staphylococcus aureus	RA	Species	0.2	A2000-14-14	-3.72122	Kraken2	Bacteria
1123	Haemophilus influenzae	RA	Species	0.2	A2000-14-14	-4.69875	Kraken2	Bacteria
1124	Bartonella henselae	RA	Species	0.2	A2000-14-14	-8	Kraken2	Bacteria
1125	Pseudomonas aeruginosa	RA	Species	0.2	A2000-14-14	-1.43356	Kraken2	Bacteria
1126	Rickettsia rickettsii	RA	Species	0.2	A2000-14-14	-8	Kraken2	Bacteria
1127	Brucella canis	RA	Species	0.2	A2000-14-14	-8	Kraken2	Bacteria
1128	Brucella suis	RA	Species	0.2	A2000-14-14	-8	Kraken2	Bacteria
1129	Enterococcus faecium	RA	Species	0.2	A2000-14-14	-3.63825	Kraken2	Bacteria
1130	Leptospira santarosai	RA	Species	0.2	A2000-14-14	-8	Kraken2	Bacteria
1131	Leptospira kirschneri	RA	Species	0.2	A2000-14-14	-8	Kraken2	Bacteria
1132	Clostridium perfringens	RA	Species	0.2	A2000-14-14	-3.48147	Kraken2	Bacteria
1133	Vibrio parahaemolyticus	RA	Species	0.2	A2000-14-14	-2.37986	Kraken2	Bacteria
1134	Ureaplasma urealyticum	RA	Species	0.2	A2000-14-14	-8	Kraken2	Bacteria
1135	Clostridium botulinum	RA	Species	0.2	A2000-14-14	-3.69895	Kraken2	Bacteria
1136	Brucella abortus	RA	Species	0.2	A2000-14-14	-3.99996	Kraken2	Bacteria
1137	Shigella sonnei	RA	Species	0.2	A2000-14-14	-8	Kraken2	Bacteria
1138	Campylobacter jejuni	RA	Species	0.2	A2000-14-14	-1.9017	Kraken2	Bacteria
1139	Neisseria meningitidis	RA	Species	0.2	A2000-14-14	-1.9974	Kraken2	Bacteria
1140	Leptospira weilii	RA	Species	0.2	A2000-14-14	-8	Kraken2	Bacteria
1141	Leptospira borgpetersenii	RA	Species	0.2	A2000-14-14	-8	Kraken2	Bacteria
1142	Staphylococcus epidermidis	RA	Species	0.2	A2000-14-14	-4.52273	Kraken2	Bacteria
1143	Campylobacter lari	RA	Species	0.2	A2000-14-14	-8	Kraken2	Bacteria
1144	Campylobacter coli	RA	Species	0.2	A2000-14-14	-4.99957	Kraken2	Bacteria
1145	Mycobacterium tuberculosis	RA	Species	0.2	A2000-14-14	-4.39783	Kraken2	Bacteria
1146	Francisella tularensis	RA	Species	0.2	A2000-14-14	-4.22178	Kraken2	Bacteria
1147	Chlamydia trachomatis	RA	Species	0.2	A2000-14-14	-8	Kraken2	Bacteria
1148	Mycoplasmopsis agalactiae	RA	Species	0.2	A2000-14-14	-8	Kraken2	Bacteria
1149	Borrelia recurrentis	RA	Species	0.2	A2000-14-14	-8	Kraken2	Bacteria
1150	Chlamydia pneumoniae	RA	Species	0.2	A2000-14-14	-8	Kraken2	Bacteria
1151	Neisseria gonorrhoeae	RA	Species	0.2	A2000-14-14	-2.95078	Kraken2	Bacteria
1152	Yersinia ruckeri	RA	Species	0.2	A2000-14-14	-8	Kraken2	Bacteria
1153	Leptospira interrogans	RA	Species	0.2	A2000-14-14	-8	Kraken2	Bacteria
1154	Treponema pallidum	RA	Species	0.2	A2000-14-14	-3.60204	Kraken2	Bacteria
1155	Vibrio alginolyticus	RA	Species	0.2	A2000-14-14	-4.30094	Kraken2	Bacteria
1156	Streptococcus pneumoniae	RA	Species	0.2	A2000-14-14	-3.7447	Kraken2	Bacteria
1157	Vibrio vulnificus	RA	Species	0.2	A2000-14-14	-3.55283	Kraken2	Bacteria
1158	Corynebacterium diphtheriae	RA	Species	0.2	A2000-14-14	-3.07058	Kraken2	Bacteria
1159	Streptococcus agalactiae	RA	Species	0.2	A2000-14-14	-4.15484	Kraken2	Bacteria
1160	Brucella melitensis	RA	Species	0.2	A2000-14-14	-4.22178	Kraken2	Bacteria
1161	Vibrio cholerae	RA	Species	0.2	A2100-15-14	-3.37674	Kraken2	Bacteria
1162	Streptococcus pyogenes	RA	Species	0.2	A2100-15-14	-4.04571	Kraken2	Bacteria
1163	Escherichia coli	RA	Species	0.2	A2100-15-14	-2.00877	Kraken2	Bacteria
1164	Enterococcus faecalis	RA	Species	0.2	A2100-15-14	-4.15484	Kraken2	Bacteria
1165	Fusobacterium nucleatum	RA	Species	0.2	A2100-15-14	-3.52286	Kraken2	Bacteria
1166	Mycoplasmopsis meleagridis	RA	Species	0.2	A2100-15-14	-8	Kraken2	Bacteria
1167	Helicobacter pylori	RA	Species	0.2	A2100-15-14	-3.36652	Kraken2	Bacteria
1168	Bartonella quintana	RA	Species	0.2	A2100-15-14	-8	Kraken2	Bacteria
1169	Legionella pneumophila	RA	Species	0.2	A2100-15-14	-4.04571	Kraken2	Bacteria
1170	Leptospira noguchii	RA	Species	0.2	A2100-15-14	-8	Kraken2	Bacteria
1171	Listeria monocytogenes	RA	Species	0.2	A2100-15-14	-2.70553	Kraken2	Bacteria
1172	Bordetella pertussis	RA	Species	0.2	A2100-15-14	-2.82974	Kraken2	Bacteria
1173	Burkholderia mallei	RA	Species	0.2	A2100-15-14	-3.19381	Kraken2	Bacteria
1174	Clostridium tetani	RA	Species	0.2	A2100-15-14	-4.69875	Kraken2	Bacteria
1175	Taylorella equigenitalis	RA	Species	0.2	A2100-15-14	-2.86646	Kraken2	Bacteria
1176	Clostridium chauvoei	RA	Species	0.2	A2100-15-14	-8	Kraken2	Bacteria
1177	Campylobacter upsaliensis	RA	Species	0.2	A2100-15-14	-8	Kraken2	Bacteria
1178	Mycoplasmoides gallisepticum	RA	Species	0.2	A2100-15-14	-8	Kraken2	Bacteria
1179	Mycobacterium ulcerans	RA	Species	0.2	A2100-15-14	-8	Kraken2	Bacteria
1180	Staphylococcus aureus	RA	Species	0.2	A2100-15-14	-3.55283	Kraken2	Bacteria
1181	Haemophilus influenzae	RA	Species	0.2	A2100-15-14	-4.39783	Kraken2	Bacteria
1182	Bartonella henselae	RA	Species	0.2	A2100-15-14	-8	Kraken2	Bacteria
1183	Pseudomonas aeruginosa	RA	Species	0.2	A2100-15-14	-1.39073	Kraken2	Bacteria
1184	Rickettsia rickettsii	RA	Species	0.2	A2100-15-14	-8	Kraken2	Bacteria
1185	Brucella canis	RA	Species	0.2	A2100-15-14	-8	Kraken2	Bacteria
1186	Brucella suis	RA	Species	0.2	A2100-15-14	-8	Kraken2	Bacteria
1187	Enterococcus faecium	RA	Species	0.2	A2100-15-14	-3.82388	Kraken2	Bacteria
1188	Leptospira santarosai	RA	Species	0.2	A2100-15-14	-8	Kraken2	Bacteria
1189	Leptospira kirschneri	RA	Species	0.2	A2100-15-14	-8	Kraken2	Bacteria
1190	Clostridium perfringens	RA	Species	0.2	A2100-15-14	-3.49484	Kraken2	Bacteria
1191	Vibrio parahaemolyticus	RA	Species	0.2	A2100-15-14	-2.5391	Kraken2	Bacteria
1192	Ureaplasma urealyticum	RA	Species	0.2	A2100-15-14	-8	Kraken2	Bacteria
1193	Clostridium botulinum	RA	Species	0.2	A2100-15-14	-3.31875	Kraken2	Bacteria
1194	Brucella abortus	RA	Species	0.2	A2100-15-14	-3.99996	Kraken2	Bacteria
1195	Shigella sonnei	RA	Species	0.2	A2100-15-14	-8	Kraken2	Bacteria
1196	Campylobacter jejuni	RA	Species	0.2	A2100-15-14	-2.01144	Kraken2	Bacteria
1197	Neisseria meningitidis	RA	Species	0.2	A2100-15-14	-1.89791	Kraken2	Bacteria
1198	Leptospira weilii	RA	Species	0.2	A2100-15-14	-8	Kraken2	Bacteria
1199	Leptospira borgpetersenii	RA	Species	0.2	A2100-15-14	-8	Kraken2	Bacteria
1200	Staphylococcus epidermidis	RA	Species	0.2	A2100-15-14	-4.52273	Kraken2	Bacteria
1201	Campylobacter lari	RA	Species	0.2	A2100-15-14	-8	Kraken2	Bacteria
1202	Campylobacter coli	RA	Species	0.2	A2100-15-14	-4.99957	Kraken2	Bacteria
1203	Mycobacterium tuberculosis	RA	Species	0.2	A2100-15-14	-4.69875	Kraken2	Bacteria
1204	Francisella tularensis	RA	Species	0.2	A2100-15-14	-4.22178	Kraken2	Bacteria
1205	Chlamydia trachomatis	RA	Species	0.2	A2100-15-14	-4.99957	Kraken2	Bacteria
1206	Mycoplasmopsis agalactiae	RA	Species	0.2	A2100-15-14	-8	Kraken2	Bacteria
1207	Borrelia recurrentis	RA	Species	0.2	A2100-15-14	-8	Kraken2	Bacteria
1208	Chlamydia pneumoniae	RA	Species	0.2	A2100-15-14	-8	Kraken2	Bacteria
1209	Neisseria gonorrhoeae	RA	Species	0.2	A2100-15-14	-3.18045	Kraken2	Bacteria
1210	Yersinia ruckeri	RA	Species	0.2	A2100-15-14	-8	Kraken2	Bacteria
1211	Leptospira interrogans	RA	Species	0.2	A2100-15-14	-8	Kraken2	Bacteria
1212	Treponema pallidum	RA	Species	0.2	A2100-15-14	-3.34678	Kraken2	Bacteria
1213	Vibrio alginolyticus	RA	Species	0.2	A2100-15-14	-4.22178	Kraken2	Bacteria
1214	Streptococcus pneumoniae	RA	Species	0.2	A2100-15-14	-4.09686	Kraken2	Bacteria
1215	Vibrio vulnificus	RA	Species	0.2	A2100-15-14	-3.58501	Kraken2	Bacteria
1216	Corynebacterium diphtheriae	RA	Species	0.2	A2100-15-14	-3.18045	Kraken2	Bacteria
1217	Streptococcus agalactiae	RA	Species	0.2	A2100-15-14	-3.55283	Kraken2	Bacteria
1218	Brucella melitensis	RA	Species	0.2	A2100-15-14	-3.99996	Kraken2	Bacteria
1219	Vibrio cholerae	RA	Species	0.2	A2200-16-14	-3.36652	Kraken2	Bacteria
1220	Streptococcus pyogenes	RA	Species	0.2	A2200-16-14	-3.92078	Kraken2	Bacteria
1221	Escherichia coli	RA	Species	0.2	A2200-16-14	-1.96178	Kraken2	Bacteria
1222	Enterococcus faecalis	RA	Species	0.2	A2200-16-14	-4.09686	Kraken2	Bacteria
1223	Fusobacterium nucleatum	RA	Species	0.2	A2200-16-14	-3.61977	Kraken2	Bacteria
1224	Mycoplasmopsis meleagridis	RA	Species	0.2	A2200-16-14	-8	Kraken2	Bacteria
1225	Helicobacter pylori	RA	Species	0.2	A2200-16-14	-3.55283	Kraken2	Bacteria
1226	Bartonella quintana	RA	Species	0.2	A2200-16-14	-8	Kraken2	Bacteria
1227	Legionella pneumophila	RA	Species	0.2	A2200-16-14	-4.09686	Kraken2	Bacteria
1228	Leptospira noguchii	RA	Species	0.2	A2200-16-14	-8	Kraken2	Bacteria
1229	Listeria monocytogenes	RA	Species	0.2	A2200-16-14	-2.64589	Kraken2	Bacteria
1230	Bordetella pertussis	RA	Species	0.2	A2200-16-14	-2.85698	Kraken2	Bacteria
1231	Burkholderia mallei	RA	Species	0.2	A2200-16-14	-3.17392	Kraken2	Bacteria
1232	Clostridium tetani	RA	Species	0.2	A2200-16-14	-4.99957	Kraken2	Bacteria
1233	Taylorella equigenitalis	RA	Species	0.2	A2200-16-14	-2.80687	Kraken2	Bacteria
1234	Clostridium chauvoei	RA	Species	0.2	A2200-16-14	-8	Kraken2	Bacteria
1235	Campylobacter upsaliensis	RA	Species	0.2	A2200-16-14	-8	Kraken2	Bacteria
1236	Mycoplasmoides gallisepticum	RA	Species	0.2	A2200-16-14	-8	Kraken2	Bacteria
1237	Mycobacterium ulcerans	RA	Species	0.2	A2200-16-14	-8	Kraken2	Bacteria
1238	Staphylococcus aureus	RA	Species	0.2	A2200-16-14	-3.56862	Kraken2	Bacteria
1239	Haemophilus influenzae	RA	Species	0.2	A2200-16-14	-4.52273	Kraken2	Bacteria
1240	Bartonella henselae	RA	Species	0.2	A2200-16-14	-8	Kraken2	Bacteria
1241	Pseudomonas aeruginosa	RA	Species	0.2	A2200-16-14	-1.42044	Kraken2	Bacteria
1242	Rickettsia rickettsii	RA	Species	0.2	A2200-16-14	-8	Kraken2	Bacteria
1243	Brucella canis	RA	Species	0.2	A2200-16-14	-8	Kraken2	Bacteria
1244	Brucella suis	RA	Species	0.2	A2200-16-14	-8	Kraken2	Bacteria
1245	Enterococcus faecium	RA	Species	0.2	A2200-16-14	-3.76953	Kraken2	Bacteria
1246	Leptospira santarosai	RA	Species	0.2	A2200-16-14	-8	Kraken2	Bacteria
1247	Leptospira kirschneri	RA	Species	0.2	A2200-16-14	-8	Kraken2	Bacteria
1248	Clostridium perfringens	RA	Species	0.2	A2200-16-14	-3.50862	Kraken2	Bacteria
1249	Vibrio parahaemolyticus	RA	Species	0.2	A2200-16-14	-2.41005	Kraken2	Bacteria
1250	Ureaplasma urealyticum	RA	Species	0.2	A2200-16-14	-8	Kraken2	Bacteria
1251	Clostridium botulinum	RA	Species	0.2	A2200-16-14	-3.50862	Kraken2	Bacteria
1252	Brucella abortus	RA	Species	0.2	A2200-16-14	-4.09686	Kraken2	Bacteria
1253	Shigella sonnei	RA	Species	0.2	A2200-16-14	-8	Kraken2	Bacteria
1254	Campylobacter jejuni	RA	Species	0.2	A2200-16-14	-1.98255	Kraken2	Bacteria
1255	Neisseria meningitidis	RA	Species	0.2	A2200-16-14	-1.97798	Kraken2	Bacteria
1256	Leptospira weilii	RA	Species	0.2	A2200-16-14	-8	Kraken2	Bacteria
1257	Leptospira borgpetersenii	RA	Species	0.2	A2200-16-14	-8	Kraken2	Bacteria
1258	Staphylococcus epidermidis	RA	Species	0.2	A2200-16-14	-4.52273	Kraken2	Bacteria
1259	Campylobacter lari	RA	Species	0.2	A2200-16-14	-8	Kraken2	Bacteria
1260	Campylobacter coli	RA	Species	0.2	A2200-16-14	-4.99957	Kraken2	Bacteria
1261	Mycobacterium tuberculosis	RA	Species	0.2	A2200-16-14	-4.69875	Kraken2	Bacteria
1262	Francisella tularensis	RA	Species	0.2	A2200-16-14	-4.22178	Kraken2	Bacteria
1263	Chlamydia trachomatis	RA	Species	0.2	A2200-16-14	-4.99957	Kraken2	Bacteria
1264	Mycoplasmopsis agalactiae	RA	Species	0.2	A2200-16-14	-8	Kraken2	Bacteria
1265	Borrelia recurrentis	RA	Species	0.2	A2200-16-14	-8	Kraken2	Bacteria
1266	Chlamydia pneumoniae	RA	Species	0.2	A2200-16-14	-8	Kraken2	Bacteria
1267	Neisseria gonorrhoeae	RA	Species	0.2	A2200-16-14	-3.08092	Kraken2	Bacteria
1268	Yersinia ruckeri	RA	Species	0.2	A2200-16-14	-8	Kraken2	Bacteria
1269	Leptospira interrogans	RA	Species	0.2	A2200-16-14	-8	Kraken2	Bacteria
1270	Treponema pallidum	RA	Species	0.2	A2200-16-14	-3.43179	Kraken2	Bacteria
1271	Vibrio alginolyticus	RA	Species	0.2	A2200-16-14	-4.39783	Kraken2	Bacteria
1272	Streptococcus pneumoniae	RA	Species	0.2	A2200-16-14	-4.15484	Kraken2	Bacteria
1273	Vibrio vulnificus	RA	Species	0.2	A2200-16-14	-3.49484	Kraken2	Bacteria
1274	Corynebacterium diphtheriae	RA	Species	0.2	A2200-16-14	-3.17392	Kraken2	Bacteria
1275	Streptococcus agalactiae	RA	Species	0.2	A2200-16-14	-3.92078	Kraken2	Bacteria
1276	Brucella melitensis	RA	Species	0.2	A2200-16-14	-4.04571	Kraken2	Bacteria
1277	Vibrio cholerae	RA	Species	0.2	A2300-17-14	-3.40892	Kraken2	Bacteria
1278	Streptococcus pyogenes	RA	Species	0.2	A2300-17-14	-3.85384	Kraken2	Bacteria
1279	Escherichia coli	RA	Species	0.2	A2300-17-14	-2.00833	Kraken2	Bacteria
1280	Enterococcus faecalis	RA	Species	0.2	A2300-17-14	-4.04571	Kraken2	Bacteria
1281	Fusobacterium nucleatum	RA	Species	0.2	A2300-17-14	-3.58501	Kraken2	Bacteria
1282	Mycoplasmopsis meleagridis	RA	Species	0.2	A2300-17-14	-8	Kraken2	Bacteria
1283	Helicobacter pylori	RA	Species	0.2	A2300-17-14	-3.65756	Kraken2	Bacteria
1284	Bartonella quintana	RA	Species	0.2	A2300-17-14	-8	Kraken2	Bacteria
1285	Legionella pneumophila	RA	Species	0.2	A2300-17-14	-4.15484	Kraken2	Bacteria
1286	Leptospira noguchii	RA	Species	0.2	A2300-17-14	-8	Kraken2	Bacteria
1287	Listeria monocytogenes	RA	Species	0.2	A2300-17-14	-2.65561	Kraken2	Bacteria
1288	Bordetella pertussis	RA	Species	0.2	A2300-17-14	-2.4023	Kraken2	Bacteria
1289	Burkholderia mallei	RA	Species	0.2	A2300-17-14	-3.29242	Kraken2	Bacteria
1290	Clostridium tetani	RA	Species	0.2	A2300-17-14	-4.69875	Kraken2	Bacteria
1291	Taylorella equigenitalis	RA	Species	0.2	A2300-17-14	-2.84163	Kraken2	Bacteria
1292	Clostridium chauvoei	RA	Species	0.2	A2300-17-14	-4.99957	Kraken2	Bacteria
1293	Campylobacter upsaliensis	RA	Species	0.2	A2300-17-14	-8	Kraken2	Bacteria
1294	Mycoplasmoides gallisepticum	RA	Species	0.2	A2300-17-14	-8	Kraken2	Bacteria
1295	Mycobacterium ulcerans	RA	Species	0.2	A2300-17-14	-8	Kraken2	Bacteria
1296	Staphylococcus aureus	RA	Species	0.2	A2300-17-14	-3.38721	Kraken2	Bacteria
1297	Haemophilus influenzae	RA	Species	0.2	A2300-17-14	-4.52273	Kraken2	Bacteria
1298	Bartonella henselae	RA	Species	0.2	A2300-17-14	-8	Kraken2	Bacteria
1299	Pseudomonas aeruginosa	RA	Species	0.2	A2300-17-14	-1.40252	Kraken2	Bacteria
1300	Rickettsia rickettsii	RA	Species	0.2	A2300-17-14	-8	Kraken2	Bacteria
1301	Brucella canis	RA	Species	0.2	A2300-17-14	-8	Kraken2	Bacteria
1302	Brucella suis	RA	Species	0.2	A2300-17-14	-8	Kraken2	Bacteria
1303	Enterococcus faecium	RA	Species	0.2	A2300-17-14	-3.72122	Kraken2	Bacteria
1304	Leptospira santarosai	RA	Species	0.2	A2300-17-14	-8	Kraken2	Bacteria
1305	Leptospira kirschneri	RA	Species	0.2	A2300-17-14	-8	Kraken2	Bacteria
1306	Clostridium perfringens	RA	Species	0.2	A2300-17-14	-3.48147	Kraken2	Bacteria
1307	Vibrio parahaemolyticus	RA	Species	0.2	A2300-17-14	-2.53313	Kraken2	Bacteria
1308	Ureaplasma urealyticum	RA	Species	0.2	A2300-17-14	-8	Kraken2	Bacteria
1309	Clostridium botulinum	RA	Species	0.2	A2300-17-14	-3.35654	Kraken2	Bacteria
1310	Brucella abortus	RA	Species	0.2	A2300-17-14	-4.22178	Kraken2	Bacteria
1311	Shigella sonnei	RA	Species	0.2	A2300-17-14	-8	Kraken2	Bacteria
1312	Campylobacter jejuni	RA	Species	0.2	A2300-17-14	-2.06905	Kraken2	Bacteria
1313	Neisseria meningitidis	RA	Species	0.2	A2300-17-14	-1.91009	Kraken2	Bacteria
1314	Leptospira weilii	RA	Species	0.2	A2300-17-14	-8	Kraken2	Bacteria
1315	Leptospira borgpetersenii	RA	Species	0.2	A2300-17-14	-8	Kraken2	Bacteria
1316	Staphylococcus epidermidis	RA	Species	0.2	A2300-17-14	-4.52273	Kraken2	Bacteria
1317	Campylobacter lari	RA	Species	0.2	A2300-17-14	-8	Kraken2	Bacteria
1318	Campylobacter coli	RA	Species	0.2	A2300-17-14	-4.99957	Kraken2	Bacteria
1319	Mycobacterium tuberculosis	RA	Species	0.2	A2300-17-14	-4.69875	Kraken2	Bacteria
1320	Francisella tularensis	RA	Species	0.2	A2300-17-14	-4.15484	Kraken2	Bacteria
1321	Chlamydia trachomatis	RA	Species	0.2	A2300-17-14	-4.99957	Kraken2	Bacteria
1322	Mycoplasmopsis agalactiae	RA	Species	0.2	A2300-17-14	-8	Kraken2	Bacteria
1323	Borrelia recurrentis	RA	Species	0.2	A2300-17-14	-8	Kraken2	Bacteria
1324	Chlamydia pneumoniae	RA	Species	0.2	A2300-17-14	-8	Kraken2	Bacteria
1325	Neisseria gonorrhoeae	RA	Species	0.2	A2300-17-14	-3.11918	Kraken2	Bacteria
1326	Yersinia ruckeri	RA	Species	0.2	A2300-17-14	-8	Kraken2	Bacteria
1327	Leptospira interrogans	RA	Species	0.2	A2300-17-14	-8	Kraken2	Bacteria
1328	Treponema pallidum	RA	Species	0.2	A2300-17-14	-3.37674	Kraken2	Bacteria
1329	Vibrio alginolyticus	RA	Species	0.2	A2300-17-14	-4.22178	Kraken2	Bacteria
1330	Streptococcus pneumoniae	RA	Species	0.2	A2300-17-14	-4.22178	Kraken2	Bacteria
1331	Vibrio vulnificus	RA	Species	0.2	A2300-17-14	-3.53759	Kraken2	Bacteria
1332	Corynebacterium diphtheriae	RA	Species	0.2	A2300-17-14	-3.07572	Kraken2	Bacteria
1333	Streptococcus agalactiae	RA	Species	0.2	A2300-17-14	-3.79585	Kraken2	Bacteria
1334	Brucella melitensis	RA	Species	0.2	A2300-17-14	-3.76953	Kraken2	Bacteria
1335	Vibrio cholerae	RA	Species	0.2	Ac0700-25-14	-3.46851	Kraken2	Bacteria
1336	Streptococcus pyogenes	RA	Species	0.2	Ac0700-25-14	-4.04571	Kraken2	Bacteria
1337	Escherichia coli	RA	Species	0.2	Ac0700-25-14	-2.09259	Kraken2	Bacteria
1338	Enterococcus faecalis	RA	Species	0.2	Ac0700-25-14	-4.30094	Kraken2	Bacteria
1339	Fusobacterium nucleatum	RA	Species	0.2	Ac0700-25-14	-3.76953	Kraken2	Bacteria
1340	Mycoplasmopsis meleagridis	RA	Species	0.2	Ac0700-25-14	-8	Kraken2	Bacteria
1341	Helicobacter pylori	RA	Species	0.2	Ac0700-25-14	-3.61977	Kraken2	Bacteria
1342	Bartonella quintana	RA	Species	0.2	Ac0700-25-14	-8	Kraken2	Bacteria
1343	Legionella pneumophila	RA	Species	0.2	Ac0700-25-14	-4.30094	Kraken2	Bacteria
1344	Leptospira noguchii	RA	Species	0.2	Ac0700-25-14	-8	Kraken2	Bacteria
1345	Listeria monocytogenes	RA	Species	0.2	Ac0700-25-14	-3.08092	Kraken2	Bacteria
1346	Bordetella pertussis	RA	Species	0.2	Ac0700-25-14	-2.48945	Kraken2	Bacteria
1347	Burkholderia mallei	RA	Species	0.2	Ac0700-25-14	-3.29242	Kraken2	Bacteria
1348	Clostridium tetani	RA	Species	0.2	Ac0700-25-14	-4.69875	Kraken2	Bacteria
1349	Taylorella equigenitalis	RA	Species	0.2	Ac0700-25-14	-3.09151	Kraken2	Bacteria
1350	Clostridium chauvoei	RA	Species	0.2	Ac0700-25-14	-8	Kraken2	Bacteria
1351	Campylobacter upsaliensis	RA	Species	0.2	Ac0700-25-14	-8	Kraken2	Bacteria
1352	Mycoplasmoides gallisepticum	RA	Species	0.2	Ac0700-25-14	-8	Kraken2	Bacteria
1353	Mycobacterium ulcerans	RA	Species	0.2	Ac0700-25-14	-8	Kraken2	Bacteria
1354	Staphylococcus aureus	RA	Species	0.2	Ac0700-25-14	-3.65756	Kraken2	Bacteria
1355	Haemophilus influenzae	RA	Species	0.2	Ac0700-25-14	-4.52273	Kraken2	Bacteria
1356	Bartonella henselae	RA	Species	0.2	Ac0700-25-14	-8	Kraken2	Bacteria
1357	Pseudomonas aeruginosa	RA	Species	0.2	Ac0700-25-14	-1.36021	Kraken2	Bacteria
1358	Rickettsia rickettsii	RA	Species	0.2	Ac0700-25-14	-8	Kraken2	Bacteria
1359	Brucella canis	RA	Species	0.2	Ac0700-25-14	-8	Kraken2	Bacteria
1360	Brucella suis	RA	Species	0.2	Ac0700-25-14	-8	Kraken2	Bacteria
1361	Enterococcus faecium	RA	Species	0.2	Ac0700-25-14	-3.99996	Kraken2	Bacteria
1362	Leptospira santarosai	RA	Species	0.2	Ac0700-25-14	-8	Kraken2	Bacteria
1363	Leptospira kirschneri	RA	Species	0.2	Ac0700-25-14	-8	Kraken2	Bacteria
1364	Clostridium perfringens	RA	Species	0.2	Ac0700-25-14	-3.88602	Kraken2	Bacteria
1365	Vibrio parahaemolyticus	RA	Species	0.2	Ac0700-25-14	-2.58502	Kraken2	Bacteria
1366	Ureaplasma urealyticum	RA	Species	0.2	Ac0700-25-14	-8	Kraken2	Bacteria
1367	Clostridium botulinum	RA	Species	0.2	Ac0700-25-14	-3.48147	Kraken2	Bacteria
1368	Brucella abortus	RA	Species	0.2	Ac0700-25-14	-4.39783	Kraken2	Bacteria
1369	Shigella sonnei	RA	Species	0.2	Ac0700-25-14	-4.99957	Kraken2	Bacteria
1370	Campylobacter jejuni	RA	Species	0.2	Ac0700-25-14	-2.02826	Kraken2	Bacteria
1371	Neisseria meningitidis	RA	Species	0.2	Ac0700-25-14	-1.94808	Kraken2	Bacteria
1372	Leptospira weilii	RA	Species	0.2	Ac0700-25-14	-8	Kraken2	Bacteria
1373	Leptospira borgpetersenii	RA	Species	0.2	Ac0700-25-14	-8	Kraken2	Bacteria
1374	Staphylococcus epidermidis	RA	Species	0.2	Ac0700-25-14	-4.69875	Kraken2	Bacteria
1375	Campylobacter lari	RA	Species	0.2	Ac0700-25-14	-8	Kraken2	Bacteria
1376	Campylobacter coli	RA	Species	0.2	Ac0700-25-14	-4.99957	Kraken2	Bacteria
1377	Mycobacterium tuberculosis	RA	Species	0.2	Ac0700-25-14	-4.69875	Kraken2	Bacteria
1378	Francisella tularensis	RA	Species	0.2	Ac0700-25-14	-4.04571	Kraken2	Bacteria
1379	Chlamydia trachomatis	RA	Species	0.2	Ac0700-25-14	-4.69875	Kraken2	Bacteria
1380	Mycoplasmopsis agalactiae	RA	Species	0.2	Ac0700-25-14	-8	Kraken2	Bacteria
1381	Borrelia recurrentis	RA	Species	0.2	Ac0700-25-14	-8	Kraken2	Bacteria
1382	Chlamydia pneumoniae	RA	Species	0.2	Ac0700-25-14	-8	Kraken2	Bacteria
1383	Neisseria gonorrhoeae	RA	Species	0.2	Ac0700-25-14	-3.39793	Kraken2	Bacteria
1384	Yersinia ruckeri	RA	Species	0.2	Ac0700-25-14	-8	Kraken2	Bacteria
1385	Leptospira interrogans	RA	Species	0.2	Ac0700-25-14	-8	Kraken2	Bacteria
1386	Treponema pallidum	RA	Species	0.2	Ac0700-25-14	-3.29242	Kraken2	Bacteria
1387	Vibrio alginolyticus	RA	Species	0.2	Ac0700-25-14	-4.30094	Kraken2	Bacteria
1388	Streptococcus pneumoniae	RA	Species	0.2	Ac0700-25-14	-4.30094	Kraken2	Bacteria
1389	Vibrio vulnificus	RA	Species	0.2	Ac0700-25-14	-3.53759	Kraken2	Bacteria
1390	Corynebacterium diphtheriae	RA	Species	0.2	Ac0700-25-14	-3.53759	Kraken2	Bacteria
1391	Streptococcus agalactiae	RA	Species	0.2	Ac0700-25-14	-3.72122	Kraken2	Bacteria
1392	Brucella melitensis	RA	Species	0.2	Ac0700-25-14	-4.09686	Kraken2	Bacteria
1393	Vibrio cholerae	RA	Species	0.2	B0700-1-14	-3.56862	Kraken2	Bacteria
1394	Streptococcus pyogenes	RA	Species	0.2	B0700-1-14	-3.82388	Kraken2	Bacteria
1395	Escherichia coli	RA	Species	0.2	B0700-1-14	-2.00393	Kraken2	Bacteria
1396	Enterococcus faecalis	RA	Species	0.2	B0700-1-14	-4.39783	Kraken2	Bacteria
1397	Fusobacterium nucleatum	RA	Species	0.2	B0700-1-14	-3.38721	Kraken2	Bacteria
1398	Mycoplasmopsis meleagridis	RA	Species	0.2	B0700-1-14	-8	Kraken2	Bacteria
1399	Helicobacter pylori	RA	Species	0.2	B0700-1-14	-4.09686	Kraken2	Bacteria
1400	Bartonella quintana	RA	Species	0.2	B0700-1-14	-8	Kraken2	Bacteria
1401	Legionella pneumophila	RA	Species	0.2	B0700-1-14	-4.09686	Kraken2	Bacteria
1402	Leptospira noguchii	RA	Species	0.2	B0700-1-14	-8	Kraken2	Bacteria
1403	Listeria monocytogenes	RA	Species	0.2	B0700-1-14	-3.30102	Kraken2	Bacteria
1404	Bordetella pertussis	RA	Species	0.2	B0700-1-14	-3.19381	Kraken2	Bacteria
1405	Burkholderia mallei	RA	Species	0.2	B0700-1-14	-3.36652	Kraken2	Bacteria
1406	Clostridium tetani	RA	Species	0.2	B0700-1-14	-3.99996	Kraken2	Bacteria
1407	Taylorella equigenitalis	RA	Species	0.2	B0700-1-14	-3.13076	Kraken2	Bacteria
1408	Clostridium chauvoei	RA	Species	0.2	B0700-1-14	-4.99957	Kraken2	Bacteria
1409	Campylobacter upsaliensis	RA	Species	0.2	B0700-1-14	-8	Kraken2	Bacteria
1410	Mycoplasmoides gallisepticum	RA	Species	0.2	B0700-1-14	-8	Kraken2	Bacteria
1411	Mycobacterium ulcerans	RA	Species	0.2	B0700-1-14	-8	Kraken2	Bacteria
1412	Staphylococcus aureus	RA	Species	0.2	B0700-1-14	-3.24412	Kraken2	Bacteria
1413	Haemophilus influenzae	RA	Species	0.2	B0700-1-14	-4.39783	Kraken2	Bacteria
1414	Bartonella henselae	RA	Species	0.2	B0700-1-14	-8	Kraken2	Bacteria
1415	Pseudomonas aeruginosa	RA	Species	0.2	B0700-1-14	-1.57089	Kraken2	Bacteria
1416	Rickettsia rickettsii	RA	Species	0.2	B0700-1-14	-8	Kraken2	Bacteria
1417	Brucella canis	RA	Species	0.2	B0700-1-14	-8	Kraken2	Bacteria
1418	Brucella suis	RA	Species	0.2	B0700-1-14	-8	Kraken2	Bacteria
1419	Enterococcus faecium	RA	Species	0.2	B0700-1-14	-4.09686	Kraken2	Bacteria
1420	Leptospira santarosai	RA	Species	0.2	B0700-1-14	-8	Kraken2	Bacteria
1421	Leptospira kirschneri	RA	Species	0.2	B0700-1-14	-8	Kraken2	Bacteria
1422	Clostridium perfringens	RA	Species	0.2	B0700-1-14	-3.72122	Kraken2	Bacteria
1423	Vibrio parahaemolyticus	RA	Species	0.2	B0700-1-14	-2.75696	Kraken2	Bacteria
1424	Ureaplasma urealyticum	RA	Species	0.2	B0700-1-14	-8	Kraken2	Bacteria
1425	Clostridium botulinum	RA	Species	0.2	B0700-1-14	-3.36652	Kraken2	Bacteria
1426	Brucella abortus	RA	Species	0.2	B0700-1-14	-8	Kraken2	Bacteria
1427	Shigella sonnei	RA	Species	0.2	B0700-1-14	-4.99957	Kraken2	Bacteria
1428	Campylobacter jejuni	RA	Species	0.2	B0700-1-14	-2.35164	Kraken2	Bacteria
1429	Neisseria meningitidis	RA	Species	0.2	B0700-1-14	-2.1831	Kraken2	Bacteria
1430	Leptospira weilii	RA	Species	0.2	B0700-1-14	-8	Kraken2	Bacteria
1431	Leptospira borgpetersenii	RA	Species	0.2	B0700-1-14	-8	Kraken2	Bacteria
1432	Staphylococcus epidermidis	RA	Species	0.2	B0700-1-14	-4.52273	Kraken2	Bacteria
1433	Campylobacter lari	RA	Species	0.2	B0700-1-14	-8	Kraken2	Bacteria
1434	Campylobacter coli	RA	Species	0.2	B0700-1-14	-4.99957	Kraken2	Bacteria
1435	Mycobacterium tuberculosis	RA	Species	0.2	B0700-1-14	-4.99957	Kraken2	Bacteria
1436	Francisella tularensis	RA	Species	0.2	B0700-1-14	-4.09686	Kraken2	Bacteria
1437	Chlamydia trachomatis	RA	Species	0.2	B0700-1-14	-4.30094	Kraken2	Bacteria
1438	Mycoplasmopsis agalactiae	RA	Species	0.2	B0700-1-14	-8	Kraken2	Bacteria
1439	Borrelia recurrentis	RA	Species	0.2	B0700-1-14	-8	Kraken2	Bacteria
1440	Chlamydia pneumoniae	RA	Species	0.2	B0700-1-14	-8	Kraken2	Bacteria
1441	Neisseria gonorrhoeae	RA	Species	0.2	B0700-1-14	-3.48147	Kraken2	Bacteria
1442	Yersinia ruckeri	RA	Species	0.2	B0700-1-14	-8	Kraken2	Bacteria
1443	Leptospira interrogans	RA	Species	0.2	B0700-1-14	-3.85384	Kraken2	Bacteria
1444	Treponema pallidum	RA	Species	0.2	B0700-1-14	-3	Kraken2	Bacteria
1445	Vibrio alginolyticus	RA	Species	0.2	B0700-1-14	-4.30094	Kraken2	Bacteria
1446	Streptococcus pneumoniae	RA	Species	0.2	B0700-1-14	-4.22178	Kraken2	Bacteria
1447	Vibrio vulnificus	RA	Species	0.2	B0700-1-14	-3.76953	Kraken2	Bacteria
1448	Corynebacterium diphtheriae	RA	Species	0.2	B0700-1-14	-3.56862	Kraken2	Bacteria
1449	Streptococcus agalactiae	RA	Species	0.2	B0700-1-14	-3.4202	Kraken2	Bacteria
1450	Brucella melitensis	RA	Species	0.2	B0700-1-14	-3.76953	Kraken2	Bacteria
1451	Vibrio cholerae	RA	Species	0.2	B0800-2-14	-8	Kraken2	Bacteria
1452	Streptococcus pyogenes	RA	Species	0.2	B0800-2-14	-8	Kraken2	Bacteria
1453	Escherichia coli	RA	Species	0.2	B0800-2-14	-8	Kraken2	Bacteria
1454	Enterococcus faecalis	RA	Species	0.2	B0800-2-14	-8	Kraken2	Bacteria
1455	Fusobacterium nucleatum	RA	Species	0.2	B0800-2-14	-8	Kraken2	Bacteria
1456	Mycoplasmopsis meleagridis	RA	Species	0.2	B0800-2-14	-8	Kraken2	Bacteria
1457	Helicobacter pylori	RA	Species	0.2	B0800-2-14	-8	Kraken2	Bacteria
1458	Bartonella quintana	RA	Species	0.2	B0800-2-14	-8	Kraken2	Bacteria
1459	Legionella pneumophila	RA	Species	0.2	B0800-2-14	-8	Kraken2	Bacteria
1460	Leptospira noguchii	RA	Species	0.2	B0800-2-14	-8	Kraken2	Bacteria
1461	Listeria monocytogenes	RA	Species	0.2	B0800-2-14	-8	Kraken2	Bacteria
1462	Bordetella pertussis	RA	Species	0.2	B0800-2-14	-8	Kraken2	Bacteria
1463	Burkholderia mallei	RA	Species	0.2	B0800-2-14	-8	Kraken2	Bacteria
1464	Clostridium tetani	RA	Species	0.2	B0800-2-14	-8	Kraken2	Bacteria
1465	Taylorella equigenitalis	RA	Species	0.2	B0800-2-14	-8	Kraken2	Bacteria
1466	Clostridium chauvoei	RA	Species	0.2	B0800-2-14	-8	Kraken2	Bacteria
1467	Campylobacter upsaliensis	RA	Species	0.2	B0800-2-14	-8	Kraken2	Bacteria
1468	Mycoplasmoides gallisepticum	RA	Species	0.2	B0800-2-14	-8	Kraken2	Bacteria
1469	Mycobacterium ulcerans	RA	Species	0.2	B0800-2-14	-8	Kraken2	Bacteria
1470	Staphylococcus aureus	RA	Species	0.2	B0800-2-14	-8	Kraken2	Bacteria
1471	Haemophilus influenzae	RA	Species	0.2	B0800-2-14	-8	Kraken2	Bacteria
1472	Bartonella henselae	RA	Species	0.2	B0800-2-14	-8	Kraken2	Bacteria
1473	Pseudomonas aeruginosa	RA	Species	0.2	B0800-2-14	-8	Kraken2	Bacteria
1474	Rickettsia rickettsii	RA	Species	0.2	B0800-2-14	-8	Kraken2	Bacteria
1475	Brucella canis	RA	Species	0.2	B0800-2-14	-8	Kraken2	Bacteria
1476	Brucella suis	RA	Species	0.2	B0800-2-14	-8	Kraken2	Bacteria
1477	Enterococcus faecium	RA	Species	0.2	B0800-2-14	-8	Kraken2	Bacteria
1478	Leptospira santarosai	RA	Species	0.2	B0800-2-14	-8	Kraken2	Bacteria
1479	Leptospira kirschneri	RA	Species	0.2	B0800-2-14	-8	Kraken2	Bacteria
1480	Clostridium perfringens	RA	Species	0.2	B0800-2-14	-8	Kraken2	Bacteria
1481	Vibrio parahaemolyticus	RA	Species	0.2	B0800-2-14	-8	Kraken2	Bacteria
1482	Ureaplasma urealyticum	RA	Species	0.2	B0800-2-14	-8	Kraken2	Bacteria
1483	Clostridium botulinum	RA	Species	0.2	B0800-2-14	-8	Kraken2	Bacteria
1484	Brucella abortus	RA	Species	0.2	B0800-2-14	-8	Kraken2	Bacteria
1485	Shigella sonnei	RA	Species	0.2	B0800-2-14	-8	Kraken2	Bacteria
1486	Campylobacter jejuni	RA	Species	0.2	B0800-2-14	-8	Kraken2	Bacteria
1487	Neisseria meningitidis	RA	Species	0.2	B0800-2-14	-8	Kraken2	Bacteria
1488	Leptospira weilii	RA	Species	0.2	B0800-2-14	-8	Kraken2	Bacteria
1489	Leptospira borgpetersenii	RA	Species	0.2	B0800-2-14	-8	Kraken2	Bacteria
1490	Staphylococcus epidermidis	RA	Species	0.2	B0800-2-14	-8	Kraken2	Bacteria
1491	Campylobacter lari	RA	Species	0.2	B0800-2-14	-8	Kraken2	Bacteria
1492	Campylobacter coli	RA	Species	0.2	B0800-2-14	-8	Kraken2	Bacteria
1493	Mycobacterium tuberculosis	RA	Species	0.2	B0800-2-14	-8	Kraken2	Bacteria
1494	Francisella tularensis	RA	Species	0.2	B0800-2-14	-8	Kraken2	Bacteria
1495	Chlamydia trachomatis	RA	Species	0.2	B0800-2-14	-8	Kraken2	Bacteria
1496	Mycoplasmopsis agalactiae	RA	Species	0.2	B0800-2-14	-8	Kraken2	Bacteria
1497	Borrelia recurrentis	RA	Species	0.2	B0800-2-14	-8	Kraken2	Bacteria
1498	Chlamydia pneumoniae	RA	Species	0.2	B0800-2-14	-8	Kraken2	Bacteria
1499	Neisseria gonorrhoeae	RA	Species	0.2	B0800-2-14	-8	Kraken2	Bacteria
1500	Yersinia ruckeri	RA	Species	0.2	B0800-2-14	-8	Kraken2	Bacteria
1501	Leptospira interrogans	RA	Species	0.2	B0800-2-14	-8	Kraken2	Bacteria
1502	Treponema pallidum	RA	Species	0.2	B0800-2-14	-8	Kraken2	Bacteria
1503	Vibrio alginolyticus	RA	Species	0.2	B0800-2-14	-8	Kraken2	Bacteria
1504	Streptococcus pneumoniae	RA	Species	0.2	B0800-2-14	-8	Kraken2	Bacteria
1505	Vibrio vulnificus	RA	Species	0.2	B0800-2-14	-8	Kraken2	Bacteria
1506	Corynebacterium diphtheriae	RA	Species	0.2	B0800-2-14	-8	Kraken2	Bacteria
1507	Streptococcus agalactiae	RA	Species	0.2	B0800-2-14	-8	Kraken2	Bacteria
1508	Brucella melitensis	RA	Species	0.2	B0800-2-14	-8	Kraken2	Bacteria
1509	Vibrio cholerae	RA	Species	0.2	B0900-3-14	-8	Kraken2	Bacteria
1510	Streptococcus pyogenes	RA	Species	0.2	B0900-3-14	-8	Kraken2	Bacteria
1511	Escherichia coli	RA	Species	0.2	B0900-3-14	-8	Kraken2	Bacteria
1512	Enterococcus faecalis	RA	Species	0.2	B0900-3-14	-8	Kraken2	Bacteria
1513	Fusobacterium nucleatum	RA	Species	0.2	B0900-3-14	-8	Kraken2	Bacteria
1514	Mycoplasmopsis meleagridis	RA	Species	0.2	B0900-3-14	-8	Kraken2	Bacteria
1515	Helicobacter pylori	RA	Species	0.2	B0900-3-14	-8	Kraken2	Bacteria
1516	Bartonella quintana	RA	Species	0.2	B0900-3-14	-8	Kraken2	Bacteria
1517	Legionella pneumophila	RA	Species	0.2	B0900-3-14	-8	Kraken2	Bacteria
1518	Leptospira noguchii	RA	Species	0.2	B0900-3-14	-8	Kraken2	Bacteria
1519	Listeria monocytogenes	RA	Species	0.2	B0900-3-14	-8	Kraken2	Bacteria
1520	Bordetella pertussis	RA	Species	0.2	B0900-3-14	-8	Kraken2	Bacteria
1521	Burkholderia mallei	RA	Species	0.2	B0900-3-14	-8	Kraken2	Bacteria
1522	Clostridium tetani	RA	Species	0.2	B0900-3-14	-8	Kraken2	Bacteria
1523	Taylorella equigenitalis	RA	Species	0.2	B0900-3-14	-8	Kraken2	Bacteria
1524	Clostridium chauvoei	RA	Species	0.2	B0900-3-14	-8	Kraken2	Bacteria
1525	Campylobacter upsaliensis	RA	Species	0.2	B0900-3-14	-8	Kraken2	Bacteria
1526	Mycoplasmoides gallisepticum	RA	Species	0.2	B0900-3-14	-8	Kraken2	Bacteria
1527	Mycobacterium ulcerans	RA	Species	0.2	B0900-3-14	-8	Kraken2	Bacteria
1528	Staphylococcus aureus	RA	Species	0.2	B0900-3-14	-8	Kraken2	Bacteria
1529	Haemophilus influenzae	RA	Species	0.2	B0900-3-14	-8	Kraken2	Bacteria
1530	Bartonella henselae	RA	Species	0.2	B0900-3-14	-8	Kraken2	Bacteria
1531	Pseudomonas aeruginosa	RA	Species	0.2	B0900-3-14	-8	Kraken2	Bacteria
1532	Rickettsia rickettsii	RA	Species	0.2	B0900-3-14	-8	Kraken2	Bacteria
1533	Brucella canis	RA	Species	0.2	B0900-3-14	-8	Kraken2	Bacteria
1534	Brucella suis	RA	Species	0.2	B0900-3-14	-8	Kraken2	Bacteria
1535	Enterococcus faecium	RA	Species	0.2	B0900-3-14	-8	Kraken2	Bacteria
1536	Leptospira santarosai	RA	Species	0.2	B0900-3-14	-8	Kraken2	Bacteria
1537	Leptospira kirschneri	RA	Species	0.2	B0900-3-14	-8	Kraken2	Bacteria
1538	Clostridium perfringens	RA	Species	0.2	B0900-3-14	-8	Kraken2	Bacteria
1539	Vibrio parahaemolyticus	RA	Species	0.2	B0900-3-14	-8	Kraken2	Bacteria
1540	Ureaplasma urealyticum	RA	Species	0.2	B0900-3-14	-8	Kraken2	Bacteria
1541	Clostridium botulinum	RA	Species	0.2	B0900-3-14	-8	Kraken2	Bacteria
1542	Brucella abortus	RA	Species	0.2	B0900-3-14	-8	Kraken2	Bacteria
1543	Shigella sonnei	RA	Species	0.2	B0900-3-14	-8	Kraken2	Bacteria
1544	Campylobacter jejuni	RA	Species	0.2	B0900-3-14	-8	Kraken2	Bacteria
1545	Neisseria meningitidis	RA	Species	0.2	B0900-3-14	-8	Kraken2	Bacteria
1546	Leptospira weilii	RA	Species	0.2	B0900-3-14	-8	Kraken2	Bacteria
1547	Leptospira borgpetersenii	RA	Species	0.2	B0900-3-14	-8	Kraken2	Bacteria
1548	Staphylococcus epidermidis	RA	Species	0.2	B0900-3-14	-8	Kraken2	Bacteria
1549	Campylobacter lari	RA	Species	0.2	B0900-3-14	-8	Kraken2	Bacteria
1550	Campylobacter coli	RA	Species	0.2	B0900-3-14	-8	Kraken2	Bacteria
1551	Mycobacterium tuberculosis	RA	Species	0.2	B0900-3-14	-8	Kraken2	Bacteria
1552	Francisella tularensis	RA	Species	0.2	B0900-3-14	-8	Kraken2	Bacteria
1553	Chlamydia trachomatis	RA	Species	0.2	B0900-3-14	-8	Kraken2	Bacteria
1554	Mycoplasmopsis agalactiae	RA	Species	0.2	B0900-3-14	-8	Kraken2	Bacteria
1555	Borrelia recurrentis	RA	Species	0.2	B0900-3-14	-8	Kraken2	Bacteria
1556	Chlamydia pneumoniae	RA	Species	0.2	B0900-3-14	-8	Kraken2	Bacteria
1557	Neisseria gonorrhoeae	RA	Species	0.2	B0900-3-14	-8	Kraken2	Bacteria
1558	Yersinia ruckeri	RA	Species	0.2	B0900-3-14	-8	Kraken2	Bacteria
1559	Leptospira interrogans	RA	Species	0.2	B0900-3-14	-8	Kraken2	Bacteria
1560	Treponema pallidum	RA	Species	0.2	B0900-3-14	-8	Kraken2	Bacteria
1561	Vibrio alginolyticus	RA	Species	0.2	B0900-3-14	-8	Kraken2	Bacteria
1562	Streptococcus pneumoniae	RA	Species	0.2	B0900-3-14	-8	Kraken2	Bacteria
1563	Vibrio vulnificus	RA	Species	0.2	B0900-3-14	-8	Kraken2	Bacteria
1564	Corynebacterium diphtheriae	RA	Species	0.2	B0900-3-14	-8	Kraken2	Bacteria
1565	Streptococcus agalactiae	RA	Species	0.2	B0900-3-14	-8	Kraken2	Bacteria
1566	Brucella melitensis	RA	Species	0.2	B0900-3-14	-8	Kraken2	Bacteria
1567	Vibrio cholerae	RA	Species	0.2	B1000-4-14	-8	Kraken2	Bacteria
1568	Streptococcus pyogenes	RA	Species	0.2	B1000-4-14	-8	Kraken2	Bacteria
1569	Escherichia coli	RA	Species	0.2	B1000-4-14	-8	Kraken2	Bacteria
1570	Enterococcus faecalis	RA	Species	0.2	B1000-4-14	-8	Kraken2	Bacteria
1571	Fusobacterium nucleatum	RA	Species	0.2	B1000-4-14	-8	Kraken2	Bacteria
1572	Mycoplasmopsis meleagridis	RA	Species	0.2	B1000-4-14	-8	Kraken2	Bacteria
1573	Helicobacter pylori	RA	Species	0.2	B1000-4-14	-8	Kraken2	Bacteria
1574	Bartonella quintana	RA	Species	0.2	B1000-4-14	-8	Kraken2	Bacteria
1575	Legionella pneumophila	RA	Species	0.2	B1000-4-14	-8	Kraken2	Bacteria
1576	Leptospira noguchii	RA	Species	0.2	B1000-4-14	-8	Kraken2	Bacteria
1577	Listeria monocytogenes	RA	Species	0.2	B1000-4-14	-8	Kraken2	Bacteria
1578	Bordetella pertussis	RA	Species	0.2	B1000-4-14	-8	Kraken2	Bacteria
1579	Burkholderia mallei	RA	Species	0.2	B1000-4-14	-8	Kraken2	Bacteria
1580	Clostridium tetani	RA	Species	0.2	B1000-4-14	-8	Kraken2	Bacteria
1581	Taylorella equigenitalis	RA	Species	0.2	B1000-4-14	-8	Kraken2	Bacteria
1582	Clostridium chauvoei	RA	Species	0.2	B1000-4-14	-8	Kraken2	Bacteria
1583	Campylobacter upsaliensis	RA	Species	0.2	B1000-4-14	-8	Kraken2	Bacteria
1584	Mycoplasmoides gallisepticum	RA	Species	0.2	B1000-4-14	-8	Kraken2	Bacteria
1585	Mycobacterium ulcerans	RA	Species	0.2	B1000-4-14	-8	Kraken2	Bacteria
1586	Staphylococcus aureus	RA	Species	0.2	B1000-4-14	-8	Kraken2	Bacteria
1587	Haemophilus influenzae	RA	Species	0.2	B1000-4-14	-8	Kraken2	Bacteria
1588	Bartonella henselae	RA	Species	0.2	B1000-4-14	-8	Kraken2	Bacteria
1589	Pseudomonas aeruginosa	RA	Species	0.2	B1000-4-14	-8	Kraken2	Bacteria
1590	Rickettsia rickettsii	RA	Species	0.2	B1000-4-14	-8	Kraken2	Bacteria
1591	Brucella canis	RA	Species	0.2	B1000-4-14	-8	Kraken2	Bacteria
1592	Brucella suis	RA	Species	0.2	B1000-4-14	-8	Kraken2	Bacteria
1593	Enterococcus faecium	RA	Species	0.2	B1000-4-14	-8	Kraken2	Bacteria
1594	Leptospira santarosai	RA	Species	0.2	B1000-4-14	-8	Kraken2	Bacteria
1595	Leptospira kirschneri	RA	Species	0.2	B1000-4-14	-8	Kraken2	Bacteria
1596	Clostridium perfringens	RA	Species	0.2	B1000-4-14	-8	Kraken2	Bacteria
1597	Vibrio parahaemolyticus	RA	Species	0.2	B1000-4-14	-8	Kraken2	Bacteria
1598	Ureaplasma urealyticum	RA	Species	0.2	B1000-4-14	-8	Kraken2	Bacteria
1599	Clostridium botulinum	RA	Species	0.2	B1000-4-14	-8	Kraken2	Bacteria
1600	Brucella abortus	RA	Species	0.2	B1000-4-14	-8	Kraken2	Bacteria
1601	Shigella sonnei	RA	Species	0.2	B1000-4-14	-8	Kraken2	Bacteria
1602	Campylobacter jejuni	RA	Species	0.2	B1000-4-14	-8	Kraken2	Bacteria
1603	Neisseria meningitidis	RA	Species	0.2	B1000-4-14	-8	Kraken2	Bacteria
1604	Leptospira weilii	RA	Species	0.2	B1000-4-14	-8	Kraken2	Bacteria
1605	Leptospira borgpetersenii	RA	Species	0.2	B1000-4-14	-8	Kraken2	Bacteria
1606	Staphylococcus epidermidis	RA	Species	0.2	B1000-4-14	-8	Kraken2	Bacteria
1607	Campylobacter lari	RA	Species	0.2	B1000-4-14	-8	Kraken2	Bacteria
1608	Campylobacter coli	RA	Species	0.2	B1000-4-14	-8	Kraken2	Bacteria
1609	Mycobacterium tuberculosis	RA	Species	0.2	B1000-4-14	-8	Kraken2	Bacteria
1610	Francisella tularensis	RA	Species	0.2	B1000-4-14	-8	Kraken2	Bacteria
1611	Chlamydia trachomatis	RA	Species	0.2	B1000-4-14	-8	Kraken2	Bacteria
1612	Mycoplasmopsis agalactiae	RA	Species	0.2	B1000-4-14	-8	Kraken2	Bacteria
1613	Borrelia recurrentis	RA	Species	0.2	B1000-4-14	-8	Kraken2	Bacteria
1614	Chlamydia pneumoniae	RA	Species	0.2	B1000-4-14	-8	Kraken2	Bacteria
1615	Neisseria gonorrhoeae	RA	Species	0.2	B1000-4-14	-8	Kraken2	Bacteria
1616	Yersinia ruckeri	RA	Species	0.2	B1000-4-14	-8	Kraken2	Bacteria
1617	Leptospira interrogans	RA	Species	0.2	B1000-4-14	-8	Kraken2	Bacteria
1618	Treponema pallidum	RA	Species	0.2	B1000-4-14	-8	Kraken2	Bacteria
1619	Vibrio alginolyticus	RA	Species	0.2	B1000-4-14	-8	Kraken2	Bacteria
1620	Streptococcus pneumoniae	RA	Species	0.2	B1000-4-14	-8	Kraken2	Bacteria
1621	Vibrio vulnificus	RA	Species	0.2	B1000-4-14	-8	Kraken2	Bacteria
1622	Corynebacterium diphtheriae	RA	Species	0.2	B1000-4-14	-8	Kraken2	Bacteria
1623	Streptococcus agalactiae	RA	Species	0.2	B1000-4-14	-8	Kraken2	Bacteria
1624	Brucella melitensis	RA	Species	0.2	B1000-4-14	-8	Kraken2	Bacteria
1625	Vibrio cholerae	RA	Species	0.2	B1100-5-14	-3.45592	Kraken2	Bacteria
1626	Streptococcus pyogenes	RA	Species	0.2	B1100-5-14	-3.85384	Kraken2	Bacteria
1627	Escherichia coli	RA	Species	0.2	B1100-5-14	-1.74208	Kraken2	Bacteria
1628	Enterococcus faecalis	RA	Species	0.2	B1100-5-14	-4.39783	Kraken2	Bacteria
1629	Fusobacterium nucleatum	RA	Species	0.2	B1100-5-14	-3.22184	Kraken2	Bacteria
1630	Mycoplasmopsis meleagridis	RA	Species	0.2	B1100-5-14	-8	Kraken2	Bacteria
1631	Helicobacter pylori	RA	Species	0.2	B1100-5-14	-3.79585	Kraken2	Bacteria
1632	Bartonella quintana	RA	Species	0.2	B1100-5-14	-4.99957	Kraken2	Bacteria
1633	Legionella pneumophila	RA	Species	0.2	B1100-5-14	-4.04571	Kraken2	Bacteria
1634	Leptospira noguchii	RA	Species	0.2	B1100-5-14	-8	Kraken2	Bacteria
1635	Listeria monocytogenes	RA	Species	0.2	B1100-5-14	-3.2676	Kraken2	Bacteria
1636	Bordetella pertussis	RA	Species	0.2	B1100-5-14	-3.21466	Kraken2	Bacteria
1637	Burkholderia mallei	RA	Species	0.2	B1100-5-14	-3.43179	Kraken2	Bacteria
1638	Clostridium tetani	RA	Species	0.2	B1100-5-14	-3.95857	Kraken2	Bacteria
1639	Taylorella equigenitalis	RA	Species	0.2	B1100-5-14	-3.22914	Kraken2	Bacteria
1640	Clostridium chauvoei	RA	Species	0.2	B1100-5-14	-4.52273	Kraken2	Bacteria
1641	Campylobacter upsaliensis	RA	Species	0.2	B1100-5-14	-8	Kraken2	Bacteria
1642	Mycoplasmoides gallisepticum	RA	Species	0.2	B1100-5-14	-8	Kraken2	Bacteria
1643	Mycobacterium ulcerans	RA	Species	0.2	B1100-5-14	-4.69875	Kraken2	Bacteria
1644	Staphylococcus aureus	RA	Species	0.2	B1100-5-14	-3.48147	Kraken2	Bacteria
1645	Haemophilus influenzae	RA	Species	0.2	B1100-5-14	-3.99996	Kraken2	Bacteria
1646	Bartonella henselae	RA	Species	0.2	B1100-5-14	-8	Kraken2	Bacteria
1647	Pseudomonas aeruginosa	RA	Species	0.2	B1100-5-14	-1.67223	Kraken2	Bacteria
1648	Rickettsia rickettsii	RA	Species	0.2	B1100-5-14	-8	Kraken2	Bacteria
1649	Brucella canis	RA	Species	0.2	B1100-5-14	-8	Kraken2	Bacteria
1650	Brucella suis	RA	Species	0.2	B1100-5-14	-8	Kraken2	Bacteria
1651	Enterococcus faecium	RA	Species	0.2	B1100-5-14	-3.95857	Kraken2	Bacteria
1652	Leptospira santarosai	RA	Species	0.2	B1100-5-14	-8	Kraken2	Bacteria
1653	Leptospira kirschneri	RA	Species	0.2	B1100-5-14	-8	Kraken2	Bacteria
1654	Clostridium perfringens	RA	Species	0.2	B1100-5-14	-3.48147	Kraken2	Bacteria
1655	Vibrio parahaemolyticus	RA	Species	0.2	B1100-5-14	-2.56225	Kraken2	Bacteria
1656	Ureaplasma urealyticum	RA	Species	0.2	B1100-5-14	-4.52273	Kraken2	Bacteria
1657	Clostridium botulinum	RA	Species	0.2	B1100-5-14	-3.21466	Kraken2	Bacteria
1658	Brucella abortus	RA	Species	0.2	B1100-5-14	-4.04571	Kraken2	Bacteria
1659	Shigella sonnei	RA	Species	0.2	B1100-5-14	-4.99957	Kraken2	Bacteria
1660	Campylobacter jejuni	RA	Species	0.2	B1100-5-14	-2.63264	Kraken2	Bacteria
1661	Neisseria meningitidis	RA	Species	0.2	B1100-5-14	-2.37263	Kraken2	Bacteria
1662	Leptospira weilii	RA	Species	0.2	B1100-5-14	-8	Kraken2	Bacteria
1663	Leptospira borgpetersenii	RA	Species	0.2	B1100-5-14	-8	Kraken2	Bacteria
1664	Staphylococcus epidermidis	RA	Species	0.2	B1100-5-14	-4.30094	Kraken2	Bacteria
1665	Campylobacter lari	RA	Species	0.2	B1100-5-14	-8	Kraken2	Bacteria
1666	Campylobacter coli	RA	Species	0.2	B1100-5-14	-8	Kraken2	Bacteria
1667	Mycobacterium tuberculosis	RA	Species	0.2	B1100-5-14	-4.99957	Kraken2	Bacteria
1668	Francisella tularensis	RA	Species	0.2	B1100-5-14	-3.85384	Kraken2	Bacteria
1669	Chlamydia trachomatis	RA	Species	0.2	B1100-5-14	-4.30094	Kraken2	Bacteria
1670	Mycoplasmopsis agalactiae	RA	Species	0.2	B1100-5-14	-8	Kraken2	Bacteria
1671	Borrelia recurrentis	RA	Species	0.2	B1100-5-14	-8	Kraken2	Bacteria
1672	Chlamydia pneumoniae	RA	Species	0.2	B1100-5-14	-8	Kraken2	Bacteria
1673	Neisseria gonorrhoeae	RA	Species	0.2	B1100-5-14	-3.7447	Kraken2	Bacteria
1674	Yersinia ruckeri	RA	Species	0.2	B1100-5-14	-4.99957	Kraken2	Bacteria
1675	Leptospira interrogans	RA	Species	0.2	B1100-5-14	-4.04571	Kraken2	Bacteria
1676	Treponema pallidum	RA	Species	0.2	B1100-5-14	-2.78781	Kraken2	Bacteria
1677	Vibrio alginolyticus	RA	Species	0.2	B1100-5-14	-4.15484	Kraken2	Bacteria
1678	Streptococcus pneumoniae	RA	Species	0.2	B1100-5-14	-3.82388	Kraken2	Bacteria
1679	Vibrio vulnificus	RA	Species	0.2	B1100-5-14	-3.63825	Kraken2	Bacteria
1680	Corynebacterium diphtheriae	RA	Species	0.2	B1100-5-14	-3.2518	Kraken2	Bacteria
1681	Streptococcus agalactiae	RA	Species	0.2	B1100-5-14	-3.03621	Kraken2	Bacteria
1682	Brucella melitensis	RA	Species	0.2	B1100-5-14	-3.99996	Kraken2	Bacteria
1683	Vibrio cholerae	RA	Species	0.2	B1200-6-14	-3.53759	Kraken2	Bacteria
1684	Streptococcus pyogenes	RA	Species	0.2	B1200-6-14	-3.39793	Kraken2	Bacteria
1685	Escherichia coli	RA	Species	0.2	B1200-6-14	-1.80382	Kraken2	Bacteria
1686	Enterococcus faecalis	RA	Species	0.2	B1200-6-14	-4.15484	Kraken2	Bacteria
1687	Fusobacterium nucleatum	RA	Species	0.2	B1200-6-14	-3.27572	Kraken2	Bacteria
1688	Mycoplasmopsis meleagridis	RA	Species	0.2	B1200-6-14	-8	Kraken2	Bacteria
1689	Helicobacter pylori	RA	Species	0.2	B1200-6-14	-3.99996	Kraken2	Bacteria
1690	Bartonella quintana	RA	Species	0.2	B1200-6-14	-4.99957	Kraken2	Bacteria
1691	Legionella pneumophila	RA	Species	0.2	B1200-6-14	-4.09686	Kraken2	Bacteria
1692	Leptospira noguchii	RA	Species	0.2	B1200-6-14	-8	Kraken2	Bacteria
1693	Listeria monocytogenes	RA	Species	0.2	B1200-6-14	-3.40892	Kraken2	Bacteria
1694	Bordetella pertussis	RA	Species	0.2	B1200-6-14	-3.23656	Kraken2	Bacteria
1695	Burkholderia mallei	RA	Species	0.2	B1200-6-14	-3.55283	Kraken2	Bacteria
1696	Clostridium tetani	RA	Species	0.2	B1200-6-14	-3.63825	Kraken2	Bacteria
1697	Taylorella equigenitalis	RA	Species	0.2	B1200-6-14	-3.29242	Kraken2	Bacteria
1698	Clostridium chauvoei	RA	Species	0.2	B1200-6-14	-4.30094	Kraken2	Bacteria
1699	Campylobacter upsaliensis	RA	Species	0.2	B1200-6-14	-8	Kraken2	Bacteria
1700	Mycoplasmoides gallisepticum	RA	Species	0.2	B1200-6-14	-8	Kraken2	Bacteria
1701	Mycobacterium ulcerans	RA	Species	0.2	B1200-6-14	-4.69875	Kraken2	Bacteria
1702	Staphylococcus aureus	RA	Species	0.2	B1200-6-14	-3.39793	Kraken2	Bacteria
1703	Haemophilus influenzae	RA	Species	0.2	B1200-6-14	-3.99996	Kraken2	Bacteria
1704	Bartonella henselae	RA	Species	0.2	B1200-6-14	-8	Kraken2	Bacteria
1705	Pseudomonas aeruginosa	RA	Species	0.2	B1200-6-14	-1.75746	Kraken2	Bacteria
1706	Rickettsia rickettsii	RA	Species	0.2	B1200-6-14	-8	Kraken2	Bacteria
1707	Brucella canis	RA	Species	0.2	B1200-6-14	-8	Kraken2	Bacteria
1708	Brucella suis	RA	Species	0.2	B1200-6-14	-8	Kraken2	Bacteria
1709	Enterococcus faecium	RA	Species	0.2	B1200-6-14	-3.95857	Kraken2	Bacteria
1710	Leptospira santarosai	RA	Species	0.2	B1200-6-14	-8	Kraken2	Bacteria
1711	Leptospira kirschneri	RA	Species	0.2	B1200-6-14	-8	Kraken2	Bacteria
1712	Clostridium perfringens	RA	Species	0.2	B1200-6-14	-3.52286	Kraken2	Bacteria
1713	Vibrio parahaemolyticus	RA	Species	0.2	B1200-6-14	-2.70774	Kraken2	Bacteria
1714	Ureaplasma urealyticum	RA	Species	0.2	B1200-6-14	-8	Kraken2	Bacteria
1715	Clostridium botulinum	RA	Species	0.2	B1200-6-14	-3.16748	Kraken2	Bacteria
1716	Brucella abortus	RA	Species	0.2	B1200-6-14	-4.52273	Kraken2	Bacteria
1717	Shigella sonnei	RA	Species	0.2	B1200-6-14	-4.99957	Kraken2	Bacteria
1718	Campylobacter jejuni	RA	Species	0.2	B1200-6-14	-2.86328	Kraken2	Bacteria
1719	Neisseria meningitidis	RA	Species	0.2	B1200-6-14	-2.34199	Kraken2	Bacteria
1720	Leptospira weilii	RA	Species	0.2	B1200-6-14	-8	Kraken2	Bacteria
1721	Leptospira borgpetersenii	RA	Species	0.2	B1200-6-14	-8	Kraken2	Bacteria
1722	Staphylococcus epidermidis	RA	Species	0.2	B1200-6-14	-4.30094	Kraken2	Bacteria
1723	Campylobacter lari	RA	Species	0.2	B1200-6-14	-8	Kraken2	Bacteria
1724	Campylobacter coli	RA	Species	0.2	B1200-6-14	-8	Kraken2	Bacteria
1725	Mycobacterium tuberculosis	RA	Species	0.2	B1200-6-14	-4.69875	Kraken2	Bacteria
1726	Francisella tularensis	RA	Species	0.2	B1200-6-14	-4.04571	Kraken2	Bacteria
1727	Chlamydia trachomatis	RA	Species	0.2	B1200-6-14	-4.52273	Kraken2	Bacteria
1728	Mycoplasmopsis agalactiae	RA	Species	0.2	B1200-6-14	-8	Kraken2	Bacteria
1729	Borrelia recurrentis	RA	Species	0.2	B1200-6-14	-8	Kraken2	Bacteria
1730	Chlamydia pneumoniae	RA	Species	0.2	B1200-6-14	-8	Kraken2	Bacteria
1731	Neisseria gonorrhoeae	RA	Species	0.2	B1200-6-14	-3.7447	Kraken2	Bacteria
1732	Yersinia ruckeri	RA	Species	0.2	B1200-6-14	-4.99957	Kraken2	Bacteria
1733	Leptospira interrogans	RA	Species	0.2	B1200-6-14	-4.30094	Kraken2	Bacteria
1734	Treponema pallidum	RA	Species	0.2	B1200-6-14	-3.1135	Kraken2	Bacteria
1735	Vibrio alginolyticus	RA	Species	0.2	B1200-6-14	-4.22178	Kraken2	Bacteria
1736	Streptococcus pneumoniae	RA	Species	0.2	B1200-6-14	-3.72122	Kraken2	Bacteria
1737	Vibrio vulnificus	RA	Species	0.2	B1200-6-14	-3.76953	Kraken2	Bacteria
1738	Corynebacterium diphtheriae	RA	Species	0.2	B1200-6-14	-3.46851	Kraken2	Bacteria
1739	Streptococcus agalactiae	RA	Species	0.2	B1200-6-14	-2.98296	Kraken2	Bacteria
1740	Brucella melitensis	RA	Species	0.2	B1200-6-14	-3.95857	Kraken2	Bacteria
1741	Vibrio cholerae	RA	Species	0.2	B1300-7-14	-3.7447	Kraken2	Bacteria
1742	Streptococcus pyogenes	RA	Species	0.2	B1300-7-14	-3.34678	Kraken2	Bacteria
1743	Escherichia coli	RA	Species	0.2	B1300-7-14	-2.21112	Kraken2	Bacteria
1744	Enterococcus faecalis	RA	Species	0.2	B1300-7-14	-4.15484	Kraken2	Bacteria
1745	Fusobacterium nucleatum	RA	Species	0.2	B1300-7-14	-3.2676	Kraken2	Bacteria
1746	Mycoplasmopsis meleagridis	RA	Species	0.2	B1300-7-14	-8	Kraken2	Bacteria
1747	Helicobacter pylori	RA	Species	0.2	B1300-7-14	-3.76953	Kraken2	Bacteria
1748	Bartonella quintana	RA	Species	0.2	B1300-7-14	-4.99957	Kraken2	Bacteria
1749	Legionella pneumophila	RA	Species	0.2	B1300-7-14	-4.09686	Kraken2	Bacteria
1750	Leptospira noguchii	RA	Species	0.2	B1300-7-14	-8	Kraken2	Bacteria
1751	Listeria monocytogenes	RA	Species	0.2	B1300-7-14	-3.33723	Kraken2	Bacteria
1752	Bordetella pertussis	RA	Species	0.2	B1300-7-14	-2.9914	Kraken2	Bacteria
1753	Burkholderia mallei	RA	Species	0.2	B1300-7-14	-3.39793	Kraken2	Bacteria
1754	Clostridium tetani	RA	Species	0.2	B1300-7-14	-3.61977	Kraken2	Bacteria
1755	Taylorella equigenitalis	RA	Species	0.2	B1300-7-14	-3.2076	Kraken2	Bacteria
1756	Clostridium chauvoei	RA	Species	0.2	B1300-7-14	-4.52273	Kraken2	Bacteria
1757	Campylobacter upsaliensis	RA	Species	0.2	B1300-7-14	-8	Kraken2	Bacteria
1758	Mycoplasmoides gallisepticum	RA	Species	0.2	B1300-7-14	-8	Kraken2	Bacteria
1759	Mycobacterium ulcerans	RA	Species	0.2	B1300-7-14	-4.99957	Kraken2	Bacteria
1760	Staphylococcus aureus	RA	Species	0.2	B1300-7-14	-3.43179	Kraken2	Bacteria
1761	Haemophilus influenzae	RA	Species	0.2	B1300-7-14	-3.92078	Kraken2	Bacteria
1762	Bartonella henselae	RA	Species	0.2	B1300-7-14	-8	Kraken2	Bacteria
1763	Pseudomonas aeruginosa	RA	Species	0.2	B1300-7-14	-1.62361	Kraken2	Bacteria
1764	Rickettsia rickettsii	RA	Species	0.2	B1300-7-14	-8	Kraken2	Bacteria
1765	Brucella canis	RA	Species	0.2	B1300-7-14	-8	Kraken2	Bacteria
1766	Brucella suis	RA	Species	0.2	B1300-7-14	-8	Kraken2	Bacteria
1767	Enterococcus faecium	RA	Species	0.2	B1300-7-14	-3.92078	Kraken2	Bacteria
1768	Leptospira santarosai	RA	Species	0.2	B1300-7-14	-8	Kraken2	Bacteria
1769	Leptospira kirschneri	RA	Species	0.2	B1300-7-14	-8	Kraken2	Bacteria
1770	Clostridium perfringens	RA	Species	0.2	B1300-7-14	-3.44369	Kraken2	Bacteria
1771	Vibrio parahaemolyticus	RA	Species	0.2	B1300-7-14	-3.00877	Kraken2	Bacteria
1772	Ureaplasma urealyticum	RA	Species	0.2	B1300-7-14	-4.30094	Kraken2	Bacteria
1773	Clostridium botulinum	RA	Species	0.2	B1300-7-14	-3.14266	Kraken2	Bacteria
1774	Brucella abortus	RA	Species	0.2	B1300-7-14	-3.82388	Kraken2	Bacteria
1775	Shigella sonnei	RA	Species	0.2	B1300-7-14	-8	Kraken2	Bacteria
1776	Campylobacter jejuni	RA	Species	0.2	B1300-7-14	-2.80967	Kraken2	Bacteria
1777	Neisseria meningitidis	RA	Species	0.2	B1300-7-14	-2.24412	Kraken2	Bacteria
1778	Leptospira weilii	RA	Species	0.2	B1300-7-14	-8	Kraken2	Bacteria
1779	Leptospira borgpetersenii	RA	Species	0.2	B1300-7-14	-8	Kraken2	Bacteria
1780	Staphylococcus epidermidis	RA	Species	0.2	B1300-7-14	-4.52273	Kraken2	Bacteria
1781	Campylobacter lari	RA	Species	0.2	B1300-7-14	-8	Kraken2	Bacteria
1782	Campylobacter coli	RA	Species	0.2	B1300-7-14	-8	Kraken2	Bacteria
1783	Mycobacterium tuberculosis	RA	Species	0.2	B1300-7-14	-4.69875	Kraken2	Bacteria
1784	Francisella tularensis	RA	Species	0.2	B1300-7-14	-3.92078	Kraken2	Bacteria
1785	Chlamydia trachomatis	RA	Species	0.2	B1300-7-14	-4.22178	Kraken2	Bacteria
1786	Mycoplasmopsis agalactiae	RA	Species	0.2	B1300-7-14	-8	Kraken2	Bacteria
1787	Borrelia recurrentis	RA	Species	0.2	B1300-7-14	-8	Kraken2	Bacteria
1788	Chlamydia pneumoniae	RA	Species	0.2	B1300-7-14	-8	Kraken2	Bacteria
1789	Neisseria gonorrhoeae	RA	Species	0.2	B1300-7-14	-3.63825	Kraken2	Bacteria
1790	Yersinia ruckeri	RA	Species	0.2	B1300-7-14	-8	Kraken2	Bacteria
1791	Leptospira interrogans	RA	Species	0.2	B1300-7-14	-3.95857	Kraken2	Bacteria
1792	Treponema pallidum	RA	Species	0.2	B1300-7-14	-3.00877	Kraken2	Bacteria
1793	Vibrio alginolyticus	RA	Species	0.2	B1300-7-14	-4.39783	Kraken2	Bacteria
1794	Streptococcus pneumoniae	RA	Species	0.2	B1300-7-14	-3.95857	Kraken2	Bacteria
1795	Vibrio vulnificus	RA	Species	0.2	B1300-7-14	-3.88602	Kraken2	Bacteria
1796	Corynebacterium diphtheriae	RA	Species	0.2	B1300-7-14	-3.28399	Kraken2	Bacteria
1797	Streptococcus agalactiae	RA	Species	0.2	B1300-7-14	-3.23656	Kraken2	Bacteria
1798	Brucella melitensis	RA	Species	0.2	B1300-7-14	-3.69895	Kraken2	Bacteria
1799	Vibrio cholerae	RA	Species	0.2	B1400-8-14	-3.4202	Kraken2	Bacteria
1800	Streptococcus pyogenes	RA	Species	0.2	B1400-8-14	-3.36652	Kraken2	Bacteria
1801	Escherichia coli	RA	Species	0.2	B1400-8-14	-1.72677	Kraken2	Bacteria
1802	Enterococcus faecalis	RA	Species	0.2	B1400-8-14	-3.99996	Kraken2	Bacteria
1803	Fusobacterium nucleatum	RA	Species	0.2	B1400-8-14	-3.45592	Kraken2	Bacteria
1804	Mycoplasmopsis meleagridis	RA	Species	0.2	B1400-8-14	-8	Kraken2	Bacteria
1805	Helicobacter pylori	RA	Species	0.2	B1400-8-14	-3.95857	Kraken2	Bacteria
1806	Bartonella quintana	RA	Species	0.2	B1400-8-14	-8	Kraken2	Bacteria
1807	Legionella pneumophila	RA	Species	0.2	B1400-8-14	-4.22178	Kraken2	Bacteria
1808	Leptospira noguchii	RA	Species	0.2	B1400-8-14	-8	Kraken2	Bacteria
1809	Listeria monocytogenes	RA	Species	0.2	B1400-8-14	-3.46851	Kraken2	Bacteria
1810	Bordetella pertussis	RA	Species	0.2	B1400-8-14	-3.1135	Kraken2	Bacteria
1811	Burkholderia mallei	RA	Species	0.2	B1400-8-14	-3.53759	Kraken2	Bacteria
1812	Clostridium tetani	RA	Species	0.2	B1400-8-14	-3.76953	Kraken2	Bacteria
1813	Taylorella equigenitalis	RA	Species	0.2	B1400-8-14	-3.22184	Kraken2	Bacteria
1814	Clostridium chauvoei	RA	Species	0.2	B1400-8-14	-4.30094	Kraken2	Bacteria
1815	Campylobacter upsaliensis	RA	Species	0.2	B1400-8-14	-8	Kraken2	Bacteria
1816	Mycoplasmoides gallisepticum	RA	Species	0.2	B1400-8-14	-8	Kraken2	Bacteria
1817	Mycobacterium ulcerans	RA	Species	0.2	B1400-8-14	-8	Kraken2	Bacteria
1818	Staphylococcus aureus	RA	Species	0.2	B1400-8-14	-3.45592	Kraken2	Bacteria
1819	Haemophilus influenzae	RA	Species	0.2	B1400-8-14	-4.15484	Kraken2	Bacteria
1820	Bartonella henselae	RA	Species	0.2	B1400-8-14	-8	Kraken2	Bacteria
1821	Pseudomonas aeruginosa	RA	Species	0.2	B1400-8-14	-1.76777	Kraken2	Bacteria
1822	Rickettsia rickettsii	RA	Species	0.2	B1400-8-14	-8	Kraken2	Bacteria
1823	Brucella canis	RA	Species	0.2	B1400-8-14	-8	Kraken2	Bacteria
1824	Brucella suis	RA	Species	0.2	B1400-8-14	-4.04571	Kraken2	Bacteria
1825	Enterococcus faecium	RA	Species	0.2	B1400-8-14	-3.60204	Kraken2	Bacteria
1826	Leptospira santarosai	RA	Species	0.2	B1400-8-14	-8	Kraken2	Bacteria
1827	Leptospira kirschneri	RA	Species	0.2	B1400-8-14	-8	Kraken2	Bacteria
1828	Clostridium perfringens	RA	Species	0.2	B1400-8-14	-3.50862	Kraken2	Bacteria
1829	Vibrio parahaemolyticus	RA	Species	0.2	B1400-8-14	-2.75202	Kraken2	Bacteria
1830	Ureaplasma urealyticum	RA	Species	0.2	B1400-8-14	-4.69875	Kraken2	Bacteria
1831	Clostridium botulinum	RA	Species	0.2	B1400-8-14	-3.11918	Kraken2	Bacteria
1832	Brucella abortus	RA	Species	0.2	B1400-8-14	-4.04571	Kraken2	Bacteria
1833	Shigella sonnei	RA	Species	0.2	B1400-8-14	-4.99957	Kraken2	Bacteria
1834	Campylobacter jejuni	RA	Species	0.2	B1400-8-14	-2.61798	Kraken2	Bacteria
1835	Neisseria meningitidis	RA	Species	0.2	B1400-8-14	-2.25104	Kraken2	Bacteria
1836	Leptospira weilii	RA	Species	0.2	B1400-8-14	-8	Kraken2	Bacteria
1837	Leptospira borgpetersenii	RA	Species	0.2	B1400-8-14	-8	Kraken2	Bacteria
1838	Staphylococcus epidermidis	RA	Species	0.2	B1400-8-14	-4.52273	Kraken2	Bacteria
1839	Campylobacter lari	RA	Species	0.2	B1400-8-14	-8	Kraken2	Bacteria
1840	Campylobacter coli	RA	Species	0.2	B1400-8-14	-8	Kraken2	Bacteria
1841	Mycobacterium tuberculosis	RA	Species	0.2	B1400-8-14	-4.69875	Kraken2	Bacteria
1842	Francisella tularensis	RA	Species	0.2	B1400-8-14	-4.09686	Kraken2	Bacteria
1843	Chlamydia trachomatis	RA	Species	0.2	B1400-8-14	-4.69875	Kraken2	Bacteria
1844	Mycoplasmopsis agalactiae	RA	Species	0.2	B1400-8-14	-8	Kraken2	Bacteria
1845	Borrelia recurrentis	RA	Species	0.2	B1400-8-14	-8	Kraken2	Bacteria
1846	Chlamydia pneumoniae	RA	Species	0.2	B1400-8-14	-8	Kraken2	Bacteria
1847	Neisseria gonorrhoeae	RA	Species	0.2	B1400-8-14	-3.60204	Kraken2	Bacteria
1848	Yersinia ruckeri	RA	Species	0.2	B1400-8-14	-8	Kraken2	Bacteria
1849	Leptospira interrogans	RA	Species	0.2	B1400-8-14	-4.22178	Kraken2	Bacteria
1850	Treponema pallidum	RA	Species	0.2	B1400-8-14	-3.29242	Kraken2	Bacteria
1851	Vibrio alginolyticus	RA	Species	0.2	B1400-8-14	-4.22178	Kraken2	Bacteria
1852	Streptococcus pneumoniae	RA	Species	0.2	B1400-8-14	-3.45592	Kraken2	Bacteria
1853	Vibrio vulnificus	RA	Species	0.2	B1400-8-14	-3.56862	Kraken2	Bacteria
1854	Corynebacterium diphtheriae	RA	Species	0.2	B1400-8-14	-3.31875	Kraken2	Bacteria
1855	Streptococcus agalactiae	RA	Species	0.2	B1400-8-14	-3.13076	Kraken2	Bacteria
1856	Brucella melitensis	RA	Species	0.2	B1400-8-14	-3.82388	Kraken2	Bacteria
1857	Vibrio cholerae	RA	Species	0.2	B1500-9-14	-3.52286	Kraken2	Bacteria
1858	Streptococcus pyogenes	RA	Species	0.2	B1500-9-14	-3.2676	Kraken2	Bacteria
1859	Escherichia coli	RA	Species	0.2	B1500-9-14	-1.66414	Kraken2	Bacteria
1860	Enterococcus faecalis	RA	Species	0.2	B1500-9-14	-4.09686	Kraken2	Bacteria
1861	Fusobacterium nucleatum	RA	Species	0.2	B1500-9-14	-3.52286	Kraken2	Bacteria
1862	Mycoplasmopsis meleagridis	RA	Species	0.2	B1500-9-14	-8	Kraken2	Bacteria
1863	Helicobacter pylori	RA	Species	0.2	B1500-9-14	-3.85384	Kraken2	Bacteria
1864	Bartonella quintana	RA	Species	0.2	B1500-9-14	-8	Kraken2	Bacteria
1865	Legionella pneumophila	RA	Species	0.2	B1500-9-14	-4.09686	Kraken2	Bacteria
1866	Leptospira noguchii	RA	Species	0.2	B1500-9-14	-8	Kraken2	Bacteria
1867	Listeria monocytogenes	RA	Species	0.2	B1500-9-14	-3.37674	Kraken2	Bacteria
1868	Bordetella pertussis	RA	Species	0.2	B1500-9-14	-3.10237	Kraken2	Bacteria
1869	Burkholderia mallei	RA	Species	0.2	B1500-9-14	-3.45592	Kraken2	Bacteria
1870	Clostridium tetani	RA	Species	0.2	B1500-9-14	-3.72122	Kraken2	Bacteria
1871	Taylorella equigenitalis	RA	Species	0.2	B1500-9-14	-3.28399	Kraken2	Bacteria
1872	Clostridium chauvoei	RA	Species	0.2	B1500-9-14	-4.30094	Kraken2	Bacteria
1873	Campylobacter upsaliensis	RA	Species	0.2	B1500-9-14	-8	Kraken2	Bacteria
1874	Mycoplasmoides gallisepticum	RA	Species	0.2	B1500-9-14	-8	Kraken2	Bacteria
1875	Mycobacterium ulcerans	RA	Species	0.2	B1500-9-14	-8	Kraken2	Bacteria
1876	Staphylococcus aureus	RA	Species	0.2	B1500-9-14	-3.52286	Kraken2	Bacteria
1877	Haemophilus influenzae	RA	Species	0.2	B1500-9-14	-4.04571	Kraken2	Bacteria
1878	Bartonella henselae	RA	Species	0.2	B1500-9-14	-8	Kraken2	Bacteria
1879	Pseudomonas aeruginosa	RA	Species	0.2	B1500-9-14	-1.77911	Kraken2	Bacteria
1880	Rickettsia rickettsii	RA	Species	0.2	B1500-9-14	-8	Kraken2	Bacteria
1881	Brucella canis	RA	Species	0.2	B1500-9-14	-8	Kraken2	Bacteria
1882	Brucella suis	RA	Species	0.2	B1500-9-14	-4.52273	Kraken2	Bacteria
1883	Enterococcus faecium	RA	Species	0.2	B1500-9-14	-3.7447	Kraken2	Bacteria
1884	Leptospira santarosai	RA	Species	0.2	B1500-9-14	-8	Kraken2	Bacteria
1885	Leptospira kirschneri	RA	Species	0.2	B1500-9-14	-8	Kraken2	Bacteria
1886	Clostridium perfringens	RA	Species	0.2	B1500-9-14	-3.45592	Kraken2	Bacteria
1887	Vibrio parahaemolyticus	RA	Species	0.2	B1500-9-14	-2.72816	Kraken2	Bacteria
1888	Ureaplasma urealyticum	RA	Species	0.2	B1500-9-14	-8	Kraken2	Bacteria
1889	Clostridium botulinum	RA	Species	0.2	B1500-9-14	-3.24412	Kraken2	Bacteria
1890	Brucella abortus	RA	Species	0.2	B1500-9-14	-3.95857	Kraken2	Bacteria
1891	Shigella sonnei	RA	Species	0.2	B1500-9-14	-4.69875	Kraken2	Bacteria
1892	Campylobacter jejuni	RA	Species	0.2	B1500-9-14	-2.82391	Kraken2	Bacteria
1893	Neisseria meningitidis	RA	Species	0.2	B1500-9-14	-2.25727	Kraken2	Bacteria
1894	Leptospira weilii	RA	Species	0.2	B1500-9-14	-8	Kraken2	Bacteria
1895	Leptospira borgpetersenii	RA	Species	0.2	B1500-9-14	-8	Kraken2	Bacteria
1896	Staphylococcus epidermidis	RA	Species	0.2	B1500-9-14	-4.69875	Kraken2	Bacteria
1897	Campylobacter lari	RA	Species	0.2	B1500-9-14	-8	Kraken2	Bacteria
1898	Campylobacter coli	RA	Species	0.2	B1500-9-14	-8	Kraken2	Bacteria
1899	Mycobacterium tuberculosis	RA	Species	0.2	B1500-9-14	-4.99957	Kraken2	Bacteria
1900	Francisella tularensis	RA	Species	0.2	B1500-9-14	-3.99996	Kraken2	Bacteria
1901	Chlamydia trachomatis	RA	Species	0.2	B1500-9-14	-4.39783	Kraken2	Bacteria
1902	Mycoplasmopsis agalactiae	RA	Species	0.2	B1500-9-14	-8	Kraken2	Bacteria
1903	Borrelia recurrentis	RA	Species	0.2	B1500-9-14	-8	Kraken2	Bacteria
1904	Chlamydia pneumoniae	RA	Species	0.2	B1500-9-14	-8	Kraken2	Bacteria
1905	Neisseria gonorrhoeae	RA	Species	0.2	B1500-9-14	-3.61977	Kraken2	Bacteria
1906	Yersinia ruckeri	RA	Species	0.2	B1500-9-14	-8	Kraken2	Bacteria
1907	Leptospira interrogans	RA	Species	0.2	B1500-9-14	-4.22178	Kraken2	Bacteria
1908	Treponema pallidum	RA	Species	0.2	B1500-9-14	-3.1549	Kraken2	Bacteria
1909	Vibrio alginolyticus	RA	Species	0.2	B1500-9-14	-4.09686	Kraken2	Bacteria
1910	Streptococcus pneumoniae	RA	Species	0.2	B1500-9-14	-3.67776	Kraken2	Bacteria
1911	Vibrio vulnificus	RA	Species	0.2	B1500-9-14	-3.7447	Kraken2	Bacteria
1912	Corynebacterium diphtheriae	RA	Species	0.2	B1500-9-14	-3.35654	Kraken2	Bacteria
1913	Streptococcus agalactiae	RA	Species	0.2	B1500-9-14	-3.20065	Kraken2	Bacteria
1914	Brucella melitensis	RA	Species	0.2	B1500-9-14	-3.7447	Kraken2	Bacteria
1915	Vibrio cholerae	RA	Species	0.2	B1600-10-14	-3.60204	Kraken2	Bacteria
1916	Streptococcus pyogenes	RA	Species	0.2	B1600-10-14	-3.29242	Kraken2	Bacteria
1917	Escherichia coli	RA	Species	0.2	B1600-10-14	-1.80827	Kraken2	Bacteria
1918	Enterococcus faecalis	RA	Species	0.2	B1600-10-14	-4.22178	Kraken2	Bacteria
1919	Fusobacterium nucleatum	RA	Species	0.2	B1600-10-14	-3.48147	Kraken2	Bacteria
1920	Mycoplasmopsis meleagridis	RA	Species	0.2	B1600-10-14	-8	Kraken2	Bacteria
1921	Helicobacter pylori	RA	Species	0.2	B1600-10-14	-3.95857	Kraken2	Bacteria
1922	Bartonella quintana	RA	Species	0.2	B1600-10-14	-4.99957	Kraken2	Bacteria
1923	Legionella pneumophila	RA	Species	0.2	B1600-10-14	-4.09686	Kraken2	Bacteria
1924	Leptospira noguchii	RA	Species	0.2	B1600-10-14	-8	Kraken2	Bacteria
1925	Listeria monocytogenes	RA	Species	0.2	B1600-10-14	-3.3098	Kraken2	Bacteria
1926	Bordetella pertussis	RA	Species	0.2	B1600-10-14	-2.80687	Kraken2	Bacteria
1927	Burkholderia mallei	RA	Species	0.2	B1600-10-14	-3.55283	Kraken2	Bacteria
1928	Clostridium tetani	RA	Species	0.2	B1600-10-14	-3.60204	Kraken2	Bacteria
1929	Taylorella equigenitalis	RA	Species	0.2	B1600-10-14	-3.23656	Kraken2	Bacteria
1930	Clostridium chauvoei	RA	Species	0.2	B1600-10-14	-4.69875	Kraken2	Bacteria
1931	Campylobacter upsaliensis	RA	Species	0.2	B1600-10-14	-8	Kraken2	Bacteria
1932	Mycoplasmoides gallisepticum	RA	Species	0.2	B1600-10-14	-8	Kraken2	Bacteria
1933	Mycobacterium ulcerans	RA	Species	0.2	B1600-10-14	-8	Kraken2	Bacteria
1934	Staphylococcus aureus	RA	Species	0.2	B1600-10-14	-3.34678	Kraken2	Bacteria
1935	Haemophilus influenzae	RA	Species	0.2	B1600-10-14	-4.22178	Kraken2	Bacteria
1936	Bartonella henselae	RA	Species	0.2	B1600-10-14	-8	Kraken2	Bacteria
1937	Pseudomonas aeruginosa	RA	Species	0.2	B1600-10-14	-1.80382	Kraken2	Bacteria
1938	Rickettsia rickettsii	RA	Species	0.2	B1600-10-14	-8	Kraken2	Bacteria
1939	Brucella canis	RA	Species	0.2	B1600-10-14	-8	Kraken2	Bacteria
1940	Brucella suis	RA	Species	0.2	B1600-10-14	-8	Kraken2	Bacteria
1941	Enterococcus faecium	RA	Species	0.2	B1600-10-14	-4.04571	Kraken2	Bacteria
1942	Leptospira santarosai	RA	Species	0.2	B1600-10-14	-8	Kraken2	Bacteria
1943	Leptospira kirschneri	RA	Species	0.2	B1600-10-14	-8	Kraken2	Bacteria
1944	Clostridium perfringens	RA	Species	0.2	B1600-10-14	-3.63825	Kraken2	Bacteria
1945	Vibrio parahaemolyticus	RA	Species	0.2	B1600-10-14	-2.81531	Kraken2	Bacteria
1946	Ureaplasma urealyticum	RA	Species	0.2	B1600-10-14	-8	Kraken2	Bacteria
1947	Clostridium botulinum	RA	Species	0.2	B1600-10-14	-3.22184	Kraken2	Bacteria
1948	Brucella abortus	RA	Species	0.2	B1600-10-14	-4.39783	Kraken2	Bacteria
1949	Shigella sonnei	RA	Species	0.2	B1600-10-14	-4.99957	Kraken2	Bacteria
1950	Campylobacter jejuni	RA	Species	0.2	B1600-10-14	-2.66354	Kraken2	Bacteria
1951	Neisseria meningitidis	RA	Species	0.2	B1600-10-14	-2.08725	Kraken2	Bacteria
1952	Leptospira weilii	RA	Species	0.2	B1600-10-14	-8	Kraken2	Bacteria
1953	Leptospira borgpetersenii	RA	Species	0.2	B1600-10-14	-8	Kraken2	Bacteria
1954	Staphylococcus epidermidis	RA	Species	0.2	B1600-10-14	-4.52273	Kraken2	Bacteria
1955	Campylobacter lari	RA	Species	0.2	B1600-10-14	-8	Kraken2	Bacteria
1956	Campylobacter coli	RA	Species	0.2	B1600-10-14	-8	Kraken2	Bacteria
1957	Mycobacterium tuberculosis	RA	Species	0.2	B1600-10-14	-4.69875	Kraken2	Bacteria
1958	Francisella tularensis	RA	Species	0.2	B1600-10-14	-4.15484	Kraken2	Bacteria
1959	Chlamydia trachomatis	RA	Species	0.2	B1600-10-14	-4.52273	Kraken2	Bacteria
1960	Mycoplasmopsis agalactiae	RA	Species	0.2	B1600-10-14	-8	Kraken2	Bacteria
1961	Borrelia recurrentis	RA	Species	0.2	B1600-10-14	-8	Kraken2	Bacteria
1962	Chlamydia pneumoniae	RA	Species	0.2	B1600-10-14	-8	Kraken2	Bacteria
1963	Neisseria gonorrhoeae	RA	Species	0.2	B1600-10-14	-3.46851	Kraken2	Bacteria
1964	Yersinia ruckeri	RA	Species	0.2	B1600-10-14	-8	Kraken2	Bacteria
1965	Leptospira interrogans	RA	Species	0.2	B1600-10-14	-4.39783	Kraken2	Bacteria
1966	Treponema pallidum	RA	Species	0.2	B1600-10-14	-3.40892	Kraken2	Bacteria
1967	Vibrio alginolyticus	RA	Species	0.2	B1600-10-14	-4.30094	Kraken2	Bacteria
1968	Streptococcus pneumoniae	RA	Species	0.2	B1600-10-14	-4.09686	Kraken2	Bacteria
1969	Vibrio vulnificus	RA	Species	0.2	B1600-10-14	-3.92078	Kraken2	Bacteria
1970	Corynebacterium diphtheriae	RA	Species	0.2	B1600-10-14	-3.34678	Kraken2	Bacteria
1971	Streptococcus agalactiae	RA	Species	0.2	B1600-10-14	-3.33723	Kraken2	Bacteria
1972	Brucella melitensis	RA	Species	0.2	B1600-10-14	-3.99996	Kraken2	Bacteria
1973	Vibrio cholerae	RA	Species	0.2	WC0Dc-210105-14	-8	Kraken2	Bacteria
1974	Streptococcus pyogenes	RA	Species	0.2	WC0Dc-210105-14	-8	Kraken2	Bacteria
1975	Escherichia coli	RA	Species	0.2	WC0Dc-210105-14	-8	Kraken2	Bacteria
1976	Enterococcus faecalis	RA	Species	0.2	WC0Dc-210105-14	-8	Kraken2	Bacteria
1977	Fusobacterium nucleatum	RA	Species	0.2	WC0Dc-210105-14	-8	Kraken2	Bacteria
1978	Mycoplasmopsis meleagridis	RA	Species	0.2	WC0Dc-210105-14	-8	Kraken2	Bacteria
1979	Helicobacter pylori	RA	Species	0.2	WC0Dc-210105-14	-8	Kraken2	Bacteria
1980	Bartonella quintana	RA	Species	0.2	WC0Dc-210105-14	-8	Kraken2	Bacteria
1981	Legionella pneumophila	RA	Species	0.2	WC0Dc-210105-14	-8	Kraken2	Bacteria
1982	Leptospira noguchii	RA	Species	0.2	WC0Dc-210105-14	-8	Kraken2	Bacteria
1983	Listeria monocytogenes	RA	Species	0.2	WC0Dc-210105-14	-8	Kraken2	Bacteria
1984	Bordetella pertussis	RA	Species	0.2	WC0Dc-210105-14	-8	Kraken2	Bacteria
1985	Burkholderia mallei	RA	Species	0.2	WC0Dc-210105-14	-8	Kraken2	Bacteria
1986	Clostridium tetani	RA	Species	0.2	WC0Dc-210105-14	-8	Kraken2	Bacteria
1987	Taylorella equigenitalis	RA	Species	0.2	WC0Dc-210105-14	-8	Kraken2	Bacteria
1988	Clostridium chauvoei	RA	Species	0.2	WC0Dc-210105-14	-8	Kraken2	Bacteria
1989	Campylobacter upsaliensis	RA	Species	0.2	WC0Dc-210105-14	-8	Kraken2	Bacteria
1990	Mycoplasmoides gallisepticum	RA	Species	0.2	WC0Dc-210105-14	-8	Kraken2	Bacteria
1991	Mycobacterium ulcerans	RA	Species	0.2	WC0Dc-210105-14	-8	Kraken2	Bacteria
1992	Staphylococcus aureus	RA	Species	0.2	WC0Dc-210105-14	-8	Kraken2	Bacteria
1993	Haemophilus influenzae	RA	Species	0.2	WC0Dc-210105-14	-8	Kraken2	Bacteria
1994	Bartonella henselae	RA	Species	0.2	WC0Dc-210105-14	-8	Kraken2	Bacteria
1995	Pseudomonas aeruginosa	RA	Species	0.2	WC0Dc-210105-14	-8	Kraken2	Bacteria
1996	Rickettsia rickettsii	RA	Species	0.2	WC0Dc-210105-14	-8	Kraken2	Bacteria
1997	Brucella canis	RA	Species	0.2	WC0Dc-210105-14	-8	Kraken2	Bacteria
1998	Brucella suis	RA	Species	0.2	WC0Dc-210105-14	-8	Kraken2	Bacteria
1999	Enterococcus faecium	RA	Species	0.2	WC0Dc-210105-14	-8	Kraken2	Bacteria
[truncated: 69,979 more rows]

## Sheet: s3b
	taxon	variable	value	classifier	rank
1	Enterococcus faecalis	A0000-18-14	-7.45459	xtree / GTDB	Species
2	Staphylococcus aureus	A0000-18-14	-7.45459	xtree / GTDB	Species
3	Staphylococcus epidermidis	A0000-18-14	-7.45459	xtree / GTDB	Species
4	Vibrio alginolyticus	A0000-18-14	-7.45459	xtree / GTDB	Species
5	Escherichia coli	A0000-18-14	-7.45459	xtree / GTDB	Species
6	Pseudomonas aeruginosa	A0000-18-14	-7.45459	xtree / GTDB	Species
7	Enterococcus faecalis	A0100-19-14	-7.45047	xtree / GTDB	Species
8	Staphylococcus aureus	A0100-19-14	-7.45047	xtree / GTDB	Species
9	Staphylococcus epidermidis	A0100-19-14	-7.45047	xtree / GTDB	Species
10	Vibrio alginolyticus	A0100-19-14	-7.45047	xtree / GTDB	Species
11	Escherichia coli	A0100-19-14	-7.45047	xtree / GTDB	Species
12	Pseudomonas aeruginosa	A0100-19-14	-7.45047	xtree / GTDB	Species
13	Enterococcus faecalis	A0200-20-14	-7.26095	xtree / GTDB	Species
14	Staphylococcus aureus	A0200-20-14	-7.26095	xtree / GTDB	Species
15	Staphylococcus epidermidis	A0200-20-14	-7.26095	xtree / GTDB	Species
16	Vibrio alginolyticus	A0200-20-14	-7.26095	xtree / GTDB	Species
17	Escherichia coli	A0200-20-14	-7.26095	xtree / GTDB	Species
18	Pseudomonas aeruginosa	A0200-20-14	-7.26095	xtree / GTDB	Species
19	Enterococcus faecalis	A0300-21-14	-7.54988	xtree / GTDB	Species
20	Staphylococcus aureus	A0300-21-14	-7.54988	xtree / GTDB	Species
21	Staphylococcus epidermidis	A0300-21-14	-7.54988	xtree / GTDB	Species
22	Vibrio alginolyticus	A0300-21-14	-7.54988	xtree / GTDB	Species
23	Escherichia coli	A0300-21-14	-3.99118	xtree / GTDB	Species
24	Pseudomonas aeruginosa	A0300-21-14	-7.54988	xtree / GTDB	Species
25	Enterococcus faecalis	A0400-22-14	-7.47018	xtree / GTDB	Species
26	Staphylococcus aureus	A0400-22-14	-7.47018	xtree / GTDB	Species
27	Staphylococcus epidermidis	A0400-22-14	-7.47018	xtree / GTDB	Species
28	Vibrio alginolyticus	A0400-22-14	-7.47018	xtree / GTDB	Species
29	Escherichia coli	A0400-22-14	-7.47018	xtree / GTDB	Species
30	Pseudomonas aeruginosa	A0400-22-14	-7.47018	xtree / GTDB	Species
31	Enterococcus faecalis	A0500-23-14	-7.41525	xtree / GTDB	Species
32	Staphylococcus aureus	A0500-23-14	-7.41525	xtree / GTDB	Species
33	Staphylococcus epidermidis	A0500-23-14	-7.41525	xtree / GTDB	Species
34	Vibrio alginolyticus	A0500-23-14	-7.41525	xtree / GTDB	Species
35	Escherichia coli	A0500-23-14	-7.41525	xtree / GTDB	Species
36	Pseudomonas aeruginosa	A0500-23-14	-7.41525	xtree / GTDB	Species
37	Enterococcus faecalis	A0600-24-14	-7.34737	xtree / GTDB	Species
38	Staphylococcus aureus	A0600-24-14	-7.34737	xtree / GTDB	Species
39	Staphylococcus epidermidis	A0600-24-14	-7.34737	xtree / GTDB	Species
40	Vibrio alginolyticus	A0600-24-14	-7.34737	xtree / GTDB	Species
41	Escherichia coli	A0600-24-14	-7.34737	xtree / GTDB	Species
42	Pseudomonas aeruginosa	A0600-24-14	-7.34737	xtree / GTDB	Species
43	Enterococcus faecalis	A0700-1-14	-7.5424	xtree / GTDB	Species
44	Staphylococcus aureus	A0700-1-14	-7.5424	xtree / GTDB	Species
45	Staphylococcus epidermidis	A0700-1-14	-7.5424	xtree / GTDB	Species
46	Vibrio alginolyticus	A0700-1-14	-7.5424	xtree / GTDB	Species
47	Escherichia coli	A0700-1-14	-3.93132	xtree / GTDB	Species
48	Pseudomonas aeruginosa	A0700-1-14	-7.5424	xtree / GTDB	Species
49	Enterococcus faecalis	A0800-2-14	-7.47932	xtree / GTDB	Species
50	Staphylococcus aureus	A0800-2-14	-7.47932	xtree / GTDB	Species
51	Staphylococcus epidermidis	A0800-2-14	-7.47932	xtree / GTDB	Species
52	Vibrio alginolyticus	A0800-2-14	-7.47932	xtree / GTDB	Species
53	Escherichia coli	A0800-2-14	-3.93625	xtree / GTDB	Species
54	Pseudomonas aeruginosa	A0800-2-14	-7.47932	xtree / GTDB	Species
55	Enterococcus faecalis	A0900-3-14	-7.49945	xtree / GTDB	Species
56	Staphylococcus aureus	A0900-3-14	-7.49945	xtree / GTDB	Species
57	Staphylococcus epidermidis	A0900-3-14	-7.49945	xtree / GTDB	Species
58	Vibrio alginolyticus	A0900-3-14	-7.49945	xtree / GTDB	Species
59	Escherichia coli	A0900-3-14	-3.8554	xtree / GTDB	Species
60	Pseudomonas aeruginosa	A0900-3-14	-7.49945	xtree / GTDB	Species
61	Enterococcus faecalis	A1000-4-14	-7.41013	xtree / GTDB	Species
62	Staphylococcus aureus	A1000-4-14	-7.41013	xtree / GTDB	Species
63	Staphylococcus epidermidis	A1000-4-14	-7.41013	xtree / GTDB	Species
64	Vibrio alginolyticus	A1000-4-14	-7.41013	xtree / GTDB	Species
65	Escherichia coli	A1000-4-14	-7.41013	xtree / GTDB	Species
66	Pseudomonas aeruginosa	A1000-4-14	-7.41013	xtree / GTDB	Species
67	Enterococcus faecalis	A1100-5-14	-7.83834	xtree / GTDB	Species
68	Staphylococcus aureus	A1100-5-14	-7.83834	xtree / GTDB	Species
69	Staphylococcus epidermidis	A1100-5-14	-7.83834	xtree / GTDB	Species
70	Vibrio alginolyticus	A1100-5-14	-7.83834	xtree / GTDB	Species
71	Escherichia coli	A1100-5-14	-3.8666	xtree / GTDB	Species
72	Pseudomonas aeruginosa	A1100-5-14	-7.83834	xtree / GTDB	Species
73	Enterococcus faecalis	A1200-6-14	-7.56233	xtree / GTDB	Species
74	Staphylococcus aureus	A1200-6-14	-7.56233	xtree / GTDB	Species
75	Staphylococcus epidermidis	A1200-6-14	-7.56233	xtree / GTDB	Species
76	Vibrio alginolyticus	A1200-6-14	-7.56233	xtree / GTDB	Species
77	Escherichia coli	A1200-6-14	-3.8356	xtree / GTDB	Species
78	Pseudomonas aeruginosa	A1200-6-14	-7.56233	xtree / GTDB	Species
79	Enterococcus faecalis	A1300-7-14	-7.59951	xtree / GTDB	Species
80	Staphylococcus aureus	A1300-7-14	-7.59951	xtree / GTDB	Species
81	Staphylococcus epidermidis	A1300-7-14	-7.59951	xtree / GTDB	Species
82	Vibrio alginolyticus	A1300-7-14	-7.59951	xtree / GTDB	Species
83	Escherichia coli	A1300-7-14	-3.95174	xtree / GTDB	Species
84	Pseudomonas aeruginosa	A1300-7-14	-7.59951	xtree / GTDB	Species
85	Enterococcus faecalis	A1400-8-14	-7.51731	xtree / GTDB	Species
86	Staphylococcus aureus	A1400-8-14	-7.51731	xtree / GTDB	Species
87	Staphylococcus epidermidis	A1400-8-14	-7.51731	xtree / GTDB	Species
88	Vibrio alginolyticus	A1400-8-14	-7.51731	xtree / GTDB	Species
89	Escherichia coli	A1400-8-14	-3.99748	xtree / GTDB	Species
90	Pseudomonas aeruginosa	A1400-8-14	-7.51731	xtree / GTDB	Species
91	Enterococcus faecalis	A1500-9-14	-7.48701	xtree / GTDB	Species
92	Staphylococcus aureus	A1500-9-14	-7.48701	xtree / GTDB	Species
93	Staphylococcus epidermidis	A1500-9-14	-7.48701	xtree / GTDB	Species
94	Vibrio alginolyticus	A1500-9-14	-7.48701	xtree / GTDB	Species
95	Escherichia coli	A1500-9-14	-7.48701	xtree / GTDB	Species
96	Pseudomonas aeruginosa	A1500-9-14	-7.48701	xtree / GTDB	Species
97	Enterococcus faecalis	A1600-10-14	-7.65624	xtree / GTDB	Species
98	Staphylococcus aureus	A1600-10-14	-7.65624	xtree / GTDB	Species
99	Staphylococcus epidermidis	A1600-10-14	-7.65624	xtree / GTDB	Species
100	Vibrio alginolyticus	A1600-10-14	-7.65624	xtree / GTDB	Species
101	Escherichia coli	A1600-10-14	-3.78467	xtree / GTDB	Species
102	Pseudomonas aeruginosa	A1600-10-14	-7.65624	xtree / GTDB	Species
103	Enterococcus faecalis	A1700-11-14	-7.37598	xtree / GTDB	Species
104	Staphylococcus aureus	A1700-11-14	-7.37598	xtree / GTDB	Species
105	Staphylococcus epidermidis	A1700-11-14	-7.37598	xtree / GTDB	Species
106	Vibrio alginolyticus	A1700-11-14	-7.37598	xtree / GTDB	Species
107	Escherichia coli	A1700-11-14	-7.37598	xtree / GTDB	Species
108	Pseudomonas aeruginosa	A1700-11-14	-7.37598	xtree / GTDB	Species
109	Enterococcus faecalis	A1900-13-14	-7.41881	xtree / GTDB	Species
110	Staphylococcus aureus	A1900-13-14	-7.41881	xtree / GTDB	Species
111	Staphylococcus epidermidis	A1900-13-14	-7.41881	xtree / GTDB	Species
112	Vibrio alginolyticus	A1900-13-14	-7.41881	xtree / GTDB	Species
113	Escherichia coli	A1900-13-14	-7.41881	xtree / GTDB	Species
114	Pseudomonas aeruginosa	A1900-13-14	-7.41881	xtree / GTDB	Species
115	Enterococcus faecalis	A2000-14-14	-7.21917	xtree / GTDB	Species
116	Staphylococcus aureus	A2000-14-14	-7.21917	xtree / GTDB	Species
117	Staphylococcus epidermidis	A2000-14-14	-7.21917	xtree / GTDB	Species
118	Vibrio alginolyticus	A2000-14-14	-7.21917	xtree / GTDB	Species
119	Escherichia coli	A2000-14-14	-7.21917	xtree / GTDB	Species
120	Pseudomonas aeruginosa	A2000-14-14	-7.21917	xtree / GTDB	Species
121	Enterococcus faecalis	A2100-15-14	-7.3933	xtree / GTDB	Species
122	Staphylococcus aureus	A2100-15-14	-7.3933	xtree / GTDB	Species
123	Staphylococcus epidermidis	A2100-15-14	-7.3933	xtree / GTDB	Species
124	Vibrio alginolyticus	A2100-15-14	-7.3933	xtree / GTDB	Species
125	Escherichia coli	A2100-15-14	-7.3933	xtree / GTDB	Species
126	Pseudomonas aeruginosa	A2100-15-14	-7.3933	xtree / GTDB	Species
127	Enterococcus faecalis	A2200-16-14	-7.24738	xtree / GTDB	Species
128	Staphylococcus aureus	A2200-16-14	-7.24738	xtree / GTDB	Species
129	Staphylococcus epidermidis	A2200-16-14	-7.24738	xtree / GTDB	Species
130	Vibrio alginolyticus	A2200-16-14	-7.24738	xtree / GTDB	Species
131	Escherichia coli	A2200-16-14	-7.24738	xtree / GTDB	Species
132	Pseudomonas aeruginosa	A2200-16-14	-7.24738	xtree / GTDB	Species
133	Enterococcus faecalis	A2300-17-14	-7.39728	xtree / GTDB	Species
134	Staphylococcus aureus	A2300-17-14	-7.39728	xtree / GTDB	Species
135	Staphylococcus epidermidis	A2300-17-14	-7.39728	xtree / GTDB	Species
136	Vibrio alginolyticus	A2300-17-14	-7.39728	xtree / GTDB	Species
137	Escherichia coli	A2300-17-14	-7.39728	xtree / GTDB	Species
138	Pseudomonas aeruginosa	A2300-17-14	-7.39728	xtree / GTDB	Species
139	Enterococcus faecalis	Ac0700-25-14	-7.48509	xtree / GTDB	Species
140	Staphylococcus aureus	Ac0700-25-14	-7.48509	xtree / GTDB	Species
141	Staphylococcus epidermidis	Ac0700-25-14	-7.48509	xtree / GTDB	Species
142	Vibrio alginolyticus	Ac0700-25-14	-7.48509	xtree / GTDB	Species
143	Escherichia coli	Ac0700-25-14	-7.48509	xtree / GTDB	Species
144	Pseudomonas aeruginosa	Ac0700-25-14	-7.48509	xtree / GTDB	Species
145	Enterococcus faecalis	B0700-1-14	-7.48045	xtree / GTDB	Species
146	Staphylococcus aureus	B0700-1-14	-7.48045	xtree / GTDB	Species
147	Staphylococcus epidermidis	B0700-1-14	-7.48045	xtree / GTDB	Species
148	Vibrio alginolyticus	B0700-1-14	-7.48045	xtree / GTDB	Species
149	Escherichia coli	B0700-1-14	-3.76528	xtree / GTDB	Species
150	Pseudomonas aeruginosa	B0700-1-14	-7.48045	xtree / GTDB	Species
151	Enterococcus faecalis	B0800-2-14	-7.60855	xtree / GTDB	Species
152	Staphylococcus aureus	B0800-2-14	-7.60855	xtree / GTDB	Species
153	Staphylococcus epidermidis	B0800-2-14	-7.60855	xtree / GTDB	Species
154	Vibrio alginolyticus	B0800-2-14	-7.60855	xtree / GTDB	Species
155	Escherichia coli	B0800-2-14	-3.90183	xtree / GTDB	Species
156	Pseudomonas aeruginosa	B0800-2-14	-7.60855	xtree / GTDB	Species
157	Enterococcus faecalis	B0900-3-14	-7.31557	xtree / GTDB	Species
158	Staphylococcus aureus	B0900-3-14	-7.31557	xtree / GTDB	Species
159	Staphylococcus epidermidis	B0900-3-14	-7.31557	xtree / GTDB	Species
160	Vibrio alginolyticus	B0900-3-14	-7.31557	xtree / GTDB	Species
161	Escherichia coli	B0900-3-14	-7.31557	xtree / GTDB	Species
162	Pseudomonas aeruginosa	B0900-3-14	-7.31557	xtree / GTDB	Species
163	Enterococcus faecalis	B1000-4-14	-7.48907	xtree / GTDB	Species
164	Staphylococcus aureus	B1000-4-14	-7.48907	xtree / GTDB	Species
165	Staphylococcus epidermidis	B1000-4-14	-7.48907	xtree / GTDB	Species
166	Vibrio alginolyticus	B1000-4-14	-7.48907	xtree / GTDB	Species
167	Escherichia coli	B1000-4-14	-3.41418	xtree / GTDB	Species
168	Pseudomonas aeruginosa	B1000-4-14	-7.48907	xtree / GTDB	Species
169	Enterococcus faecalis	B1100-5-14	-7.56811	xtree / GTDB	Species
170	Staphylococcus aureus	B1100-5-14	-7.56811	xtree / GTDB	Species
171	Staphylococcus epidermidis	B1100-5-14	-7.56811	xtree / GTDB	Species
172	Vibrio alginolyticus	B1100-5-14	-7.56811	xtree / GTDB	Species
173	Escherichia coli	B1100-5-14	-3.91432	xtree / GTDB	Species
174	Pseudomonas aeruginosa	B1100-5-14	-7.56811	xtree / GTDB	Species
175	Enterococcus faecalis	B1200-6-14	-7.51466	xtree / GTDB	Species
176	Staphylococcus aureus	B1200-6-14	-7.51466	xtree / GTDB	Species
177	Staphylococcus epidermidis	B1200-6-14	-7.51466	xtree / GTDB	Species
178	Vibrio alginolyticus	B1200-6-14	-7.51466	xtree / GTDB	Species
179	Escherichia coli	B1200-6-14	-3.41747	xtree / GTDB	Species
180	Pseudomonas aeruginosa	B1200-6-14	-7.51466	xtree / GTDB	Species
181	Enterococcus faecalis	B1300-7-14	-7.49846	xtree / GTDB	Species
182	Staphylococcus aureus	B1300-7-14	-7.49846	xtree / GTDB	Species
183	Staphylococcus epidermidis	B1300-7-14	-7.49846	xtree / GTDB	Species
184	Vibrio alginolyticus	B1300-7-14	-7.49846	xtree / GTDB	Species
185	Escherichia coli	B1300-7-14	-7.49846	xtree / GTDB	Species
186	Pseudomonas aeruginosa	B1300-7-14	-7.49846	xtree / GTDB	Species
187	Enterococcus faecalis	B1400-8-14	-7.54488	xtree / GTDB	Species
188	Staphylococcus aureus	B1400-8-14	-7.54488	xtree / GTDB	Species
189	Staphylococcus epidermidis	B1400-8-14	-7.54488	xtree / GTDB	Species
190	Vibrio alginolyticus	B1400-8-14	-7.54488	xtree / GTDB	Species
191	Escherichia coli	B1400-8-14	-3.6585	xtree / GTDB	Species
192	Pseudomonas aeruginosa	B1400-8-14	-7.54488	xtree / GTDB	Species
193	Enterococcus faecalis	B1500-9-14	-7.54478	xtree / GTDB	Species
194	Staphylococcus aureus	B1500-9-14	-7.54478	xtree / GTDB	Species
195	Staphylococcus epidermidis	B1500-9-14	-7.54478	xtree / GTDB	Species
196	Vibrio alginolyticus	B1500-9-14	-7.54478	xtree / GTDB	Species
197	Escherichia coli	B1500-9-14	-3.75393	xtree / GTDB	Species
198	Pseudomonas aeruginosa	B1500-9-14	-7.54478	xtree / GTDB	Species
199	Enterococcus faecalis	B1600-10-14	-7.53522	xtree / GTDB	Species
200	Staphylococcus aureus	B1600-10-14	-7.53522	xtree / GTDB	Species
201	Staphylococcus epidermidis	B1600-10-14	-7.53522	xtree / GTDB	Species
202	Vibrio alginolyticus	B1600-10-14	-7.53522	xtree / GTDB	Species
203	Escherichia coli	B1600-10-14	-3.32775	xtree / GTDB	Species
204	Pseudomonas aeruginosa	B1600-10-14	-7.53522	xtree / GTDB	Species
205	Enterococcus faecalis	WC0Dc-210105-14	-7.55893	xtree / GTDB	Species
206	Staphylococcus aureus	WC0Dc-210105-14	-7.55893	xtree / GTDB	Species
207	Staphylococcus epidermidis	WC0Dc-210105-14	-7.55893	xtree / GTDB	Species
208	Vibrio alginolyticus	WC0Dc-210105-14	-7.55893	xtree / GTDB	Species
209	Escherichia coli	WC0Dc-210105-14	-7.55893	xtree / GTDB	Species
210	Pseudomonas aeruginosa	WC0Dc-210105-14	-7.55893	xtree / GTDB	Species
211	Enterococcus faecalis	WC0Dc-210112-14	-7.62416	xtree / GTDB	Species
212	Staphylococcus aureus	WC0Dc-210112-14	-7.62416	xtree / GTDB	Species
213	Staphylococcus epidermidis	WC0Dc-210112-14	-7.62416	xtree / GTDB	Species
214	Vibrio alginolyticus	WC0Dc-210112-14	-7.62416	xtree / GTDB	Species
215	Escherichia coli	WC0Dc-210112-14	-7.62416	xtree / GTDB	Species
216	Pseudomonas aeruginosa	WC0Dc-210112-14	-7.62416	xtree / GTDB	Species
217	Enterococcus faecalis	WC0Dc-210119-14	-7.44947	xtree / GTDB	Species
218	Staphylococcus aureus	WC0Dc-210119-14	-7.44947	xtree / GTDB	Species
219	Staphylococcus epidermidis	WC0Dc-210119-14	-7.44947	xtree / GTDB	Species
220	Vibrio alginolyticus	WC0Dc-210119-14	-7.44947	xtree / GTDB	Species
221	Escherichia coli	WC0Dc-210119-14	-7.44947	xtree / GTDB	Species
222	Pseudomonas aeruginosa	WC0Dc-210119-14	-7.44947	xtree / GTDB	Species
223	Enterococcus faecalis	WC0Dc-210126-14	-7.43426	xtree / GTDB	Species
224	Staphylococcus aureus	WC0Dc-210126-14	-7.43426	xtree / GTDB	Species
225	Staphylococcus epidermidis	WC0Dc-210126-14	-7.43426	xtree / GTDB	Species
226	Vibrio alginolyticus	WC0Dc-210126-14	-7.43426	xtree / GTDB	Species
227	Escherichia coli	WC0Dc-210126-14	-7.43426	xtree / GTDB	Species
228	Pseudomonas aeruginosa	WC0Dc-210126-14	-7.43426	xtree / GTDB	Species
229	Enterococcus faecalis	WC0Dc-210209-14	-7.54476	xtree / GTDB	Species
230	Staphylococcus aureus	WC0Dc-210209-14	-7.54476	xtree / GTDB	Species
231	Staphylococcus epidermidis	WC0Dc-210209-14	-7.54476	xtree / GTDB	Species
232	Vibrio alginolyticus	WC0Dc-210209-14	-7.54476	xtree / GTDB	Species
233	Escherichia coli	WC0Dc-210209-14	-7.54476	xtree / GTDB	Species
234	Pseudomonas aeruginosa	WC0Dc-210209-14	-7.54476	xtree / GTDB	Species
235	Enterococcus faecalis	WC0Dc-210216-14	-7.47117	xtree / GTDB	Species
236	Staphylococcus aureus	WC0Dc-210216-14	-7.47117	xtree / GTDB	Species
237	Staphylococcus epidermidis	WC0Dc-210216-14	-7.47117	xtree / GTDB	Species
238	Vibrio alginolyticus	WC0Dc-210216-14	-7.47117	xtree / GTDB	Species
239	Escherichia coli	WC0Dc-210216-14	-7.47117	xtree / GTDB	Species
240	Pseudomonas aeruginosa	WC0Dc-210216-14	-7.47117	xtree / GTDB	Species
241	Enterococcus faecalis	WC0Dc-210223-14	-7.34497	xtree / GTDB	Species
242	Staphylococcus aureus	WC0Dc-210223-14	-7.34497	xtree / GTDB	Species
243	Staphylococcus epidermidis	WC0Dc-210223-14	-7.34497	xtree / GTDB	Species
244	Vibrio alginolyticus	WC0Dc-210223-14	-7.34497	xtree / GTDB	Species
245	Escherichia coli	WC0Dc-210223-14	-7.34497	xtree / GTDB	Species
246	Pseudomonas aeruginosa	WC0Dc-210223-14	-7.34497	xtree / GTDB	Species
247	Enterococcus faecalis	WC0Dc-210309-14	-7.43774	xtree / GTDB	Species
248	Staphylococcus aureus	WC0Dc-210309-14	-7.43774	xtree / GTDB	Species
249	Staphylococcus epidermidis	WC0Dc-210309-14	-7.43774	xtree / GTDB	Species
250	Vibrio alginolyticus	WC0Dc-210309-14	-7.43774	xtree / GTDB	Species
251	Escherichia coli	WC0Dc-210309-14	-7.43774	xtree / GTDB	Species
252	Pseudomonas aeruginosa	WC0Dc-210309-14	-7.43774	xtree / GTDB	Species
253	Enterococcus faecalis	WC0Dc-210316-14	-7.43015	xtree / GTDB	Species
254	Staphylococcus aureus	WC0Dc-210316-14	-7.43015	xtree / GTDB	Species
255	Staphylococcus epidermidis	WC0Dc-210316-14	-7.43015	xtree / GTDB	Species
256	Vibrio alginolyticus	WC0Dc-210316-14	-7.43015	xtree / GTDB	Species
257	Escherichia coli	WC0Dc-210316-14	-7.43015	xtree / GTDB	Species
258	Pseudomonas aeruginosa	WC0Dc-210316-14	-7.43015	xtree / GTDB	Species
259	Enterococcus faecalis	WC0Dc-210323-14	-7.64674	xtree / GTDB	Species
260	Staphylococcus aureus	WC0Dc-210323-14	-7.64674	xtree / GTDB	Species
261	Staphylococcus epidermidis	WC0Dc-210323-14	-7.64674	xtree / GTDB	Species
262	Vibrio alginolyticus	WC0Dc-210323-14	-7.64674	xtree / GTDB	Species
263	Escherichia coli	WC0Dc-210323-14	-3.95266	xtree / GTDB	Species
264	Pseudomonas aeruginosa	WC0Dc-210323-14	-7.64674	xtree / GTDB	Species
265	Enterococcus faecalis	WC0Dc-210330-14	-7.43935	xtree / GTDB	Species
266	Staphylococcus aureus	WC0Dc-210330-14	-7.43935	xtree / GTDB	Species
267	Staphylococcus epidermidis	WC0Dc-210330-14	-7.43935	xtree / GTDB	Species
268	Vibrio alginolyticus	WC0Dc-210330-14	-7.43935	xtree / GTDB	Species
269	Escherichia coli	WC0Dc-210330-14	-7.43935	xtree / GTDB	Species
270	Pseudomonas aeruginosa	WC0Dc-210330-14	-7.43935	xtree / GTDB	Species
271	Enterococcus faecalis	WC0Dc-210406-14	-7.50674	xtree / GTDB	Species
272	Staphylococcus aureus	WC0Dc-210406-14	-7.50674	xtree / GTDB	Species
273	Staphylococcus epidermidis	WC0Dc-210406-14	-7.50674	xtree / GTDB	Species
274	Vibrio alginolyticus	WC0Dc-210406-14	-7.50674	xtree / GTDB	Species
275	Escherichia coli	WC0Dc-210406-14	-7.50674	xtree / GTDB	Species
276	Pseudomonas aeruginosa	WC0Dc-210406-14	-7.50674	xtree / GTDB	Species
277	Enterococcus faecalis	WC0Dc-210413-14	-7.55174	xtree / GTDB	Species
278	Staphylococcus aureus	WC0Dc-210413-14	-7.55174	xtree / GTDB	Species
279	Staphylococcus epidermidis	WC0Dc-210413-14	-7.55174	xtree / GTDB	Species
280	Vibrio alginolyticus	WC0Dc-210413-14	-7.55174	xtree / GTDB	Species
281	Escherichia coli	WC0Dc-210413-14	-7.55174	xtree / GTDB	Species
282	Pseudomonas aeruginosa	WC0Dc-210413-14	-7.55174	xtree / GTDB	Species
283	Enterococcus faecalis	WC0Dc-210420-14	-7.5084	xtree / GTDB	Species
284	Staphylococcus aureus	WC0Dc-210420-14	-7.5084	xtree / GTDB	Species
285	Staphylococcus epidermidis	WC0Dc-210420-14	-7.5084	xtree / GTDB	Species
286	Vibrio alginolyticus	WC0Dc-210420-14	-7.5084	xtree / GTDB	Species
287	Escherichia coli	WC0Dc-210420-14	-7.5084	xtree / GTDB	Species
288	Pseudomonas aeruginosa	WC0Dc-210420-14	-7.5084	xtree / GTDB	Species
289	Enterococcus faecalis	WC0Dc-210427-14	-7.54742	xtree / GTDB	Species
290	Staphylococcus aureus	WC0Dc-210427-14	-7.54742	xtree / GTDB	Species
291	Staphylococcus epidermidis	WC0Dc-210427-14	-7.54742	xtree / GTDB	Species
292	Vibrio alginolyticus	WC0Dc-210427-14	-7.54742	xtree / GTDB	Species
293	Escherichia coli	WC0Dc-210427-14	-7.54742	xtree / GTDB	Species
294	Pseudomonas aeruginosa	WC0Dc-210427-14	-7.54742	xtree / GTDB	Species
295	Enterococcus faecalis	WC0Dc-210504-14	-7.46551	xtree / GTDB	Species
296	Staphylococcus aureus	WC0Dc-210504-14	-7.46551	xtree / GTDB	Species
297	Staphylococcus epidermidis	WC0Dc-210504-14	-7.46551	xtree / GTDB	Species
298	Vibrio alginolyticus	WC0Dc-210504-14	-7.46551	xtree / GTDB	Species
299	Escherichia coli	WC0Dc-210504-14	-7.46551	xtree / GTDB	Species
300	Pseudomonas aeruginosa	WC0Dc-210504-14	-7.46551	xtree / GTDB	Species
301	Enterococcus faecalis	WC0Dc-210511-14	-7.57603	xtree / GTDB	Species
302	Staphylococcus aureus	WC0Dc-210511-14	-7.57603	xtree / GTDB	Species
303	Staphylococcus epidermidis	WC0Dc-210511-14	-7.57603	xtree / GTDB	Species
304	Vibrio alginolyticus	WC0Dc-210511-14	-7.57603	xtree / GTDB	Species
305	Escherichia coli	WC0Dc-210511-14	-7.57603	xtree / GTDB	Species
306	Pseudomonas aeruginosa	WC0Dc-210511-14	-7.57603	xtree / GTDB	Species
307	Enterococcus faecalis	WC0Dc-210518-14	-7.64593	xtree / GTDB	Species
308	Staphylococcus aureus	WC0Dc-210518-14	-7.64593	xtree / GTDB	Species
309	Staphylococcus epidermidis	WC0Dc-210518-14	-7.64593	xtree / GTDB	Species
310	Vibrio alginolyticus	WC0Dc-210518-14	-7.64593	xtree / GTDB	Species
311	Escherichia coli	WC0Dc-210518-14	-7.64593	xtree / GTDB	Species
312	Pseudomonas aeruginosa	WC0Dc-210518-14	-7.64593	xtree / GTDB	Species
313	Enterococcus faecalis	WC0Dc-210525-14	-7.48767	xtree / GTDB	Species
314	Staphylococcus aureus	WC0Dc-210525-14	-7.48767	xtree / GTDB	Species
315	Staphylococcus epidermidis	WC0Dc-210525-14	-7.48767	xtree / GTDB	Species
316	Vibrio alginolyticus	WC0Dc-210525-14	-7.48767	xtree / GTDB	Species
317	Escherichia coli	WC0Dc-210525-14	-3.74889	xtree / GTDB	Species
318	Pseudomonas aeruginosa	WC0Dc-210525-14	-7.48767	xtree / GTDB	Species
319	Enterococcus faecalis	WC0Dc-210601-14	-7.50739	xtree / GTDB	Species
320	Staphylococcus aureus	WC0Dc-210601-14	-7.50739	xtree / GTDB	Species
321	Staphylococcus epidermidis	WC0Dc-210601-14	-7.50739	xtree / GTDB	Species
322	Vibrio alginolyticus	WC0Dc-210601-14	-7.50739	xtree / GTDB	Species
323	Escherichia coli	WC0Dc-210601-14	-7.50739	xtree / GTDB	Species
324	Pseudomonas aeruginosa	WC0Dc-210601-14	-4.69049	xtree / GTDB	Species
325	Enterococcus faecalis	WC0Dc-210608-14	-7.56349	xtree / GTDB	Species
326	Staphylococcus aureus	WC0Dc-210608-14	-7.56349	xtree / GTDB	Species
327	Staphylococcus epidermidis	WC0Dc-210608-14	-7.56349	xtree / GTDB	Species
328	Vibrio alginolyticus	WC0Dc-210608-14	-7.56349	xtree / GTDB	Species
329	Escherichia coli	WC0Dc-210608-14	-7.56349	xtree / GTDB	Species
330	Pseudomonas aeruginosa	WC0Dc-210608-14	-7.56349	xtree / GTDB	Species
331	Enterococcus faecalis	WC0Dc-210615-14	-7.52782	xtree / GTDB	Species
332	Staphylococcus aureus	WC0Dc-210615-14	-7.52782	xtree / GTDB	Species
333	Staphylococcus epidermidis	WC0Dc-210615-14	-7.52782	xtree / GTDB	Species
334	Vibrio alginolyticus	WC0Dc-210615-14	-7.52782	xtree / GTDB	Species
335	Escherichia coli	WC0Dc-210615-14	-7.52782	xtree / GTDB	Species
336	Pseudomonas aeruginosa	WC0Dc-210615-14	-7.52782	xtree / GTDB	Species
337	Enterococcus faecalis	WC0Dc-210622-14	-7.58154	xtree / GTDB	Species
338	Staphylococcus aureus	WC0Dc-210622-14	-7.58154	xtree / GTDB	Species
339	Staphylococcus epidermidis	WC0Dc-210622-14	-7.58154	xtree / GTDB	Species
340	Vibrio alginolyticus	WC0Dc-210622-14	-7.58154	xtree / GTDB	Species
341	Escherichia coli	WC0Dc-210622-14	-7.58154	xtree / GTDB	Species
342	Pseudomonas aeruginosa	WC0Dc-210622-14	-7.58154	xtree / GTDB	Species
343	Enterococcus faecalis	WC0Dc-210629-14	-7.38465	xtree / GTDB	Species
344	Staphylococcus aureus	WC0Dc-210629-14	-7.38465	xtree / GTDB	Species
345	Staphylococcus epidermidis	WC0Dc-210629-14	-7.38465	xtree / GTDB	Species
346	Vibrio alginolyticus	WC0Dc-210629-14	-7.38465	xtree / GTDB	Species
347	Escherichia coli	WC0Dc-210629-14	-7.38465	xtree / GTDB	Species
348	Pseudomonas aeruginosa	WC0Dc-210629-14	-7.38465	xtree / GTDB	Species
349	Enterococcus faecalis	WC0Dc-210706-14	-7.38695	xtree / GTDB	Species
350	Staphylococcus aureus	WC0Dc-210706-14	-7.38695	xtree / GTDB	Species
351	Staphylococcus epidermidis	WC0Dc-210706-14	-7.38695	xtree / GTDB	Species
352	Vibrio alginolyticus	WC0Dc-210706-14	-7.38695	xtree / GTDB	Species
353	Escherichia coli	WC0Dc-210706-14	-7.38695	xtree / GTDB	Species
354	Pseudomonas aeruginosa	WC0Dc-210706-14	-7.38695	xtree / GTDB	Species
355	Enterococcus faecalis	WC0Dc-210713-14	-7.42726	xtree / GTDB	Species
356	Staphylococcus aureus	WC0Dc-210713-14	-7.42726	xtree / GTDB	Species
357	Staphylococcus epidermidis	WC0Dc-210713-14	-7.42726	xtree / GTDB	Species
358	Vibrio alginolyticus	WC0Dc-210713-14	-7.42726	xtree / GTDB	Species
359	Escherichia coli	WC0Dc-210713-14	-7.42726	xtree / GTDB	Species
360	Pseudomonas aeruginosa	WC0Dc-210713-14	-7.42726	xtree / GTDB	Species
361	Enterococcus faecalis	WC0Dc-210720-14	-7.41023	xtree / GTDB	Species
362	Staphylococcus aureus	WC0Dc-210720-14	-7.41023	xtree / GTDB	Species
363	Staphylococcus epidermidis	WC0Dc-210720-14	-7.41023	xtree / GTDB	Species
364	Vibrio alginolyticus	WC0Dc-210720-14	-7.41023	xtree / GTDB	Species
365	Escherichia coli	WC0Dc-210720-14	-7.41023	xtree / GTDB	Species
366	Pseudomonas aeruginosa	WC0Dc-210720-14	-7.41023	xtree / GTDB	Species
367	Enterococcus faecalis	WC0Dc-210727-14	-7.40421	xtree / GTDB	Species
368	Staphylococcus aureus	WC0Dc-210727-14	-7.40421	xtree / GTDB	Species
369	Staphylococcus epidermidis	WC0Dc-210727-14	-7.40421	xtree / GTDB	Species
370	Vibrio alginolyticus	WC0Dc-210727-14	-7.40421	xtree / GTDB	Species
371	Escherichia coli	WC0Dc-210727-14	-7.40421	xtree / GTDB	Species
372	Pseudomonas aeruginosa	WC0Dc-210727-14	-7.40421	xtree / GTDB	Species
373	Enterococcus faecalis	WC0Dc-210803-14	-7.46972	xtree / GTDB	Species
374	Staphylococcus aureus	WC0Dc-210803-14	-7.46972	xtree / GTDB	Species
375	Staphylococcus epidermidis	WC0Dc-210803-14	-7.46972	xtree / GTDB	Species
376	Vibrio alginolyticus	WC0Dc-210803-14	-7.46972	xtree / GTDB	Species
377	Escherichia coli	WC0Dc-210803-14	-7.46972	xtree / GTDB	Species
378	Pseudomonas aeruginosa	WC0Dc-210803-14	-7.46972	xtree / GTDB	Species
379	Enterococcus faecalis	WC0Dc-210810	-7.66801	xtree / GTDB	Species
380	Staphylococcus aureus	WC0Dc-210810	-7.66801	xtree / GTDB	Species
381	Staphylococcus epidermidis	WC0Dc-210810	-7.66801	xtree / GTDB	Species
382	Vibrio alginolyticus	WC0Dc-210810	-7.66801	xtree / GTDB	Species
383	Escherichia coli	WC0Dc-210810	-7.66801	xtree / GTDB	Species
384	Pseudomonas aeruginosa	WC0Dc-210810	-7.66801	xtree / GTDB	Species
385	Enterococcus faecalis	WC0Dc-210817	-7.53678	xtree / GTDB	Species
386	Staphylococcus aureus	WC0Dc-210817	-7.53678	xtree / GTDB	Species
387	Staphylococcus epidermidis	WC0Dc-210817	-7.53678	xtree / GTDB	Species
388	Vibrio alginolyticus	WC0Dc-210817	-7.53678	xtree / GTDB	Species
389	Escherichia coli	WC0Dc-210817	-7.53678	xtree / GTDB	Species
390	Pseudomonas aeruginosa	WC0Dc-210817	-7.53678	xtree / GTDB	Species
391	Enterococcus faecalis	WC0Dc-210824	-7.54064	xtree / GTDB	Species
392	Staphylococcus aureus	WC0Dc-210824	-7.54064	xtree / GTDB	Species
393	Staphylococcus epidermidis	WC0Dc-210824	-7.54064	xtree / GTDB	Species
394	Vibrio alginolyticus	WC0Dc-210824	-7.54064	xtree / GTDB	Species
395	Escherichia coli	WC0Dc-210824	-7.54064	xtree / GTDB	Species
396	Pseudomonas aeruginosa	WC0Dc-210824	-7.54064	xtree / GTDB	Species
397	Enterococcus faecalis	WC0Dc-210831	-7.53691	xtree / GTDB	Species
398	Staphylococcus aureus	WC0Dc-210831	-7.53691	xtree / GTDB	Species
399	Staphylococcus epidermidis	WC0Dc-210831	-7.53691	xtree / GTDB	Species
400	Vibrio alginolyticus	WC0Dc-210831	-7.53691	xtree / GTDB	Species
401	Escherichia coli	WC0Dc-210831	-7.53691	xtree / GTDB	Species
402	Pseudomonas aeruginosa	WC0Dc-210831	-7.53691	xtree / GTDB	Species
403	Enterococcus faecalis	WC0Dc-210907	-7.69654	xtree / GTDB	Species
404	Staphylococcus aureus	WC0Dc-210907	-7.69654	xtree / GTDB	Species
405	Staphylococcus epidermidis	WC0Dc-210907	-7.69654	xtree / GTDB	Species
406	Vibrio alginolyticus	WC0Dc-210907	-7.69654	xtree / GTDB	Species
407	Escherichia coli	WC0Dc-210907	-7.69654	xtree / GTDB	Species
408	Pseudomonas aeruginosa	WC0Dc-210907	-7.69654	xtree / GTDB	Species
409	Enterococcus faecalis	WC0Dc-210914	-7.50216	xtree / GTDB	Species
410	Staphylococcus aureus	WC0Dc-210914	-7.50216	xtree / GTDB	Species
411	Staphylococcus epidermidis	WC0Dc-210914	-7.50216	xtree / GTDB	Species
412	Vibrio alginolyticus	WC0Dc-210914	-7.50216	xtree / GTDB	Species
413	Escherichia coli	WC0Dc-210914	-7.50216	xtree / GTDB	Species
414	Pseudomonas aeruginosa	WC0Dc-210914	-7.50216	xtree / GTDB	Species
415	Enterococcus faecalis	WC0Dc-210921	-7.26719	xtree / GTDB	Species
416	Staphylococcus aureus	WC0Dc-210921	-7.26719	xtree / GTDB	Species
417	Staphylococcus epidermidis	WC0Dc-210921	-7.26719	xtree / GTDB	Species
418	Vibrio alginolyticus	WC0Dc-210921	-7.26719	xtree / GTDB	Species
419	Escherichia coli	WC0Dc-210921	-7.26719	xtree / GTDB	Species
420	Pseudomonas aeruginosa	WC0Dc-210921	-7.26719	xtree / GTDB	Species
421	Enterococcus faecalis	WC0Dc-210928	-7.15454	xtree / GTDB	Species
422	Staphylococcus aureus	WC0Dc-210928	-7.15454	xtree / GTDB	Species
423	Staphylococcus epidermidis	WC0Dc-210928	-7.15454	xtree / GTDB	Species
424	Vibrio alginolyticus	WC0Dc-210928	-7.15454	xtree / GTDB	Species
425	Escherichia coli	WC0Dc-210928	-7.15454	xtree / GTDB	Species
426	Pseudomonas aeruginosa	WC0Dc-210928	-7.15454	xtree / GTDB	Species
427	Enterococcus faecalis	WC0Dc-211012	-7.30498	xtree / GTDB	Species
428	Staphylococcus aureus	WC0Dc-211012	-7.30498	xtree / GTDB	Species
429	Staphylococcus epidermidis	WC0Dc-211012	-7.30498	xtree / GTDB	Species
430	Vibrio alginolyticus	WC0Dc-211012	-7.30498	xtree / GTDB	Species
431	Escherichia coli	WC0Dc-211012	-7.30498	xtree / GTDB	Species
432	Pseudomonas aeruginosa	WC0Dc-211012	-7.30498	xtree / GTDB	Species
433	Enterococcus faecalis	WC0Dc-211026	-7.26183	xtree / GTDB	Species
434	Staphylococcus aureus	WC0Dc-211026	-7.26183	xtree / GTDB	Species
435	Staphylococcus epidermidis	WC0Dc-211026	-7.26183	xtree / GTDB	Species
436	Vibrio alginolyticus	WC0Dc-211026	-7.26183	xtree / GTDB	Species
437	Escherichia coli	WC0Dc-211026	-7.26183	xtree / GTDB	Species
438	Pseudomonas aeruginosa	WC0Dc-211026	-7.26183	xtree / GTDB	Species
439	Enterococcus faecalis	WC0Dc-211102	-7.25102	xtree / GTDB	Species
440	Staphylococcus aureus	WC0Dc-211102	-7.25102	xtree / GTDB	Species
441	Staphylococcus epidermidis	WC0Dc-211102	-7.25102	xtree / GTDB	Species
442	Vibrio alginolyticus	WC0Dc-211102	-7.25102	xtree / GTDB	Species
443	Escherichia coli	WC0Dc-211102	-7.25102	xtree / GTDB	Species
444	Pseudomonas aeruginosa	WC0Dc-211102	-7.25102	xtree / GTDB	Species
445	Enterococcus faecalis	WC0Dc-211109	-6.8277	xtree / GTDB	Species
446	Staphylococcus aureus	WC0Dc-211109	-6.8277	xtree / GTDB	Species
447	Staphylococcus epidermidis	WC0Dc-211109	-6.8277	xtree / GTDB	Species
448	Vibrio alginolyticus	WC0Dc-211109	-6.8277	xtree / GTDB	Species
449	Escherichia coli	WC0Dc-211109	-6.8277	xtree / GTDB	Species
450	Pseudomonas aeruginosa	WC0Dc-211109	-6.8277	xtree / GTDB	Species
451	Enterococcus faecalis	WC0Dc-211116	-6.83963	xtree / GTDB	Species
452	Staphylococcus aureus	WC0Dc-211116	-6.83963	xtree / GTDB	Species
453	Staphylococcus epidermidis	WC0Dc-211116	-6.83963	xtree / GTDB	Species
454	Vibrio alginolyticus	WC0Dc-211116	-6.83963	xtree / GTDB	Species
455	Escherichia coli	WC0Dc-211116	-6.83963	xtree / GTDB	Species
456	Pseudomonas aeruginosa	WC0Dc-211116	-6.83963	xtree / GTDB	Species
457	Enterococcus faecalis	WC0Dc-211123	-6.44661	xtree / GTDB	Species
458	Staphylococcus aureus	WC0Dc-211123	-6.44661	xtree / GTDB	Species
459	Staphylococcus epidermidis	WC0Dc-211123	-6.44661	xtree / GTDB	Species
460	Vibrio alginolyticus	WC0Dc-211123	-6.44661	xtree / GTDB	Species
461	Escherichia coli	WC0Dc-211123	-6.44661	xtree / GTDB	Species
462	Pseudomonas aeruginosa	WC0Dc-211123	-6.44661	xtree / GTDB	Species
463	Enterococcus faecalis	WC0Dc-211130	-7.01273	xtree / GTDB	Species
464	Staphylococcus aureus	WC0Dc-211130	-7.01273	xtree / GTDB	Species
465	Staphylococcus epidermidis	WC0Dc-211130	-7.01273	xtree / GTDB	Species
466	Vibrio alginolyticus	WC0Dc-211130	-7.01273	xtree / GTDB	Species
467	Escherichia coli	WC0Dc-211130	-7.01273	xtree / GTDB	Species
468	Pseudomonas aeruginosa	WC0Dc-211130	-7.01273	xtree / GTDB	Species
469	Enterococcus faecalis	WC0Dc-211207	-5.75581	xtree / GTDB	Species
470	Staphylococcus aureus	WC0Dc-211207	-5.75581	xtree / GTDB	Species
471	Staphylococcus epidermidis	WC0Dc-211207	-5.75581	xtree / GTDB	Species
472	Vibrio alginolyticus	WC0Dc-211207	-5.75581	xtree / GTDB	Species
473	Escherichia coli	WC0Dc-211207	-5.75581	xtree / GTDB	Species
474	Pseudomonas aeruginosa	WC0Dc-211207	-5.75581	xtree / GTDB	Species
475	Enterococcus faecalis	WC0Dc-211214	-7.25383	xtree / GTDB	Species
476	Staphylococcus aureus	WC0Dc-211214	-7.25383	xtree / GTDB	Species
477	Staphylococcus epidermidis	WC0Dc-211214	-7.25383	xtree / GTDB	Species
478	Vibrio alginolyticus	WC0Dc-211214	-7.25383	xtree / GTDB	Species
479	Escherichia coli	WC0Dc-211214	-7.25383	xtree / GTDB	Species
480	Pseudomonas aeruginosa	WC0Dc-211214	-7.25383	xtree / GTDB	Species
481	Enterococcus faecalis	WC0Dc-211221	-7.46185	xtree / GTDB	Species
482	Staphylococcus aureus	WC0Dc-211221	-7.46185	xtree / GTDB	Species
483	Staphylococcus epidermidis	WC0Dc-211221	-7.46185	xtree / GTDB	Species
484	Vibrio alginolyticus	WC0Dc-211221	-7.46185	xtree / GTDB	Species
485	Escherichia coli	WC0Dc-211221	-7.46185	xtree / GTDB	Species
486	Pseudomonas aeruginosa	WC0Dc-211221	-7.46185	xtree / GTDB	Species
487	Enterococcus faecalis	WC0Dc-211228	-7.39682	xtree / GTDB	Species
488	Staphylococcus aureus	WC0Dc-211228	-7.39682	xtree / GTDB	Species
489	Staphylococcus epidermidis	WC0Dc-211228	-7.39682	xtree / GTDB	Species
490	Vibrio alginolyticus	WC0Dc-211228	-7.39682	xtree / GTDB	Species
491	Escherichia coli	WC0Dc-211228	-7.39682	xtree / GTDB	Species
492	Pseudomonas aeruginosa	WC0Dc-211228	-7.39682	xtree / GTDB	Species
493	Enterococcus faecalis	WC0Dc-220105	-7.23944	xtree / GTDB	Species
494	Staphylococcus aureus	WC0Dc-220105	-7.23944	xtree / GTDB	Species
495	Staphylococcus epidermidis	WC0Dc-220105	-7.23944	xtree / GTDB	Species
496	Vibrio alginolyticus	WC0Dc-220105	-7.23944	xtree / GTDB	Species
497	Escherichia coli	WC0Dc-220105	-7.23944	xtree / GTDB	Species
498	Pseudomonas aeruginosa	WC0Dc-220105	-7.23944	xtree / GTDB	Species
499	Enterococcus faecalis	WC0Dc-220105-34	-7.22476	xtree / GTDB	Species
500	Staphylococcus aureus	WC0Dc-220105-34	-7.22476	xtree / GTDB	Species
501	Staphylococcus epidermidis	WC0Dc-220105-34	-7.22476	xtree / GTDB	Species
502	Vibrio alginolyticus	WC0Dc-220105-34	-7.22476	xtree / GTDB	Species
503	Escherichia coli	WC0Dc-220105-34	-7.22476	xtree / GTDB	Species
504	Pseudomonas aeruginosa	WC0Dc-220105-34	-7.22476	xtree / GTDB	Species
505	Enterococcus faecalis	WC0Dc-220112	-7.4711	xtree / GTDB	Species
506	Staphylococcus aureus	WC0Dc-220112	-7.4711	xtree / GTDB	Species
507	Staphylococcus epidermidis	WC0Dc-220112	-7.4711	xtree / GTDB	Species
508	Vibrio alginolyticus	WC0Dc-220112	-7.4711	xtree / GTDB	Species
509	Escherichia coli	WC0Dc-220112	-7.4711	xtree / GTDB	Species
510	Pseudomonas aeruginosa	WC0Dc-220112	-7.4711	xtree / GTDB	Species
511	Enterococcus faecalis	WC0Dc-220112-34	-7.20747	xtree / GTDB	Species
512	Staphylococcus aureus	WC0Dc-220112-34	-7.20747	xtree / GTDB	Species
513	Staphylococcus epidermidis	WC0Dc-220112-34	-7.20747	xtree / GTDB	Species
514	Vibrio alginolyticus	WC0Dc-220112-34	-7.20747	xtree / GTDB	Species
515	Escherichia coli	WC0Dc-220112-34	-7.20747	xtree / GTDB	Species
516	Pseudomonas aeruginosa	WC0Dc-220112-34	-7.20747	xtree / GTDB	Species
517	Enterococcus faecalis	WC0Dc-220119	-7.27777	xtree / GTDB	Species
518	Staphylococcus aureus	WC0Dc-220119	-7.27777	xtree / GTDB	Species
519	Staphylococcus epidermidis	WC0Dc-220119	-7.27777	xtree / GTDB	Species
520	Vibrio alginolyticus	WC0Dc-220119	-7.27777	xtree / GTDB	Species
521	Escherichia coli	WC0Dc-220119	-7.27777	xtree / GTDB	Species
522	Pseudomonas aeruginosa	WC0Dc-220119	-7.27777	xtree / GTDB	Species
523	Enterococcus faecalis	WC0Dc-220119-34	-6.83239	xtree / GTDB	Species
524	Staphylococcus aureus	WC0Dc-220119-34	-6.83239	xtree / GTDB	Species
525	Staphylococcus epidermidis	WC0Dc-220119-34	-6.83239	xtree / GTDB	Species
526	Vibrio alginolyticus	WC0Dc-220119-34	-6.83239	xtree / GTDB	Species
527	Escherichia coli	WC0Dc-220119-34	-6.83239	xtree / GTDB	Species
528	Pseudomonas aeruginosa	WC0Dc-220119-34	-6.83239	xtree / GTDB	Species
529	Enterococcus faecalis	WC0Dc-220126	-7.52258	xtree / GTDB	Species
530	Staphylococcus aureus	WC0Dc-220126	-7.52258	xtree / GTDB	Species
531	Staphylococcus epidermidis	WC0Dc-220126	-7.52258	xtree / GTDB	Species
532	Vibrio alginolyticus	WC0Dc-220126	-7.52258	xtree / GTDB	Species
533	Escherichia coli	WC0Dc-220126	-7.52258	xtree / GTDB	Species
534	Pseudomonas aeruginosa	WC0Dc-220126	-7.52258	xtree / GTDB	Species
535	Enterococcus faecalis	WC0Dc-220126-34	-7.07877	xtree / GTDB	Species
536	Staphylococcus aureus	WC0Dc-220126-34	-7.07877	xtree / GTDB	Species
537	Staphylococcus epidermidis	WC0Dc-220126-34	-7.07877	xtree / GTDB	Species
538	Vibrio alginolyticus	WC0Dc-220126-34	-7.07877	xtree / GTDB	Species
539	Escherichia coli	WC0Dc-220126-34	-7.07877	xtree / GTDB	Species
540	Pseudomonas aeruginosa	WC0Dc-220126-34	-7.07877	xtree / GTDB	Species
541	Enterococcus faecalis	WC0Dc-220202	-7.45847	xtree / GTDB	Species
542	Staphylococcus aureus	WC0Dc-220202	-7.45847	xtree / GTDB	Species
543	Staphylococcus epidermidis	WC0Dc-220202	-7.45847	xtree / GTDB	Species
544	Vibrio alginolyticus	WC0Dc-220202	-7.45847	xtree / GTDB	Species
545	Escherichia coli	WC0Dc-220202	-7.45847	xtree / GTDB	Species
546	Pseudomonas aeruginosa	WC0Dc-220202	-7.45847	xtree / GTDB	Species
547	Enterococcus faecalis	WC0Dc-220209	-7.45879	xtree / GTDB	Species
548	Staphylococcus aureus	WC0Dc-220209	-7.45879	xtree / GTDB	Species
549	Staphylococcus epidermidis	WC0Dc-220209	-7.45879	xtree / GTDB	Species
550	Vibrio alginolyticus	WC0Dc-220209	-7.45879	xtree / GTDB	Species
551	Escherichia coli	WC0Dc-220209	-7.45879	xtree / GTDB	Species
552	Pseudomonas aeruginosa	WC0Dc-220209	-7.45879	xtree / GTDB	Species
553	Enterococcus faecalis	WC0Dc-220216	-7.25592	xtree / GTDB	Species
554	Staphylococcus aureus	WC0Dc-220216	-7.25592	xtree / GTDB	Species
555	Staphylococcus epidermidis	WC0Dc-220216	-7.25592	xtree / GTDB	Species
556	Vibrio alginolyticus	WC0Dc-220216	-7.25592	xtree / GTDB	Species
557	Escherichia coli	WC0Dc-220216	-7.25592	xtree / GTDB	Species
558	Pseudomonas aeruginosa	WC0Dc-220216	-7.25592	xtree / GTDB	Species
559	Enterococcus faecalis	WC0Dc-220223	-7.42763	xtree / GTDB	Species
560	Staphylococcus aureus	WC0Dc-220223	-7.42763	xtree / GTDB	Species
561	Staphylococcus epidermidis	WC0Dc-220223	-7.42763	xtree / GTDB	Species
562	Vibrio alginolyticus	WC0Dc-220223	-7.42763	xtree / GTDB	Species
563	Escherichia coli	WC0Dc-220223	-7.42763	xtree / GTDB	Species
564	Pseudomonas aeruginosa	WC0Dc-220223	-7.42763	xtree / GTDB	Species
565	Enterococcus faecalis	WC0Dc-220302	-7.3969	xtree / GTDB	Species
566	Staphylococcus aureus	WC0Dc-220302	-7.3969	xtree / GTDB	Species
567	Staphylococcus epidermidis	WC0Dc-220302	-7.3969	xtree / GTDB	Species
568	Vibrio alginolyticus	WC0Dc-220302	-7.3969	xtree / GTDB	Species
569	Escherichia coli	WC0Dc-220302	-7.3969	xtree / GTDB	Species
570	Pseudomonas aeruginosa	WC0Dc-220302	-7.3969	xtree / GTDB	Species
571	Enterococcus faecalis	WC0Dc-220309	-7.37167	xtree / GTDB	Species
572	Staphylococcus aureus	WC0Dc-220309	-7.37167	xtree / GTDB	Species
573	Staphylococcus epidermidis	WC0Dc-220309	-7.37167	xtree / GTDB	Species
574	Vibrio alginolyticus	WC0Dc-220309	-7.37167	xtree / GTDB	Species
575	Escherichia coli	WC0Dc-220309	-7.37167	xtree / GTDB	Species
576	Pseudomonas aeruginosa	WC0Dc-220309	-7.37167	xtree / GTDB	Species
577	Enterococcus faecalis	WC0Dc-220316	-7.2011	xtree / GTDB	Species
578	Staphylococcus aureus	WC0Dc-220316	-7.2011	xtree / GTDB	Species
579	Staphylococcus epidermidis	WC0Dc-220316	-7.2011	xtree / GTDB	Species
580	Vibrio alginolyticus	WC0Dc-220316	-7.2011	xtree / GTDB	Species
581	Escherichia coli	WC0Dc-220316	-7.2011	xtree / GTDB	Species
582	Pseudomonas aeruginosa	WC0Dc-220316	-7.2011	xtree / GTDB	Species
583	Enterococcus faecalis	WC0Dc-220323	-7.26452	xtree / GTDB	Species
584	Staphylococcus aureus	WC0Dc-220323	-7.26452	xtree / GTDB	Species
585	Staphylococcus epidermidis	WC0Dc-220323	-7.26452	xtree / GTDB	Species
586	Vibrio alginolyticus	WC0Dc-220323	-7.26452	xtree / GTDB	Species
587	Escherichia coli	WC0Dc-220323	-7.26452	xtree / GTDB	Species
588	Pseudomonas aeruginosa	WC0Dc-220323	-7.26452	xtree / GTDB	Species
589	Enterococcus faecalis	WC0Dc-220330	-7.11089	xtree / GTDB	Species
590	Staphylococcus aureus	WC0Dc-220330	-7.11089	xtree / GTDB	Species
591	Staphylococcus epidermidis	WC0Dc-220330	-7.11089	xtree / GTDB	Species
592	Vibrio alginolyticus	WC0Dc-220330	-7.11089	xtree / GTDB	Species
593	Escherichia coli	WC0Dc-220330	-7.11089	xtree / GTDB	Species
594	Pseudomonas aeruginosa	WC0Dc-220330	-7.11089	xtree / GTDB	Species
595	Enterococcus faecalis	WC0Dc-220406	-6.22714	xtree / GTDB	Species
596	Staphylococcus aureus	WC0Dc-220406	-6.22714	xtree / GTDB	Species
597	Staphylococcus epidermidis	WC0Dc-220406	-6.22714	xtree / GTDB	Species
598	Vibrio alginolyticus	WC0Dc-220406	-6.22714	xtree / GTDB	Species
599	Escherichia coli	WC0Dc-220406	-6.22714	xtree / GTDB	Species
600	Pseudomonas aeruginosa	WC0Dc-220406	-6.22714	xtree / GTDB	Species
601	Enterococcus faecalis	WC0Dg-210105-14	-7.63641	xtree / GTDB	Species
602	Staphylococcus aureus	WC0Dg-210105-14	-7.63641	xtree / GTDB	Species
603	Staphylococcus epidermidis	WC0Dg-210105-14	-7.63641	xtree / GTDB	Species
604	Vibrio alginolyticus	WC0Dg-210105-14	-7.63641	xtree / GTDB	Species
605	Escherichia coli	WC0Dg-210105-14	-7.63641	xtree / GTDB	Species
606	Pseudomonas aeruginosa	WC0Dg-210105-14	-7.63641	xtree / GTDB	Species
607	Enterococcus faecalis	WC0Dg-210112-14	-7.5836	xtree / GTDB	Species
608	Staphylococcus aureus	WC0Dg-210112-14	-7.5836	xtree / GTDB	Species
609	Staphylococcus epidermidis	WC0Dg-210112-14	-7.5836	xtree / GTDB	Species
610	Vibrio alginolyticus	WC0Dg-210112-14	-7.5836	xtree / GTDB	Species
611	Escherichia coli	WC0Dg-210112-14	-7.5836	xtree / GTDB	Species
612	Pseudomonas aeruginosa	WC0Dg-210112-14	-7.5836	xtree / GTDB	Species
613	Enterococcus faecalis	WC0Dg-210126-14	-7.64053	xtree / GTDB	Species
614	Staphylococcus aureus	WC0Dg-210126-14	-7.64053	xtree / GTDB	Species
615	Staphylococcus epidermidis	WC0Dg-210126-14	-7.64053	xtree / GTDB	Species
616	Vibrio alginolyticus	WC0Dg-210126-14	-7.64053	xtree / GTDB	Species
617	Escherichia coli	WC0Dg-210126-14	-7.64053	xtree / GTDB	Species
618	Pseudomonas aeruginosa	WC0Dg-210126-14	-7.64053	xtree / GTDB	Species
619	Enterococcus faecalis	WC0Dg-210223-14	-7.50631	xtree / GTDB	Species
620	Staphylococcus aureus	WC0Dg-210223-14	-7.50631	xtree / GTDB	Species
621	Staphylococcus epidermidis	WC0Dg-210223-14	-7.50631	xtree / GTDB	Species
622	Vibrio alginolyticus	WC0Dg-210223-14	-7.50631	xtree / GTDB	Species
623	Escherichia coli	WC0Dg-210223-14	-7.50631	xtree / GTDB	Species
624	Pseudomonas aeruginosa	WC0Dg-210223-14	-7.50631	xtree / GTDB	Species
625	Enterococcus faecalis	WC0Dg-210309-14	-7.50342	xtree / GTDB	Species
626	Staphylococcus aureus	WC0Dg-210309-14	-7.50342	xtree / GTDB	Species
627	Staphylococcus epidermidis	WC0Dg-210309-14	-7.50342	xtree / GTDB	Species
628	Vibrio alginolyticus	WC0Dg-210309-14	-7.50342	xtree / GTDB	Species
629	Escherichia coli	WC0Dg-210309-14	-7.50342	xtree / GTDB	Species
630	Pseudomonas aeruginosa	WC0Dg-210309-14	-7.50342	xtree / GTDB	Species
631	Enterococcus faecalis	WC0Dg-210316-14	-7.56529	xtree / GTDB	Species
632	Staphylococcus aureus	WC0Dg-210316-14	-7.56529	xtree / GTDB	Species
633	Staphylococcus epidermidis	WC0Dg-210316-14	-7.56529	xtree / GTDB	Species
634	Vibrio alginolyticus	WC0Dg-210316-14	-7.56529	xtree / GTDB	Species
635	Escherichia coli	WC0Dg-210316-14	-7.56529	xtree / GTDB	Species
636	Pseudomonas aeruginosa	WC0Dg-210316-14	-7.56529	xtree / GTDB	Species
637	Enterococcus faecalis	WC0Dg-210323-14	-7.79508	xtree / GTDB	Species
638	Staphylococcus aureus	WC0Dg-210323-14	-7.79508	xtree / GTDB	Species
639	Staphylococcus epidermidis	WC0Dg-210323-14	-7.79508	xtree / GTDB	Species
640	Vibrio alginolyticus	WC0Dg-210323-14	-7.79508	xtree / GTDB	Species
641	Escherichia coli	WC0Dg-210323-14	-7.79508	xtree / GTDB	Species
642	Pseudomonas aeruginosa	WC0Dg-210323-14	-7.79508	xtree / GTDB	Species
643	Enterococcus faecalis	WC0Dg-210330-14	-7.55724	xtree / GTDB	Species
644	Staphylococcus aureus	WC0Dg-210330-14	-7.55724	xtree / GTDB	Species
645	Staphylococcus epidermidis	WC0Dg-210330-14	-7.55724	xtree / GTDB	Species
646	Vibrio alginolyticus	WC0Dg-210330-14	-7.55724	xtree / GTDB	Species
647	Escherichia coli	WC0Dg-210330-14	-7.55724	xtree / GTDB	Species
648	Pseudomonas aeruginosa	WC0Dg-210330-14	-7.55724	xtree / GTDB	Species
649	Enterococcus faecalis	WC0Dg-210406-14	-7.42394	xtree / GTDB	Species
650	Staphylococcus aureus	WC0Dg-210406-14	-7.42394	xtree / GTDB	Species
651	Staphylococcus epidermidis	WC0Dg-210406-14	-7.42394	xtree / GTDB	Species
652	Vibrio alginolyticus	WC0Dg-210406-14	-7.42394	xtree / GTDB	Species
653	Escherichia coli	WC0Dg-210406-14	-7.42394	xtree / GTDB	Species
654	Pseudomonas aeruginosa	WC0Dg-210406-14	-7.42394	xtree / GTDB	Species
655	Enterococcus faecalis	WC0Dg-210413-14	-7.44665	xtree / GTDB	Species
656	Staphylococcus aureus	WC0Dg-210413-14	-7.44665	xtree / GTDB	Species
657	Staphylococcus epidermidis	WC0Dg-210413-14	-7.44665	xtree / GTDB	Species
658	Vibrio alginolyticus	WC0Dg-210413-14	-7.44665	xtree / GTDB	Species
659	Escherichia coli	WC0Dg-210413-14	-7.44665	xtree / GTDB	Species
660	Pseudomonas aeruginosa	WC0Dg-210413-14	-7.44665	xtree / GTDB	Species
661	Enterococcus faecalis	WC0Dg-210420-14	-7.47008	xtree / GTDB	Species
662	Staphylococcus aureus	WC0Dg-210420-14	-7.47008	xtree / GTDB	Species
663	Staphylococcus epidermidis	WC0Dg-210420-14	-7.47008	xtree / GTDB	Species
664	Vibrio alginolyticus	WC0Dg-210420-14	-7.47008	xtree / GTDB	Species
665	Escherichia coli	WC0Dg-210420-14	-7.47008	xtree / GTDB	Species
666	Pseudomonas aeruginosa	WC0Dg-210420-14	-7.47008	xtree / GTDB	Species
667	Enterococcus faecalis	WC0Dg-210427-14	-7.48255	xtree / GTDB	Species
668	Staphylococcus aureus	WC0Dg-210427-14	-7.48255	xtree / GTDB	Species
669	Staphylococcus epidermidis	WC0Dg-210427-14	-7.48255	xtree / GTDB	Species
670	Vibrio alginolyticus	WC0Dg-210427-14	-7.48255	xtree / GTDB	Species
671	Escherichia coli	WC0Dg-210427-14	-7.48255	xtree / GTDB	Species
672	Pseudomonas aeruginosa	WC0Dg-210427-14	-7.48255	xtree / GTDB	Species
673	Enterococcus faecalis	WC0Dg-210504-14	-7.68243	xtree / GTDB	Species
674	Staphylococcus aureus	WC0Dg-210504-14	-7.68243	xtree / GTDB	Species
675	Staphylococcus epidermidis	WC0Dg-210504-14	-7.68243	xtree / GTDB	Species
676	Vibrio alginolyticus	WC0Dg-210504-14	-7.68243	xtree / GTDB	Species
677	Escherichia coli	WC0Dg-210504-14	-7.68243	xtree / GTDB	Species
678	Pseudomonas aeruginosa	WC0Dg-210504-14	-7.68243	xtree / GTDB	Species
679	Enterococcus faecalis	WC0Dg-210511-14	-7.41189	xtree / GTDB	Species
680	Staphylococcus aureus	WC0Dg-210511-14	-7.41189	xtree / GTDB	Species
681	Staphylococcus epidermidis	WC0Dg-210511-14	-7.41189	xtree / GTDB	Species
682	Vibrio alginolyticus	WC0Dg-210511-14	-7.41189	xtree / GTDB	Species
683	Escherichia coli	WC0Dg-210511-14	-3.63258	xtree / GTDB	Species
684	Pseudomonas aeruginosa	WC0Dg-210511-14	-7.41189	xtree / GTDB	Species
685	Enterococcus faecalis	WC0Dg-210518-14	-7.47504	xtree / GTDB	Species
686	Staphylococcus aureus	WC0Dg-210518-14	-7.47504	xtree / GTDB	Species
687	Staphylococcus epidermidis	WC0Dg-210518-14	-7.47504	xtree / GTDB	Species
688	Vibrio alginolyticus	WC0Dg-210518-14	-7.47504	xtree / GTDB	Species
689	Escherichia coli	WC0Dg-210518-14	-7.47504	xtree / GTDB	Species
690	Pseudomonas aeruginosa	WC0Dg-210518-14	-7.47504	xtree / GTDB	Species
691	Enterococcus faecalis	WC0Dg-210525-14	-7.42723	xtree / GTDB	Species
692	Staphylococcus aureus	WC0Dg-210525-14	-7.42723	xtree / GTDB	Species
693	Staphylococcus epidermidis	WC0Dg-210525-14	-7.42723	xtree / GTDB	Species
694	Vibrio alginolyticus	WC0Dg-210525-14	-7.42723	xtree / GTDB	Species
695	Escherichia coli	WC0Dg-210525-14	-7.42723	xtree / GTDB	Species
696	Pseudomonas aeruginosa	WC0Dg-210525-14	-7.42723	xtree / GTDB	Species
697	Enterococcus faecalis	WC0Dg-210601-14	-7.46532	xtree / GTDB	Species
698	Staphylococcus aureus	WC0Dg-210601-14	-7.46532	xtree / GTDB	Species
699	Staphylococcus epidermidis	WC0Dg-210601-14	-7.46532	xtree / GTDB	Species
700	Vibrio alginolyticus	WC0Dg-210601-14	-7.46532	xtree / GTDB	Species
701	Escherichia coli	WC0Dg-210601-14	-7.46532	xtree / GTDB	Species
702	Pseudomonas aeruginosa	WC0Dg-210601-14	-7.46532	xtree / GTDB	Species
703	Enterococcus faecalis	WC0Dg-210608-14	-7.56281	xtree / GTDB	Species
704	Staphylococcus aureus	WC0Dg-210608-14	-7.56281	xtree / GTDB	Species
705	Staphylococcus epidermidis	WC0Dg-210608-14	-7.56281	xtree / GTDB	Species
706	Vibrio alginolyticus	WC0Dg-210608-14	-7.56281	xtree / GTDB	Species
707	Escherichia coli	WC0Dg-210608-14	-7.56281	xtree / GTDB	Species
708	Pseudomonas aeruginosa	WC0Dg-210608-14	-7.56281	xtree / GTDB	Species
709	Enterococcus faecalis	WC0Dg-210615-14	-7.60361	xtree / GTDB	Species
710	Staphylococcus aureus	WC0Dg-210615-14	-7.60361	xtree / GTDB	Species
711	Staphylococcus epidermidis	WC0Dg-210615-14	-7.60361	xtree / GTDB	Species
712	Vibrio alginolyticus	WC0Dg-210615-14	-7.60361	xtree / GTDB	Species
713	Escherichia coli	WC0Dg-210615-14	-3.93392	xtree / GTDB	Species
714	Pseudomonas aeruginosa	WC0Dg-210615-14	-7.60361	xtree / GTDB	Species
715	Enterococcus faecalis	WC0Dg-210622-14	-7.59261	xtree / GTDB	Species
716	Staphylococcus aureus	WC0Dg-210622-14	-7.59261	xtree / GTDB	Species
717	Staphylococcus epidermidis	WC0Dg-210622-14	-7.59261	xtree / GTDB	Species
718	Vibrio alginolyticus	WC0Dg-210622-14	-7.59261	xtree / GTDB	Species
719	Escherichia coli	WC0Dg-210622-14	-7.59261	xtree / GTDB	Species
720	Pseudomonas aeruginosa	WC0Dg-210622-14	-7.59261	xtree / GTDB	Species
721	Enterococcus faecalis	WC0Dg-210629-14	-7.36073	xtree / GTDB	Species
722	Staphylococcus aureus	WC0Dg-210629-14	-7.36073	xtree / GTDB	Species
723	Staphylococcus epidermidis	WC0Dg-210629-14	-7.36073	xtree / GTDB	Species
724	Vibrio alginolyticus	WC0Dg-210629-14	-7.36073	xtree / GTDB	Species
725	Escherichia coli	WC0Dg-210629-14	-7.36073	xtree / GTDB	Species
726	Pseudomonas aeruginosa	WC0Dg-210629-14	-7.36073	xtree / GTDB	Species
727	Enterococcus faecalis	WC0Dg-210706-14	-7.36526	xtree / GTDB	Species
728	Staphylococcus aureus	WC0Dg-210706-14	-7.36526	xtree / GTDB	Species
729	Staphylococcus epidermidis	WC0Dg-210706-14	-7.36526	xtree / GTDB	Species
730	Vibrio alginolyticus	WC0Dg-210706-14	-7.36526	xtree / GTDB	Species
731	Escherichia coli	WC0Dg-210706-14	-7.36526	xtree / GTDB	Species
732	Pseudomonas aeruginosa	WC0Dg-210706-14	-7.36526	xtree / GTDB	Species
733	Enterococcus faecalis	WC0Dg-210720-14	-7.56081	xtree / GTDB	Species
734	Staphylococcus aureus	WC0Dg-210720-14	-7.56081	xtree / GTDB	Species
735	Staphylococcus epidermidis	WC0Dg-210720-14	-7.56081	xtree / GTDB	Species
736	Vibrio alginolyticus	WC0Dg-210720-14	-7.56081	xtree / GTDB	Species
737	Escherichia coli	WC0Dg-210720-14	-7.56081	xtree / GTDB	Species
738	Pseudomonas aeruginosa	WC0Dg-210720-14	-7.56081	xtree / GTDB	Species
739	Enterococcus faecalis	WC0Dg-210727-14	-7.42696	xtree / GTDB	Species
740	Staphylococcus aureus	WC0Dg-210727-14	-7.42696	xtree / GTDB	Species
741	Staphylococcus epidermidis	WC0Dg-210727-14	-7.42696	xtree / GTDB	Species
742	Vibrio alginolyticus	WC0Dg-210727-14	-7.42696	xtree / GTDB	Species
743	Escherichia coli	WC0Dg-210727-14	-7.42696	xtree / GTDB	Species
744	Pseudomonas aeruginosa	WC0Dg-210727-14	-7.42696	xtree / GTDB	Species
745	Enterococcus faecalis	WC0Dg-210803-14	-7.35009	xtree / GTDB	Species
746	Staphylococcus aureus	WC0Dg-210803-14	-7.35009	xtree / GTDB	Species
747	Staphylococcus epidermidis	WC0Dg-210803-14	-7.35009	xtree / GTDB	Species
748	Vibrio alginolyticus	WC0Dg-210803-14	-7.35009	xtree / GTDB	Species
749	Escherichia coli	WC0Dg-210803-14	-7.35009	xtree / GTDB	Species
750	Pseudomonas aeruginosa	WC0Dg-210803-14	-7.35009	xtree / GTDB	Species
751	Enterococcus faecalis	WC0Dg-210810	-7.59404	xtree / GTDB	Species
752	Staphylococcus aureus	WC0Dg-210810	-7.59404	xtree / GTDB	Species
753	Staphylococcus epidermidis	WC0Dg-210810	-7.59404	xtree / GTDB	Species
754	Vibrio alginolyticus	WC0Dg-210810	-7.59404	xtree / GTDB	Species
755	Escherichia coli	WC0Dg-210810	-7.59404	xtree / GTDB	Species
756	Pseudomonas aeruginosa	WC0Dg-210810	-7.59404	xtree / GTDB	Species
757	Enterococcus faecalis	WC0Dg-210824	-7.65311	xtree / GTDB	Species
758	Staphylococcus aureus	WC0Dg-210824	-7.65311	xtree / GTDB	Species
759	Staphylococcus epidermidis	WC0Dg-210824	-7.65311	xtree / GTDB	Species
760	Vibrio alginolyticus	WC0Dg-210824	-7.65311	xtree / GTDB	Species
761	Escherichia coli	WC0Dg-210824	-7.65311	xtree / GTDB	Species
762	Pseudomonas aeruginosa	WC0Dg-210824	-7.65311	xtree / GTDB	Species
763	Enterococcus faecalis	WC0Dg-210831	-7.46637	xtree / GTDB	Species
764	Staphylococcus aureus	WC0Dg-210831	-7.46637	xtree / GTDB	Species
765	Staphylococcus epidermidis	WC0Dg-210831	-7.46637	xtree / GTDB	Species
766	Vibrio alginolyticus	WC0Dg-210831	-7.46637	xtree / GTDB	Species
767	Escherichia coli	WC0Dg-210831	-7.46637	xtree / GTDB	Species
768	Pseudomonas aeruginosa	WC0Dg-210831	-7.46637	xtree / GTDB	Species
769	Enterococcus faecalis	WC0Dg-210907	-7.58569	xtree / GTDB	Species
770	Staphylococcus aureus	WC0Dg-210907	-7.58569	xtree / GTDB	Species
771	Staphylococcus epidermidis	WC0Dg-210907	-7.58569	xtree / GTDB	Species
772	Vibrio alginolyticus	WC0Dg-210907	-7.58569	xtree / GTDB	Species
773	Escherichia coli	WC0Dg-210907	-7.58569	xtree / GTDB	Species
774	Pseudomonas aeruginosa	WC0Dg-210907	-7.58569	xtree / GTDB	Species
775	Enterococcus faecalis	WC0Dg-210914	-7.59005	xtree / GTDB	Species
776	Staphylococcus aureus	WC0Dg-210914	-7.59005	xtree / GTDB	Species
777	Staphylococcus epidermidis	WC0Dg-210914	-7.59005	xtree / GTDB	Species
778	Vibrio alginolyticus	WC0Dg-210914	-7.59005	xtree / GTDB	Species
779	Escherichia coli	WC0Dg-210914	-7.59005	xtree / GTDB	Species
780	Pseudomonas aeruginosa	WC0Dg-210914	-7.59005	xtree / GTDB	Species
781	Enterococcus faecalis	WC0Dg-210921	-7.29152	xtree / GTDB	Species
782	Staphylococcus aureus	WC0Dg-210921	-7.29152	xtree / GTDB	Species
783	Staphylococcus epidermidis	WC0Dg-210921	-7.29152	xtree / GTDB	Species
784	Vibrio alginolyticus	WC0Dg-210921	-7.29152	xtree / GTDB	Species
785	Escherichia coli	WC0Dg-210921	-7.29152	xtree / GTDB	Species
786	Pseudomonas aeruginosa	WC0Dg-210921	-7.29152	xtree / GTDB	Species
787	Enterococcus faecalis	WC0Dg-210928	-7.30148	xtree / GTDB	Species
788	Staphylococcus aureus	WC0Dg-210928	-7.30148	xtree / GTDB	Species
789	Staphylococcus epidermidis	WC0Dg-210928	-7.30148	xtree / GTDB	Species
790	Vibrio alginolyticus	WC0Dg-210928	-7.30148	xtree / GTDB	Species
791	Escherichia coli	WC0Dg-210928	-7.30148	xtree / GTDB	Species
792	Pseudomonas aeruginosa	WC0Dg-210928	-7.30148	xtree / GTDB	Species
793	Enterococcus faecalis	WC0Dg-211012	-6.49312	xtree / GTDB	Species
794	Staphylococcus aureus	WC0Dg-211012	-6.49312	xtree / GTDB	Species
795	Staphylococcus epidermidis	WC0Dg-211012	-6.49312	xtree / GTDB	Species
796	Vibrio alginolyticus	WC0Dg-211012	-6.49312	xtree / GTDB	Species
797	Escherichia coli	WC0Dg-211012	-6.49312	xtree / GTDB	Species
798	Pseudomonas aeruginosa	WC0Dg-211012	-6.49312	xtree / GTDB	Species
799	Enterococcus faecalis	WC0Dg-211026	-7.11313	xtree / GTDB	Species
800	Staphylococcus aureus	WC0Dg-211026	-7.11313	xtree / GTDB	Species
801	Staphylococcus epidermidis	WC0Dg-211026	-7.11313	xtree / GTDB	Species
802	Vibrio alginolyticus	WC0Dg-211026	-7.11313	xtree / GTDB	Species
803	Escherichia coli	WC0Dg-211026	-7.11313	xtree / GTDB	Species
804	Pseudomonas aeruginosa	WC0Dg-211026	-7.11313	xtree / GTDB	Species
805	Enterococcus faecalis	WC0Dg-211102	-7.32659	xtree / GTDB	Species
806	Staphylococcus aureus	WC0Dg-211102	-7.32659	xtree / GTDB	Species
807	Staphylococcus epidermidis	WC0Dg-211102	-7.32659	xtree / GTDB	Species
808	Vibrio alginolyticus	WC0Dg-211102	-7.32659	xtree / GTDB	Species
809	Escherichia coli	WC0Dg-211102	-7.32659	xtree / GTDB	Species
810	Pseudomonas aeruginosa	WC0Dg-211102	-7.32659	xtree / GTDB	Species
811	Enterococcus faecalis	WC0Dg-211109	-6.72126	xtree / GTDB	Species
812	Staphylococcus aureus	WC0Dg-211109	-6.72126	xtree / GTDB	Species
813	Staphylococcus epidermidis	WC0Dg-211109	-6.72126	xtree / GTDB	Species
814	Vibrio alginolyticus	WC0Dg-211109	-6.72126	xtree / GTDB	Species
815	Escherichia coli	WC0Dg-211109	-6.72126	xtree / GTDB	Species
816	Pseudomonas aeruginosa	WC0Dg-211109	-6.72126	xtree / GTDB	Species
817	Enterococcus faecalis	WC0Dg-211116	-6.47626	xtree / GTDB	Species
818	Staphylococcus aureus	WC0Dg-211116	-6.47626	xtree / GTDB	Species
819	Staphylococcus epidermidis	WC0Dg-211116	-6.47626	xtree / GTDB	Species
820	Vibrio alginolyticus	WC0Dg-211116	-6.47626	xtree / GTDB	Species
821	Escherichia coli	WC0Dg-211116	-6.47626	xtree / GTDB	Species
822	Pseudomonas aeruginosa	WC0Dg-211116	-6.47626	xtree / GTDB	Species
823	Enterococcus faecalis	WC0Dg-211123	-6.91968	xtree / GTDB	Species
824	Staphylococcus aureus	WC0Dg-211123	-6.91968	xtree / GTDB	Species
825	Staphylococcus epidermidis	WC0Dg-211123	-6.91968	xtree / GTDB	Species
826	Vibrio alginolyticus	WC0Dg-211123	-6.91968	xtree / GTDB	Species
827	Escherichia coli	WC0Dg-211123	-6.91968	xtree / GTDB	Species
828	Pseudomonas aeruginosa	WC0Dg-211123	-6.91968	xtree / GTDB	Species
829	Enterococcus faecalis	WC0Dg-211130	-6.98211	xtree / GTDB	Species
830	Staphylococcus aureus	WC0Dg-211130	-6.98211	xtree / GTDB	Species
831	Staphylococcus epidermidis	WC0Dg-211130	-6.98211	xtree / GTDB	Species
832	Vibrio alginolyticus	WC0Dg-211130	-6.98211	xtree / GTDB	Species
833	Escherichia coli	WC0Dg-211130	-6.98211	xtree / GTDB	Species
834	Pseudomonas aeruginosa	WC0Dg-211130	-6.98211	xtree / GTDB	Species
835	Enterococcus faecalis	WC0Dg-211207	-5.81356	xtree / GTDB	Species
836	Staphylococcus aureus	WC0Dg-211207	-5.81356	xtree / GTDB	Species
837	Staphylococcus epidermidis	WC0Dg-211207	-5.81356	xtree / GTDB	Species
838	Vibrio alginolyticus	WC0Dg-211207	-5.81356	xtree / GTDB	Species
839	Escherichia coli	WC0Dg-211207	-5.81356	xtree / GTDB	Species
840	Pseudomonas aeruginosa	WC0Dg-211207	-5.81356	xtree / GTDB	Species
841	Enterococcus faecalis	WC0Dg-211214	-7.42879	xtree / GTDB	Species
842	Staphylococcus aureus	WC0Dg-211214	-7.42879	xtree / GTDB	Species
843	Staphylococcus epidermidis	WC0Dg-211214	-7.42879	xtree / GTDB	Species
844	Vibrio alginolyticus	WC0Dg-211214	-7.42879	xtree / GTDB	Species
845	Escherichia coli	WC0Dg-211214	-7.42879	xtree / GTDB	Species
846	Pseudomonas aeruginosa	WC0Dg-211214	-7.42879	xtree / GTDB	Species
847	Enterococcus faecalis	WC0Dg-211221	-7.40821	xtree / GTDB	Species
848	Staphylococcus aureus	WC0Dg-211221	-7.40821	xtree / GTDB	Species
849	Staphylococcus epidermidis	WC0Dg-211221	-7.40821	xtree / GTDB	Species
850	Vibrio alginolyticus	WC0Dg-211221	-7.40821	xtree / GTDB	Species
851	Escherichia coli	WC0Dg-211221	-7.40821	xtree / GTDB	Species
852	Pseudomonas aeruginosa	WC0Dg-211221	-7.40821	xtree / GTDB	Species
853	Enterococcus faecalis	WC0Dg-211228	-7.33796	xtree / GTDB	Species
854	Staphylococcus aureus	WC0Dg-211228	-7.33796	xtree / GTDB	Species
855	Staphylococcus epidermidis	WC0Dg-211228	-7.33796	xtree / GTDB	Species
856	Vibrio alginolyticus	WC0Dg-211228	-7.33796	xtree / GTDB	Species
857	Escherichia coli	WC0Dg-211228	-7.33796	xtree / GTDB	Species
858	Pseudomonas aeruginosa	WC0Dg-211228	-7.33796	xtree / GTDB	Species
859	Enterococcus faecalis	WC0Dg-220105	-7.48636	xtree / GTDB	Species
860	Staphylococcus aureus	WC0Dg-220105	-7.48636	xtree / GTDB	Species
861	Staphylococcus epidermidis	WC0Dg-220105	-7.48636	xtree / GTDB	Species
862	Vibrio alginolyticus	WC0Dg-220105	-7.48636	xtree / GTDB	Species
863	Escherichia coli	WC0Dg-220105	-7.48636	xtree / GTDB	Species
864	Pseudomonas aeruginosa	WC0Dg-220105	-7.48636	xtree / GTDB	Species
865	Enterococcus faecalis	WC0Dg-220105-34	-7.22399	xtree / GTDB	Species
866	Staphylococcus aureus	WC0Dg-220105-34	-7.22399	xtree / GTDB	Species
867	Staphylococcus epidermidis	WC0Dg-220105-34	-7.22399	xtree / GTDB	Species
868	Vibrio alginolyticus	WC0Dg-220105-34	-7.22399	xtree / GTDB	Species
869	Escherichia coli	WC0Dg-220105-34	-7.22399	xtree / GTDB	Species
870	Pseudomonas aeruginosa	WC0Dg-220105-34	-7.22399	xtree / GTDB	Species
871	Enterococcus faecalis	WC0Dg-220112	-7.36099	xtree / GTDB	Species
872	Staphylococcus aureus	WC0Dg-220112	-7.36099	xtree / GTDB	Species
873	Staphylococcus epidermidis	WC0Dg-220112	-7.36099	xtree / GTDB	Species
874	Vibrio alginolyticus	WC0Dg-220112	-7.36099	xtree / GTDB	Species
875	Escherichia coli	WC0Dg-220112	-7.36099	xtree / GTDB	Species
876	Pseudomonas aeruginosa	WC0Dg-220112	-7.36099	xtree / GTDB	Species
877	Enterococcus faecalis	WC0Dg-220112-34	-7.16764	xtree / GTDB	Species
878	Staphylococcus aureus	WC0Dg-220112-34	-7.16764	xtree / GTDB	Species
879	Staphylococcus epidermidis	WC0Dg-220112-34	-7.16764	xtree / GTDB	Species
880	Vibrio alginolyticus	WC0Dg-220112-34	-7.16764	xtree / GTDB	Species
881	Escherichia coli	WC0Dg-220112-34	-7.16764	xtree / GTDB	Species
882	Pseudomonas aeruginosa	WC0Dg-220112-34	-7.16764	xtree / GTDB	Species
883	Enterococcus faecalis	WC0Dg-220119	-7.24457	xtree / GTDB	Species
884	Staphylococcus aureus	WC0Dg-220119	-7.24457	xtree / GTDB	Species
885	Staphylococcus epidermidis	WC0Dg-220119	-7.24457	xtree / GTDB	Species
886	Vibrio alginolyticus	WC0Dg-220119	-7.24457	xtree / GTDB	Species
887	Escherichia coli	WC0Dg-220119	-7.24457	xtree / GTDB	Species
888	Pseudomonas aeruginosa	WC0Dg-220119	-7.24457	xtree / GTDB	Species
889	Enterococcus faecalis	WC0Dg-220119-34	-6.79297	xtree / GTDB	Species
890	Staphylococcus aureus	WC0Dg-220119-34	-6.79297	xtree / GTDB	Species
891	Staphylococcus epidermidis	WC0Dg-220119-34	-6.79297	xtree / GTDB	Species
892	Vibrio alginolyticus	WC0Dg-220119-34	-6.79297	xtree / GTDB	Species
893	Escherichia coli	WC0Dg-220119-34	-6.79297	xtree / GTDB	Species
894	Pseudomonas aeruginosa	WC0Dg-220119-34	-6.79297	xtree / GTDB	Species
895	Enterococcus faecalis	WC0Dg-220126	-7.49589	xtree / GTDB	Species
896	Staphylococcus aureus	WC0Dg-220126	-7.49589	xtree / GTDB	Species
897	Staphylococcus epidermidis	WC0Dg-220126	-7.49589	xtree / GTDB	Species
898	Vibrio alginolyticus	WC0Dg-220126	-7.49589	xtree / GTDB	Species
899	Escherichia coli	WC0Dg-220126	-7.49589	xtree / GTDB	Species
900	Pseudomonas aeruginosa	WC0Dg-220126	-7.49589	xtree / GTDB	Species
901	Enterococcus faecalis	WC0Dg-220126-34	-6.87034	xtree / GTDB	Species
902	Staphylococcus aureus	WC0Dg-220126-34	-6.87034	xtree / GTDB	Species
903	Staphylococcus epidermidis	WC0Dg-220126-34	-6.87034	xtree / GTDB	Species
904	Vibrio alginolyticus	WC0Dg-220126-34	-6.87034	xtree / GTDB	Species
905	Escherichia coli	WC0Dg-220126-34	-6.87034	xtree / GTDB	Species
906	Pseudomonas aeruginosa	WC0Dg-220126-34	-6.87034	xtree / GTDB	Species
907	Enterococcus faecalis	WC0Dg-220202	-7.43091	xtree / GTDB	Species
908	Staphylococcus aureus	WC0Dg-220202	-7.43091	xtree / GTDB	Species
909	Staphylococcus epidermidis	WC0Dg-220202	-7.43091	xtree / GTDB	Species
910	Vibrio alginolyticus	WC0Dg-220202	-7.43091	xtree / GTDB	Species
911	Escherichia coli	WC0Dg-220202	-7.43091	xtree / GTDB	Species
912	Pseudomonas aeruginosa	WC0Dg-220202	-7.43091	xtree / GTDB	Species
913	Enterococcus faecalis	WC0Dg-220209	-7.46272	xtree / GTDB	Species
914	Staphylococcus aureus	WC0Dg-220209	-7.46272	xtree / GTDB	Species
915	Staphylococcus epidermidis	WC0Dg-220209	-7.46272	xtree / GTDB	Species
916	Vibrio alginolyticus	WC0Dg-220209	-7.46272	xtree / GTDB	Species
917	Escherichia coli	WC0Dg-220209	-7.46272	xtree / GTDB	Species
918	Pseudomonas aeruginosa	WC0Dg-220209	-7.46272	xtree / GTDB	Species
919	Enterococcus faecalis	WC0Dg-220216	-7.46194	xtree / GTDB	Species
920	Staphylococcus aureus	WC0Dg-220216	-7.46194	xtree / GTDB	Species
921	Staphylococcus epidermidis	WC0Dg-220216	-7.46194	xtree / GTDB	Species
922	Vibrio alginolyticus	WC0Dg-220216	-7.46194	xtree / GTDB	Species
923	Escherichia coli	WC0Dg-220216	-7.46194	xtree / GTDB	Species
924	Pseudomonas aeruginosa	WC0Dg-220216	-7.46194	xtree / GTDB	Species
925	Enterococcus faecalis	WC0Dg-220223	-7.4457	xtree / GTDB	Species
926	Staphylococcus aureus	WC0Dg-220223	-7.4457	xtree / GTDB	Species
927	Staphylococcus epidermidis	WC0Dg-220223	-7.4457	xtree / GTDB	Species
928	Vibrio alginolyticus	WC0Dg-220223	-7.4457	xtree / GTDB	Species
929	Escherichia coli	WC0Dg-220223	-7.4457	xtree / GTDB	Species
930	Pseudomonas aeruginosa	WC0Dg-220223	-7.4457	xtree / GTDB	Species
931	Enterococcus faecalis	WC0Dg-220302	-7.45878	xtree / GTDB	Species
932	Staphylococcus aureus	WC0Dg-220302	-7.45878	xtree / GTDB	Species
933	Staphylococcus epidermidis	WC0Dg-220302	-7.45878	xtree / GTDB	Species
934	Vibrio alginolyticus	WC0Dg-220302	-7.45878	xtree / GTDB	Species
935	Escherichia coli	WC0Dg-220302	-7.45878	xtree / GTDB	Species
936	Pseudomonas aeruginosa	WC0Dg-220302	-7.45878	xtree / GTDB	Species
937	Enterococcus faecalis	WC0Dg-220309	-7.38297	xtree / GTDB	Species
938	Staphylococcus aureus	WC0Dg-220309	-7.38297	xtree / GTDB	Species
939	Staphylococcus epidermidis	WC0Dg-220309	-7.38297	xtree / GTDB	Species
940	Vibrio alginolyticus	WC0Dg-220309	-7.38297	xtree / GTDB	Species
941	Escherichia coli	WC0Dg-220309	-7.38297	xtree / GTDB	Species
942	Pseudomonas aeruginosa	WC0Dg-220309	-7.38297	xtree / GTDB	Species
943	Enterococcus faecalis	WC0Dg-220316	-7.25073	xtree / GTDB	Species
944	Staphylococcus aureus	WC0Dg-220316	-7.25073	xtree / GTDB	Species
945	Staphylococcus epidermidis	WC0Dg-220316	-7.25073	xtree / GTDB	Species
946	Vibrio alginolyticus	WC0Dg-220316	-7.25073	xtree / GTDB	Species
947	Escherichia coli	WC0Dg-220316	-7.25073	xtree / GTDB	Species
948	Pseudomonas aeruginosa	WC0Dg-220316	-7.25073	xtree / GTDB	Species
949	Enterococcus faecalis	WC0Dg-220323	-7.31211	xtree / GTDB	Species
950	Staphylococcus aureus	WC0Dg-220323	-7.31211	xtree / GTDB	Species
951	Staphylococcus epidermidis	WC0Dg-220323	-7.31211	xtree / GTDB	Species
952	Vibrio alginolyticus	WC0Dg-220323	-7.31211	xtree / GTDB	Species
953	Escherichia coli	WC0Dg-220323	-7.31211	xtree / GTDB	Species
954	Pseudomonas aeruginosa	WC0Dg-220323	-7.31211	xtree / GTDB	Species
955	Enterococcus faecalis	WC0Dg-220330	-7.43265	xtree / GTDB	Species
956	Staphylococcus aureus	WC0Dg-220330	-7.43265	xtree / GTDB	Species
957	Staphylococcus epidermidis	WC0Dg-220330	-7.43265	xtree / GTDB	Species
958	Vibrio alginolyticus	WC0Dg-220330	-7.43265	xtree / GTDB	Species
959	Escherichia coli	WC0Dg-220330	-7.43265	xtree / GTDB	Species
960	Pseudomonas aeruginosa	WC0Dg-220330	-7.43265	xtree / GTDB	Species
961	Enterococcus faecalis	WC0Dg-220406	-7.0017	xtree / GTDB	Species
962	Staphylococcus aureus	WC0Dg-220406	-7.0017	xtree / GTDB	Species
963	Staphylococcus epidermidis	WC0Dg-220406	-7.0017	xtree / GTDB	Species
964	Vibrio alginolyticus	WC0Dg-220406	-7.0017	xtree / GTDB	Species
965	Escherichia coli	WC0Dg-220406	-7.0017	xtree / GTDB	Species
966	Pseudomonas aeruginosa	WC0Dg-220406	-7.0017	xtree / GTDB	Species
967	Enterococcus faecalis	WCDc-210302-14	-7.44675	xtree / GTDB	Species
968	Staphylococcus aureus	WCDc-210302-14	-7.44675	xtree / GTDB	Species
969	Staphylococcus epidermidis	WCDc-210302-14	-7.44675	xtree / GTDB	Species
970	Vibrio alginolyticus	WCDc-210302-14	-7.44675	xtree / GTDB	Species
971	Escherichia coli	WCDc-210302-14	-7.44675	xtree / GTDB	Species
972	Pseudomonas aeruginosa	WCDc-210302-14	-7.44675	xtree / GTDB	Species
973	Enterococcus faecalis	WCDg-210302-14	-7.51008	xtree / GTDB	Species
974	Staphylococcus aureus	WCDg-210302-14	-7.51008	xtree / GTDB	Species
975	Staphylococcus epidermidis	WCDg-210302-14	-7.51008	xtree / GTDB	Species
976	Vibrio alginolyticus	WCDg-210302-14	-7.51008	xtree / GTDB	Species
977	Escherichia coli	WCDg-210302-14	-7.51008	xtree / GTDB	Species
978	Pseudomonas aeruginosa	WCDg-210302-14	-7.51008	xtree / GTDB	Species
979	Enterococcus faecalis	WG01-201021-05	-7.4122	xtree / GTDB	Species
980	Staphylococcus aureus	WG01-201021-05	-7.4122	xtree / GTDB	Species
981	Staphylococcus epidermidis	WG01-201021-05	-7.4122	xtree / GTDB	Species
982	Vibrio alginolyticus	WG01-201021-05	-7.4122	xtree / GTDB	Species
983	Escherichia coli	WG01-201021-05	-7.4122	xtree / GTDB	Species
984	Pseudomonas aeruginosa	WG01-201021-05	-7.4122	xtree / GTDB	Species
985	Enterococcus faecalis	WG01-201125-14	-7.73715	xtree / GTDB	Species
986	Staphylococcus aureus	WG01-201125-14	-7.73715	xtree / GTDB	Species
987	Staphylococcus epidermidis	WG01-201125-14	-7.73715	xtree / GTDB	Species
988	Vibrio alginolyticus	WG01-201125-14	-7.73715	xtree / GTDB	Species
989	Escherichia coli	WG01-201125-14	-7.73715	xtree / GTDB	Species
990	Pseudomonas aeruginosa	WG01-201125-14	-7.73715	xtree / GTDB	Species
991	Enterococcus faecalis	WG01-201202-14	-7.60734	xtree / GTDB	Species
992	Staphylococcus aureus	WG01-201202-14	-7.60734	xtree / GTDB	Species
993	Staphylococcus epidermidis	WG01-201202-14	-7.60734	xtree / GTDB	Species
994	Vibrio alginolyticus	WG01-201202-14	-7.60734	xtree / GTDB	Species
995	Escherichia coli	WG01-201202-14	-7.60734	xtree / GTDB	Species
996	Pseudomonas aeruginosa	WG01-201202-14	-7.60734	xtree / GTDB	Species
997	Enterococcus faecalis	WG01-201209-14	-7.53201	xtree / GTDB	Species
998	Staphylococcus aureus	WG01-201209-14	-7.53201	xtree / GTDB	Species
999	Staphylococcus epidermidis	WG01-201209-14	-7.53201	xtree / GTDB	Species
1000	Vibrio alginolyticus	WG01-201209-14	-7.53201	xtree / GTDB	Species
1001	Escherichia coli	WG01-201209-14	-7.53201	xtree / GTDB	Species
1002	Pseudomonas aeruginosa	WG01-201209-14	-7.53201	xtree / GTDB	Species
1003	Enterococcus faecalis	WG01-201216-14	-7.46514	xtree / GTDB	Species
1004	Staphylococcus aureus	WG01-201216-14	-7.46514	xtree / GTDB	Species
1005	Staphylococcus epidermidis	WG01-201216-14	-7.46514	xtree / GTDB	Species
1006	Vibrio alginolyticus	WG01-201216-14	-7.46514	xtree / GTDB	Species
1007	Escherichia coli	WG01-201216-14	-7.46514	xtree / GTDB	Species
1008	Pseudomonas aeruginosa	WG01-201216-14	-7.46514	xtree / GTDB	Species
1009	Enterococcus faecalis	WG01-20200930-05	-7.46471	xtree / GTDB	Species
1010	Staphylococcus aureus	WG01-20200930-05	-7.46471	xtree / GTDB	Species
1011	Staphylococcus epidermidis	WG01-20200930-05	-7.46471	xtree / GTDB	Species
1012	Vibrio alginolyticus	WG01-20200930-05	-7.46471	xtree / GTDB	Species
1013	Escherichia coli	WG01-20200930-05	-3.74621	xtree / GTDB	Species
1014	Pseudomonas aeruginosa	WG01-20200930-05	-7.46471	xtree / GTDB	Species
1015	Enterococcus faecalis	WG01-20200930-14	-7.62229	xtree / GTDB	Species
1016	Staphylococcus aureus	WG01-20200930-14	-7.62229	xtree / GTDB	Species
1017	Staphylococcus epidermidis	WG01-20200930-14	-7.62229	xtree / GTDB	Species
1018	Vibrio alginolyticus	WG01-20200930-14	-7.62229	xtree / GTDB	Species
1019	Escherichia coli	WG01-20200930-14	-7.62229	xtree / GTDB	Species
1020	Pseudomonas aeruginosa	WG01-20200930-14	-7.62229	xtree / GTDB	Species
1021	Enterococcus faecalis	WG01-20201007-05	-7.34302	xtree / GTDB	Species
1022	Staphylococcus aureus	WG01-20201007-05	-7.34302	xtree / GTDB	Species
1023	Staphylococcus epidermidis	WG01-20201007-05	-7.34302	xtree / GTDB	Species
1024	Vibrio alginolyticus	WG01-20201007-05	-7.34302	xtree / GTDB	Species
1025	Escherichia coli	WG01-20201007-05	-4.05121	xtree / GTDB	Species
1026	Pseudomonas aeruginosa	WG01-20201007-05	-7.34302	xtree / GTDB	Species
1027	Enterococcus faecalis	WG01-20201007-14	-7.66	xtree / GTDB	Species
1028	Staphylococcus aureus	WG01-20201007-14	-7.66	xtree / GTDB	Species
1029	Staphylococcus epidermidis	WG01-20201007-14	-7.66	xtree / GTDB	Species
1030	Vibrio alginolyticus	WG01-20201007-14	-7.66	xtree / GTDB	Species
1031	Escherichia coli	WG01-20201007-14	-7.66	xtree / GTDB	Species
1032	Pseudomonas aeruginosa	WG01-20201007-14	-7.66	xtree / GTDB	Species
1033	Enterococcus faecalis	WG01-210105-14	-7.715	xtree / GTDB	Species
1034	Staphylococcus aureus	WG01-210105-14	-7.715	xtree / GTDB	Species
1035	Staphylococcus epidermidis	WG01-210105-14	-7.715	xtree / GTDB	Species
1036	Vibrio alginolyticus	WG01-210105-14	-7.715	xtree / GTDB	Species
1037	Escherichia coli	WG01-210105-14	-3.51904	xtree / GTDB	Species
1038	Pseudomonas aeruginosa	WG01-210105-14	-7.715	xtree / GTDB	Species
1039	Enterococcus faecalis	WG01-210112-14	-7.62508	xtree / GTDB	Species
1040	Staphylococcus aureus	WG01-210112-14	-7.62508	xtree / GTDB	Species
1041	Staphylococcus epidermidis	WG01-210112-14	-7.62508	xtree / GTDB	Species
1042	Vibrio alginolyticus	WG01-210112-14	-7.62508	xtree / GTDB	Species
1043	Escherichia coli	WG01-210112-14	-7.62508	xtree / GTDB	Species
1044	Pseudomonas aeruginosa	WG01-210112-14	-7.62508	xtree / GTDB	Species
1045	Enterococcus faecalis	WG01-210119-14	-7.56711	xtree / GTDB	Species
1046	Staphylococcus aureus	WG01-210119-14	-7.56711	xtree / GTDB	Species
1047	Staphylococcus epidermidis	WG01-210119-14	-7.56711	xtree / GTDB	Species
1048	Vibrio alginolyticus	WG01-210119-14	-7.56711	xtree / GTDB	Species
1049	Escherichia coli	WG01-210119-14	-7.56711	xtree / GTDB	Species
1050	Pseudomonas aeruginosa	WG01-210119-14	-7.56711	xtree / GTDB	Species
1051	Enterococcus faecalis	WG01-210126-14	-7.50511	xtree / GTDB	Species
1052	Staphylococcus aureus	WG01-210126-14	-7.50511	xtree / GTDB	Species
1053	Staphylococcus epidermidis	WG01-210126-14	-7.50511	xtree / GTDB	Species
1054	Vibrio alginolyticus	WG01-210126-14	-7.50511	xtree / GTDB	Species
1055	Escherichia coli	WG01-210126-14	-7.50511	xtree / GTDB	Species
1056	Pseudomonas aeruginosa	WG01-210126-14	-7.50511	xtree / GTDB	Species
1057	Enterococcus faecalis	WG01-210209-14	-7.28585	xtree / GTDB	Species
1058	Staphylococcus aureus	WG01-210209-14	-7.28585	xtree / GTDB	Species
1059	Staphylococcus epidermidis	WG01-210209-14	-7.28585	xtree / GTDB	Species
1060	Vibrio alginolyticus	WG01-210209-14	-7.28585	xtree / GTDB	Species
1061	Escherichia coli	WG01-210209-14	-7.28585	xtree / GTDB	Species
1062	Pseudomonas aeruginosa	WG01-210209-14	-7.28585	xtree / GTDB	Species
1063	Enterococcus faecalis	WG01-210223-14	-7.20773	xtree / GTDB	Species
1064	Staphylococcus aureus	WG01-210223-14	-7.20773	xtree / GTDB	Species
1065	Staphylococcus epidermidis	WG01-210223-14	-7.20773	xtree / GTDB	Species
1066	Vibrio alginolyticus	WG01-210223-14	-7.20773	xtree / GTDB	Species
1067	Escherichia coli	WG01-210223-14	-3.29233	xtree / GTDB	Species
1068	Pseudomonas aeruginosa	WG01-210223-14	-7.20773	xtree / GTDB	Species
1069	Enterococcus faecalis	WG01-210302-14	-7.49303	xtree / GTDB	Species
1070	Staphylococcus aureus	WG01-210302-14	-7.49303	xtree / GTDB	Species
1071	Staphylococcus epidermidis	WG01-210302-14	-7.49303	xtree / GTDB	Species
1072	Vibrio alginolyticus	WG01-210302-14	-7.49303	xtree / GTDB	Species
1073	Escherichia coli	WG01-210302-14	-7.49303	xtree / GTDB	Species
1074	Pseudomonas aeruginosa	WG01-210302-14	-7.49303	xtree / GTDB	Species
1075	Enterococcus faecalis	WG01-210309-14	-7.53298	xtree / GTDB	Species
1076	Staphylococcus aureus	WG01-210309-14	-7.53298	xtree / GTDB	Species
1077	Staphylococcus epidermidis	WG01-210309-14	-7.53298	xtree / GTDB	Species
1078	Vibrio alginolyticus	WG01-210309-14	-7.53298	xtree / GTDB	Species
1079	Escherichia coli	WG01-210309-14	-7.53298	xtree / GTDB	Species
1080	Pseudomonas aeruginosa	WG01-210309-14	-7.53298	xtree / GTDB	Species
1081	Enterococcus faecalis	WG01-210316-14	-7.48173	xtree / GTDB	Species
1082	Staphylococcus aureus	WG01-210316-14	-7.48173	xtree / GTDB	Species
1083	Staphylococcus epidermidis	WG01-210316-14	-7.48173	xtree / GTDB	Species
1084	Vibrio alginolyticus	WG01-210316-14	-7.48173	xtree / GTDB	Species
1085	Escherichia coli	WG01-210316-14	-3.7337	xtree / GTDB	Species
1086	Pseudomonas aeruginosa	WG01-210316-14	-7.48173	xtree / GTDB	Species
1087	Enterococcus faecalis	WG01-210323-14	-7.369	xtree / GTDB	Species
1088	Staphylococcus aureus	WG01-210323-14	-7.369	xtree / GTDB	Species
1089	Staphylococcus epidermidis	WG01-210323-14	-7.369	xtree / GTDB	Species
1090	Vibrio alginolyticus	WG01-210323-14	-7.369	xtree / GTDB	Species
1091	Escherichia coli	WG01-210323-14	-3.28751	xtree / GTDB	Species
1092	Pseudomonas aeruginosa	WG01-210323-14	-7.369	xtree / GTDB	Species
1093	Enterococcus faecalis	WG01-210330-14	-7.48119	xtree / GTDB	Species
1094	Staphylococcus aureus	WG01-210330-14	-7.48119	xtree / GTDB	Species
1095	Staphylococcus epidermidis	WG01-210330-14	-7.48119	xtree / GTDB	Species
1096	Vibrio alginolyticus	WG01-210330-14	-7.48119	xtree / GTDB	Species
1097	Escherichia coli	WG01-210330-14	-3.4655	xtree / GTDB	Species
1098	Pseudomonas aeruginosa	WG01-210330-14	-7.48119	xtree / GTDB	Species
1099	Enterococcus faecalis	WG01-210406-14	-7.76445	xtree / GTDB	Species
1100	Staphylococcus aureus	WG01-210406-14	-7.76445	xtree / GTDB	Species
1101	Staphylococcus epidermidis	WG01-210406-14	-7.76445	xtree / GTDB	Species
1102	Vibrio alginolyticus	WG01-210406-14	-7.76445	xtree / GTDB	Species
1103	Escherichia coli	WG01-210406-14	-3.24641	xtree / GTDB	Species
1104	Pseudomonas aeruginosa	WG01-210406-14	-7.76445	xtree / GTDB	Species
1105	Enterococcus faecalis	WG01-210413-14	-7.50919	xtree / GTDB	Species
1106	Staphylococcus aureus	WG01-210413-14	-7.50919	xtree / GTDB	Species
1107	Staphylococcus epidermidis	WG01-210413-14	-7.50919	xtree / GTDB	Species
1108	Vibrio alginolyticus	WG01-210413-14	-7.50919	xtree / GTDB	Species
1109	Escherichia coli	WG01-210413-14	-3.47376	xtree / GTDB	Species
1110	Pseudomonas aeruginosa	WG01-210413-14	-7.50919	xtree / GTDB	Species
1111	Enterococcus faecalis	WG01-210420-14	-7.42066	xtree / GTDB	Species
1112	Staphylococcus aureus	WG01-210420-14	-7.42066	xtree / GTDB	Species
1113	Staphylococcus epidermidis	WG01-210420-14	-7.42066	xtree / GTDB	Species
1114	Vibrio alginolyticus	WG01-210420-14	-7.42066	xtree / GTDB	Species
1115	Escherichia coli	WG01-210420-14	-3.85505	xtree / GTDB	Species
1116	Pseudomonas aeruginosa	WG01-210420-14	-7.42066	xtree / GTDB	Species
1117	Enterococcus faecalis	WG01-210427-14	-7.58412	xtree / GTDB	Species
1118	Staphylococcus aureus	WG01-210427-14	-7.58412	xtree / GTDB	Species
1119	Staphylococcus epidermidis	WG01-210427-14	-7.58412	xtree / GTDB	Species
1120	Vibrio alginolyticus	WG01-210427-14	-7.58412	xtree / GTDB	Species
1121	Escherichia coli	WG01-210427-14	-7.58412	xtree / GTDB	Species
1122	Pseudomonas aeruginosa	WG01-210427-14	-7.58412	xtree / GTDB	Species
1123	Enterococcus faecalis	WG01-210504-14	-7.49599	xtree / GTDB	Species
1124	Staphylococcus aureus	WG01-210504-14	-7.49599	xtree / GTDB	Species
1125	Staphylococcus epidermidis	WG01-210504-14	-7.49599	xtree / GTDB	Species
1126	Vibrio alginolyticus	WG01-210504-14	-7.49599	xtree / GTDB	Species
1127	Escherichia coli	WG01-210504-14	-7.49599	xtree / GTDB	Species
1128	Pseudomonas aeruginosa	WG01-210504-14	-7.49599	xtree / GTDB	Species
1129	Enterococcus faecalis	WG01-210511-14	-7.32455	xtree / GTDB	Species
1130	Staphylococcus aureus	WG01-210511-14	-7.32455	xtree / GTDB	Species
1131	Staphylococcus epidermidis	WG01-210511-14	-7.32455	xtree / GTDB	Species
1132	Vibrio alginolyticus	WG01-210511-14	-7.32455	xtree / GTDB	Species
1133	Escherichia coli	WG01-210511-14	-7.32455	xtree / GTDB	Species
1134	Pseudomonas aeruginosa	WG01-210511-14	-7.32455	xtree / GTDB	Species
1135	Enterococcus faecalis	WG01-210518-14	-7.55169	xtree / GTDB	Species
1136	Staphylococcus aureus	WG01-210518-14	-7.55169	xtree / GTDB	Species
1137	Staphylococcus epidermidis	WG01-210518-14	-7.55169	xtree / GTDB	Species
1138	Vibrio alginolyticus	WG01-210518-14	-7.55169	xtree / GTDB	Species
1139	Escherichia coli	WG01-210518-14	-7.55169	xtree / GTDB	Species
1140	Pseudomonas aeruginosa	WG01-210518-14	-7.55169	xtree / GTDB	Species
1141	Enterococcus faecalis	WG01-210525-14	-7.53649	xtree / GTDB	Species
1142	Staphylococcus aureus	WG01-210525-14	-7.53649	xtree / GTDB	Species
1143	Staphylococcus epidermidis	WG01-210525-14	-7.53649	xtree / GTDB	Species
1144	Vibrio alginolyticus	WG01-210525-14	-7.53649	xtree / GTDB	Species
1145	Escherichia coli	WG01-210525-14	-7.53649	xtree / GTDB	Species
1146	Pseudomonas aeruginosa	WG01-210525-14	-7.53649	xtree / GTDB	Species
1147	Enterococcus faecalis	WG01-210601-14	-7.72799	xtree / GTDB	Species
1148	Staphylococcus aureus	WG01-210601-14	-7.72799	xtree / GTDB	Species
1149	Staphylococcus epidermidis	WG01-210601-14	-7.72799	xtree / GTDB	Species
1150	Vibrio alginolyticus	WG01-210601-14	-7.72799	xtree / GTDB	Species
1151	Escherichia coli	WG01-210601-14	-7.72799	xtree / GTDB	Species
1152	Pseudomonas aeruginosa	WG01-210601-14	-7.72799	xtree / GTDB	Species
1153	Enterococcus faecalis	WG01-210608-14	-7.49708	xtree / GTDB	Species
1154	Staphylococcus aureus	WG01-210608-14	-7.49708	xtree / GTDB	Species
1155	Staphylococcus epidermidis	WG01-210608-14	-7.49708	xtree / GTDB	Species
1156	Vibrio alginolyticus	WG01-210608-14	-7.49708	xtree / GTDB	Species
1157	Escherichia coli	WG01-210608-14	-7.49708	xtree / GTDB	Species
1158	Pseudomonas aeruginosa	WG01-210608-14	-7.49708	xtree / GTDB	Species
1159	Enterococcus faecalis	WG01-210615-14	-7.45521	xtree / GTDB	Species
1160	Staphylococcus aureus	WG01-210615-14	-7.45521	xtree / GTDB	Species
1161	Staphylococcus epidermidis	WG01-210615-14	-7.45521	xtree / GTDB	Species
1162	Vibrio alginolyticus	WG01-210615-14	-7.45521	xtree / GTDB	Species
1163	Escherichia coli	WG01-210615-14	-7.45521	xtree / GTDB	Species
1164	Pseudomonas aeruginosa	WG01-210615-14	-7.45521	xtree / GTDB	Species
1165	Enterococcus faecalis	WG01-210622-14	-7.56277	xtree / GTDB	Species
1166	Staphylococcus aureus	WG01-210622-14	-7.56277	xtree / GTDB	Species
1167	Staphylococcus epidermidis	WG01-210622-14	-7.56277	xtree / GTDB	Species
1168	Vibrio alginolyticus	WG01-210622-14	-7.56277	xtree / GTDB	Species
1169	Escherichia coli	WG01-210622-14	-7.56277	xtree / GTDB	Species
1170	Pseudomonas aeruginosa	WG01-210622-14	-7.56277	xtree / GTDB	Species
1171	Enterococcus faecalis	WG01-210629-14	-7.37119	xtree / GTDB	Species
1172	Staphylococcus aureus	WG01-210629-14	-7.37119	xtree / GTDB	Species
1173	Staphylococcus epidermidis	WG01-210629-14	-7.37119	xtree / GTDB	Species
1174	Vibrio alginolyticus	WG01-210629-14	-7.37119	xtree / GTDB	Species
1175	Escherichia coli	WG01-210629-14	-7.37119	xtree / GTDB	Species
1176	Pseudomonas aeruginosa	WG01-210629-14	-7.37119	xtree / GTDB	Species
1177	Enterococcus faecalis	WG01-210706-14	-7.33153	xtree / GTDB	Species
1178	Staphylococcus aureus	WG01-210706-14	-7.33153	xtree / GTDB	Species
1179	Staphylococcus epidermidis	WG01-210706-14	-7.33153	xtree / GTDB	Species
1180	Vibrio alginolyticus	WG01-210706-14	-7.33153	xtree / GTDB	Species
1181	Escherichia coli	WG01-210706-14	-7.33153	xtree / GTDB	Species
1182	Pseudomonas aeruginosa	WG01-210706-14	-7.33153	xtree / GTDB	Species
1183	Enterococcus faecalis	WG01-210713-14	-7.3609	xtree / GTDB	Species
1184	Staphylococcus aureus	WG01-210713-14	-7.3609	xtree / GTDB	Species
1185	Staphylococcus epidermidis	WG01-210713-14	-7.3609	xtree / GTDB	Species
1186	Vibrio alginolyticus	WG01-210713-14	-7.3609	xtree / GTDB	Species
1187	Escherichia coli	WG01-210713-14	-7.3609	xtree / GTDB	Species
1188	Pseudomonas aeruginosa	WG01-210713-14	-7.3609	xtree / GTDB	Species
1189	Enterococcus faecalis	WG01-210720-14	-7.40434	xtree / GTDB	Species
1190	Staphylococcus aureus	WG01-210720-14	-7.40434	xtree / GTDB	Species
1191	Staphylococcus epidermidis	WG01-210720-14	-7.40434	xtree / GTDB	Species
1192	Vibrio alginolyticus	WG01-210720-14	-7.40434	xtree / GTDB	Species
1193	Escherichia coli	WG01-210720-14	-7.40434	xtree / GTDB	Species
1194	Pseudomonas aeruginosa	WG01-210720-14	-7.40434	xtree / GTDB	Species
1195	Enterococcus faecalis	WG01-210727-14	-7.46373	xtree / GTDB	Species
1196	Staphylococcus aureus	WG01-210727-14	-7.46373	xtree / GTDB	Species
1197	Staphylococcus epidermidis	WG01-210727-14	-7.46373	xtree / GTDB	Species
1198	Vibrio alginolyticus	WG01-210727-14	-7.46373	xtree / GTDB	Species
1199	Escherichia coli	WG01-210727-14	-7.46373	xtree / GTDB	Species
1200	Pseudomonas aeruginosa	WG01-210727-14	-7.46373	xtree / GTDB	Species
1201	Enterococcus faecalis	WG01-210803-14	-7.46748	xtree / GTDB	Species
1202	Staphylococcus aureus	WG01-210803-14	-7.46748	xtree / GTDB	Species
1203	Staphylococcus epidermidis	WG01-210803-14	-7.46748	xtree / GTDB	Species
1204	Vibrio alginolyticus	WG01-210803-14	-7.46748	xtree / GTDB	Species
1205	Escherichia coli	WG01-210803-14	-7.46748	xtree / GTDB	Species
1206	Pseudomonas aeruginosa	WG01-210803-14	-7.46748	xtree / GTDB	Species
1207	Enterococcus faecalis	WG01-210810	-7.58657	xtree / GTDB	Species
1208	Staphylococcus aureus	WG01-210810	-7.58657	xtree / GTDB	Species
1209	Staphylococcus epidermidis	WG01-210810	-7.58657	xtree / GTDB	Species
1210	Vibrio alginolyticus	WG01-210810	-7.58657	xtree / GTDB	Species
1211	Escherichia coli	WG01-210810	-7.58657	xtree / GTDB	Species
1212	Pseudomonas aeruginosa	WG01-210810	-7.58657	xtree / GTDB	Species
1213	Enterococcus faecalis	WG01-210817	-7.59371	xtree / GTDB	Species
1214	Staphylococcus aureus	WG01-210817	-7.59371	xtree / GTDB	Species
1215	Staphylococcus epidermidis	WG01-210817	-7.59371	xtree / GTDB	Species
1216	Vibrio alginolyticus	WG01-210817	-7.59371	xtree / GTDB	Species
1217	Escherichia coli	WG01-210817	-7.59371	xtree / GTDB	Species
1218	Pseudomonas aeruginosa	WG01-210817	-7.59371	xtree / GTDB	Species
1219	Enterococcus faecalis	WG01-210824	-7.4015	xtree / GTDB	Species
1220	Staphylococcus aureus	WG01-210824	-7.4015	xtree / GTDB	Species
1221	Staphylococcus epidermidis	WG01-210824	-7.4015	xtree / GTDB	Species
1222	Vibrio alginolyticus	WG01-210824	-7.4015	xtree / GTDB	Species
1223	Escherichia coli	WG01-210824	-7.4015	xtree / GTDB	Species
1224	Pseudomonas aeruginosa	WG01-210824	-7.4015	xtree / GTDB	Species
1225	Enterococcus faecalis	WG01-210831	-7.33315	xtree / GTDB	Species
1226	Staphylococcus aureus	WG01-210831	-7.33315	xtree / GTDB	Species
1227	Staphylococcus epidermidis	WG01-210831	-7.33315	xtree / GTDB	Species
1228	Vibrio alginolyticus	WG01-210831	-7.33315	xtree / GTDB	Species
1229	Escherichia coli	WG01-210831	-7.33315	xtree / GTDB	Species
1230	Pseudomonas aeruginosa	WG01-210831	-7.33315	xtree / GTDB	Species
1231	Enterococcus faecalis	WG01-210907	-7.53378	xtree / GTDB	Species
1232	Staphylococcus aureus	WG01-210907	-7.53378	xtree / GTDB	Species
1233	Staphylococcus epidermidis	WG01-210907	-7.53378	xtree / GTDB	Species
1234	Vibrio alginolyticus	WG01-210907	-7.53378	xtree / GTDB	Species
1235	Escherichia coli	WG01-210907	-7.53378	xtree / GTDB	Species
1236	Pseudomonas aeruginosa	WG01-210907	-7.53378	xtree / GTDB	Species
1237	Enterococcus faecalis	WG01-210921	-6.11087	xtree / GTDB	Species
1238	Staphylococcus aureus	WG01-210921	-6.11087	xtree / GTDB	Species
1239	Staphylococcus epidermidis	WG01-210921	-6.11087	xtree / GTDB	Species
1240	Vibrio alginolyticus	WG01-210921	-6.11087	xtree / GTDB	Species
1241	Escherichia coli	WG01-210921	-6.11087	xtree / GTDB	Species
1242	Pseudomonas aeruginosa	WG01-210921	-6.11087	xtree / GTDB	Species
1243	Enterococcus faecalis	WG01-210928	-7.59253	xtree / GTDB	Species
1244	Staphylococcus aureus	WG01-210928	-7.59253	xtree / GTDB	Species
1245	Staphylococcus epidermidis	WG01-210928	-7.59253	xtree / GTDB	Species
1246	Vibrio alginolyticus	WG01-210928	-7.59253	xtree / GTDB	Species
1247	Escherichia coli	WG01-210928	-3.58291	xtree / GTDB	Species
1248	Pseudomonas aeruginosa	WG01-210928	-7.59253	xtree / GTDB	Species
1249	Enterococcus faecalis	WG01-211012	-7.46272	xtree / GTDB	Species
1250	Staphylococcus aureus	WG01-211012	-7.46272	xtree / GTDB	Species
1251	Staphylococcus epidermidis	WG01-211012	-7.46272	xtree / GTDB	Species
1252	Vibrio alginolyticus	WG01-211012	-7.46272	xtree / GTDB	Species
1253	Escherichia coli	WG01-211012	-3.57263	xtree / GTDB	Species
1254	Pseudomonas aeruginosa	WG01-211012	-7.46272	xtree / GTDB	Species
1255	Enterococcus faecalis	WG01-211026	-7.32041	xtree / GTDB	Species
1256	Staphylococcus aureus	WG01-211026	-7.32041	xtree / GTDB	Species
1257	Staphylococcus epidermidis	WG01-211026	-7.32041	xtree / GTDB	Species
1258	Vibrio alginolyticus	WG01-211026	-7.32041	xtree / GTDB	Species
1259	Escherichia coli	WG01-211026	-3.29609	xtree / GTDB	Species
1260	Pseudomonas aeruginosa	WG01-211026	-7.32041	xtree / GTDB	Species
1261	Enterococcus faecalis	WG01-211102	-6.55003	xtree / GTDB	Species
1262	Staphylococcus aureus	WG01-211102	-6.55003	xtree / GTDB	Species
1263	Staphylococcus epidermidis	WG01-211102	-6.55003	xtree / GTDB	Species
1264	Vibrio alginolyticus	WG01-211102	-6.55003	xtree / GTDB	Species
1265	Escherichia coli	WG01-211102	-6.55003	xtree / GTDB	Species
1266	Pseudomonas aeruginosa	WG01-211102	-6.55003	xtree / GTDB	Species
1267	Enterococcus faecalis	WG01-211109	-6.39155	xtree / GTDB	Species
1268	Staphylococcus aureus	WG01-211109	-6.39155	xtree / GTDB	Species
1269	Staphylococcus epidermidis	WG01-211109	-6.39155	xtree / GTDB	Species
1270	Vibrio alginolyticus	WG01-211109	-6.39155	xtree / GTDB	Species
1271	Escherichia coli	WG01-211109	-6.39155	xtree / GTDB	Species
1272	Pseudomonas aeruginosa	WG01-211109	-6.39155	xtree / GTDB	Species
1273	Enterococcus faecalis	WG01-211116	-6.83581	xtree / GTDB	Species
1274	Staphylococcus aureus	WG01-211116	-6.83581	xtree / GTDB	Species
1275	Staphylococcus epidermidis	WG01-211116	-6.83581	xtree / GTDB	Species
1276	Vibrio alginolyticus	WG01-211116	-6.83581	xtree / GTDB	Species
1277	Escherichia coli	WG01-211116	-6.83581	xtree / GTDB	Species
1278	Pseudomonas aeruginosa	WG01-211116	-6.83581	xtree / GTDB	Species
1279	Enterococcus faecalis	WG01-211123	-6.24772	xtree / GTDB	Species
1280	Staphylococcus aureus	WG01-211123	-6.24772	xtree / GTDB	Species
1281	Staphylococcus epidermidis	WG01-211123	-6.24772	xtree / GTDB	Species
1282	Vibrio alginolyticus	WG01-211123	-6.24772	xtree / GTDB	Species
1283	Escherichia coli	WG01-211123	-6.24772	xtree / GTDB	Species
1284	Pseudomonas aeruginosa	WG01-211123	-6.24772	xtree / GTDB	Species
1285	Enterococcus faecalis	WG01-211130	-6.73023	xtree / GTDB	Species
1286	Staphylococcus aureus	WG01-211130	-6.73023	xtree / GTDB	Species
1287	Staphylococcus epidermidis	WG01-211130	-6.73023	xtree / GTDB	Species
1288	Vibrio alginolyticus	WG01-211130	-6.73023	xtree / GTDB	Species
1289	Escherichia coli	WG01-211130	-6.73023	xtree / GTDB	Species
1290	Pseudomonas aeruginosa	WG01-211130	-6.73023	xtree / GTDB	Species
1291	Enterococcus faecalis	WG01-211207	-6.9757	xtree / GTDB	Species
1292	Staphylococcus aureus	WG01-211207	-6.9757	xtree / GTDB	Species
1293	Staphylococcus epidermidis	WG01-211207	-6.9757	xtree / GTDB	Species
1294	Vibrio alginolyticus	WG01-211207	-6.9757	xtree / GTDB	Species
1295	Escherichia coli	WG01-211207	-6.9757	xtree / GTDB	Species
1296	Pseudomonas aeruginosa	WG01-211207	-6.9757	xtree / GTDB	Species
1297	Enterococcus faecalis	WG01-211214	-6.43441	xtree / GTDB	Species
1298	Staphylococcus aureus	WG01-211214	-6.43441	xtree / GTDB	Species
1299	Staphylococcus epidermidis	WG01-211214	-6.43441	xtree / GTDB	Species
1300	Vibrio alginolyticus	WG01-211214	-6.43441	xtree / GTDB	Species
1301	Escherichia coli	WG01-211214	-6.43441	xtree / GTDB	Species
1302	Pseudomonas aeruginosa	WG01-211214	-6.43441	xtree / GTDB	Species
1303	Enterococcus faecalis	WG01-211221	-7.45157	xtree / GTDB	Species
1304	Staphylococcus aureus	WG01-211221	-7.45157	xtree / GTDB	Species
1305	Staphylococcus epidermidis	WG01-211221	-7.45157	xtree / GTDB	Species
1306	Vibrio alginolyticus	WG01-211221	-7.45157	xtree / GTDB	Species
1307	Escherichia coli	WG01-211221	-7.45157	xtree / GTDB	Species
1308	Pseudomonas aeruginosa	WG01-211221	-7.45157	xtree / GTDB	Species
1309	Enterococcus faecalis	WG01-211228	-7.38888	xtree / GTDB	Species
1310	Staphylococcus aureus	WG01-211228	-7.38888	xtree / GTDB	Species
1311	Staphylococcus epidermidis	WG01-211228	-7.38888	xtree / GTDB	Species
1312	Vibrio alginolyticus	WG01-211228	-7.38888	xtree / GTDB	Species
1313	Escherichia coli	WG01-211228	-7.38888	xtree / GTDB	Species
1314	Pseudomonas aeruginosa	WG01-211228	-7.38888	xtree / GTDB	Species
1315	Enterococcus faecalis	WG01-220105	-7.47924	xtree / GTDB	Species
1316	Staphylococcus aureus	WG01-220105	-7.47924	xtree / GTDB	Species
1317	Staphylococcus epidermidis	WG01-220105	-7.47924	xtree / GTDB	Species
1318	Vibrio alginolyticus	WG01-220105	-7.47924	xtree / GTDB	Species
1319	Escherichia coli	WG01-220105	-7.47924	xtree / GTDB	Species
1320	Pseudomonas aeruginosa	WG01-220105	-7.47924	xtree / GTDB	Species
1321	Enterococcus faecalis	WG01-220105-34	-7.12735	xtree / GTDB	Species
1322	Staphylococcus aureus	WG01-220105-34	-7.12735	xtree / GTDB	Species
1323	Staphylococcus epidermidis	WG01-220105-34	-7.12735	xtree / GTDB	Species
1324	Vibrio alginolyticus	WG01-220105-34	-7.12735	xtree / GTDB	Species
1325	Escherichia coli	WG01-220105-34	-7.12735	xtree / GTDB	Species
1326	Pseudomonas aeruginosa	WG01-220105-34	-7.12735	xtree / GTDB	Species
1327	Enterococcus faecalis	WG01-220112	-7.32082	xtree / GTDB	Species
1328	Staphylococcus aureus	WG01-220112	-7.32082	xtree / GTDB	Species
1329	Staphylococcus epidermidis	WG01-220112	-7.32082	xtree / GTDB	Species
1330	Vibrio alginolyticus	WG01-220112	-7.32082	xtree / GTDB	Species
1331	Escherichia coli	WG01-220112	-7.32082	xtree / GTDB	Species
1332	Pseudomonas aeruginosa	WG01-220112	-7.32082	xtree / GTDB	Species
1333	Enterococcus faecalis	WG01-220112-34	-7.05268	xtree / GTDB	Species
1334	Staphylococcus aureus	WG01-220112-34	-7.05268	xtree / GTDB	Species
1335	Staphylococcus epidermidis	WG01-220112-34	-7.05268	xtree / GTDB	Species
1336	Vibrio alginolyticus	WG01-220112-34	-7.05268	xtree / GTDB	Species
1337	Escherichia coli	WG01-220112-34	-7.05268	xtree / GTDB	Species
1338	Pseudomonas aeruginosa	WG01-220112-34	-7.05268	xtree / GTDB	Species
1339	Enterococcus faecalis	WG01-220119	-7.43783	xtree / GTDB	Species
1340	Staphylococcus aureus	WG01-220119	-7.43783	xtree / GTDB	Species
1341	Staphylococcus epidermidis	WG01-220119	-7.43783	xtree / GTDB	Species
1342	Vibrio alginolyticus	WG01-220119	-7.43783	xtree / GTDB	Species
1343	Escherichia coli	WG01-220119	-7.43783	xtree / GTDB	Species
1344	Pseudomonas aeruginosa	WG01-220119	-7.43783	xtree / GTDB	Species
1345	Enterococcus faecalis	WG01-220119-34	-6.82961	xtree / GTDB	Species
1346	Staphylococcus aureus	WG01-220119-34	-6.82961	xtree / GTDB	Species
1347	Staphylococcus epidermidis	WG01-220119-34	-6.82961	xtree / GTDB	Species
1348	Vibrio alginolyticus	WG01-220119-34	-6.82961	xtree / GTDB	Species
1349	Escherichia coli	WG01-220119-34	-6.82961	xtree / GTDB	Species
1350	Pseudomonas aeruginosa	WG01-220119-34	-6.82961	xtree / GTDB	Species
1351	Enterococcus faecalis	WG01-220126	-7.43999	xtree / GTDB	Species
1352	Staphylococcus aureus	WG01-220126	-7.43999	xtree / GTDB	Species
1353	Staphylococcus epidermidis	WG01-220126	-7.43999	xtree / GTDB	Species
1354	Vibrio alginolyticus	WG01-220126	-7.43999	xtree / GTDB	Species
1355	Escherichia coli	WG01-220126	-7.43999	xtree / GTDB	Species
1356	Pseudomonas aeruginosa	WG01-220126	-7.43999	xtree / GTDB	Species
1357	Enterococcus faecalis	WG01-220126-34	-3.33465	xtree / GTDB	Species
1358	Staphylococcus aureus	WG01-220126-34	-3.33465	xtree / GTDB	Species
1359	Staphylococcus epidermidis	WG01-220126-34	-3.33465	xtree / GTDB	Species
1360	Vibrio alginolyticus	WG01-220126-34	-3.33465	xtree / GTDB	Species
1361	Escherichia coli	WG01-220126-34	-3.33465	xtree / GTDB	Species
1362	Pseudomonas aeruginosa	WG01-220126-34	-3.33465	xtree / GTDB	Species
1363	Enterococcus faecalis	WG01-220202	-7.37025	xtree / GTDB	Species
1364	Staphylococcus aureus	WG01-220202	-7.37025	xtree / GTDB	Species
1365	Staphylococcus epidermidis	WG01-220202	-7.37025	xtree / GTDB	Species
1366	Vibrio alginolyticus	WG01-220202	-7.37025	xtree / GTDB	Species
1367	Escherichia coli	WG01-220202	-7.37025	xtree / GTDB	Species
1368	Pseudomonas aeruginosa	WG01-220202	-7.37025	xtree / GTDB	Species
1369	Enterococcus faecalis	WG01-220209	-7.44194	xtree / GTDB	Species
1370	Staphylococcus aureus	WG01-220209	-7.44194	xtree / GTDB	Species
1371	Staphylococcus epidermidis	WG01-220209	-7.44194	xtree / GTDB	Species
1372	Vibrio alginolyticus	WG01-220209	-7.44194	xtree / GTDB	Species
1373	Escherichia coli	WG01-220209	-7.44194	xtree / GTDB	Species
1374	Pseudomonas aeruginosa	WG01-220209	-7.44194	xtree / GTDB	Species
1375	Enterococcus faecalis	WG01-220216	-7.42823	xtree / GTDB	Species
1376	Staphylococcus aureus	WG01-220216	-7.42823	xtree / GTDB	Species
1377	Staphylococcus epidermidis	WG01-220216	-7.42823	xtree / GTDB	Species
1378	Vibrio alginolyticus	WG01-220216	-7.42823	xtree / GTDB	Species
1379	Escherichia coli	WG01-220216	-7.42823	xtree / GTDB	Species
1380	Pseudomonas aeruginosa	WG01-220216	-7.42823	xtree / GTDB	Species
1381	Enterococcus faecalis	WG01-220223	-7.4897	xtree / GTDB	Species
1382	Staphylococcus aureus	WG01-220223	-7.4897	xtree / GTDB	Species
1383	Staphylococcus epidermidis	WG01-220223	-7.4897	xtree / GTDB	Species
1384	Vibrio alginolyticus	WG01-220223	-7.4897	xtree / GTDB	Species
1385	Escherichia coli	WG01-220223	-7.4897	xtree / GTDB	Species
1386	Pseudomonas aeruginosa	WG01-220223	-7.4897	xtree / GTDB	Species
1387	Enterococcus faecalis	WG01-220302	-7.27195	xtree / GTDB	Species
1388	Staphylococcus aureus	WG01-220302	-7.27195	xtree / GTDB	Species
1389	Staphylococcus epidermidis	WG01-220302	-7.27195	xtree / GTDB	Species
1390	Vibrio alginolyticus	WG01-220302	-7.27195	xtree / GTDB	Species
1391	Escherichia coli	WG01-220302	-7.27195	xtree / GTDB	Species
1392	Pseudomonas aeruginosa	WG01-220302	-7.27195	xtree / GTDB	Species
1393	Enterococcus faecalis	WG01-220309	-7.43369	xtree / GTDB	Species
1394	Staphylococcus aureus	WG01-220309	-7.43369	xtree / GTDB	Species
1395	Staphylococcus epidermidis	WG01-220309	-7.43369	xtree / GTDB	Species
1396	Vibrio alginolyticus	WG01-220309	-7.43369	xtree / GTDB	Species
1397	Escherichia coli	WG01-220309	-7.43369	xtree / GTDB	Species
1398	Pseudomonas aeruginosa	WG01-220309	-7.43369	xtree / GTDB	Species
1399	Enterococcus faecalis	WG01-220316	-7.23608	xtree / GTDB	Species
1400	Staphylococcus aureus	WG01-220316	-7.23608	xtree / GTDB	Species
1401	Staphylococcus epidermidis	WG01-220316	-7.23608	xtree / GTDB	Species
1402	Vibrio alginolyticus	WG01-220316	-7.23608	xtree / GTDB	Species
1403	Escherichia coli	WG01-220316	-7.23608	xtree / GTDB	Species
1404	Pseudomonas aeruginosa	WG01-220316	-7.23608	xtree / GTDB	Species
1405	Enterococcus faecalis	WG01-220323	-6.7928	xtree / GTDB	Species
1406	Staphylococcus aureus	WG01-220323	-6.7928	xtree / GTDB	Species
1407	Staphylococcus epidermidis	WG01-220323	-6.7928	xtree / GTDB	Species
1408	Vibrio alginolyticus	WG01-220323	-6.7928	xtree / GTDB	Species
1409	Escherichia coli	WG01-220323	-6.7928	xtree / GTDB	Species
1410	Pseudomonas aeruginosa	WG01-220323	-6.7928	xtree / GTDB	Species
1411	Enterococcus faecalis	WG01-220330	-7.2571	xtree / GTDB	Species
1412	Staphylococcus aureus	WG01-220330	-7.2571	xtree / GTDB	Species
1413	Staphylococcus epidermidis	WG01-220330	-7.2571	xtree / GTDB	Species
1414	Vibrio alginolyticus	WG01-220330	-7.2571	xtree / GTDB	Species
1415	Escherichia coli	WG01-220330	-7.2571	xtree / GTDB	Species
1416	Pseudomonas aeruginosa	WG01-220330	-7.2571	xtree / GTDB	Species
1417	Enterococcus faecalis	WG01-220406	-7.14861	xtree / GTDB	Species
1418	Staphylococcus aureus	WG01-220406	-7.14861	xtree / GTDB	Species
1419	Staphylococcus epidermidis	WG01-220406	-7.14861	xtree / GTDB	Species
1420	Vibrio alginolyticus	WG01-220406	-7.14861	xtree / GTDB	Species
1421	Escherichia coli	WG01-220406	-7.14861	xtree / GTDB	Species
1422	Pseudomonas aeruginosa	WG01-220406	-7.14861	xtree / GTDB	Species
1423	Enterococcus faecalis	WG02-200930-05	-7.45777	xtree / GTDB	Species
1424	Staphylococcus aureus	WG02-200930-05	-7.45777	xtree / GTDB	Species
1425	Staphylococcus epidermidis	WG02-200930-05	-7.45777	xtree / GTDB	Species
1426	Vibrio alginolyticus	WG02-200930-05	-7.45777	xtree / GTDB	Species
1427	Escherichia coli	WG02-200930-05	-3.15049	xtree / GTDB	Species
1428	Pseudomonas aeruginosa	WG02-200930-05	-7.45777	xtree / GTDB	Species
1429	Enterococcus faecalis	WG02-201021-05	-7.511	xtree / GTDB	Species
1430	Staphylococcus aureus	WG02-201021-05	-7.511	xtree / GTDB	Species
1431	Staphylococcus epidermidis	WG02-201021-05	-7.511	xtree / GTDB	Species
1432	Vibrio alginolyticus	WG02-201021-05	-7.511	xtree / GTDB	Species
1433	Escherichia coli	WG02-201021-05	-3.76985	xtree / GTDB	Species
1434	Pseudomonas aeruginosa	WG02-201021-05	-7.511	xtree / GTDB	Species
1435	Enterococcus faecalis	WG02-201118-14	-7.60688	xtree / GTDB	Species
1436	Staphylococcus aureus	WG02-201118-14	-7.60688	xtree / GTDB	Species
1437	Staphylococcus epidermidis	WG02-201118-14	-7.60688	xtree / GTDB	Species
1438	Vibrio alginolyticus	WG02-201118-14	-7.60688	xtree / GTDB	Species
1439	Escherichia coli	WG02-201118-14	-3.77246	xtree / GTDB	Species
1440	Pseudomonas aeruginosa	WG02-201118-14	-7.60688	xtree / GTDB	Species
1441	Enterococcus faecalis	WG02-201125-14	-7.45258	xtree / GTDB	Species
1442	Staphylococcus aureus	WG02-201125-14	-7.45258	xtree / GTDB	Species
1443	Staphylococcus epidermidis	WG02-201125-14	-7.45258	xtree / GTDB	Species
1444	Vibrio alginolyticus	WG02-201125-14	-7.45258	xtree / GTDB	Species
1445	Escherichia coli	WG02-201125-14	-7.45258	xtree / GTDB	Species
1446	Pseudomonas aeruginosa	WG02-201125-14	-7.45258	xtree / GTDB	Species
1447	Enterococcus faecalis	WG02-201202-14	-7.49777	xtree / GTDB	Species
1448	Staphylococcus aureus	WG02-201202-14	-7.49777	xtree / GTDB	Species
1449	Staphylococcus epidermidis	WG02-201202-14	-7.49777	xtree / GTDB	Species
1450	Vibrio alginolyticus	WG02-201202-14	-7.49777	xtree / GTDB	Species
1451	Escherichia coli	WG02-201202-14	-7.49777	xtree / GTDB	Species
1452	Pseudomonas aeruginosa	WG02-201202-14	-7.49777	xtree / GTDB	Species
1453	Enterococcus faecalis	WG02-201209-14	-7.4268	xtree / GTDB	Species
1454	Staphylococcus aureus	WG02-201209-14	-7.4268	xtree / GTDB	Species
1455	Staphylococcus epidermidis	WG02-201209-14	-7.4268	xtree / GTDB	Species
1456	Vibrio alginolyticus	WG02-201209-14	-7.4268	xtree / GTDB	Species
1457	Escherichia coli	WG02-201209-14	-7.4268	xtree / GTDB	Species
1458	Pseudomonas aeruginosa	WG02-201209-14	-7.4268	xtree / GTDB	Species
1459	Enterococcus faecalis	WG02-201216-14	-7.4369	xtree / GTDB	Species
1460	Staphylococcus aureus	WG02-201216-14	-7.4369	xtree / GTDB	Species
1461	Staphylococcus epidermidis	WG02-201216-14	-7.4369	xtree / GTDB	Species
1462	Vibrio alginolyticus	WG02-201216-14	-7.4369	xtree / GTDB	Species
1463	Escherichia coli	WG02-201216-14	-7.4369	xtree / GTDB	Species
1464	Pseudomonas aeruginosa	WG02-201216-14	-7.4369	xtree / GTDB	Species
1465	Enterococcus faecalis	WG02-20200930-14	-7.44486	xtree / GTDB	Species
1466	Staphylococcus aureus	WG02-20200930-14	-7.44486	xtree / GTDB	Species
1467	Staphylococcus epidermidis	WG02-20200930-14	-7.44486	xtree / GTDB	Species
1468	Vibrio alginolyticus	WG02-20200930-14	-7.44486	xtree / GTDB	Species
1469	Escherichia coli	WG02-20200930-14	-7.44486	xtree / GTDB	Species
1470	Pseudomonas aeruginosa	WG02-20200930-14	-7.44486	xtree / GTDB	Species
1471	Enterococcus faecalis	WG02-20201007-05	-7.29577	xtree / GTDB	Species
1472	Staphylococcus aureus	WG02-20201007-05	-7.29577	xtree / GTDB	Species
1473	Staphylococcus epidermidis	WG02-20201007-05	-7.29577	xtree / GTDB	Species
1474	Vibrio alginolyticus	WG02-20201007-05	-7.29577	xtree / GTDB	Species
1475	Escherichia coli	WG02-20201007-05	-7.29577	xtree / GTDB	Species
1476	Pseudomonas aeruginosa	WG02-20201007-05	-7.29577	xtree / GTDB	Species
1477	Enterococcus faecalis	WG02-20201007-14	-7.42548	xtree / GTDB	Species
1478	Staphylococcus aureus	WG02-20201007-14	-7.42548	xtree / GTDB	Species
1479	Staphylococcus epidermidis	WG02-20201007-14	-7.42548	xtree / GTDB	Species
1480	Vibrio alginolyticus	WG02-20201007-14	-7.42548	xtree / GTDB	Species
1481	Escherichia coli	WG02-20201007-14	-7.42548	xtree / GTDB	Species
1482	Pseudomonas aeruginosa	WG02-20201007-14	-7.42548	xtree / GTDB	Species
1483	Enterococcus faecalis	WG02-210105-14	-7.48876	xtree / GTDB	Species
1484	Staphylococcus aureus	WG02-210105-14	-7.48876	xtree / GTDB	Species
1485	Staphylococcus epidermidis	WG02-210105-14	-7.48876	xtree / GTDB	Species
1486	Vibrio alginolyticus	WG02-210105-14	-7.48876	xtree / GTDB	Species
1487	Escherichia coli	WG02-210105-14	-7.48876	xtree / GTDB	Species
1488	Pseudomonas aeruginosa	WG02-210105-14	-7.48876	xtree / GTDB	Species
1489	Enterococcus faecalis	WG02-210112-14	-7.45228	xtree / GTDB	Species
1490	Staphylococcus aureus	WG02-210112-14	-7.45228	xtree / GTDB	Species
1491	Staphylococcus epidermidis	WG02-210112-14	-7.45228	xtree / GTDB	Species
1492	Vibrio alginolyticus	WG02-210112-14	-7.45228	xtree / GTDB	Species
1493	Escherichia coli	WG02-210112-14	-7.45228	xtree / GTDB	Species
1494	Pseudomonas aeruginosa	WG02-210112-14	-7.45228	xtree / GTDB	Species
1495	Enterococcus faecalis	WG02-210119-14	-7.4581	xtree / GTDB	Species
1496	Staphylococcus aureus	WG02-210119-14	-7.4581	xtree / GTDB	Species
1497	Staphylococcus epidermidis	WG02-210119-14	-7.4581	xtree / GTDB	Species
1498	Vibrio alginolyticus	WG02-210119-14	-7.4581	xtree / GTDB	Species
1499	Escherichia coli	WG02-210119-14	-7.4581	xtree / GTDB	Species
1500	Pseudomonas aeruginosa	WG02-210119-14	-7.4581	xtree / GTDB	Species
1501	Enterococcus faecalis	WG02-210126-14	-7.51746	xtree / GTDB	Species
1502	Staphylococcus aureus	WG02-210126-14	-7.51746	xtree / GTDB	Species
1503	Staphylococcus epidermidis	WG02-210126-14	-7.51746	xtree / GTDB	Species
1504	Vibrio alginolyticus	WG02-210126-14	-7.51746	xtree / GTDB	Species
1505	Escherichia coli	WG02-210126-14	-7.51746	xtree / GTDB	Species
1506	Pseudomonas aeruginosa	WG02-210126-14	-7.51746	xtree / GTDB	Species
1507	Enterococcus faecalis	WG02-210202-14	-7.65164	xtree / GTDB	Species
1508	Staphylococcus aureus	WG02-210202-14	-7.65164	xtree / GTDB	Species
1509	Staphylococcus epidermidis	WG02-210202-14	-7.65164	xtree / GTDB	Species
1510	Vibrio alginolyticus	WG02-210202-14	-7.65164	xtree / GTDB	Species
1511	Escherichia coli	WG02-210202-14	-7.65164	xtree / GTDB	Species
1512	Pseudomonas aeruginosa	WG02-210202-14	-7.65164	xtree / GTDB	Species
1513	Enterococcus faecalis	WG02-210209-14	-7.40668	xtree / GTDB	Species
1514	Staphylococcus aureus	WG02-210209-14	-7.40668	xtree / GTDB	Species
1515	Staphylococcus epidermidis	WG02-210209-14	-7.40668	xtree / GTDB	Species
1516	Vibrio alginolyticus	WG02-210209-14	-7.40668	xtree / GTDB	Species
1517	Escherichia coli	WG02-210209-14	-7.40668	xtree / GTDB	Species
1518	Pseudomonas aeruginosa	WG02-210209-14	-7.40668	xtree / GTDB	Species
1519	Enterococcus faecalis	WG02-210216-14	-7.47632	xtree / GTDB	Species
1520	Staphylococcus aureus	WG02-210216-14	-7.47632	xtree / GTDB	Species
1521	Staphylococcus epidermidis	WG02-210216-14	-7.47632	xtree / GTDB	Species
1522	Vibrio alginolyticus	WG02-210216-14	-7.47632	xtree / GTDB	Species
1523	Escherichia coli	WG02-210216-14	-7.47632	xtree / GTDB	Species
1524	Pseudomonas aeruginosa	WG02-210216-14	-7.47632	xtree / GTDB	Species
1525	Enterococcus faecalis	WG02-210223-14	-7.52668	xtree / GTDB	Species
1526	Staphylococcus aureus	WG02-210223-14	-7.52668	xtree / GTDB	Species
1527	Staphylococcus epidermidis	WG02-210223-14	-7.52668	xtree / GTDB	Species
1528	Vibrio alginolyticus	WG02-210223-14	-7.52668	xtree / GTDB	Species
1529	Escherichia coli	WG02-210223-14	-7.52668	xtree / GTDB	Species
1530	Pseudomonas aeruginosa	WG02-210223-14	-7.52668	xtree / GTDB	Species
1531	Enterococcus faecalis	WG02-210302-14	-7.50617	xtree / GTDB	Species
1532	Staphylococcus aureus	WG02-210302-14	-7.50617	xtree / GTDB	Species
1533	Staphylococcus epidermidis	WG02-210302-14	-7.50617	xtree / GTDB	Species
1534	Vibrio alginolyticus	WG02-210302-14	-7.50617	xtree / GTDB	Species
1535	Escherichia coli	WG02-210302-14	-7.50617	xtree / GTDB	Species
1536	Pseudomonas aeruginosa	WG02-210302-14	-7.50617	xtree / GTDB	Species
1537	Enterococcus faecalis	WG02-210309-14	-7.52193	xtree / GTDB	Species
1538	Staphylococcus aureus	WG02-210309-14	-7.52193	xtree / GTDB	Species
1539	Staphylococcus epidermidis	WG02-210309-14	-7.52193	xtree / GTDB	Species
1540	Vibrio alginolyticus	WG02-210309-14	-7.52193	xtree / GTDB	Species
1541	Escherichia coli	WG02-210309-14	-7.52193	xtree / GTDB	Species
1542	Pseudomonas aeruginosa	WG02-210309-14	-7.52193	xtree / GTDB	Species
1543	Enterococcus faecalis	WG02-210316-14	-7.49334	xtree / GTDB	Species
1544	Staphylococcus aureus	WG02-210316-14	-7.49334	xtree / GTDB	Species
1545	Staphylococcus epidermidis	WG02-210316-14	-7.49334	xtree / GTDB	Species
1546	Vibrio alginolyticus	WG02-210316-14	-7.49334	xtree / GTDB	Species
1547	Escherichia coli	WG02-210316-14	-7.49334	xtree / GTDB	Species
1548	Pseudomonas aeruginosa	WG02-210316-14	-7.49334	xtree / GTDB	Species
1549	Enterococcus faecalis	WG02-210323-14	-7.4708	xtree / GTDB	Species
1550	Staphylococcus aureus	WG02-210323-14	-7.4708	xtree / GTDB	Species
1551	Staphylococcus epidermidis	WG02-210323-14	-7.4708	xtree / GTDB	Species
1552	Vibrio alginolyticus	WG02-210323-14	-7.4708	xtree / GTDB	Species
1553	Escherichia coli	WG02-210323-14	-7.4708	xtree / GTDB	Species
1554	Pseudomonas aeruginosa	WG02-210323-14	-7.4708	xtree / GTDB	Species
1555	Enterococcus faecalis	WG02-210330-14	-7.44467	xtree / GTDB	Species
1556	Staphylococcus aureus	WG02-210330-14	-7.44467	xtree / GTDB	Species
1557	Staphylococcus epidermidis	WG02-210330-14	-7.44467	xtree / GTDB	Species
1558	Vibrio alginolyticus	WG02-210330-14	-7.44467	xtree / GTDB	Species
1559	Escherichia coli	WG02-210330-14	-7.44467	xtree / GTDB	Species
1560	Pseudomonas aeruginosa	WG02-210330-14	-7.44467	xtree / GTDB	Species
1561	Enterococcus faecalis	WG02c-210406-14	-7.31656	xtree / GTDB	Species
1562	Staphylococcus aureus	WG02c-210406-14	-7.31656	xtree / GTDB	Species
1563	Staphylococcus epidermidis	WG02c-210406-14	-7.31656	xtree / GTDB	Species
1564	Vibrio alginolyticus	WG02c-210406-14	-7.31656	xtree / GTDB	Species
1565	Escherichia coli	WG02c-210406-14	-7.31656	xtree / GTDB	Species
1566	Pseudomonas aeruginosa	WG02c-210406-14	-7.31656	xtree / GTDB	Species
1567	Enterococcus faecalis	WG02c-210413-14	-7.46527	xtree / GTDB	Species
1568	Staphylococcus aureus	WG02c-210413-14	-7.46527	xtree / GTDB	Species
1569	Staphylococcus epidermidis	WG02c-210413-14	-7.46527	xtree / GTDB	Species
1570	Vibrio alginolyticus	WG02c-210413-14	-7.46527	xtree / GTDB	Species
1571	Escherichia coli	WG02c-210413-14	-7.46527	xtree / GTDB	Species
1572	Pseudomonas aeruginosa	WG02c-210413-14	-7.46527	xtree / GTDB	Species
1573	Enterococcus faecalis	WG02c-210420-14	-7.53572	xtree / GTDB	Species
1574	Staphylococcus aureus	WG02c-210420-14	-7.53572	xtree / GTDB	Species
1575	Staphylococcus epidermidis	WG02c-210420-14	-7.53572	xtree / GTDB	Species
1576	Vibrio alginolyticus	WG02c-210420-14	-7.53572	xtree / GTDB	Species
1577	Escherichia coli	WG02c-210420-14	-7.53572	xtree / GTDB	Species
1578	Pseudomonas aeruginosa	WG02c-210420-14	-4.23339	xtree / GTDB	Species
1579	Enterococcus faecalis	WG02c-210427-14	-7.51187	xtree / GTDB	Species
1580	Staphylococcus aureus	WG02c-210427-14	-7.51187	xtree / GTDB	Species
1581	Staphylococcus epidermidis	WG02c-210427-14	-7.51187	xtree / GTDB	Species
1582	Vibrio alginolyticus	WG02c-210427-14	-7.51187	xtree / GTDB	Species
1583	Escherichia coli	WG02c-210427-14	-7.51187	xtree / GTDB	Species
1584	Pseudomonas aeruginosa	WG02c-210427-14	-3.73372	xtree / GTDB	Species
1585	Enterococcus faecalis	WG02c-210504-14	-7.50472	xtree / GTDB	Species
1586	Staphylococcus aureus	WG02c-210504-14	-7.50472	xtree / GTDB	Species
1587	Staphylococcus epidermidis	WG02c-210504-14	-7.50472	xtree / GTDB	Species
1588	Vibrio alginolyticus	WG02c-210504-14	-7.50472	xtree / GTDB	Species
1589	Escherichia coli	WG02c-210504-14	-7.50472	xtree / GTDB	Species
1590	Pseudomonas aeruginosa	WG02c-210504-14	-7.50472	xtree / GTDB	Species
1591	Enterococcus faecalis	WG02c-210511-14	-7.49685	xtree / GTDB	Species
1592	Staphylococcus aureus	WG02c-210511-14	-7.49685	xtree / GTDB	Species
1593	Staphylococcus epidermidis	WG02c-210511-14	-7.49685	xtree / GTDB	Species
1594	Vibrio alginolyticus	WG02c-210511-14	-7.49685	xtree / GTDB	Species
1595	Escherichia coli	WG02c-210511-14	-7.49685	xtree / GTDB	Species
1596	Pseudomonas aeruginosa	WG02c-210511-14	-7.49685	xtree / GTDB	Species
1597	Enterococcus faecalis	WG02c-210518-14	-7.41069	xtree / GTDB	Species
1598	Staphylococcus aureus	WG02c-210518-14	-7.41069	xtree / GTDB	Species
1599	Staphylococcus epidermidis	WG02c-210518-14	-7.41069	xtree / GTDB	Species
1600	Vibrio alginolyticus	WG02c-210518-14	-7.41069	xtree / GTDB	Species
1601	Escherichia coli	WG02c-210518-14	-7.41069	xtree / GTDB	Species
1602	Pseudomonas aeruginosa	WG02c-210518-14	-7.41069	xtree / GTDB	Species
1603	Enterococcus faecalis	WG02c-210601-14	-7.40816	xtree / GTDB	Species
1604	Staphylococcus aureus	WG02c-210601-14	-7.40816	xtree / GTDB	Species
1605	Staphylococcus epidermidis	WG02c-210601-14	-7.40816	xtree / GTDB	Species
1606	Vibrio alginolyticus	WG02c-210601-14	-7.40816	xtree / GTDB	Species
1607	Escherichia coli	WG02c-210601-14	-7.40816	xtree / GTDB	Species
1608	Pseudomonas aeruginosa	WG02c-210601-14	-7.40816	xtree / GTDB	Species
1609	Enterococcus faecalis	WG02c-2106029-14	-7.32272	xtree / GTDB	Species
1610	Staphylococcus aureus	WG02c-2106029-14	-7.32272	xtree / GTDB	Species
1611	Staphylococcus epidermidis	WG02c-2106029-14	-7.32272	xtree / GTDB	Species
1612	Vibrio alginolyticus	WG02c-2106029-14	-7.32272	xtree / GTDB	Species
1613	Escherichia coli	WG02c-2106029-14	-7.32272	xtree / GTDB	Species
1614	Pseudomonas aeruginosa	WG02c-2106029-14	-7.32272	xtree / GTDB	Species
1615	Enterococcus faecalis	WG02c-210608-14	-7.5752	xtree / GTDB	Species
1616	Staphylococcus aureus	WG02c-210608-14	-7.5752	xtree / GTDB	Species
1617	Staphylococcus epidermidis	WG02c-210608-14	-7.5752	xtree / GTDB	Species
1618	Vibrio alginolyticus	WG02c-210608-14	-7.5752	xtree / GTDB	Species
1619	Escherichia coli	WG02c-210608-14	-7.5752	xtree / GTDB	Species
1620	Pseudomonas aeruginosa	WG02c-210608-14	-7.5752	xtree / GTDB	Species
1621	Enterococcus faecalis	WG02c-210615-14	-7.57545	xtree / GTDB	Species
1622	Staphylococcus aureus	WG02c-210615-14	-7.57545	xtree / GTDB	Species
1623	Staphylococcus epidermidis	WG02c-210615-14	-7.57545	xtree / GTDB	Species
1624	Vibrio alginolyticus	WG02c-210615-14	-7.57545	xtree / GTDB	Species
1625	Escherichia coli	WG02c-210615-14	-7.57545	xtree / GTDB	Species
1626	Pseudomonas aeruginosa	WG02c-210615-14	-7.57545	xtree / GTDB	Species
1627	Enterococcus faecalis	WG02c-210622-14	-7.42703	xtree / GTDB	Species
1628	Staphylococcus aureus	WG02c-210622-14	-7.42703	xtree / GTDB	Species
1629	Staphylococcus epidermidis	WG02c-210622-14	-7.42703	xtree / GTDB	Species
1630	Vibrio alginolyticus	WG02c-210622-14	-7.42703	xtree / GTDB	Species
1631	Escherichia coli	WG02c-210622-14	-7.42703	xtree / GTDB	Species
1632	Pseudomonas aeruginosa	WG02c-210622-14	-7.42703	xtree / GTDB	Species
1633	Enterococcus faecalis	WG02c-210706-14	-7.29822	xtree / GTDB	Species
1634	Staphylococcus aureus	WG02c-210706-14	-7.29822	xtree / GTDB	Species
1635	Staphylococcus epidermidis	WG02c-210706-14	-7.29822	xtree / GTDB	Species
1636	Vibrio alginolyticus	WG02c-210706-14	-7.29822	xtree / GTDB	Species
1637	Escherichia coli	WG02c-210706-14	-7.29822	xtree / GTDB	Species
1638	Pseudomonas aeruginosa	WG02c-210706-14	-7.29822	xtree / GTDB	Species
1639	Enterococcus faecalis	WG02c-210713-14	-7.3693	xtree / GTDB	Species
1640	Staphylococcus aureus	WG02c-210713-14	-7.3693	xtree / GTDB	Species
1641	Staphylococcus epidermidis	WG02c-210713-14	-7.3693	xtree / GTDB	Species
1642	Vibrio alginolyticus	WG02c-210713-14	-7.3693	xtree / GTDB	Species
1643	Escherichia coli	WG02c-210713-14	-7.3693	xtree / GTDB	Species
1644	Pseudomonas aeruginosa	WG02c-210713-14	-7.3693	xtree / GTDB	Species
1645	Enterococcus faecalis	WG02c-210727-14	-7.31839	xtree / GTDB	Species
1646	Staphylococcus aureus	WG02c-210727-14	-7.31839	xtree / GTDB	Species
1647	Staphylococcus epidermidis	WG02c-210727-14	-7.31839	xtree / GTDB	Species
1648	Vibrio alginolyticus	WG02c-210727-14	-7.31839	xtree / GTDB	Species
1649	Escherichia coli	WG02c-210727-14	-7.31839	xtree / GTDB	Species
1650	Pseudomonas aeruginosa	WG02c-210727-14	-7.31839	xtree / GTDB	Species
1651	Enterococcus faecalis	WG02c-210803-14	-7.49559	xtree / GTDB	Species
1652	Staphylococcus aureus	WG02c-210803-14	-7.49559	xtree / GTDB	Species
1653	Staphylococcus epidermidis	WG02c-210803-14	-7.49559	xtree / GTDB	Species
1654	Vibrio alginolyticus	WG02c-210803-14	-7.49559	xtree / GTDB	Species
1655	Escherichia coli	WG02c-210803-14	-7.49559	xtree / GTDB	Species
1656	Pseudomonas aeruginosa	WG02c-210803-14	-7.49559	xtree / GTDB	Species
1657	Enterococcus faecalis	WG02c-210810	-7.5467	xtree / GTDB	Species
1658	Staphylococcus aureus	WG02c-210810	-7.5467	xtree / GTDB	Species
1659	Staphylococcus epidermidis	WG02c-210810	-7.5467	xtree / GTDB	Species
1660	Vibrio alginolyticus	WG02c-210810	-7.5467	xtree / GTDB	Species
1661	Escherichia coli	WG02c-210810	-7.5467	xtree / GTDB	Species
1662	Pseudomonas aeruginosa	WG02c-210810	-7.5467	xtree / GTDB	Species
1663	Enterococcus faecalis	WG02c-210817	-7.37797	xtree / GTDB	Species
1664	Staphylococcus aureus	WG02c-210817	-7.37797	xtree / GTDB	Species
1665	Staphylococcus epidermidis	WG02c-210817	-7.37797	xtree / GTDB	Species
1666	Vibrio alginolyticus	WG02c-210817	-7.37797	xtree / GTDB	Species
1667	Escherichia coli	WG02c-210817	-7.37797	xtree / GTDB	Species
1668	Pseudomonas aeruginosa	WG02c-210817	-7.37797	xtree / GTDB	Species
1669	Enterococcus faecalis	WG02c-210907	-7.29841	xtree / GTDB	Species
1670	Staphylococcus aureus	WG02c-210907	-7.29841	xtree / GTDB	Species
1671	Staphylococcus epidermidis	WG02c-210907	-7.29841	xtree / GTDB	Species
1672	Vibrio alginolyticus	WG02c-210907	-7.29841	xtree / GTDB	Species
1673	Escherichia coli	WG02c-210907	-7.29841	xtree / GTDB	Species
1674	Pseudomonas aeruginosa	WG02c-210907	-7.29841	xtree / GTDB	Species
1675	Enterococcus faecalis	WG02c-210921	-6.35625	xtree / GTDB	Species
1676	Staphylococcus aureus	WG02c-210921	-6.35625	xtree / GTDB	Species
1677	Staphylococcus epidermidis	WG02c-210921	-6.35625	xtree / GTDB	Species
1678	Vibrio alginolyticus	WG02c-210921	-6.35625	xtree / GTDB	Species
1679	Escherichia coli	WG02c-210921	-6.35625	xtree / GTDB	Species
1680	Pseudomonas aeruginosa	WG02c-210921	-6.35625	xtree / GTDB	Species
1681	Enterococcus faecalis	WG02c-210928	-7.44706	xtree / GTDB	Species
1682	Staphylococcus aureus	WG02c-210928	-7.44706	xtree / GTDB	Species
1683	Staphylococcus epidermidis	WG02c-210928	-7.44706	xtree / GTDB	Species
1684	Vibrio alginolyticus	WG02c-210928	-7.44706	xtree / GTDB	Species
1685	Escherichia coli	WG02c-210928	-7.44706	xtree / GTDB	Species
1686	Pseudomonas aeruginosa	WG02c-210928	-7.44706	xtree / GTDB	Species
1687	Enterococcus faecalis	WG02c-211012	-7.35075	xtree / GTDB	Species
1688	Staphylococcus aureus	WG02c-211012	-7.35075	xtree / GTDB	Species
1689	Staphylococcus epidermidis	WG02c-211012	-7.35075	xtree / GTDB	Species
1690	Vibrio alginolyticus	WG02c-211012	-7.35075	xtree / GTDB	Species
1691	Escherichia coli	WG02c-211012	-7.35075	xtree / GTDB	Species
1692	Pseudomonas aeruginosa	WG02c-211012	-7.35075	xtree / GTDB	Species
1693	Enterococcus faecalis	WG02c-211026	-7.40623	xtree / GTDB	Species
1694	Staphylococcus aureus	WG02c-211026	-7.40623	xtree / GTDB	Species
1695	Staphylococcus epidermidis	WG02c-211026	-7.40623	xtree / GTDB	Species
1696	Vibrio alginolyticus	WG02c-211026	-7.40623	xtree / GTDB	Species
1697	Escherichia coli	WG02c-211026	-7.40623	xtree / GTDB	Species
1698	Pseudomonas aeruginosa	WG02c-211026	-1.63504	xtree / GTDB	Species
1699	Enterococcus faecalis	WG02c-211102	-7.26974	xtree / GTDB	Species
1700	Staphylococcus aureus	WG02c-211102	-7.26974	xtree / GTDB	Species
1701	Staphylococcus epidermidis	WG02c-211102	-7.26974	xtree / GTDB	Species
1702	Vibrio alginolyticus	WG02c-211102	-7.26974	xtree / GTDB	Species
1703	Escherichia coli	WG02c-211102	-7.26974	xtree / GTDB	Species
1704	Pseudomonas aeruginosa	WG02c-211102	-1.96936	xtree / GTDB	Species
1705	Enterococcus faecalis	WG02c-211109	-7.03689	xtree / GTDB	Species
1706	Staphylococcus aureus	WG02c-211109	-7.03689	xtree / GTDB	Species
1707	Staphylococcus epidermidis	WG02c-211109	-7.03689	xtree / GTDB	Species
1708	Vibrio alginolyticus	WG02c-211109	-7.03689	xtree / GTDB	Species
1709	Escherichia coli	WG02c-211109	-7.03689	xtree / GTDB	Species
1710	Pseudomonas aeruginosa	WG02c-211109	-1.67286	xtree / GTDB	Species
1711	Enterococcus faecalis	WG02c-211116	-6.63703	xtree / GTDB	Species
1712	Staphylococcus aureus	WG02c-211116	-6.63703	xtree / GTDB	Species
1713	Staphylococcus epidermidis	WG02c-211116	-6.63703	xtree / GTDB	Species
1714	Vibrio alginolyticus	WG02c-211116	-6.63703	xtree / GTDB	Species
1715	Escherichia coli	WG02c-211116	-6.63703	xtree / GTDB	Species
1716	Pseudomonas aeruginosa	WG02c-211116	-6.63703	xtree / GTDB	Species
1717	Enterococcus faecalis	WG02c-211123	-4.51147	xtree / GTDB	Species
1718	Staphylococcus aureus	WG02c-211123	-4.51147	xtree / GTDB	Species
1719	Staphylococcus epidermidis	WG02c-211123	-4.51147	xtree / GTDB	Species
1720	Vibrio alginolyticus	WG02c-211123	-4.51147	xtree / GTDB	Species
1721	Escherichia coli	WG02c-211123	-4.51147	xtree / GTDB	Species
1722	Pseudomonas aeruginosa	WG02c-211123	-4.51147	xtree / GTDB	Species
1723	Enterococcus faecalis	WG02c-211130	-6.09926	xtree / GTDB	Species
1724	Staphylococcus aureus	WG02c-211130	-6.09926	xtree / GTDB	Species
1725	Staphylococcus epidermidis	WG02c-211130	-6.09926	xtree / GTDB	Species
1726	Vibrio alginolyticus	WG02c-211130	-6.09926	xtree / GTDB	Species
1727	Escherichia coli	WG02c-211130	-6.09926	xtree / GTDB	Species
1728	Pseudomonas aeruginosa	WG02c-211130	-6.09926	xtree / GTDB	Species
1729	Enterococcus faecalis	WG02c-211207	-6.79067	xtree / GTDB	Species
1730	Staphylococcus aureus	WG02c-211207	-6.79067	xtree / GTDB	Species
1731	Staphylococcus epidermidis	WG02c-211207	-6.79067	xtree / GTDB	Species
1732	Vibrio alginolyticus	WG02c-211207	-6.79067	xtree / GTDB	Species
1733	Escherichia coli	WG02c-211207	-6.79067	xtree / GTDB	Species
1734	Pseudomonas aeruginosa	WG02c-211207	-6.79067	xtree / GTDB	Species
1735	Enterococcus faecalis	WG02c-211212	-5.99934	xtree / GTDB	Species
1736	Staphylococcus aureus	WG02c-211212	-5.99934	xtree / GTDB	Species
1737	Staphylococcus epidermidis	WG02c-211212	-5.99934	xtree / GTDB	Species
1738	Vibrio alginolyticus	WG02c-211212	-5.99934	xtree / GTDB	Species
1739	Escherichia coli	WG02c-211212	-5.99934	xtree / GTDB	Species
1740	Pseudomonas aeruginosa	WG02c-211212	-5.99934	xtree / GTDB	Species
1741	Enterococcus faecalis	WG02c-211221	-7.30951	xtree / GTDB	Species
1742	Staphylococcus aureus	WG02c-211221	-7.30951	xtree / GTDB	Species
1743	Staphylococcus epidermidis	WG02c-211221	-7.30951	xtree / GTDB	Species
1744	Vibrio alginolyticus	WG02c-211221	-7.30951	xtree / GTDB	Species
1745	Escherichia coli	WG02c-211221	-7.30951	xtree / GTDB	Species
1746	Pseudomonas aeruginosa	WG02c-211221	-7.30951	xtree / GTDB	Species
1747	Enterococcus faecalis	WG02c-211228	-7.36073	xtree / GTDB	Species
1748	Staphylococcus aureus	WG02c-211228	-7.36073	xtree / GTDB	Species
1749	Staphylococcus epidermidis	WG02c-211228	-7.36073	xtree / GTDB	Species
1750	Vibrio alginolyticus	WG02c-211228	-7.36073	xtree / GTDB	Species
1751	Escherichia coli	WG02c-211228	-7.36073	xtree / GTDB	Species
1752	Pseudomonas aeruginosa	WG02c-211228	-7.36073	xtree / GTDB	Species
1753	Enterococcus faecalis	WG02c-220105	-7.31983	xtree / GTDB	Species
1754	Staphylococcus aureus	WG02c-220105	-7.31983	xtree / GTDB	Species
1755	Staphylococcus epidermidis	WG02c-220105	-7.31983	xtree / GTDB	Species
1756	Vibrio alginolyticus	WG02c-220105	-7.31983	xtree / GTDB	Species
1757	Escherichia coli	WG02c-220105	-7.31983	xtree / GTDB	Species
1758	Pseudomonas aeruginosa	WG02c-220105	-7.31983	xtree / GTDB	Species
1759	Enterococcus faecalis	WG02c-220105-34	-7.34625	xtree / GTDB	Species
1760	Staphylococcus aureus	WG02c-220105-34	-7.34625	xtree / GTDB	Species
1761	Staphylococcus epidermidis	WG02c-220105-34	-7.34625	xtree / GTDB	Species
1762	Vibrio alginolyticus	WG02c-220105-34	-7.34625	xtree / GTDB	Species
1763	Escherichia coli	WG02c-220105-34	-7.34625	xtree / GTDB	Species
1764	Pseudomonas aeruginosa	WG02c-220105-34	-7.34625	xtree / GTDB	Species
1765	Enterococcus faecalis	WG02c-220112	-7.41969	xtree / GTDB	Species
1766	Staphylococcus aureus	WG02c-220112	-7.41969	xtree / GTDB	Species
1767	Staphylococcus epidermidis	WG02c-220112	-7.41969	xtree / GTDB	Species
1768	Vibrio alginolyticus	WG02c-220112	-7.41969	xtree / GTDB	Species
1769	Escherichia coli	WG02c-220112	-7.41969	xtree / GTDB	Species
1770	Pseudomonas aeruginosa	WG02c-220112	-7.41969	xtree / GTDB	Species
1771	Enterococcus faecalis	WG02c-220112-34	-7.40448	xtree / GTDB	Species
1772	Staphylococcus aureus	WG02c-220112-34	-7.40448	xtree / GTDB	Species
1773	Staphylococcus epidermidis	WG02c-220112-34	-7.40448	xtree / GTDB	Species
1774	Vibrio alginolyticus	WG02c-220112-34	-7.40448	xtree / GTDB	Species
1775	Escherichia coli	WG02c-220112-34	-7.40448	xtree / GTDB	Species
1776	Pseudomonas aeruginosa	WG02c-220112-34	-7.40448	xtree / GTDB	Species
1777	Enterococcus faecalis	WG02c-220119	-7.42218	xtree / GTDB	Species
1778	Staphylococcus aureus	WG02c-220119	-7.42218	xtree / GTDB	Species
1779	Staphylococcus epidermidis	WG02c-220119	-7.42218	xtree / GTDB	Species
1780	Vibrio alginolyticus	WG02c-220119	-7.42218	xtree / GTDB	Species
1781	Escherichia coli	WG02c-220119	-7.42218	xtree / GTDB	Species
1782	Pseudomonas aeruginosa	WG02c-220119	-7.42218	xtree / GTDB	Species
1783	Enterococcus faecalis	WG02c-220119-34	-6.91263	xtree / GTDB	Species
1784	Staphylococcus aureus	WG02c-220119-34	-6.91263	xtree / GTDB	Species
1785	Staphylococcus epidermidis	WG02c-220119-34	-6.91263	xtree / GTDB	Species
1786	Vibrio alginolyticus	WG02c-220119-34	-6.91263	xtree / GTDB	Species
1787	Escherichia coli	WG02c-220119-34	-6.91263	xtree / GTDB	Species
1788	Pseudomonas aeruginosa	WG02c-220119-34	-6.91263	xtree / GTDB	Species
1789	Enterococcus faecalis	WG02c-220202	-7.30277	xtree / GTDB	Species
1790	Staphylococcus aureus	WG02c-220202	-7.30277	xtree / GTDB	Species
1791	Staphylococcus epidermidis	WG02c-220202	-7.30277	xtree / GTDB	Species
1792	Vibrio alginolyticus	WG02c-220202	-7.30277	xtree / GTDB	Species
1793	Escherichia coli	WG02c-220202	-7.30277	xtree / GTDB	Species
1794	Pseudomonas aeruginosa	WG02c-220202	-7.30277	xtree / GTDB	Species
1795	Enterococcus faecalis	WG02c-220209	-7.37131	xtree / GTDB	Species
1796	Staphylococcus aureus	WG02c-220209	-7.37131	xtree / GTDB	Species
1797	Staphylococcus epidermidis	WG02c-220209	-7.37131	xtree / GTDB	Species
1798	Vibrio alginolyticus	WG02c-220209	-7.37131	xtree / GTDB	Species
1799	Escherichia coli	WG02c-220209	-7.37131	xtree / GTDB	Species
1800	Pseudomonas aeruginosa	WG02c-220209	-7.37131	xtree / GTDB	Species
1801	Enterococcus faecalis	WG02c-220216	-7.4289	xtree / GTDB	Species
1802	Staphylococcus aureus	WG02c-220216	-7.4289	xtree / GTDB	Species
1803	Staphylococcus epidermidis	WG02c-220216	-7.4289	xtree / GTDB	Species
1804	Vibrio alginolyticus	WG02c-220216	-7.4289	xtree / GTDB	Species
1805	Escherichia coli	WG02c-220216	-7.4289	xtree / GTDB	Species
1806	Pseudomonas aeruginosa	WG02c-220216	-7.4289	xtree / GTDB	Species
1807	Enterococcus faecalis	WG02c-220223	-7.42084	xtree / GTDB	Species
1808	Staphylococcus aureus	WG02c-220223	-7.42084	xtree / GTDB	Species
1809	Staphylococcus epidermidis	WG02c-220223	-7.42084	xtree / GTDB	Species
1810	Vibrio alginolyticus	WG02c-220223	-7.42084	xtree / GTDB	Species
1811	Escherichia coli	WG02c-220223	-7.42084	xtree / GTDB	Species
1812	Pseudomonas aeruginosa	WG02c-220223	-7.42084	xtree / GTDB	Species
1813	Enterococcus faecalis	WG02c-220302	-7.29658	xtree / GTDB	Species
1814	Staphylococcus aureus	WG02c-220302	-7.29658	xtree / GTDB	Species
1815	Staphylococcus epidermidis	WG02c-220302	-7.29658	xtree / GTDB	Species
1816	Vibrio alginolyticus	WG02c-220302	-7.29658	xtree / GTDB	Species
1817	Escherichia coli	WG02c-220302	-7.29658	xtree / GTDB	Species
1818	Pseudomonas aeruginosa	WG02c-220302	-7.29658	xtree / GTDB	Species
1819	Enterococcus faecalis	WG02c-220323	-7.27032	xtree / GTDB	Species
1820	Staphylococcus aureus	WG02c-220323	-7.27032	xtree / GTDB	Species
1821	Staphylococcus epidermidis	WG02c-220323	-7.27032	xtree / GTDB	Species
1822	Vibrio alginolyticus	WG02c-220323	-7.27032	xtree / GTDB	Species
1823	Escherichia coli	WG02c-220323	-7.27032	xtree / GTDB	Species
1824	Pseudomonas aeruginosa	WG02c-220323	-7.27032	xtree / GTDB	Species
1825	Enterococcus faecalis	WG02c-220330	-6.74264	xtree / GTDB	Species
1826	Staphylococcus aureus	WG02c-220330	-6.74264	xtree / GTDB	Species
1827	Staphylococcus epidermidis	WG02c-220330	-6.74264	xtree / GTDB	Species
1828	Vibrio alginolyticus	WG02c-220330	-6.74264	xtree / GTDB	Species
1829	Escherichia coli	WG02c-220330	-6.74264	xtree / GTDB	Species
1830	Pseudomonas aeruginosa	WG02c-220330	-6.74264	xtree / GTDB	Species
1831	Enterococcus faecalis	WG02c-220406	-7.04996	xtree / GTDB	Species
1832	Staphylococcus aureus	WG02c-220406	-7.04996	xtree / GTDB	Species
1833	Staphylococcus epidermidis	WG02c-220406	-7.04996	xtree / GTDB	Species
1834	Vibrio alginolyticus	WG02c-220406	-7.04996	xtree / GTDB	Species
1835	Escherichia coli	WG02c-220406	-7.04996	xtree / GTDB	Species
1836	Pseudomonas aeruginosa	WG02c-220406	-7.04996	xtree / GTDB	Species
1837	Enterococcus faecalis	WG02g-210406-14	-7.44983	xtree / GTDB	Species
1838	Staphylococcus aureus	WG02g-210406-14	-7.44983	xtree / GTDB	Species
1839	Staphylococcus epidermidis	WG02g-210406-14	-7.44983	xtree / GTDB	Species
1840	Vibrio alginolyticus	WG02g-210406-14	-7.44983	xtree / GTDB	Species
1841	Escherichia coli	WG02g-210406-14	-7.44983	xtree / GTDB	Species
1842	Pseudomonas aeruginosa	WG02g-210406-14	-7.44983	xtree / GTDB	Species
1843	Enterococcus faecalis	WG02g-210413-14	-7.44593	xtree / GTDB	Species
1844	Staphylococcus aureus	WG02g-210413-14	-7.44593	xtree / GTDB	Species
1845	Staphylococcus epidermidis	WG02g-210413-14	-7.44593	xtree / GTDB	Species
1846	Vibrio alginolyticus	WG02g-210413-14	-7.44593	xtree / GTDB	Species
1847	Escherichia coli	WG02g-210413-14	-7.44593	xtree / GTDB	Species
1848	Pseudomonas aeruginosa	WG02g-210413-14	-7.44593	xtree / GTDB	Species
1849	Enterococcus faecalis	WG02g-210420-14	-7.35317	xtree / GTDB	Species
1850	Staphylococcus aureus	WG02g-210420-14	-7.35317	xtree / GTDB	Species
1851	Staphylococcus epidermidis	WG02g-210420-14	-7.35317	xtree / GTDB	Species
1852	Vibrio alginolyticus	WG02g-210420-14	-7.35317	xtree / GTDB	Species
1853	Escherichia coli	WG02g-210420-14	-7.35317	xtree / GTDB	Species
1854	Pseudomonas aeruginosa	WG02g-210420-14	-7.35317	xtree / GTDB	Species
1855	Enterococcus faecalis	WG02g-210427-14	-7.56401	xtree / GTDB	Species
1856	Staphylococcus aureus	WG02g-210427-14	-7.56401	xtree / GTDB	Species
1857	Staphylococcus epidermidis	WG02g-210427-14	-7.56401	xtree / GTDB	Species
1858	Vibrio alginolyticus	WG02g-210427-14	-7.56401	xtree / GTDB	Species
1859	Escherichia coli	WG02g-210427-14	-7.56401	xtree / GTDB	Species
1860	Pseudomonas aeruginosa	WG02g-210427-14	-7.56401	xtree / GTDB	Species
1861	Enterococcus faecalis	WG02g-210504-14	-7.52712	xtree / GTDB	Species
1862	Staphylococcus aureus	WG02g-210504-14	-7.52712	xtree / GTDB	Species
1863	Staphylococcus epidermidis	WG02g-210504-14	-7.52712	xtree / GTDB	Species
1864	Vibrio alginolyticus	WG02g-210504-14	-7.52712	xtree / GTDB	Species
1865	Escherichia coli	WG02g-210504-14	-7.52712	xtree / GTDB	Species
1866	Pseudomonas aeruginosa	WG02g-210504-14	-7.52712	xtree / GTDB	Species
1867	Enterococcus faecalis	WG02g-210511-14	-7.36363	xtree / GTDB	Species
1868	Staphylococcus aureus	WG02g-210511-14	-7.36363	xtree / GTDB	Species
1869	Staphylococcus epidermidis	WG02g-210511-14	-7.36363	xtree / GTDB	Species
1870	Vibrio alginolyticus	WG02g-210511-14	-7.36363	xtree / GTDB	Species
1871	Escherichia coli	WG02g-210511-14	-7.36363	xtree / GTDB	Species
1872	Pseudomonas aeruginosa	WG02g-210511-14	-7.36363	xtree / GTDB	Species
1873	Enterococcus faecalis	WG02g-210525-14	-7.57432	xtree / GTDB	Species
1874	Staphylococcus aureus	WG02g-210525-14	-7.57432	xtree / GTDB	Species
1875	Staphylococcus epidermidis	WG02g-210525-14	-7.57432	xtree / GTDB	Species
1876	Vibrio alginolyticus	WG02g-210525-14	-7.57432	xtree / GTDB	Species
1877	Escherichia coli	WG02g-210525-14	-7.57432	xtree / GTDB	Species
1878	Pseudomonas aeruginosa	WG02g-210525-14	-7.57432	xtree / GTDB	Species
1879	Enterococcus faecalis	WG02g-210601-14	-7.53208	xtree / GTDB	Species
1880	Staphylococcus aureus	WG02g-210601-14	-7.53208	xtree / GTDB	Species
1881	Staphylococcus epidermidis	WG02g-210601-14	-7.53208	xtree / GTDB	Species
1882	Vibrio alginolyticus	WG02g-210601-14	-7.53208	xtree / GTDB	Species
1883	Escherichia coli	WG02g-210601-14	-7.53208	xtree / GTDB	Species
1884	Pseudomonas aeruginosa	WG02g-210601-14	-7.53208	xtree / GTDB	Species
1885	Enterococcus faecalis	WG02g-210608-14	-7.48857	xtree / GTDB	Species
1886	Staphylococcus aureus	WG02g-210608-14	-7.48857	xtree / GTDB	Species
1887	Staphylococcus epidermidis	WG02g-210608-14	-7.48857	xtree / GTDB	Species
1888	Vibrio alginolyticus	WG02g-210608-14	-7.48857	xtree / GTDB	Species
1889	Escherichia coli	WG02g-210608-14	-7.48857	xtree / GTDB	Species
1890	Pseudomonas aeruginosa	WG02g-210608-14	-7.48857	xtree / GTDB	Species
1891	Enterococcus faecalis	WG02g-210615-14	-7.4702	xtree / GTDB	Species
1892	Staphylococcus aureus	WG02g-210615-14	-7.4702	xtree / GTDB	Species
1893	Staphylococcus epidermidis	WG02g-210615-14	-7.4702	xtree / GTDB	Species
1894	Vibrio alginolyticus	WG02g-210615-14	-7.4702	xtree / GTDB	Species
1895	Escherichia coli	WG02g-210615-14	-7.4702	xtree / GTDB	Species
1896	Pseudomonas aeruginosa	WG02g-210615-14	-7.4702	xtree / GTDB	Species
1897	Enterococcus faecalis	WG02g-210622-14	-7.46012	xtree / GTDB	Species
1898	Staphylococcus aureus	WG02g-210622-14	-7.46012	xtree / GTDB	Species
1899	Staphylococcus epidermidis	WG02g-210622-14	-7.46012	xtree / GTDB	Species
1900	Vibrio alginolyticus	WG02g-210622-14	-7.46012	xtree / GTDB	Species
1901	Escherichia coli	WG02g-210622-14	-7.46012	xtree / GTDB	Species
1902	Pseudomonas aeruginosa	WG02g-210622-14	-7.46012	xtree / GTDB	Species
1903	Enterococcus faecalis	WG02g-210629-14	-7.19019	xtree / GTDB	Species
1904	Staphylococcus aureus	WG02g-210629-14	-7.19019	xtree / GTDB	Species
1905	Staphylococcus epidermidis	WG02g-210629-14	-7.19019	xtree / GTDB	Species
1906	Vibrio alginolyticus	WG02g-210629-14	-7.19019	xtree / GTDB	Species
1907	Escherichia coli	WG02g-210629-14	-7.19019	xtree / GTDB	Species
1908	Pseudomonas aeruginosa	WG02g-210629-14	-7.19019	xtree / GTDB	Species
1909	Enterococcus faecalis	WG02g-210706-14	-7.30186	xtree / GTDB	Species
1910	Staphylococcus aureus	WG02g-210706-14	-7.30186	xtree / GTDB	Species
1911	Staphylococcus epidermidis	WG02g-210706-14	-7.30186	xtree / GTDB	Species
1912	Vibrio alginolyticus	WG02g-210706-14	-7.30186	xtree / GTDB	Species
1913	Escherichia coli	WG02g-210706-14	-7.30186	xtree / GTDB	Species
1914	Pseudomonas aeruginosa	WG02g-210706-14	-7.30186	xtree / GTDB	Species
1915	Enterococcus faecalis	WG02g-210713-14	-7.18745	xtree / GTDB	Species
1916	Staphylococcus aureus	WG02g-210713-14	-7.18745	xtree / GTDB	Species
1917	Staphylococcus epidermidis	WG02g-210713-14	-7.18745	xtree / GTDB	Species
1918	Vibrio alginolyticus	WG02g-210713-14	-7.18745	xtree / GTDB	Species
1919	Escherichia coli	WG02g-210713-14	-7.18745	xtree / GTDB	Species
1920	Pseudomonas aeruginosa	WG02g-210713-14	-7.18745	xtree / GTDB	Species
1921	Enterococcus faecalis	WG02g-210720-14	-7.31713	xtree / GTDB	Species
1922	Staphylococcus aureus	WG02g-210720-14	-7.31713	xtree / GTDB	Species
1923	Staphylococcus epidermidis	WG02g-210720-14	-7.31713	xtree / GTDB	Species
1924	Vibrio alginolyticus	WG02g-210720-14	-7.31713	xtree / GTDB	Species
1925	Escherichia coli	WG02g-210720-14	-7.31713	xtree / GTDB	Species
1926	Pseudomonas aeruginosa	WG02g-210720-14	-7.31713	xtree / GTDB	Species
1927	Enterococcus faecalis	WG02g-210727-14	-7.36946	xtree / GTDB	Species
1928	Staphylococcus aureus	WG02g-210727-14	-7.36946	xtree / GTDB	Species
1929	Staphylococcus epidermidis	WG02g-210727-14	-7.36946	xtree / GTDB	Species
1930	Vibrio alginolyticus	WG02g-210727-14	-7.36946	xtree / GTDB	Species
1931	Escherichia coli	WG02g-210727-14	-7.36946	xtree / GTDB	Species
1932	Pseudomonas aeruginosa	WG02g-210727-14	-7.36946	xtree / GTDB	Species
1933	Enterococcus faecalis	WG02g-210810	-7.3779	xtree / GTDB	Species
1934	Staphylococcus aureus	WG02g-210810	-7.3779	xtree / GTDB	Species
1935	Staphylococcus epidermidis	WG02g-210810	-7.3779	xtree / GTDB	Species
1936	Vibrio alginolyticus	WG02g-210810	-7.3779	xtree / GTDB	Species
1937	Escherichia coli	WG02g-210810	-7.3779	xtree / GTDB	Species
1938	Pseudomonas aeruginosa	WG02g-210810	-7.3779	xtree / GTDB	Species
1939	Enterococcus faecalis	WG02g-210817	-7.51912	xtree / GTDB	Species
1940	Staphylococcus aureus	WG02g-210817	-7.51912	xtree / GTDB	Species
1941	Staphylococcus epidermidis	WG02g-210817	-7.51912	xtree / GTDB	Species
1942	Vibrio alginolyticus	WG02g-210817	-7.51912	xtree / GTDB	Species
1943	Escherichia coli	WG02g-210817	-7.51912	xtree / GTDB	Species
1944	Pseudomonas aeruginosa	WG02g-210817	-7.51912	xtree / GTDB	Species
1945	Enterococcus faecalis	WG02g-210824	-7.47458	xtree / GTDB	Species
1946	Staphylococcus aureus	WG02g-210824	-7.47458	xtree / GTDB	Species
1947	Staphylococcus epidermidis	WG02g-210824	-7.47458	xtree / GTDB	Species
1948	Vibrio alginolyticus	WG02g-210824	-7.47458	xtree / GTDB	Species
1949	Escherichia coli	WG02g-210824	-7.47458	xtree / GTDB	Species
1950	Pseudomonas aeruginosa	WG02g-210824	-7.47458	xtree / GTDB	Species
1951	Enterococcus faecalis	WG02g-210831	-7.43088	xtree / GTDB	Species
1952	Staphylococcus aureus	WG02g-210831	-7.43088	xtree / GTDB	Species
1953	Staphylococcus epidermidis	WG02g-210831	-7.43088	xtree / GTDB	Species
1954	Vibrio alginolyticus	WG02g-210831	-7.43088	xtree / GTDB	Species
1955	Escherichia coli	WG02g-210831	-7.43088	xtree / GTDB	Species
1956	Pseudomonas aeruginosa	WG02g-210831	-7.43088	xtree / GTDB	Species
1957	Enterococcus faecalis	WG02g-210914	-7.41012	xtree / GTDB	Species
1958	Staphylococcus aureus	WG02g-210914	-7.41012	xtree / GTDB	Species
1959	Staphylococcus epidermidis	WG02g-210914	-7.41012	xtree / GTDB	Species
1960	Vibrio alginolyticus	WG02g-210914	-7.41012	xtree / GTDB	Species
1961	Escherichia coli	WG02g-210914	-7.41012	xtree / GTDB	Species
1962	Pseudomonas aeruginosa	WG02g-210914	-7.41012	xtree / GTDB	Species
1963	Enterococcus faecalis	WG02g-210921	-7.08297	xtree / GTDB	Species
1964	Staphylococcus aureus	WG02g-210921	-7.08297	xtree / GTDB	Species
1965	Staphylococcus epidermidis	WG02g-210921	-7.08297	xtree / GTDB	Species
1966	Vibrio alginolyticus	WG02g-210921	-7.08297	xtree / GTDB	Species
1967	Escherichia coli	WG02g-210921	-7.08297	xtree / GTDB	Species
1968	Pseudomonas aeruginosa	WG02g-210921	-7.08297	xtree / GTDB	Species
1969	Enterococcus faecalis	WG02g-210928	-7.37649	xtree / GTDB	Species
1970	Staphylococcus aureus	WG02g-210928	-7.37649	xtree / GTDB	Species
1971	Staphylococcus epidermidis	WG02g-210928	-7.37649	xtree / GTDB	Species
1972	Vibrio alginolyticus	WG02g-210928	-7.37649	xtree / GTDB	Species
1973	Escherichia coli	WG02g-210928	-7.37649	xtree / GTDB	Species
1974	Pseudomonas aeruginosa	WG02g-210928	-7.37649	xtree / GTDB	Species
1975	Enterococcus faecalis	WG02g-211012	-7.37753	xtree / GTDB	Species
1976	Staphylococcus aureus	WG02g-211012	-7.37753	xtree / GTDB	Species
1977	Staphylococcus epidermidis	WG02g-211012	-7.37753	xtree / GTDB	Species
1978	Vibrio alginolyticus	WG02g-211012	-7.37753	xtree / GTDB	Species
1979	Escherichia coli	WG02g-211012	-7.37753	xtree / GTDB	Species
1980	Pseudomonas aeruginosa	WG02g-211012	-7.37753	xtree / GTDB	Species
1981	Enterococcus faecalis	WG02g-211026	-7.34188	xtree / GTDB	Species
1982	Staphylococcus aureus	WG02g-211026	-7.34188	xtree / GTDB	Species
1983	Staphylococcus epidermidis	WG02g-211026	-7.34188	xtree / GTDB	Species
1984	Vibrio alginolyticus	WG02g-211026	-7.34188	xtree / GTDB	Species
1985	Escherichia coli	WG02g-211026	-7.34188	xtree / GTDB	Species
1986	Pseudomonas aeruginosa	WG02g-211026	-7.34188	xtree / GTDB	Species
1987	Enterococcus faecalis	WG02g-211102	-7.41473	xtree / GTDB	Species
1988	Staphylococcus aureus	WG02g-211102	-7.41473	xtree / GTDB	Species
1989	Staphylococcus epidermidis	WG02g-211102	-7.41473	xtree / GTDB	Species
1990	Vibrio alginolyticus	WG02g-211102	-7.41473	xtree / GTDB	Species
1991	Escherichia coli	WG02g-211102	-7.41473	xtree / GTDB	Species
1992	Pseudomonas aeruginosa	WG02g-211102	-7.41473	xtree / GTDB	Species
1993	Enterococcus faecalis	WG02g-211109	-7.43678	xtree / GTDB	Species
1994	Staphylococcus aureus	WG02g-211109	-7.43678	xtree / GTDB	Species
1995	Staphylococcus epidermidis	WG02g-211109	-7.43678	xtree / GTDB	Species
1996	Vibrio alginolyticus	WG02g-211109	-7.43678	xtree / GTDB	Species
1997	Escherichia coli	WG02g-211109	-7.43678	xtree / GTDB	Species
1998	Pseudomonas aeruginosa	WG02g-211109	-7.43678	xtree / GTDB	Species
1999	Enterococcus faecalis	WG02g-211116	-6.7199	xtree / GTDB	Species
[truncated: 5,453 more rows]
