# Supplementary material for: Towards geospatially-resolved public-health surveillance via wastewater sequencing
Source: Nat Commun. 2024 Sep 27;15:8386. doi: 10.1038/s41467-024-52427-x (PMC11436780; doi:10.1038/s41467-024-52427-x)
Supplement: Supplementary file 9 — Source data [file 41467_2024_52427_MOESM9_ESM.zip › sourcedata_fig_s4.xlsx]

## Sheet: s4a
	value	sampling.date.x	month2.x	POPSIZE.x	BUILDINGSERVED.x	LOCATION_TYPE.x	month_norm.x	month_cyclical.x	sampling.date.y	month.y	month2.y	POPSIZE.y	BUILDINGSERVED.y	LOCATION_TYPE.y	month_norm.y	month_cyclical.y	avg_value	totalcomps
1	0.000295533	2021-01-12	Jan	829725	NA	Wastewater Treatment Plant	0.523599	0.866025	2021-01-05	1	Jan	829725	NA	Wastewater Treatment Plant	0.523599	0.866025	0.00121953	8328
2	0.000751902	2021-01-19	Jan	829725	NA	Wastewater Treatment Plant	0.523599	0.866025	2021-01-05	1	Jan	829725	NA	Wastewater Treatment Plant	0.523599	0.866025	0.00121953	8328
3	0.0011071	2021-01-26	Jan	829725	NA	Wastewater Treatment Plant	0.523599	0.866025	2021-01-05	1	Jan	829725	NA	Wastewater Treatment Plant	0.523599	0.866025	0.00121953	8328
4	0.000280421	2021-02-09	Feb	829725	NA	Wastewater Treatment Plant	1.0472	0.5	2021-01-05	1	Jan	829725	NA	Wastewater Treatment Plant	0.523599	0.866025	0.00121953	8328
5	0.00102816	2021-02-16	Feb	829725	NA	Wastewater Treatment Plant	1.0472	0.5	2021-01-05	1	Jan	829725	NA	Wastewater Treatment Plant	0.523599	0.866025	0.00121953	8328
6	0.000605829	2021-02-23	Feb	829725	NA	Wastewater Treatment Plant	1.0472	0.5	2021-01-05	1	Jan	829725	NA	Wastewater Treatment Plant	0.523599	0.866025	0.00121953	8328
7	0.000616847	2021-03-09	Mar	829725	NA	Wastewater Treatment Plant	1.5708	6.12323399573677e-17	2021-01-05	1	Jan	829725	NA	Wastewater Treatment Plant	0.523599	0.866025	0.00121953	8328
8	0.000373279	2021-03-16	Mar	829725	NA	Wastewater Treatment Plant	1.5708	6.12323399573677e-17	2021-01-05	1	Jan	829725	NA	Wastewater Treatment Plant	0.523599	0.866025	0.00121953	8328
9	0.000643432	2021-03-23	Mar	829725	NA	Wastewater Treatment Plant	1.5708	6.12323399573677e-17	2021-01-05	1	Jan	829725	NA	Wastewater Treatment Plant	0.523599	0.866025	0.00121953	8328
10	0.000518923	2021-03-30	Mar	829725	NA	Wastewater Treatment Plant	1.5708	6.12323399573677e-17	2021-01-05	1	Jan	829725	NA	Wastewater Treatment Plant	0.523599	0.866025	0.00121953	8328
11	0.000394576	2021-04-06	Apr	829725	NA	Wastewater Treatment Plant	2.0944	-0.5	2021-01-05	1	Jan	829725	NA	Wastewater Treatment Plant	0.523599	0.866025	0.00121953	8328
12	0.00089706	2021-04-13	Apr	829725	NA	Wastewater Treatment Plant	2.0944	-0.5	2021-01-05	1	Jan	829725	NA	Wastewater Treatment Plant	0.523599	0.866025	0.00121953	8328
13	0.000994611	2021-04-20	Apr	829725	NA	Wastewater Treatment Plant	2.0944	-0.5	2021-01-05	1	Jan	829725	NA	Wastewater Treatment Plant	0.523599	0.866025	0.00121953	8328
14	0.000884883	2021-04-27	Apr	829725	NA	Wastewater Treatment Plant	2.0944	-0.5	2021-01-05	1	Jan	829725	NA	Wastewater Treatment Plant	0.523599	0.866025	0.00121953	8328
15	0.000951663	2021-05-04	May	829725	NA	Wastewater Treatment Plant	2.61799	-0.866025	2021-01-05	1	Jan	829725	NA	Wastewater Treatment Plant	0.523599	0.866025	0.00121953	8328
16	0.00121099	2021-05-11	May	829725	NA	Wastewater Treatment Plant	2.61799	-0.866025	2021-01-05	1	Jan	829725	NA	Wastewater Treatment Plant	0.523599	0.866025	0.00121953	8328
17	0.000913485	2021-05-18	May	829725	NA	Wastewater Treatment Plant	2.61799	-0.866025	2021-01-05	1	Jan	829725	NA	Wastewater Treatment Plant	0.523599	0.866025	0.00121953	8328
18	0.00063547	2021-05-25	May	829725	NA	Wastewater Treatment Plant	2.61799	-0.866025	2021-01-05	1	Jan	829725	NA	Wastewater Treatment Plant	0.523599	0.866025	0.00121953	8328
19	0.000583883	2021-06-01	Jun	829725	NA	Wastewater Treatment Plant	3.14159	-1	2021-01-05	1	Jan	829725	NA	Wastewater Treatment Plant	0.523599	0.866025	0.00121953	8328
20	0.000359373	2021-06-08	Jun	829725	NA	Wastewater Treatment Plant	3.14159	-1	2021-01-05	1	Jan	829725	NA	Wastewater Treatment Plant	0.523599	0.866025	0.00121953	8328
21	0.00062185	2021-06-15	Jun	829725	NA	Wastewater Treatment Plant	3.14159	-1	2021-01-05	1	Jan	829725	NA	Wastewater Treatment Plant	0.523599	0.866025	0.00121953	8328
22	0.000927592	2021-06-22	Jun	829725	NA	Wastewater Treatment Plant	3.14159	-1	2021-01-05	1	Jan	829725	NA	Wastewater Treatment Plant	0.523599	0.866025	0.00121953	8328
23	0.0014919	2021-06-29	Jun	829725	NA	Wastewater Treatment Plant	3.14159	-1	2021-01-05	1	Jan	829725	NA	Wastewater Treatment Plant	0.523599	0.866025	0.00121953	8328
24	0.00184466	2021-07-06	Jul	829725	NA	Wastewater Treatment Plant	3.66519	-0.866025	2021-01-05	1	Jan	829725	NA	Wastewater Treatment Plant	0.523599	0.866025	0.00121953	8328
25	0.00114609	2021-07-13	Jul	829725	NA	Wastewater Treatment Plant	3.66519	-0.866025	2021-01-05	1	Jan	829725	NA	Wastewater Treatment Plant	0.523599	0.866025	0.00121953	8328
26	0.000807103	2021-07-20	Jul	829725	NA	Wastewater Treatment Plant	3.66519	-0.866025	2021-01-05	1	Jan	829725	NA	Wastewater Treatment Plant	0.523599	0.866025	0.00121953	8328
27	0.000833214	2021-07-27	Jul	829725	NA	Wastewater Treatment Plant	3.66519	-0.866025	2021-01-05	1	Jan	829725	NA	Wastewater Treatment Plant	0.523599	0.866025	0.00121953	8328
28	0.000812688	2021-08-03	Aug	829725	NA	Wastewater Treatment Plant	4.18879	-0.5	2021-01-05	1	Jan	829725	NA	Wastewater Treatment Plant	0.523599	0.866025	0.00121953	8328
29	0.000880581	2021-08-10	Aug	829725	NA	Wastewater Treatment Plant	4.18879	-0.5	2021-01-05	1	Jan	829725	NA	Wastewater Treatment Plant	0.523599	0.866025	0.00121953	8328
30	0.000699089	2021-08-17	Aug	829725	NA	Wastewater Treatment Plant	4.18879	-0.5	2021-01-05	1	Jan	829725	NA	Wastewater Treatment Plant	0.523599	0.866025	0.00121953	8328
31	0.00120055	2021-08-24	Aug	829725	NA	Wastewater Treatment Plant	4.18879	-0.5	2021-01-05	1	Jan	829725	NA	Wastewater Treatment Plant	0.523599	0.866025	0.00121953	8328
32	0.00145655	2021-08-31	Aug	829725	NA	Wastewater Treatment Plant	4.18879	-0.5	2021-01-05	1	Jan	829725	NA	Wastewater Treatment Plant	0.523599	0.866025	0.00121953	8328
33	0.00080141	2021-09-07	Sep	829725	NA	Wastewater Treatment Plant	4.71239	-1.83697e-16	2021-01-05	1	Jan	829725	NA	Wastewater Treatment Plant	0.523599	0.866025	0.00121953	8328
34	0.00161271	2021-09-14	Sep	829725	NA	Wastewater Treatment Plant	4.71239	-1.83697e-16	2021-01-05	1	Jan	829725	NA	Wastewater Treatment Plant	0.523599	0.866025	0.00121953	8328
35	0.00123038	2021-09-21	Sep	829725	NA	Wastewater Treatment Plant	4.71239	-1.83697e-16	2021-01-05	1	Jan	829725	NA	Wastewater Treatment Plant	0.523599	0.866025	0.00121953	8328
36	0.00142265	2021-09-28	Sep	829725	NA	Wastewater Treatment Plant	4.71239	-1.83697e-16	2021-01-05	1	Jan	829725	NA	Wastewater Treatment Plant	0.523599	0.866025	0.00121953	8328
37	0.0012764	2021-10-12	Oct	829725	NA	Wastewater Treatment Plant	5.23599	0.5	2021-01-05	1	Jan	829725	NA	Wastewater Treatment Plant	0.523599	0.866025	0.00121953	8328
38	0.00117993	2021-10-26	Oct	829725	NA	Wastewater Treatment Plant	5.23599	0.5	2021-01-05	1	Jan	829725	NA	Wastewater Treatment Plant	0.523599	0.866025	0.00121953	8328
39	0.00131058	2021-11-02	Nov	829725	NA	Wastewater Treatment Plant	5.75959	0.866025	2021-01-05	1	Jan	829725	NA	Wastewater Treatment Plant	0.523599	0.866025	0.00121953	8328
40	0.00143619	2021-11-09	Nov	829725	NA	Wastewater Treatment Plant	5.75959	0.866025	2021-01-05	1	Jan	829725	NA	Wastewater Treatment Plant	0.523599	0.866025	0.00121953	8328
41	0.00144795	2021-11-16	Nov	829725	NA	Wastewater Treatment Plant	5.75959	0.866025	2021-01-05	1	Jan	829725	NA	Wastewater Treatment Plant	0.523599	0.866025	0.00121953	8328
42	0.00119601	2021-11-23	Nov	829725	NA	Wastewater Treatment Plant	5.75959	0.866025	2021-01-05	1	Jan	829725	NA	Wastewater Treatment Plant	0.523599	0.866025	0.00121953	8328
43	0.00143274	2021-11-30	Nov	829725	NA	Wastewater Treatment Plant	5.75959	0.866025	2021-01-05	1	Jan	829725	NA	Wastewater Treatment Plant	0.523599	0.866025	0.00121953	8328
44	0.00212457	2021-12-07	Dec	829725	NA	Wastewater Treatment Plant	6.28319	1	2021-01-05	1	Jan	829725	NA	Wastewater Treatment Plant	0.523599	0.866025	0.00121953	8328
45	0.000800393	2021-12-14	Dec	829725	NA	Wastewater Treatment Plant	6.28319	1	2021-01-05	1	Jan	829725	NA	Wastewater Treatment Plant	0.523599	0.866025	0.00121953	8328
46	0.000788168	2021-12-21	Dec	829725	NA	Wastewater Treatment Plant	6.28319	1	2021-01-05	1	Jan	829725	NA	Wastewater Treatment Plant	0.523599	0.866025	0.00121953	8328
47	0.000774399	2021-12-28	Dec	829725	NA	Wastewater Treatment Plant	6.28319	1	2021-01-05	1	Jan	829725	NA	Wastewater Treatment Plant	0.523599	0.866025	0.00121953	8328
48	0.000788387	2022-01-05	Jan	829725	NA	Wastewater Treatment Plant	0.523599	0.866025	2021-01-05	1	Jan	829725	NA	Wastewater Treatment Plant	0.523599	0.866025	0.00121953	8328
49	0.000758872	2022-01-05	Jan	829725	NA	Wastewater Treatment Plant	0.523599	0.866025	2021-01-05	1	Jan	829725	NA	Wastewater Treatment Plant	0.523599	0.866025	0.00121953	8328
50	0.0010248	2022-01-12	Jan	829725	NA	Wastewater Treatment Plant	0.523599	0.866025	2021-01-05	1	Jan	829725	NA	Wastewater Treatment Plant	0.523599	0.866025	0.00121953	8328
51	0.00100759	2022-01-12	Jan	829725	NA	Wastewater Treatment Plant	0.523599	0.866025	2021-01-05	1	Jan	829725	NA	Wastewater Treatment Plant	0.523599	0.866025	0.00121953	8328
52	0.000570262	2022-01-19	Jan	829725	NA	Wastewater Treatment Plant	0.523599	0.866025	2021-01-05	1	Jan	829725	NA	Wastewater Treatment Plant	0.523599	0.866025	0.00121953	8328
53	0.00118582	2022-01-19	Jan	829725	NA	Wastewater Treatment Plant	0.523599	0.866025	2021-01-05	1	Jan	829725	NA	Wastewater Treatment Plant	0.523599	0.866025	0.00121953	8328
54	0.00160311	2022-01-26	Jan	829725	NA	Wastewater Treatment Plant	0.523599	0.866025	2021-01-05	1	Jan	829725	NA	Wastewater Treatment Plant	0.523599	0.866025	0.00121953	8328
55	0.00095358	2022-01-26	Jan	829725	NA	Wastewater Treatment Plant	0.523599	0.866025	2021-01-05	1	Jan	829725	NA	Wastewater Treatment Plant	0.523599	0.866025	0.00121953	8328
56	0.000831835	2022-02-02	Feb	829725	NA	Wastewater Treatment Plant	1.0472	0.5	2021-01-05	1	Jan	829725	NA	Wastewater Treatment Plant	0.523599	0.866025	0.00121953	8328
57	0.000938702	2022-02-09	Feb	829725	NA	Wastewater Treatment Plant	1.0472	0.5	2021-01-05	1	Jan	829725	NA	Wastewater Treatment Plant	0.523599	0.866025	0.00121953	8328
58	0.000492994	2022-02-16	Feb	829725	NA	Wastewater Treatment Plant	1.0472	0.5	2021-01-05	1	Jan	829725	NA	Wastewater Treatment Plant	0.523599	0.866025	0.00121953	8328
59	0.000822415	2022-02-23	Feb	829725	NA	Wastewater Treatment Plant	1.0472	0.5	2021-01-05	1	Jan	829725	NA	Wastewater Treatment Plant	0.523599	0.866025	0.00121953	8328
60	0.00047442	2022-03-02	Mar	829725	NA	Wastewater Treatment Plant	1.5708	6.12323399573677e-17	2021-01-05	1	Jan	829725	NA	Wastewater Treatment Plant	0.523599	0.866025	0.00121953	8328
61	0.000812356	2022-03-09	Mar	829725	NA	Wastewater Treatment Plant	1.5708	6.12323399573677e-17	2021-01-05	1	Jan	829725	NA	Wastewater Treatment Plant	0.523599	0.866025	0.00121953	8328
62	0.000958202	2022-03-16	Mar	829725	NA	Wastewater Treatment Plant	1.5708	6.12323399573677e-17	2021-01-05	1	Jan	829725	NA	Wastewater Treatment Plant	0.523599	0.866025	0.00121953	8328
63	0.00103581	2022-03-23	Mar	829725	NA	Wastewater Treatment Plant	1.5708	6.12323399573677e-17	2021-01-05	1	Jan	829725	NA	Wastewater Treatment Plant	0.523599	0.866025	0.00121953	8328
64	0.0010431	2022-03-30	Mar	829725	NA	Wastewater Treatment Plant	1.5708	6.12323399573677e-17	2021-01-05	1	Jan	829725	NA	Wastewater Treatment Plant	0.523599	0.866025	0.00121953	8328
65	0.0013008	2022-04-06	Apr	829725	NA	Wastewater Treatment Plant	2.0944	-0.5	2021-01-05	1	Jan	829725	NA	Wastewater Treatment Plant	0.523599	0.866025	0.00121953	8328
66	0.000408774	2021-03-02	Mar	NA	NA	Wastewater Treatment Plant	1.5708	6.12323399573677e-17	2021-01-05	1	Jan	829725	NA	Wastewater Treatment Plant	0.523599	0.866025	0.00121953	8328
67	0.000295533	2021-01-05	Jan	829725	NA	Wastewater Treatment Plant	0.523599	0.866025	2021-01-12	1	Jan	829725	NA	Wastewater Treatment Plant	0.523599	0.866025	0.00121953	8328
68	0.00102365	2021-01-19	Jan	829725	NA	Wastewater Treatment Plant	0.523599	0.866025	2021-01-12	1	Jan	829725	NA	Wastewater Treatment Plant	0.523599	0.866025	0.00121953	8328
69	0.00138617	2021-01-26	Jan	829725	NA	Wastewater Treatment Plant	0.523599	0.866025	2021-01-12	1	Jan	829725	NA	Wastewater Treatment Plant	0.523599	0.866025	0.00121953	8328
70	0.000566461	2021-02-09	Feb	829725	NA	Wastewater Treatment Plant	1.0472	0.5	2021-01-12	1	Jan	829725	NA	Wastewater Treatment Plant	0.523599	0.866025	0.00121953	8328
71	0.00131952	2021-02-16	Feb	829725	NA	Wastewater Treatment Plant	1.0472	0.5	2021-01-12	1	Jan	829725	NA	Wastewater Treatment Plant	0.523599	0.866025	0.00121953	8328
72	0.000894656	2021-02-23	Feb	829725	NA	Wastewater Treatment Plant	1.0472	0.5	2021-01-12	1	Jan	829725	NA	Wastewater Treatment Plant	0.523599	0.866025	0.00121953	8328
73	0.000883611	2021-03-09	Mar	829725	NA	Wastewater Treatment Plant	1.5708	6.12323399573677e-17	2021-01-12	1	Jan	829725	NA	Wastewater Treatment Plant	0.523599	0.866025	0.00121953	8328
74	0.000658191	2021-03-16	Mar	829725	NA	Wastewater Treatment Plant	1.5708	6.12323399573677e-17	2021-01-12	1	Jan	829725	NA	Wastewater Treatment Plant	0.523599	0.866025	0.00121953	8328
75	0.000931112	2021-03-23	Mar	829725	NA	Wastewater Treatment Plant	1.5708	6.12323399573677e-17	2021-01-12	1	Jan	829725	NA	Wastewater Treatment Plant	0.523599	0.866025	0.00121953	8328
76	0.000804428	2021-03-30	Mar	829725	NA	Wastewater Treatment Plant	1.5708	6.12323399573677e-17	2021-01-12	1	Jan	829725	NA	Wastewater Treatment Plant	0.523599	0.866025	0.00121953	8328
77	0.000668574	2021-04-06	Apr	829725	NA	Wastewater Treatment Plant	2.0944	-0.5	2021-01-12	1	Jan	829725	NA	Wastewater Treatment Plant	0.523599	0.866025	0.00121953	8328
78	0.00117844	2021-04-13	Apr	829725	NA	Wastewater Treatment Plant	2.0944	-0.5	2021-01-12	1	Jan	829725	NA	Wastewater Treatment Plant	0.523599	0.866025	0.00121953	8328
79	0.00127915	2021-04-20	Apr	829725	NA	Wastewater Treatment Plant	2.0944	-0.5	2021-01-12	1	Jan	829725	NA	Wastewater Treatment Plant	0.523599	0.866025	0.00121953	8328
80	0.00116968	2021-04-27	Apr	829725	NA	Wastewater Treatment Plant	2.0944	-0.5	2021-01-12	1	Jan	829725	NA	Wastewater Treatment Plant	0.523599	0.866025	0.00121953	8328
81	0.00123338	2021-05-04	May	829725	NA	Wastewater Treatment Plant	2.61799	-0.866025	2021-01-12	1	Jan	829725	NA	Wastewater Treatment Plant	0.523599	0.866025	0.00121953	8328
82	0.00147926	2021-05-11	May	829725	NA	Wastewater Treatment Plant	2.61799	-0.866025	2021-01-12	1	Jan	829725	NA	Wastewater Treatment Plant	0.523599	0.866025	0.00121953	8328
83	0.00118492	2021-05-18	May	829725	NA	Wastewater Treatment Plant	2.61799	-0.866025	2021-01-12	1	Jan	829725	NA	Wastewater Treatment Plant	0.523599	0.866025	0.00121953	8328
84	0.000918796	2021-05-25	May	829725	NA	Wastewater Treatment Plant	2.61799	-0.866025	2021-01-12	1	Jan	829725	NA	Wastewater Treatment Plant	0.523599	0.866025	0.00121953	8328
85	0.000336948	2021-06-01	Jun	829725	NA	Wastewater Treatment Plant	3.14159	-1	2021-01-12	1	Jan	829725	NA	Wastewater Treatment Plant	0.523599	0.866025	0.00121953	8328
86	0.000643985	2021-06-08	Jun	829725	NA	Wastewater Treatment Plant	3.14159	-1	2021-01-12	1	Jan	829725	NA	Wastewater Treatment Plant	0.523599	0.866025	0.00121953	8328
87	0.000898361	2021-06-15	Jun	829725	NA	Wastewater Treatment Plant	3.14159	-1	2021-01-12	1	Jan	829725	NA	Wastewater Treatment Plant	0.523599	0.866025	0.00121953	8328
88	0.00119984	2021-06-22	Jun	829725	NA	Wastewater Treatment Plant	3.14159	-1	2021-01-12	1	Jan	829725	NA	Wastewater Treatment Plant	0.523599	0.866025	0.00121953	8328
89	0.001468	2021-06-29	Jun	829725	NA	Wastewater Treatment Plant	3.14159	-1	2021-01-12	1	Jan	829725	NA	Wastewater Treatment Plant	0.523599	0.866025	0.00121953	8328
90	0.00183301	2021-07-06	Jul	829725	NA	Wastewater Treatment Plant	3.66519	-0.866025	2021-01-12	1	Jan	829725	NA	Wastewater Treatment Plant	0.523599	0.866025	0.00121953	8328
91	0.00113398	2021-07-13	Jul	829725	NA	Wastewater Treatment Plant	3.66519	-0.866025	2021-01-12	1	Jan	829725	NA	Wastewater Treatment Plant	0.523599	0.866025	0.00121953	8328
92	0.000900995	2021-07-20	Jul	829725	NA	Wastewater Treatment Plant	3.66519	-0.866025	2021-01-12	1	Jan	829725	NA	Wastewater Treatment Plant	0.523599	0.866025	0.00121953	8328
93	0.00101049	2021-07-27	Jul	829725	NA	Wastewater Treatment Plant	3.66519	-0.866025	2021-01-12	1	Jan	829725	NA	Wastewater Treatment Plant	0.523599	0.866025	0.00121953	8328
94	0.000836589	2021-08-03	Aug	829725	NA	Wastewater Treatment Plant	4.18879	-0.5	2021-01-12	1	Jan	829725	NA	Wastewater Treatment Plant	0.523599	0.866025	0.00121953	8328
95	0.00114099	2021-08-10	Aug	829725	NA	Wastewater Treatment Plant	4.18879	-0.5	2021-01-12	1	Jan	829725	NA	Wastewater Treatment Plant	0.523599	0.866025	0.00121953	8328
96	0.000960189	2021-08-17	Aug	829725	NA	Wastewater Treatment Plant	4.18879	-0.5	2021-01-12	1	Jan	829725	NA	Wastewater Treatment Plant	0.523599	0.866025	0.00121953	8328
97	0.00146347	2021-08-24	Aug	829725	NA	Wastewater Treatment Plant	4.18879	-0.5	2021-01-12	1	Jan	829725	NA	Wastewater Treatment Plant	0.523599	0.866025	0.00121953	8328
98	0.00144452	2021-08-31	Aug	829725	NA	Wastewater Treatment Plant	4.18879	-0.5	2021-01-12	1	Jan	829725	NA	Wastewater Treatment Plant	0.523599	0.866025	0.00121953	8328
99	0.00105519	2021-09-07	Sep	829725	NA	Wastewater Treatment Plant	4.71239	-1.83697e-16	2021-01-12	1	Jan	829725	NA	Wastewater Treatment Plant	0.523599	0.866025	0.00121953	8328
100	0.00159982	2021-09-14	Sep	829725	NA	Wastewater Treatment Plant	4.71239	-1.83697e-16	2021-01-12	1	Jan	829725	NA	Wastewater Treatment Plant	0.523599	0.866025	0.00121953	8328
101	0.00122396	2021-09-21	Sep	829725	NA	Wastewater Treatment Plant	4.71239	-1.83697e-16	2021-01-12	1	Jan	829725	NA	Wastewater Treatment Plant	0.523599	0.866025	0.00121953	8328
102	0.00141328	2021-09-28	Sep	829725	NA	Wastewater Treatment Plant	4.71239	-1.83697e-16	2021-01-12	1	Jan	829725	NA	Wastewater Treatment Plant	0.523599	0.866025	0.00121953	8328
103	0.00132276	2021-10-12	Oct	829725	NA	Wastewater Treatment Plant	5.23599	0.5	2021-01-12	1	Jan	829725	NA	Wastewater Treatment Plant	0.523599	0.866025	0.00121953	8328
104	0.00144679	2021-10-26	Oct	829725	NA	Wastewater Treatment Plant	5.23599	0.5	2021-01-12	1	Jan	829725	NA	Wastewater Treatment Plant	0.523599	0.866025	0.00121953	8328
105	0.00147879	2021-11-02	Nov	829725	NA	Wastewater Treatment Plant	5.75959	0.866025	2021-01-12	1	Jan	829725	NA	Wastewater Treatment Plant	0.523599	0.866025	0.00121953	8328
106	0.00169685	2021-11-09	Nov	829725	NA	Wastewater Treatment Plant	5.75959	0.866025	2021-01-12	1	Jan	829725	NA	Wastewater Treatment Plant	0.523599	0.866025	0.00121953	8328
107	0.00170808	2021-11-16	Nov	829725	NA	Wastewater Treatment Plant	5.75959	0.866025	2021-01-12	1	Jan	829725	NA	Wastewater Treatment Plant	0.523599	0.866025	0.00121953	8328
108	0.00145787	2021-11-23	Nov	829725	NA	Wastewater Treatment Plant	5.75959	0.866025	2021-01-12	1	Jan	829725	NA	Wastewater Treatment Plant	0.523599	0.866025	0.00121953	8328
109	0.00170829	2021-11-30	Nov	829725	NA	Wastewater Treatment Plant	5.75959	0.866025	2021-01-12	1	Jan	829725	NA	Wastewater Treatment Plant	0.523599	0.866025	0.00121953	8328
110	0.00239937	2021-12-07	Dec	829725	NA	Wastewater Treatment Plant	6.28319	1	2021-01-12	1	Jan	829725	NA	Wastewater Treatment Plant	0.523599	0.866025	0.00121953	8328
111	0.000956298	2021-12-14	Dec	829725	NA	Wastewater Treatment Plant	6.28319	1	2021-01-12	1	Jan	829725	NA	Wastewater Treatment Plant	0.523599	0.866025	0.00121953	8328
112	0.00106051	2021-12-21	Dec	829725	NA	Wastewater Treatment Plant	6.28319	1	2021-01-12	1	Jan	829725	NA	Wastewater Treatment Plant	0.523599	0.866025	0.00121953	8328
113	0.00104612	2021-12-28	Dec	829725	NA	Wastewater Treatment Plant	6.28319	1	2021-01-12	1	Jan	829725	NA	Wastewater Treatment Plant	0.523599	0.866025	0.00121953	8328
114	0.00106171	2022-01-05	Jan	829725	NA	Wastewater Treatment Plant	0.523599	0.866025	2021-01-12	1	Jan	829725	NA	Wastewater Treatment Plant	0.523599	0.866025	0.00121953	8328
115	0.00103464	2022-01-05	Jan	829725	NA	Wastewater Treatment Plant	0.523599	0.866025	2021-01-12	1	Jan	829725	NA	Wastewater Treatment Plant	0.523599	0.866025	0.00121953	8328
116	0.00129952	2022-01-12	Jan	829725	NA	Wastewater Treatment Plant	0.523599	0.866025	2021-01-12	1	Jan	829725	NA	Wastewater Treatment Plant	0.523599	0.866025	0.00121953	8328
117	0.00129562	2022-01-12	Jan	829725	NA	Wastewater Treatment Plant	0.523599	0.866025	2021-01-12	1	Jan	829725	NA	Wastewater Treatment Plant	0.523599	0.866025	0.00121953	8328
118	0.000323632	2022-01-19	Jan	829725	NA	Wastewater Treatment Plant	0.523599	0.866025	2021-01-12	1	Jan	829725	NA	Wastewater Treatment Plant	0.523599	0.866025	0.00121953	8328
119	0.00145278	2022-01-19	Jan	829725	NA	Wastewater Treatment Plant	0.523599	0.866025	2021-01-12	1	Jan	829725	NA	Wastewater Treatment Plant	0.523599	0.866025	0.00121953	8328
120	0.00187911	2022-01-26	Jan	829725	NA	Wastewater Treatment Plant	0.523599	0.866025	2021-01-12	1	Jan	829725	NA	Wastewater Treatment Plant	0.523599	0.866025	0.00121953	8328
121	0.0012099	2022-01-26	Jan	829725	NA	Wastewater Treatment Plant	0.523599	0.866025	2021-01-12	1	Jan	829725	NA	Wastewater Treatment Plant	0.523599	0.866025	0.00121953	8328
122	0.00107331	2022-02-02	Feb	829725	NA	Wastewater Treatment Plant	1.0472	0.5	2021-01-12	1	Jan	829725	NA	Wastewater Treatment Plant	0.523599	0.866025	0.00121953	8328
123	0.00119734	2022-02-09	Feb	829725	NA	Wastewater Treatment Plant	1.0472	0.5	2021-01-12	1	Jan	829725	NA	Wastewater Treatment Plant	0.523599	0.866025	0.00121953	8328
124	0.000752413	2022-02-16	Feb	829725	NA	Wastewater Treatment Plant	1.0472	0.5	2021-01-12	1	Jan	829725	NA	Wastewater Treatment Plant	0.523599	0.866025	0.00121953	8328
125	0.00108059	2022-02-23	Feb	829725	NA	Wastewater Treatment Plant	1.0472	0.5	2021-01-12	1	Jan	829725	NA	Wastewater Treatment Plant	0.523599	0.866025	0.00121953	8328
126	0.000719604	2022-03-02	Mar	829725	NA	Wastewater Treatment Plant	1.5708	6.12323399573677e-17	2021-01-12	1	Jan	829725	NA	Wastewater Treatment Plant	0.523599	0.866025	0.00121953	8328
127	0.00107221	2022-03-09	Mar	829725	NA	Wastewater Treatment Plant	1.5708	6.12323399573677e-17	2021-01-12	1	Jan	829725	NA	Wastewater Treatment Plant	0.523599	0.866025	0.00121953	8328
128	0.0012218	2022-03-16	Mar	829725	NA	Wastewater Treatment Plant	1.5708	6.12323399573677e-17	2021-01-12	1	Jan	829725	NA	Wastewater Treatment Plant	0.523599	0.866025	0.00121953	8328
129	0.00129428	2022-03-23	Mar	829725	NA	Wastewater Treatment Plant	1.5708	6.12323399573677e-17	2021-01-12	1	Jan	829725	NA	Wastewater Treatment Plant	0.523599	0.866025	0.00121953	8328
130	0.00130635	2022-03-30	Mar	829725	NA	Wastewater Treatment Plant	1.5708	6.12323399573677e-17	2021-01-12	1	Jan	829725	NA	Wastewater Treatment Plant	0.523599	0.866025	0.00121953	8328
131	0.00157573	2022-04-06	Apr	829725	NA	Wastewater Treatment Plant	2.0944	-0.5	2021-01-12	1	Jan	829725	NA	Wastewater Treatment Plant	0.523599	0.866025	0.00121953	8328
132	0.000680757	2021-03-02	Mar	NA	NA	Wastewater Treatment Plant	1.5708	6.12323399573677e-17	2021-01-12	1	Jan	829725	NA	Wastewater Treatment Plant	0.523599	0.866025	0.00121953	8328
133	0.000751902	2021-01-05	Jan	829725	NA	Wastewater Treatment Plant	0.523599	0.866025	2021-01-19	1	Jan	829725	NA	Wastewater Treatment Plant	0.523599	0.866025	0.00121953	8328
134	0.00102365	2021-01-12	Jan	829725	NA	Wastewater Treatment Plant	0.523599	0.866025	2021-01-19	1	Jan	829725	NA	Wastewater Treatment Plant	0.523599	0.866025	0.00121953	8328
135	0.000506869	2021-01-26	Jan	829725	NA	Wastewater Treatment Plant	0.523599	0.866025	2021-01-19	1	Jan	829725	NA	Wastewater Treatment Plant	0.523599	0.866025	0.00121953	8328
136	0.000543749	2021-02-09	Feb	829725	NA	Wastewater Treatment Plant	1.0472	0.5	2021-01-19	1	Jan	829725	NA	Wastewater Treatment Plant	0.523599	0.866025	0.00121953	8328
137	0.00053592	2021-02-16	Feb	829725	NA	Wastewater Treatment Plant	1.0472	0.5	2021-01-19	1	Jan	829725	NA	Wastewater Treatment Plant	0.523599	0.866025	0.00121953	8328
138	0.000291563	2021-02-23	Feb	829725	NA	Wastewater Treatment Plant	1.0472	0.5	2021-01-19	1	Jan	829725	NA	Wastewater Treatment Plant	0.523599	0.866025	0.00121953	8328
139	0.000275096	2021-03-09	Mar	829725	NA	Wastewater Treatment Plant	1.5708	6.12323399573677e-17	2021-01-19	1	Jan	829725	NA	Wastewater Treatment Plant	0.523599	0.866025	0.00121953	8328
140	0.000436143	2021-03-16	Mar	829725	NA	Wastewater Treatment Plant	1.5708	6.12323399573677e-17	2021-01-19	1	Jan	829725	NA	Wastewater Treatment Plant	0.523599	0.866025	0.00121953	8328
141	0.000293873	2021-03-23	Mar	829725	NA	Wastewater Treatment Plant	1.5708	6.12323399573677e-17	2021-01-19	1	Jan	829725	NA	Wastewater Treatment Plant	0.523599	0.866025	0.00121953	8328
142	0.000283991	2021-03-30	Mar	829725	NA	Wastewater Treatment Plant	1.5708	6.12323399573677e-17	2021-01-19	1	Jan	829725	NA	Wastewater Treatment Plant	0.523599	0.866025	0.00121953	8328
143	0.00043178	2021-04-06	Apr	829725	NA	Wastewater Treatment Plant	2.0944	-0.5	2021-01-19	1	Jan	829725	NA	Wastewater Treatment Plant	0.523599	0.866025	0.00121953	8328
144	0.000417859	2021-04-13	Apr	829725	NA	Wastewater Treatment Plant	2.0944	-0.5	2021-01-19	1	Jan	829725	NA	Wastewater Treatment Plant	0.523599	0.866025	0.00121953	8328
145	0.00050094	2021-04-20	Apr	829725	NA	Wastewater Treatment Plant	2.0944	-0.5	2021-01-19	1	Jan	829725	NA	Wastewater Treatment Plant	0.523599	0.866025	0.00121953	8328
146	0.000395845	2021-04-27	Apr	829725	NA	Wastewater Treatment Plant	2.0944	-0.5	2021-01-19	1	Jan	829725	NA	Wastewater Treatment Plant	0.523599	0.866025	0.00121953	8328
147	0.000466919	2021-05-04	May	829725	NA	Wastewater Treatment Plant	2.61799	-0.866025	2021-01-19	1	Jan	829725	NA	Wastewater Treatment Plant	0.523599	0.866025	0.00121953	8328
148	0.000720232	2021-05-11	May	829725	NA	Wastewater Treatment Plant	2.61799	-0.866025	2021-01-19	1	Jan	829725	NA	Wastewater Treatment Plant	0.523599	0.866025	0.00121953	8328
149	0.000426391	2021-05-18	May	829725	NA	Wastewater Treatment Plant	2.61799	-0.866025	2021-01-19	1	Jan	829725	NA	Wastewater Treatment Plant	0.523599	0.866025	0.00121953	8328
150	0.000313685	2021-05-25	May	829725	NA	Wastewater Treatment Plant	2.61799	-0.866025	2021-01-19	1	Jan	829725	NA	Wastewater Treatment Plant	0.523599	0.866025	0.00121953	8328
151	0.00130903	2021-06-01	Jun	829725	NA	Wastewater Treatment Plant	3.14159	-1	2021-01-19	1	Jan	829725	NA	Wastewater Treatment Plant	0.523599	0.866025	0.00121953	8328
152	0.000448734	2021-06-08	Jun	829725	NA	Wastewater Treatment Plant	3.14159	-1	2021-01-19	1	Jan	829725	NA	Wastewater Treatment Plant	0.523599	0.866025	0.00121953	8328
153	0.000375447	2021-06-15	Jun	829725	NA	Wastewater Treatment Plant	3.14159	-1	2021-01-19	1	Jan	829725	NA	Wastewater Treatment Plant	0.523599	0.866025	0.00121953	8328
154	0.00044293	2021-06-22	Jun	829725	NA	Wastewater Treatment Plant	3.14159	-1	2021-01-19	1	Jan	829725	NA	Wastewater Treatment Plant	0.523599	0.866025	0.00121953	8328
155	0.00184577	2021-06-29	Jun	829725	NA	Wastewater Treatment Plant	3.14159	-1	2021-01-19	1	Jan	829725	NA	Wastewater Treatment Plant	0.523599	0.866025	0.00121953	8328
156	0.00186808	2021-07-06	Jul	829725	NA	Wastewater Treatment Plant	3.66519	-0.866025	2021-01-19	1	Jan	829725	NA	Wastewater Treatment Plant	0.523599	0.866025	0.00121953	8328
157	0.00131837	2021-07-13	Jul	829725	NA	Wastewater Treatment Plant	3.66519	-0.866025	2021-01-19	1	Jan	829725	NA	Wastewater Treatment Plant	0.523599	0.866025	0.00121953	8328
158	0.000922028	2021-07-20	Jul	829725	NA	Wastewater Treatment Plant	3.66519	-0.866025	2021-01-19	1	Jan	829725	NA	Wastewater Treatment Plant	0.523599	0.866025	0.00121953	8328
159	0.000878994	2021-07-27	Jul	829725	NA	Wastewater Treatment Plant	3.66519	-0.866025	2021-01-19	1	Jan	829725	NA	Wastewater Treatment Plant	0.523599	0.866025	0.00121953	8328
160	0.000965829	2021-08-03	Aug	829725	NA	Wastewater Treatment Plant	4.18879	-0.5	2021-01-19	1	Jan	829725	NA	Wastewater Treatment Plant	0.523599	0.866025	0.00121953	8328
161	0.000834074	2021-08-10	Aug	829725	NA	Wastewater Treatment Plant	4.18879	-0.5	2021-01-19	1	Jan	829725	NA	Wastewater Treatment Plant	0.523599	0.866025	0.00121953	8328
162	0.000623606	2021-08-17	Aug	829725	NA	Wastewater Treatment Plant	4.18879	-0.5	2021-01-19	1	Jan	829725	NA	Wastewater Treatment Plant	0.523599	0.866025	0.00121953	8328
163	0.000720775	2021-08-24	Aug	829725	NA	Wastewater Treatment Plant	4.18879	-0.5	2021-01-19	1	Jan	829725	NA	Wastewater Treatment Plant	0.523599	0.866025	0.00121953	8328
164	0.00148293	2021-08-31	Aug	829725	NA	Wastewater Treatment Plant	4.18879	-0.5	2021-01-19	1	Jan	829725	NA	Wastewater Treatment Plant	0.523599	0.866025	0.00121953	8328
165	0.000602896	2021-09-07	Sep	829725	NA	Wastewater Treatment Plant	4.71239	-1.83697e-16	2021-01-19	1	Jan	829725	NA	Wastewater Treatment Plant	0.523599	0.866025	0.00121953	8328
166	0.00199947	2021-09-14	Sep	829725	NA	Wastewater Treatment Plant	4.71239	-1.83697e-16	2021-01-19	1	Jan	829725	NA	Wastewater Treatment Plant	0.523599	0.866025	0.00121953	8328
167	0.0012447	2021-09-21	Sep	829725	NA	Wastewater Treatment Plant	4.71239	-1.83697e-16	2021-01-19	1	Jan	829725	NA	Wastewater Treatment Plant	0.523599	0.866025	0.00121953	8328
168	0.00143315	2021-09-28	Sep	829725	NA	Wastewater Treatment Plant	4.71239	-1.83697e-16	2021-01-19	1	Jan	829725	NA	Wastewater Treatment Plant	0.523599	0.866025	0.00121953	8328
169	0.00127433	2021-10-12	Oct	829725	NA	Wastewater Treatment Plant	5.23599	0.5	2021-01-19	1	Jan	829725	NA	Wastewater Treatment Plant	0.523599	0.866025	0.00121953	8328
170	0.000817893	2021-10-26	Oct	829725	NA	Wastewater Treatment Plant	5.23599	0.5	2021-01-19	1	Jan	829725	NA	Wastewater Treatment Plant	0.523599	0.866025	0.00121953	8328
171	0.0013251	2021-11-02	Nov	829725	NA	Wastewater Treatment Plant	5.75959	0.866025	2021-01-19	1	Jan	829725	NA	Wastewater Treatment Plant	0.523599	0.866025	0.00121953	8328
172	0.000987845	2021-11-09	Nov	829725	NA	Wastewater Treatment Plant	5.75959	0.866025	2021-01-19	1	Jan	829725	NA	Wastewater Treatment Plant	0.523599	0.866025	0.00121953	8328
173	0.00099988	2021-11-16	Nov	829725	NA	Wastewater Treatment Plant	5.75959	0.866025	2021-01-19	1	Jan	829725	NA	Wastewater Treatment Plant	0.523599	0.866025	0.00121953	8328
174	0.000747101	2021-11-23	Nov	829725	NA	Wastewater Treatment Plant	5.75959	0.866025	2021-01-19	1	Jan	829725	NA	Wastewater Treatment Plant	0.523599	0.866025	0.00121953	8328
175	0.000955513	2021-11-30	Nov	829725	NA	Wastewater Treatment Plant	5.75959	0.866025	2021-01-19	1	Jan	829725	NA	Wastewater Treatment Plant	0.523599	0.866025	0.00121953	8328
176	0.0017733	2021-12-07	Dec	829725	NA	Wastewater Treatment Plant	6.28319	1	2021-01-19	1	Jan	829725	NA	Wastewater Treatment Plant	0.523599	0.866025	0.00121953	8328
177	0.000823858	2021-12-14	Dec	829725	NA	Wastewater Treatment Plant	6.28319	1	2021-01-19	1	Jan	829725	NA	Wastewater Treatment Plant	0.523599	0.866025	0.00121953	8328
178	0.000475035	2021-12-21	Dec	829725	NA	Wastewater Treatment Plant	6.28319	1	2021-01-19	1	Jan	829725	NA	Wastewater Treatment Plant	0.523599	0.866025	0.00121953	8328
179	0.00036075	2021-12-28	Dec	829725	NA	Wastewater Treatment Plant	6.28319	1	2021-01-19	1	Jan	829725	NA	Wastewater Treatment Plant	0.523599	0.866025	0.00121953	8328
180	0.000322856	2022-01-05	Jan	829725	NA	Wastewater Treatment Plant	0.523599	0.866025	2021-01-19	1	Jan	829725	NA	Wastewater Treatment Plant	0.523599	0.866025	0.00121953	8328
181	0.000371616	2022-01-05	Jan	829725	NA	Wastewater Treatment Plant	0.523599	0.866025	2021-01-19	1	Jan	829725	NA	Wastewater Treatment Plant	0.523599	0.866025	0.00121953	8328
182	0.000536559	2022-01-12	Jan	829725	NA	Wastewater Treatment Plant	0.523599	0.866025	2021-01-19	1	Jan	829725	NA	Wastewater Treatment Plant	0.523599	0.866025	0.00121953	8328
183	0.000536049	2022-01-12	Jan	829725	NA	Wastewater Treatment Plant	0.523599	0.866025	2021-01-19	1	Jan	829725	NA	Wastewater Treatment Plant	0.523599	0.866025	0.00121953	8328
184	0.00125633	2022-01-19	Jan	829725	NA	Wastewater Treatment Plant	0.523599	0.866025	2021-01-19	1	Jan	829725	NA	Wastewater Treatment Plant	0.523599	0.866025	0.00121953	8328
185	0.000741637	2022-01-19	Jan	829725	NA	Wastewater Treatment Plant	0.523599	0.866025	2021-01-19	1	Jan	829725	NA	Wastewater Treatment Plant	0.523599	0.866025	0.00121953	8328
186	0.00111471	2022-01-26	Jan	829725	NA	Wastewater Treatment Plant	0.523599	0.866025	2021-01-19	1	Jan	829725	NA	Wastewater Treatment Plant	0.523599	0.866025	0.00121953	8328
187	0.000501061	2022-01-26	Jan	829725	NA	Wastewater Treatment Plant	0.523599	0.866025	2021-01-19	1	Jan	829725	NA	Wastewater Treatment Plant	0.523599	0.866025	0.00121953	8328
188	0.000398037	2022-02-02	Feb	829725	NA	Wastewater Treatment Plant	1.0472	0.5	2021-01-19	1	Jan	829725	NA	Wastewater Treatment Plant	0.523599	0.866025	0.00121953	8328
189	0.000594776	2022-02-09	Feb	829725	NA	Wastewater Treatment Plant	1.0472	0.5	2021-01-19	1	Jan	829725	NA	Wastewater Treatment Plant	0.523599	0.866025	0.00121953	8328
190	0.000467728	2022-02-16	Feb	829725	NA	Wastewater Treatment Plant	1.0472	0.5	2021-01-19	1	Jan	829725	NA	Wastewater Treatment Plant	0.523599	0.866025	0.00121953	8328
191	0.000445297	2022-02-23	Feb	829725	NA	Wastewater Treatment Plant	1.0472	0.5	2021-01-19	1	Jan	829725	NA	Wastewater Treatment Plant	0.523599	0.866025	0.00121953	8328
192	0.000747786	2022-03-02	Mar	829725	NA	Wastewater Treatment Plant	1.5708	6.12323399573677e-17	2021-01-19	1	Jan	829725	NA	Wastewater Treatment Plant	0.523599	0.866025	0.00121953	8328
193	0.00049282	2022-03-09	Mar	829725	NA	Wastewater Treatment Plant	1.5708	6.12323399573677e-17	2021-01-19	1	Jan	829725	NA	Wastewater Treatment Plant	0.523599	0.866025	0.00121953	8328
194	0.000513866	2022-03-16	Mar	829725	NA	Wastewater Treatment Plant	1.5708	6.12323399573677e-17	2021-01-19	1	Jan	829725	NA	Wastewater Treatment Plant	0.523599	0.866025	0.00121953	8328
195	0.000590416	2022-03-23	Mar	829725	NA	Wastewater Treatment Plant	1.5708	6.12323399573677e-17	2021-01-19	1	Jan	829725	NA	Wastewater Treatment Plant	0.523599	0.866025	0.00121953	8328
196	0.000598014	2022-03-30	Mar	829725	NA	Wastewater Treatment Plant	1.5708	6.12323399573677e-17	2021-01-19	1	Jan	829725	NA	Wastewater Treatment Plant	0.523599	0.866025	0.00121953	8328
197	0.000805797	2022-04-06	Apr	829725	NA	Wastewater Treatment Plant	2.0944	-0.5	2021-01-19	1	Jan	829725	NA	Wastewater Treatment Plant	0.523599	0.866025	0.00121953	8328
198	0.000391816	2021-03-02	Mar	NA	NA	Wastewater Treatment Plant	1.5708	6.12323399573677e-17	2021-01-19	1	Jan	829725	NA	Wastewater Treatment Plant	0.523599	0.866025	0.00121953	8328
199	0.0011071	2021-01-05	Jan	829725	NA	Wastewater Treatment Plant	0.523599	0.866025	2021-01-26	1	Jan	829725	NA	Wastewater Treatment Plant	0.523599	0.866025	0.00121953	8328
200	0.00138617	2021-01-12	Jan	829725	NA	Wastewater Treatment Plant	0.523599	0.866025	2021-01-26	1	Jan	829725	NA	Wastewater Treatment Plant	0.523599	0.866025	0.00121953	8328
201	0.000506869	2021-01-19	Jan	829725	NA	Wastewater Treatment Plant	0.523599	0.866025	2021-01-26	1	Jan	829725	NA	Wastewater Treatment Plant	0.523599	0.866025	0.00121953	8328
202	0.000915955	2021-02-09	Feb	829725	NA	Wastewater Treatment Plant	1.0472	0.5	2021-01-26	1	Jan	829725	NA	Wastewater Treatment Plant	0.523599	0.866025	0.00121953	8328
203	0.000210254	2021-02-16	Feb	829725	NA	Wastewater Treatment Plant	1.0472	0.5	2021-01-26	1	Jan	829725	NA	Wastewater Treatment Plant	0.523599	0.866025	0.00121953	8328
204	0.000596011	2021-02-23	Feb	829725	NA	Wastewater Treatment Plant	1.0472	0.5	2021-01-26	1	Jan	829725	NA	Wastewater Treatment Plant	0.523599	0.866025	0.00121953	8328
205	0.000561759	2021-03-09	Mar	829725	NA	Wastewater Treatment Plant	1.5708	6.12323399573677e-17	2021-01-26	1	Jan	829725	NA	Wastewater Treatment Plant	0.523599	0.866025	0.00121953	8328
206	0.000828528	2021-03-16	Mar	829725	NA	Wastewater Treatment Plant	1.5708	6.12323399573677e-17	2021-01-26	1	Jan	829725	NA	Wastewater Treatment Plant	0.523599	0.866025	0.00121953	8328
207	0.000527345	2021-03-23	Mar	829725	NA	Wastewater Treatment Plant	1.5708	6.12323399573677e-17	2021-01-26	1	Jan	829725	NA	Wastewater Treatment Plant	0.523599	0.866025	0.00121953	8328
208	0.000632322	2021-03-30	Mar	829725	NA	Wastewater Treatment Plant	1.5708	6.12323399573677e-17	2021-01-26	1	Jan	829725	NA	Wastewater Treatment Plant	0.523599	0.866025	0.00121953	8328
209	0.000792378	2021-04-06	Apr	829725	NA	Wastewater Treatment Plant	2.0944	-0.5	2021-01-26	1	Jan	829725	NA	Wastewater Treatment Plant	0.523599	0.866025	0.00121953	8328
210	0.000260021	2021-04-13	Apr	829725	NA	Wastewater Treatment Plant	2.0944	-0.5	2021-01-26	1	Jan	829725	NA	Wastewater Treatment Plant	0.523599	0.866025	0.00121953	8328
211	0.000191935	2021-04-20	Apr	829725	NA	Wastewater Treatment Plant	2.0944	-0.5	2021-01-26	1	Jan	829725	NA	Wastewater Treatment Plant	0.523599	0.866025	0.00121953	8328
212	0.00026256	2021-04-27	Apr	829725	NA	Wastewater Treatment Plant	2.0944	-0.5	2021-01-26	1	Jan	829725	NA	Wastewater Treatment Plant	0.523599	0.866025	0.00121953	8328
213	0.000188757	2021-05-04	May	829725	NA	Wastewater Treatment Plant	2.61799	-0.866025	2021-01-26	1	Jan	829725	NA	Wastewater Treatment Plant	0.523599	0.866025	0.00121953	8328
214	0.000245561	2021-05-11	May	829725	NA	Wastewater Treatment Plant	2.61799	-0.866025	2021-01-26	1	Jan	829725	NA	Wastewater Treatment Plant	0.523599	0.866025	0.00121953	8328
215	0.000255773	2021-05-18	May	829725	NA	Wastewater Treatment Plant	2.61799	-0.866025	2021-01-26	1	Jan	829725	NA	Wastewater Treatment Plant	0.523599	0.866025	0.00121953	8328
216	0.000535927	2021-05-25	May	829725	NA	Wastewater Treatment Plant	2.61799	-0.866025	2021-01-26	1	Jan	829725	NA	Wastewater Treatment Plant	0.523599	0.866025	0.00121953	8328
217	0.00166114	2021-06-01	Jun	829725	NA	Wastewater Treatment Plant	3.14159	-1	2021-01-26	1	Jan	829725	NA	Wastewater Treatment Plant	0.523599	0.866025	0.00121953	8328
218	0.00081235	2021-06-08	Jun	829725	NA	Wastewater Treatment Plant	3.14159	-1	2021-01-26	1	Jan	829725	NA	Wastewater Treatment Plant	0.523599	0.866025	0.00121953	8328
219	0.000710459	2021-06-15	Jun	829725	NA	Wastewater Treatment Plant	3.14159	-1	2021-01-26	1	Jan	829725	NA	Wastewater Treatment Plant	0.523599	0.866025	0.00121953	8328
220	0.000259634	2021-06-22	Jun	829725	NA	Wastewater Treatment Plant	3.14159	-1	2021-01-26	1	Jan	829725	NA	Wastewater Treatment Plant	0.523599	0.866025	0.00121953	8328
221	0.002202	2021-06-29	Jun	829725	NA	Wastewater Treatment Plant	3.14159	-1	2021-01-26	1	Jan	829725	NA	Wastewater Treatment Plant	0.523599	0.866025	0.00121953	8328
222	0.00211044	2021-07-06	Jul	829725	NA	Wastewater Treatment Plant	3.66519	-0.866025	2021-01-26	1	Jan	829725	NA	Wastewater Treatment Plant	0.523599	0.866025	0.00121953	8328
223	0.00168826	2021-07-13	Jul	829725	NA	Wastewater Treatment Plant	3.66519	-0.866025	2021-01-26	1	Jan	829725	NA	Wastewater Treatment Plant	0.523599	0.866025	0.00121953	8328
224	0.00127772	2021-07-20	Jul	829725	NA	Wastewater Treatment Plant	3.66519	-0.866025	2021-01-26	1	Jan	829725	NA	Wastewater Treatment Plant	0.523599	0.866025	0.00121953	8328
225	0.00119418	2021-07-27	Jul	829725	NA	Wastewater Treatment Plant	3.66519	-0.866025	2021-01-26	1	Jan	829725	NA	Wastewater Treatment Plant	0.523599	0.866025	0.00121953	8328
226	0.00134423	2021-08-03	Aug	829725	NA	Wastewater Treatment Plant	4.18879	-0.5	2021-01-26	1	Jan	829725	NA	Wastewater Treatment Plant	0.523599	0.866025	0.00121953	8328
227	0.00105026	2021-08-10	Aug	829725	NA	Wastewater Treatment Plant	4.18879	-0.5	2021-01-26	1	Jan	829725	NA	Wastewater Treatment Plant	0.523599	0.866025	0.00121953	8328
228	0.00100312	2021-08-17	Aug	829725	NA	Wastewater Treatment Plant	4.18879	-0.5	2021-01-26	1	Jan	829725	NA	Wastewater Treatment Plant	0.523599	0.866025	0.00121953	8328
229	0.000688791	2021-08-24	Aug	829725	NA	Wastewater Treatment Plant	4.18879	-0.5	2021-01-26	1	Jan	829725	NA	Wastewater Treatment Plant	0.523599	0.866025	0.00121953	8328
230	0.00171483	2021-08-31	Aug	829725	NA	Wastewater Treatment Plant	4.18879	-0.5	2021-01-26	1	Jan	829725	NA	Wastewater Treatment Plant	0.523599	0.866025	0.00121953	8328
231	0.000874288	2021-09-07	Sep	829725	NA	Wastewater Treatment Plant	4.71239	-1.83697e-16	2021-01-26	1	Jan	829725	NA	Wastewater Treatment Plant	0.523599	0.866025	0.00121953	8328
232	0.00238445	2021-09-14	Sep	829725	NA	Wastewater Treatment Plant	4.71239	-1.83697e-16	2021-01-26	1	Jan	829725	NA	Wastewater Treatment Plant	0.523599	0.866025	0.00121953	8328
233	0.00152869	2021-09-21	Sep	829725	NA	Wastewater Treatment Plant	4.71239	-1.83697e-16	2021-01-26	1	Jan	829725	NA	Wastewater Treatment Plant	0.523599	0.866025	0.00121953	8328
234	0.00156149	2021-09-28	Sep	829725	NA	Wastewater Treatment Plant	4.71239	-1.83697e-16	2021-01-26	1	Jan	829725	NA	Wastewater Treatment Plant	0.523599	0.866025	0.00121953	8328
235	0.00132466	2021-10-12	Oct	829725	NA	Wastewater Treatment Plant	5.23599	0.5	2021-01-26	1	Jan	829725	NA	Wastewater Treatment Plant	0.523599	0.866025	0.00121953	8328
236	0.000837698	2021-10-26	Oct	829725	NA	Wastewater Treatment Plant	5.23599	0.5	2021-01-26	1	Jan	829725	NA	Wastewater Treatment Plant	0.523599	0.866025	0.00121953	8328
237	0.00137084	2021-11-02	Nov	829725	NA	Wastewater Treatment Plant	5.75959	0.866025	2021-01-26	1	Jan	829725	NA	Wastewater Treatment Plant	0.523599	0.866025	0.00121953	8328
238	0.000561154	2021-11-09	Nov	829725	NA	Wastewater Treatment Plant	5.75959	0.866025	2021-01-26	1	Jan	829725	NA	Wastewater Treatment Plant	0.523599	0.866025	0.00121953	8328
239	0.000575754	2021-11-16	Nov	829725	NA	Wastewater Treatment Plant	5.75959	0.866025	2021-01-26	1	Jan	829725	NA	Wastewater Treatment Plant	0.523599	0.866025	0.00121953	8328
240	0.00057302	2021-11-23	Nov	829725	NA	Wastewater Treatment Plant	5.75959	0.866025	2021-01-26	1	Jan	829725	NA	Wastewater Treatment Plant	0.523599	0.866025	0.00121953	8328
241	0.000520612	2021-11-30	Nov	829725	NA	Wastewater Treatment Plant	5.75959	0.866025	2021-01-26	1	Jan	829725	NA	Wastewater Treatment Plant	0.523599	0.866025	0.00121953	8328
242	0.00177847	2021-12-07	Dec	829725	NA	Wastewater Treatment Plant	6.28319	1	2021-01-26	1	Jan	829725	NA	Wastewater Treatment Plant	0.523599	0.866025	0.00121953	8328
243	0.00120938	2021-12-14	Dec	829725	NA	Wastewater Treatment Plant	6.28319	1	2021-01-26	1	Jan	829725	NA	Wastewater Treatment Plant	0.523599	0.866025	0.00121953	8328
244	0.000770903	2021-12-21	Dec	829725	NA	Wastewater Treatment Plant	6.28319	1	2021-01-26	1	Jan	829725	NA	Wastewater Treatment Plant	0.523599	0.866025	0.00121953	8328
245	0.000648551	2021-12-28	Dec	829725	NA	Wastewater Treatment Plant	6.28319	1	2021-01-26	1	Jan	829725	NA	Wastewater Treatment Plant	0.523599	0.866025	0.00121953	8328
246	0.000449659	2022-01-05	Jan	829725	NA	Wastewater Treatment Plant	0.523599	0.866025	2021-01-26	1	Jan	829725	NA	Wastewater Treatment Plant	0.523599	0.866025	0.00121953	8328
247	0.000673162	2022-01-05	Jan	829725	NA	Wastewater Treatment Plant	0.523599	0.866025	2021-01-26	1	Jan	829725	NA	Wastewater Treatment Plant	0.523599	0.866025	0.00121953	8328
248	0.00020847	2022-01-12	Jan	829725	NA	Wastewater Treatment Plant	0.523599	0.866025	2021-01-26	1	Jan	829725	NA	Wastewater Treatment Plant	0.523599	0.866025	0.00121953	8328
249	0.000300354	2022-01-12	Jan	829725	NA	Wastewater Treatment Plant	0.523599	0.866025	2021-01-26	1	Jan	829725	NA	Wastewater Treatment Plant	0.523599	0.866025	0.00121953	8328
250	0.00159013	2022-01-19	Jan	829725	NA	Wastewater Treatment Plant	0.523599	0.866025	2021-01-26	1	Jan	829725	NA	Wastewater Treatment Plant	0.523599	0.866025	0.00121953	8328
251	0.00032551	2022-01-19	Jan	829725	NA	Wastewater Treatment Plant	0.523599	0.866025	2021-01-26	1	Jan	829725	NA	Wastewater Treatment Plant	0.523599	0.866025	0.00121953	8328
252	0.000632664	2022-01-26	Jan	829725	NA	Wastewater Treatment Plant	0.523599	0.866025	2021-01-26	1	Jan	829725	NA	Wastewater Treatment Plant	0.523599	0.866025	0.00121953	8328
253	0.000343132	2022-01-26	Jan	829725	NA	Wastewater Treatment Plant	0.523599	0.866025	2021-01-26	1	Jan	829725	NA	Wastewater Treatment Plant	0.523599	0.866025	0.00121953	8328
254	0.000642842	2022-02-02	Feb	829725	NA	Wastewater Treatment Plant	1.0472	0.5	2021-01-26	1	Jan	829725	NA	Wastewater Treatment Plant	0.523599	0.866025	0.00121953	8328
255	0.000735624	2022-02-09	Feb	829725	NA	Wastewater Treatment Plant	1.0472	0.5	2021-01-26	1	Jan	829725	NA	Wastewater Treatment Plant	0.523599	0.866025	0.00121953	8328
256	0.000823253	2022-02-16	Feb	829725	NA	Wastewater Treatment Plant	1.0472	0.5	2021-01-26	1	Jan	829725	NA	Wastewater Treatment Plant	0.523599	0.866025	0.00121953	8328
257	0.000691277	2022-02-23	Feb	829725	NA	Wastewater Treatment Plant	1.0472	0.5	2021-01-26	1	Jan	829725	NA	Wastewater Treatment Plant	0.523599	0.866025	0.00121953	8328
258	0.00111994	2022-03-02	Mar	829725	NA	Wastewater Treatment Plant	1.5708	6.12323399573677e-17	2021-01-26	1	Jan	829725	NA	Wastewater Treatment Plant	0.523599	0.866025	0.00121953	8328
259	0.00077499	2022-03-09	Mar	829725	NA	Wastewater Treatment Plant	1.5708	6.12323399573677e-17	2021-01-26	1	Jan	829725	NA	Wastewater Treatment Plant	0.523599	0.866025	0.00121953	8328
260	0.000645214	2022-03-16	Mar	829725	NA	Wastewater Treatment Plant	1.5708	6.12323399573677e-17	2021-01-26	1	Jan	829725	NA	Wastewater Treatment Plant	0.523599	0.866025	0.00121953	8328
261	0.000432316	2022-03-23	Mar	829725	NA	Wastewater Treatment Plant	1.5708	6.12323399573677e-17	2021-01-26	1	Jan	829725	NA	Wastewater Treatment Plant	0.523599	0.866025	0.00121953	8328
262	0.000333548	2022-03-30	Mar	829725	NA	Wastewater Treatment Plant	1.5708	6.12323399573677e-17	2021-01-26	1	Jan	829725	NA	Wastewater Treatment Plant	0.523599	0.866025	0.00121953	8328
263	0.000602594	2022-04-06	Apr	829725	NA	Wastewater Treatment Plant	2.0944	-0.5	2021-01-26	1	Jan	829725	NA	Wastewater Treatment Plant	0.523599	0.866025	0.00121953	8328
264	0.000752117	2021-03-02	Mar	NA	NA	Wastewater Treatment Plant	1.5708	6.12323399573677e-17	2021-01-26	1	Jan	829725	NA	Wastewater Treatment Plant	0.523599	0.866025	0.00121953	8328
265	0.000280421	2021-01-05	Jan	829725	NA	Wastewater Treatment Plant	0.523599	0.866025	2021-02-09	2	Feb	829725	NA	Wastewater Treatment Plant	1.0472	0.5	0.00121953	8328
266	0.000566461	2021-01-12	Jan	829725	NA	Wastewater Treatment Plant	0.523599	0.866025	2021-02-09	2	Feb	829725	NA	Wastewater Treatment Plant	1.0472	0.5	0.00121953	8328
267	0.000543749	2021-01-19	Jan	829725	NA	Wastewater Treatment Plant	0.523599	0.866025	2021-02-09	2	Feb	829725	NA	Wastewater Treatment Plant	1.0472	0.5	0.00121953	8328
268	0.000915955	2021-01-26	Jan	829725	NA	Wastewater Treatment Plant	0.523599	0.866025	2021-02-09	2	Feb	829725	NA	Wastewater Treatment Plant	1.0472	0.5	0.00121953	8328
269	0.000842687	2021-02-16	Feb	829725	NA	Wastewater Treatment Plant	1.0472	0.5	2021-02-09	2	Feb	829725	NA	Wastewater Treatment Plant	1.0472	0.5	0.00121953	8328
270	0.000436283	2021-02-23	Feb	829725	NA	Wastewater Treatment Plant	1.0472	0.5	2021-02-09	2	Feb	829725	NA	Wastewater Treatment Plant	1.0472	0.5	0.00121953	8328
271	0.00046479	2021-03-09	Mar	829725	NA	Wastewater Treatment Plant	1.5708	6.12323399573677e-17	2021-02-09	2	Feb	829725	NA	Wastewater Treatment Plant	1.0472	0.5	0.00121953	8328
272	0.000193082	2021-03-16	Mar	829725	NA	Wastewater Treatment Plant	1.5708	6.12323399573677e-17	2021-02-09	2	Feb	829725	NA	Wastewater Treatment Plant	1.0472	0.5	0.00121953	8328
273	0.000468243	2021-03-23	Mar	829725	NA	Wastewater Treatment Plant	1.5708	6.12323399573677e-17	2021-02-09	2	Feb	829725	NA	Wastewater Treatment Plant	1.0472	0.5	0.00121953	8328
274	0.000359857	2021-03-30	Mar	829725	NA	Wastewater Treatment Plant	1.5708	6.12323399573677e-17	2021-02-09	2	Feb	829725	NA	Wastewater Treatment Plant	1.0472	0.5	0.00121953	8328
275	0.000274087	2021-04-06	Apr	829725	NA	Wastewater Treatment Plant	2.0944	-0.5	2021-02-09	2	Feb	829725	NA	Wastewater Treatment Plant	1.0472	0.5	0.00121953	8328
276	0.000743083	2021-04-13	Apr	829725	NA	Wastewater Treatment Plant	2.0944	-0.5	2021-02-09	2	Feb	829725	NA	Wastewater Treatment Plant	1.0472	0.5	0.00121953	8328
277	0.000825558	2021-04-20	Apr	829725	NA	Wastewater Treatment Plant	2.0944	-0.5	2021-02-09	2	Feb	829725	NA	Wastewater Treatment Plant	1.0472	0.5	0.00121953	8328
278	0.000722128	2021-04-27	Apr	829725	NA	Wastewater Treatment Plant	2.0944	-0.5	2021-02-09	2	Feb	829725	NA	Wastewater Treatment Plant	1.0472	0.5	0.00121953	8328
279	0.000798016	2021-05-04	May	829725	NA	Wastewater Treatment Plant	2.61799	-0.866025	2021-02-09	2	Feb	829725	NA	Wastewater Treatment Plant	1.0472	0.5	0.00121953	8328
280	0.00104748	2021-05-11	May	829725	NA	Wastewater Treatment Plant	2.61799	-0.866025	2021-02-09	2	Feb	829725	NA	Wastewater Treatment Plant	1.0472	0.5	0.00121953	8328
281	0.000753082	2021-05-18	May	829725	NA	Wastewater Treatment Plant	2.61799	-0.866025	2021-02-09	2	Feb	829725	NA	Wastewater Treatment Plant	1.0472	0.5	0.00121953	8328
282	0.000470495	2021-05-25	May	829725	NA	Wastewater Treatment Plant	2.61799	-0.866025	2021-02-09	2	Feb	829725	NA	Wastewater Treatment Plant	1.0472	0.5	0.00121953	8328
283	0.000835243	2021-06-01	Jun	829725	NA	Wastewater Treatment Plant	3.14159	-1	2021-02-09	2	Feb	829725	NA	Wastewater Treatment Plant	1.0472	0.5	0.00121953	8328
284	0.000246512	2021-06-08	Jun	829725	NA	Wastewater Treatment Plant	3.14159	-1	2021-02-09	2	Feb	829725	NA	Wastewater Treatment Plant	1.0472	0.5	0.00121953	8328
285	0.000458282	2021-06-15	Jun	829725	NA	Wastewater Treatment Plant	3.14159	-1	2021-02-09	2	Feb	829725	NA	Wastewater Treatment Plant	1.0472	0.5	0.00121953	8328
286	0.000769951	2021-06-22	Jun	829725	NA	Wastewater Treatment Plant	3.14159	-1	2021-02-09	2	Feb	829725	NA	Wastewater Treatment Plant	1.0472	0.5	0.00121953	8328
287	0.00154846	2021-06-29	Jun	829725	NA	Wastewater Treatment Plant	3.14159	-1	2021-02-09	2	Feb	829725	NA	Wastewater Treatment Plant	1.0472	0.5	0.00121953	8328
288	0.00188604	2021-07-06	Jul	829725	NA	Wastewater Treatment Plant	3.66519	-0.866025	2021-02-09	2	Feb	829725	NA	Wastewater Treatment Plant	1.0472	0.5	0.00121953	8328
289	0.00119568	2021-07-13	Jul	829725	NA	Wastewater Treatment Plant	3.66519	-0.866025	2021-02-09	2	Feb	829725	NA	Wastewater Treatment Plant	1.0472	0.5	0.00121953	8328
290	0.000872878	2021-07-20	Jul	829725	NA	Wastewater Treatment Plant	3.66519	-0.866025	2021-02-09	2	Feb	829725	NA	Wastewater Treatment Plant	1.0472	0.5	0.00121953	8328
291	0.000899586	2021-07-27	Jul	829725	NA	Wastewater Treatment Plant	3.66519	-0.866025	2021-02-09	2	Feb	829725	NA	Wastewater Treatment Plant	1.0472	0.5	0.00121953	8328
292	0.000851714	2021-08-03	Aug	829725	NA	Wastewater Treatment Plant	4.18879	-0.5	2021-02-09	2	Feb	829725	NA	Wastewater Treatment Plant	1.0472	0.5	0.00121953	8328
293	0.000850196	2021-08-10	Aug	829725	NA	Wastewater Treatment Plant	4.18879	-0.5	2021-02-09	2	Feb	829725	NA	Wastewater Treatment Plant	1.0472	0.5	0.00121953	8328
294	0.000626224	2021-08-17	Aug	829725	NA	Wastewater Treatment Plant	4.18879	-0.5	2021-02-09	2	Feb	829725	NA	Wastewater Treatment Plant	1.0472	0.5	0.00121953	8328
295	0.00106181	2021-08-24	Aug	829725	NA	Wastewater Treatment Plant	4.18879	-0.5	2021-02-09	2	Feb	829725	NA	Wastewater Treatment Plant	1.0472	0.5	0.00121953	8328
296	0.00150395	2021-08-31	Aug	829725	NA	Wastewater Treatment Plant	4.18879	-0.5	2021-02-09	2	Feb	829725	NA	Wastewater Treatment Plant	1.0472	0.5	0.00121953	8328
297	0.00070434	2021-09-07	Sep	829725	NA	Wastewater Treatment Plant	4.71239	-1.83697e-16	2021-02-09	2	Feb	829725	NA	Wastewater Treatment Plant	1.0472	0.5	0.00121953	8328
298	0.00164812	2021-09-14	Sep	829725	NA	Wastewater Treatment Plant	4.71239	-1.83697e-16	2021-02-09	2	Feb	829725	NA	Wastewater Treatment Plant	1.0472	0.5	0.00121953	8328
299	0.00124993	2021-09-21	Sep	829725	NA	Wastewater Treatment Plant	4.71239	-1.83697e-16	2021-02-09	2	Feb	829725	NA	Wastewater Treatment Plant	1.0472	0.5	0.00121953	8328
300	0.00144809	2021-09-28	Sep	829725	NA	Wastewater Treatment Plant	4.71239	-1.83697e-16	2021-02-09	2	Feb	829725	NA	Wastewater Treatment Plant	1.0472	0.5	0.00121953	8328
301	0.00129453	2021-10-12	Oct	829725	NA	Wastewater Treatment Plant	5.23599	0.5	2021-02-09	2	Feb	829725	NA	Wastewater Treatment Plant	1.0472	0.5	0.00121953	8328
302	0.00107461	2021-10-26	Oct	829725	NA	Wastewater Treatment Plant	5.23599	0.5	2021-02-09	2	Feb	829725	NA	Wastewater Treatment Plant	1.0472	0.5	0.00121953	8328
303	0.00133188	2021-11-02	Nov	829725	NA	Wastewater Treatment Plant	5.75959	0.866025	2021-02-09	2	Feb	829725	NA	Wastewater Treatment Plant	1.0472	0.5	0.00121953	8328
304	0.00132109	2021-11-09	Nov	829725	NA	Wastewater Treatment Plant	5.75959	0.866025	2021-02-09	2	Feb	829725	NA	Wastewater Treatment Plant	1.0472	0.5	0.00121953	8328
305	0.0013372	2021-11-16	Nov	829725	NA	Wastewater Treatment Plant	5.75959	0.866025	2021-02-09	2	Feb	829725	NA	Wastewater Treatment Plant	1.0472	0.5	0.00121953	8328
306	0.00108114	2021-11-23	Nov	829725	NA	Wastewater Treatment Plant	5.75959	0.866025	2021-02-09	2	Feb	829725	NA	Wastewater Treatment Plant	1.0472	0.5	0.00121953	8328
307	0.00128832	2021-11-30	Nov	829725	NA	Wastewater Treatment Plant	5.75959	0.866025	2021-02-09	2	Feb	829725	NA	Wastewater Treatment Plant	1.0472	0.5	0.00121953	8328
308	0.00193872	2021-12-07	Dec	829725	NA	Wastewater Treatment Plant	6.28319	1	2021-02-09	2	Feb	829725	NA	Wastewater Treatment Plant	1.0472	0.5	0.00121953	8328
309	0.00082972	2021-12-14	Dec	829725	NA	Wastewater Treatment Plant	6.28319	1	2021-02-09	2	Feb	829725	NA	Wastewater Treatment Plant	1.0472	0.5	0.00121953	8328
310	0.000641688	2021-12-21	Dec	829725	NA	Wastewater Treatment Plant	6.28319	1	2021-02-09	2	Feb	829725	NA	Wastewater Treatment Plant	1.0472	0.5	0.00121953	8328
311	0.000647538	2021-12-28	Dec	829725	NA	Wastewater Treatment Plant	6.28319	1	2021-02-09	2	Feb	829725	NA	Wastewater Treatment Plant	1.0472	0.5	0.00121953	8328
312	0.000626865	2022-01-05	Jan	829725	NA	Wastewater Treatment Plant	0.523599	0.866025	2021-02-09	2	Feb	829725	NA	Wastewater Treatment Plant	1.0472	0.5	0.00121953	8328
313	0.000643811	2022-01-05	Jan	829725	NA	Wastewater Treatment Plant	0.523599	0.866025	2021-02-09	2	Feb	829725	NA	Wastewater Treatment Plant	1.0472	0.5	0.00121953	8328
314	0.000867878	2022-01-12	Jan	829725	NA	Wastewater Treatment Plant	0.523599	0.866025	2021-02-09	2	Feb	829725	NA	Wastewater Treatment Plant	1.0472	0.5	0.00121953	8328
315	0.000857901	2022-01-12	Jan	829725	NA	Wastewater Treatment Plant	0.523599	0.866025	2021-02-09	2	Feb	829725	NA	Wastewater Treatment Plant	1.0472	0.5	0.00121953	8328
316	0.000772453	2022-01-19	Jan	829725	NA	Wastewater Treatment Plant	0.523599	0.866025	2021-02-09	2	Feb	829725	NA	Wastewater Treatment Plant	1.0472	0.5	0.00121953	8328
317	0.00107653	2022-01-19	Jan	829725	NA	Wastewater Treatment Plant	0.523599	0.866025	2021-02-09	2	Feb	829725	NA	Wastewater Treatment Plant	1.0472	0.5	0.00121953	8328
318	0.00144093	2022-01-26	Jan	829725	NA	Wastewater Treatment Plant	0.523599	0.866025	2021-02-09	2	Feb	829725	NA	Wastewater Treatment Plant	1.0472	0.5	0.00121953	8328
319	0.00083887	2022-01-26	Jan	829725	NA	Wastewater Treatment Plant	0.523599	0.866025	2021-02-09	2	Feb	829725	NA	Wastewater Treatment Plant	1.0472	0.5	0.00121953	8328
320	0.000718498	2022-02-02	Feb	829725	NA	Wastewater Treatment Plant	1.0472	0.5	2021-02-09	2	Feb	829725	NA	Wastewater Treatment Plant	1.0472	0.5	0.00121953	8328
321	0.000805191	2022-02-09	Feb	829725	NA	Wastewater Treatment Plant	1.0472	0.5	2021-02-09	2	Feb	829725	NA	Wastewater Treatment Plant	1.0472	0.5	0.00121953	8328
322	0.000378715	2022-02-16	Feb	829725	NA	Wastewater Treatment Plant	1.0472	0.5	2021-02-09	2	Feb	829725	NA	Wastewater Treatment Plant	1.0472	0.5	0.00121953	8328
323	0.00070049	2022-02-23	Feb	829725	NA	Wastewater Treatment Plant	1.0472	0.5	2021-02-09	2	Feb	829725	NA	Wastewater Treatment Plant	1.0472	0.5	0.00121953	8328
324	0.000485163	2022-03-02	Mar	829725	NA	Wastewater Treatment Plant	1.5708	6.12323399573677e-17	2021-02-09	2	Feb	829725	NA	Wastewater Treatment Plant	1.0472	0.5	0.00121953	8328
325	0.000661803	2022-03-09	Mar	829725	NA	Wastewater Treatment Plant	1.5708	6.12323399573677e-17	2021-02-09	2	Feb	829725	NA	Wastewater Treatment Plant	1.0472	0.5	0.00121953	8328
326	0.000827506	2022-03-16	Mar	829725	NA	Wastewater Treatment Plant	1.5708	6.12323399573677e-17	2021-02-09	2	Feb	829725	NA	Wastewater Treatment Plant	1.0472	0.5	0.00121953	8328
327	0.000929234	2022-03-23	Mar	829725	NA	Wastewater Treatment Plant	1.5708	6.12323399573677e-17	2021-02-09	2	Feb	829725	NA	Wastewater Treatment Plant	1.0472	0.5	0.00121953	8328
328	0.00093608	2022-03-30	Mar	829725	NA	Wastewater Treatment Plant	1.5708	6.12323399573677e-17	2021-02-09	2	Feb	829725	NA	Wastewater Treatment Plant	1.0472	0.5	0.00121953	8328
329	0.00112867	2022-04-06	Apr	829725	NA	Wastewater Treatment Plant	2.0944	-0.5	2021-02-09	2	Feb	829725	NA	Wastewater Treatment Plant	1.0472	0.5	0.00121953	8328
330	0.000261178	2021-03-02	Mar	NA	NA	Wastewater Treatment Plant	1.5708	6.12323399573677e-17	2021-02-09	2	Feb	829725	NA	Wastewater Treatment Plant	1.0472	0.5	0.00121953	8328
331	0.00102816	2021-01-05	Jan	829725	NA	Wastewater Treatment Plant	0.523599	0.866025	2021-02-16	2	Feb	829725	NA	Wastewater Treatment Plant	1.0472	0.5	0.00121953	8328
332	0.00131952	2021-01-12	Jan	829725	NA	Wastewater Treatment Plant	0.523599	0.866025	2021-02-16	2	Feb	829725	NA	Wastewater Treatment Plant	1.0472	0.5	0.00121953	8328
333	0.00053592	2021-01-19	Jan	829725	NA	Wastewater Treatment Plant	0.523599	0.866025	2021-02-16	2	Feb	829725	NA	Wastewater Treatment Plant	1.0472	0.5	0.00121953	8328
334	0.000210254	2021-01-26	Jan	829725	NA	Wastewater Treatment Plant	0.523599	0.866025	2021-02-16	2	Feb	829725	NA	Wastewater Treatment Plant	1.0472	0.5	0.00121953	8328
335	0.000842687	2021-02-09	Feb	829725	NA	Wastewater Treatment Plant	1.0472	0.5	2021-02-16	2	Feb	829725	NA	Wastewater Treatment Plant	1.0472	0.5	0.00121953	8328
336	0.000511098	2021-02-23	Feb	829725	NA	Wastewater Treatment Plant	1.0472	0.5	2021-02-16	2	Feb	829725	NA	Wastewater Treatment Plant	1.0472	0.5	0.00121953	8328
337	0.000488432	2021-03-09	Mar	829725	NA	Wastewater Treatment Plant	1.5708	6.12323399573677e-17	2021-02-16	2	Feb	829725	NA	Wastewater Treatment Plant	1.0472	0.5	0.00121953	8328
338	0.000738015	2021-03-16	Mar	829725	NA	Wastewater Treatment Plant	1.5708	6.12323399573677e-17	2021-02-16	2	Feb	829725	NA	Wastewater Treatment Plant	1.0472	0.5	0.00121953	8328
339	0.000416393	2021-03-23	Mar	829725	NA	Wastewater Treatment Plant	1.5708	6.12323399573677e-17	2021-02-16	2	Feb	829725	NA	Wastewater Treatment Plant	1.0472	0.5	0.00121953	8328
340	0.00053793	2021-03-30	Mar	829725	NA	Wastewater Treatment Plant	1.5708	6.12323399573677e-17	2021-02-16	2	Feb	829725	NA	Wastewater Treatment Plant	1.0472	0.5	0.00121953	8328
341	0.000709564	2021-04-06	Apr	829725	NA	Wastewater Treatment Plant	2.0944	-0.5	2021-02-16	2	Feb	829725	NA	Wastewater Treatment Plant	1.0472	0.5	0.00121953	8328
342	0.000162203	2021-04-13	Apr	829725	NA	Wastewater Treatment Plant	2.0944	-0.5	2021-02-16	2	Feb	829725	NA	Wastewater Treatment Plant	1.0472	0.5	0.00121953	8328
343	0.00012054	2021-04-20	Apr	829725	NA	Wastewater Treatment Plant	2.0944	-0.5	2021-02-16	2	Feb	829725	NA	Wastewater Treatment Plant	1.0472	0.5	0.00121953	8328
344	0.000160236	2021-04-27	Apr	829725	NA	Wastewater Treatment Plant	2.0944	-0.5	2021-02-16	2	Feb	829725	NA	Wastewater Treatment Plant	1.0472	0.5	0.00121953	8328
345	0.000128691	2021-05-04	May	829725	NA	Wastewater Treatment Plant	2.61799	-0.866025	2021-02-16	2	Feb	829725	NA	Wastewater Treatment Plant	1.0472	0.5	0.00121953	8328
346	0.000320271	2021-05-11	May	829725	NA	Wastewater Treatment Plant	2.61799	-0.866025	2021-02-16	2	Feb	829725	NA	Wastewater Treatment Plant	1.0472	0.5	0.00121953	8328
347	0.000178817	2021-05-18	May	829725	NA	Wastewater Treatment Plant	2.61799	-0.866025	2021-02-16	2	Feb	829725	NA	Wastewater Treatment Plant	1.0472	0.5	0.00121953	8328
348	0.000434359	2021-05-25	May	829725	NA	Wastewater Treatment Plant	2.61799	-0.866025	2021-02-16	2	Feb	829725	NA	Wastewater Treatment Plant	1.0472	0.5	0.00121953	8328
349	0.00157306	2021-06-01	Jun	829725	NA	Wastewater Treatment Plant	3.14159	-1	2021-02-16	2	Feb	829725	NA	Wastewater Treatment Plant	1.0472	0.5	0.00121953	8328
350	0.000716733	2021-06-08	Jun	829725	NA	Wastewater Treatment Plant	3.14159	-1	2021-02-16	2	Feb	829725	NA	Wastewater Treatment Plant	1.0472	0.5	0.00121953	8328
351	0.000614941	2021-06-15	Jun	829725	NA	Wastewater Treatment Plant	3.14159	-1	2021-02-16	2	Feb	829725	NA	Wastewater Treatment Plant	1.0472	0.5	0.00121953	8328
352	0.000173743	2021-06-22	Jun	829725	NA	Wastewater Treatment Plant	3.14159	-1	2021-02-16	2	Feb	829725	NA	Wastewater Treatment Plant	1.0472	0.5	0.00121953	8328
353	0.00210959	2021-06-29	Jun	829725	NA	Wastewater Treatment Plant	3.14159	-1	2021-02-16	2	Feb	829725	NA	Wastewater Treatment Plant	1.0472	0.5	0.00121953	8328
354	0.00201136	2021-07-06	Jul	829725	NA	Wastewater Treatment Plant	3.66519	-0.866025	2021-02-16	2	Feb	829725	NA	Wastewater Treatment Plant	1.0472	0.5	0.00121953	8328
355	0.00159453	2021-07-13	Jul	829725	NA	Wastewater Treatment Plant	3.66519	-0.866025	2021-02-16	2	Feb	829725	NA	Wastewater Treatment Plant	1.0472	0.5	0.00121953	8328
356	0.00119341	2021-07-20	Jul	829725	NA	Wastewater Treatment Plant	3.66519	-0.866025	2021-02-16	2	Feb	829725	NA	Wastewater Treatment Plant	1.0472	0.5	0.00121953	8328
357	0.00110652	2021-07-27	Jul	829725	NA	Wastewater Treatment Plant	3.66519	-0.866025	2021-02-16	2	Feb	829725	NA	Wastewater Treatment Plant	1.0472	0.5	0.00121953	8328
358	0.00124654	2021-08-03	Aug	829725	NA	Wastewater Treatment Plant	4.18879	-0.5	2021-02-16	2	Feb	829725	NA	Wastewater Treatment Plant	1.0472	0.5	0.00121953	8328
359	0.000961224	2021-08-10	Aug	829725	NA	Wastewater Treatment Plant	4.18879	-0.5	2021-02-16	2	Feb	829725	NA	Wastewater Treatment Plant	1.0472	0.5	0.00121953	8328
360	0.000920966	2021-08-17	Aug	829725	NA	Wastewater Treatment Plant	4.18879	-0.5	2021-02-16	2	Feb	829725	NA	Wastewater Treatment Plant	1.0472	0.5	0.00121953	8328
361	0.000698763	2021-08-24	Aug	829725	NA	Wastewater Treatment Plant	4.18879	-0.5	2021-02-16	2	Feb	829725	NA	Wastewater Treatment Plant	1.0472	0.5	0.00121953	8328
362	0.00162866	2021-08-31	Aug	829725	NA	Wastewater Treatment Plant	4.18879	-0.5	2021-02-16	2	Feb	829725	NA	Wastewater Treatment Plant	1.0472	0.5	0.00121953	8328
363	0.000794277	2021-09-07	Sep	829725	NA	Wastewater Treatment Plant	4.71239	-1.83697e-16	2021-02-16	2	Feb	829725	NA	Wastewater Treatment Plant	1.0472	0.5	0.00121953	8328
364	0.0022958	2021-09-14	Sep	829725	NA	Wastewater Treatment Plant	4.71239	-1.83697e-16	2021-02-16	2	Feb	829725	NA	Wastewater Treatment Plant	1.0472	0.5	0.00121953	8328
365	0.00143865	2021-09-21	Sep	829725	NA	Wastewater Treatment Plant	4.71239	-1.83697e-16	2021-02-16	2	Feb	829725	NA	Wastewater Treatment Plant	1.0472	0.5	0.00121953	8328
366	0.00149059	2021-09-28	Sep	829725	NA	Wastewater Treatment Plant	4.71239	-1.83697e-16	2021-02-16	2	Feb	829725	NA	Wastewater Treatment Plant	1.0472	0.5	0.00121953	8328
367	0.00134288	2021-10-12	Oct	829725	NA	Wastewater Treatment Plant	5.23599	0.5	2021-02-16	2	Feb	829725	NA	Wastewater Treatment Plant	1.0472	0.5	0.00121953	8328
368	0.000852945	2021-10-26	Oct	829725	NA	Wastewater Treatment Plant	5.23599	0.5	2021-02-16	2	Feb	829725	NA	Wastewater Treatment Plant	1.0472	0.5	0.00121953	8328
369	0.00137487	2021-11-02	Nov	829725	NA	Wastewater Treatment Plant	5.75959	0.866025	2021-02-16	2	Feb	829725	NA	Wastewater Treatment Plant	1.0472	0.5	0.00121953	8328
370	0.000593124	2021-11-09	Nov	829725	NA	Wastewater Treatment Plant	5.75959	0.866025	2021-02-16	2	Feb	829725	NA	Wastewater Treatment Plant	1.0472	0.5	0.00121953	8328
371	0.000611037	2021-11-16	Nov	829725	NA	Wastewater Treatment Plant	5.75959	0.866025	2021-02-16	2	Feb	829725	NA	Wastewater Treatment Plant	1.0472	0.5	0.00121953	8328
372	0.000586926	2021-11-23	Nov	829725	NA	Wastewater Treatment Plant	5.75959	0.866025	2021-02-16	2	Feb	829725	NA	Wastewater Treatment Plant	1.0472	0.5	0.00121953	8328
373	0.000580867	2021-11-30	Nov	829725	NA	Wastewater Treatment Plant	5.75959	0.866025	2021-02-16	2	Feb	829725	NA	Wastewater Treatment Plant	1.0472	0.5	0.00121953	8328
374	0.00178628	2021-12-07	Dec	829725	NA	Wastewater Treatment Plant	6.28319	1	2021-02-16	2	Feb	829725	NA	Wastewater Treatment Plant	1.0472	0.5	0.00121953	8328
375	0.00111523	2021-12-14	Dec	829725	NA	Wastewater Treatment Plant	6.28319	1	2021-02-16	2	Feb	829725	NA	Wastewater Treatment Plant	1.0472	0.5	0.00121953	8328
376	0.000681359	2021-12-21	Dec	829725	NA	Wastewater Treatment Plant	6.28319	1	2021-02-16	2	Feb	829725	NA	Wastewater Treatment Plant	1.0472	0.5	0.00121953	8328
377	0.000571202	2021-12-28	Dec	829725	NA	Wastewater Treatment Plant	6.28319	1	2021-02-16	2	Feb	829725	NA	Wastewater Treatment Plant	1.0472	0.5	0.00121953	8328
378	0.000367524	2022-01-05	Jan	829725	NA	Wastewater Treatment Plant	0.523599	0.866025	2021-02-16	2	Feb	829725	NA	Wastewater Treatment Plant	1.0472	0.5	0.00121953	8328
379	0.000587275	2022-01-05	Jan	829725	NA	Wastewater Treatment Plant	0.523599	0.866025	2021-02-16	2	Feb	829725	NA	Wastewater Treatment Plant	1.0472	0.5	0.00121953	8328
380	0.000147067	2022-01-12	Jan	829725	NA	Wastewater Treatment Plant	0.523599	0.866025	2021-02-16	2	Feb	829725	NA	Wastewater Treatment Plant	1.0472	0.5	0.00121953	8328
381	0.000241738	2022-01-12	Jan	829725	NA	Wastewater Treatment Plant	0.523599	0.866025	2021-02-16	2	Feb	829725	NA	Wastewater Treatment Plant	1.0472	0.5	0.00121953	8328
382	0.00149242	2022-01-19	Jan	829725	NA	Wastewater Treatment Plant	0.523599	0.866025	2021-02-16	2	Feb	829725	NA	Wastewater Treatment Plant	1.0472	0.5	0.00121953	8328
383	0.000343494	2022-01-19	Jan	829725	NA	Wastewater Treatment Plant	0.523599	0.866025	2021-02-16	2	Feb	829725	NA	Wastewater Treatment Plant	1.0472	0.5	0.00121953	8328
384	0.000691503	2022-01-26	Jan	829725	NA	Wastewater Treatment Plant	0.523599	0.866025	2021-02-16	2	Feb	829725	NA	Wastewater Treatment Plant	1.0472	0.5	0.00121953	8328
385	0.000269845	2022-01-26	Jan	829725	NA	Wastewater Treatment Plant	0.523599	0.866025	2021-02-16	2	Feb	829725	NA	Wastewater Treatment Plant	1.0472	0.5	0.00121953	8328
386	0.000540865	2022-02-02	Feb	829725	NA	Wastewater Treatment Plant	1.0472	0.5	2021-02-16	2	Feb	829725	NA	Wastewater Treatment Plant	1.0472	0.5	0.00121953	8328
387	0.000663271	2022-02-09	Feb	829725	NA	Wastewater Treatment Plant	1.0472	0.5	2021-02-16	2	Feb	829725	NA	Wastewater Treatment Plant	1.0472	0.5	0.00121953	8328
388	0.000747481	2022-02-16	Feb	829725	NA	Wastewater Treatment Plant	1.0472	0.5	2021-02-16	2	Feb	829725	NA	Wastewater Treatment Plant	1.0472	0.5	0.00121953	8328
389	0.000622266	2022-02-23	Feb	829725	NA	Wastewater Treatment Plant	1.0472	0.5	2021-02-16	2	Feb	829725	NA	Wastewater Treatment Plant	1.0472	0.5	0.00121953	8328
390	0.00103877	2022-03-02	Mar	829725	NA	Wastewater Treatment Plant	1.5708	6.12323399573677e-17	2021-02-16	2	Feb	829725	NA	Wastewater Treatment Plant	1.0472	0.5	0.00121953	8328
391	0.000700379	2022-03-09	Mar	829725	NA	Wastewater Treatment Plant	1.5708	6.12323399573677e-17	2021-02-16	2	Feb	829725	NA	Wastewater Treatment Plant	1.0472	0.5	0.00121953	8328
392	0.000546138	2022-03-16	Mar	829725	NA	Wastewater Treatment Plant	1.5708	6.12323399573677e-17	2021-02-16	2	Feb	829725	NA	Wastewater Treatment Plant	1.0472	0.5	0.00121953	8328
393	0.000423755	2022-03-23	Mar	829725	NA	Wastewater Treatment Plant	1.5708	6.12323399573677e-17	2021-02-16	2	Feb	829725	NA	Wastewater Treatment Plant	1.0472	0.5	0.00121953	8328
394	0.00030763	2022-03-30	Mar	829725	NA	Wastewater Treatment Plant	1.5708	6.12323399573677e-17	2021-02-16	2	Feb	829725	NA	Wastewater Treatment Plant	1.0472	0.5	0.00121953	8328
395	0.000606732	2022-04-06	Apr	829725	NA	Wastewater Treatment Plant	2.0944	-0.5	2021-02-16	2	Feb	829725	NA	Wastewater Treatment Plant	1.0472	0.5	0.00121953	8328
396	0.000670651	2021-03-02	Mar	NA	NA	Wastewater Treatment Plant	1.5708	6.12323399573677e-17	2021-02-16	2	Feb	829725	NA	Wastewater Treatment Plant	1.0472	0.5	0.00121953	8328
397	0.000605829	2021-01-05	Jan	829725	NA	Wastewater Treatment Plant	0.523599	0.866025	2021-02-23	2	Feb	829725	NA	Wastewater Treatment Plant	1.0472	0.5	0.00121953	8328
398	0.000894656	2021-01-12	Jan	829725	NA	Wastewater Treatment Plant	0.523599	0.866025	2021-02-23	2	Feb	829725	NA	Wastewater Treatment Plant	1.0472	0.5	0.00121953	8328
399	0.000291563	2021-01-19	Jan	829725	NA	Wastewater Treatment Plant	0.523599	0.866025	2021-02-23	2	Feb	829725	NA	Wastewater Treatment Plant	1.0472	0.5	0.00121953	8328
400	0.000596011	2021-01-26	Jan	829725	NA	Wastewater Treatment Plant	0.523599	0.866025	2021-02-23	2	Feb	829725	NA	Wastewater Treatment Plant	1.0472	0.5	0.00121953	8328
401	0.000436283	2021-02-09	Feb	829725	NA	Wastewater Treatment Plant	1.0472	0.5	2021-02-23	2	Feb	829725	NA	Wastewater Treatment Plant	1.0472	0.5	0.00121953	8328
402	0.000511098	2021-02-16	Feb	829725	NA	Wastewater Treatment Plant	1.0472	0.5	2021-02-23	2	Feb	829725	NA	Wastewater Treatment Plant	1.0472	0.5	0.00121953	8328
403	0.000123815	2021-03-09	Mar	829725	NA	Wastewater Treatment Plant	1.5708	6.12323399573677e-17	2021-02-23	2	Feb	829725	NA	Wastewater Treatment Plant	1.0472	0.5	0.00121953	8328
404	0.000318642	2021-03-16	Mar	829725	NA	Wastewater Treatment Plant	1.5708	6.12323399573677e-17	2021-02-23	2	Feb	829725	NA	Wastewater Treatment Plant	1.0472	0.5	0.00121953	8328
405	0.000138164	2021-03-23	Mar	829725	NA	Wastewater Treatment Plant	1.5708	6.12323399573677e-17	2021-02-23	2	Feb	829725	NA	Wastewater Treatment Plant	1.0472	0.5	0.00121953	8328
406	0.000120172	2021-03-30	Mar	829725	NA	Wastewater Treatment Plant	1.5708	6.12323399573677e-17	2021-02-23	2	Feb	829725	NA	Wastewater Treatment Plant	1.0472	0.5	0.00121953	8328
407	0.000282096	2021-04-06	Apr	829725	NA	Wastewater Treatment Plant	2.0944	-0.5	2021-02-23	2	Feb	829725	NA	Wastewater Treatment Plant	1.0472	0.5	0.00121953	8328
408	0.000388324	2021-04-13	Apr	829725	NA	Wastewater Treatment Plant	2.0944	-0.5	2021-02-23	2	Feb	829725	NA	Wastewater Treatment Plant	1.0472	0.5	0.00121953	8328
409	0.000485195	2021-04-20	Apr	829725	NA	Wastewater Treatment Plant	2.0944	-0.5	2021-02-23	2	Feb	829725	NA	Wastewater Treatment Plant	1.0472	0.5	0.00121953	8328
410	0.000382601	2021-04-27	Apr	829725	NA	Wastewater Treatment Plant	2.0944	-0.5	2021-02-23	2	Feb	829725	NA	Wastewater Treatment Plant	1.0472	0.5	0.00121953	8328
411	0.000439039	2021-05-04	May	829725	NA	Wastewater Treatment Plant	2.61799	-0.866025	2021-02-23	2	Feb	829725	NA	Wastewater Treatment Plant	1.0472	0.5	0.00121953	8328
412	0.00068179	2021-05-11	May	829725	NA	Wastewater Treatment Plant	2.61799	-0.866025	2021-02-23	2	Feb	829725	NA	Wastewater Treatment Plant	1.0472	0.5	0.00121953	8328
413	0.000404114	2021-05-18	May	829725	NA	Wastewater Treatment Plant	2.61799	-0.866025	2021-02-23	2	Feb	829725	NA	Wastewater Treatment Plant	1.0472	0.5	0.00121953	8328
414	0.000115188	2021-05-25	May	829725	NA	Wastewater Treatment Plant	2.61799	-0.866025	2021-02-23	2	Feb	829725	NA	Wastewater Treatment Plant	1.0472	0.5	0.00121953	8328
415	0.00115515	2021-06-01	Jun	829725	NA	Wastewater Treatment Plant	3.14159	-1	2021-02-23	2	Feb	829725	NA	Wastewater Treatment Plant	1.0472	0.5	0.00121953	8328
416	0.000300532	2021-06-08	Jun	829725	NA	Wastewater Treatment Plant	3.14159	-1	2021-02-23	2	Feb	829725	NA	Wastewater Treatment Plant	1.0472	0.5	0.00121953	8328
417	0.000191796	2021-06-15	Jun	829725	NA	Wastewater Treatment Plant	3.14159	-1	2021-02-23	2	Feb	829725	NA	Wastewater Treatment Plant	1.0472	0.5	0.00121953	8328
418	0.000425608	2021-06-22	Jun	829725	NA	Wastewater Treatment Plant	3.14159	-1	2021-02-23	2	Feb	829725	NA	Wastewater Treatment Plant	1.0472	0.5	0.00121953	8328
419	0.00168708	2021-06-29	Jun	829725	NA	Wastewater Treatment Plant	3.14159	-1	2021-02-23	2	Feb	829725	NA	Wastewater Treatment Plant	1.0472	0.5	0.00121953	8328
420	0.00190648	2021-07-06	Jul	829725	NA	Wastewater Treatment Plant	3.66519	-0.866025	2021-02-23	2	Feb	829725	NA	Wastewater Treatment Plant	1.0472	0.5	0.00121953	8328
421	0.00121636	2021-07-13	Jul	829725	NA	Wastewater Treatment Plant	3.66519	-0.866025	2021-02-23	2	Feb	829725	NA	Wastewater Treatment Plant	1.0472	0.5	0.00121953	8328
422	0.000871575	2021-07-20	Jul	829725	NA	Wastewater Treatment Plant	3.66519	-0.866025	2021-02-23	2	Feb	829725	NA	Wastewater Treatment Plant	1.0472	0.5	0.00121953	8328
423	0.000899167	2021-07-27	Jul	829725	NA	Wastewater Treatment Plant	3.66519	-0.866025	2021-02-23	2	Feb	829725	NA	Wastewater Treatment Plant	1.0472	0.5	0.00121953	8328
424	0.000876388	2021-08-03	Aug	829725	NA	Wastewater Treatment Plant	4.18879	-0.5	2021-02-23	2	Feb	829725	NA	Wastewater Treatment Plant	1.0472	0.5	0.00121953	8328
425	0.000889718	2021-08-10	Aug	829725	NA	Wastewater Treatment Plant	4.18879	-0.5	2021-02-23	2	Feb	829725	NA	Wastewater Treatment Plant	1.0472	0.5	0.00121953	8328
426	0.000653605	2021-08-17	Aug	829725	NA	Wastewater Treatment Plant	4.18879	-0.5	2021-02-23	2	Feb	829725	NA	Wastewater Treatment Plant	1.0472	0.5	0.00121953	8328
427	0.000744696	2021-08-24	Aug	829725	NA	Wastewater Treatment Plant	4.18879	-0.5	2021-02-23	2	Feb	829725	NA	Wastewater Treatment Plant	1.0472	0.5	0.00121953	8328
428	0.00151542	2021-08-31	Aug	829725	NA	Wastewater Treatment Plant	4.18879	-0.5	2021-02-23	2	Feb	829725	NA	Wastewater Treatment Plant	1.0472	0.5	0.00121953	8328
429	0.000625301	2021-09-07	Sep	829725	NA	Wastewater Treatment Plant	4.71239	-1.83697e-16	2021-02-23	2	Feb	829725	NA	Wastewater Treatment Plant	1.0472	0.5	0.00121953	8328
430	0.00186994	2021-09-14	Sep	829725	NA	Wastewater Treatment Plant	4.71239	-1.83697e-16	2021-02-23	2	Feb	829725	NA	Wastewater Treatment Plant	1.0472	0.5	0.00121953	8328
431	0.00128709	2021-09-21	Sep	829725	NA	Wastewater Treatment Plant	4.71239	-1.83697e-16	2021-02-23	2	Feb	829725	NA	Wastewater Treatment Plant	1.0472	0.5	0.00121953	8328
432	0.00148354	2021-09-28	Sep	829725	NA	Wastewater Treatment Plant	4.71239	-1.83697e-16	2021-02-23	2	Feb	829725	NA	Wastewater Treatment Plant	1.0472	0.5	0.00121953	8328
433	0.00132331	2021-10-12	Oct	829725	NA	Wastewater Treatment Plant	5.23599	0.5	2021-02-23	2	Feb	829725	NA	Wastewater Treatment Plant	1.0472	0.5	0.00121953	8328
434	0.000837179	2021-10-26	Oct	829725	NA	Wastewater Treatment Plant	5.23599	0.5	2021-02-23	2	Feb	829725	NA	Wastewater Treatment Plant	1.0472	0.5	0.00121953	8328
435	0.00136498	2021-11-02	Nov	829725	NA	Wastewater Treatment Plant	5.75959	0.866025	2021-02-23	2	Feb	829725	NA	Wastewater Treatment Plant	1.0472	0.5	0.00121953	8328
436	0.000974868	2021-11-09	Nov	829725	NA	Wastewater Treatment Plant	5.75959	0.866025	2021-02-23	2	Feb	829725	NA	Wastewater Treatment Plant	1.0472	0.5	0.00121953	8328
437	0.000992975	2021-11-16	Nov	829725	NA	Wastewater Treatment Plant	5.75959	0.866025	2021-02-23	2	Feb	829725	NA	Wastewater Treatment Plant	1.0472	0.5	0.00121953	8328
438	0.000741135	2021-11-23	Nov	829725	NA	Wastewater Treatment Plant	5.75959	0.866025	2021-02-23	2	Feb	829725	NA	Wastewater Treatment Plant	1.0472	0.5	0.00121953	8328
439	0.000974915	2021-11-30	Nov	829725	NA	Wastewater Treatment Plant	5.75959	0.866025	2021-02-23	2	Feb	829725	NA	Wastewater Treatment Plant	1.0472	0.5	0.00121953	8328
440	0.00179129	2021-12-07	Dec	829725	NA	Wastewater Treatment Plant	6.28319	1	2021-02-23	2	Feb	829725	NA	Wastewater Treatment Plant	1.0472	0.5	0.00121953	8328
441	0.000861919	2021-12-14	Dec	829725	NA	Wastewater Treatment Plant	6.28319	1	2021-02-23	2	Feb	829725	NA	Wastewater Treatment Plant	1.0472	0.5	0.00121953	8328
442	0.000516396	2021-12-21	Dec	829725	NA	Wastewater Treatment Plant	6.28319	1	2021-02-23	2	Feb	829725	NA	Wastewater Treatment Plant	1.0472	0.5	0.00121953	8328
443	0.000365767	2021-12-28	Dec	829725	NA	Wastewater Treatment Plant	6.28319	1	2021-02-23	2	Feb	829725	NA	Wastewater Treatment Plant	1.0472	0.5	0.00121953	8328
444	0.000278489	2022-01-05	Jan	829725	NA	Wastewater Treatment Plant	0.523599	0.866025	2021-02-23	2	Feb	829725	NA	Wastewater Treatment Plant	1.0472	0.5	0.00121953	8328
445	0.000386303	2022-01-05	Jan	829725	NA	Wastewater Treatment Plant	0.523599	0.866025	2021-02-23	2	Feb	829725	NA	Wastewater Treatment Plant	1.0472	0.5	0.00121953	8328
446	0.000519912	2022-01-12	Jan	829725	NA	Wastewater Treatment Plant	0.523599	0.866025	2021-02-23	2	Feb	829725	NA	Wastewater Treatment Plant	1.0472	0.5	0.00121953	8328
447	0.00052104	2022-01-12	Jan	829725	NA	Wastewater Treatment Plant	0.523599	0.866025	2021-02-23	2	Feb	829725	NA	Wastewater Treatment Plant	1.0472	0.5	0.00121953	8328
448	0.00107615	2022-01-19	Jan	829725	NA	Wastewater Treatment Plant	0.523599	0.866025	2021-02-23	2	Feb	829725	NA	Wastewater Treatment Plant	1.0472	0.5	0.00121953	8328
449	0.000732799	2022-01-19	Jan	829725	NA	Wastewater Treatment Plant	0.523599	0.866025	2021-02-23	2	Feb	829725	NA	Wastewater Treatment Plant	1.0472	0.5	0.00121953	8328
450	0.00108326	2022-01-26	Jan	829725	NA	Wastewater Treatment Plant	0.523599	0.866025	2021-02-23	2	Feb	829725	NA	Wastewater Treatment Plant	1.0472	0.5	0.00121953	8328
451	0.00049814	2022-01-26	Jan	829725	NA	Wastewater Treatment Plant	0.523599	0.866025	2021-02-23	2	Feb	829725	NA	Wastewater Treatment Plant	1.0472	0.5	0.00121953	8328
452	0.000428539	2022-02-02	Feb	829725	NA	Wastewater Treatment Plant	1.0472	0.5	2021-02-23	2	Feb	829725	NA	Wastewater Treatment Plant	1.0472	0.5	0.00121953	8328
453	0.000632103	2022-02-09	Feb	829725	NA	Wastewater Treatment Plant	1.0472	0.5	2021-02-23	2	Feb	829725	NA	Wastewater Treatment Plant	1.0472	0.5	0.00121953	8328
454	0.000320994	2022-02-16	Feb	829725	NA	Wastewater Treatment Plant	1.0472	0.5	2021-02-23	2	Feb	829725	NA	Wastewater Treatment Plant	1.0472	0.5	0.00121953	8328
455	0.000451308	2022-02-23	Feb	829725	NA	Wastewater Treatment Plant	1.0472	0.5	2021-02-23	2	Feb	829725	NA	Wastewater Treatment Plant	1.0472	0.5	0.00121953	8328
456	0.000602265	2022-03-02	Mar	829725	NA	Wastewater Treatment Plant	1.5708	6.12323399573677e-17	2021-02-23	2	Feb	829725	NA	Wastewater Treatment Plant	1.0472	0.5	0.00121953	8328
457	0.000548763	2022-03-09	Mar	829725	NA	Wastewater Treatment Plant	1.5708	6.12323399573677e-17	2021-02-23	2	Feb	829725	NA	Wastewater Treatment Plant	1.0472	0.5	0.00121953	8328
458	0.000545792	2022-03-16	Mar	829725	NA	Wastewater Treatment Plant	1.5708	6.12323399573677e-17	2021-02-23	2	Feb	829725	NA	Wastewater Treatment Plant	1.0472	0.5	0.00121953	8328
459	0.000590896	2022-03-23	Mar	829725	NA	Wastewater Treatment Plant	1.5708	6.12323399573677e-17	2021-02-23	2	Feb	829725	NA	Wastewater Treatment Plant	1.0472	0.5	0.00121953	8328
460	0.000591451	2022-03-30	Mar	829725	NA	Wastewater Treatment Plant	1.5708	6.12323399573677e-17	2021-02-23	2	Feb	829725	NA	Wastewater Treatment Plant	1.0472	0.5	0.00121953	8328
461	0.000784868	2022-04-06	Apr	829725	NA	Wastewater Treatment Plant	2.0944	-0.5	2021-02-23	2	Feb	829725	NA	Wastewater Treatment Plant	1.0472	0.5	0.00121953	8328
462	0.000243153	2021-03-02	Mar	NA	NA	Wastewater Treatment Plant	1.5708	6.12323399573677e-17	2021-02-23	2	Feb	829725	NA	Wastewater Treatment Plant	1.0472	0.5	0.00121953	8328
463	0.000616847	2021-01-05	Jan	829725	NA	Wastewater Treatment Plant	0.523599	0.866025	2021-03-09	3	Mar	829725	NA	Wastewater Treatment Plant	1.5708	6.12323399573677e-17	0.00121953	8328
464	0.000883611	2021-01-12	Jan	829725	NA	Wastewater Treatment Plant	0.523599	0.866025	2021-03-09	3	Mar	829725	NA	Wastewater Treatment Plant	1.5708	6.12323399573677e-17	0.00121953	8328
465	0.000275096	2021-01-19	Jan	829725	NA	Wastewater Treatment Plant	0.523599	0.866025	2021-03-09	3	Mar	829725	NA	Wastewater Treatment Plant	1.5708	6.12323399573677e-17	0.00121953	8328
466	0.000561759	2021-01-26	Jan	829725	NA	Wastewater Treatment Plant	0.523599	0.866025	2021-03-09	3	Mar	829725	NA	Wastewater Treatment Plant	1.5708	6.12323399573677e-17	0.00121953	8328
467	0.00046479	2021-02-09	Feb	829725	NA	Wastewater Treatment Plant	1.0472	0.5	2021-03-09	3	Mar	829725	NA	Wastewater Treatment Plant	1.5708	6.12323399573677e-17	0.00121953	8328
468	0.000488432	2021-02-16	Feb	829725	NA	Wastewater Treatment Plant	1.0472	0.5	2021-03-09	3	Mar	829725	NA	Wastewater Treatment Plant	1.5708	6.12323399573677e-17	0.00121953	8328
469	0.000123815	2021-02-23	Feb	829725	NA	Wastewater Treatment Plant	1.0472	0.5	2021-03-09	3	Mar	829725	NA	Wastewater Treatment Plant	1.5708	6.12323399573677e-17	0.00121953	8328
470	0.000309457	2021-03-16	Mar	829725	NA	Wastewater Treatment Plant	1.5708	6.12323399573677e-17	2021-03-09	3	Mar	829725	NA	Wastewater Treatment Plant	1.5708	6.12323399573677e-17	0.00121953	8328
471	0.000103049	2021-03-23	Mar	829725	NA	Wastewater Treatment Plant	1.5708	6.12323399573677e-17	2021-03-09	3	Mar	829725	NA	Wastewater Treatment Plant	1.5708	6.12323399573677e-17	0.00121953	8328
472	0.00013327	2021-03-30	Mar	829725	NA	Wastewater Treatment Plant	1.5708	6.12323399573677e-17	2021-03-09	3	Mar	829725	NA	Wastewater Treatment Plant	1.5708	6.12323399573677e-17	0.00121953	8328
473	0.000261923	2021-04-06	Apr	829725	NA	Wastewater Treatment Plant	2.0944	-0.5	2021-03-09	3	Mar	829725	NA	Wastewater Treatment Plant	1.5708	6.12323399573677e-17	0.00121953	8328
474	0.000347089	2021-04-13	Apr	829725	NA	Wastewater Treatment Plant	2.0944	-0.5	2021-03-09	3	Mar	829725	NA	Wastewater Treatment Plant	1.5708	6.12323399573677e-17	0.00121953	8328
475	0.000447499	2021-04-20	Apr	829725	NA	Wastewater Treatment Plant	2.0944	-0.5	2021-03-09	3	Mar	829725	NA	Wastewater Treatment Plant	1.5708	6.12323399573677e-17	0.00121953	8328
476	0.000349616	2021-04-27	Apr	829725	NA	Wastewater Treatment Plant	2.0944	-0.5	2021-03-09	3	Mar	829725	NA	Wastewater Treatment Plant	1.5708	6.12323399573677e-17	0.00121953	8328
477	0.000407511	2021-05-04	May	829725	NA	Wastewater Treatment Plant	2.61799	-0.866025	2021-03-09	3	Mar	829725	NA	Wastewater Treatment Plant	1.5708	6.12323399573677e-17	0.00121953	8328
478	0.000652079	2021-05-11	May	829725	NA	Wastewater Treatment Plant	2.61799	-0.866025	2021-03-09	3	Mar	829725	NA	Wastewater Treatment Plant	1.5708	6.12323399573677e-17	0.00121953	8328
479	0.00035654	2021-05-18	May	829725	NA	Wastewater Treatment Plant	2.61799	-0.866025	2021-03-09	3	Mar	829725	NA	Wastewater Treatment Plant	1.5708	6.12323399573677e-17	0.00121953	8328
480	9.57995929804553e-05	2021-05-25	May	829725	NA	Wastewater Treatment Plant	2.61799	-0.866025	2021-03-09	3	Mar	829725	NA	Wastewater Treatment Plant	1.5708	6.12323399573677e-17	0.00121953	8328
481	0.00116132	2021-06-01	Jun	829725	NA	Wastewater Treatment Plant	3.14159	-1	2021-03-09	3	Mar	829725	NA	Wastewater Treatment Plant	1.5708	6.12323399573677e-17	0.00121953	8328
482	0.00031444	2021-06-08	Jun	829725	NA	Wastewater Treatment Plant	3.14159	-1	2021-03-09	3	Mar	829725	NA	Wastewater Treatment Plant	1.5708	6.12323399573677e-17	0.00121953	8328
483	0.000225257	2021-06-15	Jun	829725	NA	Wastewater Treatment Plant	3.14159	-1	2021-03-09	3	Mar	829725	NA	Wastewater Treatment Plant	1.5708	6.12323399573677e-17	0.00121953	8328
484	0.000380069	2021-06-22	Jun	829725	NA	Wastewater Treatment Plant	3.14159	-1	2021-03-09	3	Mar	829725	NA	Wastewater Treatment Plant	1.5708	6.12323399573677e-17	0.00121953	8328
485	0.00167506	2021-06-29	Jun	829725	NA	Wastewater Treatment Plant	3.14159	-1	2021-03-09	3	Mar	829725	NA	Wastewater Treatment Plant	1.5708	6.12323399573677e-17	0.00121953	8328
486	0.00187404	2021-07-06	Jul	829725	NA	Wastewater Treatment Plant	3.66519	-0.866025	2021-03-09	3	Mar	829725	NA	Wastewater Treatment Plant	1.5708	6.12323399573677e-17	0.00121953	8328
487	0.00118131	2021-07-13	Jul	829725	NA	Wastewater Treatment Plant	3.66519	-0.866025	2021-03-09	3	Mar	829725	NA	Wastewater Treatment Plant	1.5708	6.12323399573677e-17	0.00121953	8328
488	0.00083678	2021-07-20	Jul	829725	NA	Wastewater Treatment Plant	3.66519	-0.866025	2021-03-09	3	Mar	829725	NA	Wastewater Treatment Plant	1.5708	6.12323399573677e-17	0.00121953	8328
489	0.000849979	2021-07-27	Jul	829725	NA	Wastewater Treatment Plant	3.66519	-0.866025	2021-03-09	3	Mar	829725	NA	Wastewater Treatment Plant	1.5708	6.12323399573677e-17	0.00121953	8328
490	0.000855994	2021-08-03	Aug	829725	NA	Wastewater Treatment Plant	4.18879	-0.5	2021-03-09	3	Mar	829725	NA	Wastewater Treatment Plant	1.5708	6.12323399573677e-17	0.00121953	8328
491	0.00087952	2021-08-10	Aug	829725	NA	Wastewater Treatment Plant	4.18879	-0.5	2021-03-09	3	Mar	829725	NA	Wastewater Treatment Plant	1.5708	6.12323399573677e-17	0.00121953	8328
492	0.000655142	2021-08-17	Aug	829725	NA	Wastewater Treatment Plant	4.18879	-0.5	2021-03-09	3	Mar	829725	NA	Wastewater Treatment Plant	1.5708	6.12323399573677e-17	0.00121953	8328
493	0.000703269	2021-08-24	Aug	829725	NA	Wastewater Treatment Plant	4.18879	-0.5	2021-03-09	3	Mar	829725	NA	Wastewater Treatment Plant	1.5708	6.12323399573677e-17	0.00121953	8328
494	0.00151179	2021-08-31	Aug	829725	NA	Wastewater Treatment Plant	4.18879	-0.5	2021-03-09	3	Mar	829725	NA	Wastewater Treatment Plant	1.5708	6.12323399573677e-17	0.00121953	8328
495	0.000598039	2021-09-07	Sep	829725	NA	Wastewater Treatment Plant	4.71239	-1.83697e-16	2021-03-09	3	Mar	829725	NA	Wastewater Treatment Plant	1.5708	6.12323399573677e-17	0.00121953	8328
496	0.00187735	2021-09-14	Sep	829725	NA	Wastewater Treatment Plant	4.71239	-1.83697e-16	2021-03-09	3	Mar	829725	NA	Wastewater Treatment Plant	1.5708	6.12323399573677e-17	0.00121953	8328
497	0.00127373	2021-09-21	Sep	829725	NA	Wastewater Treatment Plant	4.71239	-1.83697e-16	2021-03-09	3	Mar	829725	NA	Wastewater Treatment Plant	1.5708	6.12323399573677e-17	0.00121953	8328
498	0.0014579	2021-09-28	Sep	829725	NA	Wastewater Treatment Plant	4.71239	-1.83697e-16	2021-03-09	3	Mar	829725	NA	Wastewater Treatment Plant	1.5708	6.12323399573677e-17	0.00121953	8328
499	0.00131221	2021-10-12	Oct	829725	NA	Wastewater Treatment Plant	5.23599	0.5	2021-03-09	3	Mar	829725	NA	Wastewater Treatment Plant	1.5708	6.12323399573677e-17	0.00121953	8328
500	0.000809451	2021-10-26	Oct	829725	NA	Wastewater Treatment Plant	5.23599	0.5	2021-03-09	3	Mar	829725	NA	Wastewater Treatment Plant	1.5708	6.12323399573677e-17	0.00121953	8328
501	0.00135007	2021-11-02	Nov	829725	NA	Wastewater Treatment Plant	5.75959	0.866025	2021-03-09	3	Mar	829725	NA	Wastewater Treatment Plant	1.5708	6.12323399573677e-17	0.00121953	8328
502	0.000918929	2021-11-09	Nov	829725	NA	Wastewater Treatment Plant	5.75959	0.866025	2021-03-09	3	Mar	829725	NA	Wastewater Treatment Plant	1.5708	6.12323399573677e-17	0.00121953	8328
503	0.000931967	2021-11-16	Nov	829725	NA	Wastewater Treatment Plant	5.75959	0.866025	2021-03-09	3	Mar	829725	NA	Wastewater Treatment Plant	1.5708	6.12323399573677e-17	0.00121953	8328
504	0.000686328	2021-11-23	Nov	829725	NA	Wastewater Treatment Plant	5.75959	0.866025	2021-03-09	3	Mar	829725	NA	Wastewater Treatment Plant	1.5708	6.12323399573677e-17	0.00121953	8328
505	0.000936642	2021-11-30	Nov	829725	NA	Wastewater Treatment Plant	5.75959	0.866025	2021-03-09	3	Mar	829725	NA	Wastewater Treatment Plant	1.5708	6.12323399573677e-17	0.00121953	8328
506	0.00179222	2021-12-07	Dec	829725	NA	Wastewater Treatment Plant	6.28319	1	2021-03-09	3	Mar	829725	NA	Wastewater Treatment Plant	1.5708	6.12323399573677e-17	0.00121953	8328
507	0.000846941	2021-12-14	Dec	829725	NA	Wastewater Treatment Plant	6.28319	1	2021-03-09	3	Mar	829725	NA	Wastewater Treatment Plant	1.5708	6.12323399573677e-17	0.00121953	8328
508	0.000524142	2021-12-21	Dec	829725	NA	Wastewater Treatment Plant	6.28319	1	2021-03-09	3	Mar	829725	NA	Wastewater Treatment Plant	1.5708	6.12323399573677e-17	0.00121953	8328
509	0.000380279	2021-12-28	Dec	829725	NA	Wastewater Treatment Plant	6.28319	1	2021-03-09	3	Mar	829725	NA	Wastewater Treatment Plant	1.5708	6.12323399573677e-17	0.00121953	8328
510	0.00022505	2022-01-05	Jan	829725	NA	Wastewater Treatment Plant	0.523599	0.866025	2021-03-09	3	Mar	829725	NA	Wastewater Treatment Plant	1.5708	6.12323399573677e-17	0.00121953	8328
511	0.000386704	2022-01-05	Jan	829725	NA	Wastewater Treatment Plant	0.523599	0.866025	2021-03-09	3	Mar	829725	NA	Wastewater Treatment Plant	1.5708	6.12323399573677e-17	0.00121953	8328
512	0.000461679	2022-01-12	Jan	829725	NA	Wastewater Treatment Plant	0.523599	0.866025	2021-03-09	3	Mar	829725	NA	Wastewater Treatment Plant	1.5708	6.12323399573677e-17	0.00121953	8328
513	0.000488141	2022-01-12	Jan	829725	NA	Wastewater Treatment Plant	0.523599	0.866025	2021-03-09	3	Mar	829725	NA	Wastewater Treatment Plant	1.5708	6.12323399573677e-17	0.00121953	8328
514	0.00110086	2022-01-19	Jan	829725	NA	Wastewater Treatment Plant	0.523599	0.866025	2021-03-09	3	Mar	829725	NA	Wastewater Treatment Plant	1.5708	6.12323399573677e-17	0.00121953	8328
515	0.000678603	2022-01-19	Jan	829725	NA	Wastewater Treatment Plant	0.523599	0.866025	2021-03-09	3	Mar	829725	NA	Wastewater Treatment Plant	1.5708	6.12323399573677e-17	0.00121953	8328
516	0.00104636	2022-01-26	Jan	829725	NA	Wastewater Treatment Plant	0.523599	0.866025	2021-03-09	3	Mar	829725	NA	Wastewater Treatment Plant	1.5708	6.12323399573677e-17	0.00121953	8328
517	0.000447985	2022-01-26	Jan	829725	NA	Wastewater Treatment Plant	0.523599	0.866025	2021-03-09	3	Mar	829725	NA	Wastewater Treatment Plant	1.5708	6.12323399573677e-17	0.00121953	8328
518	0.000403802	2022-02-02	Feb	829725	NA	Wastewater Treatment Plant	1.0472	0.5	2021-03-09	3	Mar	829725	NA	Wastewater Treatment Plant	1.5708	6.12323399573677e-17	0.00121953	8328
519	0.00063598	2022-02-09	Feb	829725	NA	Wastewater Treatment Plant	1.0472	0.5	2021-03-09	3	Mar	829725	NA	Wastewater Treatment Plant	1.5708	6.12323399573677e-17	0.00121953	8328
520	0.000318137	2022-02-16	Feb	829725	NA	Wastewater Treatment Plant	1.0472	0.5	2021-03-09	3	Mar	829725	NA	Wastewater Treatment Plant	1.5708	6.12323399573677e-17	0.00121953	8328
521	0.000457669	2022-02-23	Feb	829725	NA	Wastewater Treatment Plant	1.0472	0.5	2021-03-09	3	Mar	829725	NA	Wastewater Treatment Plant	1.5708	6.12323399573677e-17	0.00121953	8328
522	0.000633648	2022-03-02	Mar	829725	NA	Wastewater Treatment Plant	1.5708	6.12323399573677e-17	2021-03-09	3	Mar	829725	NA	Wastewater Treatment Plant	1.5708	6.12323399573677e-17	0.00121953	8328
523	0.000545095	2022-03-09	Mar	829725	NA	Wastewater Treatment Plant	1.5708	6.12323399573677e-17	2021-03-09	3	Mar	829725	NA	Wastewater Treatment Plant	1.5708	6.12323399573677e-17	0.00121953	8328
524	0.000539912	2022-03-16	Mar	829725	NA	Wastewater Treatment Plant	1.5708	6.12323399573677e-17	2021-03-09	3	Mar	829725	NA	Wastewater Treatment Plant	1.5708	6.12323399573677e-17	0.00121953	8328
525	0.000530604	2022-03-23	Mar	829725	NA	Wastewater Treatment Plant	1.5708	6.12323399573677e-17	2021-03-09	3	Mar	829725	NA	Wastewater Treatment Plant	1.5708	6.12323399573677e-17	0.00121953	8328
526	0.00053692	2022-03-30	Mar	829725	NA	Wastewater Treatment Plant	1.5708	6.12323399573677e-17	2021-03-09	3	Mar	829725	NA	Wastewater Treatment Plant	1.5708	6.12323399573677e-17	0.00121953	8328
527	0.000742902	2022-04-06	Apr	829725	NA	Wastewater Treatment Plant	2.0944	-0.5	2021-03-09	3	Mar	829725	NA	Wastewater Treatment Plant	1.5708	6.12323399573677e-17	0.00121953	8328
528	0.000225834	2021-03-02	Mar	NA	NA	Wastewater Treatment Plant	1.5708	6.12323399573677e-17	2021-03-09	3	Mar	829725	NA	Wastewater Treatment Plant	1.5708	6.12323399573677e-17	0.00121953	8328
529	0.000373279	2021-01-05	Jan	829725	NA	Wastewater Treatment Plant	0.523599	0.866025	2021-03-16	3	Mar	829725	NA	Wastewater Treatment Plant	1.5708	6.12323399573677e-17	0.00121953	8328
530	0.000658191	2021-01-12	Jan	829725	NA	Wastewater Treatment Plant	0.523599	0.866025	2021-03-16	3	Mar	829725	NA	Wastewater Treatment Plant	1.5708	6.12323399573677e-17	0.00121953	8328
531	0.000436143	2021-01-19	Jan	829725	NA	Wastewater Treatment Plant	0.523599	0.866025	2021-03-16	3	Mar	829725	NA	Wastewater Treatment Plant	1.5708	6.12323399573677e-17	0.00121953	8328
532	0.000828528	2021-01-26	Jan	829725	NA	Wastewater Treatment Plant	0.523599	0.866025	2021-03-16	3	Mar	829725	NA	Wastewater Treatment Plant	1.5708	6.12323399573677e-17	0.00121953	8328
533	0.000193082	2021-02-09	Feb	829725	NA	Wastewater Treatment Plant	1.0472	0.5	2021-03-16	3	Mar	829725	NA	Wastewater Treatment Plant	1.5708	6.12323399573677e-17	0.00121953	8328
534	0.000738015	2021-02-16	Feb	829725	NA	Wastewater Treatment Plant	1.0472	0.5	2021-03-16	3	Mar	829725	NA	Wastewater Treatment Plant	1.5708	6.12323399573677e-17	0.00121953	8328
535	0.000318642	2021-02-23	Feb	829725	NA	Wastewater Treatment Plant	1.0472	0.5	2021-03-16	3	Mar	829725	NA	Wastewater Treatment Plant	1.5708	6.12323399573677e-17	0.00121953	8328
536	0.000309457	2021-03-09	Mar	829725	NA	Wastewater Treatment Plant	1.5708	6.12323399573677e-17	2021-03-16	3	Mar	829725	NA	Wastewater Treatment Plant	1.5708	6.12323399573677e-17	0.00121953	8328
537	0.000349245	2021-03-23	Mar	829725	NA	Wastewater Treatment Plant	1.5708	6.12323399573677e-17	2021-03-16	3	Mar	829725	NA	Wastewater Treatment Plant	1.5708	6.12323399573677e-17	0.00121953	8328
538	0.000219375	2021-03-30	Mar	829725	NA	Wastewater Treatment Plant	1.5708	6.12323399573677e-17	2021-03-16	3	Mar	829725	NA	Wastewater Treatment Plant	1.5708	6.12323399573677e-17	0.00121953	8328
539	0.000106538	2021-04-06	Apr	829725	NA	Wastewater Treatment Plant	2.0944	-0.5	2021-03-16	3	Mar	829725	NA	Wastewater Treatment Plant	1.5708	6.12323399573677e-17	0.00121953	8328
540	0.000610114	2021-04-13	Apr	829725	NA	Wastewater Treatment Plant	2.0944	-0.5	2021-03-16	3	Mar	829725	NA	Wastewater Treatment Plant	1.5708	6.12323399573677e-17	0.00121953	8328
541	0.000685014	2021-04-20	Apr	829725	NA	Wastewater Treatment Plant	2.0944	-0.5	2021-03-16	3	Mar	829725	NA	Wastewater Treatment Plant	1.5708	6.12323399573677e-17	0.00121953	8328
542	0.000598325	2021-04-27	Apr	829725	NA	Wastewater Treatment Plant	2.0944	-0.5	2021-03-16	3	Mar	829725	NA	Wastewater Treatment Plant	1.5708	6.12323399573677e-17	0.00121953	8328
543	0.000669703	2021-05-04	May	829725	NA	Wastewater Treatment Plant	2.61799	-0.866025	2021-03-16	3	Mar	829725	NA	Wastewater Treatment Plant	1.5708	6.12323399573677e-17	0.00121953	8328
544	0.000924234	2021-05-11	May	829725	NA	Wastewater Treatment Plant	2.61799	-0.866025	2021-03-16	3	Mar	829725	NA	Wastewater Treatment Plant	1.5708	6.12323399573677e-17	0.00121953	8328
545	0.000623982	2021-05-18	May	829725	NA	Wastewater Treatment Plant	2.61799	-0.866025	2021-03-16	3	Mar	829725	NA	Wastewater Treatment Plant	1.5708	6.12323399573677e-17	0.00121953	8328
546	0.00035867	2021-05-25	May	829725	NA	Wastewater Treatment Plant	2.61799	-0.866025	2021-03-16	3	Mar	829725	NA	Wastewater Treatment Plant	1.5708	6.12323399573677e-17	0.00121953	8328
547	0.00093019	2021-06-01	Jun	829725	NA	Wastewater Treatment Plant	3.14159	-1	2021-03-16	3	Mar	829725	NA	Wastewater Treatment Plant	1.5708	6.12323399573677e-17	0.00121953	8328
548	0.000117052	2021-06-08	Jun	829725	NA	Wastewater Treatment Plant	3.14159	-1	2021-03-16	3	Mar	829725	NA	Wastewater Treatment Plant	1.5708	6.12323399573677e-17	0.00121953	8328
549	0.000339913	2021-06-15	Jun	829725	NA	Wastewater Treatment Plant	3.14159	-1	2021-03-16	3	Mar	829725	NA	Wastewater Treatment Plant	1.5708	6.12323399573677e-17	0.00121953	8328
550	0.00065041	2021-06-22	Jun	829725	NA	Wastewater Treatment Plant	3.14159	-1	2021-03-16	3	Mar	829725	NA	Wastewater Treatment Plant	1.5708	6.12323399573677e-17	0.00121953	8328
551	0.00150596	2021-06-29	Jun	829725	NA	Wastewater Treatment Plant	3.14159	-1	2021-03-16	3	Mar	829725	NA	Wastewater Treatment Plant	1.5708	6.12323399573677e-17	0.00121953	8328
552	0.00183347	2021-07-06	Jul	829725	NA	Wastewater Treatment Plant	3.66519	-0.866025	2021-03-16	3	Mar	829725	NA	Wastewater Treatment Plant	1.5708	6.12323399573677e-17	0.00121953	8328
553	0.00114022	2021-07-13	Jul	829725	NA	Wastewater Treatment Plant	3.66519	-0.866025	2021-03-16	3	Mar	829725	NA	Wastewater Treatment Plant	1.5708	6.12323399573677e-17	0.00121953	8328
554	0.000816195	2021-07-20	Jul	829725	NA	Wastewater Treatment Plant	3.66519	-0.866025	2021-03-16	3	Mar	829725	NA	Wastewater Treatment Plant	1.5708	6.12323399573677e-17	0.00121953	8328
555	0.000844859	2021-07-27	Jul	829725	NA	Wastewater Treatment Plant	3.66519	-0.866025	2021-03-16	3	Mar	829725	NA	Wastewater Treatment Plant	1.5708	6.12323399573677e-17	0.00121953	8328
556	0.000806799	2021-08-03	Aug	829725	NA	Wastewater Treatment Plant	4.18879	-0.5	2021-03-16	3	Mar	829725	NA	Wastewater Treatment Plant	1.5708	6.12323399573677e-17	0.00121953	8328
557	0.000810081	2021-08-10	Aug	829725	NA	Wastewater Treatment Plant	4.18879	-0.5	2021-03-16	3	Mar	829725	NA	Wastewater Treatment Plant	1.5708	6.12323399573677e-17	0.00121953	8328
558	0.000585164	2021-08-17	Aug	829725	NA	Wastewater Treatment Plant	4.18879	-0.5	2021-03-16	3	Mar	829725	NA	Wastewater Treatment Plant	1.5708	6.12323399573677e-17	0.00121953	8328
559	0.000903556	2021-08-24	Aug	829725	NA	Wastewater Treatment Plant	4.18879	-0.5	2021-03-16	3	Mar	829725	NA	Wastewater Treatment Plant	1.5708	6.12323399573677e-17	0.00121953	8328
560	0.00146827	2021-08-31	Aug	829725	NA	Wastewater Treatment Plant	4.18879	-0.5	2021-03-16	3	Mar	829725	NA	Wastewater Treatment Plant	1.5708	6.12323399573677e-17	0.00121953	8328
561	0.000585141	2021-09-07	Sep	829725	NA	Wastewater Treatment Plant	4.71239	-1.83697e-16	2021-03-16	3	Mar	829725	NA	Wastewater Treatment Plant	1.5708	6.12323399573677e-17	0.00121953	8328
562	0.00160046	2021-09-14	Sep	829725	NA	Wastewater Treatment Plant	4.71239	-1.83697e-16	2021-03-16	3	Mar	829725	NA	Wastewater Treatment Plant	1.5708	6.12323399573677e-17	0.00121953	8328
563	0.00120801	2021-09-21	Sep	829725	NA	Wastewater Treatment Plant	4.71239	-1.83697e-16	2021-03-16	3	Mar	829725	NA	Wastewater Treatment Plant	1.5708	6.12323399573677e-17	0.00121953	8328
564	0.00140119	2021-09-28	Sep	829725	NA	Wastewater Treatment Plant	4.71239	-1.83697e-16	2021-03-16	3	Mar	829725	NA	Wastewater Treatment Plant	1.5708	6.12323399573677e-17	0.00121953	8328
565	0.00125609	2021-10-12	Oct	829725	NA	Wastewater Treatment Plant	5.23599	0.5	2021-03-16	3	Mar	829725	NA	Wastewater Treatment Plant	1.5708	6.12323399573677e-17	0.00121953	8328
566	0.000918958	2021-10-26	Oct	829725	NA	Wastewater Treatment Plant	5.23599	0.5	2021-03-16	3	Mar	829725	NA	Wastewater Treatment Plant	1.5708	6.12323399573677e-17	0.00121953	8328
567	0.00129318	2021-11-02	Nov	829725	NA	Wastewater Treatment Plant	5.75959	0.866025	2021-03-16	3	Mar	829725	NA	Wastewater Treatment Plant	1.5708	6.12323399573677e-17	0.00121953	8328
568	0.00117962	2021-11-09	Nov	829725	NA	Wastewater Treatment Plant	5.75959	0.866025	2021-03-16	3	Mar	829725	NA	Wastewater Treatment Plant	1.5708	6.12323399573677e-17	0.00121953	8328
569	0.00119116	2021-11-16	Nov	829725	NA	Wastewater Treatment Plant	5.75959	0.866025	2021-03-16	3	Mar	829725	NA	Wastewater Treatment Plant	1.5708	6.12323399573677e-17	0.00121953	8328
570	0.000951981	2021-11-23	Nov	829725	NA	Wastewater Treatment Plant	5.75959	0.866025	2021-03-16	3	Mar	829725	NA	Wastewater Treatment Plant	1.5708	6.12323399573677e-17	0.00121953	8328
571	0.00114565	2021-11-30	Nov	829725	NA	Wastewater Treatment Plant	5.75959	0.866025	2021-03-16	3	Mar	829725	NA	Wastewater Treatment Plant	1.5708	6.12323399573677e-17	0.00121953	8328
572	0.00183681	2021-12-07	Dec	829725	NA	Wastewater Treatment Plant	6.28319	1	2021-03-16	3	Mar	829725	NA	Wastewater Treatment Plant	1.5708	6.12323399573677e-17	0.00121953	8328
573	0.00079926	2021-12-14	Dec	829725	NA	Wastewater Treatment Plant	6.28319	1	2021-03-16	3	Mar	829725	NA	Wastewater Treatment Plant	1.5708	6.12323399573677e-17	0.00121953	8328
574	0.000510726	2021-12-21	Dec	829725	NA	Wastewater Treatment Plant	6.28319	1	2021-03-16	3	Mar	829725	NA	Wastewater Treatment Plant	1.5708	6.12323399573677e-17	0.00121953	8328
575	0.000528345	2021-12-28	Dec	829725	NA	Wastewater Treatment Plant	6.28319	1	2021-03-16	3	Mar	829725	NA	Wastewater Treatment Plant	1.5708	6.12323399573677e-17	0.00121953	8328
576	0.000494248	2022-01-05	Jan	829725	NA	Wastewater Treatment Plant	0.523599	0.866025	2021-03-16	3	Mar	829725	NA	Wastewater Treatment Plant	1.5708	6.12323399573677e-17	0.00121953	8328
577	0.000511905	2022-01-05	Jan	829725	NA	Wastewater Treatment Plant	0.523599	0.866025	2021-03-16	3	Mar	829725	NA	Wastewater Treatment Plant	1.5708	6.12323399573677e-17	0.00121953	8328
578	0.000731425	2022-01-12	Jan	829725	NA	Wastewater Treatment Plant	0.523599	0.866025	2021-03-16	3	Mar	829725	NA	Wastewater Treatment Plant	1.5708	6.12323399573677e-17	0.00121953	8328
579	0.000737992	2022-01-12	Jan	829725	NA	Wastewater Treatment Plant	0.523599	0.866025	2021-03-16	3	Mar	829725	NA	Wastewater Treatment Plant	1.5708	6.12323399573677e-17	0.00121953	8328
580	0.000876005	2022-01-19	Jan	829725	NA	Wastewater Treatment Plant	0.523599	0.866025	2021-03-16	3	Mar	829725	NA	Wastewater Treatment Plant	1.5708	6.12323399573677e-17	0.00121953	8328
581	0.000934747	2022-01-19	Jan	829725	NA	Wastewater Treatment Plant	0.523599	0.866025	2021-03-16	3	Mar	829725	NA	Wastewater Treatment Plant	1.5708	6.12323399573677e-17	0.00121953	8328
582	0.00131667	2022-01-26	Jan	829725	NA	Wastewater Treatment Plant	0.523599	0.866025	2021-03-16	3	Mar	829725	NA	Wastewater Treatment Plant	1.5708	6.12323399573677e-17	0.00121953	8328
583	0.000709848	2022-01-26	Jan	829725	NA	Wastewater Treatment Plant	0.523599	0.866025	2021-03-16	3	Mar	829725	NA	Wastewater Treatment Plant	1.5708	6.12323399573677e-17	0.00121953	8328
584	0.000583177	2022-02-02	Feb	829725	NA	Wastewater Treatment Plant	1.0472	0.5	2021-03-16	3	Mar	829725	NA	Wastewater Treatment Plant	1.5708	6.12323399573677e-17	0.00121953	8328
585	0.000676832	2022-02-09	Feb	829725	NA	Wastewater Treatment Plant	1.0472	0.5	2021-03-16	3	Mar	829725	NA	Wastewater Treatment Plant	1.5708	6.12323399573677e-17	0.00121953	8328
586	0.000235493	2022-02-16	Feb	829725	NA	Wastewater Treatment Plant	1.0472	0.5	2021-03-16	3	Mar	829725	NA	Wastewater Treatment Plant	1.5708	6.12323399573677e-17	0.00121953	8328
587	0.000579328	2022-02-23	Feb	829725	NA	Wastewater Treatment Plant	1.0472	0.5	2021-03-16	3	Mar	829725	NA	Wastewater Treatment Plant	1.5708	6.12323399573677e-17	0.00121953	8328
588	0.00049118	2022-03-02	Mar	829725	NA	Wastewater Treatment Plant	1.5708	6.12323399573677e-17	2021-03-16	3	Mar	829725	NA	Wastewater Treatment Plant	1.5708	6.12323399573677e-17	0.00121953	8328
589	0.000524492	2022-03-09	Mar	829725	NA	Wastewater Treatment Plant	1.5708	6.12323399573677e-17	2021-03-16	3	Mar	829725	NA	Wastewater Treatment Plant	1.5708	6.12323399573677e-17	0.00121953	8328
590	0.000693487	2022-03-16	Mar	829725	NA	Wastewater Treatment Plant	1.5708	6.12323399573677e-17	2021-03-16	3	Mar	829725	NA	Wastewater Treatment Plant	1.5708	6.12323399573677e-17	0.00121953	8328
591	0.000792546	2022-03-23	Mar	829725	NA	Wastewater Treatment Plant	1.5708	6.12323399573677e-17	2021-03-16	3	Mar	829725	NA	Wastewater Treatment Plant	1.5708	6.12323399573677e-17	0.00121953	8328
592	0.000798532	2022-03-30	Mar	829725	NA	Wastewater Treatment Plant	1.5708	6.12323399573677e-17	2021-03-16	3	Mar	829725	NA	Wastewater Treatment Plant	1.5708	6.12323399573677e-17	0.00121953	8328
593	0.00101458	2022-04-06	Apr	829725	NA	Wastewater Treatment Plant	2.0944	-0.5	2021-03-16	3	Mar	829725	NA	Wastewater Treatment Plant	1.5708	6.12323399573677e-17	0.00121953	8328
594	0.00010638	2021-03-02	Mar	NA	NA	Wastewater Treatment Plant	1.5708	6.12323399573677e-17	2021-03-16	3	Mar	829725	NA	Wastewater Treatment Plant	1.5708	6.12323399573677e-17	0.00121953	8328
595	0.000643432	2021-01-05	Jan	829725	NA	Wastewater Treatment Plant	0.523599	0.866025	2021-03-23	3	Mar	829725	NA	Wastewater Treatment Plant	1.5708	6.12323399573677e-17	0.00121953	8328
596	0.000931112	2021-01-12	Jan	829725	NA	Wastewater Treatment Plant	0.523599	0.866025	2021-03-23	3	Mar	829725	NA	Wastewater Treatment Plant	1.5708	6.12323399573677e-17	0.00121953	8328
597	0.000293873	2021-01-19	Jan	829725	NA	Wastewater Treatment Plant	0.523599	0.866025	2021-03-23	3	Mar	829725	NA	Wastewater Treatment Plant	1.5708	6.12323399573677e-17	0.00121953	8328
598	0.000527345	2021-01-26	Jan	829725	NA	Wastewater Treatment Plant	0.523599	0.866025	2021-03-23	3	Mar	829725	NA	Wastewater Treatment Plant	1.5708	6.12323399573677e-17	0.00121953	8328
599	0.000468243	2021-02-09	Feb	829725	NA	Wastewater Treatment Plant	1.0472	0.5	2021-03-23	3	Mar	829725	NA	Wastewater Treatment Plant	1.5708	6.12323399573677e-17	0.00121953	8328
600	0.000416393	2021-02-16	Feb	829725	NA	Wastewater Treatment Plant	1.0472	0.5	2021-03-23	3	Mar	829725	NA	Wastewater Treatment Plant	1.5708	6.12323399573677e-17	0.00121953	8328
601	0.000138164	2021-02-23	Feb	829725	NA	Wastewater Treatment Plant	1.0472	0.5	2021-03-23	3	Mar	829725	NA	Wastewater Treatment Plant	1.5708	6.12323399573677e-17	0.00121953	8328
602	0.000103049	2021-03-09	Mar	829725	NA	Wastewater Treatment Plant	1.5708	6.12323399573677e-17	2021-03-23	3	Mar	829725	NA	Wastewater Treatment Plant	1.5708	6.12323399573677e-17	0.00121953	8328
603	0.000349245	2021-03-16	Mar	829725	NA	Wastewater Treatment Plant	1.5708	6.12323399573677e-17	2021-03-23	3	Mar	829725	NA	Wastewater Treatment Plant	1.5708	6.12323399573677e-17	0.00121953	8328
604	0.000154117	2021-03-30	Mar	829725	NA	Wastewater Treatment Plant	1.5708	6.12323399573677e-17	2021-03-23	3	Mar	829725	NA	Wastewater Treatment Plant	1.5708	6.12323399573677e-17	0.00121953	8328
605	0.000314609	2021-04-06	Apr	829725	NA	Wastewater Treatment Plant	2.0944	-0.5	2021-03-23	3	Mar	829725	NA	Wastewater Treatment Plant	1.5708	6.12323399573677e-17	0.00121953	8328
606	0.000298133	2021-04-13	Apr	829725	NA	Wastewater Treatment Plant	2.0944	-0.5	2021-03-23	3	Mar	829725	NA	Wastewater Treatment Plant	1.5708	6.12323399573677e-17	0.00121953	8328
607	0.000389616	2021-04-20	Apr	829725	NA	Wastewater Treatment Plant	2.0944	-0.5	2021-03-23	3	Mar	829725	NA	Wastewater Treatment Plant	1.5708	6.12323399573677e-17	0.00121953	8328
608	0.000284518	2021-04-27	Apr	829725	NA	Wastewater Treatment Plant	2.0944	-0.5	2021-03-23	3	Mar	829725	NA	Wastewater Treatment Plant	1.5708	6.12323399573677e-17	0.00121953	8328
609	0.000363698	2021-05-04	May	829725	NA	Wastewater Treatment Plant	2.61799	-0.866025	2021-03-23	3	Mar	829725	NA	Wastewater Treatment Plant	1.5708	6.12323399573677e-17	0.00121953	8328
610	0.000623274	2021-05-11	May	829725	NA	Wastewater Treatment Plant	2.61799	-0.866025	2021-03-23	3	Mar	829725	NA	Wastewater Treatment Plant	1.5708	6.12323399573677e-17	0.00121953	8328
611	0.000330978	2021-05-18	May	829725	NA	Wastewater Treatment Plant	2.61799	-0.866025	2021-03-23	3	Mar	829725	NA	Wastewater Treatment Plant	1.5708	6.12323399573677e-17	0.00121953	8328
612	6.00008338770121e-05	2021-05-25	May	829725	NA	Wastewater Treatment Plant	2.61799	-0.866025	2021-03-23	3	Mar	829725	NA	Wastewater Treatment Plant	1.5708	6.12323399573677e-17	0.00121953	8328
613	0.00119592	2021-06-01	Jun	829725	NA	Wastewater Treatment Plant	3.14159	-1	2021-03-23	3	Mar	829725	NA	Wastewater Treatment Plant	1.5708	6.12323399573677e-17	0.00121953	8328
614	0.000332984	2021-06-08	Jun	829725	NA	Wastewater Treatment Plant	3.14159	-1	2021-03-23	3	Mar	829725	NA	Wastewater Treatment Plant	1.5708	6.12323399573677e-17	0.00121953	8328
615	0.000240814	2021-06-15	Jun	829725	NA	Wastewater Treatment Plant	3.14159	-1	2021-03-23	3	Mar	829725	NA	Wastewater Treatment Plant	1.5708	6.12323399573677e-17	0.00121953	8328
616	0.000340544	2021-06-22	Jun	829725	NA	Wastewater Treatment Plant	3.14159	-1	2021-03-23	3	Mar	829725	NA	Wastewater Treatment Plant	1.5708	6.12323399573677e-17	0.00121953	8328
617	0.00173019	2021-06-29	Jun	829725	NA	Wastewater Treatment Plant	3.14159	-1	2021-03-23	3	Mar	829725	NA	Wastewater Treatment Plant	1.5708	6.12323399573677e-17	0.00121953	8328
618	0.00190737	2021-07-06	Jul	829725	NA	Wastewater Treatment Plant	3.66519	-0.866025	2021-03-23	3	Mar	829725	NA	Wastewater Treatment Plant	1.5708	6.12323399573677e-17	0.00121953	8328
619	0.00120787	2021-07-13	Jul	829725	NA	Wastewater Treatment Plant	3.66519	-0.866025	2021-03-23	3	Mar	829725	NA	Wastewater Treatment Plant	1.5708	6.12323399573677e-17	0.00121953	8328
620	0.000881066	2021-07-20	Jul	829725	NA	Wastewater Treatment Plant	3.66519	-0.866025	2021-03-23	3	Mar	829725	NA	Wastewater Treatment Plant	1.5708	6.12323399573677e-17	0.00121953	8328
621	0.000900827	2021-07-27	Jul	829725	NA	Wastewater Treatment Plant	3.66519	-0.866025	2021-03-23	3	Mar	829725	NA	Wastewater Treatment Plant	1.5708	6.12323399573677e-17	0.00121953	8328
622	0.000870383	2021-08-03	Aug	829725	NA	Wastewater Treatment Plant	4.18879	-0.5	2021-03-23	3	Mar	829725	NA	Wastewater Treatment Plant	1.5708	6.12323399573677e-17	0.00121953	8328
623	0.000892714	2021-08-10	Aug	829725	NA	Wastewater Treatment Plant	4.18879	-0.5	2021-03-23	3	Mar	829725	NA	Wastewater Treatment Plant	1.5708	6.12323399573677e-17	0.00121953	8328
624	0.000670724	2021-08-17	Aug	829725	NA	Wastewater Treatment Plant	4.18879	-0.5	2021-03-23	3	Mar	829725	NA	Wastewater Treatment Plant	1.5708	6.12323399573677e-17	0.00121953	8328
625	0.00069582	2021-08-24	Aug	829725	NA	Wastewater Treatment Plant	4.18879	-0.5	2021-03-23	3	Mar	829725	NA	Wastewater Treatment Plant	1.5708	6.12323399573677e-17	0.00121953	8328
626	0.00152822	2021-08-31	Aug	829725	NA	Wastewater Treatment Plant	4.18879	-0.5	2021-03-23	3	Mar	829725	NA	Wastewater Treatment Plant	1.5708	6.12323399573677e-17	0.00121953	8328
627	0.000637302	2021-09-07	Sep	829725	NA	Wastewater Treatment Plant	4.71239	-1.83697e-16	2021-03-23	3	Mar	829725	NA	Wastewater Treatment Plant	1.5708	6.12323399573677e-17	0.00121953	8328
628	0.00190939	2021-09-14	Sep	829725	NA	Wastewater Treatment Plant	4.71239	-1.83697e-16	2021-03-23	3	Mar	829725	NA	Wastewater Treatment Plant	1.5708	6.12323399573677e-17	0.00121953	8328
629	0.00129089	2021-09-21	Sep	829725	NA	Wastewater Treatment Plant	4.71239	-1.83697e-16	2021-03-23	3	Mar	829725	NA	Wastewater Treatment Plant	1.5708	6.12323399573677e-17	0.00121953	8328
630	0.00148506	2021-09-28	Sep	829725	NA	Wastewater Treatment Plant	4.71239	-1.83697e-16	2021-03-23	3	Mar	829725	NA	Wastewater Treatment Plant	1.5708	6.12323399573677e-17	0.00121953	8328
631	0.00134371	2021-10-12	Oct	829725	NA	Wastewater Treatment Plant	5.23599	0.5	2021-03-23	3	Mar	829725	NA	Wastewater Treatment Plant	1.5708	6.12323399573677e-17	0.00121953	8328
632	0.000850025	2021-10-26	Oct	829725	NA	Wastewater Treatment Plant	5.23599	0.5	2021-03-23	3	Mar	829725	NA	Wastewater Treatment Plant	1.5708	6.12323399573677e-17	0.00121953	8328
633	0.001372	2021-11-02	Nov	829725	NA	Wastewater Treatment Plant	5.75959	0.866025	2021-03-23	3	Mar	829725	NA	Wastewater Treatment Plant	1.5708	6.12323399573677e-17	0.00121953	8328
634	0.00090681	2021-11-09	Nov	829725	NA	Wastewater Treatment Plant	5.75959	0.866025	2021-03-23	3	Mar	829725	NA	Wastewater Treatment Plant	1.5708	6.12323399573677e-17	0.00121953	8328
635	0.000919815	2021-11-16	Nov	829725	NA	Wastewater Treatment Plant	5.75959	0.866025	2021-03-23	3	Mar	829725	NA	Wastewater Treatment Plant	1.5708	6.12323399573677e-17	0.00121953	8328
636	0.000662889	2021-11-23	Nov	829725	NA	Wastewater Treatment Plant	5.75959	0.866025	2021-03-23	3	Mar	829725	NA	Wastewater Treatment Plant	1.5708	6.12323399573677e-17	0.00121953	8328
637	0.000893931	2021-11-30	Nov	829725	NA	Wastewater Treatment Plant	5.75959	0.866025	2021-03-23	3	Mar	829725	NA	Wastewater Treatment Plant	1.5708	6.12323399573677e-17	0.00121953	8328
638	0.00178913	2021-12-07	Dec	829725	NA	Wastewater Treatment Plant	6.28319	1	2021-03-23	3	Mar	829725	NA	Wastewater Treatment Plant	1.5708	6.12323399573677e-17	0.00121953	8328
639	0.00086825	2021-12-14	Dec	829725	NA	Wastewater Treatment Plant	6.28319	1	2021-03-23	3	Mar	829725	NA	Wastewater Treatment Plant	1.5708	6.12323399573677e-17	0.00121953	8328
640	0.000530662	2021-12-21	Dec	829725	NA	Wastewater Treatment Plant	6.28319	1	2021-03-23	3	Mar	829725	NA	Wastewater Treatment Plant	1.5708	6.12323399573677e-17	0.00121953	8328
641	0.000392417	2021-12-28	Dec	829725	NA	Wastewater Treatment Plant	6.28319	1	2021-03-23	3	Mar	829725	NA	Wastewater Treatment Plant	1.5708	6.12323399573677e-17	0.00121953	8328
642	0.000202577	2022-01-05	Jan	829725	NA	Wastewater Treatment Plant	0.523599	0.866025	2021-03-23	3	Mar	829725	NA	Wastewater Treatment Plant	1.5708	6.12323399573677e-17	0.00121953	8328
643	0.000399595	2022-01-05	Jan	829725	NA	Wastewater Treatment Plant	0.523599	0.866025	2021-03-23	3	Mar	829725	NA	Wastewater Treatment Plant	1.5708	6.12323399573677e-17	0.00121953	8328
644	0.000447594	2022-01-12	Jan	829725	NA	Wastewater Treatment Plant	0.523599	0.866025	2021-03-23	3	Mar	829725	NA	Wastewater Treatment Plant	1.5708	6.12323399573677e-17	0.00121953	8328
645	0.000454847	2022-01-12	Jan	829725	NA	Wastewater Treatment Plant	0.523599	0.866025	2021-03-23	3	Mar	829725	NA	Wastewater Treatment Plant	1.5708	6.12323399573677e-17	0.00121953	8328
646	0.00112001	2022-01-19	Jan	829725	NA	Wastewater Treatment Plant	0.523599	0.866025	2021-03-23	3	Mar	829725	NA	Wastewater Treatment Plant	1.5708	6.12323399573677e-17	0.00121953	8328
647	0.000663148	2022-01-19	Jan	829725	NA	Wastewater Treatment Plant	0.523599	0.866025	2021-03-23	3	Mar	829725	NA	Wastewater Treatment Plant	1.5708	6.12323399573677e-17	0.00121953	8328
648	0.00100661	2022-01-26	Jan	829725	NA	Wastewater Treatment Plant	0.523599	0.866025	2021-03-23	3	Mar	829725	NA	Wastewater Treatment Plant	1.5708	6.12323399573677e-17	0.00121953	8328
649	0.000428082	2022-01-26	Jan	829725	NA	Wastewater Treatment Plant	0.523599	0.866025	2021-03-23	3	Mar	829725	NA	Wastewater Treatment Plant	1.5708	6.12323399573677e-17	0.00121953	8328
650	0.000453597	2022-02-02	Feb	829725	NA	Wastewater Treatment Plant	1.0472	0.5	2021-03-23	3	Mar	829725	NA	Wastewater Treatment Plant	1.5708	6.12323399573677e-17	0.00121953	8328
651	0.000653544	2022-02-09	Feb	829725	NA	Wastewater Treatment Plant	1.0472	0.5	2021-03-23	3	Mar	829725	NA	Wastewater Treatment Plant	1.5708	6.12323399573677e-17	0.00121953	8328
652	0.000363357	2022-02-16	Feb	829725	NA	Wastewater Treatment Plant	1.0472	0.5	2021-03-23	3	Mar	829725	NA	Wastewater Treatment Plant	1.5708	6.12323399573677e-17	0.00121953	8328
653	0.000481629	2022-02-23	Feb	829725	NA	Wastewater Treatment Plant	1.0472	0.5	2021-03-23	3	Mar	829725	NA	Wastewater Treatment Plant	1.5708	6.12323399573677e-17	0.00121953	8328
654	0.000656057	2022-03-02	Mar	829725	NA	Wastewater Treatment Plant	1.5708	6.12323399573677e-17	2021-03-23	3	Mar	829725	NA	Wastewater Treatment Plant	1.5708	6.12323399573677e-17	0.00121953	8328
655	0.000563186	2022-03-09	Mar	829725	NA	Wastewater Treatment Plant	1.5708	6.12323399573677e-17	2021-03-23	3	Mar	829725	NA	Wastewater Treatment Plant	1.5708	6.12323399573677e-17	0.00121953	8328
656	0.000556471	2022-03-16	Mar	829725	NA	Wastewater Treatment Plant	1.5708	6.12323399573677e-17	2021-03-23	3	Mar	829725	NA	Wastewater Treatment Plant	1.5708	6.12323399573677e-17	0.00121953	8328
657	0.0005124	2022-03-23	Mar	829725	NA	Wastewater Treatment Plant	1.5708	6.12323399573677e-17	2021-03-23	3	Mar	829725	NA	Wastewater Treatment Plant	1.5708	6.12323399573677e-17	0.00121953	8328
658	0.000516652	2022-03-30	Mar	829725	NA	Wastewater Treatment Plant	1.5708	6.12323399573677e-17	2021-03-23	3	Mar	829725	NA	Wastewater Treatment Plant	1.5708	6.12323399573677e-17	0.00121953	8328
659	0.000699754	2022-04-06	Apr	829725	NA	Wastewater Treatment Plant	2.0944	-0.5	2021-03-23	3	Mar	829725	NA	Wastewater Treatment Plant	1.5708	6.12323399573677e-17	0.00121953	8328
660	0.000284976	2021-03-02	Mar	NA	NA	Wastewater Treatment Plant	1.5708	6.12323399573677e-17	2021-03-23	3	Mar	829725	NA	Wastewater Treatment Plant	1.5708	6.12323399573677e-17	0.00121953	8328
661	0.000518923	2021-01-05	Jan	829725	NA	Wastewater Treatment Plant	0.523599	0.866025	2021-03-30	3	Mar	829725	NA	Wastewater Treatment Plant	1.5708	6.12323399573677e-17	0.00121953	8328
662	0.000804428	2021-01-12	Jan	829725	NA	Wastewater Treatment Plant	0.523599	0.866025	2021-03-30	3	Mar	829725	NA	Wastewater Treatment Plant	1.5708	6.12323399573677e-17	0.00121953	8328
663	0.000283991	2021-01-19	Jan	829725	NA	Wastewater Treatment Plant	0.523599	0.866025	2021-03-30	3	Mar	829725	NA	Wastewater Treatment Plant	1.5708	6.12323399573677e-17	0.00121953	8328
664	0.000632322	2021-01-26	Jan	829725	NA	Wastewater Treatment Plant	0.523599	0.866025	2021-03-30	3	Mar	829725	NA	Wastewater Treatment Plant	1.5708	6.12323399573677e-17	0.00121953	8328
665	0.000359857	2021-02-09	Feb	829725	NA	Wastewater Treatment Plant	1.0472	0.5	2021-03-30	3	Mar	829725	NA	Wastewater Treatment Plant	1.5708	6.12323399573677e-17	0.00121953	8328
666	0.00053793	2021-02-16	Feb	829725	NA	Wastewater Treatment Plant	1.0472	0.5	2021-03-30	3	Mar	829725	NA	Wastewater Treatment Plant	1.5708	6.12323399573677e-17	0.00121953	8328
667	0.000120172	2021-02-23	Feb	829725	NA	Wastewater Treatment Plant	1.0472	0.5	2021-03-30	3	Mar	829725	NA	Wastewater Treatment Plant	1.5708	6.12323399573677e-17	0.00121953	8328
668	0.00013327	2021-03-09	Mar	829725	NA	Wastewater Treatment Plant	1.5708	6.12323399573677e-17	2021-03-30	3	Mar	829725	NA	Wastewater Treatment Plant	1.5708	6.12323399573677e-17	0.00121953	8328
669	0.000219375	2021-03-16	Mar	829725	NA	Wastewater Treatment Plant	1.5708	6.12323399573677e-17	2021-03-30	3	Mar	829725	NA	Wastewater Treatment Plant	1.5708	6.12323399573677e-17	0.00121953	8328
670	0.000154117	2021-03-23	Mar	829725	NA	Wastewater Treatment Plant	1.5708	6.12323399573677e-17	2021-03-30	3	Mar	829725	NA	Wastewater Treatment Plant	1.5708	6.12323399573677e-17	0.00121953	8328
671	0.000183519	2021-04-06	Apr	829725	NA	Wastewater Treatment Plant	2.0944	-0.5	2021-03-30	3	Mar	829725	NA	Wastewater Treatment Plant	1.5708	6.12323399573677e-17	0.00121953	8328
672	0.000407842	2021-04-13	Apr	829725	NA	Wastewater Treatment Plant	2.0944	-0.5	2021-03-30	3	Mar	829725	NA	Wastewater Treatment Plant	1.5708	6.12323399573677e-17	0.00121953	8328
673	0.000493752	2021-04-20	Apr	829725	NA	Wastewater Treatment Plant	2.0944	-0.5	2021-03-30	3	Mar	829725	NA	Wastewater Treatment Plant	1.5708	6.12323399573677e-17	0.00121953	8328
674	0.000397706	2021-04-27	Apr	829725	NA	Wastewater Treatment Plant	2.0944	-0.5	2021-03-30	3	Mar	829725	NA	Wastewater Treatment Plant	1.5708	6.12323399573677e-17	0.00121953	8328
675	0.000466777	2021-05-04	May	829725	NA	Wastewater Treatment Plant	2.61799	-0.866025	2021-03-30	3	Mar	829725	NA	Wastewater Treatment Plant	1.5708	6.12323399573677e-17	0.00121953	8328
676	0.000730139	2021-05-11	May	829725	NA	Wastewater Treatment Plant	2.61799	-0.866025	2021-03-30	3	Mar	829725	NA	Wastewater Treatment Plant	1.5708	6.12323399573677e-17	0.00121953	8328
677	0.000432042	2021-05-18	May	829725	NA	Wastewater Treatment Plant	2.61799	-0.866025	2021-03-30	3	Mar	829725	NA	Wastewater Treatment Plant	1.5708	6.12323399573677e-17	0.00121953	8328
678	0.000153129	2021-05-25	May	829725	NA	Wastewater Treatment Plant	2.61799	-0.866025	2021-03-30	3	Mar	829725	NA	Wastewater Treatment Plant	1.5708	6.12323399573677e-17	0.00121953	8328
679	0.00105899	2021-06-01	Jun	829725	NA	Wastewater Treatment Plant	3.14159	-1	2021-03-30	3	Mar	829725	NA	Wastewater Treatment Plant	1.5708	6.12323399573677e-17	0.00121953	8328
680	0.000205653	2021-06-08	Jun	829725	NA	Wastewater Treatment Plant	3.14159	-1	2021-03-30	3	Mar	829725	NA	Wastewater Treatment Plant	1.5708	6.12323399573677e-17	0.00121953	8328
681	0.000165061	2021-06-15	Jun	829725	NA	Wastewater Treatment Plant	3.14159	-1	2021-03-30	3	Mar	829725	NA	Wastewater Treatment Plant	1.5708	6.12323399573677e-17	0.00121953	8328
682	0.000447191	2021-06-22	Jun	829725	NA	Wastewater Treatment Plant	3.14159	-1	2021-03-30	3	Mar	829725	NA	Wastewater Treatment Plant	1.5708	6.12323399573677e-17	0.00121953	8328
683	0.00160153	2021-06-29	Jun	829725	NA	Wastewater Treatment Plant	3.14159	-1	2021-03-30	3	Mar	829725	NA	Wastewater Treatment Plant	1.5708	6.12323399573677e-17	0.00121953	8328
684	0.00189601	2021-07-06	Jul	829725	NA	Wastewater Treatment Plant	3.66519	-0.866025	2021-03-30	3	Mar	829725	NA	Wastewater Treatment Plant	1.5708	6.12323399573677e-17	0.00121953	8328
685	0.00119464	2021-07-13	Jul	829725	NA	Wastewater Treatment Plant	3.66519	-0.866025	2021-03-30	3	Mar	829725	NA	Wastewater Treatment Plant	1.5708	6.12323399573677e-17	0.00121953	8328
686	0.000861383	2021-07-20	Jul	829725	NA	Wastewater Treatment Plant	3.66519	-0.866025	2021-03-30	3	Mar	829725	NA	Wastewater Treatment Plant	1.5708	6.12323399573677e-17	0.00121953	8328
687	0.000882526	2021-07-27	Jul	829725	NA	Wastewater Treatment Plant	3.66519	-0.866025	2021-03-30	3	Mar	829725	NA	Wastewater Treatment Plant	1.5708	6.12323399573677e-17	0.00121953	8328
688	0.000857475	2021-08-03	Aug	829725	NA	Wastewater Treatment Plant	4.18879	-0.5	2021-03-30	3	Mar	829725	NA	Wastewater Treatment Plant	1.5708	6.12323399573677e-17	0.00121953	8328
689	0.000874253	2021-08-10	Aug	829725	NA	Wastewater Treatment Plant	4.18879	-0.5	2021-03-30	3	Mar	829725	NA	Wastewater Treatment Plant	1.5708	6.12323399573677e-17	0.00121953	8328
690	0.000650084	2021-08-17	Aug	829725	NA	Wastewater Treatment Plant	4.18879	-0.5	2021-03-30	3	Mar	829725	NA	Wastewater Treatment Plant	1.5708	6.12323399573677e-17	0.00121953	8328
691	0.000759373	2021-08-24	Aug	829725	NA	Wastewater Treatment Plant	4.18879	-0.5	2021-03-30	3	Mar	829725	NA	Wastewater Treatment Plant	1.5708	6.12323399573677e-17	0.00121953	8328
692	0.0015074	2021-08-31	Aug	829725	NA	Wastewater Treatment Plant	4.18879	-0.5	2021-03-30	3	Mar	829725	NA	Wastewater Treatment Plant	1.5708	6.12323399573677e-17	0.00121953	8328
693	0.000611411	2021-09-07	Sep	829725	NA	Wastewater Treatment Plant	4.71239	-1.83697e-16	2021-03-30	3	Mar	829725	NA	Wastewater Treatment Plant	1.5708	6.12323399573677e-17	0.00121953	8328
694	0.00177916	2021-09-14	Sep	829725	NA	Wastewater Treatment Plant	4.71239	-1.83697e-16	2021-03-30	3	Mar	829725	NA	Wastewater Treatment Plant	1.5708	6.12323399573677e-17	0.00121953	8328
695	0.00128192	2021-09-21	Sep	829725	NA	Wastewater Treatment Plant	4.71239	-1.83697e-16	2021-03-30	3	Mar	829725	NA	Wastewater Treatment Plant	1.5708	6.12323399573677e-17	0.00121953	8328
696	0.00147461	2021-09-28	Sep	829725	NA	Wastewater Treatment Plant	4.71239	-1.83697e-16	2021-03-30	3	Mar	829725	NA	Wastewater Treatment Plant	1.5708	6.12323399573677e-17	0.00121953	8328
697	0.00133141	2021-10-12	Oct	829725	NA	Wastewater Treatment Plant	5.23599	0.5	2021-03-30	3	Mar	829725	NA	Wastewater Treatment Plant	1.5708	6.12323399573677e-17	0.00121953	8328
698	0.00083464	2021-10-26	Oct	829725	NA	Wastewater Treatment Plant	5.23599	0.5	2021-03-30	3	Mar	829725	NA	Wastewater Treatment Plant	1.5708	6.12323399573677e-17	0.00121953	8328
699	0.00136655	2021-11-02	Nov	829725	NA	Wastewater Treatment Plant	5.75959	0.866025	2021-03-30	3	Mar	829725	NA	Wastewater Treatment Plant	1.5708	6.12323399573677e-17	0.00121953	8328
700	0.00099251	2021-11-09	Nov	829725	NA	Wastewater Treatment Plant	5.75959	0.866025	2021-03-30	3	Mar	829725	NA	Wastewater Treatment Plant	1.5708	6.12323399573677e-17	0.00121953	8328
701	0.00100598	2021-11-16	Nov	829725	NA	Wastewater Treatment Plant	5.75959	0.866025	2021-03-30	3	Mar	829725	NA	Wastewater Treatment Plant	1.5708	6.12323399573677e-17	0.00121953	8328
702	0.000753882	2021-11-23	Nov	829725	NA	Wastewater Treatment Plant	5.75959	0.866025	2021-03-30	3	Mar	829725	NA	Wastewater Treatment Plant	1.5708	6.12323399573677e-17	0.00121953	8328
703	0.000981623	2021-11-30	Nov	829725	NA	Wastewater Treatment Plant	5.75959	0.866025	2021-03-30	3	Mar	829725	NA	Wastewater Treatment Plant	1.5708	6.12323399573677e-17	0.00121953	8328
704	0.00180739	2021-12-07	Dec	829725	NA	Wastewater Treatment Plant	6.28319	1	2021-03-30	3	Mar	829725	NA	Wastewater Treatment Plant	1.5708	6.12323399573677e-17	0.00121953	8328
705	0.000855443	2021-12-14	Dec	829725	NA	Wastewater Treatment Plant	6.28319	1	2021-03-30	3	Mar	829725	NA	Wastewater Treatment Plant	1.5708	6.12323399573677e-17	0.00121953	8328
706	0.000527374	2021-12-21	Dec	829725	NA	Wastewater Treatment Plant	6.28319	1	2021-03-30	3	Mar	829725	NA	Wastewater Treatment Plant	1.5708	6.12323399573677e-17	0.00121953	8328
707	0.000387212	2021-12-28	Dec	829725	NA	Wastewater Treatment Plant	6.28319	1	2021-03-30	3	Mar	829725	NA	Wastewater Treatment Plant	1.5708	6.12323399573677e-17	0.00121953	8328
708	0.000298707	2022-01-05	Jan	829725	NA	Wastewater Treatment Plant	0.523599	0.866025	2021-03-30	3	Mar	829725	NA	Wastewater Treatment Plant	1.5708	6.12323399573677e-17	0.00121953	8328
709	0.000391668	2022-01-05	Jan	829725	NA	Wastewater Treatment Plant	0.523599	0.866025	2021-03-30	3	Mar	829725	NA	Wastewater Treatment Plant	1.5708	6.12323399573677e-17	0.00121953	8328
710	0.000531047	2022-01-12	Jan	829725	NA	Wastewater Treatment Plant	0.523599	0.866025	2021-03-30	3	Mar	829725	NA	Wastewater Treatment Plant	1.5708	6.12323399573677e-17	0.00121953	8328
711	0.000555678	2022-01-12	Jan	829725	NA	Wastewater Treatment Plant	0.523599	0.866025	2021-03-30	3	Mar	829725	NA	Wastewater Treatment Plant	1.5708	6.12323399573677e-17	0.00121953	8328
712	0.00100143	2022-01-19	Jan	829725	NA	Wastewater Treatment Plant	0.523599	0.866025	2021-03-30	3	Mar	829725	NA	Wastewater Treatment Plant	1.5708	6.12323399573677e-17	0.00121953	8328
713	0.000749759	2022-01-19	Jan	829725	NA	Wastewater Treatment Plant	0.523599	0.866025	2021-03-30	3	Mar	829725	NA	Wastewater Treatment Plant	1.5708	6.12323399573677e-17	0.00121953	8328
714	0.00110925	2022-01-26	Jan	829725	NA	Wastewater Treatment Plant	0.523599	0.866025	2021-03-30	3	Mar	829725	NA	Wastewater Treatment Plant	1.5708	6.12323399573677e-17	0.00121953	8328
715	0.000520925	2022-01-26	Jan	829725	NA	Wastewater Treatment Plant	0.523599	0.866025	2021-03-30	3	Mar	829725	NA	Wastewater Treatment Plant	1.5708	6.12323399573677e-17	0.00121953	8328
716	0.000438994	2022-02-02	Feb	829725	NA	Wastewater Treatment Plant	1.0472	0.5	2021-03-30	3	Mar	829725	NA	Wastewater Treatment Plant	1.5708	6.12323399573677e-17	0.00121953	8328
717	0.000642581	2022-02-09	Feb	829725	NA	Wastewater Treatment Plant	1.0472	0.5	2021-03-30	3	Mar	829725	NA	Wastewater Treatment Plant	1.5708	6.12323399573677e-17	0.00121953	8328
718	0.000247862	2022-02-16	Feb	829725	NA	Wastewater Treatment Plant	1.0472	0.5	2021-03-30	3	Mar	829725	NA	Wastewater Treatment Plant	1.5708	6.12323399573677e-17	0.00121953	8328
719	0.000471927	2022-02-23	Feb	829725	NA	Wastewater Treatment Plant	1.0472	0.5	2021-03-30	3	Mar	829725	NA	Wastewater Treatment Plant	1.5708	6.12323399573677e-17	0.00121953	8328
720	0.000535986	2022-03-02	Mar	829725	NA	Wastewater Treatment Plant	1.5708	6.12323399573677e-17	2021-03-30	3	Mar	829725	NA	Wastewater Treatment Plant	1.5708	6.12323399573677e-17	0.00121953	8328
721	0.000552952	2022-03-09	Mar	829725	NA	Wastewater Treatment Plant	1.5708	6.12323399573677e-17	2021-03-30	3	Mar	829725	NA	Wastewater Treatment Plant	1.5708	6.12323399573677e-17	0.00121953	8328
722	0.000535944	2022-03-16	Mar	829725	NA	Wastewater Treatment Plant	1.5708	6.12323399573677e-17	2021-03-30	3	Mar	829725	NA	Wastewater Treatment Plant	1.5708	6.12323399573677e-17	0.00121953	8328
723	0.000603846	2022-03-23	Mar	829725	NA	Wastewater Treatment Plant	1.5708	6.12323399573677e-17	2021-03-30	3	Mar	829725	NA	Wastewater Treatment Plant	1.5708	6.12323399573677e-17	0.00121953	8328
724	0.000603373	2022-03-30	Mar	829725	NA	Wastewater Treatment Plant	1.5708	6.12323399573677e-17	2021-03-30	3	Mar	829725	NA	Wastewater Treatment Plant	1.5708	6.12323399573677e-17	0.00121953	8328
725	0.00081315	2022-04-06	Apr	829725	NA	Wastewater Treatment Plant	2.0944	-0.5	2021-03-30	3	Mar	829725	NA	Wastewater Treatment Plant	1.5708	6.12323399573677e-17	0.00121953	8328
726	0.000151477	2021-03-02	Mar	NA	NA	Wastewater Treatment Plant	1.5708	6.12323399573677e-17	2021-03-30	3	Mar	829725	NA	Wastewater Treatment Plant	1.5708	6.12323399573677e-17	0.00121953	8328
727	0.000394576	2021-01-05	Jan	829725	NA	Wastewater Treatment Plant	0.523599	0.866025	2021-04-06	4	Apr	829725	NA	Wastewater Treatment Plant	2.0944	-0.5	0.00121953	8328
728	0.000668574	2021-01-12	Jan	829725	NA	Wastewater Treatment Plant	0.523599	0.866025	2021-04-06	4	Apr	829725	NA	Wastewater Treatment Plant	2.0944	-0.5	0.00121953	8328
729	0.00043178	2021-01-19	Jan	829725	NA	Wastewater Treatment Plant	0.523599	0.866025	2021-04-06	4	Apr	829725	NA	Wastewater Treatment Plant	2.0944	-0.5	0.00121953	8328
730	0.000792378	2021-01-26	Jan	829725	NA	Wastewater Treatment Plant	0.523599	0.866025	2021-04-06	4	Apr	829725	NA	Wastewater Treatment Plant	2.0944	-0.5	0.00121953	8328
731	0.000274087	2021-02-09	Feb	829725	NA	Wastewater Treatment Plant	1.0472	0.5	2021-04-06	4	Apr	829725	NA	Wastewater Treatment Plant	2.0944	-0.5	0.00121953	8328
732	0.000709564	2021-02-16	Feb	829725	NA	Wastewater Treatment Plant	1.0472	0.5	2021-04-06	4	Apr	829725	NA	Wastewater Treatment Plant	2.0944	-0.5	0.00121953	8328
733	0.000282096	2021-02-23	Feb	829725	NA	Wastewater Treatment Plant	1.0472	0.5	2021-04-06	4	Apr	829725	NA	Wastewater Treatment Plant	2.0944	-0.5	0.00121953	8328
734	0.000261923	2021-03-09	Mar	829725	NA	Wastewater Treatment Plant	1.5708	6.12323399573677e-17	2021-04-06	4	Apr	829725	NA	Wastewater Treatment Plant	2.0944	-0.5	0.00121953	8328
735	0.000106538	2021-03-16	Mar	829725	NA	Wastewater Treatment Plant	1.5708	6.12323399573677e-17	2021-04-06	4	Apr	829725	NA	Wastewater Treatment Plant	2.0944	-0.5	0.00121953	8328
736	0.000314609	2021-03-23	Mar	829725	NA	Wastewater Treatment Plant	1.5708	6.12323399573677e-17	2021-04-06	4	Apr	829725	NA	Wastewater Treatment Plant	2.0944	-0.5	0.00121953	8328
737	0.000183519	2021-03-30	Mar	829725	NA	Wastewater Treatment Plant	1.5708	6.12323399573677e-17	2021-04-06	4	Apr	829725	NA	Wastewater Treatment Plant	2.0944	-0.5	0.00121953	8328
738	0.000559787	2021-04-13	Apr	829725	NA	Wastewater Treatment Plant	2.0944	-0.5	2021-04-06	4	Apr	829725	NA	Wastewater Treatment Plant	2.0944	-0.5	0.00121953	8328
739	0.000645454	2021-04-20	Apr	829725	NA	Wastewater Treatment Plant	2.0944	-0.5	2021-04-06	4	Apr	829725	NA	Wastewater Treatment Plant	2.0944	-0.5	0.00121953	8328
740	0.000555726	2021-04-27	Apr	829725	NA	Wastewater Treatment Plant	2.0944	-0.5	2021-04-06	4	Apr	829725	NA	Wastewater Treatment Plant	2.0944	-0.5	0.00121953	8328
741	0.000620966	2021-05-04	May	829725	NA	Wastewater Treatment Plant	2.61799	-0.866025	2021-04-06	4	Apr	829725	NA	Wastewater Treatment Plant	2.0944	-0.5	0.00121953	8328
742	0.000864465	2021-05-11	May	829725	NA	Wastewater Treatment Plant	2.61799	-0.866025	2021-04-06	4	Apr	829725	NA	Wastewater Treatment Plant	2.0944	-0.5	0.00121953	8328
743	0.000559212	2021-05-18	May	829725	NA	Wastewater Treatment Plant	2.61799	-0.866025	2021-04-06	4	Apr	829725	NA	Wastewater Treatment Plant	2.0944	-0.5	0.00121953	8328
744	0.000303087	2021-05-25	May	829725	NA	Wastewater Treatment Plant	2.61799	-0.866025	2021-04-06	4	Apr	829725	NA	Wastewater Treatment Plant	2.0944	-0.5	0.00121953	8328
745	0.000938309	2021-06-01	Jun	829725	NA	Wastewater Treatment Plant	3.14159	-1	2021-04-06	4	Apr	829725	NA	Wastewater Treatment Plant	2.0944	-0.5	0.00121953	8328
746	8.43290615017845e-05	2021-06-08	Jun	829725	NA	Wastewater Treatment Plant	3.14159	-1	2021-04-06	4	Apr	829725	NA	Wastewater Treatment Plant	2.0944	-0.5	0.00121953	8328
747	0.000284345	2021-06-15	Jun	829725	NA	Wastewater Treatment Plant	3.14159	-1	2021-04-06	4	Apr	829725	NA	Wastewater Treatment Plant	2.0944	-0.5	0.00121953	8328
748	0.000581588	2021-06-22	Jun	829725	NA	Wastewater Treatment Plant	3.14159	-1	2021-04-06	4	Apr	829725	NA	Wastewater Treatment Plant	2.0944	-0.5	0.00121953	8328
749	0.00147653	2021-06-29	Jun	829725	NA	Wastewater Treatment Plant	3.14159	-1	2021-04-06	4	Apr	829725	NA	Wastewater Treatment Plant	2.0944	-0.5	0.00121953	8328
750	0.00183573	2021-07-06	Jul	829725	NA	Wastewater Treatment Plant	3.66519	-0.866025	2021-04-06	4	Apr	829725	NA	Wastewater Treatment Plant	2.0944	-0.5	0.00121953	8328
751	0.00113899	2021-07-13	Jul	829725	NA	Wastewater Treatment Plant	3.66519	-0.866025	2021-04-06	4	Apr	829725	NA	Wastewater Treatment Plant	2.0944	-0.5	0.00121953	8328
752	0.000797411	2021-07-20	Jul	829725	NA	Wastewater Treatment Plant	3.66519	-0.866025	2021-04-06	4	Apr	829725	NA	Wastewater Treatment Plant	2.0944	-0.5	0.00121953	8328
753	0.000813247	2021-07-27	Jul	829725	NA	Wastewater Treatment Plant	3.66519	-0.866025	2021-04-06	4	Apr	829725	NA	Wastewater Treatment Plant	2.0944	-0.5	0.00121953	8328
754	0.000805932	2021-08-03	Aug	829725	NA	Wastewater Treatment Plant	4.18879	-0.5	2021-04-06	4	Apr	829725	NA	Wastewater Treatment Plant	2.0944	-0.5	0.00121953	8328
755	0.000830842	2021-08-10	Aug	829725	NA	Wastewater Treatment Plant	4.18879	-0.5	2021-04-06	4	Apr	829725	NA	Wastewater Treatment Plant	2.0944	-0.5	0.00121953	8328
756	0.000609919	2021-08-17	Aug	829725	NA	Wastewater Treatment Plant	4.18879	-0.5	2021-04-06	4	Apr	829725	NA	Wastewater Treatment Plant	2.0944	-0.5	0.00121953	8328
757	0.000872433	2021-08-24	Aug	829725	NA	Wastewater Treatment Plant	4.18879	-0.5	2021-04-06	4	Apr	829725	NA	Wastewater Treatment Plant	2.0944	-0.5	0.00121953	8328
758	0.00145616	2021-08-31	Aug	829725	NA	Wastewater Treatment Plant	4.18879	-0.5	2021-04-06	4	Apr	829725	NA	Wastewater Treatment Plant	2.0944	-0.5	0.00121953	8328
759	0.000550343	2021-09-07	Sep	829725	NA	Wastewater Treatment Plant	4.71239	-1.83697e-16	2021-04-06	4	Apr	829725	NA	Wastewater Treatment Plant	2.0944	-0.5	0.00121953	8328
760	0.00163027	2021-09-14	Sep	829725	NA	Wastewater Treatment Plant	4.71239	-1.83697e-16	2021-04-06	4	Apr	829725	NA	Wastewater Treatment Plant	2.0944	-0.5	0.00121953	8328
761	0.00122594	2021-09-21	Sep	829725	NA	Wastewater Treatment Plant	4.71239	-1.83697e-16	2021-04-06	4	Apr	829725	NA	Wastewater Treatment Plant	2.0944	-0.5	0.00121953	8328
762	0.00142479	2021-09-28	Sep	829725	NA	Wastewater Treatment Plant	4.71239	-1.83697e-16	2021-04-06	4	Apr	829725	NA	Wastewater Treatment Plant	2.0944	-0.5	0.00121953	8328
763	0.00128441	2021-10-12	Oct	829725	NA	Wastewater Treatment Plant	5.23599	0.5	2021-04-06	4	Apr	829725	NA	Wastewater Treatment Plant	2.0944	-0.5	0.00121953	8328
764	0.000843622	2021-10-26	Oct	829725	NA	Wastewater Treatment Plant	5.23599	0.5	2021-04-06	4	Apr	829725	NA	Wastewater Treatment Plant	2.0944	-0.5	0.00121953	8328
765	0.00131676	2021-11-02	Nov	829725	NA	Wastewater Treatment Plant	5.75959	0.866025	2021-04-06	4	Apr	829725	NA	Wastewater Treatment Plant	2.0944	-0.5	0.00121953	8328
766	0.00110726	2021-11-09	Nov	829725	NA	Wastewater Treatment Plant	5.75959	0.866025	2021-04-06	4	Apr	829725	NA	Wastewater Treatment Plant	2.0944	-0.5	0.00121953	8328
767	0.00112041	2021-11-16	Nov	829725	NA	Wastewater Treatment Plant	5.75959	0.866025	2021-04-06	4	Apr	829725	NA	Wastewater Treatment Plant	2.0944	-0.5	0.00121953	8328
768	0.000881326	2021-11-23	Nov	829725	NA	Wastewater Treatment Plant	5.75959	0.866025	2021-04-06	4	Apr	829725	NA	Wastewater Treatment Plant	2.0944	-0.5	0.00121953	8328
769	0.00112913	2021-11-30	Nov	829725	NA	Wastewater Treatment Plant	5.75959	0.866025	2021-04-06	4	Apr	829725	NA	Wastewater Treatment Plant	2.0944	-0.5	0.00121953	8328
770	0.00179735	2021-12-07	Dec	829725	NA	Wastewater Treatment Plant	6.28319	1	2021-04-06	4	Apr	829725	NA	Wastewater Treatment Plant	2.0944	-0.5	0.00121953	8328
771	0.000819754	2021-12-14	Dec	829725	NA	Wastewater Treatment Plant	6.28319	1	2021-04-06	4	Apr	829725	NA	Wastewater Treatment Plant	2.0944	-0.5	0.00121953	8328
772	0.000502119	2021-12-21	Dec	829725	NA	Wastewater Treatment Plant	6.28319	1	2021-04-06	4	Apr	829725	NA	Wastewater Treatment Plant	2.0944	-0.5	0.00121953	8328
773	0.00047262	2021-12-28	Dec	829725	NA	Wastewater Treatment Plant	6.28319	1	2021-04-06	4	Apr	829725	NA	Wastewater Treatment Plant	2.0944	-0.5	0.00121953	8328
774	0.000448145	2022-01-05	Jan	829725	NA	Wastewater Treatment Plant	0.523599	0.866025	2021-04-06	4	Apr	829725	NA	Wastewater Treatment Plant	2.0944	-0.5	0.00121953	8328
775	0.000455448	2022-01-05	Jan	829725	NA	Wastewater Treatment Plant	0.523599	0.866025	2021-04-06	4	Apr	829725	NA	Wastewater Treatment Plant	2.0944	-0.5	0.00121953	8328
776	0.000682303	2022-01-12	Jan	829725	NA	Wastewater Treatment Plant	0.523599	0.866025	2021-04-06	4	Apr	829725	NA	Wastewater Treatment Plant	2.0944	-0.5	0.00121953	8328
777	0.000682554	2022-01-12	Jan	829725	NA	Wastewater Treatment Plant	0.523599	0.866025	2021-04-06	4	Apr	829725	NA	Wastewater Treatment Plant	2.0944	-0.5	0.00121953	8328
778	0.000907493	2022-01-19	Jan	829725	NA	Wastewater Treatment Plant	0.523599	0.866025	2021-04-06	4	Apr	829725	NA	Wastewater Treatment Plant	2.0944	-0.5	0.00121953	8328
779	0.000877467	2022-01-19	Jan	829725	NA	Wastewater Treatment Plant	0.523599	0.866025	2021-04-06	4	Apr	829725	NA	Wastewater Treatment Plant	2.0944	-0.5	0.00121953	8328
780	0.00126448	2022-01-26	Jan	829725	NA	Wastewater Treatment Plant	0.523599	0.866025	2021-04-06	4	Apr	829725	NA	Wastewater Treatment Plant	2.0944	-0.5	0.00121953	8328
781	0.00064232	2022-01-26	Jan	829725	NA	Wastewater Treatment Plant	0.523599	0.866025	2021-04-06	4	Apr	829725	NA	Wastewater Treatment Plant	2.0944	-0.5	0.00121953	8328
782	0.000516708	2022-02-02	Feb	829725	NA	Wastewater Treatment Plant	1.0472	0.5	2021-04-06	4	Apr	829725	NA	Wastewater Treatment Plant	2.0944	-0.5	0.00121953	8328
783	0.000633136	2022-02-09	Feb	829725	NA	Wastewater Treatment Plant	1.0472	0.5	2021-04-06	4	Apr	829725	NA	Wastewater Treatment Plant	2.0944	-0.5	0.00121953	8328
784	0.000209172	2022-02-16	Feb	829725	NA	Wastewater Treatment Plant	1.0472	0.5	2021-04-06	4	Apr	829725	NA	Wastewater Treatment Plant	2.0944	-0.5	0.00121953	8328
785	0.000506042	2022-02-23	Feb	829725	NA	Wastewater Treatment Plant	1.0472	0.5	2021-04-06	4	Apr	829725	NA	Wastewater Treatment Plant	2.0944	-0.5	0.00121953	8328
786	0.000505679	2022-03-02	Mar	829725	NA	Wastewater Treatment Plant	1.5708	6.12323399573677e-17	2021-04-06	4	Apr	829725	NA	Wastewater Treatment Plant	2.0944	-0.5	0.00121953	8328
787	0.000531398	2022-03-09	Mar	829725	NA	Wastewater Treatment Plant	1.5708	6.12323399573677e-17	2021-04-06	4	Apr	829725	NA	Wastewater Treatment Plant	2.0944	-0.5	0.00121953	8328
788	0.00064283	2022-03-16	Mar	829725	NA	Wastewater Treatment Plant	1.5708	6.12323399573677e-17	2021-04-06	4	Apr	829725	NA	Wastewater Treatment Plant	2.0944	-0.5	0.00121953	8328
789	0.000722799	2022-03-23	Mar	829725	NA	Wastewater Treatment Plant	1.5708	6.12323399573677e-17	2021-04-06	4	Apr	829725	NA	Wastewater Treatment Plant	2.0944	-0.5	0.00121953	8328
790	0.000731513	2022-03-30	Mar	829725	NA	Wastewater Treatment Plant	1.5708	6.12323399573677e-17	2021-04-06	4	Apr	829725	NA	Wastewater Treatment Plant	2.0944	-0.5	0.00121953	8328
791	0.00096454	2022-04-06	Apr	829725	NA	Wastewater Treatment Plant	2.0944	-0.5	2021-04-06	4	Apr	829725	NA	Wastewater Treatment Plant	2.0944	-0.5	0.00121953	8328
792	6.63408251081782e-05	2021-03-02	Mar	NA	NA	Wastewater Treatment Plant	1.5708	6.12323399573677e-17	2021-04-06	4	Apr	829725	NA	Wastewater Treatment Plant	2.0944	-0.5	0.00121953	8328
793	0.00089706	2021-01-05	Jan	829725	NA	Wastewater Treatment Plant	0.523599	0.866025	2021-04-13	4	Apr	829725	NA	Wastewater Treatment Plant	2.0944	-0.5	0.00121953	8328
794	0.00117844	2021-01-12	Jan	829725	NA	Wastewater Treatment Plant	0.523599	0.866025	2021-04-13	4	Apr	829725	NA	Wastewater Treatment Plant	2.0944	-0.5	0.00121953	8328
795	0.000417859	2021-01-19	Jan	829725	NA	Wastewater Treatment Plant	0.523599	0.866025	2021-04-13	4	Apr	829725	NA	Wastewater Treatment Plant	2.0944	-0.5	0.00121953	8328
796	0.000260021	2021-01-26	Jan	829725	NA	Wastewater Treatment Plant	0.523599	0.866025	2021-04-13	4	Apr	829725	NA	Wastewater Treatment Plant	2.0944	-0.5	0.00121953	8328
797	0.000743083	2021-02-09	Feb	829725	NA	Wastewater Treatment Plant	1.0472	0.5	2021-04-13	4	Apr	829725	NA	Wastewater Treatment Plant	2.0944	-0.5	0.00121953	8328
798	0.000162203	2021-02-16	Feb	829725	NA	Wastewater Treatment Plant	1.0472	0.5	2021-04-13	4	Apr	829725	NA	Wastewater Treatment Plant	2.0944	-0.5	0.00121953	8328
799	0.000388324	2021-02-23	Feb	829725	NA	Wastewater Treatment Plant	1.0472	0.5	2021-04-13	4	Apr	829725	NA	Wastewater Treatment Plant	2.0944	-0.5	0.00121953	8328
800	0.000347089	2021-03-09	Mar	829725	NA	Wastewater Treatment Plant	1.5708	6.12323399573677e-17	2021-04-13	4	Apr	829725	NA	Wastewater Treatment Plant	2.0944	-0.5	0.00121953	8328
801	0.000610114	2021-03-16	Mar	829725	NA	Wastewater Treatment Plant	1.5708	6.12323399573677e-17	2021-04-13	4	Apr	829725	NA	Wastewater Treatment Plant	2.0944	-0.5	0.00121953	8328
802	0.000298133	2021-03-23	Mar	829725	NA	Wastewater Treatment Plant	1.5708	6.12323399573677e-17	2021-04-13	4	Apr	829725	NA	Wastewater Treatment Plant	2.0944	-0.5	0.00121953	8328
803	0.000407842	2021-03-30	Mar	829725	NA	Wastewater Treatment Plant	1.5708	6.12323399573677e-17	2021-04-13	4	Apr	829725	NA	Wastewater Treatment Plant	2.0944	-0.5	0.00121953	8328
804	0.000559787	2021-04-06	Apr	829725	NA	Wastewater Treatment Plant	2.0944	-0.5	2021-04-13	4	Apr	829725	NA	Wastewater Treatment Plant	2.0944	-0.5	0.00121953	8328
805	0.000120407	2021-04-20	Apr	829725	NA	Wastewater Treatment Plant	2.0944	-0.5	2021-04-13	4	Apr	829725	NA	Wastewater Treatment Plant	2.0944	-0.5	0.00121953	8328
806	4.2505371869494e-05	2021-04-27	Apr	829725	NA	Wastewater Treatment Plant	2.0944	-0.5	2021-04-13	4	Apr	829725	NA	Wastewater Treatment Plant	2.0944	-0.5	0.00121953	8328
807	8.51510914539863e-05	2021-05-04	May	829725	NA	Wastewater Treatment Plant	2.61799	-0.866025	2021-04-13	4	Apr	829725	NA	Wastewater Treatment Plant	2.0944	-0.5	0.00121953	8328
808	0.000344576	2021-05-11	May	829725	NA	Wastewater Treatment Plant	2.61799	-0.866025	2021-04-13	4	Apr	829725	NA	Wastewater Treatment Plant	2.0944	-0.5	0.00121953	8328
809	7.60523727249207e-05	2021-05-18	May	829725	NA	Wastewater Treatment Plant	2.61799	-0.866025	2021-04-13	4	Apr	829725	NA	Wastewater Treatment Plant	2.0944	-0.5	0.00121953	8328
810	0.000307479	2021-05-25	May	829725	NA	Wastewater Treatment Plant	2.61799	-0.866025	2021-04-13	4	Apr	829725	NA	Wastewater Treatment Plant	2.0944	-0.5	0.00121953	8328
811	0.00142801	2021-06-01	Jun	829725	NA	Wastewater Treatment Plant	3.14159	-1	2021-04-13	4	Apr	829725	NA	Wastewater Treatment Plant	2.0944	-0.5	0.00121953	8328
812	0.000589734	2021-06-08	Jun	829725	NA	Wastewater Treatment Plant	3.14159	-1	2021-04-13	4	Apr	829725	NA	Wastewater Treatment Plant	2.0944	-0.5	0.00121953	8328
813	0.000467187	2021-06-15	Jun	829725	NA	Wastewater Treatment Plant	3.14159	-1	2021-04-13	4	Apr	829725	NA	Wastewater Treatment Plant	2.0944	-0.5	0.00121953	8328
814	6.82104334333479e-05	2021-06-22	Jun	829725	NA	Wastewater Treatment Plant	3.14159	-1	2021-04-13	4	Apr	829725	NA	Wastewater Treatment Plant	2.0944	-0.5	0.00121953	8328
815	0.0019797	2021-06-29	Jun	829725	NA	Wastewater Treatment Plant	3.14159	-1	2021-04-13	4	Apr	829725	NA	Wastewater Treatment Plant	2.0944	-0.5	0.00121953	8328
816	0.00194199	2021-07-06	Jul	829725	NA	Wastewater Treatment Plant	3.66519	-0.866025	2021-04-13	4	Apr	829725	NA	Wastewater Treatment Plant	2.0944	-0.5	0.00121953	8328
817	0.00146888	2021-07-13	Jul	829725	NA	Wastewater Treatment Plant	3.66519	-0.866025	2021-04-13	4	Apr	829725	NA	Wastewater Treatment Plant	2.0944	-0.5	0.00121953	8328
818	0.00105461	2021-07-20	Jul	829725	NA	Wastewater Treatment Plant	3.66519	-0.866025	2021-04-13	4	Apr	829725	NA	Wastewater Treatment Plant	2.0944	-0.5	0.00121953	8328
819	0.000968369	2021-07-27	Jul	829725	NA	Wastewater Treatment Plant	3.66519	-0.866025	2021-04-13	4	Apr	829725	NA	Wastewater Treatment Plant	2.0944	-0.5	0.00121953	8328
820	0.00112916	2021-08-03	Aug	829725	NA	Wastewater Treatment Plant	4.18879	-0.5	2021-04-13	4	Apr	829725	NA	Wastewater Treatment Plant	2.0944	-0.5	0.00121953	8328
821	0.000928355	2021-08-10	Aug	829725	NA	Wastewater Treatment Plant	4.18879	-0.5	2021-04-13	4	Apr	829725	NA	Wastewater Treatment Plant	2.0944	-0.5	0.00121953	8328
822	0.000800214	2021-08-17	Aug	829725	NA	Wastewater Treatment Plant	4.18879	-0.5	2021-04-13	4	Apr	829725	NA	Wastewater Treatment Plant	2.0944	-0.5	0.00121953	8328
823	0.000731729	2021-08-24	Aug	829725	NA	Wastewater Treatment Plant	4.18879	-0.5	2021-04-13	4	Apr	829725	NA	Wastewater Treatment Plant	2.0944	-0.5	0.00121953	8328
824	0.0015613	2021-08-31	Aug	829725	NA	Wastewater Treatment Plant	4.18879	-0.5	2021-04-13	4	Apr	829725	NA	Wastewater Treatment Plant	2.0944	-0.5	0.00121953	8328
825	0.000657205	2021-09-07	Sep	829725	NA	Wastewater Treatment Plant	4.71239	-1.83697e-16	2021-04-13	4	Apr	829725	NA	Wastewater Treatment Plant	2.0944	-0.5	0.00121953	8328
826	0.00217124	2021-09-14	Sep	829725	NA	Wastewater Treatment Plant	4.71239	-1.83697e-16	2021-04-13	4	Apr	829725	NA	Wastewater Treatment Plant	2.0944	-0.5	0.00121953	8328
827	0.00133029	2021-09-21	Sep	829725	NA	Wastewater Treatment Plant	4.71239	-1.83697e-16	2021-04-13	4	Apr	829725	NA	Wastewater Treatment Plant	2.0944	-0.5	0.00121953	8328
828	0.00151977	2021-09-28	Sep	829725	NA	Wastewater Treatment Plant	4.71239	-1.83697e-16	2021-04-13	4	Apr	829725	NA	Wastewater Treatment Plant	2.0944	-0.5	0.00121953	8328
829	0.00137629	2021-10-12	Oct	829725	NA	Wastewater Treatment Plant	5.23599	0.5	2021-04-13	4	Apr	829725	NA	Wastewater Treatment Plant	2.0944	-0.5	0.00121953	8328
830	0.000870811	2021-10-26	Oct	829725	NA	Wastewater Treatment Plant	5.23599	0.5	2021-04-13	4	Apr	829725	NA	Wastewater Treatment Plant	2.0944	-0.5	0.00121953	8328
831	0.00141174	2021-11-02	Nov	829725	NA	Wastewater Treatment Plant	5.75959	0.866025	2021-04-13	4	Apr	829725	NA	Wastewater Treatment Plant	2.0944	-0.5	0.00121953	8328
832	0.000628978	2021-11-09	Nov	829725	NA	Wastewater Treatment Plant	5.75959	0.866025	2021-04-13	4	Apr	829725	NA	Wastewater Treatment Plant	2.0944	-0.5	0.00121953	8328
833	0.000642594	2021-11-16	Nov	829725	NA	Wastewater Treatment Plant	5.75959	0.866025	2021-04-13	4	Apr	829725	NA	Wastewater Treatment Plant	2.0944	-0.5	0.00121953	8328
834	0.000601488	2021-11-23	Nov	829725	NA	Wastewater Treatment Plant	5.75959	0.866025	2021-04-13	4	Apr	829725	NA	Wastewater Treatment Plant	2.0944	-0.5	0.00121953	8328
835	0.000623782	2021-11-30	Nov	829725	NA	Wastewater Treatment Plant	5.75959	0.866025	2021-04-13	4	Apr	829725	NA	Wastewater Treatment Plant	2.0944	-0.5	0.00121953	8328
836	0.00182043	2021-12-07	Dec	829725	NA	Wastewater Treatment Plant	6.28319	1	2021-04-13	4	Apr	829725	NA	Wastewater Treatment Plant	2.0944	-0.5	0.00121953	8328
837	0.00100116	2021-12-14	Dec	829725	NA	Wastewater Treatment Plant	6.28319	1	2021-04-13	4	Apr	829725	NA	Wastewater Treatment Plant	2.0944	-0.5	0.00121953	8328
838	0.000575896	2021-12-21	Dec	829725	NA	Wastewater Treatment Plant	6.28319	1	2021-04-13	4	Apr	829725	NA	Wastewater Treatment Plant	2.0944	-0.5	0.00121953	8328
839	0.00045509	2021-12-28	Dec	829725	NA	Wastewater Treatment Plant	6.28319	1	2021-04-13	4	Apr	829725	NA	Wastewater Treatment Plant	2.0944	-0.5	0.00121953	8328
840	0.000231638	2022-01-05	Jan	829725	NA	Wastewater Treatment Plant	0.523599	0.866025	2021-04-13	4	Apr	829725	NA	Wastewater Treatment Plant	2.0944	-0.5	0.00121953	8328
841	0.000475523	2022-01-05	Jan	829725	NA	Wastewater Treatment Plant	0.523599	0.866025	2021-04-13	4	Apr	829725	NA	Wastewater Treatment Plant	2.0944	-0.5	0.00121953	8328
842	0.000161309	2022-01-12	Jan	829725	NA	Wastewater Treatment Plant	0.523599	0.866025	2021-04-13	4	Apr	829725	NA	Wastewater Treatment Plant	2.0944	-0.5	0.00121953	8328
843	0.000284918	2022-01-12	Jan	829725	NA	Wastewater Treatment Plant	0.523599	0.866025	2021-04-13	4	Apr	829725	NA	Wastewater Treatment Plant	2.0944	-0.5	0.00121953	8328
844	0.00134944	2022-01-19	Jan	829725	NA	Wastewater Treatment Plant	0.523599	0.866025	2021-04-13	4	Apr	829725	NA	Wastewater Treatment Plant	2.0944	-0.5	0.00121953	8328
845	0.000387441	2022-01-19	Jan	829725	NA	Wastewater Treatment Plant	0.523599	0.866025	2021-04-13	4	Apr	829725	NA	Wastewater Treatment Plant	2.0944	-0.5	0.00121953	8328
846	0.000714627	2022-01-26	Jan	829725	NA	Wastewater Treatment Plant	0.523599	0.866025	2021-04-13	4	Apr	829725	NA	Wastewater Treatment Plant	2.0944	-0.5	0.00121953	8328
847	0.000283147	2022-01-26	Jan	829725	NA	Wastewater Treatment Plant	0.523599	0.866025	2021-04-13	4	Apr	829725	NA	Wastewater Treatment Plant	2.0944	-0.5	0.00121953	8328
848	0.000474446	2022-02-02	Feb	829725	NA	Wastewater Treatment Plant	1.0472	0.5	2021-04-13	4	Apr	829725	NA	Wastewater Treatment Plant	2.0944	-0.5	0.00121953	8328
849	0.000692262	2022-02-09	Feb	829725	NA	Wastewater Treatment Plant	1.0472	0.5	2021-04-13	4	Apr	829725	NA	Wastewater Treatment Plant	2.0944	-0.5	0.00121953	8328
850	0.000612318	2022-02-16	Feb	829725	NA	Wastewater Treatment Plant	1.0472	0.5	2021-04-13	4	Apr	829725	NA	Wastewater Treatment Plant	2.0944	-0.5	0.00121953	8328
851	0.000508535	2022-02-23	Feb	829725	NA	Wastewater Treatment Plant	1.0472	0.5	2021-04-13	4	Apr	829725	NA	Wastewater Treatment Plant	2.0944	-0.5	0.00121953	8328
852	0.000928326	2022-03-02	Mar	829725	NA	Wastewater Treatment Plant	1.5708	6.12323399573677e-17	2021-04-13	4	Apr	829725	NA	Wastewater Treatment Plant	2.0944	-0.5	0.00121953	8328
853	0.000600961	2022-03-09	Mar	829725	NA	Wastewater Treatment Plant	1.5708	6.12323399573677e-17	2021-04-13	4	Apr	829725	NA	Wastewater Treatment Plant	2.0944	-0.5	0.00121953	8328
854	0.000581951	2022-03-16	Mar	829725	NA	Wastewater Treatment Plant	1.5708	6.12323399573677e-17	2021-04-13	4	Apr	829725	NA	Wastewater Treatment Plant	2.0944	-0.5	0.00121953	8328
855	0.000437955	2022-03-23	Mar	829725	NA	Wastewater Treatment Plant	1.5708	6.12323399573677e-17	2021-04-13	4	Apr	829725	NA	Wastewater Treatment Plant	2.0944	-0.5	0.00121953	8328
856	0.0003197	2022-03-30	Mar	829725	NA	Wastewater Treatment Plant	1.5708	6.12323399573677e-17	2021-04-13	4	Apr	829725	NA	Wastewater Treatment Plant	2.0944	-0.5	0.00121953	8328
857	0.000623809	2022-04-06	Apr	829725	NA	Wastewater Treatment Plant	2.0944	-0.5	2021-04-13	4	Apr	829725	NA	Wastewater Treatment Plant	2.0944	-0.5	0.00121953	8328
858	0.000530586	2021-03-02	Mar	NA	NA	Wastewater Treatment Plant	1.5708	6.12323399573677e-17	2021-04-13	4	Apr	829725	NA	Wastewater Treatment Plant	2.0944	-0.5	0.00121953	8328
859	0.000994611	2021-01-05	Jan	829725	NA	Wastewater Treatment Plant	0.523599	0.866025	2021-04-20	4	Apr	829725	NA	Wastewater Treatment Plant	2.0944	-0.5	0.00121953	8328
860	0.00127915	2021-01-12	Jan	829725	NA	Wastewater Treatment Plant	0.523599	0.866025	2021-04-20	4	Apr	829725	NA	Wastewater Treatment Plant	2.0944	-0.5	0.00121953	8328
861	0.00050094	2021-01-19	Jan	829725	NA	Wastewater Treatment Plant	0.523599	0.866025	2021-04-20	4	Apr	829725	NA	Wastewater Treatment Plant	2.0944	-0.5	0.00121953	8328
862	0.000191935	2021-01-26	Jan	829725	NA	Wastewater Treatment Plant	0.523599	0.866025	2021-04-20	4	Apr	829725	NA	Wastewater Treatment Plant	2.0944	-0.5	0.00121953	8328
863	0.000825558	2021-02-09	Feb	829725	NA	Wastewater Treatment Plant	1.0472	0.5	2021-04-20	4	Apr	829725	NA	Wastewater Treatment Plant	2.0944	-0.5	0.00121953	8328
864	0.00012054	2021-02-16	Feb	829725	NA	Wastewater Treatment Plant	1.0472	0.5	2021-04-20	4	Apr	829725	NA	Wastewater Treatment Plant	2.0944	-0.5	0.00121953	8328
865	0.000485195	2021-02-23	Feb	829725	NA	Wastewater Treatment Plant	1.0472	0.5	2021-04-20	4	Apr	829725	NA	Wastewater Treatment Plant	2.0944	-0.5	0.00121953	8328
866	0.000447499	2021-03-09	Mar	829725	NA	Wastewater Treatment Plant	1.5708	6.12323399573677e-17	2021-04-20	4	Apr	829725	NA	Wastewater Treatment Plant	2.0944	-0.5	0.00121953	8328
867	0.000685014	2021-03-16	Mar	829725	NA	Wastewater Treatment Plant	1.5708	6.12323399573677e-17	2021-04-20	4	Apr	829725	NA	Wastewater Treatment Plant	2.0944	-0.5	0.00121953	8328
868	0.000389616	2021-03-23	Mar	829725	NA	Wastewater Treatment Plant	1.5708	6.12323399573677e-17	2021-04-20	4	Apr	829725	NA	Wastewater Treatment Plant	2.0944	-0.5	0.00121953	8328
869	0.000493752	2021-03-30	Mar	829725	NA	Wastewater Treatment Plant	1.5708	6.12323399573677e-17	2021-04-20	4	Apr	829725	NA	Wastewater Treatment Plant	2.0944	-0.5	0.00121953	8328
870	0.000645454	2021-04-06	Apr	829725	NA	Wastewater Treatment Plant	2.0944	-0.5	2021-04-20	4	Apr	829725	NA	Wastewater Treatment Plant	2.0944	-0.5	0.00121953	8328
871	0.000120407	2021-04-13	Apr	829725	NA	Wastewater Treatment Plant	2.0944	-0.5	2021-04-20	4	Apr	829725	NA	Wastewater Treatment Plant	2.0944	-0.5	0.00121953	8328
872	0.000116256	2021-04-27	Apr	829725	NA	Wastewater Treatment Plant	2.0944	-0.5	2021-04-20	4	Apr	829725	NA	Wastewater Treatment Plant	2.0944	-0.5	0.00121953	8328
873	5.39541290276625e-05	2021-05-04	May	829725	NA	Wastewater Treatment Plant	2.61799	-0.866025	2021-04-20	4	Apr	829725	NA	Wastewater Treatment Plant	2.0944	-0.5	0.00121953	8328
874	0.000267192	2021-05-11	May	829725	NA	Wastewater Treatment Plant	2.61799	-0.866025	2021-04-20	4	Apr	829725	NA	Wastewater Treatment Plant	2.0944	-0.5	0.00121953	8328
875	0.000128969	2021-05-18	May	829725	NA	Wastewater Treatment Plant	2.61799	-0.866025	2021-04-20	4	Apr	829725	NA	Wastewater Treatment Plant	2.0944	-0.5	0.00121953	8328
876	0.000407727	2021-05-25	May	829725	NA	Wastewater Treatment Plant	2.61799	-0.866025	2021-04-20	4	Apr	829725	NA	Wastewater Treatment Plant	2.0944	-0.5	0.00121953	8328
877	0.00153736	2021-06-01	Jun	829725	NA	Wastewater Treatment Plant	3.14159	-1	2021-04-20	4	Apr	829725	NA	Wastewater Treatment Plant	2.0944	-0.5	0.00121953	8328
878	0.000678097	2021-06-08	Jun	829725	NA	Wastewater Treatment Plant	3.14159	-1	2021-04-20	4	Apr	829725	NA	Wastewater Treatment Plant	2.0944	-0.5	0.00121953	8328
879	0.000581493	2021-06-15	Jun	829725	NA	Wastewater Treatment Plant	3.14159	-1	2021-04-20	4	Apr	829725	NA	Wastewater Treatment Plant	2.0944	-0.5	0.00121953	8328
880	0.000135402	2021-06-22	Jun	829725	NA	Wastewater Treatment Plant	3.14159	-1	2021-04-20	4	Apr	829725	NA	Wastewater Treatment Plant	2.0944	-0.5	0.00121953	8328
881	0.00206228	2021-06-29	Jun	829725	NA	Wastewater Treatment Plant	3.14159	-1	2021-04-20	4	Apr	829725	NA	Wastewater Treatment Plant	2.0944	-0.5	0.00121953	8328
882	0.00195612	2021-07-06	Jul	829725	NA	Wastewater Treatment Plant	3.66519	-0.866025	2021-04-20	4	Apr	829725	NA	Wastewater Treatment Plant	2.0944	-0.5	0.00121953	8328
883	0.00153262	2021-07-13	Jul	829725	NA	Wastewater Treatment Plant	3.66519	-0.866025	2021-04-20	4	Apr	829725	NA	Wastewater Treatment Plant	2.0944	-0.5	0.00121953	8328
884	0.00113981	2021-07-20	Jul	829725	NA	Wastewater Treatment Plant	3.66519	-0.866025	2021-04-20	4	Apr	829725	NA	Wastewater Treatment Plant	2.0944	-0.5	0.00121953	8328
885	0.00104968	2021-07-27	Jul	829725	NA	Wastewater Treatment Plant	3.66519	-0.866025	2021-04-20	4	Apr	829725	NA	Wastewater Treatment Plant	2.0944	-0.5	0.00121953	8328
886	0.00119181	2021-08-03	Aug	829725	NA	Wastewater Treatment Plant	4.18879	-0.5	2021-04-20	4	Apr	829725	NA	Wastewater Treatment Plant	2.0944	-0.5	0.00121953	8328
887	0.000899239	2021-08-10	Aug	829725	NA	Wastewater Treatment Plant	4.18879	-0.5	2021-04-20	4	Apr	829725	NA	Wastewater Treatment Plant	2.0944	-0.5	0.00121953	8328
888	0.000859402	2021-08-17	Aug	829725	NA	Wastewater Treatment Plant	4.18879	-0.5	2021-04-20	4	Apr	829725	NA	Wastewater Treatment Plant	2.0944	-0.5	0.00121953	8328
889	0.000675295	2021-08-24	Aug	829725	NA	Wastewater Treatment Plant	4.18879	-0.5	2021-04-20	4	Apr	829725	NA	Wastewater Treatment Plant	2.0944	-0.5	0.00121953	8328
890	0.00157564	2021-08-31	Aug	829725	NA	Wastewater Treatment Plant	4.18879	-0.5	2021-04-20	4	Apr	829725	NA	Wastewater Treatment Plant	2.0944	-0.5	0.00121953	8328
891	0.000734061	2021-09-07	Sep	829725	NA	Wastewater Treatment Plant	4.71239	-1.83697e-16	2021-04-20	4	Apr	829725	NA	Wastewater Treatment Plant	2.0944	-0.5	0.00121953	8328
892	0.00223319	2021-09-14	Sep	829725	NA	Wastewater Treatment Plant	4.71239	-1.83697e-16	2021-04-20	4	Apr	829725	NA	Wastewater Treatment Plant	2.0944	-0.5	0.00121953	8328
893	0.00138894	2021-09-21	Sep	829725	NA	Wastewater Treatment Plant	4.71239	-1.83697e-16	2021-04-20	4	Apr	829725	NA	Wastewater Treatment Plant	2.0944	-0.5	0.00121953	8328
894	0.00147725	2021-09-28	Sep	829725	NA	Wastewater Treatment Plant	4.71239	-1.83697e-16	2021-04-20	4	Apr	829725	NA	Wastewater Treatment Plant	2.0944	-0.5	0.00121953	8328
895	0.00132968	2021-10-12	Oct	829725	NA	Wastewater Treatment Plant	5.23599	0.5	2021-04-20	4	Apr	829725	NA	Wastewater Treatment Plant	2.0944	-0.5	0.00121953	8328
896	0.000844911	2021-10-26	Oct	829725	NA	Wastewater Treatment Plant	5.23599	0.5	2021-04-20	4	Apr	829725	NA	Wastewater Treatment Plant	2.0944	-0.5	0.00121953	8328
897	0.00136922	2021-11-02	Nov	829725	NA	Wastewater Treatment Plant	5.75959	0.866025	2021-04-20	4	Apr	829725	NA	Wastewater Treatment Plant	2.0944	-0.5	0.00121953	8328
898	0.000575119	2021-11-09	Nov	829725	NA	Wastewater Treatment Plant	5.75959	0.866025	2021-04-20	4	Apr	829725	NA	Wastewater Treatment Plant	2.0944	-0.5	0.00121953	8328
899	0.000588845	2021-11-16	Nov	829725	NA	Wastewater Treatment Plant	5.75959	0.866025	2021-04-20	4	Apr	829725	NA	Wastewater Treatment Plant	2.0944	-0.5	0.00121953	8328
900	0.000592373	2021-11-23	Nov	829725	NA	Wastewater Treatment Plant	5.75959	0.866025	2021-04-20	4	Apr	829725	NA	Wastewater Treatment Plant	2.0944	-0.5	0.00121953	8328
901	0.000546035	2021-11-30	Nov	829725	NA	Wastewater Treatment Plant	5.75959	0.866025	2021-04-20	4	Apr	829725	NA	Wastewater Treatment Plant	2.0944	-0.5	0.00121953	8328
902	0.00180468	2021-12-07	Dec	829725	NA	Wastewater Treatment Plant	6.28319	1	2021-04-20	4	Apr	829725	NA	Wastewater Treatment Plant	2.0944	-0.5	0.00121953	8328
903	0.00107354	2021-12-14	Dec	829725	NA	Wastewater Treatment Plant	6.28319	1	2021-04-20	4	Apr	829725	NA	Wastewater Treatment Plant	2.0944	-0.5	0.00121953	8328
904	0.000656811	2021-12-21	Dec	829725	NA	Wastewater Treatment Plant	6.28319	1	2021-04-20	4	Apr	829725	NA	Wastewater Treatment Plant	2.0944	-0.5	0.00121953	8328
905	0.000547748	2021-12-28	Dec	829725	NA	Wastewater Treatment Plant	6.28319	1	2021-04-20	4	Apr	829725	NA	Wastewater Treatment Plant	2.0944	-0.5	0.00121953	8328
906	0.000341422	2022-01-05	Jan	829725	NA	Wastewater Treatment Plant	0.523599	0.866025	2021-04-20	4	Apr	829725	NA	Wastewater Treatment Plant	2.0944	-0.5	0.00121953	8328
907	0.000572574	2022-01-05	Jan	829725	NA	Wastewater Treatment Plant	0.523599	0.866025	2021-04-20	4	Apr	829725	NA	Wastewater Treatment Plant	2.0944	-0.5	0.00121953	8328
908	0.000107266	2022-01-12	Jan	829725	NA	Wastewater Treatment Plant	0.523599	0.866025	2021-04-20	4	Apr	829725	NA	Wastewater Treatment Plant	2.0944	-0.5	0.00121953	8328
909	0.000270806	2022-01-12	Jan	829725	NA	Wastewater Treatment Plant	0.523599	0.866025	2021-04-20	4	Apr	829725	NA	Wastewater Treatment Plant	2.0944	-0.5	0.00121953	8328
910	0.00146165	2022-01-19	Jan	829725	NA	Wastewater Treatment Plant	0.523599	0.866025	2021-04-20	4	Apr	829725	NA	Wastewater Treatment Plant	2.0944	-0.5	0.00121953	8328
911	0.000352268	2022-01-19	Jan	829725	NA	Wastewater Treatment Plant	0.523599	0.866025	2021-04-20	4	Apr	829725	NA	Wastewater Treatment Plant	2.0944	-0.5	0.00121953	8328
912	0.000658742	2022-01-26	Jan	829725	NA	Wastewater Treatment Plant	0.523599	0.866025	2021-04-20	4	Apr	829725	NA	Wastewater Treatment Plant	2.0944	-0.5	0.00121953	8328
913	0.000266256	2022-01-26	Jan	829725	NA	Wastewater Treatment Plant	0.523599	0.866025	2021-04-20	4	Apr	829725	NA	Wastewater Treatment Plant	2.0944	-0.5	0.00121953	8328
914	0.000554739	2022-02-02	Feb	829725	NA	Wastewater Treatment Plant	1.0472	0.5	2021-04-20	4	Apr	829725	NA	Wastewater Treatment Plant	2.0944	-0.5	0.00121953	8328
915	0.000650474	2022-02-09	Feb	829725	NA	Wastewater Treatment Plant	1.0472	0.5	2021-04-20	4	Apr	829725	NA	Wastewater Treatment Plant	2.0944	-0.5	0.00121953	8328
916	0.000704438	2022-02-16	Feb	829725	NA	Wastewater Treatment Plant	1.0472	0.5	2021-04-20	4	Apr	829725	NA	Wastewater Treatment Plant	2.0944	-0.5	0.00121953	8328
917	0.000595789	2022-02-23	Feb	829725	NA	Wastewater Treatment Plant	1.0472	0.5	2021-04-20	4	Apr	829725	NA	Wastewater Treatment Plant	2.0944	-0.5	0.00121953	8328
918	0.000999658	2022-03-02	Mar	829725	NA	Wastewater Treatment Plant	1.5708	6.12323399573677e-17	2021-04-20	4	Apr	829725	NA	Wastewater Treatment Plant	2.0944	-0.5	0.00121953	8328
919	0.000664864	2022-03-09	Mar	829725	NA	Wastewater Treatment Plant	1.5708	6.12323399573677e-17	2021-04-20	4	Apr	829725	NA	Wastewater Treatment Plant	2.0944	-0.5	0.00121953	8328
920	0.000539341	2022-03-16	Mar	829725	NA	Wastewater Treatment Plant	1.5708	6.12323399573677e-17	2021-04-20	4	Apr	829725	NA	Wastewater Treatment Plant	2.0944	-0.5	0.00121953	8328
921	0.000425776	2022-03-23	Mar	829725	NA	Wastewater Treatment Plant	1.5708	6.12323399573677e-17	2021-04-20	4	Apr	829725	NA	Wastewater Treatment Plant	2.0944	-0.5	0.00121953	8328
922	0.000315076	2022-03-30	Mar	829725	NA	Wastewater Treatment Plant	1.5708	6.12323399573677e-17	2021-04-20	4	Apr	829725	NA	Wastewater Treatment Plant	2.0944	-0.5	0.00121953	8328
923	0.000615244	2022-04-06	Apr	829725	NA	Wastewater Treatment Plant	2.0944	-0.5	2021-04-20	4	Apr	829725	NA	Wastewater Treatment Plant	2.0944	-0.5	0.00121953	8328
924	0.000626967	2021-03-02	Mar	NA	NA	Wastewater Treatment Plant	1.5708	6.12323399573677e-17	2021-04-20	4	Apr	829725	NA	Wastewater Treatment Plant	2.0944	-0.5	0.00121953	8328
925	0.000884883	2021-01-05	Jan	829725	NA	Wastewater Treatment Plant	0.523599	0.866025	2021-04-27	4	Apr	829725	NA	Wastewater Treatment Plant	2.0944	-0.5	0.00121953	8328
926	0.00116968	2021-01-12	Jan	829725	NA	Wastewater Treatment Plant	0.523599	0.866025	2021-04-27	4	Apr	829725	NA	Wastewater Treatment Plant	2.0944	-0.5	0.00121953	8328
927	0.000395845	2021-01-19	Jan	829725	NA	Wastewater Treatment Plant	0.523599	0.866025	2021-04-27	4	Apr	829725	NA	Wastewater Treatment Plant	2.0944	-0.5	0.00121953	8328
928	0.00026256	2021-01-26	Jan	829725	NA	Wastewater Treatment Plant	0.523599	0.866025	2021-04-27	4	Apr	829725	NA	Wastewater Treatment Plant	2.0944	-0.5	0.00121953	8328
929	0.000722128	2021-02-09	Feb	829725	NA	Wastewater Treatment Plant	1.0472	0.5	2021-04-27	4	Apr	829725	NA	Wastewater Treatment Plant	2.0944	-0.5	0.00121953	8328
930	0.000160236	2021-02-16	Feb	829725	NA	Wastewater Treatment Plant	1.0472	0.5	2021-04-27	4	Apr	829725	NA	Wastewater Treatment Plant	2.0944	-0.5	0.00121953	8328
931	0.000382601	2021-02-23	Feb	829725	NA	Wastewater Treatment Plant	1.0472	0.5	2021-04-27	4	Apr	829725	NA	Wastewater Treatment Plant	2.0944	-0.5	0.00121953	8328
932	0.000349616	2021-03-09	Mar	829725	NA	Wastewater Treatment Plant	1.5708	6.12323399573677e-17	2021-04-27	4	Apr	829725	NA	Wastewater Treatment Plant	2.0944	-0.5	0.00121953	8328
933	0.000598325	2021-03-16	Mar	829725	NA	Wastewater Treatment Plant	1.5708	6.12323399573677e-17	2021-04-27	4	Apr	829725	NA	Wastewater Treatment Plant	2.0944	-0.5	0.00121953	8328
934	0.000284518	2021-03-23	Mar	829725	NA	Wastewater Treatment Plant	1.5708	6.12323399573677e-17	2021-04-27	4	Apr	829725	NA	Wastewater Treatment Plant	2.0944	-0.5	0.00121953	8328
935	0.000397706	2021-03-30	Mar	829725	NA	Wastewater Treatment Plant	1.5708	6.12323399573677e-17	2021-04-27	4	Apr	829725	NA	Wastewater Treatment Plant	2.0944	-0.5	0.00121953	8328
936	0.000555726	2021-04-06	Apr	829725	NA	Wastewater Treatment Plant	2.0944	-0.5	2021-04-27	4	Apr	829725	NA	Wastewater Treatment Plant	2.0944	-0.5	0.00121953	8328
937	4.2505371869494e-05	2021-04-13	Apr	829725	NA	Wastewater Treatment Plant	2.0944	-0.5	2021-04-27	4	Apr	829725	NA	Wastewater Treatment Plant	2.0944	-0.5	0.00121953	8328
938	0.000116256	2021-04-20	Apr	829725	NA	Wastewater Treatment Plant	2.0944	-0.5	2021-04-27	4	Apr	829725	NA	Wastewater Treatment Plant	2.0944	-0.5	0.00121953	8328
939	8.90814398679565e-05	2021-05-04	May	829725	NA	Wastewater Treatment Plant	2.61799	-0.866025	2021-04-27	4	Apr	829725	NA	Wastewater Treatment Plant	2.0944	-0.5	0.00121953	8328
940	0.000349577	2021-05-11	May	829725	NA	Wastewater Treatment Plant	2.61799	-0.866025	2021-04-27	4	Apr	829725	NA	Wastewater Treatment Plant	2.0944	-0.5	0.00121953	8328
941	5.95406547933072e-05	2021-05-18	May	829725	NA	Wastewater Treatment Plant	2.61799	-0.866025	2021-04-27	4	Apr	829725	NA	Wastewater Treatment Plant	2.0944	-0.5	0.00121953	8328
942	0.000303816	2021-05-25	May	829725	NA	Wastewater Treatment Plant	2.61799	-0.866025	2021-04-27	4	Apr	829725	NA	Wastewater Treatment Plant	2.0944	-0.5	0.00121953	8328
943	0.0014343	2021-06-01	Jun	829725	NA	Wastewater Treatment Plant	3.14159	-1	2021-04-27	4	Apr	829725	NA	Wastewater Treatment Plant	2.0944	-0.5	0.00121953	8328
944	0.000569425	2021-06-08	Jun	829725	NA	Wastewater Treatment Plant	3.14159	-1	2021-04-27	4	Apr	829725	NA	Wastewater Treatment Plant	2.0944	-0.5	0.00121953	8328
945	0.000479184	2021-06-15	Jun	829725	NA	Wastewater Treatment Plant	3.14159	-1	2021-04-27	4	Apr	829725	NA	Wastewater Treatment Plant	2.0944	-0.5	0.00121953	8328
946	6.69918586488471e-05	2021-06-22	Jun	829725	NA	Wastewater Treatment Plant	3.14159	-1	2021-04-27	4	Apr	829725	NA	Wastewater Treatment Plant	2.0944	-0.5	0.00121953	8328
947	0.00197363	2021-06-29	Jun	829725	NA	Wastewater Treatment Plant	3.14159	-1	2021-04-27	4	Apr	829725	NA	Wastewater Treatment Plant	2.0944	-0.5	0.00121953	8328
948	0.00190934	2021-07-06	Jul	829725	NA	Wastewater Treatment Plant	3.66519	-0.866025	2021-04-27	4	Apr	829725	NA	Wastewater Treatment Plant	2.0944	-0.5	0.00121953	8328
949	0.00145126	2021-07-13	Jul	829725	NA	Wastewater Treatment Plant	3.66519	-0.866025	2021-04-27	4	Apr	829725	NA	Wastewater Treatment Plant	2.0944	-0.5	0.00121953	8328
950	0.00105089	2021-07-20	Jul	829725	NA	Wastewater Treatment Plant	3.66519	-0.866025	2021-04-27	4	Apr	829725	NA	Wastewater Treatment Plant	2.0944	-0.5	0.00121953	8328
951	0.000966182	2021-07-27	Jul	829725	NA	Wastewater Treatment Plant	3.66519	-0.866025	2021-04-27	4	Apr	829725	NA	Wastewater Treatment Plant	2.0944	-0.5	0.00121953	8328
952	0.00110784	2021-08-03	Aug	829725	NA	Wastewater Treatment Plant	4.18879	-0.5	2021-04-27	4	Apr	829725	NA	Wastewater Treatment Plant	2.0944	-0.5	0.00121953	8328
953	0.000890942	2021-08-10	Aug	829725	NA	Wastewater Treatment Plant	4.18879	-0.5	2021-04-27	4	Apr	829725	NA	Wastewater Treatment Plant	2.0944	-0.5	0.00121953	8328
954	0.00077761	2021-08-17	Aug	829725	NA	Wastewater Treatment Plant	4.18879	-0.5	2021-04-27	4	Apr	829725	NA	Wastewater Treatment Plant	2.0944	-0.5	0.00121953	8328
955	0.000692908	2021-08-24	Aug	829725	NA	Wastewater Treatment Plant	4.18879	-0.5	2021-04-27	4	Apr	829725	NA	Wastewater Treatment Plant	2.0944	-0.5	0.00121953	8328
956	0.00152135	2021-08-31	Aug	829725	NA	Wastewater Treatment Plant	4.18879	-0.5	2021-04-27	4	Apr	829725	NA	Wastewater Treatment Plant	2.0944	-0.5	0.00121953	8328
957	0.000649375	2021-09-07	Sep	829725	NA	Wastewater Treatment Plant	4.71239	-1.83697e-16	2021-04-27	4	Apr	829725	NA	Wastewater Treatment Plant	2.0944	-0.5	0.00121953	8328
958	0.00214944	2021-09-14	Sep	829725	NA	Wastewater Treatment Plant	4.71239	-1.83697e-16	2021-04-27	4	Apr	829725	NA	Wastewater Treatment Plant	2.0944	-0.5	0.00121953	8328
959	0.00130081	2021-09-21	Sep	829725	NA	Wastewater Treatment Plant	4.71239	-1.83697e-16	2021-04-27	4	Apr	829725	NA	Wastewater Treatment Plant	2.0944	-0.5	0.00121953	8328
960	0.00148524	2021-09-28	Sep	829725	NA	Wastewater Treatment Plant	4.71239	-1.83697e-16	2021-04-27	4	Apr	829725	NA	Wastewater Treatment Plant	2.0944	-0.5	0.00121953	8328
961	0.00134553	2021-10-12	Oct	829725	NA	Wastewater Treatment Plant	5.23599	0.5	2021-04-27	4	Apr	829725	NA	Wastewater Treatment Plant	2.0944	-0.5	0.00121953	8328
962	0.00085088	2021-10-26	Oct	829725	NA	Wastewater Treatment Plant	5.23599	0.5	2021-04-27	4	Apr	829725	NA	Wastewater Treatment Plant	2.0944	-0.5	0.00121953	8328
963	0.00137688	2021-11-02	Nov	829725	NA	Wastewater Treatment Plant	5.75959	0.866025	2021-04-27	4	Apr	829725	NA	Wastewater Treatment Plant	2.0944	-0.5	0.00121953	8328
964	0.000639544	2021-11-09	Nov	829725	NA	Wastewater Treatment Plant	5.75959	0.866025	2021-04-27	4	Apr	829725	NA	Wastewater Treatment Plant	2.0944	-0.5	0.00121953	8328
965	0.000654909	2021-11-16	Nov	829725	NA	Wastewater Treatment Plant	5.75959	0.866025	2021-04-27	4	Apr	829725	NA	Wastewater Treatment Plant	2.0944	-0.5	0.00121953	8328
966	0.000591932	2021-11-23	Nov	829725	NA	Wastewater Treatment Plant	5.75959	0.866025	2021-04-27	4	Apr	829725	NA	Wastewater Treatment Plant	2.0944	-0.5	0.00121953	8328
967	0.000625381	2021-11-30	Nov	829725	NA	Wastewater Treatment Plant	5.75959	0.866025	2021-04-27	4	Apr	829725	NA	Wastewater Treatment Plant	2.0944	-0.5	0.00121953	8328
968	0.00181113	2021-12-07	Dec	829725	NA	Wastewater Treatment Plant	6.28319	1	2021-04-27	4	Apr	829725	NA	Wastewater Treatment Plant	2.0944	-0.5	0.00121953	8328
969	0.000974277	2021-12-14	Dec	829725	NA	Wastewater Treatment Plant	6.28319	1	2021-04-27	4	Apr	829725	NA	Wastewater Treatment Plant	2.0944	-0.5	0.00121953	8328
970	0.000556285	2021-12-21	Dec	829725	NA	Wastewater Treatment Plant	6.28319	1	2021-04-27	4	Apr	829725	NA	Wastewater Treatment Plant	2.0944	-0.5	0.00121953	8328
971	0.000447627	2021-12-28	Dec	829725	NA	Wastewater Treatment Plant	6.28319	1	2021-04-27	4	Apr	829725	NA	Wastewater Treatment Plant	2.0944	-0.5	0.00121953	8328
972	0.000235345	2022-01-05	Jan	829725	NA	Wastewater Treatment Plant	0.523599	0.866025	2021-04-27	4	Apr	829725	NA	Wastewater Treatment Plant	2.0944	-0.5	0.00121953	8328
973	0.000463043	2022-01-05	Jan	829725	NA	Wastewater Treatment Plant	0.523599	0.866025	2021-04-27	4	Apr	829725	NA	Wastewater Treatment Plant	2.0944	-0.5	0.00121953	8328
974	0.000177804	2022-01-12	Jan	829725	NA	Wastewater Treatment Plant	0.523599	0.866025	2021-04-27	4	Apr	829725	NA	Wastewater Treatment Plant	2.0944	-0.5	0.00121953	8328
975	0.000266147	2022-01-12	Jan	829725	NA	Wastewater Treatment Plant	0.523599	0.866025	2021-04-27	4	Apr	829725	NA	Wastewater Treatment Plant	2.0944	-0.5	0.00121953	8328
976	0.00136064	2022-01-19	Jan	829725	NA	Wastewater Treatment Plant	0.523599	0.866025	2021-04-27	4	Apr	829725	NA	Wastewater Treatment Plant	2.0944	-0.5	0.00121953	8328
977	0.000395086	2022-01-19	Jan	829725	NA	Wastewater Treatment Plant	0.523599	0.866025	2021-04-27	4	Apr	829725	NA	Wastewater Treatment Plant	2.0944	-0.5	0.00121953	8328
978	0.000737098	2022-01-26	Jan	829725	NA	Wastewater Treatment Plant	0.523599	0.866025	2021-04-27	4	Apr	829725	NA	Wastewater Treatment Plant	2.0944	-0.5	0.00121953	8328
979	0.000268511	2022-01-26	Jan	829725	NA	Wastewater Treatment Plant	0.523599	0.866025	2021-04-27	4	Apr	829725	NA	Wastewater Treatment Plant	2.0944	-0.5	0.00121953	8328
980	0.000458568	2022-02-02	Feb	829725	NA	Wastewater Treatment Plant	1.0472	0.5	2021-04-27	4	Apr	829725	NA	Wastewater Treatment Plant	2.0944	-0.5	0.00121953	8328
981	0.000657466	2022-02-09	Feb	829725	NA	Wastewater Treatment Plant	1.0472	0.5	2021-04-27	4	Apr	829725	NA	Wastewater Treatment Plant	2.0944	-0.5	0.00121953	8328
982	0.000608573	2022-02-16	Feb	829725	NA	Wastewater Treatment Plant	1.0472	0.5	2021-04-27	4	Apr	829725	NA	Wastewater Treatment Plant	2.0944	-0.5	0.00121953	8328
983	0.000495651	2022-02-23	Feb	829725	NA	Wastewater Treatment Plant	1.0472	0.5	2021-04-27	4	Apr	829725	NA	Wastewater Treatment Plant	2.0944	-0.5	0.00121953	8328
984	0.000907627	2022-03-02	Mar	829725	NA	Wastewater Treatment Plant	1.5708	6.12323399573677e-17	2021-04-27	4	Apr	829725	NA	Wastewater Treatment Plant	2.0944	-0.5	0.00121953	8328
985	0.00056951	2022-03-09	Mar	829725	NA	Wastewater Treatment Plant	1.5708	6.12323399573677e-17	2021-04-27	4	Apr	829725	NA	Wastewater Treatment Plant	2.0944	-0.5	0.00121953	8328
986	0.000551247	2022-03-16	Mar	829725	NA	Wastewater Treatment Plant	1.5708	6.12323399573677e-17	2021-04-27	4	Apr	829725	NA	Wastewater Treatment Plant	2.0944	-0.5	0.00121953	8328
987	0.000421151	2022-03-23	Mar	829725	NA	Wastewater Treatment Plant	1.5708	6.12323399573677e-17	2021-04-27	4	Apr	829725	NA	Wastewater Treatment Plant	2.0944	-0.5	0.00121953	8328
988	0.00031175	2022-03-30	Mar	829725	NA	Wastewater Treatment Plant	1.5708	6.12323399573677e-17	2021-04-27	4	Apr	829725	NA	Wastewater Treatment Plant	2.0944	-0.5	0.00121953	8328
989	0.000617891	2022-04-06	Apr	829725	NA	Wastewater Treatment Plant	2.0944	-0.5	2021-04-27	4	Apr	829725	NA	Wastewater Treatment Plant	2.0944	-0.5	0.00121953	8328
990	0.000527457	2021-03-02	Mar	NA	NA	Wastewater Treatment Plant	1.5708	6.12323399573677e-17	2021-04-27	4	Apr	829725	NA	Wastewater Treatment Plant	2.0944	-0.5	0.00121953	8328
991	0.000951663	2021-01-05	Jan	829725	NA	Wastewater Treatment Plant	0.523599	0.866025	2021-05-04	5	May	829725	NA	Wastewater Treatment Plant	2.61799	-0.866025	0.00121953	8328
992	0.00123338	2021-01-12	Jan	829725	NA	Wastewater Treatment Plant	0.523599	0.866025	2021-05-04	5	May	829725	NA	Wastewater Treatment Plant	2.61799	-0.866025	0.00121953	8328
993	0.000466919	2021-01-19	Jan	829725	NA	Wastewater Treatment Plant	0.523599	0.866025	2021-05-04	5	May	829725	NA	Wastewater Treatment Plant	2.61799	-0.866025	0.00121953	8328
994	0.000188757	2021-01-26	Jan	829725	NA	Wastewater Treatment Plant	0.523599	0.866025	2021-05-04	5	May	829725	NA	Wastewater Treatment Plant	2.61799	-0.866025	0.00121953	8328
995	0.000798016	2021-02-09	Feb	829725	NA	Wastewater Treatment Plant	1.0472	0.5	2021-05-04	5	May	829725	NA	Wastewater Treatment Plant	2.61799	-0.866025	0.00121953	8328
996	0.000128691	2021-02-16	Feb	829725	NA	Wastewater Treatment Plant	1.0472	0.5	2021-05-04	5	May	829725	NA	Wastewater Treatment Plant	2.61799	-0.866025	0.00121953	8328
997	0.000439039	2021-02-23	Feb	829725	NA	Wastewater Treatment Plant	1.0472	0.5	2021-05-04	5	May	829725	NA	Wastewater Treatment Plant	2.61799	-0.866025	0.00121953	8328
998	0.000407511	2021-03-09	Mar	829725	NA	Wastewater Treatment Plant	1.5708	6.12323399573677e-17	2021-05-04	5	May	829725	NA	Wastewater Treatment Plant	2.61799	-0.866025	0.00121953	8328
999	0.000669703	2021-03-16	Mar	829725	NA	Wastewater Treatment Plant	1.5708	6.12323399573677e-17	2021-05-04	5	May	829725	NA	Wastewater Treatment Plant	2.61799	-0.866025	0.00121953	8328
1000	0.000363698	2021-03-23	Mar	829725	NA	Wastewater Treatment Plant	1.5708	6.12323399573677e-17	2021-05-04	5	May	829725	NA	Wastewater Treatment Plant	2.61799	-0.866025	0.00121953	8328
1001	0.000466777	2021-03-30	Mar	829725	NA	Wastewater Treatment Plant	1.5708	6.12323399573677e-17	2021-05-04	5	May	829725	NA	Wastewater Treatment Plant	2.61799	-0.866025	0.00121953	8328
1002	0.000620966	2021-04-06	Apr	829725	NA	Wastewater Treatment Plant	2.0944	-0.5	2021-05-04	5	May	829725	NA	Wastewater Treatment Plant	2.61799	-0.866025	0.00121953	8328
1003	8.51510914539863e-05	2021-04-13	Apr	829725	NA	Wastewater Treatment Plant	2.0944	-0.5	2021-05-04	5	May	829725	NA	Wastewater Treatment Plant	2.61799	-0.866025	0.00121953	8328
1004	5.39541290276625e-05	2021-04-20	Apr	829725	NA	Wastewater Treatment Plant	2.0944	-0.5	2021-05-04	5	May	829725	NA	Wastewater Treatment Plant	2.61799	-0.866025	0.00121953	8328
1005	8.90814398679565e-05	2021-04-27	Apr	829725	NA	Wastewater Treatment Plant	2.0944	-0.5	2021-05-04	5	May	829725	NA	Wastewater Treatment Plant	2.61799	-0.866025	0.00121953	8328
1006	0.000268761	2021-05-11	May	829725	NA	Wastewater Treatment Plant	2.61799	-0.866025	2021-05-04	5	May	829725	NA	Wastewater Treatment Plant	2.61799	-0.866025	0.00121953	8328
1007	8.88137924034407e-05	2021-05-18	May	829725	NA	Wastewater Treatment Plant	2.61799	-0.866025	2021-05-04	5	May	829725	NA	Wastewater Treatment Plant	2.61799	-0.866025	0.00121953	8328
1008	0.000362816	2021-05-25	May	829725	NA	Wastewater Treatment Plant	2.61799	-0.866025	2021-05-04	5	May	829725	NA	Wastewater Treatment Plant	2.61799	-0.866025	0.00121953	8328
1009	0.00149725	2021-06-01	Jun	829725	NA	Wastewater Treatment Plant	3.14159	-1	2021-05-04	5	May	829725	NA	Wastewater Treatment Plant	2.61799	-0.866025	0.00121953	8328
1010	0.000642678	2021-06-08	Jun	829725	NA	Wastewater Treatment Plant	3.14159	-1	2021-05-04	5	May	829725	NA	Wastewater Treatment Plant	2.61799	-0.866025	0.00121953	8328
1011	0.000544242	2021-06-15	Jun	829725	NA	Wastewater Treatment Plant	3.14159	-1	2021-05-04	5	May	829725	NA	Wastewater Treatment Plant	2.61799	-0.866025	0.00121953	8328
1012	9.326391537885e-05	2021-06-22	Jun	829725	NA	Wastewater Treatment Plant	3.14159	-1	2021-05-04	5	May	829725	NA	Wastewater Treatment Plant	2.61799	-0.866025	0.00121953	8328
1013	0.0020369	2021-06-29	Jun	829725	NA	Wastewater Treatment Plant	3.14159	-1	2021-05-04	5	May	829725	NA	Wastewater Treatment Plant	2.61799	-0.866025	0.00121953	8328
1014	0.00194724	2021-07-06	Jul	829725	NA	Wastewater Treatment Plant	3.66519	-0.866025	2021-05-04	5	May	829725	NA	Wastewater Treatment Plant	2.61799	-0.866025	0.00121953	8328
1015	0.00152851	2021-07-13	Jul	829725	NA	Wastewater Treatment Plant	3.66519	-0.866025	2021-05-04	5	May	829725	NA	Wastewater Treatment Plant	2.61799	-0.866025	0.00121953	8328
1016	0.00110989	2021-07-20	Jul	829725	NA	Wastewater Treatment Plant	3.66519	-0.866025	2021-05-04	5	May	829725	NA	Wastewater Treatment Plant	2.61799	-0.866025	0.00121953	8328
1017	0.00102528	2021-07-27	Jul	829725	NA	Wastewater Treatment Plant	3.66519	-0.866025	2021-05-04	5	May	829725	NA	Wastewater Treatment Plant	2.61799	-0.866025	0.00121953	8328
1018	0.00118437	2021-08-03	Aug	829725	NA	Wastewater Treatment Plant	4.18879	-0.5	2021-05-04	5	May	829725	NA	Wastewater Treatment Plant	2.61799	-0.866025	0.00121953	8328
1019	0.000899496	2021-08-10	Aug	829725	NA	Wastewater Treatment Plant	4.18879	-0.5	2021-05-04	5	May	829725	NA	Wastewater Treatment Plant	2.61799	-0.866025	0.00121953	8328
1020	0.000850147	2021-08-17	Aug	829725	NA	Wastewater Treatment Plant	4.18879	-0.5	2021-05-04	5	May	829725	NA	Wastewater Treatment Plant	2.61799	-0.866025	0.00121953	8328
1021	0.000702859	2021-08-24	Aug	829725	NA	Wastewater Treatment Plant	4.18879	-0.5	2021-05-04	5	May	829725	NA	Wastewater Treatment Plant	2.61799	-0.866025	0.00121953	8328
1022	0.00156237	2021-08-31	Aug	829725	NA	Wastewater Treatment Plant	4.18879	-0.5	2021-05-04	5	May	829725	NA	Wastewater Treatment Plant	2.61799	-0.866025	0.00121953	8328
1023	0.000712133	2021-09-07	Sep	829725	NA	Wastewater Treatment Plant	4.71239	-1.83697e-16	2021-05-04	5	May	829725	NA	Wastewater Treatment Plant	2.61799	-0.866025	0.00121953	8328
1024	0.00222443	2021-09-14	Sep	829725	NA	Wastewater Treatment Plant	4.71239	-1.83697e-16	2021-05-04	5	May	829725	NA	Wastewater Treatment Plant	2.61799	-0.866025	0.00121953	8328
1025	0.00137808	2021-09-21	Sep	829725	NA	Wastewater Treatment Plant	4.71239	-1.83697e-16	2021-05-04	5	May	829725	NA	Wastewater Treatment Plant	2.61799	-0.866025	0.00121953	8328
1026	0.00149616	2021-09-28	Sep	829725	NA	Wastewater Treatment Plant	4.71239	-1.83697e-16	2021-05-04	5	May	829725	NA	Wastewater Treatment Plant	2.61799	-0.866025	0.00121953	8328
1027	0.00134875	2021-10-12	Oct	829725	NA	Wastewater Treatment Plant	5.23599	0.5	2021-05-04	5	May	829725	NA	Wastewater Treatment Plant	2.61799	-0.866025	0.00121953	8328
1028	0.00084694	2021-10-26	Oct	829725	NA	Wastewater Treatment Plant	5.23599	0.5	2021-05-04	5	May	829725	NA	Wastewater Treatment Plant	2.61799	-0.866025	0.00121953	8328
1029	0.00138721	2021-11-02	Nov	829725	NA	Wastewater Treatment Plant	5.75959	0.866025	2021-05-04	5	May	829725	NA	Wastewater Treatment Plant	2.61799	-0.866025	0.00121953	8328
1030	0.000577093	2021-11-09	Nov	829725	NA	Wastewater Treatment Plant	5.75959	0.866025	2021-05-04	5	May	829725	NA	Wastewater Treatment Plant	2.61799	-0.866025	0.00121953	8328
1031	0.000590607	2021-11-16	Nov	829725	NA	Wastewater Treatment Plant	5.75959	0.866025	2021-05-04	5	May	829725	NA	Wastewater Treatment Plant	2.61799	-0.866025	0.00121953	8328
1032	0.000588826	2021-11-23	Nov	829725	NA	Wastewater Treatment Plant	5.75959	0.866025	2021-05-04	5	May	829725	NA	Wastewater Treatment Plant	2.61799	-0.866025	0.00121953	8328
1033	0.000559073	2021-11-30	Nov	829725	NA	Wastewater Treatment Plant	5.75959	0.866025	2021-05-04	5	May	829725	NA	Wastewater Treatment Plant	2.61799	-0.866025	0.00121953	8328
1034	0.00180851	2021-12-07	Dec	829725	NA	Wastewater Treatment Plant	6.28319	1	2021-05-04	5	May	829725	NA	Wastewater Treatment Plant	2.61799	-0.866025	0.00121953	8328
1035	0.0010502	2021-12-14	Dec	829725	NA	Wastewater Treatment Plant	6.28319	1	2021-05-04	5	May	829725	NA	Wastewater Treatment Plant	2.61799	-0.866025	0.00121953	8328
1036	0.000629977	2021-12-21	Dec	829725	NA	Wastewater Treatment Plant	6.28319	1	2021-05-04	5	May	829725	NA	Wastewater Treatment Plant	2.61799	-0.866025	0.00121953	8328
1037	0.000508481	2021-12-28	Dec	829725	NA	Wastewater Treatment Plant	6.28319	1	2021-05-04	5	May	829725	NA	Wastewater Treatment Plant	2.61799	-0.866025	0.00121953	8328
1038	0.00029642	2022-01-05	Jan	829725	NA	Wastewater Treatment Plant	0.523599	0.866025	2021-05-04	5	May	829725	NA	Wastewater Treatment Plant	2.61799	-0.866025	0.00121953	8328
1039	0.000530857	2022-01-05	Jan	829725	NA	Wastewater Treatment Plant	0.523599	0.866025	2021-05-04	5	May	829725	NA	Wastewater Treatment Plant	2.61799	-0.866025	0.00121953	8328
1040	0.000101652	2022-01-12	Jan	829725	NA	Wastewater Treatment Plant	0.523599	0.866025	2021-05-04	5	May	829725	NA	Wastewater Treatment Plant	2.61799	-0.866025	0.00121953	8328
1041	0.000263045	2022-01-12	Jan	829725	NA	Wastewater Treatment Plant	0.523599	0.866025	2021-05-04	5	May	829725	NA	Wastewater Treatment Plant	2.61799	-0.866025	0.00121953	8328
1042	0.00142338	2022-01-19	Jan	829725	NA	Wastewater Treatment Plant	0.523599	0.866025	2021-05-04	5	May	829725	NA	Wastewater Treatment Plant	2.61799	-0.866025	0.00121953	8328
1043	0.000344712	2022-01-19	Jan	829725	NA	Wastewater Treatment Plant	0.523599	0.866025	2021-05-04	5	May	829725	NA	Wastewater Treatment Plant	2.61799	-0.866025	0.00121953	8328
1044	0.000660465	2022-01-26	Jan	829725	NA	Wastewater Treatment Plant	0.523599	0.866025	2021-05-04	5	May	829725	NA	Wastewater Treatment Plant	2.61799	-0.866025	0.00121953	8328
1045	0.000269281	2022-01-26	Jan	829725	NA	Wastewater Treatment Plant	0.523599	0.866025	2021-05-04	5	May	829725	NA	Wastewater Treatment Plant	2.61799	-0.866025	0.00121953	8328
1046	0.000507705	2022-02-02	Feb	829725	NA	Wastewater Treatment Plant	1.0472	0.5	2021-05-04	5	May	829725	NA	Wastewater Treatment Plant	2.61799	-0.866025	0.00121953	8328
1047	0.000660048	2022-02-09	Feb	829725	NA	Wastewater Treatment Plant	1.0472	0.5	2021-05-04	5	May	829725	NA	Wastewater Treatment Plant	2.61799	-0.866025	0.00121953	8328
1048	0.000670643	2022-02-16	Feb	829725	NA	Wastewater Treatment Plant	1.0472	0.5	2021-05-04	5	May	829725	NA	Wastewater Treatment Plant	2.61799	-0.866025	0.00121953	8328
1049	0.000553639	2022-02-23	Feb	829725	NA	Wastewater Treatment Plant	1.0472	0.5	2021-05-04	5	May	829725	NA	Wastewater Treatment Plant	2.61799	-0.866025	0.00121953	8328
1050	0.000976521	2022-03-02	Mar	829725	NA	Wastewater Treatment Plant	1.5708	6.12323399573677e-17	2021-05-04	5	May	829725	NA	Wastewater Treatment Plant	2.61799	-0.866025	0.00121953	8328
1051	0.000636595	2022-03-09	Mar	829725	NA	Wastewater Treatment Plant	1.5708	6.12323399573677e-17	2021-05-04	5	May	829725	NA	Wastewater Treatment Plant	2.61799	-0.866025	0.00121953	8328
1052	0.000561264	2022-03-16	Mar	829725	NA	Wastewater Treatment Plant	1.5708	6.12323399573677e-17	2021-05-04	5	May	829725	NA	Wastewater Treatment Plant	2.61799	-0.866025	0.00121953	8328
1053	0.00041912	2022-03-23	Mar	829725	NA	Wastewater Treatment Plant	1.5708	6.12323399573677e-17	2021-05-04	5	May	829725	NA	Wastewater Treatment Plant	2.61799	-0.866025	0.00121953	8328
1054	0.000307355	2022-03-30	Mar	829725	NA	Wastewater Treatment Plant	1.5708	6.12323399573677e-17	2021-05-04	5	May	829725	NA	Wastewater Treatment Plant	2.61799	-0.866025	0.00121953	8328
1055	0.000616675	2022-04-06	Apr	829725	NA	Wastewater Treatment Plant	2.0944	-0.5	2021-05-04	5	May	829725	NA	Wastewater Treatment Plant	2.61799	-0.866025	0.00121953	8328
1056	0.00058795	2021-03-02	Mar	NA	NA	Wastewater Treatment Plant	1.5708	6.12323399573677e-17	2021-05-04	5	May	829725	NA	Wastewater Treatment Plant	2.61799	-0.866025	0.00121953	8328
1057	0.00121099	2021-01-05	Jan	829725	NA	Wastewater Treatment Plant	0.523599	0.866025	2021-05-11	5	May	829725	NA	Wastewater Treatment Plant	2.61799	-0.866025	0.00121953	8328
1058	0.00147926	2021-01-12	Jan	829725	NA	Wastewater Treatment Plant	0.523599	0.866025	2021-05-11	5	May	829725	NA	Wastewater Treatment Plant	2.61799	-0.866025	0.00121953	8328
1059	0.000720232	2021-01-19	Jan	829725	NA	Wastewater Treatment Plant	0.523599	0.866025	2021-05-11	5	May	829725	NA	Wastewater Treatment Plant	2.61799	-0.866025	0.00121953	8328
1060	0.000245561	2021-01-26	Jan	829725	NA	Wastewater Treatment Plant	0.523599	0.866025	2021-05-11	5	May	829725	NA	Wastewater Treatment Plant	2.61799	-0.866025	0.00121953	8328
1061	0.00104748	2021-02-09	Feb	829725	NA	Wastewater Treatment Plant	1.0472	0.5	2021-05-11	5	May	829725	NA	Wastewater Treatment Plant	2.61799	-0.866025	0.00121953	8328
1062	0.000320271	2021-02-16	Feb	829725	NA	Wastewater Treatment Plant	1.0472	0.5	2021-05-11	5	May	829725	NA	Wastewater Treatment Plant	2.61799	-0.866025	0.00121953	8328
1063	0.00068179	2021-02-23	Feb	829725	NA	Wastewater Treatment Plant	1.0472	0.5	2021-05-11	5	May	829725	NA	Wastewater Treatment Plant	2.61799	-0.866025	0.00121953	8328
1064	0.000652079	2021-03-09	Mar	829725	NA	Wastewater Treatment Plant	1.5708	6.12323399573677e-17	2021-05-11	5	May	829725	NA	Wastewater Treatment Plant	2.61799	-0.866025	0.00121953	8328
1065	0.000924234	2021-03-16	Mar	829725	NA	Wastewater Treatment Plant	1.5708	6.12323399573677e-17	2021-05-11	5	May	829725	NA	Wastewater Treatment Plant	2.61799	-0.866025	0.00121953	8328
1066	0.000623274	2021-03-23	Mar	829725	NA	Wastewater Treatment Plant	1.5708	6.12323399573677e-17	2021-05-11	5	May	829725	NA	Wastewater Treatment Plant	2.61799	-0.866025	0.00121953	8328
1067	0.000730139	2021-03-30	Mar	829725	NA	Wastewater Treatment Plant	1.5708	6.12323399573677e-17	2021-05-11	5	May	829725	NA	Wastewater Treatment Plant	2.61799	-0.866025	0.00121953	8328
1068	0.000864465	2021-04-06	Apr	829725	NA	Wastewater Treatment Plant	2.0944	-0.5	2021-05-11	5	May	829725	NA	Wastewater Treatment Plant	2.61799	-0.866025	0.00121953	8328
1069	0.000344576	2021-04-13	Apr	829725	NA	Wastewater Treatment Plant	2.0944	-0.5	2021-05-11	5	May	829725	NA	Wastewater Treatment Plant	2.61799	-0.866025	0.00121953	8328
1070	0.000267192	2021-04-20	Apr	829725	NA	Wastewater Treatment Plant	2.0944	-0.5	2021-05-11	5	May	829725	NA	Wastewater Treatment Plant	2.61799	-0.866025	0.00121953	8328
1071	0.000349577	2021-04-27	Apr	829725	NA	Wastewater Treatment Plant	2.0944	-0.5	2021-05-11	5	May	829725	NA	Wastewater Treatment Plant	2.61799	-0.866025	0.00121953	8328
1072	0.000268761	2021-05-04	May	829725	NA	Wastewater Treatment Plant	2.61799	-0.866025	2021-05-11	5	May	829725	NA	Wastewater Treatment Plant	2.61799	-0.866025	0.00121953	8328
1073	0.000318169	2021-05-18	May	829725	NA	Wastewater Treatment Plant	2.61799	-0.866025	2021-05-11	5	May	829725	NA	Wastewater Treatment Plant	2.61799	-0.866025	0.00121953	8328
1074	0.000618159	2021-05-25	May	829725	NA	Wastewater Treatment Plant	2.61799	-0.866025	2021-05-11	5	May	829725	NA	Wastewater Treatment Plant	2.61799	-0.866025	0.00121953	8328
1075	0.00174807	2021-06-01	Jun	829725	NA	Wastewater Treatment Plant	3.14159	-1	2021-05-11	5	May	829725	NA	Wastewater Treatment Plant	2.61799	-0.866025	0.00121953	8328
1076	0.000896423	2021-06-08	Jun	829725	NA	Wastewater Treatment Plant	3.14159	-1	2021-05-11	5	May	829725	NA	Wastewater Treatment Plant	2.61799	-0.866025	0.00121953	8328
1077	0.000793732	2021-06-15	Jun	829725	NA	Wastewater Treatment Plant	3.14159	-1	2021-05-11	5	May	829725	NA	Wastewater Treatment Plant	2.61799	-0.866025	0.00121953	8328
1078	0.000339058	2021-06-22	Jun	829725	NA	Wastewater Treatment Plant	3.14159	-1	2021-05-11	5	May	829725	NA	Wastewater Treatment Plant	2.61799	-0.866025	0.00121953	8328
1079	0.00227067	2021-06-29	Jun	829725	NA	Wastewater Treatment Plant	3.14159	-1	2021-05-11	5	May	829725	NA	Wastewater Treatment Plant	2.61799	-0.866025	0.00121953	8328
1080	0.00219684	2021-07-06	Jul	829725	NA	Wastewater Treatment Plant	3.66519	-0.866025	2021-05-11	5	May	829725	NA	Wastewater Treatment Plant	2.61799	-0.866025	0.00121953	8328
1081	0.00178071	2021-07-13	Jul	829725	NA	Wastewater Treatment Plant	3.66519	-0.866025	2021-05-11	5	May	829725	NA	Wastewater Treatment Plant	2.61799	-0.866025	0.00121953	8328
1082	0.00135922	2021-07-20	Jul	829725	NA	Wastewater Treatment Plant	3.66519	-0.866025	2021-05-11	5	May	829725	NA	Wastewater Treatment Plant	2.61799	-0.866025	0.00121953	8328
1083	0.00126923	2021-07-27	Jul	829725	NA	Wastewater Treatment Plant	3.66519	-0.866025	2021-05-11	5	May	829725	NA	Wastewater Treatment Plant	2.61799	-0.866025	0.00121953	8328
1084	0.00143381	2021-08-03	Aug	829725	NA	Wastewater Treatment Plant	4.18879	-0.5	2021-05-11	5	May	829725	NA	Wastewater Treatment Plant	2.61799	-0.866025	0.00121953	8328
1085	0.0011371	2021-08-10	Aug	829725	NA	Wastewater Treatment Plant	4.18879	-0.5	2021-05-11	5	May	829725	NA	Wastewater Treatment Plant	2.61799	-0.866025	0.00121953	8328
1086	0.00109088	2021-08-17	Aug	829725	NA	Wastewater Treatment Plant	4.18879	-0.5	2021-05-11	5	May	829725	NA	Wastewater Treatment Plant	2.61799	-0.866025	0.00121953	8328
1087	0.000691715	2021-08-24	Aug	829725	NA	Wastewater Treatment Plant	4.18879	-0.5	2021-05-11	5	May	829725	NA	Wastewater Treatment Plant	2.61799	-0.866025	0.00121953	8328
1088	0.00180945	2021-08-31	Aug	829725	NA	Wastewater Treatment Plant	4.18879	-0.5	2021-05-11	5	May	829725	NA	Wastewater Treatment Plant	2.61799	-0.866025	0.00121953	8328
1089	0.000953492	2021-09-07	Sep	829725	NA	Wastewater Treatment Plant	4.71239	-1.83697e-16	2021-05-11	5	May	829725	NA	Wastewater Treatment Plant	2.61799	-0.866025	0.00121953	8328
1090	0.00247201	2021-09-14	Sep	829725	NA	Wastewater Treatment Plant	4.71239	-1.83697e-16	2021-05-11	5	May	829725	NA	Wastewater Treatment Plant	2.61799	-0.866025	0.00121953	8328
1091	0.00162722	2021-09-21	Sep	829725	NA	Wastewater Treatment Plant	4.71239	-1.83697e-16	2021-05-11	5	May	829725	NA	Wastewater Treatment Plant	2.61799	-0.866025	0.00121953	8328
1092	0.00165213	2021-09-28	Sep	829725	NA	Wastewater Treatment Plant	4.71239	-1.83697e-16	2021-05-11	5	May	829725	NA	Wastewater Treatment Plant	2.61799	-0.866025	0.00121953	8328
1093	0.00140426	2021-10-12	Oct	829725	NA	Wastewater Treatment Plant	5.23599	0.5	2021-05-11	5	May	829725	NA	Wastewater Treatment Plant	2.61799	-0.866025	0.00121953	8328
1094	0.000842935	2021-10-26	Oct	829725	NA	Wastewater Treatment Plant	5.23599	0.5	2021-05-11	5	May	829725	NA	Wastewater Treatment Plant	2.61799	-0.866025	0.00121953	8328
1095	0.00138154	2021-11-02	Nov	829725	NA	Wastewater Treatment Plant	5.75959	0.866025	2021-05-11	5	May	829725	NA	Wastewater Treatment Plant	2.61799	-0.866025	0.00121953	8328
1096	0.00056807	2021-11-09	Nov	829725	NA	Wastewater Treatment Plant	5.75959	0.866025	2021-05-11	5	May	829725	NA	Wastewater Treatment Plant	2.61799	-0.866025	0.00121953	8328
1097	0.000582589	2021-11-16	Nov	829725	NA	Wastewater Treatment Plant	5.75959	0.866025	2021-05-11	5	May	829725	NA	Wastewater Treatment Plant	2.61799	-0.866025	0.00121953	8328
1098	0.000581973	2021-11-23	Nov	829725	NA	Wastewater Treatment Plant	5.75959	0.866025	2021-05-11	5	May	829725	NA	Wastewater Treatment Plant	2.61799	-0.866025	0.00121953	8328
1099	0.000435914	2021-11-30	Nov	829725	NA	Wastewater Treatment Plant	5.75959	0.866025	2021-05-11	5	May	829725	NA	Wastewater Treatment Plant	2.61799	-0.866025	0.00121953	8328
1100	0.00178785	2021-12-07	Dec	829725	NA	Wastewater Treatment Plant	6.28319	1	2021-05-11	5	May	829725	NA	Wastewater Treatment Plant	2.61799	-0.866025	0.00121953	8328
1101	0.00130222	2021-12-14	Dec	829725	NA	Wastewater Treatment Plant	6.28319	1	2021-05-11	5	May	829725	NA	Wastewater Treatment Plant	2.61799	-0.866025	0.00121953	8328
1102	0.000869417	2021-12-21	Dec	829725	NA	Wastewater Treatment Plant	6.28319	1	2021-05-11	5	May	829725	NA	Wastewater Treatment Plant	2.61799	-0.866025	0.00121953	8328
1103	0.000742421	2021-12-28	Dec	829725	NA	Wastewater Treatment Plant	6.28319	1	2021-05-11	5	May	829725	NA	Wastewater Treatment Plant	2.61799	-0.866025	0.00121953	8328
1104	0.000548031	2022-01-05	Jan	829725	NA	Wastewater Treatment Plant	0.523599	0.866025	2021-05-11	5	May	829725	NA	Wastewater Treatment Plant	2.61799	-0.866025	0.00121953	8328
1105	0.000777872	2022-01-05	Jan	829725	NA	Wastewater Treatment Plant	0.523599	0.866025	2021-05-11	5	May	829725	NA	Wastewater Treatment Plant	2.61799	-0.866025	0.00121953	8328
1106	0.000298169	2022-01-12	Jan	829725	NA	Wastewater Treatment Plant	0.523599	0.866025	2021-05-11	5	May	829725	NA	Wastewater Treatment Plant	2.61799	-0.866025	0.00121953	8328
1107	0.000410151	2022-01-12	Jan	829725	NA	Wastewater Treatment Plant	0.523599	0.866025	2021-05-11	5	May	829725	NA	Wastewater Treatment Plant	2.61799	-0.866025	0.00121953	8328
1108	0.00167607	2022-01-19	Jan	829725	NA	Wastewater Treatment Plant	0.523599	0.866025	2021-05-11	5	May	829725	NA	Wastewater Treatment Plant	2.61799	-0.866025	0.00121953	8328
1109	0.000349637	2022-01-19	Jan	829725	NA	Wastewater Treatment Plant	0.523599	0.866025	2021-05-11	5	May	829725	NA	Wastewater Treatment Plant	2.61799	-0.866025	0.00121953	8328
1110	0.000486002	2022-01-26	Jan	829725	NA	Wastewater Treatment Plant	0.523599	0.866025	2021-05-11	5	May	829725	NA	Wastewater Treatment Plant	2.61799	-0.866025	0.00121953	8328
1111	0.000441725	2022-01-26	Jan	829725	NA	Wastewater Treatment Plant	0.523599	0.866025	2021-05-11	5	May	829725	NA	Wastewater Treatment Plant	2.61799	-0.866025	0.00121953	8328
1112	0.000740344	2022-02-02	Feb	829725	NA	Wastewater Treatment Plant	1.0472	0.5	2021-05-11	5	May	829725	NA	Wastewater Treatment Plant	2.61799	-0.866025	0.00121953	8328
1113	0.000842345	2022-02-09	Feb	829725	NA	Wastewater Treatment Plant	1.0472	0.5	2021-05-11	5	May	829725	NA	Wastewater Treatment Plant	2.61799	-0.866025	0.00121953	8328
1114	0.000912304	2022-02-16	Feb	829725	NA	Wastewater Treatment Plant	1.0472	0.5	2021-05-11	5	May	829725	NA	Wastewater Treatment Plant	2.61799	-0.866025	0.00121953	8328
1115	0.000794605	2022-02-23	Feb	829725	NA	Wastewater Treatment Plant	1.0472	0.5	2021-05-11	5	May	829725	NA	Wastewater Treatment Plant	2.61799	-0.866025	0.00121953	8328
1116	0.00121551	2022-03-02	Mar	829725	NA	Wastewater Treatment Plant	1.5708	6.12323399573677e-17	2021-05-11	5	May	829725	NA	Wastewater Treatment Plant	2.61799	-0.866025	0.00121953	8328
1117	0.00088348	2022-03-09	Mar	829725	NA	Wastewater Treatment Plant	1.5708	6.12323399573677e-17	2021-05-11	5	May	829725	NA	Wastewater Treatment Plant	2.61799	-0.866025	0.00121953	8328
1118	0.000737057	2022-03-16	Mar	829725	NA	Wastewater Treatment Plant	1.5708	6.12323399573677e-17	2021-05-11	5	May	829725	NA	Wastewater Treatment Plant	2.61799	-0.866025	0.00121953	8328
1119	0.000525411	2022-03-23	Mar	829725	NA	Wastewater Treatment Plant	1.5708	6.12323399573677e-17	2021-05-11	5	May	829725	NA	Wastewater Treatment Plant	2.61799	-0.866025	0.00121953	8328
1120	0.000429754	2022-03-30	Mar	829725	NA	Wastewater Treatment Plant	1.5708	6.12323399573677e-17	2021-05-11	5	May	829725	NA	Wastewater Treatment Plant	2.61799	-0.866025	0.00121953	8328
1121	0.00060857	2022-04-06	Apr	829725	NA	Wastewater Treatment Plant	2.0944	-0.5	2021-05-11	5	May	829725	NA	Wastewater Treatment Plant	2.61799	-0.866025	0.00121953	8328
1122	0.000832167	2021-03-02	Mar	NA	NA	Wastewater Treatment Plant	1.5708	6.12323399573677e-17	2021-05-11	5	May	829725	NA	Wastewater Treatment Plant	2.61799	-0.866025	0.00121953	8328
1123	0.000913485	2021-01-05	Jan	829725	NA	Wastewater Treatment Plant	0.523599	0.866025	2021-05-18	5	May	829725	NA	Wastewater Treatment Plant	2.61799	-0.866025	0.00121953	8328
1124	0.00118492	2021-01-12	Jan	829725	NA	Wastewater Treatment Plant	0.523599	0.866025	2021-05-18	5	May	829725	NA	Wastewater Treatment Plant	2.61799	-0.866025	0.00121953	8328
1125	0.000426391	2021-01-19	Jan	829725	NA	Wastewater Treatment Plant	0.523599	0.866025	2021-05-18	5	May	829725	NA	Wastewater Treatment Plant	2.61799	-0.866025	0.00121953	8328
1126	0.000255773	2021-01-26	Jan	829725	NA	Wastewater Treatment Plant	0.523599	0.866025	2021-05-18	5	May	829725	NA	Wastewater Treatment Plant	2.61799	-0.866025	0.00121953	8328
1127	0.000753082	2021-02-09	Feb	829725	NA	Wastewater Treatment Plant	1.0472	0.5	2021-05-18	5	May	829725	NA	Wastewater Treatment Plant	2.61799	-0.866025	0.00121953	8328
1128	0.000178817	2021-02-16	Feb	829725	NA	Wastewater Treatment Plant	1.0472	0.5	2021-05-18	5	May	829725	NA	Wastewater Treatment Plant	2.61799	-0.866025	0.00121953	8328
1129	0.000404114	2021-02-23	Feb	829725	NA	Wastewater Treatment Plant	1.0472	0.5	2021-05-18	5	May	829725	NA	Wastewater Treatment Plant	2.61799	-0.866025	0.00121953	8328
1130	0.00035654	2021-03-09	Mar	829725	NA	Wastewater Treatment Plant	1.5708	6.12323399573677e-17	2021-05-18	5	May	829725	NA	Wastewater Treatment Plant	2.61799	-0.866025	0.00121953	8328
1131	0.000623982	2021-03-16	Mar	829725	NA	Wastewater Treatment Plant	1.5708	6.12323399573677e-17	2021-05-18	5	May	829725	NA	Wastewater Treatment Plant	2.61799	-0.866025	0.00121953	8328
1132	0.000330978	2021-03-23	Mar	829725	NA	Wastewater Treatment Plant	1.5708	6.12323399573677e-17	2021-05-18	5	May	829725	NA	Wastewater Treatment Plant	2.61799	-0.866025	0.00121953	8328
1133	0.000432042	2021-03-30	Mar	829725	NA	Wastewater Treatment Plant	1.5708	6.12323399573677e-17	2021-05-18	5	May	829725	NA	Wastewater Treatment Plant	2.61799	-0.866025	0.00121953	8328
1134	0.000559212	2021-04-06	Apr	829725	NA	Wastewater Treatment Plant	2.0944	-0.5	2021-05-18	5	May	829725	NA	Wastewater Treatment Plant	2.61799	-0.866025	0.00121953	8328
1135	7.60523727249207e-05	2021-04-13	Apr	829725	NA	Wastewater Treatment Plant	2.0944	-0.5	2021-05-18	5	May	829725	NA	Wastewater Treatment Plant	2.61799	-0.866025	0.00121953	8328
1136	0.000128969	2021-04-20	Apr	829725	NA	Wastewater Treatment Plant	2.0944	-0.5	2021-05-18	5	May	829725	NA	Wastewater Treatment Plant	2.61799	-0.866025	0.00121953	8328
1137	5.95406547933072e-05	2021-04-27	Apr	829725	NA	Wastewater Treatment Plant	2.0944	-0.5	2021-05-18	5	May	829725	NA	Wastewater Treatment Plant	2.61799	-0.866025	0.00121953	8328
1138	8.88137924034407e-05	2021-05-04	May	829725	NA	Wastewater Treatment Plant	2.61799	-0.866025	2021-05-18	5	May	829725	NA	Wastewater Treatment Plant	2.61799	-0.866025	0.00121953	8328
1139	0.000318169	2021-05-11	May	829725	NA	Wastewater Treatment Plant	2.61799	-0.866025	2021-05-18	5	May	829725	NA	Wastewater Treatment Plant	2.61799	-0.866025	0.00121953	8328
1140	0.000328633	2021-05-25	May	829725	NA	Wastewater Treatment Plant	2.61799	-0.866025	2021-05-18	5	May	829725	NA	Wastewater Treatment Plant	2.61799	-0.866025	0.00121953	8328
1141	0.00145429	2021-06-01	Jun	829725	NA	Wastewater Treatment Plant	3.14159	-1	2021-05-18	5	May	829725	NA	Wastewater Treatment Plant	2.61799	-0.866025	0.00121953	8328
1142	0.000603104	2021-06-08	Jun	829725	NA	Wastewater Treatment Plant	3.14159	-1	2021-05-18	5	May	829725	NA	Wastewater Treatment Plant	2.61799	-0.866025	0.00121953	8328
1143	0.000506068	2021-06-15	Jun	829725	NA	Wastewater Treatment Plant	3.14159	-1	2021-05-18	5	May	829725	NA	Wastewater Treatment Plant	2.61799	-0.866025	0.00121953	8328
1144	5.92274580489479e-05	2021-06-22	Jun	829725	NA	Wastewater Treatment Plant	3.14159	-1	2021-05-18	5	May	829725	NA	Wastewater Treatment Plant	2.61799	-0.866025	0.00121953	8328
1145	0.00197473	2021-06-29	Jun	829725	NA	Wastewater Treatment Plant	3.14159	-1	2021-05-18	5	May	829725	NA	Wastewater Treatment Plant	2.61799	-0.866025	0.00121953	8328
1146	0.0019038	2021-07-06	Jul	829725	NA	Wastewater Treatment Plant	3.66519	-0.866025	2021-05-18	5	May	829725	NA	Wastewater Treatment Plant	2.61799	-0.866025	0.00121953	8328
1147	0.00147975	2021-07-13	Jul	829725	NA	Wastewater Treatment Plant	3.66519	-0.866025	2021-05-18	5	May	829725	NA	Wastewater Treatment Plant	2.61799	-0.866025	0.00121953	8328
1148	0.00105326	2021-07-20	Jul	829725	NA	Wastewater Treatment Plant	3.66519	-0.866025	2021-05-18	5	May	829725	NA	Wastewater Treatment Plant	2.61799	-0.866025	0.00121953	8328
1149	0.00096373	2021-07-27	Jul	829725	NA	Wastewater Treatment Plant	3.66519	-0.866025	2021-05-18	5	May	829725	NA	Wastewater Treatment Plant	2.61799	-0.866025	0.00121953	8328
1150	0.00112942	2021-08-03	Aug	829725	NA	Wastewater Treatment Plant	4.18879	-0.5	2021-05-18	5	May	829725	NA	Wastewater Treatment Plant	2.61799	-0.866025	0.00121953	8328
1151	0.000882141	2021-08-10	Aug	829725	NA	Wastewater Treatment Plant	4.18879	-0.5	2021-05-18	5	May	829725	NA	Wastewater Treatment Plant	2.61799	-0.866025	0.00121953	8328
1152	0.000786094	2021-08-17	Aug	829725	NA	Wastewater Treatment Plant	4.18879	-0.5	2021-05-18	5	May	829725	NA	Wastewater Treatment Plant	2.61799	-0.866025	0.00121953	8328
1153	0.000680307	2021-08-24	Aug	829725	NA	Wastewater Treatment Plant	4.18879	-0.5	2021-05-18	5	May	829725	NA	Wastewater Treatment Plant	2.61799	-0.866025	0.00121953	8328
1154	0.00150947	2021-08-31	Aug	829725	NA	Wastewater Treatment Plant	4.18879	-0.5	2021-05-18	5	May	829725	NA	Wastewater Treatment Plant	2.61799	-0.866025	0.00121953	8328
1155	0.000648637	2021-09-07	Sep	829725	NA	Wastewater Treatment Plant	4.71239	-1.83697e-16	2021-05-18	5	May	829725	NA	Wastewater Treatment Plant	2.61799	-0.866025	0.00121953	8328
1156	0.0021679	2021-09-14	Sep	829725	NA	Wastewater Treatment Plant	4.71239	-1.83697e-16	2021-05-18	5	May	829725	NA	Wastewater Treatment Plant	2.61799	-0.866025	0.00121953	8328
1157	0.00132214	2021-09-21	Sep	829725	NA	Wastewater Treatment Plant	4.71239	-1.83697e-16	2021-05-18	5	May	829725	NA	Wastewater Treatment Plant	2.61799	-0.866025	0.00121953	8328
1158	0.00148028	2021-09-28	Sep	829725	NA	Wastewater Treatment Plant	4.71239	-1.83697e-16	2021-05-18	5	May	829725	NA	Wastewater Treatment Plant	2.61799	-0.866025	0.00121953	8328
1159	0.00132577	2021-10-12	Oct	829725	NA	Wastewater Treatment Plant	5.23599	0.5	2021-05-18	5	May	829725	NA	Wastewater Treatment Plant	2.61799	-0.866025	0.00121953	8328
1160	0.000828381	2021-10-26	Oct	829725	NA	Wastewater Treatment Plant	5.23599	0.5	2021-05-18	5	May	829725	NA	Wastewater Treatment Plant	2.61799	-0.866025	0.00121953	8328
1161	0.00136912	2021-11-02	Nov	829725	NA	Wastewater Treatment Plant	5.75959	0.866025	2021-05-18	5	May	829725	NA	Wastewater Treatment Plant	2.61799	-0.866025	0.00121953	8328
1162	0.000608214	2021-11-09	Nov	829725	NA	Wastewater Treatment Plant	5.75959	0.866025	2021-05-18	5	May	829725	NA	Wastewater Treatment Plant	2.61799	-0.866025	0.00121953	8328
1163	0.000623029	2021-11-16	Nov	829725	NA	Wastewater Treatment Plant	5.75959	0.866025	2021-05-18	5	May	829725	NA	Wastewater Treatment Plant	2.61799	-0.866025	0.00121953	8328
1164	0.000582361	2021-11-23	Nov	829725	NA	Wastewater Treatment Plant	5.75959	0.866025	2021-05-18	5	May	829725	NA	Wastewater Treatment Plant	2.61799	-0.866025	0.00121953	8328
1165	0.000635086	2021-11-30	Nov	829725	NA	Wastewater Treatment Plant	5.75959	0.866025	2021-05-18	5	May	829725	NA	Wastewater Treatment Plant	2.61799	-0.866025	0.00121953	8328
1166	0.00180246	2021-12-07	Dec	829725	NA	Wastewater Treatment Plant	6.28319	1	2021-05-18	5	May	829725	NA	Wastewater Treatment Plant	2.61799	-0.866025	0.00121953	8328
1167	0.00100846	2021-12-14	Dec	829725	NA	Wastewater Treatment Plant	6.28319	1	2021-05-18	5	May	829725	NA	Wastewater Treatment Plant	2.61799	-0.866025	0.00121953	8328
1168	0.000586204	2021-12-21	Dec	829725	NA	Wastewater Treatment Plant	6.28319	1	2021-05-18	5	May	829725	NA	Wastewater Treatment Plant	2.61799	-0.866025	0.00121953	8328
1169	0.000465791	2021-12-28	Dec	829725	NA	Wastewater Treatment Plant	6.28319	1	2021-05-18	5	May	829725	NA	Wastewater Treatment Plant	2.61799	-0.866025	0.00121953	8328
1170	0.000254446	2022-01-05	Jan	829725	NA	Wastewater Treatment Plant	0.523599	0.866025	2021-05-18	5	May	829725	NA	Wastewater Treatment Plant	2.61799	-0.866025	0.00121953	8328
1171	0.000491904	2022-01-05	Jan	829725	NA	Wastewater Treatment Plant	0.523599	0.866025	2021-05-18	5	May	829725	NA	Wastewater Treatment Plant	2.61799	-0.866025	0.00121953	8328
1172	0.000168322	2022-01-12	Jan	829725	NA	Wastewater Treatment Plant	0.523599	0.866025	2021-05-18	5	May	829725	NA	Wastewater Treatment Plant	2.61799	-0.866025	0.00121953	8328
1173	0.000256953	2022-01-12	Jan	829725	NA	Wastewater Treatment Plant	0.523599	0.866025	2021-05-18	5	May	829725	NA	Wastewater Treatment Plant	2.61799	-0.866025	0.00121953	8328
1174	0.00139015	2022-01-19	Jan	829725	NA	Wastewater Treatment Plant	0.523599	0.866025	2021-05-18	5	May	829725	NA	Wastewater Treatment Plant	2.61799	-0.866025	0.00121953	8328
1175	0.000389422	2022-01-19	Jan	829725	NA	Wastewater Treatment Plant	0.523599	0.866025	2021-05-18	5	May	829725	NA	Wastewater Treatment Plant	2.61799	-0.866025	0.00121953	8328
1176	0.000737969	2022-01-26	Jan	829725	NA	Wastewater Treatment Plant	0.523599	0.866025	2021-05-18	5	May	829725	NA	Wastewater Treatment Plant	2.61799	-0.866025	0.00121953	8328
1177	0.000258784	2022-01-26	Jan	829725	NA	Wastewater Treatment Plant	0.523599	0.866025	2021-05-18	5	May	829725	NA	Wastewater Treatment Plant	2.61799	-0.866025	0.00121953	8328
1178	0.000456822	2022-02-02	Feb	829725	NA	Wastewater Treatment Plant	1.0472	0.5	2021-05-18	5	May	829725	NA	Wastewater Treatment Plant	2.61799	-0.866025	0.00121953	8328
1179	0.00065067	2022-02-09	Feb	829725	NA	Wastewater Treatment Plant	1.0472	0.5	2021-05-18	5	May	829725	NA	Wastewater Treatment Plant	2.61799	-0.866025	0.00121953	8328
1180	0.000616395	2022-02-16	Feb	829725	NA	Wastewater Treatment Plant	1.0472	0.5	2021-05-18	5	May	829725	NA	Wastewater Treatment Plant	2.61799	-0.866025	0.00121953	8328
1181	0.000498345	2022-02-23	Feb	829725	NA	Wastewater Treatment Plant	1.0472	0.5	2021-05-18	5	May	829725	NA	Wastewater Treatment Plant	2.61799	-0.866025	0.00121953	8328
1182	0.000926797	2022-03-02	Mar	829725	NA	Wastewater Treatment Plant	1.5708	6.12323399573677e-17	2021-05-18	5	May	829725	NA	Wastewater Treatment Plant	2.61799	-0.866025	0.00121953	8328
1183	0.000590931	2022-03-09	Mar	829725	NA	Wastewater Treatment Plant	1.5708	6.12323399573677e-17	2021-05-18	5	May	829725	NA	Wastewater Treatment Plant	2.61799	-0.866025	0.00121953	8328
1184	0.0005544	2022-03-16	Mar	829725	NA	Wastewater Treatment Plant	1.5708	6.12323399573677e-17	2021-05-18	5	May	829725	NA	Wastewater Treatment Plant	2.61799	-0.866025	0.00121953	8328
1185	0.000413769	2022-03-23	Mar	829725	NA	Wastewater Treatment Plant	1.5708	6.12323399573677e-17	2021-05-18	5	May	829725	NA	Wastewater Treatment Plant	2.61799	-0.866025	0.00121953	8328
1186	0.000302484	2022-03-30	Mar	829725	NA	Wastewater Treatment Plant	1.5708	6.12323399573677e-17	2021-05-18	5	May	829725	NA	Wastewater Treatment Plant	2.61799	-0.866025	0.00121953	8328
1187	0.000616606	2022-04-06	Apr	829725	NA	Wastewater Treatment Plant	2.0944	-0.5	2021-05-18	5	May	829725	NA	Wastewater Treatment Plant	2.61799	-0.866025	0.00121953	8328
1188	0.000536919	2021-03-02	Mar	NA	NA	Wastewater Treatment Plant	1.5708	6.12323399573677e-17	2021-05-18	5	May	829725	NA	Wastewater Treatment Plant	2.61799	-0.866025	0.00121953	8328
1189	0.00063547	2021-01-05	Jan	829725	NA	Wastewater Treatment Plant	0.523599	0.866025	2021-05-25	5	May	829725	NA	Wastewater Treatment Plant	2.61799	-0.866025	0.00121953	8328
1190	0.000918796	2021-01-12	Jan	829725	NA	Wastewater Treatment Plant	0.523599	0.866025	2021-05-25	5	May	829725	NA	Wastewater Treatment Plant	2.61799	-0.866025	0.00121953	8328
1191	0.000313685	2021-01-19	Jan	829725	NA	Wastewater Treatment Plant	0.523599	0.866025	2021-05-25	5	May	829725	NA	Wastewater Treatment Plant	2.61799	-0.866025	0.00121953	8328
1192	0.000535927	2021-01-26	Jan	829725	NA	Wastewater Treatment Plant	0.523599	0.866025	2021-05-25	5	May	829725	NA	Wastewater Treatment Plant	2.61799	-0.866025	0.00121953	8328
1193	0.000470495	2021-02-09	Feb	829725	NA	Wastewater Treatment Plant	1.0472	0.5	2021-05-25	5	May	829725	NA	Wastewater Treatment Plant	2.61799	-0.866025	0.00121953	8328
1194	0.000434359	2021-02-16	Feb	829725	NA	Wastewater Treatment Plant	1.0472	0.5	2021-05-25	5	May	829725	NA	Wastewater Treatment Plant	2.61799	-0.866025	0.00121953	8328
1195	0.000115188	2021-02-23	Feb	829725	NA	Wastewater Treatment Plant	1.0472	0.5	2021-05-25	5	May	829725	NA	Wastewater Treatment Plant	2.61799	-0.866025	0.00121953	8328
1196	9.57995929804553e-05	2021-03-09	Mar	829725	NA	Wastewater Treatment Plant	1.5708	6.12323399573677e-17	2021-05-25	5	May	829725	NA	Wastewater Treatment Plant	2.61799	-0.866025	0.00121953	8328
1197	0.00035867	2021-03-16	Mar	829725	NA	Wastewater Treatment Plant	1.5708	6.12323399573677e-17	2021-05-25	5	May	829725	NA	Wastewater Treatment Plant	2.61799	-0.866025	0.00121953	8328
1198	6.00008338770121e-05	2021-03-23	Mar	829725	NA	Wastewater Treatment Plant	1.5708	6.12323399573677e-17	2021-05-25	5	May	829725	NA	Wastewater Treatment Plant	2.61799	-0.866025	0.00121953	8328
1199	0.000153129	2021-03-30	Mar	829725	NA	Wastewater Treatment Plant	1.5708	6.12323399573677e-17	2021-05-25	5	May	829725	NA	Wastewater Treatment Plant	2.61799	-0.866025	0.00121953	8328
1200	0.000303087	2021-04-06	Apr	829725	NA	Wastewater Treatment Plant	2.0944	-0.5	2021-05-25	5	May	829725	NA	Wastewater Treatment Plant	2.61799	-0.866025	0.00121953	8328
1201	0.000307479	2021-04-13	Apr	829725	NA	Wastewater Treatment Plant	2.0944	-0.5	2021-05-25	5	May	829725	NA	Wastewater Treatment Plant	2.61799	-0.866025	0.00121953	8328
1202	0.000407727	2021-04-20	Apr	829725	NA	Wastewater Treatment Plant	2.0944	-0.5	2021-05-25	5	May	829725	NA	Wastewater Treatment Plant	2.61799	-0.866025	0.00121953	8328
1203	0.000303816	2021-04-27	Apr	829725	NA	Wastewater Treatment Plant	2.0944	-0.5	2021-05-25	5	May	829725	NA	Wastewater Treatment Plant	2.61799	-0.866025	0.00121953	8328
1204	0.000362816	2021-05-04	May	829725	NA	Wastewater Treatment Plant	2.61799	-0.866025	2021-05-25	5	May	829725	NA	Wastewater Treatment Plant	2.61799	-0.866025	0.00121953	8328
1205	0.000618159	2021-05-11	May	829725	NA	Wastewater Treatment Plant	2.61799	-0.866025	2021-05-25	5	May	829725	NA	Wastewater Treatment Plant	2.61799	-0.866025	0.00121953	8328
1206	0.000328633	2021-05-18	May	829725	NA	Wastewater Treatment Plant	2.61799	-0.866025	2021-05-25	5	May	829725	NA	Wastewater Treatment Plant	2.61799	-0.866025	0.00121953	8328
1207	0.00117656	2021-06-01	Jun	829725	NA	Wastewater Treatment Plant	3.14159	-1	2021-05-25	5	May	829725	NA	Wastewater Treatment Plant	2.61799	-0.866025	0.00121953	8328
1208	0.000328825	2021-06-08	Jun	829725	NA	Wastewater Treatment Plant	3.14159	-1	2021-05-25	5	May	829725	NA	Wastewater Treatment Plant	2.61799	-0.866025	0.00121953	8328
1209	0.000223929	2021-06-15	Jun	829725	NA	Wastewater Treatment Plant	3.14159	-1	2021-05-25	5	May	829725	NA	Wastewater Treatment Plant	2.61799	-0.866025	0.00121953	8328
1210	0.000344932	2021-06-22	Jun	829725	NA	Wastewater Treatment Plant	3.14159	-1	2021-05-25	5	May	829725	NA	Wastewater Treatment Plant	2.61799	-0.866025	0.00121953	8328
1211	0.00171745	2021-06-29	Jun	829725	NA	Wastewater Treatment Plant	3.14159	-1	2021-05-25	5	May	829725	NA	Wastewater Treatment Plant	2.61799	-0.866025	0.00121953	8328
1212	0.0019229	2021-07-06	Jul	829725	NA	Wastewater Treatment Plant	3.66519	-0.866025	2021-05-25	5	May	829725	NA	Wastewater Treatment Plant	2.61799	-0.866025	0.00121953	8328
1213	0.00123062	2021-07-13	Jul	829725	NA	Wastewater Treatment Plant	3.66519	-0.866025	2021-05-25	5	May	829725	NA	Wastewater Treatment Plant	2.61799	-0.866025	0.00121953	8328
1214	0.000880992	2021-07-20	Jul	829725	NA	Wastewater Treatment Plant	3.66519	-0.866025	2021-05-25	5	May	829725	NA	Wastewater Treatment Plant	2.61799	-0.866025	0.00121953	8328
1215	0.000886185	2021-07-27	Jul	829725	NA	Wastewater Treatment Plant	3.66519	-0.866025	2021-05-25	5	May	829725	NA	Wastewater Treatment Plant	2.61799	-0.866025	0.00121953	8328
1216	0.00087127	2021-08-03	Aug	829725	NA	Wastewater Treatment Plant	4.18879	-0.5	2021-05-25	5	May	829725	NA	Wastewater Treatment Plant	2.61799	-0.866025	0.00121953	8328
1217	0.000901814	2021-08-10	Aug	829725	NA	Wastewater Treatment Plant	4.18879	-0.5	2021-05-25	5	May	829725	NA	Wastewater Treatment Plant	2.61799	-0.866025	0.00121953	8328
1218	0.000675572	2021-08-17	Aug	829725	NA	Wastewater Treatment Plant	4.18879	-0.5	2021-05-25	5	May	829725	NA	Wastewater Treatment Plant	2.61799	-0.866025	0.00121953	8328
1219	0.000705158	2021-08-24	Aug	829725	NA	Wastewater Treatment Plant	4.18879	-0.5	2021-05-25	5	May	829725	NA	Wastewater Treatment Plant	2.61799	-0.866025	0.00121953	8328
1220	0.00153672	2021-08-31	Aug	829725	NA	Wastewater Treatment Plant	4.18879	-0.5	2021-05-25	5	May	829725	NA	Wastewater Treatment Plant	2.61799	-0.866025	0.00121953	8328
1221	0.000630457	2021-09-07	Sep	829725	NA	Wastewater Treatment Plant	4.71239	-1.83697e-16	2021-05-25	5	May	829725	NA	Wastewater Treatment Plant	2.61799	-0.866025	0.00121953	8328
1222	0.00190677	2021-09-14	Sep	829725	NA	Wastewater Treatment Plant	4.71239	-1.83697e-16	2021-05-25	5	May	829725	NA	Wastewater Treatment Plant	2.61799	-0.866025	0.00121953	8328
1223	0.0012999	2021-09-21	Sep	829725	NA	Wastewater Treatment Plant	4.71239	-1.83697e-16	2021-05-25	5	May	829725	NA	Wastewater Treatment Plant	2.61799	-0.866025	0.00121953	8328
1224	0.00150005	2021-09-28	Sep	829725	NA	Wastewater Treatment Plant	4.71239	-1.83697e-16	2021-05-25	5	May	829725	NA	Wastewater Treatment Plant	2.61799	-0.866025	0.00121953	8328
1225	0.00135234	2021-10-12	Oct	829725	NA	Wastewater Treatment Plant	5.23599	0.5	2021-05-25	5	May	829725	NA	Wastewater Treatment Plant	2.61799	-0.866025	0.00121953	8328
1226	0.000847878	2021-10-26	Oct	829725	NA	Wastewater Treatment Plant	5.23599	0.5	2021-05-25	5	May	829725	NA	Wastewater Treatment Plant	2.61799	-0.866025	0.00121953	8328
1227	0.00137759	2021-11-02	Nov	829725	NA	Wastewater Treatment Plant	5.75959	0.866025	2021-05-25	5	May	829725	NA	Wastewater Treatment Plant	2.61799	-0.866025	0.00121953	8328
1228	0.000908609	2021-11-09	Nov	829725	NA	Wastewater Treatment Plant	5.75959	0.866025	2021-05-25	5	May	829725	NA	Wastewater Treatment Plant	2.61799	-0.866025	0.00121953	8328
1229	0.000925762	2021-11-16	Nov	829725	NA	Wastewater Treatment Plant	5.75959	0.866025	2021-05-25	5	May	829725	NA	Wastewater Treatment Plant	2.61799	-0.866025	0.00121953	8328
1230	0.000674504	2021-11-23	Nov	829725	NA	Wastewater Treatment Plant	5.75959	0.866025	2021-05-25	5	May	829725	NA	Wastewater Treatment Plant	2.61799	-0.866025	0.00121953	8328
1231	0.000914198	2021-11-30	Nov	829725	NA	Wastewater Treatment Plant	5.75959	0.866025	2021-05-25	5	May	829725	NA	Wastewater Treatment Plant	2.61799	-0.866025	0.00121953	8328
1232	0.00180596	2021-12-07	Dec	829725	NA	Wastewater Treatment Plant	6.28319	1	2021-05-25	5	May	829725	NA	Wastewater Treatment Plant	2.61799	-0.866025	0.00121953	8328
1233	0.000877845	2021-12-14	Dec	829725	NA	Wastewater Treatment Plant	6.28319	1	2021-05-25	5	May	829725	NA	Wastewater Treatment Plant	2.61799	-0.866025	0.00121953	8328
1234	0.000534433	2021-12-21	Dec	829725	NA	Wastewater Treatment Plant	6.28319	1	2021-05-25	5	May	829725	NA	Wastewater Treatment Plant	2.61799	-0.866025	0.00121953	8328
1235	0.000395087	2021-12-28	Dec	829725	NA	Wastewater Treatment Plant	6.28319	1	2021-05-25	5	May	829725	NA	Wastewater Treatment Plant	2.61799	-0.866025	0.00121953	8328
1236	0.000208089	2022-01-05	Jan	829725	NA	Wastewater Treatment Plant	0.523599	0.866025	2021-05-25	5	May	829725	NA	Wastewater Treatment Plant	2.61799	-0.866025	0.00121953	8328
1237	0.000399089	2022-01-05	Jan	829725	NA	Wastewater Treatment Plant	0.523599	0.866025	2021-05-25	5	May	829725	NA	Wastewater Treatment Plant	2.61799	-0.866025	0.00121953	8328
1238	0.000451831	2022-01-12	Jan	829725	NA	Wastewater Treatment Plant	0.523599	0.866025	2021-05-25	5	May	829725	NA	Wastewater Treatment Plant	2.61799	-0.866025	0.00121953	8328
1239	0.000460187	2022-01-12	Jan	829725	NA	Wastewater Treatment Plant	0.523599	0.866025	2021-05-25	5	May	829725	NA	Wastewater Treatment Plant	2.61799	-0.866025	0.00121953	8328
1240	0.00110516	2022-01-19	Jan	829725	NA	Wastewater Treatment Plant	0.523599	0.866025	2021-05-25	5	May	829725	NA	Wastewater Treatment Plant	2.61799	-0.866025	0.00121953	8328
1241	0.000667774	2022-01-19	Jan	829725	NA	Wastewater Treatment Plant	0.523599	0.866025	2021-05-25	5	May	829725	NA	Wastewater Treatment Plant	2.61799	-0.866025	0.00121953	8328
1242	0.00101239	2022-01-26	Jan	829725	NA	Wastewater Treatment Plant	0.523599	0.866025	2021-05-25	5	May	829725	NA	Wastewater Treatment Plant	2.61799	-0.866025	0.00121953	8328
1243	0.000438614	2022-01-26	Jan	829725	NA	Wastewater Treatment Plant	0.523599	0.866025	2021-05-25	5	May	829725	NA	Wastewater Treatment Plant	2.61799	-0.866025	0.00121953	8328
1244	0.000452696	2022-02-02	Feb	829725	NA	Wastewater Treatment Plant	1.0472	0.5	2021-05-25	5	May	829725	NA	Wastewater Treatment Plant	2.61799	-0.866025	0.00121953	8328
1245	0.000666532	2022-02-09	Feb	829725	NA	Wastewater Treatment Plant	1.0472	0.5	2021-05-25	5	May	829725	NA	Wastewater Treatment Plant	2.61799	-0.866025	0.00121953	8328
1246	0.000352673	2022-02-16	Feb	829725	NA	Wastewater Treatment Plant	1.0472	0.5	2021-05-25	5	May	829725	NA	Wastewater Treatment Plant	2.61799	-0.866025	0.00121953	8328
1247	0.000472931	2022-02-23	Feb	829725	NA	Wastewater Treatment Plant	1.0472	0.5	2021-05-25	5	May	829725	NA	Wastewater Treatment Plant	2.61799	-0.866025	0.00121953	8328
1248	0.000656457	2022-03-02	Mar	829725	NA	Wastewater Treatment Plant	1.5708	6.12323399573677e-17	2021-05-25	5	May	829725	NA	Wastewater Treatment Plant	2.61799	-0.866025	0.00121953	8328
1249	0.000573426	2022-03-09	Mar	829725	NA	Wastewater Treatment Plant	1.5708	6.12323399573677e-17	2021-05-25	5	May	829725	NA	Wastewater Treatment Plant	2.61799	-0.866025	0.00121953	8328
1250	0.00056261	2022-03-16	Mar	829725	NA	Wastewater Treatment Plant	1.5708	6.12323399573677e-17	2021-05-25	5	May	829725	NA	Wastewater Treatment Plant	2.61799	-0.866025	0.00121953	8328
1251	0.000521997	2022-03-23	Mar	829725	NA	Wastewater Treatment Plant	1.5708	6.12323399573677e-17	2021-05-25	5	May	829725	NA	Wastewater Treatment Plant	2.61799	-0.866025	0.00121953	8328
1252	0.000522909	2022-03-30	Mar	829725	NA	Wastewater Treatment Plant	1.5708	6.12323399573677e-17	2021-05-25	5	May	829725	NA	Wastewater Treatment Plant	2.61799	-0.866025	0.00121953	8328
1253	0.000716069	2022-04-06	Apr	829725	NA	Wastewater Treatment Plant	2.0944	-0.5	2021-05-25	5	May	829725	NA	Wastewater Treatment Plant	2.61799	-0.866025	0.00121953	8328
1254	0.000275788	2021-03-02	Mar	NA	NA	Wastewater Treatment Plant	1.5708	6.12323399573677e-17	2021-05-25	5	May	829725	NA	Wastewater Treatment Plant	2.61799	-0.866025	0.00121953	8328
1255	0.000583883	2021-01-05	Jan	829725	NA	Wastewater Treatment Plant	0.523599	0.866025	2021-06-01	6	Jun	829725	NA	Wastewater Treatment Plant	3.14159	-1	0.00121953	8328
1256	0.000336948	2021-01-12	Jan	829725	NA	Wastewater Treatment Plant	0.523599	0.866025	2021-06-01	6	Jun	829725	NA	Wastewater Treatment Plant	3.14159	-1	0.00121953	8328
1257	0.00130903	2021-01-19	Jan	829725	NA	Wastewater Treatment Plant	0.523599	0.866025	2021-06-01	6	Jun	829725	NA	Wastewater Treatment Plant	3.14159	-1	0.00121953	8328
1258	0.00166114	2021-01-26	Jan	829725	NA	Wastewater Treatment Plant	0.523599	0.866025	2021-06-01	6	Jun	829725	NA	Wastewater Treatment Plant	3.14159	-1	0.00121953	8328
1259	0.000835243	2021-02-09	Feb	829725	NA	Wastewater Treatment Plant	1.0472	0.5	2021-06-01	6	Jun	829725	NA	Wastewater Treatment Plant	3.14159	-1	0.00121953	8328
1260	0.00157306	2021-02-16	Feb	829725	NA	Wastewater Treatment Plant	1.0472	0.5	2021-06-01	6	Jun	829725	NA	Wastewater Treatment Plant	3.14159	-1	0.00121953	8328
1261	0.00115515	2021-02-23	Feb	829725	NA	Wastewater Treatment Plant	1.0472	0.5	2021-06-01	6	Jun	829725	NA	Wastewater Treatment Plant	3.14159	-1	0.00121953	8328
1262	0.00116132	2021-03-09	Mar	829725	NA	Wastewater Treatment Plant	1.5708	6.12323399573677e-17	2021-06-01	6	Jun	829725	NA	Wastewater Treatment Plant	3.14159	-1	0.00121953	8328
1263	0.00093019	2021-03-16	Mar	829725	NA	Wastewater Treatment Plant	1.5708	6.12323399573677e-17	2021-06-01	6	Jun	829725	NA	Wastewater Treatment Plant	3.14159	-1	0.00121953	8328
1264	0.00119592	2021-03-23	Mar	829725	NA	Wastewater Treatment Plant	1.5708	6.12323399573677e-17	2021-06-01	6	Jun	829725	NA	Wastewater Treatment Plant	3.14159	-1	0.00121953	8328
1265	0.00105899	2021-03-30	Mar	829725	NA	Wastewater Treatment Plant	1.5708	6.12323399573677e-17	2021-06-01	6	Jun	829725	NA	Wastewater Treatment Plant	3.14159	-1	0.00121953	8328
1266	0.000938309	2021-04-06	Apr	829725	NA	Wastewater Treatment Plant	2.0944	-0.5	2021-06-01	6	Jun	829725	NA	Wastewater Treatment Plant	3.14159	-1	0.00121953	8328
1267	0.00142801	2021-04-13	Apr	829725	NA	Wastewater Treatment Plant	2.0944	-0.5	2021-06-01	6	Jun	829725	NA	Wastewater Treatment Plant	3.14159	-1	0.00121953	8328
1268	0.00153736	2021-04-20	Apr	829725	NA	Wastewater Treatment Plant	2.0944	-0.5	2021-06-01	6	Jun	829725	NA	Wastewater Treatment Plant	3.14159	-1	0.00121953	8328
1269	0.0014343	2021-04-27	Apr	829725	NA	Wastewater Treatment Plant	2.0944	-0.5	2021-06-01	6	Jun	829725	NA	Wastewater Treatment Plant	3.14159	-1	0.00121953	8328
1270	0.00149725	2021-05-04	May	829725	NA	Wastewater Treatment Plant	2.61799	-0.866025	2021-06-01	6	Jun	829725	NA	Wastewater Treatment Plant	3.14159	-1	0.00121953	8328
1271	0.00174807	2021-05-11	May	829725	NA	Wastewater Treatment Plant	2.61799	-0.866025	2021-06-01	6	Jun	829725	NA	Wastewater Treatment Plant	3.14159	-1	0.00121953	8328
1272	0.00145429	2021-05-18	May	829725	NA	Wastewater Treatment Plant	2.61799	-0.866025	2021-06-01	6	Jun	829725	NA	Wastewater Treatment Plant	3.14159	-1	0.00121953	8328
1273	0.00117656	2021-05-25	May	829725	NA	Wastewater Treatment Plant	2.61799	-0.866025	2021-06-01	6	Jun	829725	NA	Wastewater Treatment Plant	3.14159	-1	0.00121953	8328
1274	0.000918988	2021-06-08	Jun	829725	NA	Wastewater Treatment Plant	3.14159	-1	2021-06-01	6	Jun	829725	NA	Wastewater Treatment Plant	3.14159	-1	0.00121953	8328
1275	0.00113222	2021-06-15	Jun	829725	NA	Wastewater Treatment Plant	3.14159	-1	2021-06-01	6	Jun	829725	NA	Wastewater Treatment Plant	3.14159	-1	0.00121953	8328
1276	0.00145246	2021-06-22	Jun	829725	NA	Wastewater Treatment Plant	3.14159	-1	2021-06-01	6	Jun	829725	NA	Wastewater Treatment Plant	3.14159	-1	0.00121953	8328
1277	0.00153956	2021-06-29	Jun	829725	NA	Wastewater Treatment Plant	3.14159	-1	2021-06-01	6	Jun	829725	NA	Wastewater Treatment Plant	3.14159	-1	0.00121953	8328
1278	0.00190227	2021-07-06	Jul	829725	NA	Wastewater Treatment Plant	3.66519	-0.866025	2021-06-01	6	Jun	829725	NA	Wastewater Treatment Plant	3.14159	-1	0.00121953	8328
1279	0.00120197	2021-07-13	Jul	829725	NA	Wastewater Treatment Plant	3.66519	-0.866025	2021-06-01	6	Jun	829725	NA	Wastewater Treatment Plant	3.14159	-1	0.00121953	8328
1280	0.00113734	2021-07-20	Jul	829725	NA	Wastewater Treatment Plant	3.66519	-0.866025	2021-06-01	6	Jun	829725	NA	Wastewater Treatment Plant	3.14159	-1	0.00121953	8328
1281	0.00131579	2021-07-27	Jul	829725	NA	Wastewater Treatment Plant	3.66519	-0.866025	2021-06-01	6	Jun	829725	NA	Wastewater Treatment Plant	3.14159	-1	0.00121953	8328
1282	0.00114226	2021-08-03	Aug	829725	NA	Wastewater Treatment Plant	4.18879	-0.5	2021-06-01	6	Jun	829725	NA	Wastewater Treatment Plant	3.14159	-1	0.00121953	8328
1283	0.0014476	2021-08-10	Aug	829725	NA	Wastewater Treatment Plant	4.18879	-0.5	2021-06-01	6	Jun	829725	NA	Wastewater Treatment Plant	3.14159	-1	0.00121953	8328
1284	0.00126245	2021-08-17	Aug	829725	NA	Wastewater Treatment Plant	4.18879	-0.5	2021-06-01	6	Jun	829725	NA	Wastewater Treatment Plant	3.14159	-1	0.00121953	8328
1285	0.00176825	2021-08-24	Aug	829725	NA	Wastewater Treatment Plant	4.18879	-0.5	2021-06-01	6	Jun	829725	NA	Wastewater Treatment Plant	3.14159	-1	0.00121953	8328
1286	0.00151645	2021-08-31	Aug	829725	NA	Wastewater Treatment Plant	4.18879	-0.5	2021-06-01	6	Jun	829725	NA	Wastewater Treatment Plant	3.14159	-1	0.00121953	8328
1287	0.00135446	2021-09-07	Sep	829725	NA	Wastewater Treatment Plant	4.71239	-1.83697e-16	2021-06-01	6	Jun	829725	NA	Wastewater Treatment Plant	3.14159	-1	0.00121953	8328
1288	0.00166825	2021-09-14	Sep	829725	NA	Wastewater Treatment Plant	4.71239	-1.83697e-16	2021-06-01	6	Jun	829725	NA	Wastewater Treatment Plant	3.14159	-1	0.00121953	8328
1289	0.00136537	2021-09-21	Sep	829725	NA	Wastewater Treatment Plant	4.71239	-1.83697e-16	2021-06-01	6	Jun	829725	NA	Wastewater Treatment Plant	3.14159	-1	0.00121953	8328
1290	0.00153186	2021-09-28	Sep	829725	NA	Wastewater Treatment Plant	4.71239	-1.83697e-16	2021-06-01	6	Jun	829725	NA	Wastewater Treatment Plant	3.14159	-1	0.00121953	8328
1291	0.00162107	2021-10-12	Oct	829725	NA	Wastewater Treatment Plant	5.23599	0.5	2021-06-01	6	Jun	829725	NA	Wastewater Treatment Plant	3.14159	-1	0.00121953	8328
1292	0.0017369	2021-10-26	Oct	829725	NA	Wastewater Treatment Plant	5.23599	0.5	2021-06-01	6	Jun	829725	NA	Wastewater Treatment Plant	3.14159	-1	0.00121953	8328
1293	0.00178488	2021-11-02	Nov	829725	NA	Wastewater Treatment Plant	5.75959	0.866025	2021-06-01	6	Jun	829725	NA	Wastewater Treatment Plant	3.14159	-1	0.00121953	8328
1294	0.00196912	2021-11-09	Nov	829725	NA	Wastewater Treatment Plant	5.75959	0.866025	2021-06-01	6	Jun	829725	NA	Wastewater Treatment Plant	3.14159	-1	0.00121953	8328
1295	0.00198363	2021-11-16	Nov	829725	NA	Wastewater Treatment Plant	5.75959	0.866025	2021-06-01	6	Jun	829725	NA	Wastewater Treatment Plant	3.14159	-1	0.00121953	8328
1296	0.00171568	2021-11-23	Nov	829725	NA	Wastewater Treatment Plant	5.75959	0.866025	2021-06-01	6	Jun	829725	NA	Wastewater Treatment Plant	3.14159	-1	0.00121953	8328
1297	0.00196085	2021-11-30	Nov	829725	NA	Wastewater Treatment Plant	5.75959	0.866025	2021-06-01	6	Jun	829725	NA	Wastewater Treatment Plant	3.14159	-1	0.00121953	8328
1298	0.00264392	2021-12-07	Dec	829725	NA	Wastewater Treatment Plant	6.28319	1	2021-06-01	6	Jun	829725	NA	Wastewater Treatment Plant	3.14159	-1	0.00121953	8328
1299	0.00126137	2021-12-14	Dec	829725	NA	Wastewater Treatment Plant	6.28319	1	2021-06-01	6	Jun	829725	NA	Wastewater Treatment Plant	3.14159	-1	0.00121953	8328
1300	0.00134939	2021-12-21	Dec	829725	NA	Wastewater Treatment Plant	6.28319	1	2021-06-01	6	Jun	829725	NA	Wastewater Treatment Plant	3.14159	-1	0.00121953	8328
1301	0.00133229	2021-12-28	Dec	829725	NA	Wastewater Treatment Plant	6.28319	1	2021-06-01	6	Jun	829725	NA	Wastewater Treatment Plant	3.14159	-1	0.00121953	8328
1302	0.0013039	2022-01-05	Jan	829725	NA	Wastewater Treatment Plant	0.523599	0.866025	2021-06-01	6	Jun	829725	NA	Wastewater Treatment Plant	3.14159	-1	0.00121953	8328
1303	0.00131916	2022-01-05	Jan	829725	NA	Wastewater Treatment Plant	0.523599	0.866025	2021-06-01	6	Jun	829725	NA	Wastewater Treatment Plant	3.14159	-1	0.00121953	8328
1304	0.00153484	2022-01-12	Jan	829725	NA	Wastewater Treatment Plant	0.523599	0.866025	2021-06-01	6	Jun	829725	NA	Wastewater Treatment Plant	3.14159	-1	0.00121953	8328
1305	0.00155668	2022-01-12	Jan	829725	NA	Wastewater Treatment Plant	0.523599	0.866025	2021-06-01	6	Jun	829725	NA	Wastewater Treatment Plant	3.14159	-1	0.00121953	8328
1306	0.000267122	2022-01-19	Jan	829725	NA	Wastewater Treatment Plant	0.523599	0.866025	2021-06-01	6	Jun	829725	NA	Wastewater Treatment Plant	3.14159	-1	0.00121953	8328
1307	0.00173524	2022-01-19	Jan	829725	NA	Wastewater Treatment Plant	0.523599	0.866025	2021-06-01	6	Jun	829725	NA	Wastewater Treatment Plant	3.14159	-1	0.00121953	8328
1308	0.00211268	2022-01-26	Jan	829725	NA	Wastewater Treatment Plant	0.523599	0.866025	2021-06-01	6	Jun	829725	NA	Wastewater Treatment Plant	3.14159	-1	0.00121953	8328
1309	0.00149692	2022-01-26	Jan	829725	NA	Wastewater Treatment Plant	0.523599	0.866025	2021-06-01	6	Jun	829725	NA	Wastewater Treatment Plant	3.14159	-1	0.00121953	8328
1310	0.00137782	2022-02-02	Feb	829725	NA	Wastewater Treatment Plant	1.0472	0.5	2021-06-01	6	Jun	829725	NA	Wastewater Treatment Plant	3.14159	-1	0.00121953	8328
1311	0.0014938	2022-02-09	Feb	829725	NA	Wastewater Treatment Plant	1.0472	0.5	2021-06-01	6	Jun	829725	NA	Wastewater Treatment Plant	3.14159	-1	0.00121953	8328
1312	0.00103598	2022-02-16	Feb	829725	NA	Wastewater Treatment Plant	1.0472	0.5	2021-06-01	6	Jun	829725	NA	Wastewater Treatment Plant	3.14159	-1	0.00121953	8328
1313	0.00136592	2022-02-23	Feb	829725	NA	Wastewater Treatment Plant	1.0472	0.5	2021-06-01	6	Jun	829725	NA	Wastewater Treatment Plant	3.14159	-1	0.00121953	8328
1314	0.00100693	2022-03-02	Mar	829725	NA	Wastewater Treatment Plant	1.5708	6.12323399573677e-17	2021-06-01	6	Jun	829725	NA	Wastewater Treatment Plant	3.14159	-1	0.00121953	8328
1315	0.00137168	2022-03-09	Mar	829725	NA	Wastewater Treatment Plant	1.5708	6.12323399573677e-17	2021-06-01	6	Jun	829725	NA	Wastewater Treatment Plant	3.14159	-1	0.00121953	8328
1316	0.00150958	2022-03-16	Mar	829725	NA	Wastewater Treatment Plant	1.5708	6.12323399573677e-17	2021-06-01	6	Jun	829725	NA	Wastewater Treatment Plant	3.14159	-1	0.00121953	8328
1317	0.00158233	2022-03-23	Mar	829725	NA	Wastewater Treatment Plant	1.5708	6.12323399573677e-17	2021-06-01	6	Jun	829725	NA	Wastewater Treatment Plant	3.14159	-1	0.00121953	8328
1318	0.00156779	2022-03-30	Mar	829725	NA	Wastewater Treatment Plant	1.5708	6.12323399573677e-17	2021-06-01	6	Jun	829725	NA	Wastewater Treatment Plant	3.14159	-1	0.00121953	8328
1319	0.00181621	2022-04-06	Apr	829725	NA	Wastewater Treatment Plant	2.0944	-0.5	2021-06-01	6	Jun	829725	NA	Wastewater Treatment Plant	3.14159	-1	0.00121953	8328
1320	0.000950948	2021-03-02	Mar	NA	NA	Wastewater Treatment Plant	1.5708	6.12323399573677e-17	2021-06-01	6	Jun	829725	NA	Wastewater Treatment Plant	3.14159	-1	0.00121953	8328
1321	0.000359373	2021-01-05	Jan	829725	NA	Wastewater Treatment Plant	0.523599	0.866025	2021-06-08	6	Jun	829725	NA	Wastewater Treatment Plant	3.14159	-1	0.00121953	8328
1322	0.000643985	2021-01-12	Jan	829725	NA	Wastewater Treatment Plant	0.523599	0.866025	2021-06-08	6	Jun	829725	NA	Wastewater Treatment Plant	3.14159	-1	0.00121953	8328
1323	0.000448734	2021-01-19	Jan	829725	NA	Wastewater Treatment Plant	0.523599	0.866025	2021-06-08	6	Jun	829725	NA	Wastewater Treatment Plant	3.14159	-1	0.00121953	8328
1324	0.00081235	2021-01-26	Jan	829725	NA	Wastewater Treatment Plant	0.523599	0.866025	2021-06-08	6	Jun	829725	NA	Wastewater Treatment Plant	3.14159	-1	0.00121953	8328
1325	0.000246512	2021-02-09	Feb	829725	NA	Wastewater Treatment Plant	1.0472	0.5	2021-06-08	6	Jun	829725	NA	Wastewater Treatment Plant	3.14159	-1	0.00121953	8328
1326	0.000716733	2021-02-16	Feb	829725	NA	Wastewater Treatment Plant	1.0472	0.5	2021-06-08	6	Jun	829725	NA	Wastewater Treatment Plant	3.14159	-1	0.00121953	8328
1327	0.000300532	2021-02-23	Feb	829725	NA	Wastewater Treatment Plant	1.0472	0.5	2021-06-08	6	Jun	829725	NA	Wastewater Treatment Plant	3.14159	-1	0.00121953	8328
1328	0.00031444	2021-03-09	Mar	829725	NA	Wastewater Treatment Plant	1.5708	6.12323399573677e-17	2021-06-08	6	Jun	829725	NA	Wastewater Treatment Plant	3.14159	-1	0.00121953	8328
1329	0.000117052	2021-03-16	Mar	829725	NA	Wastewater Treatment Plant	1.5708	6.12323399573677e-17	2021-06-08	6	Jun	829725	NA	Wastewater Treatment Plant	3.14159	-1	0.00121953	8328
1330	0.000332984	2021-03-23	Mar	829725	NA	Wastewater Treatment Plant	1.5708	6.12323399573677e-17	2021-06-08	6	Jun	829725	NA	Wastewater Treatment Plant	3.14159	-1	0.00121953	8328
1331	0.000205653	2021-03-30	Mar	829725	NA	Wastewater Treatment Plant	1.5708	6.12323399573677e-17	2021-06-08	6	Jun	829725	NA	Wastewater Treatment Plant	3.14159	-1	0.00121953	8328
1332	8.43290615017845e-05	2021-04-06	Apr	829725	NA	Wastewater Treatment Plant	2.0944	-0.5	2021-06-08	6	Jun	829725	NA	Wastewater Treatment Plant	3.14159	-1	0.00121953	8328
1333	0.000589734	2021-04-13	Apr	829725	NA	Wastewater Treatment Plant	2.0944	-0.5	2021-06-08	6	Jun	829725	NA	Wastewater Treatment Plant	3.14159	-1	0.00121953	8328
1334	0.000678097	2021-04-20	Apr	829725	NA	Wastewater Treatment Plant	2.0944	-0.5	2021-06-08	6	Jun	829725	NA	Wastewater Treatment Plant	3.14159	-1	0.00121953	8328
1335	0.000569425	2021-04-27	Apr	829725	NA	Wastewater Treatment Plant	2.0944	-0.5	2021-06-08	6	Jun	829725	NA	Wastewater Treatment Plant	3.14159	-1	0.00121953	8328
1336	0.000642678	2021-05-04	May	829725	NA	Wastewater Treatment Plant	2.61799	-0.866025	2021-06-08	6	Jun	829725	NA	Wastewater Treatment Plant	3.14159	-1	0.00121953	8328
1337	0.000896423	2021-05-11	May	829725	NA	Wastewater Treatment Plant	2.61799	-0.866025	2021-06-08	6	Jun	829725	NA	Wastewater Treatment Plant	3.14159	-1	0.00121953	8328
1338	0.000603104	2021-05-18	May	829725	NA	Wastewater Treatment Plant	2.61799	-0.866025	2021-06-08	6	Jun	829725	NA	Wastewater Treatment Plant	3.14159	-1	0.00121953	8328
1339	0.000328825	2021-05-25	May	829725	NA	Wastewater Treatment Plant	2.61799	-0.866025	2021-06-08	6	Jun	829725	NA	Wastewater Treatment Plant	3.14159	-1	0.00121953	8328
1340	0.000918988	2021-06-01	Jun	829725	NA	Wastewater Treatment Plant	3.14159	-1	2021-06-08	6	Jun	829725	NA	Wastewater Treatment Plant	3.14159	-1	0.00121953	8328
1341	0.000316768	2021-06-15	Jun	829725	NA	Wastewater Treatment Plant	3.14159	-1	2021-06-08	6	Jun	829725	NA	Wastewater Treatment Plant	3.14159	-1	0.00121953	8328
1342	0.00060444	2021-06-22	Jun	829725	NA	Wastewater Treatment Plant	3.14159	-1	2021-06-08	6	Jun	829725	NA	Wastewater Treatment Plant	3.14159	-1	0.00121953	8328
1343	0.00147401	2021-06-29	Jun	829725	NA	Wastewater Treatment Plant	3.14159	-1	2021-06-08	6	Jun	829725	NA	Wastewater Treatment Plant	3.14159	-1	0.00121953	8328
1344	0.00182962	2021-07-06	Jul	829725	NA	Wastewater Treatment Plant	3.66519	-0.866025	2021-06-08	6	Jun	829725	NA	Wastewater Treatment Plant	3.14159	-1	0.00121953	8328
1345	0.00113532	2021-07-13	Jul	829725	NA	Wastewater Treatment Plant	3.66519	-0.866025	2021-06-08	6	Jun	829725	NA	Wastewater Treatment Plant	3.14159	-1	0.00121953	8328
1346	0.000801359	2021-07-20	Jul	829725	NA	Wastewater Treatment Plant	3.66519	-0.866025	2021-06-08	6	Jun	829725	NA	Wastewater Treatment Plant	3.14159	-1	0.00121953	8328
1347	0.000825272	2021-07-27	Jul	829725	NA	Wastewater Treatment Plant	3.66519	-0.866025	2021-06-08	6	Jun	829725	NA	Wastewater Treatment Plant	3.14159	-1	0.00121953	8328
1348	0.000795983	2021-08-03	Aug	829725	NA	Wastewater Treatment Plant	4.18879	-0.5	2021-06-08	6	Jun	829725	NA	Wastewater Treatment Plant	3.14159	-1	0.00121953	8328
1349	0.000811148	2021-08-10	Aug	829725	NA	Wastewater Treatment Plant	4.18879	-0.5	2021-06-08	6	Jun	829725	NA	Wastewater Treatment Plant	3.14159	-1	0.00121953	8328
1350	0.000588682	2021-08-17	Aug	829725	NA	Wastewater Treatment Plant	4.18879	-0.5	2021-06-08	6	Jun	829725	NA	Wastewater Treatment Plant	3.14159	-1	0.00121953	8328
1351	0.000879114	2021-08-24	Aug	829725	NA	Wastewater Treatment Plant	4.18879	-0.5	2021-06-08	6	Jun	829725	NA	Wastewater Treatment Plant	3.14159	-1	0.00121953	8328
1352	0.00144018	2021-08-31	Aug	829725	NA	Wastewater Treatment Plant	4.18879	-0.5	2021-06-08	6	Jun	829725	NA	Wastewater Treatment Plant	3.14159	-1	0.00121953	8328
1353	0.000549347	2021-09-07	Sep	829725	NA	Wastewater Treatment Plant	4.71239	-1.83697e-16	2021-06-08	6	Jun	829725	NA	Wastewater Treatment Plant	3.14159	-1	0.00121953	8328
1354	0.00161599	2021-09-14	Sep	829725	NA	Wastewater Treatment Plant	4.71239	-1.83697e-16	2021-06-08	6	Jun	829725	NA	Wastewater Treatment Plant	3.14159	-1	0.00121953	8328
1355	0.00121591	2021-09-21	Sep	829725	NA	Wastewater Treatment Plant	4.71239	-1.83697e-16	2021-06-08	6	Jun	829725	NA	Wastewater Treatment Plant	3.14159	-1	0.00121953	8328
1356	0.00140913	2021-09-28	Sep	829725	NA	Wastewater Treatment Plant	4.71239	-1.83697e-16	2021-06-08	6	Jun	829725	NA	Wastewater Treatment Plant	3.14159	-1	0.00121953	8328
1357	0.00126311	2021-10-12	Oct	829725	NA	Wastewater Treatment Plant	5.23599	0.5	2021-06-08	6	Jun	829725	NA	Wastewater Treatment Plant	3.14159	-1	0.00121953	8328
1358	0.000864766	2021-10-26	Oct	829725	NA	Wastewater Treatment Plant	5.23599	0.5	2021-06-08	6	Jun	829725	NA	Wastewater Treatment Plant	3.14159	-1	0.00121953	8328
1359	0.00129955	2021-11-02	Nov	829725	NA	Wastewater Treatment Plant	5.75959	0.866025	2021-06-08	6	Jun	829725	NA	Wastewater Treatment Plant	3.14159	-1	0.00121953	8328
1360	0.00113308	2021-11-09	Nov	829725	NA	Wastewater Treatment Plant	5.75959	0.866025	2021-06-08	6	Jun	829725	NA	Wastewater Treatment Plant	3.14159	-1	0.00121953	8328
1361	0.00114817	2021-11-16	Nov	829725	NA	Wastewater Treatment Plant	5.75959	0.866025	2021-06-08	6	Jun	829725	NA	Wastewater Treatment Plant	3.14159	-1	0.00121953	8328
1362	0.000891646	2021-11-23	Nov	829725	NA	Wastewater Treatment Plant	5.75959	0.866025	2021-06-08	6	Jun	829725	NA	Wastewater Treatment Plant	3.14159	-1	0.00121953	8328
1363	0.00112366	2021-11-30	Nov	829725	NA	Wastewater Treatment Plant	5.75959	0.866025	2021-06-08	6	Jun	829725	NA	Wastewater Treatment Plant	3.14159	-1	0.00121953	8328
1364	0.0018137	2021-12-07	Dec	829725	NA	Wastewater Treatment Plant	6.28319	1	2021-06-08	6	Jun	829725	NA	Wastewater Treatment Plant	3.14159	-1	0.00121953	8328
1365	0.00079525	2021-12-14	Dec	829725	NA	Wastewater Treatment Plant	6.28319	1	2021-06-08	6	Jun	829725	NA	Wastewater Treatment Plant	3.14159	-1	0.00121953	8328
1366	0.000484391	2021-12-21	Dec	829725	NA	Wastewater Treatment Plant	6.28319	1	2021-06-08	6	Jun	829725	NA	Wastewater Treatment Plant	3.14159	-1	0.00121953	8328
1367	0.000478131	2021-12-28	Dec	829725	NA	Wastewater Treatment Plant	6.28319	1	2021-06-08	6	Jun	829725	NA	Wastewater Treatment Plant	3.14159	-1	0.00121953	8328
1368	0.000485249	2022-01-05	Jan	829725	NA	Wastewater Treatment Plant	0.523599	0.866025	2021-06-08	6	Jun	829725	NA	Wastewater Treatment Plant	3.14159	-1	0.00121953	8328
1369	0.000459337	2022-01-05	Jan	829725	NA	Wastewater Treatment Plant	0.523599	0.866025	2021-06-08	6	Jun	829725	NA	Wastewater Treatment Plant	3.14159	-1	0.00121953	8328
1370	0.000718843	2022-01-12	Jan	829725	NA	Wastewater Treatment Plant	0.523599	0.866025	2021-06-08	6	Jun	829725	NA	Wastewater Treatment Plant	3.14159	-1	0.00121953	8328
1371	0.000701945	2022-01-12	Jan	829725	NA	Wastewater Treatment Plant	0.523599	0.866025	2021-06-08	6	Jun	829725	NA	Wastewater Treatment Plant	3.14159	-1	0.00121953	8328
1372	0.000905043	2022-01-19	Jan	829725	NA	Wastewater Treatment Plant	0.523599	0.866025	2021-06-08	6	Jun	829725	NA	Wastewater Treatment Plant	3.14159	-1	0.00121953	8328
1373	0.000888546	2022-01-19	Jan	829725	NA	Wastewater Treatment Plant	0.523599	0.866025	2021-06-08	6	Jun	829725	NA	Wastewater Treatment Plant	3.14159	-1	0.00121953	8328
1374	0.00129678	2022-01-26	Jan	829725	NA	Wastewater Treatment Plant	0.523599	0.866025	2021-06-08	6	Jun	829725	NA	Wastewater Treatment Plant	3.14159	-1	0.00121953	8328
1375	0.000656644	2022-01-26	Jan	829725	NA	Wastewater Treatment Plant	0.523599	0.866025	2021-06-08	6	Jun	829725	NA	Wastewater Treatment Plant	3.14159	-1	0.00121953	8328
1376	0.000535055	2022-02-02	Feb	829725	NA	Wastewater Treatment Plant	1.0472	0.5	2021-06-08	6	Jun	829725	NA	Wastewater Treatment Plant	3.14159	-1	0.00121953	8328
1377	0.000633027	2022-02-09	Feb	829725	NA	Wastewater Treatment Plant	1.0472	0.5	2021-06-08	6	Jun	829725	NA	Wastewater Treatment Plant	3.14159	-1	0.00121953	8328
1378	0.000203679	2022-02-16	Feb	829725	NA	Wastewater Treatment Plant	1.0472	0.5	2021-06-08	6	Jun	829725	NA	Wastewater Treatment Plant	3.14159	-1	0.00121953	8328
1379	0.000524475	2022-02-23	Feb	829725	NA	Wastewater Treatment Plant	1.0472	0.5	2021-06-08	6	Jun	829725	NA	Wastewater Treatment Plant	3.14159	-1	0.00121953	8328
1380	0.000473305	2022-03-02	Mar	829725	NA	Wastewater Treatment Plant	1.5708	6.12323399573677e-17	2021-06-08	6	Jun	829725	NA	Wastewater Treatment Plant	3.14159	-1	0.00121953	8328
1381	0.000506056	2022-03-09	Mar	829725	NA	Wastewater Treatment Plant	1.5708	6.12323399573677e-17	2021-06-08	6	Jun	829725	NA	Wastewater Treatment Plant	3.14159	-1	0.00121953	8328
1382	0.00064506	2022-03-16	Mar	829725	NA	Wastewater Treatment Plant	1.5708	6.12323399573677e-17	2021-06-08	6	Jun	829725	NA	Wastewater Treatment Plant	3.14159	-1	0.00121953	8328
1383	0.000739524	2022-03-23	Mar	829725	NA	Wastewater Treatment Plant	1.5708	6.12323399573677e-17	2021-06-08	6	Jun	829725	NA	Wastewater Treatment Plant	3.14159	-1	0.00121953	8328
1384	0.000744401	2022-03-30	Mar	829725	NA	Wastewater Treatment Plant	1.5708	6.12323399573677e-17	2021-06-08	6	Jun	829725	NA	Wastewater Treatment Plant	3.14159	-1	0.00121953	8328
1385	0.000993948	2022-04-06	Apr	829725	NA	Wastewater Treatment Plant	2.0944	-0.5	2021-06-08	6	Jun	829725	NA	Wastewater Treatment Plant	3.14159	-1	0.00121953	8328
1386	0.000108972	2021-03-02	Mar	NA	NA	Wastewater Treatment Plant	1.5708	6.12323399573677e-17	2021-06-08	6	Jun	829725	NA	Wastewater Treatment Plant	3.14159	-1	0.00121953	8328
1387	0.00062185	2021-01-05	Jan	829725	NA	Wastewater Treatment Plant	0.523599	0.866025	2021-06-15	6	Jun	829725	NA	Wastewater Treatment Plant	3.14159	-1	0.00121953	8328
1388	0.000898361	2021-01-12	Jan	829725	NA	Wastewater Treatment Plant	0.523599	0.866025	2021-06-15	6	Jun	829725	NA	Wastewater Treatment Plant	3.14159	-1	0.00121953	8328
1389	0.000375447	2021-01-19	Jan	829725	NA	Wastewater Treatment Plant	0.523599	0.866025	2021-06-15	6	Jun	829725	NA	Wastewater Treatment Plant	3.14159	-1	0.00121953	8328
1390	0.000710459	2021-01-26	Jan	829725	NA	Wastewater Treatment Plant	0.523599	0.866025	2021-06-15	6	Jun	829725	NA	Wastewater Treatment Plant	3.14159	-1	0.00121953	8328
1391	0.000458282	2021-02-09	Feb	829725	NA	Wastewater Treatment Plant	1.0472	0.5	2021-06-15	6	Jun	829725	NA	Wastewater Treatment Plant	3.14159	-1	0.00121953	8328
1392	0.000614941	2021-02-16	Feb	829725	NA	Wastewater Treatment Plant	1.0472	0.5	2021-06-15	6	Jun	829725	NA	Wastewater Treatment Plant	3.14159	-1	0.00121953	8328
1393	0.000191796	2021-02-23	Feb	829725	NA	Wastewater Treatment Plant	1.0472	0.5	2021-06-15	6	Jun	829725	NA	Wastewater Treatment Plant	3.14159	-1	0.00121953	8328
1394	0.000225257	2021-03-09	Mar	829725	NA	Wastewater Treatment Plant	1.5708	6.12323399573677e-17	2021-06-15	6	Jun	829725	NA	Wastewater Treatment Plant	3.14159	-1	0.00121953	8328
1395	0.000339913	2021-03-16	Mar	829725	NA	Wastewater Treatment Plant	1.5708	6.12323399573677e-17	2021-06-15	6	Jun	829725	NA	Wastewater Treatment Plant	3.14159	-1	0.00121953	8328
1396	0.000240814	2021-03-23	Mar	829725	NA	Wastewater Treatment Plant	1.5708	6.12323399573677e-17	2021-06-15	6	Jun	829725	NA	Wastewater Treatment Plant	3.14159	-1	0.00121953	8328
1397	0.000165061	2021-03-30	Mar	829725	NA	Wastewater Treatment Plant	1.5708	6.12323399573677e-17	2021-06-15	6	Jun	829725	NA	Wastewater Treatment Plant	3.14159	-1	0.00121953	8328
1398	0.000284345	2021-04-06	Apr	829725	NA	Wastewater Treatment Plant	2.0944	-0.5	2021-06-15	6	Jun	829725	NA	Wastewater Treatment Plant	3.14159	-1	0.00121953	8328
1399	0.000467187	2021-04-13	Apr	829725	NA	Wastewater Treatment Plant	2.0944	-0.5	2021-06-15	6	Jun	829725	NA	Wastewater Treatment Plant	3.14159	-1	0.00121953	8328
1400	0.000581493	2021-04-20	Apr	829725	NA	Wastewater Treatment Plant	2.0944	-0.5	2021-06-15	6	Jun	829725	NA	Wastewater Treatment Plant	3.14159	-1	0.00121953	8328
1401	0.000479184	2021-04-27	Apr	829725	NA	Wastewater Treatment Plant	2.0944	-0.5	2021-06-15	6	Jun	829725	NA	Wastewater Treatment Plant	3.14159	-1	0.00121953	8328
1402	0.000544242	2021-05-04	May	829725	NA	Wastewater Treatment Plant	2.61799	-0.866025	2021-06-15	6	Jun	829725	NA	Wastewater Treatment Plant	3.14159	-1	0.00121953	8328
1403	0.000793732	2021-05-11	May	829725	NA	Wastewater Treatment Plant	2.61799	-0.866025	2021-06-15	6	Jun	829725	NA	Wastewater Treatment Plant	3.14159	-1	0.00121953	8328
1404	0.000506068	2021-05-18	May	829725	NA	Wastewater Treatment Plant	2.61799	-0.866025	2021-06-15	6	Jun	829725	NA	Wastewater Treatment Plant	3.14159	-1	0.00121953	8328
1405	0.000223929	2021-05-25	May	829725	NA	Wastewater Treatment Plant	2.61799	-0.866025	2021-06-15	6	Jun	829725	NA	Wastewater Treatment Plant	3.14159	-1	0.00121953	8328
1406	0.00113222	2021-06-01	Jun	829725	NA	Wastewater Treatment Plant	3.14159	-1	2021-06-15	6	Jun	829725	NA	Wastewater Treatment Plant	3.14159	-1	0.00121953	8328
1407	0.000316768	2021-06-08	Jun	829725	NA	Wastewater Treatment Plant	3.14159	-1	2021-06-15	6	Jun	829725	NA	Wastewater Treatment Plant	3.14159	-1	0.00121953	8328
1408	0.000504223	2021-06-22	Jun	829725	NA	Wastewater Treatment Plant	3.14159	-1	2021-06-15	6	Jun	829725	NA	Wastewater Treatment Plant	3.14159	-1	0.00121953	8328
1409	0.00170649	2021-06-29	Jun	829725	NA	Wastewater Treatment Plant	3.14159	-1	2021-06-15	6	Jun	829725	NA	Wastewater Treatment Plant	3.14159	-1	0.00121953	8328
1410	0.00197616	2021-07-06	Jul	829725	NA	Wastewater Treatment Plant	3.66519	-0.866025	2021-06-15	6	Jun	829725	NA	Wastewater Treatment Plant	3.14159	-1	0.00121953	8328
1411	0.00127582	2021-07-13	Jul	829725	NA	Wastewater Treatment Plant	3.66519	-0.866025	2021-06-15	6	Jun	829725	NA	Wastewater Treatment Plant	3.14159	-1	0.00121953	8328
1412	0.00093257	2021-07-20	Jul	829725	NA	Wastewater Treatment Plant	3.66519	-0.866025	2021-06-15	6	Jun	829725	NA	Wastewater Treatment Plant	3.14159	-1	0.00121953	8328
1413	0.000951914	2021-07-27	Jul	829725	NA	Wastewater Treatment Plant	3.66519	-0.866025	2021-06-15	6	Jun	829725	NA	Wastewater Treatment Plant	3.14159	-1	0.00121953	8328
1414	0.000944791	2021-08-03	Aug	829725	NA	Wastewater Treatment Plant	4.18879	-0.5	2021-06-15	6	Jun	829725	NA	Wastewater Treatment Plant	3.14159	-1	0.00121953	8328
1415	0.000957333	2021-08-10	Aug	829725	NA	Wastewater Treatment Plant	4.18879	-0.5	2021-06-15	6	Jun	829725	NA	Wastewater Treatment Plant	3.14159	-1	0.00121953	8328
1416	0.000724883	2021-08-17	Aug	829725	NA	Wastewater Treatment Plant	4.18879	-0.5	2021-06-15	6	Jun	829725	NA	Wastewater Treatment Plant	3.14159	-1	0.00121953	8328
1417	0.00086992	2021-08-24	Aug	829725	NA	Wastewater Treatment Plant	4.18879	-0.5	2021-06-15	6	Jun	829725	NA	Wastewater Treatment Plant	3.14159	-1	0.00121953	8328
1418	0.00158531	2021-08-31	Aug	829725	NA	Wastewater Treatment Plant	4.18879	-0.5	2021-06-15	6	Jun	829725	NA	Wastewater Treatment Plant	3.14159	-1	0.00121953	8328
1419	0.00067628	2021-09-07	Sep	829725	NA	Wastewater Treatment Plant	4.71239	-1.83697e-16	2021-06-15	6	Jun	829725	NA	Wastewater Treatment Plant	3.14159	-1	0.00121953	8328
1420	0.00190288	2021-09-14	Sep	829725	NA	Wastewater Treatment Plant	4.71239	-1.83697e-16	2021-06-15	6	Jun	829725	NA	Wastewater Treatment Plant	3.14159	-1	0.00121953	8328
1421	0.00136358	2021-09-21	Sep	829725	NA	Wastewater Treatment Plant	4.71239	-1.83697e-16	2021-06-15	6	Jun	829725	NA	Wastewater Treatment Plant	3.14159	-1	0.00121953	8328
1422	0.00155282	2021-09-28	Sep	829725	NA	Wastewater Treatment Plant	4.71239	-1.83697e-16	2021-06-15	6	Jun	829725	NA	Wastewater Treatment Plant	3.14159	-1	0.00121953	8328
1423	0.00139134	2021-10-12	Oct	829725	NA	Wastewater Treatment Plant	5.23599	0.5	2021-06-15	6	Jun	829725	NA	Wastewater Treatment Plant	3.14159	-1	0.00121953	8328
1424	0.000899305	2021-10-26	Oct	829725	NA	Wastewater Treatment Plant	5.23599	0.5	2021-06-15	6	Jun	829725	NA	Wastewater Treatment Plant	3.14159	-1	0.00121953	8328
1425	0.00144489	2021-11-02	Nov	829725	NA	Wastewater Treatment Plant	5.75959	0.866025	2021-06-15	6	Jun	829725	NA	Wastewater Treatment Plant	3.14159	-1	0.00121953	8328
1426	0.00107461	2021-11-09	Nov	829725	NA	Wastewater Treatment Plant	5.75959	0.866025	2021-06-15	6	Jun	829725	NA	Wastewater Treatment Plant	3.14159	-1	0.00121953	8328
1427	0.00108907	2021-11-16	Nov	829725	NA	Wastewater Treatment Plant	5.75959	0.866025	2021-06-15	6	Jun	829725	NA	Wastewater Treatment Plant	3.14159	-1	0.00121953	8328
1428	0.000823704	2021-11-23	Nov	829725	NA	Wastewater Treatment Plant	5.75959	0.866025	2021-06-15	6	Jun	829725	NA	Wastewater Treatment Plant	3.14159	-1	0.00121953	8328
1429	0.00106568	2021-11-30	Nov	829725	NA	Wastewater Treatment Plant	5.75959	0.866025	2021-06-15	6	Jun	829725	NA	Wastewater Treatment Plant	3.14159	-1	0.00121953	8328
1430	0.00182114	2021-12-07	Dec	829725	NA	Wastewater Treatment Plant	6.28319	1	2021-06-15	6	Jun	829725	NA	Wastewater Treatment Plant	3.14159	-1	0.00121953	8328
1431	0.000930905	2021-12-14	Dec	829725	NA	Wastewater Treatment Plant	6.28319	1	2021-06-15	6	Jun	829725	NA	Wastewater Treatment Plant	3.14159	-1	0.00121953	8328
1432	0.000588931	2021-12-21	Dec	829725	NA	Wastewater Treatment Plant	6.28319	1	2021-06-15	6	Jun	829725	NA	Wastewater Treatment Plant	3.14159	-1	0.00121953	8328
1433	0.00044041	2021-12-28	Dec	829725	NA	Wastewater Treatment Plant	6.28319	1	2021-06-15	6	Jun	829725	NA	Wastewater Treatment Plant	3.14159	-1	0.00121953	8328
1434	0.000356823	2022-01-05	Jan	829725	NA	Wastewater Treatment Plant	0.523599	0.866025	2021-06-15	6	Jun	829725	NA	Wastewater Treatment Plant	3.14159	-1	0.00121953	8328
1435	0.000453194	2022-01-05	Jan	829725	NA	Wastewater Treatment Plant	0.523599	0.866025	2021-06-15	6	Jun	829725	NA	Wastewater Treatment Plant	3.14159	-1	0.00121953	8328
1436	0.000597515	2022-01-12	Jan	829725	NA	Wastewater Treatment Plant	0.523599	0.866025	2021-06-15	6	Jun	829725	NA	Wastewater Treatment Plant	3.14159	-1	0.00121953	8328
1437	0.000640651	2022-01-12	Jan	829725	NA	Wastewater Treatment Plant	0.523599	0.866025	2021-06-15	6	Jun	829725	NA	Wastewater Treatment Plant	3.14159	-1	0.00121953	8328
1438	0.00104786	2022-01-19	Jan	829725	NA	Wastewater Treatment Plant	0.523599	0.866025	2021-06-15	6	Jun	829725	NA	Wastewater Treatment Plant	3.14159	-1	0.00121953	8328
1439	0.000839564	2022-01-19	Jan	829725	NA	Wastewater Treatment Plant	0.523599	0.866025	2021-06-15	6	Jun	829725	NA	Wastewater Treatment Plant	3.14159	-1	0.00121953	8328
1440	0.00114687	2022-01-26	Jan	829725	NA	Wastewater Treatment Plant	0.523599	0.866025	2021-06-15	6	Jun	829725	NA	Wastewater Treatment Plant	3.14159	-1	0.00121953	8328
1441	0.000599914	2022-01-26	Jan	829725	NA	Wastewater Treatment Plant	0.523599	0.866025	2021-06-15	6	Jun	829725	NA	Wastewater Treatment Plant	3.14159	-1	0.00121953	8328
1442	0.0004837	2022-02-02	Feb	829725	NA	Wastewater Treatment Plant	1.0472	0.5	2021-06-15	6	Jun	829725	NA	Wastewater Treatment Plant	3.14159	-1	0.00121953	8328
1443	0.000699362	2022-02-09	Feb	829725	NA	Wastewater Treatment Plant	1.0472	0.5	2021-06-15	6	Jun	829725	NA	Wastewater Treatment Plant	3.14159	-1	0.00121953	8328
1444	0.000325624	2022-02-16	Feb	829725	NA	Wastewater Treatment Plant	1.0472	0.5	2021-06-15	6	Jun	829725	NA	Wastewater Treatment Plant	3.14159	-1	0.00121953	8328
1445	0.000510104	2022-02-23	Feb	829725	NA	Wastewater Treatment Plant	1.0472	0.5	2021-06-15	6	Jun	829725	NA	Wastewater Treatment Plant	3.14159	-1	0.00121953	8328
1446	0.000633618	2022-03-02	Mar	829725	NA	Wastewater Treatment Plant	1.5708	6.12323399573677e-17	2021-06-15	6	Jun	829725	NA	Wastewater Treatment Plant	3.14159	-1	0.00121953	8328
1447	0.000621551	2022-03-09	Mar	829725	NA	Wastewater Treatment Plant	1.5708	6.12323399573677e-17	2021-06-15	6	Jun	829725	NA	Wastewater Treatment Plant	3.14159	-1	0.00121953	8328
1448	0.000616396	2022-03-16	Mar	829725	NA	Wastewater Treatment Plant	1.5708	6.12323399573677e-17	2021-06-15	6	Jun	829725	NA	Wastewater Treatment Plant	3.14159	-1	0.00121953	8328
1449	0.000686669	2022-03-23	Mar	829725	NA	Wastewater Treatment Plant	1.5708	6.12323399573677e-17	2021-06-15	6	Jun	829725	NA	Wastewater Treatment Plant	3.14159	-1	0.00121953	8328
1450	0.000672273	2022-03-30	Mar	829725	NA	Wastewater Treatment Plant	1.5708	6.12323399573677e-17	2021-06-15	6	Jun	829725	NA	Wastewater Treatment Plant	3.14159	-1	0.00121953	8328
1451	0.000857025	2022-04-06	Apr	829725	NA	Wastewater Treatment Plant	2.0944	-0.5	2021-06-15	6	Jun	829725	NA	Wastewater Treatment Plant	3.14159	-1	0.00121953	8328
1452	0.000251026	2021-03-02	Mar	NA	NA	Wastewater Treatment Plant	1.5708	6.12323399573677e-17	2021-06-15	6	Jun	829725	NA	Wastewater Treatment Plant	3.14159	-1	0.00121953	8328
1453	0.000927592	2021-01-05	Jan	829725	NA	Wastewater Treatment Plant	0.523599	0.866025	2021-06-22	6	Jun	829725	NA	Wastewater Treatment Plant	3.14159	-1	0.00121953	8328
1454	0.00119984	2021-01-12	Jan	829725	NA	Wastewater Treatment Plant	0.523599	0.866025	2021-06-22	6	Jun	829725	NA	Wastewater Treatment Plant	3.14159	-1	0.00121953	8328
1455	0.00044293	2021-01-19	Jan	829725	NA	Wastewater Treatment Plant	0.523599	0.866025	2021-06-22	6	Jun	829725	NA	Wastewater Treatment Plant	3.14159	-1	0.00121953	8328
1456	0.000259634	2021-01-26	Jan	829725	NA	Wastewater Treatment Plant	0.523599	0.866025	2021-06-22	6	Jun	829725	NA	Wastewater Treatment Plant	3.14159	-1	0.00121953	8328
1457	0.000769951	2021-02-09	Feb	829725	NA	Wastewater Treatment Plant	1.0472	0.5	2021-06-22	6	Jun	829725	NA	Wastewater Treatment Plant	3.14159	-1	0.00121953	8328
1458	0.000173743	2021-02-16	Feb	829725	NA	Wastewater Treatment Plant	1.0472	0.5	2021-06-22	6	Jun	829725	NA	Wastewater Treatment Plant	3.14159	-1	0.00121953	8328
1459	0.000425608	2021-02-23	Feb	829725	NA	Wastewater Treatment Plant	1.0472	0.5	2021-06-22	6	Jun	829725	NA	Wastewater Treatment Plant	3.14159	-1	0.00121953	8328
1460	0.000380069	2021-03-09	Mar	829725	NA	Wastewater Treatment Plant	1.5708	6.12323399573677e-17	2021-06-22	6	Jun	829725	NA	Wastewater Treatment Plant	3.14159	-1	0.00121953	8328
1461	0.00065041	2021-03-16	Mar	829725	NA	Wastewater Treatment Plant	1.5708	6.12323399573677e-17	2021-06-22	6	Jun	829725	NA	Wastewater Treatment Plant	3.14159	-1	0.00121953	8328
1462	0.000340544	2021-03-23	Mar	829725	NA	Wastewater Treatment Plant	1.5708	6.12323399573677e-17	2021-06-22	6	Jun	829725	NA	Wastewater Treatment Plant	3.14159	-1	0.00121953	8328
1463	0.000447191	2021-03-30	Mar	829725	NA	Wastewater Treatment Plant	1.5708	6.12323399573677e-17	2021-06-22	6	Jun	829725	NA	Wastewater Treatment Plant	3.14159	-1	0.00121953	8328
1464	0.000581588	2021-04-06	Apr	829725	NA	Wastewater Treatment Plant	2.0944	-0.5	2021-06-22	6	Jun	829725	NA	Wastewater Treatment Plant	3.14159	-1	0.00121953	8328
1465	6.82104334333479e-05	2021-04-13	Apr	829725	NA	Wastewater Treatment Plant	2.0944	-0.5	2021-06-22	6	Jun	829725	NA	Wastewater Treatment Plant	3.14159	-1	0.00121953	8328
1466	0.000135402	2021-04-20	Apr	829725	NA	Wastewater Treatment Plant	2.0944	-0.5	2021-06-22	6	Jun	829725	NA	Wastewater Treatment Plant	3.14159	-1	0.00121953	8328
1467	6.69918586488471e-05	2021-04-27	Apr	829725	NA	Wastewater Treatment Plant	2.0944	-0.5	2021-06-22	6	Jun	829725	NA	Wastewater Treatment Plant	3.14159	-1	0.00121953	8328
1468	9.326391537885e-05	2021-05-04	May	829725	NA	Wastewater Treatment Plant	2.61799	-0.866025	2021-06-22	6	Jun	829725	NA	Wastewater Treatment Plant	3.14159	-1	0.00121953	8328
1469	0.000339058	2021-05-11	May	829725	NA	Wastewater Treatment Plant	2.61799	-0.866025	2021-06-22	6	Jun	829725	NA	Wastewater Treatment Plant	3.14159	-1	0.00121953	8328
1470	5.92274580489479e-05	2021-05-18	May	829725	NA	Wastewater Treatment Plant	2.61799	-0.866025	2021-06-22	6	Jun	829725	NA	Wastewater Treatment Plant	3.14159	-1	0.00121953	8328
1471	0.000344932	2021-05-25	May	829725	NA	Wastewater Treatment Plant	2.61799	-0.866025	2021-06-22	6	Jun	829725	NA	Wastewater Treatment Plant	3.14159	-1	0.00121953	8328
1472	0.00145246	2021-06-01	Jun	829725	NA	Wastewater Treatment Plant	3.14159	-1	2021-06-22	6	Jun	829725	NA	Wastewater Treatment Plant	3.14159	-1	0.00121953	8328
1473	0.00060444	2021-06-08	Jun	829725	NA	Wastewater Treatment Plant	3.14159	-1	2021-06-22	6	Jun	829725	NA	Wastewater Treatment Plant	3.14159	-1	0.00121953	8328
1474	0.000504223	2021-06-15	Jun	829725	NA	Wastewater Treatment Plant	3.14159	-1	2021-06-22	6	Jun	829725	NA	Wastewater Treatment Plant	3.14159	-1	0.00121953	8328
1475	0.00199497	2021-06-29	Jun	829725	NA	Wastewater Treatment Plant	3.14159	-1	2021-06-22	6	Jun	829725	NA	Wastewater Treatment Plant	3.14159	-1	0.00121953	8328
1476	0.00192663	2021-07-06	Jul	829725	NA	Wastewater Treatment Plant	3.66519	-0.866025	2021-06-22	6	Jun	829725	NA	Wastewater Treatment Plant	3.14159	-1	0.00121953	8328
1477	0.00149544	2021-07-13	Jul	829725	NA	Wastewater Treatment Plant	3.66519	-0.866025	2021-06-22	6	Jun	829725	NA	Wastewater Treatment Plant	3.14159	-1	0.00121953	8328
1478	0.00108044	2021-07-20	Jul	829725	NA	Wastewater Treatment Plant	3.66519	-0.866025	2021-06-22	6	Jun	829725	NA	Wastewater Treatment Plant	3.14159	-1	0.00121953	8328
1479	0.000987914	2021-07-27	Jul	829725	NA	Wastewater Treatment Plant	3.66519	-0.866025	2021-06-22	6	Jun	829725	NA	Wastewater Treatment Plant	3.14159	-1	0.00121953	8328
1480	0.00114973	2021-08-03	Aug	829725	NA	Wastewater Treatment Plant	4.18879	-0.5	2021-06-22	6	Jun	829725	NA	Wastewater Treatment Plant	3.14159	-1	0.00121953	8328
1481	0.000909381	2021-08-10	Aug	829725	NA	Wastewater Treatment Plant	4.18879	-0.5	2021-06-22	6	Jun	829725	NA	Wastewater Treatment Plant	3.14159	-1	0.00121953	8328
1482	0.000817968	2021-08-17	Aug	829725	NA	Wastewater Treatment Plant	4.18879	-0.5	2021-06-22	6	Jun	829725	NA	Wastewater Treatment Plant	3.14159	-1	0.00121953	8328
1483	0.000710039	2021-08-24	Aug	829725	NA	Wastewater Treatment Plant	4.18879	-0.5	2021-06-22	6	Jun	829725	NA	Wastewater Treatment Plant	3.14159	-1	0.00121953	8328
1484	0.0015368	2021-08-31	Aug	829725	NA	Wastewater Treatment Plant	4.18879	-0.5	2021-06-22	6	Jun	829725	NA	Wastewater Treatment Plant	3.14159	-1	0.00121953	8328
1485	0.000672162	2021-09-07	Sep	829725	NA	Wastewater Treatment Plant	4.71239	-1.83697e-16	2021-06-22	6	Jun	829725	NA	Wastewater Treatment Plant	3.14159	-1	0.00121953	8328
1486	0.00219492	2021-09-14	Sep	829725	NA	Wastewater Treatment Plant	4.71239	-1.83697e-16	2021-06-22	6	Jun	829725	NA	Wastewater Treatment Plant	3.14159	-1	0.00121953	8328
1487	0.00134146	2021-09-21	Sep	829725	NA	Wastewater Treatment Plant	4.71239	-1.83697e-16	2021-06-22	6	Jun	829725	NA	Wastewater Treatment Plant	3.14159	-1	0.00121953	8328
1488	0.00150185	2021-09-28	Sep	829725	NA	Wastewater Treatment Plant	4.71239	-1.83697e-16	2021-06-22	6	Jun	829725	NA	Wastewater Treatment Plant	3.14159	-1	0.00121953	8328
1489	0.00135779	2021-10-12	Oct	829725	NA	Wastewater Treatment Plant	5.23599	0.5	2021-06-22	6	Jun	829725	NA	Wastewater Treatment Plant	3.14159	-1	0.00121953	8328
1490	0.000853859	2021-10-26	Oct	829725	NA	Wastewater Treatment Plant	5.23599	0.5	2021-06-22	6	Jun	829725	NA	Wastewater Treatment Plant	3.14159	-1	0.00121953	8328
1491	0.00139485	2021-11-02	Nov	829725	NA	Wastewater Treatment Plant	5.75959	0.866025	2021-06-22	6	Jun	829725	NA	Wastewater Treatment Plant	3.14159	-1	0.00121953	8328
1492	0.000625326	2021-11-09	Nov	829725	NA	Wastewater Treatment Plant	5.75959	0.866025	2021-06-22	6	Jun	829725	NA	Wastewater Treatment Plant	3.14159	-1	0.00121953	8328
1493	0.000640269	2021-11-16	Nov	829725	NA	Wastewater Treatment Plant	5.75959	0.866025	2021-06-22	6	Jun	829725	NA	Wastewater Treatment Plant	3.14159	-1	0.00121953	8328
1494	0.000585293	2021-11-23	Nov	829725	NA	Wastewater Treatment Plant	5.75959	0.866025	2021-06-22	6	Jun	829725	NA	Wastewater Treatment Plant	3.14159	-1	0.00121953	8328
1495	0.000622081	2021-11-30	Nov	829725	NA	Wastewater Treatment Plant	5.75959	0.866025	2021-06-22	6	Jun	829725	NA	Wastewater Treatment Plant	3.14159	-1	0.00121953	8328
1496	0.00181212	2021-12-07	Dec	829725	NA	Wastewater Treatment Plant	6.28319	1	2021-06-22	6	Jun	829725	NA	Wastewater Treatment Plant	3.14159	-1	0.00121953	8328
1497	0.00102241	2021-12-14	Dec	829725	NA	Wastewater Treatment Plant	6.28319	1	2021-06-22	6	Jun	829725	NA	Wastewater Treatment Plant	3.14159	-1	0.00121953	8328
1498	0.000598352	2021-12-21	Dec	829725	NA	Wastewater Treatment Plant	6.28319	1	2021-06-22	6	Jun	829725	NA	Wastewater Treatment Plant	3.14159	-1	0.00121953	8328
1499	0.000482505	2021-12-28	Dec	829725	NA	Wastewater Treatment Plant	6.28319	1	2021-06-22	6	Jun	829725	NA	Wastewater Treatment Plant	3.14159	-1	0.00121953	8328
1500	0.000253846	2022-01-05	Jan	829725	NA	Wastewater Treatment Plant	0.523599	0.866025	2021-06-22	6	Jun	829725	NA	Wastewater Treatment Plant	3.14159	-1	0.00121953	8328
1501	0.000501921	2022-01-05	Jan	829725	NA	Wastewater Treatment Plant	0.523599	0.866025	2021-06-22	6	Jun	829725	NA	Wastewater Treatment Plant	3.14159	-1	0.00121953	8328
1502	0.00015426	2022-01-12	Jan	829725	NA	Wastewater Treatment Plant	0.523599	0.866025	2021-06-22	6	Jun	829725	NA	Wastewater Treatment Plant	3.14159	-1	0.00121953	8328
1503	0.00027289	2022-01-12	Jan	829725	NA	Wastewater Treatment Plant	0.523599	0.866025	2021-06-22	6	Jun	829725	NA	Wastewater Treatment Plant	3.14159	-1	0.00121953	8328
1504	0.0013881	2022-01-19	Jan	829725	NA	Wastewater Treatment Plant	0.523599	0.866025	2021-06-22	6	Jun	829725	NA	Wastewater Treatment Plant	3.14159	-1	0.00121953	8328
1505	0.000388478	2022-01-19	Jan	829725	NA	Wastewater Treatment Plant	0.523599	0.866025	2021-06-22	6	Jun	829725	NA	Wastewater Treatment Plant	3.14159	-1	0.00121953	8328
1506	0.000722018	2022-01-26	Jan	829725	NA	Wastewater Treatment Plant	0.523599	0.866025	2021-06-22	6	Jun	829725	NA	Wastewater Treatment Plant	3.14159	-1	0.00121953	8328
1507	0.000266087	2022-01-26	Jan	829725	NA	Wastewater Treatment Plant	0.523599	0.866025	2021-06-22	6	Jun	829725	NA	Wastewater Treatment Plant	3.14159	-1	0.00121953	8328
1508	0.000466989	2022-02-02	Feb	829725	NA	Wastewater Treatment Plant	1.0472	0.5	2021-06-22	6	Jun	829725	NA	Wastewater Treatment Plant	3.14159	-1	0.00121953	8328
1509	0.000669913	2022-02-09	Feb	829725	NA	Wastewater Treatment Plant	1.0472	0.5	2021-06-22	6	Jun	829725	NA	Wastewater Treatment Plant	3.14159	-1	0.00121953	8328
1510	0.000637865	2022-02-16	Feb	829725	NA	Wastewater Treatment Plant	1.0472	0.5	2021-06-22	6	Jun	829725	NA	Wastewater Treatment Plant	3.14159	-1	0.00121953	8328
1511	0.000519508	2022-02-23	Feb	829725	NA	Wastewater Treatment Plant	1.0472	0.5	2021-06-22	6	Jun	829725	NA	Wastewater Treatment Plant	3.14159	-1	0.00121953	8328
1512	0.000950744	2022-03-02	Mar	829725	NA	Wastewater Treatment Plant	1.5708	6.12323399573677e-17	2021-06-22	6	Jun	829725	NA	Wastewater Treatment Plant	3.14159	-1	0.00121953	8328
1513	0.000609992	2022-03-09	Mar	829725	NA	Wastewater Treatment Plant	1.5708	6.12323399573677e-17	2021-06-22	6	Jun	829725	NA	Wastewater Treatment Plant	3.14159	-1	0.00121953	8328
1514	0.000574307	2022-03-16	Mar	829725	NA	Wastewater Treatment Plant	1.5708	6.12323399573677e-17	2021-06-22	6	Jun	829725	NA	Wastewater Treatment Plant	3.14159	-1	0.00121953	8328
1515	0.00042366	2022-03-23	Mar	829725	NA	Wastewater Treatment Plant	1.5708	6.12323399573677e-17	2021-06-22	6	Jun	829725	NA	Wastewater Treatment Plant	3.14159	-1	0.00121953	8328
1516	0.00030493	2022-03-30	Mar	829725	NA	Wastewater Treatment Plant	1.5708	6.12323399573677e-17	2021-06-22	6	Jun	829725	NA	Wastewater Treatment Plant	3.14159	-1	0.00121953	8328
1517	0.00062006	2022-04-06	Apr	829725	NA	Wastewater Treatment Plant	2.0944	-0.5	2021-06-22	6	Jun	829725	NA	Wastewater Treatment Plant	3.14159	-1	0.00121953	8328
1518	0.000559858	2021-03-02	Mar	NA	NA	Wastewater Treatment Plant	1.5708	6.12323399573677e-17	2021-06-22	6	Jun	829725	NA	Wastewater Treatment Plant	3.14159	-1	0.00121953	8328
1519	0.0014919	2021-01-05	Jan	829725	NA	Wastewater Treatment Plant	0.523599	0.866025	2021-06-29	6	Jun	829725	NA	Wastewater Treatment Plant	3.14159	-1	0.00121953	8328
1520	0.001468	2021-01-12	Jan	829725	NA	Wastewater Treatment Plant	0.523599	0.866025	2021-06-29	6	Jun	829725	NA	Wastewater Treatment Plant	3.14159	-1	0.00121953	8328
1521	0.00184577	2021-01-19	Jan	829725	NA	Wastewater Treatment Plant	0.523599	0.866025	2021-06-29	6	Jun	829725	NA	Wastewater Treatment Plant	3.14159	-1	0.00121953	8328
1522	0.002202	2021-01-26	Jan	829725	NA	Wastewater Treatment Plant	0.523599	0.866025	2021-06-29	6	Jun	829725	NA	Wastewater Treatment Plant	3.14159	-1	0.00121953	8328
1523	0.00154846	2021-02-09	Feb	829725	NA	Wastewater Treatment Plant	1.0472	0.5	2021-06-29	6	Jun	829725	NA	Wastewater Treatment Plant	3.14159	-1	0.00121953	8328
1524	0.00210959	2021-02-16	Feb	829725	NA	Wastewater Treatment Plant	1.0472	0.5	2021-06-29	6	Jun	829725	NA	Wastewater Treatment Plant	3.14159	-1	0.00121953	8328
1525	0.00168708	2021-02-23	Feb	829725	NA	Wastewater Treatment Plant	1.0472	0.5	2021-06-29	6	Jun	829725	NA	Wastewater Treatment Plant	3.14159	-1	0.00121953	8328
1526	0.00167506	2021-03-09	Mar	829725	NA	Wastewater Treatment Plant	1.5708	6.12323399573677e-17	2021-06-29	6	Jun	829725	NA	Wastewater Treatment Plant	3.14159	-1	0.00121953	8328
1527	0.00150596	2021-03-16	Mar	829725	NA	Wastewater Treatment Plant	1.5708	6.12323399573677e-17	2021-06-29	6	Jun	829725	NA	Wastewater Treatment Plant	3.14159	-1	0.00121953	8328
1528	0.00173019	2021-03-23	Mar	829725	NA	Wastewater Treatment Plant	1.5708	6.12323399573677e-17	2021-06-29	6	Jun	829725	NA	Wastewater Treatment Plant	3.14159	-1	0.00121953	8328
1529	0.00160153	2021-03-30	Mar	829725	NA	Wastewater Treatment Plant	1.5708	6.12323399573677e-17	2021-06-29	6	Jun	829725	NA	Wastewater Treatment Plant	3.14159	-1	0.00121953	8328
1530	0.00147653	2021-04-06	Apr	829725	NA	Wastewater Treatment Plant	2.0944	-0.5	2021-06-29	6	Jun	829725	NA	Wastewater Treatment Plant	3.14159	-1	0.00121953	8328
1531	0.0019797	2021-04-13	Apr	829725	NA	Wastewater Treatment Plant	2.0944	-0.5	2021-06-29	6	Jun	829725	NA	Wastewater Treatment Plant	3.14159	-1	0.00121953	8328
1532	0.00206228	2021-04-20	Apr	829725	NA	Wastewater Treatment Plant	2.0944	-0.5	2021-06-29	6	Jun	829725	NA	Wastewater Treatment Plant	3.14159	-1	0.00121953	8328
1533	0.00197363	2021-04-27	Apr	829725	NA	Wastewater Treatment Plant	2.0944	-0.5	2021-06-29	6	Jun	829725	NA	Wastewater Treatment Plant	3.14159	-1	0.00121953	8328
1534	0.0020369	2021-05-04	May	829725	NA	Wastewater Treatment Plant	2.61799	-0.866025	2021-06-29	6	Jun	829725	NA	Wastewater Treatment Plant	3.14159	-1	0.00121953	8328
1535	0.00227067	2021-05-11	May	829725	NA	Wastewater Treatment Plant	2.61799	-0.866025	2021-06-29	6	Jun	829725	NA	Wastewater Treatment Plant	3.14159	-1	0.00121953	8328
1536	0.00197473	2021-05-18	May	829725	NA	Wastewater Treatment Plant	2.61799	-0.866025	2021-06-29	6	Jun	829725	NA	Wastewater Treatment Plant	3.14159	-1	0.00121953	8328
1537	0.00171745	2021-05-25	May	829725	NA	Wastewater Treatment Plant	2.61799	-0.866025	2021-06-29	6	Jun	829725	NA	Wastewater Treatment Plant	3.14159	-1	0.00121953	8328
1538	0.00153956	2021-06-01	Jun	829725	NA	Wastewater Treatment Plant	3.14159	-1	2021-06-29	6	Jun	829725	NA	Wastewater Treatment Plant	3.14159	-1	0.00121953	8328
1539	0.00147401	2021-06-08	Jun	829725	NA	Wastewater Treatment Plant	3.14159	-1	2021-06-29	6	Jun	829725	NA	Wastewater Treatment Plant	3.14159	-1	0.00121953	8328
1540	0.00170649	2021-06-15	Jun	829725	NA	Wastewater Treatment Plant	3.14159	-1	2021-06-29	6	Jun	829725	NA	Wastewater Treatment Plant	3.14159	-1	0.00121953	8328
1541	0.00199497	2021-06-22	Jun	829725	NA	Wastewater Treatment Plant	3.14159	-1	2021-06-29	6	Jun	829725	NA	Wastewater Treatment Plant	3.14159	-1	0.00121953	8328
1542	0.000585724	2021-07-06	Jul	829725	NA	Wastewater Treatment Plant	3.66519	-0.866025	2021-06-29	6	Jun	829725	NA	Wastewater Treatment Plant	3.14159	-1	0.00121953	8328
1543	0.000545074	2021-07-13	Jul	829725	NA	Wastewater Treatment Plant	3.66519	-0.866025	2021-06-29	6	Jun	829725	NA	Wastewater Treatment Plant	3.14159	-1	0.00121953	8328
1544	0.00103499	2021-07-20	Jul	829725	NA	Wastewater Treatment Plant	3.66519	-0.866025	2021-06-29	6	Jun	829725	NA	Wastewater Treatment Plant	3.14159	-1	0.00121953	8328
1545	0.00113074	2021-07-27	Jul	829725	NA	Wastewater Treatment Plant	3.66519	-0.866025	2021-06-29	6	Jun	829725	NA	Wastewater Treatment Plant	3.14159	-1	0.00121953	8328
1546	0.0010881	2021-08-03	Aug	829725	NA	Wastewater Treatment Plant	4.18879	-0.5	2021-06-29	6	Jun	829725	NA	Wastewater Treatment Plant	3.14159	-1	0.00121953	8328
1547	0.00141744	2021-08-10	Aug	829725	NA	Wastewater Treatment Plant	4.18879	-0.5	2021-06-29	6	Jun	829725	NA	Wastewater Treatment Plant	3.14159	-1	0.00121953	8328
1548	0.00148538	2021-08-17	Aug	829725	NA	Wastewater Treatment Plant	4.18879	-0.5	2021-06-29	6	Jun	829725	NA	Wastewater Treatment Plant	3.14159	-1	0.00121953	8328
1549	0.00198027	2021-08-24	Aug	829725	NA	Wastewater Treatment Plant	4.18879	-0.5	2021-06-29	6	Jun	829725	NA	Wastewater Treatment Plant	3.14159	-1	0.00121953	8328
1550	0.00124928	2021-08-31	Aug	829725	NA	Wastewater Treatment Plant	4.18879	-0.5	2021-06-29	6	Jun	829725	NA	Wastewater Treatment Plant	3.14159	-1	0.00121953	8328
1551	0.00154999	2021-09-07	Sep	829725	NA	Wastewater Treatment Plant	4.71239	-1.83697e-16	2021-06-29	6	Jun	829725	NA	Wastewater Treatment Plant	3.14159	-1	0.00121953	8328
1552	0.000965455	2021-09-14	Sep	829725	NA	Wastewater Treatment Plant	4.71239	-1.83697e-16	2021-06-29	6	Jun	829725	NA	Wastewater Treatment Plant	3.14159	-1	0.00121953	8328
1553	0.00138614	2021-09-21	Sep	829725	NA	Wastewater Treatment Plant	4.71239	-1.83697e-16	2021-06-29	6	Jun	829725	NA	Wastewater Treatment Plant	3.14159	-1	0.00121953	8328
1554	0.00140743	2021-09-28	Sep	829725	NA	Wastewater Treatment Plant	4.71239	-1.83697e-16	2021-06-29	6	Jun	829725	NA	Wastewater Treatment Plant	3.14159	-1	0.00121953	8328
1555	0.0016567	2021-10-12	Oct	829725	NA	Wastewater Treatment Plant	5.23599	0.5	2021-06-29	6	Jun	829725	NA	Wastewater Treatment Plant	3.14159	-1	0.00121953	8328
1556	0.00187253	2021-10-26	Oct	829725	NA	Wastewater Treatment Plant	5.23599	0.5	2021-06-29	6	Jun	829725	NA	Wastewater Treatment Plant	3.14159	-1	0.00121953	8328
1557	0.00185047	2021-11-02	Nov	829725	NA	Wastewater Treatment Plant	5.75959	0.866025	2021-06-29	6	Jun	829725	NA	Wastewater Treatment Plant	3.14159	-1	0.00121953	8328
1558	0.00228507	2021-11-09	Nov	829725	NA	Wastewater Treatment Plant	5.75959	0.866025	2021-06-29	6	Jun	829725	NA	Wastewater Treatment Plant	3.14159	-1	0.00121953	8328
1559	0.00225007	2021-11-16	Nov	829725	NA	Wastewater Treatment Plant	5.75959	0.866025	2021-06-29	6	Jun	829725	NA	Wastewater Treatment Plant	3.14159	-1	0.00121953	8328
1560	0.00213018	2021-11-23	Nov	829725	NA	Wastewater Treatment Plant	5.75959	0.866025	2021-06-29	6	Jun	829725	NA	Wastewater Treatment Plant	3.14159	-1	0.00121953	8328
1561	0.00234053	2021-11-30	Nov	829725	NA	Wastewater Treatment Plant	5.75959	0.866025	2021-06-29	6	Jun	829725	NA	Wastewater Treatment Plant	3.14159	-1	0.00121953	8328
1562	0.00315607	2021-12-07	Dec	829725	NA	Wastewater Treatment Plant	6.28319	1	2021-06-29	6	Jun	829725	NA	Wastewater Treatment Plant	3.14159	-1	0.00121953	8328
1563	0.0011443	2021-12-14	Dec	829725	NA	Wastewater Treatment Plant	6.28319	1	2021-06-29	6	Jun	829725	NA	Wastewater Treatment Plant	3.14159	-1	0.00121953	8328
1564	0.00160141	2021-12-21	Dec	829725	NA	Wastewater Treatment Plant	6.28319	1	2021-06-29	6	Jun	829725	NA	Wastewater Treatment Plant	3.14159	-1	0.00121953	8328
1565	0.00166885	2021-12-28	Dec	829725	NA	Wastewater Treatment Plant	6.28319	1	2021-06-29	6	Jun	829725	NA	Wastewater Treatment Plant	3.14159	-1	0.00121953	8328
1566	0.00178915	2022-01-05	Jan	829725	NA	Wastewater Treatment Plant	0.523599	0.866025	2021-06-29	6	Jun	829725	NA	Wastewater Treatment Plant	3.14159	-1	0.00121953	8328
1567	0.00161563	2022-01-05	Jan	829725	NA	Wastewater Treatment Plant	0.523599	0.866025	2021-06-29	6	Jun	829725	NA	Wastewater Treatment Plant	3.14159	-1	0.00121953	8328
1568	0.00204196	2022-01-12	Jan	829725	NA	Wastewater Treatment Plant	0.523599	0.866025	2021-06-29	6	Jun	829725	NA	Wastewater Treatment Plant	3.14159	-1	0.00121953	8328
1569	0.00197698	2022-01-12	Jan	829725	NA	Wastewater Treatment Plant	0.523599	0.866025	2021-06-29	6	Jun	829725	NA	Wastewater Treatment Plant	3.14159	-1	0.00121953	8328
1570	0.00160703	2022-01-19	Jan	829725	NA	Wastewater Treatment Plant	0.523599	0.866025	2021-06-29	6	Jun	829725	NA	Wastewater Treatment Plant	3.14159	-1	0.00121953	8328
1571	0.00205839	2022-01-19	Jan	829725	NA	Wastewater Treatment Plant	0.523599	0.866025	2021-06-29	6	Jun	829725	NA	Wastewater Treatment Plant	3.14159	-1	0.00121953	8328
1572	0.00266521	2022-01-26	Jan	829725	NA	Wastewater Treatment Plant	0.523599	0.866025	2021-06-29	6	Jun	829725	NA	Wastewater Treatment Plant	3.14159	-1	0.00121953	8328
1573	0.00194219	2022-01-26	Jan	829725	NA	Wastewater Treatment Plant	0.523599	0.866025	2021-06-29	6	Jun	829725	NA	Wastewater Treatment Plant	3.14159	-1	0.00121953	8328
1574	0.00177763	2022-02-02	Feb	829725	NA	Wastewater Treatment Plant	1.0472	0.5	2021-06-29	6	Jun	829725	NA	Wastewater Treatment Plant	3.14159	-1	0.00121953	8328
1575	0.00181168	2022-02-09	Feb	829725	NA	Wastewater Treatment Plant	1.0472	0.5	2021-06-29	6	Jun	829725	NA	Wastewater Treatment Plant	3.14159	-1	0.00121953	8328
1576	0.00145166	2022-02-16	Feb	829725	NA	Wastewater Treatment Plant	1.0472	0.5	2021-06-29	6	Jun	829725	NA	Wastewater Treatment Plant	3.14159	-1	0.00121953	8328
1577	0.00170316	2022-02-23	Feb	829725	NA	Wastewater Treatment Plant	1.0472	0.5	2021-06-29	6	Jun	829725	NA	Wastewater Treatment Plant	3.14159	-1	0.00121953	8328
1578	0.0012634	2022-03-02	Mar	829725	NA	Wastewater Treatment Plant	1.5708	6.12323399573677e-17	2021-06-29	6	Jun	829725	NA	Wastewater Treatment Plant	3.14159	-1	0.00121953	8328
1579	0.00176011	2022-03-09	Mar	829725	NA	Wastewater Treatment Plant	1.5708	6.12323399573677e-17	2021-06-29	6	Jun	829725	NA	Wastewater Treatment Plant	3.14159	-1	0.00121953	8328
1580	0.00162277	2022-03-16	Mar	829725	NA	Wastewater Treatment Plant	1.5708	6.12323399573677e-17	2021-06-29	6	Jun	829725	NA	Wastewater Treatment Plant	3.14159	-1	0.00121953	8328
1581	0.00180132	2022-03-23	Mar	829725	NA	Wastewater Treatment Plant	1.5708	6.12323399573677e-17	2021-06-29	6	Jun	829725	NA	Wastewater Treatment Plant	3.14159	-1	0.00121953	8328
1582	0.00194405	2022-03-30	Mar	829725	NA	Wastewater Treatment Plant	1.5708	6.12323399573677e-17	2021-06-29	6	Jun	829725	NA	Wastewater Treatment Plant	3.14159	-1	0.00121953	8328
1583	0.00235614	2022-04-06	Apr	829725	NA	Wastewater Treatment Plant	2.0944	-0.5	2021-06-29	6	Jun	829725	NA	Wastewater Treatment Plant	3.14159	-1	0.00121953	8328
1584	0.00151815	2021-03-02	Mar	NA	NA	Wastewater Treatment Plant	1.5708	6.12323399573677e-17	2021-06-29	6	Jun	829725	NA	Wastewater Treatment Plant	3.14159	-1	0.00121953	8328
1585	0.00184466	2021-01-05	Jan	829725	NA	Wastewater Treatment Plant	0.523599	0.866025	2021-07-06	7	Jul	829725	NA	Wastewater Treatment Plant	3.66519	-0.866025	0.00121953	8328
1586	0.00183301	2021-01-12	Jan	829725	NA	Wastewater Treatment Plant	0.523599	0.866025	2021-07-06	7	Jul	829725	NA	Wastewater Treatment Plant	3.66519	-0.866025	0.00121953	8328
1587	0.00186808	2021-01-19	Jan	829725	NA	Wastewater Treatment Plant	0.523599	0.866025	2021-07-06	7	Jul	829725	NA	Wastewater Treatment Plant	3.66519	-0.866025	0.00121953	8328
1588	0.00211044	2021-01-26	Jan	829725	NA	Wastewater Treatment Plant	0.523599	0.866025	2021-07-06	7	Jul	829725	NA	Wastewater Treatment Plant	3.66519	-0.866025	0.00121953	8328
1589	0.00188604	2021-02-09	Feb	829725	NA	Wastewater Treatment Plant	1.0472	0.5	2021-07-06	7	Jul	829725	NA	Wastewater Treatment Plant	3.66519	-0.866025	0.00121953	8328
1590	0.00201136	2021-02-16	Feb	829725	NA	Wastewater Treatment Plant	1.0472	0.5	2021-07-06	7	Jul	829725	NA	Wastewater Treatment Plant	3.66519	-0.866025	0.00121953	8328
1591	0.00190648	2021-02-23	Feb	829725	NA	Wastewater Treatment Plant	1.0472	0.5	2021-07-06	7	Jul	829725	NA	Wastewater Treatment Plant	3.66519	-0.866025	0.00121953	8328
1592	0.00187404	2021-03-09	Mar	829725	NA	Wastewater Treatment Plant	1.5708	6.12323399573677e-17	2021-07-06	7	Jul	829725	NA	Wastewater Treatment Plant	3.66519	-0.866025	0.00121953	8328
1593	0.00183347	2021-03-16	Mar	829725	NA	Wastewater Treatment Plant	1.5708	6.12323399573677e-17	2021-07-06	7	Jul	829725	NA	Wastewater Treatment Plant	3.66519	-0.866025	0.00121953	8328
1594	0.00190737	2021-03-23	Mar	829725	NA	Wastewater Treatment Plant	1.5708	6.12323399573677e-17	2021-07-06	7	Jul	829725	NA	Wastewater Treatment Plant	3.66519	-0.866025	0.00121953	8328
1595	0.00189601	2021-03-30	Mar	829725	NA	Wastewater Treatment Plant	1.5708	6.12323399573677e-17	2021-07-06	7	Jul	829725	NA	Wastewater Treatment Plant	3.66519	-0.866025	0.00121953	8328
1596	0.00183573	2021-04-06	Apr	829725	NA	Wastewater Treatment Plant	2.0944	-0.5	2021-07-06	7	Jul	829725	NA	Wastewater Treatment Plant	3.66519	-0.866025	0.00121953	8328
1597	0.00194199	2021-04-13	Apr	829725	NA	Wastewater Treatment Plant	2.0944	-0.5	2021-07-06	7	Jul	829725	NA	Wastewater Treatment Plant	3.66519	-0.866025	0.00121953	8328
1598	0.00195612	2021-04-20	Apr	829725	NA	Wastewater Treatment Plant	2.0944	-0.5	2021-07-06	7	Jul	829725	NA	Wastewater Treatment Plant	3.66519	-0.866025	0.00121953	8328
1599	0.00190934	2021-04-27	Apr	829725	NA	Wastewater Treatment Plant	2.0944	-0.5	2021-07-06	7	Jul	829725	NA	Wastewater Treatment Plant	3.66519	-0.866025	0.00121953	8328
1600	0.00194724	2021-05-04	May	829725	NA	Wastewater Treatment Plant	2.61799	-0.866025	2021-07-06	7	Jul	829725	NA	Wastewater Treatment Plant	3.66519	-0.866025	0.00121953	8328
1601	0.00219684	2021-05-11	May	829725	NA	Wastewater Treatment Plant	2.61799	-0.866025	2021-07-06	7	Jul	829725	NA	Wastewater Treatment Plant	3.66519	-0.866025	0.00121953	8328
1602	0.0019038	2021-05-18	May	829725	NA	Wastewater Treatment Plant	2.61799	-0.866025	2021-07-06	7	Jul	829725	NA	Wastewater Treatment Plant	3.66519	-0.866025	0.00121953	8328
1603	0.0019229	2021-05-25	May	829725	NA	Wastewater Treatment Plant	2.61799	-0.866025	2021-07-06	7	Jul	829725	NA	Wastewater Treatment Plant	3.66519	-0.866025	0.00121953	8328
1604	0.00190227	2021-06-01	Jun	829725	NA	Wastewater Treatment Plant	3.14159	-1	2021-07-06	7	Jul	829725	NA	Wastewater Treatment Plant	3.66519	-0.866025	0.00121953	8328
1605	0.00182962	2021-06-08	Jun	829725	NA	Wastewater Treatment Plant	3.14159	-1	2021-07-06	7	Jul	829725	NA	Wastewater Treatment Plant	3.66519	-0.866025	0.00121953	8328
1606	0.00197616	2021-06-15	Jun	829725	NA	Wastewater Treatment Plant	3.14159	-1	2021-07-06	7	Jul	829725	NA	Wastewater Treatment Plant	3.66519	-0.866025	0.00121953	8328
1607	0.00192663	2021-06-22	Jun	829725	NA	Wastewater Treatment Plant	3.14159	-1	2021-07-06	7	Jul	829725	NA	Wastewater Treatment Plant	3.66519	-0.866025	0.00121953	8328
1608	0.000585724	2021-06-29	Jun	829725	NA	Wastewater Treatment Plant	3.14159	-1	2021-07-06	7	Jul	829725	NA	Wastewater Treatment Plant	3.66519	-0.866025	0.00121953	8328
1609	0.000733157	2021-07-13	Jul	829725	NA	Wastewater Treatment Plant	3.66519	-0.866025	2021-07-06	7	Jul	829725	NA	Wastewater Treatment Plant	3.66519	-0.866025	0.00121953	8328
1610	0.00115778	2021-07-20	Jul	829725	NA	Wastewater Treatment Plant	3.66519	-0.866025	2021-07-06	7	Jul	829725	NA	Wastewater Treatment Plant	3.66519	-0.866025	0.00121953	8328
1611	0.00113968	2021-07-27	Jul	829725	NA	Wastewater Treatment Plant	3.66519	-0.866025	2021-07-06	7	Jul	829725	NA	Wastewater Treatment Plant	3.66519	-0.866025	0.00121953	8328
1612	0.00124283	2021-08-03	Aug	829725	NA	Wastewater Treatment Plant	4.18879	-0.5	2021-07-06	7	Jul	829725	NA	Wastewater Treatment Plant	3.66519	-0.866025	0.00121953	8328
1613	0.0013056	2021-08-10	Aug	829725	NA	Wastewater Treatment Plant	4.18879	-0.5	2021-07-06	7	Jul	829725	NA	Wastewater Treatment Plant	3.66519	-0.866025	0.00121953	8328
1614	0.00152402	2021-08-17	Aug	829725	NA	Wastewater Treatment Plant	4.18879	-0.5	2021-07-06	7	Jul	829725	NA	Wastewater Treatment Plant	3.66519	-0.866025	0.00121953	8328
1615	0.00186177	2021-08-24	Aug	829725	NA	Wastewater Treatment Plant	4.18879	-0.5	2021-07-06	7	Jul	829725	NA	Wastewater Treatment Plant	3.66519	-0.866025	0.00121953	8328
1616	0.00119715	2021-08-31	Aug	829725	NA	Wastewater Treatment Plant	4.18879	-0.5	2021-07-06	7	Jul	829725	NA	Wastewater Treatment Plant	3.66519	-0.866025	0.00121953	8328
1617	0.00152714	2021-09-07	Sep	829725	NA	Wastewater Treatment Plant	4.71239	-1.83697e-16	2021-07-06	7	Jul	829725	NA	Wastewater Treatment Plant	3.66519	-0.866025	0.00121953	8328
1618	0.00135666	2021-09-14	Sep	829725	NA	Wastewater Treatment Plant	4.71239	-1.83697e-16	2021-07-06	7	Jul	829725	NA	Wastewater Treatment Plant	3.66519	-0.866025	0.00121953	8328
1619	0.00131194	2021-09-21	Sep	829725	NA	Wastewater Treatment Plant	4.71239	-1.83697e-16	2021-07-06	7	Jul	829725	NA	Wastewater Treatment Plant	3.66519	-0.866025	0.00121953	8328
1620	0.00124678	2021-09-28	Sep	829725	NA	Wastewater Treatment Plant	4.71239	-1.83697e-16	2021-07-06	7	Jul	829725	NA	Wastewater Treatment Plant	3.66519	-0.866025	0.00121953	8328
1621	0.00156094	2021-10-12	Oct	829725	NA	Wastewater Treatment Plant	5.23599	0.5	2021-07-06	7	Jul	829725	NA	Wastewater Treatment Plant	3.66519	-0.866025	0.00121953	8328
1622	0.00179449	2021-10-26	Oct	829725	NA	Wastewater Treatment Plant	5.23599	0.5	2021-07-06	7	Jul	829725	NA	Wastewater Treatment Plant	3.66519	-0.866025	0.00121953	8328
1623	0.00176375	2021-11-02	Nov	829725	NA	Wastewater Treatment Plant	5.75959	0.866025	2021-07-06	7	Jul	829725	NA	Wastewater Treatment Plant	3.66519	-0.866025	0.00121953	8328
1624	0.00219168	2021-11-09	Nov	829725	NA	Wastewater Treatment Plant	5.75959	0.866025	2021-07-06	7	Jul	829725	NA	Wastewater Treatment Plant	3.66519	-0.866025	0.00121953	8328
1625	0.00216974	2021-11-16	Nov	829725	NA	Wastewater Treatment Plant	5.75959	0.866025	2021-07-06	7	Jul	829725	NA	Wastewater Treatment Plant	3.66519	-0.866025	0.00121953	8328
1626	0.00203229	2021-11-23	Nov	829725	NA	Wastewater Treatment Plant	5.75959	0.866025	2021-07-06	7	Jul	829725	NA	Wastewater Treatment Plant	3.66519	-0.866025	0.00121953	8328
1627	0.00222249	2021-11-30	Nov	829725	NA	Wastewater Treatment Plant	5.75959	0.866025	2021-07-06	7	Jul	829725	NA	Wastewater Treatment Plant	3.66519	-0.866025	0.00121953	8328
1628	0.00308033	2021-12-07	Dec	829725	NA	Wastewater Treatment Plant	6.28319	1	2021-07-06	7	Jul	829725	NA	Wastewater Treatment Plant	3.66519	-0.866025	0.00121953	8328
1629	0.00120423	2021-12-14	Dec	829725	NA	Wastewater Treatment Plant	6.28319	1	2021-07-06	7	Jul	829725	NA	Wastewater Treatment Plant	3.66519	-0.866025	0.00121953	8328
1630	0.00154086	2021-12-21	Dec	829725	NA	Wastewater Treatment Plant	6.28319	1	2021-07-06	7	Jul	829725	NA	Wastewater Treatment Plant	3.66519	-0.866025	0.00121953	8328
1631	0.0016835	2021-12-28	Dec	829725	NA	Wastewater Treatment Plant	6.28319	1	2021-07-06	7	Jul	829725	NA	Wastewater Treatment Plant	3.66519	-0.866025	0.00121953	8328
1632	0.00187868	2022-01-05	Jan	829725	NA	Wastewater Treatment Plant	0.523599	0.866025	2021-07-06	7	Jul	829725	NA	Wastewater Treatment Plant	3.66519	-0.866025	0.00121953	8328
1633	0.00164107	2022-01-05	Jan	829725	NA	Wastewater Treatment Plant	0.523599	0.866025	2021-07-06	7	Jul	829725	NA	Wastewater Treatment Plant	3.66519	-0.866025	0.00121953	8328
1634	0.0019559	2022-01-12	Jan	829725	NA	Wastewater Treatment Plant	0.523599	0.866025	2021-07-06	7	Jul	829725	NA	Wastewater Treatment Plant	3.66519	-0.866025	0.00121953	8328
1635	0.00191092	2022-01-12	Jan	829725	NA	Wastewater Treatment Plant	0.523599	0.866025	2021-07-06	7	Jul	829725	NA	Wastewater Treatment Plant	3.66519	-0.866025	0.00121953	8328
1636	0.00196983	2022-01-19	Jan	829725	NA	Wastewater Treatment Plant	0.523599	0.866025	2021-07-06	7	Jul	829725	NA	Wastewater Treatment Plant	3.66519	-0.866025	0.00121953	8328
1637	0.00199022	2022-01-19	Jan	829725	NA	Wastewater Treatment Plant	0.523599	0.866025	2021-07-06	7	Jul	829725	NA	Wastewater Treatment Plant	3.66519	-0.866025	0.00121953	8328
1638	0.00258204	2022-01-26	Jan	829725	NA	Wastewater Treatment Plant	0.523599	0.866025	2021-07-06	7	Jul	829725	NA	Wastewater Treatment Plant	3.66519	-0.866025	0.00121953	8328
1639	0.00188449	2022-01-26	Jan	829725	NA	Wastewater Treatment Plant	0.523599	0.866025	2021-07-06	7	Jul	829725	NA	Wastewater Treatment Plant	3.66519	-0.866025	0.00121953	8328
1640	0.00174714	2022-02-02	Feb	829725	NA	Wastewater Treatment Plant	1.0472	0.5	2021-07-06	7	Jul	829725	NA	Wastewater Treatment Plant	3.66519	-0.866025	0.00121953	8328
1641	0.00170876	2022-02-09	Feb	829725	NA	Wastewater Treatment Plant	1.0472	0.5	2021-07-06	7	Jul	829725	NA	Wastewater Treatment Plant	3.66519	-0.866025	0.00121953	8328
1642	0.00176765	2022-02-16	Feb	829725	NA	Wastewater Treatment Plant	1.0472	0.5	2021-07-06	7	Jul	829725	NA	Wastewater Treatment Plant	3.66519	-0.866025	0.00121953	8328
1643	0.00168026	2022-02-23	Feb	829725	NA	Wastewater Treatment Plant	1.0472	0.5	2021-07-06	7	Jul	829725	NA	Wastewater Treatment Plant	3.66519	-0.866025	0.00121953	8328
1644	0.0015705	2022-03-02	Mar	829725	NA	Wastewater Treatment Plant	1.5708	6.12323399573677e-17	2021-07-06	7	Jul	829725	NA	Wastewater Treatment Plant	3.66519	-0.866025	0.00121953	8328
1645	0.00168884	2022-03-09	Mar	829725	NA	Wastewater Treatment Plant	1.5708	6.12323399573677e-17	2021-07-06	7	Jul	829725	NA	Wastewater Treatment Plant	3.66519	-0.866025	0.00121953	8328
1646	0.00151946	2022-03-16	Mar	829725	NA	Wastewater Treatment Plant	1.5708	6.12323399573677e-17	2021-07-06	7	Jul	829725	NA	Wastewater Treatment Plant	3.66519	-0.866025	0.00121953	8328
1647	0.00174092	2022-03-23	Mar	829725	NA	Wastewater Treatment Plant	1.5708	6.12323399573677e-17	2021-07-06	7	Jul	829725	NA	Wastewater Treatment Plant	3.66519	-0.866025	0.00121953	8328
1648	0.00184705	2022-03-30	Mar	829725	NA	Wastewater Treatment Plant	1.5708	6.12323399573677e-17	2021-07-06	7	Jul	829725	NA	Wastewater Treatment Plant	3.66519	-0.866025	0.00121953	8328
1649	0.00227499	2022-04-06	Apr	829725	NA	Wastewater Treatment Plant	2.0944	-0.5	2021-07-06	7	Jul	829725	NA	Wastewater Treatment Plant	3.66519	-0.866025	0.00121953	8328
1650	0.00188138	2021-03-02	Mar	NA	NA	Wastewater Treatment Plant	1.5708	6.12323399573677e-17	2021-07-06	7	Jul	829725	NA	Wastewater Treatment Plant	3.66519	-0.866025	0.00121953	8328
1651	0.00114609	2021-01-05	Jan	829725	NA	Wastewater Treatment Plant	0.523599	0.866025	2021-07-13	7	Jul	829725	NA	Wastewater Treatment Plant	3.66519	-0.866025	0.00121953	8328
1652	0.00113398	2021-01-12	Jan	829725	NA	Wastewater Treatment Plant	0.523599	0.866025	2021-07-13	7	Jul	829725	NA	Wastewater Treatment Plant	3.66519	-0.866025	0.00121953	8328
1653	0.00131837	2021-01-19	Jan	829725	NA	Wastewater Treatment Plant	0.523599	0.866025	2021-07-13	7	Jul	829725	NA	Wastewater Treatment Plant	3.66519	-0.866025	0.00121953	8328
1654	0.00168826	2021-01-26	Jan	829725	NA	Wastewater Treatment Plant	0.523599	0.866025	2021-07-13	7	Jul	829725	NA	Wastewater Treatment Plant	3.66519	-0.866025	0.00121953	8328
1655	0.00119568	2021-02-09	Feb	829725	NA	Wastewater Treatment Plant	1.0472	0.5	2021-07-13	7	Jul	829725	NA	Wastewater Treatment Plant	3.66519	-0.866025	0.00121953	8328
1656	0.00159453	2021-02-16	Feb	829725	NA	Wastewater Treatment Plant	1.0472	0.5	2021-07-13	7	Jul	829725	NA	Wastewater Treatment Plant	3.66519	-0.866025	0.00121953	8328
1657	0.00121636	2021-02-23	Feb	829725	NA	Wastewater Treatment Plant	1.0472	0.5	2021-07-13	7	Jul	829725	NA	Wastewater Treatment Plant	3.66519	-0.866025	0.00121953	8328
1658	0.00118131	2021-03-09	Mar	829725	NA	Wastewater Treatment Plant	1.5708	6.12323399573677e-17	2021-07-13	7	Jul	829725	NA	Wastewater Treatment Plant	3.66519	-0.866025	0.00121953	8328
1659	0.00114022	2021-03-16	Mar	829725	NA	Wastewater Treatment Plant	1.5708	6.12323399573677e-17	2021-07-13	7	Jul	829725	NA	Wastewater Treatment Plant	3.66519	-0.866025	0.00121953	8328
1660	0.00120787	2021-03-23	Mar	829725	NA	Wastewater Treatment Plant	1.5708	6.12323399573677e-17	2021-07-13	7	Jul	829725	NA	Wastewater Treatment Plant	3.66519	-0.866025	0.00121953	8328
1661	0.00119464	2021-03-30	Mar	829725	NA	Wastewater Treatment Plant	1.5708	6.12323399573677e-17	2021-07-13	7	Jul	829725	NA	Wastewater Treatment Plant	3.66519	-0.866025	0.00121953	8328
1662	0.00113899	2021-04-06	Apr	829725	NA	Wastewater Treatment Plant	2.0944	-0.5	2021-07-13	7	Jul	829725	NA	Wastewater Treatment Plant	3.66519	-0.866025	0.00121953	8328
1663	0.00146888	2021-04-13	Apr	829725	NA	Wastewater Treatment Plant	2.0944	-0.5	2021-07-13	7	Jul	829725	NA	Wastewater Treatment Plant	3.66519	-0.866025	0.00121953	8328
1664	0.00153262	2021-04-20	Apr	829725	NA	Wastewater Treatment Plant	2.0944	-0.5	2021-07-13	7	Jul	829725	NA	Wastewater Treatment Plant	3.66519	-0.866025	0.00121953	8328
1665	0.00145126	2021-04-27	Apr	829725	NA	Wastewater Treatment Plant	2.0944	-0.5	2021-07-13	7	Jul	829725	NA	Wastewater Treatment Plant	3.66519	-0.866025	0.00121953	8328
1666	0.00152851	2021-05-04	May	829725	NA	Wastewater Treatment Plant	2.61799	-0.866025	2021-07-13	7	Jul	829725	NA	Wastewater Treatment Plant	3.66519	-0.866025	0.00121953	8328
1667	0.00178071	2021-05-11	May	829725	NA	Wastewater Treatment Plant	2.61799	-0.866025	2021-07-13	7	Jul	829725	NA	Wastewater Treatment Plant	3.66519	-0.866025	0.00121953	8328
1668	0.00147975	2021-05-18	May	829725	NA	Wastewater Treatment Plant	2.61799	-0.866025	2021-07-13	7	Jul	829725	NA	Wastewater Treatment Plant	3.66519	-0.866025	0.00121953	8328
1669	0.00123062	2021-05-25	May	829725	NA	Wastewater Treatment Plant	2.61799	-0.866025	2021-07-13	7	Jul	829725	NA	Wastewater Treatment Plant	3.66519	-0.866025	0.00121953	8328
1670	0.00120197	2021-06-01	Jun	829725	NA	Wastewater Treatment Plant	3.14159	-1	2021-07-13	7	Jul	829725	NA	Wastewater Treatment Plant	3.66519	-0.866025	0.00121953	8328
1671	0.00113532	2021-06-08	Jun	829725	NA	Wastewater Treatment Plant	3.14159	-1	2021-07-13	7	Jul	829725	NA	Wastewater Treatment Plant	3.66519	-0.866025	0.00121953	8328
1672	0.00127582	2021-06-15	Jun	829725	NA	Wastewater Treatment Plant	3.14159	-1	2021-07-13	7	Jul	829725	NA	Wastewater Treatment Plant	3.66519	-0.866025	0.00121953	8328
1673	0.00149544	2021-06-22	Jun	829725	NA	Wastewater Treatment Plant	3.14159	-1	2021-07-13	7	Jul	829725	NA	Wastewater Treatment Plant	3.66519	-0.866025	0.00121953	8328
1674	0.000545074	2021-06-29	Jun	829725	NA	Wastewater Treatment Plant	3.14159	-1	2021-07-13	7	Jul	829725	NA	Wastewater Treatment Plant	3.66519	-0.866025	0.00121953	8328
1675	0.000733157	2021-07-06	Jul	829725	NA	Wastewater Treatment Plant	3.66519	-0.866025	2021-07-13	7	Jul	829725	NA	Wastewater Treatment Plant	3.66519	-0.866025	0.00121953	8328
1676	0.00053258	2021-07-20	Jul	829725	NA	Wastewater Treatment Plant	3.66519	-0.866025	2021-07-13	7	Jul	829725	NA	Wastewater Treatment Plant	3.66519	-0.866025	0.00121953	8328
1677	0.000698217	2021-07-27	Jul	829725	NA	Wastewater Treatment Plant	3.66519	-0.866025	2021-07-13	7	Jul	829725	NA	Wastewater Treatment Plant	3.66519	-0.866025	0.00121953	8328
1678	0.000582033	2021-08-03	Aug	829725	NA	Wastewater Treatment Plant	4.18879	-0.5	2021-07-13	7	Jul	829725	NA	Wastewater Treatment Plant	3.66519	-0.866025	0.00121953	8328
1679	0.000917654	2021-08-10	Aug	829725	NA	Wastewater Treatment Plant	4.18879	-0.5	2021-07-13	7	Jul	829725	NA	Wastewater Treatment Plant	3.66519	-0.866025	0.00121953	8328
1680	0.000969597	2021-08-17	Aug	829725	NA	Wastewater Treatment Plant	4.18879	-0.5	2021-07-13	7	Jul	829725	NA	Wastewater Treatment Plant	3.66519	-0.866025	0.00121953	8328
1681	0.00147104	2021-08-24	Aug	829725	NA	Wastewater Treatment Plant	4.18879	-0.5	2021-07-13	7	Jul	829725	NA	Wastewater Treatment Plant	3.66519	-0.866025	0.00121953	8328
1682	0.000868578	2021-08-31	Aug	829725	NA	Wastewater Treatment Plant	4.18879	-0.5	2021-07-13	7	Jul	829725	NA	Wastewater Treatment Plant	3.66519	-0.866025	0.00121953	8328
1683	0.00106302	2021-09-07	Sep	829725	NA	Wastewater Treatment Plant	4.71239	-1.83697e-16	2021-07-13	7	Jul	829725	NA	Wastewater Treatment Plant	3.66519	-0.866025	0.00121953	8328
1684	0.00123807	2021-09-14	Sep	829725	NA	Wastewater Treatment Plant	4.71239	-1.83697e-16	2021-07-13	7	Jul	829725	NA	Wastewater Treatment Plant	3.66519	-0.866025	0.00121953	8328
1685	0.000867869	2021-09-21	Sep	829725	NA	Wastewater Treatment Plant	4.71239	-1.83697e-16	2021-07-13	7	Jul	829725	NA	Wastewater Treatment Plant	3.66519	-0.866025	0.00121953	8328
1686	0.000968022	2021-09-28	Sep	829725	NA	Wastewater Treatment Plant	4.71239	-1.83697e-16	2021-07-13	7	Jul	829725	NA	Wastewater Treatment Plant	3.66519	-0.866025	0.00121953	8328
1687	0.00125095	2021-10-12	Oct	829725	NA	Wastewater Treatment Plant	5.23599	0.5	2021-07-13	7	Jul	829725	NA	Wastewater Treatment Plant	3.66519	-0.866025	0.00121953	8328
1688	0.00149048	2021-10-26	Oct	829725	NA	Wastewater Treatment Plant	5.23599	0.5	2021-07-13	7	Jul	829725	NA	Wastewater Treatment Plant	3.66519	-0.866025	0.00121953	8328
1689	0.00146821	2021-11-02	Nov	829725	NA	Wastewater Treatment Plant	5.75959	0.866025	2021-07-13	7	Jul	829725	NA	Wastewater Treatment Plant	3.66519	-0.866025	0.00121953	8328
1690	0.00180158	2021-11-09	Nov	829725	NA	Wastewater Treatment Plant	5.75959	0.866025	2021-07-13	7	Jul	829725	NA	Wastewater Treatment Plant	3.66519	-0.866025	0.00121953	8328
1691	0.00175062	2021-11-16	Nov	829725	NA	Wastewater Treatment Plant	5.75959	0.866025	2021-07-13	7	Jul	829725	NA	Wastewater Treatment Plant	3.66519	-0.866025	0.00121953	8328
1692	0.0016328	2021-11-23	Nov	829725	NA	Wastewater Treatment Plant	5.75959	0.866025	2021-07-13	7	Jul	829725	NA	Wastewater Treatment Plant	3.66519	-0.866025	0.00121953	8328
1693	0.00181279	2021-11-30	Nov	829725	NA	Wastewater Treatment Plant	5.75959	0.866025	2021-07-13	7	Jul	829725	NA	Wastewater Treatment Plant	3.66519	-0.866025	0.00121953	8328
1694	0.00267866	2021-12-07	Dec	829725	NA	Wastewater Treatment Plant	6.28319	1	2021-07-13	7	Jul	829725	NA	Wastewater Treatment Plant	3.66519	-0.866025	0.00121953	8328
1695	0.000684048	2021-12-14	Dec	829725	NA	Wastewater Treatment Plant	6.28319	1	2021-07-13	7	Jul	829725	NA	Wastewater Treatment Plant	3.66519	-0.866025	0.00121953	8328
1696	0.001132	2021-12-21	Dec	829725	NA	Wastewater Treatment Plant	6.28319	1	2021-07-13	7	Jul	829725	NA	Wastewater Treatment Plant	3.66519	-0.866025	0.00121953	8328
1697	0.00118527	2021-12-28	Dec	829725	NA	Wastewater Treatment Plant	6.28319	1	2021-07-13	7	Jul	829725	NA	Wastewater Treatment Plant	3.66519	-0.866025	0.00121953	8328
1698	0.00128712	2022-01-05	Jan	829725	NA	Wastewater Treatment Plant	0.523599	0.866025	2021-07-13	7	Jul	829725	NA	Wastewater Treatment Plant	3.66519	-0.866025	0.00121953	8328
1699	0.00113689	2022-01-05	Jan	829725	NA	Wastewater Treatment Plant	0.523599	0.866025	2021-07-13	7	Jul	829725	NA	Wastewater Treatment Plant	3.66519	-0.866025	0.00121953	8328
1700	0.00154027	2022-01-12	Jan	829725	NA	Wastewater Treatment Plant	0.523599	0.866025	2021-07-13	7	Jul	829725	NA	Wastewater Treatment Plant	3.66519	-0.866025	0.00121953	8328
1701	0.00150128	2022-01-12	Jan	829725	NA	Wastewater Treatment Plant	0.523599	0.866025	2021-07-13	7	Jul	829725	NA	Wastewater Treatment Plant	3.66519	-0.866025	0.00121953	8328
1702	0.00127325	2022-01-19	Jan	829725	NA	Wastewater Treatment Plant	0.523599	0.866025	2021-07-13	7	Jul	829725	NA	Wastewater Treatment Plant	3.66519	-0.866025	0.00121953	8328
1703	0.00157119	2022-01-19	Jan	829725	NA	Wastewater Treatment Plant	0.523599	0.866025	2021-07-13	7	Jul	829725	NA	Wastewater Treatment Plant	3.66519	-0.866025	0.00121953	8328
1704	0.00216359	2022-01-26	Jan	829725	NA	Wastewater Treatment Plant	0.523599	0.866025	2021-07-13	7	Jul	829725	NA	Wastewater Treatment Plant	3.66519	-0.866025	0.00121953	8328
1705	0.00145351	2022-01-26	Jan	829725	NA	Wastewater Treatment Plant	0.523599	0.866025	2021-07-13	7	Jul	829725	NA	Wastewater Treatment Plant	3.66519	-0.866025	0.00121953	8328
1706	0.001291	2022-02-02	Feb	829725	NA	Wastewater Treatment Plant	1.0472	0.5	2021-07-13	7	Jul	829725	NA	Wastewater Treatment Plant	3.66519	-0.866025	0.00121953	8328
1707	0.00129632	2022-02-09	Feb	829725	NA	Wastewater Treatment Plant	1.0472	0.5	2021-07-13	7	Jul	829725	NA	Wastewater Treatment Plant	3.66519	-0.866025	0.00121953	8328
1708	0.0010429	2022-02-16	Feb	829725	NA	Wastewater Treatment Plant	1.0472	0.5	2021-07-13	7	Jul	829725	NA	Wastewater Treatment Plant	3.66519	-0.866025	0.00121953	8328
1709	0.00120796	2022-02-23	Feb	829725	NA	Wastewater Treatment Plant	1.0472	0.5	2021-07-13	7	Jul	829725	NA	Wastewater Treatment Plant	3.66519	-0.866025	0.00121953	8328
1710	0.000867168	2022-03-02	Mar	829725	NA	Wastewater Treatment Plant	1.5708	6.12323399573677e-17	2021-07-13	7	Jul	829725	NA	Wastewater Treatment Plant	3.66519	-0.866025	0.00121953	8328
1711	0.00124712	2022-03-09	Mar	829725	NA	Wastewater Treatment Plant	1.5708	6.12323399573677e-17	2021-07-13	7	Jul	829725	NA	Wastewater Treatment Plant	3.66519	-0.866025	0.00121953	8328
1712	0.00111284	2022-03-16	Mar	829725	NA	Wastewater Treatment Plant	1.5708	6.12323399573677e-17	2021-07-13	7	Jul	829725	NA	Wastewater Treatment Plant	3.66519	-0.866025	0.00121953	8328
1713	0.0012952	2022-03-23	Mar	829725	NA	Wastewater Treatment Plant	1.5708	6.12323399573677e-17	2021-07-13	7	Jul	829725	NA	Wastewater Treatment Plant	3.66519	-0.866025	0.00121953	8328
1714	0.00144261	2022-03-30	Mar	829725	NA	Wastewater Treatment Plant	1.5708	6.12323399573677e-17	2021-07-13	7	Jul	829725	NA	Wastewater Treatment Plant	3.66519	-0.866025	0.00121953	8328
1715	0.00186328	2022-04-06	Apr	829725	NA	Wastewater Treatment Plant	2.0944	-0.5	2021-07-13	7	Jul	829725	NA	Wastewater Treatment Plant	3.66519	-0.866025	0.00121953	8328
1716	0.00118094	2021-03-02	Mar	NA	NA	Wastewater Treatment Plant	1.5708	6.12323399573677e-17	2021-07-13	7	Jul	829725	NA	Wastewater Treatment Plant	3.66519	-0.866025	0.00121953	8328
1717	0.000807103	2021-01-05	Jan	829725	NA	Wastewater Treatment Plant	0.523599	0.866025	2021-07-20	7	Jul	829725	NA	Wastewater Treatment Plant	3.66519	-0.866025	0.00121953	8328
1718	0.000900995	2021-01-12	Jan	829725	NA	Wastewater Treatment Plant	0.523599	0.866025	2021-07-20	7	Jul	829725	NA	Wastewater Treatment Plant	3.66519	-0.866025	0.00121953	8328
1719	0.000922028	2021-01-19	Jan	829725	NA	Wastewater Treatment Plant	0.523599	0.866025	2021-07-20	7	Jul	829725	NA	Wastewater Treatment Plant	3.66519	-0.866025	0.00121953	8328
1720	0.00127772	2021-01-26	Jan	829725	NA	Wastewater Treatment Plant	0.523599	0.866025	2021-07-20	7	Jul	829725	NA	Wastewater Treatment Plant	3.66519	-0.866025	0.00121953	8328
1721	0.000872878	2021-02-09	Feb	829725	NA	Wastewater Treatment Plant	1.0472	0.5	2021-07-20	7	Jul	829725	NA	Wastewater Treatment Plant	3.66519	-0.866025	0.00121953	8328
1722	0.00119341	2021-02-16	Feb	829725	NA	Wastewater Treatment Plant	1.0472	0.5	2021-07-20	7	Jul	829725	NA	Wastewater Treatment Plant	3.66519	-0.866025	0.00121953	8328
1723	0.000871575	2021-02-23	Feb	829725	NA	Wastewater Treatment Plant	1.0472	0.5	2021-07-20	7	Jul	829725	NA	Wastewater Treatment Plant	3.66519	-0.866025	0.00121953	8328
1724	0.00083678	2021-03-09	Mar	829725	NA	Wastewater Treatment Plant	1.5708	6.12323399573677e-17	2021-07-20	7	Jul	829725	NA	Wastewater Treatment Plant	3.66519	-0.866025	0.00121953	8328
1725	0.000816195	2021-03-16	Mar	829725	NA	Wastewater Treatment Plant	1.5708	6.12323399573677e-17	2021-07-20	7	Jul	829725	NA	Wastewater Treatment Plant	3.66519	-0.866025	0.00121953	8328
1726	0.000881066	2021-03-23	Mar	829725	NA	Wastewater Treatment Plant	1.5708	6.12323399573677e-17	2021-07-20	7	Jul	829725	NA	Wastewater Treatment Plant	3.66519	-0.866025	0.00121953	8328
1727	0.000861383	2021-03-30	Mar	829725	NA	Wastewater Treatment Plant	1.5708	6.12323399573677e-17	2021-07-20	7	Jul	829725	NA	Wastewater Treatment Plant	3.66519	-0.866025	0.00121953	8328
1728	0.000797411	2021-04-06	Apr	829725	NA	Wastewater Treatment Plant	2.0944	-0.5	2021-07-20	7	Jul	829725	NA	Wastewater Treatment Plant	3.66519	-0.866025	0.00121953	8328
1729	0.00105461	2021-04-13	Apr	829725	NA	Wastewater Treatment Plant	2.0944	-0.5	2021-07-20	7	Jul	829725	NA	Wastewater Treatment Plant	3.66519	-0.866025	0.00121953	8328
1730	0.00113981	2021-04-20	Apr	829725	NA	Wastewater Treatment Plant	2.0944	-0.5	2021-07-20	7	Jul	829725	NA	Wastewater Treatment Plant	3.66519	-0.866025	0.00121953	8328
1731	0.00105089	2021-04-27	Apr	829725	NA	Wastewater Treatment Plant	2.0944	-0.5	2021-07-20	7	Jul	829725	NA	Wastewater Treatment Plant	3.66519	-0.866025	0.00121953	8328
1732	0.00110989	2021-05-04	May	829725	NA	Wastewater Treatment Plant	2.61799	-0.866025	2021-07-20	7	Jul	829725	NA	Wastewater Treatment Plant	3.66519	-0.866025	0.00121953	8328
1733	0.00135922	2021-05-11	May	829725	NA	Wastewater Treatment Plant	2.61799	-0.866025	2021-07-20	7	Jul	829725	NA	Wastewater Treatment Plant	3.66519	-0.866025	0.00121953	8328
1734	0.00105326	2021-05-18	May	829725	NA	Wastewater Treatment Plant	2.61799	-0.866025	2021-07-20	7	Jul	829725	NA	Wastewater Treatment Plant	3.66519	-0.866025	0.00121953	8328
1735	0.000880992	2021-05-25	May	829725	NA	Wastewater Treatment Plant	2.61799	-0.866025	2021-07-20	7	Jul	829725	NA	Wastewater Treatment Plant	3.66519	-0.866025	0.00121953	8328
1736	0.00113734	2021-06-01	Jun	829725	NA	Wastewater Treatment Plant	3.14159	-1	2021-07-20	7	Jul	829725	NA	Wastewater Treatment Plant	3.66519	-0.866025	0.00121953	8328
1737	0.000801359	2021-06-08	Jun	829725	NA	Wastewater Treatment Plant	3.14159	-1	2021-07-20	7	Jul	829725	NA	Wastewater Treatment Plant	3.66519	-0.866025	0.00121953	8328
1738	0.00093257	2021-06-15	Jun	829725	NA	Wastewater Treatment Plant	3.14159	-1	2021-07-20	7	Jul	829725	NA	Wastewater Treatment Plant	3.66519	-0.866025	0.00121953	8328
1739	0.00108044	2021-06-22	Jun	829725	NA	Wastewater Treatment Plant	3.14159	-1	2021-07-20	7	Jul	829725	NA	Wastewater Treatment Plant	3.66519	-0.866025	0.00121953	8328
1740	0.00103499	2021-06-29	Jun	829725	NA	Wastewater Treatment Plant	3.14159	-1	2021-07-20	7	Jul	829725	NA	Wastewater Treatment Plant	3.66519	-0.866025	0.00121953	8328
1741	0.00115778	2021-07-06	Jul	829725	NA	Wastewater Treatment Plant	3.66519	-0.866025	2021-07-20	7	Jul	829725	NA	Wastewater Treatment Plant	3.66519	-0.866025	0.00121953	8328
1742	0.00053258	2021-07-13	Jul	829725	NA	Wastewater Treatment Plant	3.66519	-0.866025	2021-07-20	7	Jul	829725	NA	Wastewater Treatment Plant	3.66519	-0.866025	0.00121953	8328
1743	0.000457276	2021-07-27	Jul	829725	NA	Wastewater Treatment Plant	3.66519	-0.866025	2021-07-20	7	Jul	829725	NA	Wastewater Treatment Plant	3.66519	-0.866025	0.00121953	8328
1744	0.000476445	2021-08-03	Aug	829725	NA	Wastewater Treatment Plant	4.18879	-0.5	2021-07-20	7	Jul	829725	NA	Wastewater Treatment Plant	3.66519	-0.866025	0.00121953	8328
1745	0.00066271	2021-08-10	Aug	829725	NA	Wastewater Treatment Plant	4.18879	-0.5	2021-07-20	7	Jul	829725	NA	Wastewater Treatment Plant	3.66519	-0.866025	0.00121953	8328
1746	0.000551665	2021-08-17	Aug	829725	NA	Wastewater Treatment Plant	4.18879	-0.5	2021-07-20	7	Jul	829725	NA	Wastewater Treatment Plant	3.66519	-0.866025	0.00121953	8328
1747	0.00105841	2021-08-24	Aug	829725	NA	Wastewater Treatment Plant	4.18879	-0.5	2021-07-20	7	Jul	829725	NA	Wastewater Treatment Plant	3.66519	-0.866025	0.00121953	8328
1748	0.00106562	2021-08-31	Aug	829725	NA	Wastewater Treatment Plant	4.18879	-0.5	2021-07-20	7	Jul	829725	NA	Wastewater Treatment Plant	3.66519	-0.866025	0.00121953	8328
1749	0.000665309	2021-09-07	Sep	829725	NA	Wastewater Treatment Plant	4.71239	-1.83697e-16	2021-07-20	7	Jul	829725	NA	Wastewater Treatment Plant	3.66519	-0.866025	0.00121953	8328
1750	0.00151965	2021-09-14	Sep	829725	NA	Wastewater Treatment Plant	4.71239	-1.83697e-16	2021-07-20	7	Jul	829725	NA	Wastewater Treatment Plant	3.66519	-0.866025	0.00121953	8328
1751	0.000838216	2021-09-21	Sep	829725	NA	Wastewater Treatment Plant	4.71239	-1.83697e-16	2021-07-20	7	Jul	829725	NA	Wastewater Treatment Plant	3.66519	-0.866025	0.00121953	8328
1752	0.00101821	2021-09-28	Sep	829725	NA	Wastewater Treatment Plant	4.71239	-1.83697e-16	2021-07-20	7	Jul	829725	NA	Wastewater Treatment Plant	3.66519	-0.866025	0.00121953	8328
1753	0.000916001	2021-10-12	Oct	829725	NA	Wastewater Treatment Plant	5.23599	0.5	2021-07-20	7	Jul	829725	NA	Wastewater Treatment Plant	3.66519	-0.866025	0.00121953	8328
1754	0.00108261	2021-10-26	Oct	829725	NA	Wastewater Treatment Plant	5.23599	0.5	2021-07-20	7	Jul	829725	NA	Wastewater Treatment Plant	3.66519	-0.866025	0.00121953	8328
1755	0.00106563	2021-11-02	Nov	829725	NA	Wastewater Treatment Plant	5.75959	0.866025	2021-07-20	7	Jul	829725	NA	Wastewater Treatment Plant	3.66519	-0.866025	0.00121953	8328
1756	0.00136798	2021-11-09	Nov	829725	NA	Wastewater Treatment Plant	5.75959	0.866025	2021-07-20	7	Jul	829725	NA	Wastewater Treatment Plant	3.66519	-0.866025	0.00121953	8328
1757	0.00132344	2021-11-16	Nov	829725	NA	Wastewater Treatment Plant	5.75959	0.866025	2021-07-20	7	Jul	829725	NA	Wastewater Treatment Plant	3.66519	-0.866025	0.00121953	8328
1758	0.00121538	2021-11-23	Nov	829725	NA	Wastewater Treatment Plant	5.75959	0.866025	2021-07-20	7	Jul	829725	NA	Wastewater Treatment Plant	3.66519	-0.866025	0.00121953	8328
1759	0.00141421	2021-11-30	Nov	829725	NA	Wastewater Treatment Plant	5.75959	0.866025	2021-07-20	7	Jul	829725	NA	Wastewater Treatment Plant	3.66519	-0.866025	0.00121953	8328
1760	0.00225753	2021-12-07	Dec	829725	NA	Wastewater Treatment Plant	6.28319	1	2021-07-20	7	Jul	829725	NA	Wastewater Treatment Plant	3.66519	-0.866025	0.00121953	8328
1761	0.000466477	2021-12-14	Dec	829725	NA	Wastewater Treatment Plant	6.28319	1	2021-07-20	7	Jul	829725	NA	Wastewater Treatment Plant	3.66519	-0.866025	0.00121953	8328
1762	0.000731528	2021-12-21	Dec	829725	NA	Wastewater Treatment Plant	6.28319	1	2021-07-20	7	Jul	829725	NA	Wastewater Treatment Plant	3.66519	-0.866025	0.00121953	8328
1763	0.000770334	2021-12-28	Dec	829725	NA	Wastewater Treatment Plant	6.28319	1	2021-07-20	7	Jul	829725	NA	Wastewater Treatment Plant	3.66519	-0.866025	0.00121953	8328
1764	0.00087039	2022-01-05	Jan	829725	NA	Wastewater Treatment Plant	0.523599	0.866025	2021-07-20	7	Jul	829725	NA	Wastewater Treatment Plant	3.66519	-0.866025	0.00121953	8328
1765	0.000734865	2022-01-05	Jan	829725	NA	Wastewater Treatment Plant	0.523599	0.866025	2021-07-20	7	Jul	829725	NA	Wastewater Treatment Plant	3.66519	-0.866025	0.00121953	8328
1766	0.00112391	2022-01-12	Jan	829725	NA	Wastewater Treatment Plant	0.523599	0.866025	2021-07-20	7	Jul	829725	NA	Wastewater Treatment Plant	3.66519	-0.866025	0.00121953	8328
1767	0.00108552	2022-01-12	Jan	829725	NA	Wastewater Treatment Plant	0.523599	0.866025	2021-07-20	7	Jul	829725	NA	Wastewater Treatment Plant	3.66519	-0.866025	0.00121953	8328
1768	0.00117209	2022-01-19	Jan	829725	NA	Wastewater Treatment Plant	0.523599	0.866025	2021-07-20	7	Jul	829725	NA	Wastewater Treatment Plant	3.66519	-0.866025	0.00121953	8328
1769	0.0011657	2022-01-19	Jan	829725	NA	Wastewater Treatment Plant	0.523599	0.866025	2021-07-20	7	Jul	829725	NA	Wastewater Treatment Plant	3.66519	-0.866025	0.00121953	8328
1770	0.00174675	2022-01-26	Jan	829725	NA	Wastewater Treatment Plant	0.523599	0.866025	2021-07-20	7	Jul	829725	NA	Wastewater Treatment Plant	3.66519	-0.866025	0.00121953	8328
1771	0.00105668	2022-01-26	Jan	829725	NA	Wastewater Treatment Plant	0.523599	0.866025	2021-07-20	7	Jul	829725	NA	Wastewater Treatment Plant	3.66519	-0.866025	0.00121953	8328
1772	0.000882086	2022-02-02	Feb	829725	NA	Wastewater Treatment Plant	1.0472	0.5	2021-07-20	7	Jul	829725	NA	Wastewater Treatment Plant	3.66519	-0.866025	0.00121953	8328
1773	0.000923152	2022-02-09	Feb	829725	NA	Wastewater Treatment Plant	1.0472	0.5	2021-07-20	7	Jul	829725	NA	Wastewater Treatment Plant	3.66519	-0.866025	0.00121953	8328
1774	0.000706745	2022-02-16	Feb	829725	NA	Wastewater Treatment Plant	1.0472	0.5	2021-07-20	7	Jul	829725	NA	Wastewater Treatment Plant	3.66519	-0.866025	0.00121953	8328
1775	0.000816437	2022-02-23	Feb	829725	NA	Wastewater Treatment Plant	1.0472	0.5	2021-07-20	7	Jul	829725	NA	Wastewater Treatment Plant	3.66519	-0.866025	0.00121953	8328
1776	0.000542726	2022-03-02	Mar	829725	NA	Wastewater Treatment Plant	1.5708	6.12323399573677e-17	2021-07-20	7	Jul	829725	NA	Wastewater Treatment Plant	3.66519	-0.866025	0.00121953	8328
1777	0.000872357	2022-03-09	Mar	829725	NA	Wastewater Treatment Plant	1.5708	6.12323399573677e-17	2021-07-20	7	Jul	829725	NA	Wastewater Treatment Plant	3.66519	-0.866025	0.00121953	8328
1778	0.000789598	2022-03-16	Mar	829725	NA	Wastewater Treatment Plant	1.5708	6.12323399573677e-17	2021-07-20	7	Jul	829725	NA	Wastewater Treatment Plant	3.66519	-0.866025	0.00121953	8328
1779	0.000888161	2022-03-23	Mar	829725	NA	Wastewater Treatment Plant	1.5708	6.12323399573677e-17	2021-07-20	7	Jul	829725	NA	Wastewater Treatment Plant	3.66519	-0.866025	0.00121953	8328
1780	0.00102618	2022-03-30	Mar	829725	NA	Wastewater Treatment Plant	1.5708	6.12323399573677e-17	2021-07-20	7	Jul	829725	NA	Wastewater Treatment Plant	3.66519	-0.866025	0.00121953	8328
1781	0.00144409	2022-04-06	Apr	829725	NA	Wastewater Treatment Plant	2.0944	-0.5	2021-07-20	7	Jul	829725	NA	Wastewater Treatment Plant	3.66519	-0.866025	0.00121953	8328
1782	0.000838552	2021-03-02	Mar	NA	NA	Wastewater Treatment Plant	1.5708	6.12323399573677e-17	2021-07-20	7	Jul	829725	NA	Wastewater Treatment Plant	3.66519	-0.866025	0.00121953	8328
1783	0.000833214	2021-01-05	Jan	829725	NA	Wastewater Treatment Plant	0.523599	0.866025	2021-07-27	7	Jul	829725	NA	Wastewater Treatment Plant	3.66519	-0.866025	0.00121953	8328
1784	0.00101049	2021-01-12	Jan	829725	NA	Wastewater Treatment Plant	0.523599	0.866025	2021-07-27	7	Jul	829725	NA	Wastewater Treatment Plant	3.66519	-0.866025	0.00121953	8328
1785	0.000878994	2021-01-19	Jan	829725	NA	Wastewater Treatment Plant	0.523599	0.866025	2021-07-27	7	Jul	829725	NA	Wastewater Treatment Plant	3.66519	-0.866025	0.00121953	8328
1786	0.00119418	2021-01-26	Jan	829725	NA	Wastewater Treatment Plant	0.523599	0.866025	2021-07-27	7	Jul	829725	NA	Wastewater Treatment Plant	3.66519	-0.866025	0.00121953	8328
1787	0.000899586	2021-02-09	Feb	829725	NA	Wastewater Treatment Plant	1.0472	0.5	2021-07-27	7	Jul	829725	NA	Wastewater Treatment Plant	3.66519	-0.866025	0.00121953	8328
1788	0.00110652	2021-02-16	Feb	829725	NA	Wastewater Treatment Plant	1.0472	0.5	2021-07-27	7	Jul	829725	NA	Wastewater Treatment Plant	3.66519	-0.866025	0.00121953	8328
1789	0.000899167	2021-02-23	Feb	829725	NA	Wastewater Treatment Plant	1.0472	0.5	2021-07-27	7	Jul	829725	NA	Wastewater Treatment Plant	3.66519	-0.866025	0.00121953	8328
1790	0.000849979	2021-03-09	Mar	829725	NA	Wastewater Treatment Plant	1.5708	6.12323399573677e-17	2021-07-27	7	Jul	829725	NA	Wastewater Treatment Plant	3.66519	-0.866025	0.00121953	8328
1791	0.000844859	2021-03-16	Mar	829725	NA	Wastewater Treatment Plant	1.5708	6.12323399573677e-17	2021-07-27	7	Jul	829725	NA	Wastewater Treatment Plant	3.66519	-0.866025	0.00121953	8328
1792	0.000900827	2021-03-23	Mar	829725	NA	Wastewater Treatment Plant	1.5708	6.12323399573677e-17	2021-07-27	7	Jul	829725	NA	Wastewater Treatment Plant	3.66519	-0.866025	0.00121953	8328
1793	0.000882526	2021-03-30	Mar	829725	NA	Wastewater Treatment Plant	1.5708	6.12323399573677e-17	2021-07-27	7	Jul	829725	NA	Wastewater Treatment Plant	3.66519	-0.866025	0.00121953	8328
1794	0.000813247	2021-04-06	Apr	829725	NA	Wastewater Treatment Plant	2.0944	-0.5	2021-07-27	7	Jul	829725	NA	Wastewater Treatment Plant	3.66519	-0.866025	0.00121953	8328
1795	0.000968369	2021-04-13	Apr	829725	NA	Wastewater Treatment Plant	2.0944	-0.5	2021-07-27	7	Jul	829725	NA	Wastewater Treatment Plant	3.66519	-0.866025	0.00121953	8328
1796	0.00104968	2021-04-20	Apr	829725	NA	Wastewater Treatment Plant	2.0944	-0.5	2021-07-27	7	Jul	829725	NA	Wastewater Treatment Plant	3.66519	-0.866025	0.00121953	8328
1797	0.000966182	2021-04-27	Apr	829725	NA	Wastewater Treatment Plant	2.0944	-0.5	2021-07-27	7	Jul	829725	NA	Wastewater Treatment Plant	3.66519	-0.866025	0.00121953	8328
1798	0.00102528	2021-05-04	May	829725	NA	Wastewater Treatment Plant	2.61799	-0.866025	2021-07-27	7	Jul	829725	NA	Wastewater Treatment Plant	3.66519	-0.866025	0.00121953	8328
1799	0.00126923	2021-05-11	May	829725	NA	Wastewater Treatment Plant	2.61799	-0.866025	2021-07-27	7	Jul	829725	NA	Wastewater Treatment Plant	3.66519	-0.866025	0.00121953	8328
1800	0.00096373	2021-05-18	May	829725	NA	Wastewater Treatment Plant	2.61799	-0.866025	2021-07-27	7	Jul	829725	NA	Wastewater Treatment Plant	3.66519	-0.866025	0.00121953	8328
1801	0.000886185	2021-05-25	May	829725	NA	Wastewater Treatment Plant	2.61799	-0.866025	2021-07-27	7	Jul	829725	NA	Wastewater Treatment Plant	3.66519	-0.866025	0.00121953	8328
1802	0.00131579	2021-06-01	Jun	829725	NA	Wastewater Treatment Plant	3.14159	-1	2021-07-27	7	Jul	829725	NA	Wastewater Treatment Plant	3.66519	-0.866025	0.00121953	8328
1803	0.000825272	2021-06-08	Jun	829725	NA	Wastewater Treatment Plant	3.14159	-1	2021-07-27	7	Jul	829725	NA	Wastewater Treatment Plant	3.66519	-0.866025	0.00121953	8328
1804	0.000951914	2021-06-15	Jun	829725	NA	Wastewater Treatment Plant	3.14159	-1	2021-07-27	7	Jul	829725	NA	Wastewater Treatment Plant	3.66519	-0.866025	0.00121953	8328
1805	0.000987914	2021-06-22	Jun	829725	NA	Wastewater Treatment Plant	3.14159	-1	2021-07-27	7	Jul	829725	NA	Wastewater Treatment Plant	3.66519	-0.866025	0.00121953	8328
1806	0.00113074	2021-06-29	Jun	829725	NA	Wastewater Treatment Plant	3.14159	-1	2021-07-27	7	Jul	829725	NA	Wastewater Treatment Plant	3.66519	-0.866025	0.00121953	8328
1807	0.00113968	2021-07-06	Jul	829725	NA	Wastewater Treatment Plant	3.66519	-0.866025	2021-07-27	7	Jul	829725	NA	Wastewater Treatment Plant	3.66519	-0.866025	0.00121953	8328
1808	0.000698217	2021-07-13	Jul	829725	NA	Wastewater Treatment Plant	3.66519	-0.866025	2021-07-27	7	Jul	829725	NA	Wastewater Treatment Plant	3.66519	-0.866025	0.00121953	8328
1809	0.000457276	2021-07-20	Jul	829725	NA	Wastewater Treatment Plant	3.66519	-0.866025	2021-07-27	7	Jul	829725	NA	Wastewater Treatment Plant	3.66519	-0.866025	0.00121953	8328
1810	0.000355049	2021-08-03	Aug	829725	NA	Wastewater Treatment Plant	4.18879	-0.5	2021-07-27	7	Jul	829725	NA	Wastewater Treatment Plant	3.66519	-0.866025	0.00121953	8328
1811	0.000399266	2021-08-10	Aug	829725	NA	Wastewater Treatment Plant	4.18879	-0.5	2021-07-27	7	Jul	829725	NA	Wastewater Treatment Plant	3.66519	-0.866025	0.00121953	8328
1812	0.000498942	2021-08-17	Aug	829725	NA	Wastewater Treatment Plant	4.18879	-0.5	2021-07-27	7	Jul	829725	NA	Wastewater Treatment Plant	3.66519	-0.866025	0.00121953	8328
1813	0.000949779	2021-08-24	Aug	829725	NA	Wastewater Treatment Plant	4.18879	-0.5	2021-07-27	7	Jul	829725	NA	Wastewater Treatment Plant	3.66519	-0.866025	0.00121953	8328
1814	0.000862881	2021-08-31	Aug	829725	NA	Wastewater Treatment Plant	4.18879	-0.5	2021-07-27	7	Jul	829725	NA	Wastewater Treatment Plant	3.66519	-0.866025	0.00121953	8328
1815	0.000516293	2021-09-07	Sep	829725	NA	Wastewater Treatment Plant	4.71239	-1.83697e-16	2021-07-27	7	Jul	829725	NA	Wastewater Treatment Plant	3.66519	-0.866025	0.00121953	8328
1816	0.00135993	2021-09-14	Sep	829725	NA	Wastewater Treatment Plant	4.71239	-1.83697e-16	2021-07-27	7	Jul	829725	NA	Wastewater Treatment Plant	3.66519	-0.866025	0.00121953	8328
1817	0.000714337	2021-09-21	Sep	829725	NA	Wastewater Treatment Plant	4.71239	-1.83697e-16	2021-07-27	7	Jul	829725	NA	Wastewater Treatment Plant	3.66519	-0.866025	0.00121953	8328
1818	0.00077774	2021-09-28	Sep	829725	NA	Wastewater Treatment Plant	4.71239	-1.83697e-16	2021-07-27	7	Jul	829725	NA	Wastewater Treatment Plant	3.66519	-0.866025	0.00121953	8328
1819	0.000884762	2021-10-12	Oct	829725	NA	Wastewater Treatment Plant	5.23599	0.5	2021-07-27	7	Jul	829725	NA	Wastewater Treatment Plant	3.66519	-0.866025	0.00121953	8328
1820	0.000966114	2021-10-26	Oct	829725	NA	Wastewater Treatment Plant	5.23599	0.5	2021-07-27	7	Jul	829725	NA	Wastewater Treatment Plant	3.66519	-0.866025	0.00121953	8328
1821	0.000984936	2021-11-02	Nov	829725	NA	Wastewater Treatment Plant	5.75959	0.866025	2021-07-27	7	Jul	829725	NA	Wastewater Treatment Plant	3.66519	-0.866025	0.00121953	8328
1822	0.00125329	2021-11-09	Nov	829725	NA	Wastewater Treatment Plant	5.75959	0.866025	2021-07-27	7	Jul	829725	NA	Wastewater Treatment Plant	3.66519	-0.866025	0.00121953	8328
1823	0.00120387	2021-11-16	Nov	829725	NA	Wastewater Treatment Plant	5.75959	0.866025	2021-07-27	7	Jul	829725	NA	Wastewater Treatment Plant	3.66519	-0.866025	0.00121953	8328
1824	0.00112157	2021-11-23	Nov	829725	NA	Wastewater Treatment Plant	5.75959	0.866025	2021-07-27	7	Jul	829725	NA	Wastewater Treatment Plant	3.66519	-0.866025	0.00121953	8328
1825	0.00133001	2021-11-30	Nov	829725	NA	Wastewater Treatment Plant	5.75959	0.866025	2021-07-27	7	Jul	829725	NA	Wastewater Treatment Plant	3.66519	-0.866025	0.00121953	8328
1826	0.00215775	2021-12-07	Dec	829725	NA	Wastewater Treatment Plant	6.28319	1	2021-07-27	7	Jul	829725	NA	Wastewater Treatment Plant	3.66519	-0.866025	0.00121953	8328
1827	0.000288706	2021-12-14	Dec	829725	NA	Wastewater Treatment Plant	6.28319	1	2021-07-27	7	Jul	829725	NA	Wastewater Treatment Plant	3.66519	-0.866025	0.00121953	8328
1828	0.000662304	2021-12-21	Dec	829725	NA	Wastewater Treatment Plant	6.28319	1	2021-07-27	7	Jul	829725	NA	Wastewater Treatment Plant	3.66519	-0.866025	0.00121953	8328
1829	0.000705521	2021-12-28	Dec	829725	NA	Wastewater Treatment Plant	6.28319	1	2021-07-27	7	Jul	829725	NA	Wastewater Treatment Plant	3.66519	-0.866025	0.00121953	8328
1830	0.000843838	2022-01-05	Jan	829725	NA	Wastewater Treatment Plant	0.523599	0.866025	2021-07-27	7	Jul	829725	NA	Wastewater Treatment Plant	3.66519	-0.866025	0.00121953	8328
1831	0.000689696	2022-01-05	Jan	829725	NA	Wastewater Treatment Plant	0.523599	0.866025	2021-07-27	7	Jul	829725	NA	Wastewater Treatment Plant	3.66519	-0.866025	0.00121953	8328
1832	0.00104085	2022-01-12	Jan	829725	NA	Wastewater Treatment Plant	0.523599	0.866025	2021-07-27	7	Jul	829725	NA	Wastewater Treatment Plant	3.66519	-0.866025	0.00121953	8328
1833	0.00102209	2022-01-12	Jan	829725	NA	Wastewater Treatment Plant	0.523599	0.866025	2021-07-27	7	Jul	829725	NA	Wastewater Treatment Plant	3.66519	-0.866025	0.00121953	8328
1834	0.00128298	2022-01-19	Jan	829725	NA	Wastewater Treatment Plant	0.523599	0.866025	2021-07-27	7	Jul	829725	NA	Wastewater Treatment Plant	3.66519	-0.866025	0.00121953	8328
1835	0.00109244	2022-01-19	Jan	829725	NA	Wastewater Treatment Plant	0.523599	0.866025	2021-07-27	7	Jul	829725	NA	Wastewater Treatment Plant	3.66519	-0.866025	0.00121953	8328
1836	0.0016546	2022-01-26	Jan	829725	NA	Wastewater Treatment Plant	0.523599	0.866025	2021-07-27	7	Jul	829725	NA	Wastewater Treatment Plant	3.66519	-0.866025	0.00121953	8328
1837	0.000960211	2022-01-26	Jan	829725	NA	Wastewater Treatment Plant	0.523599	0.866025	2021-07-27	7	Jul	829725	NA	Wastewater Treatment Plant	3.66519	-0.866025	0.00121953	8328
1838	0.00078414	2022-02-02	Feb	829725	NA	Wastewater Treatment Plant	1.0472	0.5	2021-07-27	7	Jul	829725	NA	Wastewater Treatment Plant	3.66519	-0.866025	0.00121953	8328
1839	0.000810972	2022-02-09	Feb	829725	NA	Wastewater Treatment Plant	1.0472	0.5	2021-07-27	7	Jul	829725	NA	Wastewater Treatment Plant	3.66519	-0.866025	0.00121953	8328
1840	0.000719869	2022-02-16	Feb	829725	NA	Wastewater Treatment Plant	1.0472	0.5	2021-07-27	7	Jul	829725	NA	Wastewater Treatment Plant	3.66519	-0.866025	0.00121953	8328
1841	0.00069626	2022-02-23	Feb	829725	NA	Wastewater Treatment Plant	1.0472	0.5	2021-07-27	7	Jul	829725	NA	Wastewater Treatment Plant	3.66519	-0.866025	0.00121953	8328
1842	0.000567779	2022-03-02	Mar	829725	NA	Wastewater Treatment Plant	1.5708	6.12323399573677e-17	2021-07-27	7	Jul	829725	NA	Wastewater Treatment Plant	3.66519	-0.866025	0.00121953	8328
1843	0.000757669	2022-03-09	Mar	829725	NA	Wastewater Treatment Plant	1.5708	6.12323399573677e-17	2021-07-27	7	Jul	829725	NA	Wastewater Treatment Plant	3.66519	-0.866025	0.00121953	8328
1844	0.000630973	2022-03-16	Mar	829725	NA	Wastewater Treatment Plant	1.5708	6.12323399573677e-17	2021-07-27	7	Jul	829725	NA	Wastewater Treatment Plant	3.66519	-0.866025	0.00121953	8328
1845	0.000789794	2022-03-23	Mar	829725	NA	Wastewater Treatment Plant	1.5708	6.12323399573677e-17	2021-07-27	7	Jul	829725	NA	Wastewater Treatment Plant	3.66519	-0.866025	0.00121953	8328
1846	0.000933602	2022-03-30	Mar	829725	NA	Wastewater Treatment Plant	1.5708	6.12323399573677e-17	2021-07-27	7	Jul	829725	NA	Wastewater Treatment Plant	3.66519	-0.866025	0.00121953	8328
1847	0.00134978	2022-04-06	Apr	829725	NA	Wastewater Treatment Plant	2.0944	-0.5	2021-07-27	7	Jul	829725	NA	Wastewater Treatment Plant	3.66519	-0.866025	0.00121953	8328
1848	0.000857587	2021-03-02	Mar	NA	NA	Wastewater Treatment Plant	1.5708	6.12323399573677e-17	2021-07-27	7	Jul	829725	NA	Wastewater Treatment Plant	3.66519	-0.866025	0.00121953	8328
1849	0.000812688	2021-01-05	Jan	829725	NA	Wastewater Treatment Plant	0.523599	0.866025	2021-08-03	8	Aug	829725	NA	Wastewater Treatment Plant	4.18879	-0.5	0.00121953	8328
1850	0.000836589	2021-01-12	Jan	829725	NA	Wastewater Treatment Plant	0.523599	0.866025	2021-08-03	8	Aug	829725	NA	Wastewater Treatment Plant	4.18879	-0.5	0.00121953	8328
1851	0.000965829	2021-01-19	Jan	829725	NA	Wastewater Treatment Plant	0.523599	0.866025	2021-08-03	8	Aug	829725	NA	Wastewater Treatment Plant	4.18879	-0.5	0.00121953	8328
1852	0.00134423	2021-01-26	Jan	829725	NA	Wastewater Treatment Plant	0.523599	0.866025	2021-08-03	8	Aug	829725	NA	Wastewater Treatment Plant	4.18879	-0.5	0.00121953	8328
1853	0.000851714	2021-02-09	Feb	829725	NA	Wastewater Treatment Plant	1.0472	0.5	2021-08-03	8	Aug	829725	NA	Wastewater Treatment Plant	4.18879	-0.5	0.00121953	8328
1854	0.00124654	2021-02-16	Feb	829725	NA	Wastewater Treatment Plant	1.0472	0.5	2021-08-03	8	Aug	829725	NA	Wastewater Treatment Plant	4.18879	-0.5	0.00121953	8328
1855	0.000876388	2021-02-23	Feb	829725	NA	Wastewater Treatment Plant	1.0472	0.5	2021-08-03	8	Aug	829725	NA	Wastewater Treatment Plant	4.18879	-0.5	0.00121953	8328
1856	0.000855994	2021-03-09	Mar	829725	NA	Wastewater Treatment Plant	1.5708	6.12323399573677e-17	2021-08-03	8	Aug	829725	NA	Wastewater Treatment Plant	4.18879	-0.5	0.00121953	8328
1857	0.000806799	2021-03-16	Mar	829725	NA	Wastewater Treatment Plant	1.5708	6.12323399573677e-17	2021-08-03	8	Aug	829725	NA	Wastewater Treatment Plant	4.18879	-0.5	0.00121953	8328
1858	0.000870383	2021-03-23	Mar	829725	NA	Wastewater Treatment Plant	1.5708	6.12323399573677e-17	2021-08-03	8	Aug	829725	NA	Wastewater Treatment Plant	4.18879	-0.5	0.00121953	8328
1859	0.000857475	2021-03-30	Mar	829725	NA	Wastewater Treatment Plant	1.5708	6.12323399573677e-17	2021-08-03	8	Aug	829725	NA	Wastewater Treatment Plant	4.18879	-0.5	0.00121953	8328
1860	0.000805932	2021-04-06	Apr	829725	NA	Wastewater Treatment Plant	2.0944	-0.5	2021-08-03	8	Aug	829725	NA	Wastewater Treatment Plant	4.18879	-0.5	0.00121953	8328
1861	0.00112916	2021-04-13	Apr	829725	NA	Wastewater Treatment Plant	2.0944	-0.5	2021-08-03	8	Aug	829725	NA	Wastewater Treatment Plant	4.18879	-0.5	0.00121953	8328
1862	0.00119181	2021-04-20	Apr	829725	NA	Wastewater Treatment Plant	2.0944	-0.5	2021-08-03	8	Aug	829725	NA	Wastewater Treatment Plant	4.18879	-0.5	0.00121953	8328
1863	0.00110784	2021-04-27	Apr	829725	NA	Wastewater Treatment Plant	2.0944	-0.5	2021-08-03	8	Aug	829725	NA	Wastewater Treatment Plant	4.18879	-0.5	0.00121953	8328
1864	0.00118437	2021-05-04	May	829725	NA	Wastewater Treatment Plant	2.61799	-0.866025	2021-08-03	8	Aug	829725	NA	Wastewater Treatment Plant	4.18879	-0.5	0.00121953	8328
1865	0.00143381	2021-05-11	May	829725	NA	Wastewater Treatment Plant	2.61799	-0.866025	2021-08-03	8	Aug	829725	NA	Wastewater Treatment Plant	4.18879	-0.5	0.00121953	8328
1866	0.00112942	2021-05-18	May	829725	NA	Wastewater Treatment Plant	2.61799	-0.866025	2021-08-03	8	Aug	829725	NA	Wastewater Treatment Plant	4.18879	-0.5	0.00121953	8328
1867	0.00087127	2021-05-25	May	829725	NA	Wastewater Treatment Plant	2.61799	-0.866025	2021-08-03	8	Aug	829725	NA	Wastewater Treatment Plant	4.18879	-0.5	0.00121953	8328
1868	0.00114226	2021-06-01	Jun	829725	NA	Wastewater Treatment Plant	3.14159	-1	2021-08-03	8	Aug	829725	NA	Wastewater Treatment Plant	4.18879	-0.5	0.00121953	8328
1869	0.000795983	2021-06-08	Jun	829725	NA	Wastewater Treatment Plant	3.14159	-1	2021-08-03	8	Aug	829725	NA	Wastewater Treatment Plant	4.18879	-0.5	0.00121953	8328
1870	0.000944791	2021-06-15	Jun	829725	NA	Wastewater Treatment Plant	3.14159	-1	2021-08-03	8	Aug	829725	NA	Wastewater Treatment Plant	4.18879	-0.5	0.00121953	8328
1871	0.00114973	2021-06-22	Jun	829725	NA	Wastewater Treatment Plant	3.14159	-1	2021-08-03	8	Aug	829725	NA	Wastewater Treatment Plant	4.18879	-0.5	0.00121953	8328
1872	0.0010881	2021-06-29	Jun	829725	NA	Wastewater Treatment Plant	3.14159	-1	2021-08-03	8	Aug	829725	NA	Wastewater Treatment Plant	4.18879	-0.5	0.00121953	8328
1873	0.00124283	2021-07-06	Jul	829725	NA	Wastewater Treatment Plant	3.66519	-0.866025	2021-08-03	8	Aug	829725	NA	Wastewater Treatment Plant	4.18879	-0.5	0.00121953	8328
1874	0.000582033	2021-07-13	Jul	829725	NA	Wastewater Treatment Plant	3.66519	-0.866025	2021-08-03	8	Aug	829725	NA	Wastewater Treatment Plant	4.18879	-0.5	0.00121953	8328
1875	0.000476445	2021-07-20	Jul	829725	NA	Wastewater Treatment Plant	3.66519	-0.866025	2021-08-03	8	Aug	829725	NA	Wastewater Treatment Plant	4.18879	-0.5	0.00121953	8328
1876	0.000355049	2021-07-27	Jul	829725	NA	Wastewater Treatment Plant	3.66519	-0.866025	2021-08-03	8	Aug	829725	NA	Wastewater Treatment Plant	4.18879	-0.5	0.00121953	8328
1877	0.000427985	2021-08-10	Aug	829725	NA	Wastewater Treatment Plant	4.18879	-0.5	2021-08-03	8	Aug	829725	NA	Wastewater Treatment Plant	4.18879	-0.5	0.00121953	8328
1878	0.000518385	2021-08-17	Aug	829725	NA	Wastewater Treatment Plant	4.18879	-0.5	2021-08-03	8	Aug	829725	NA	Wastewater Treatment Plant	4.18879	-0.5	0.00121953	8328
1879	0.000997706	2021-08-24	Aug	829725	NA	Wastewater Treatment Plant	4.18879	-0.5	2021-08-03	8	Aug	829725	NA	Wastewater Treatment Plant	4.18879	-0.5	0.00121953	8328
1880	0.000786417	2021-08-31	Aug	829725	NA	Wastewater Treatment Plant	4.18879	-0.5	2021-08-03	8	Aug	829725	NA	Wastewater Treatment Plant	4.18879	-0.5	0.00121953	8328
1881	0.000585785	2021-09-07	Sep	829725	NA	Wastewater Treatment Plant	4.71239	-1.83697e-16	2021-08-03	8	Aug	829725	NA	Wastewater Treatment Plant	4.18879	-0.5	0.00121953	8328
1882	0.00114656	2021-09-14	Sep	829725	NA	Wastewater Treatment Plant	4.71239	-1.83697e-16	2021-08-03	8	Aug	829725	NA	Wastewater Treatment Plant	4.18879	-0.5	0.00121953	8328
1883	0.00058529	2021-09-21	Sep	829725	NA	Wastewater Treatment Plant	4.71239	-1.83697e-16	2021-08-03	8	Aug	829725	NA	Wastewater Treatment Plant	4.18879	-0.5	0.00121953	8328
1884	0.000773066	2021-09-28	Sep	829725	NA	Wastewater Treatment Plant	4.71239	-1.83697e-16	2021-08-03	8	Aug	829725	NA	Wastewater Treatment Plant	4.18879	-0.5	0.00121953	8328
1885	0.000792152	2021-10-12	Oct	829725	NA	Wastewater Treatment Plant	5.23599	0.5	2021-08-03	8	Aug	829725	NA	Wastewater Treatment Plant	4.18879	-0.5	0.00121953	8328
1886	0.00109151	2021-10-26	Oct	829725	NA	Wastewater Treatment Plant	5.23599	0.5	2021-08-03	8	Aug	829725	NA	Wastewater Treatment Plant	4.18879	-0.5	0.00121953	8328
1887	0.00101984	2021-11-02	Nov	829725	NA	Wastewater Treatment Plant	5.75959	0.866025	2021-08-03	8	Aug	829725	NA	Wastewater Treatment Plant	4.18879	-0.5	0.00121953	8328
1888	0.00137365	2021-11-09	Nov	829725	NA	Wastewater Treatment Plant	5.75959	0.866025	2021-08-03	8	Aug	829725	NA	Wastewater Treatment Plant	4.18879	-0.5	0.00121953	8328
1889	0.00134989	2021-11-16	Nov	829725	NA	Wastewater Treatment Plant	5.75959	0.866025	2021-08-03	8	Aug	829725	NA	Wastewater Treatment Plant	4.18879	-0.5	0.00121953	8328
1890	0.00129067	2021-11-23	Nov	829725	NA	Wastewater Treatment Plant	5.75959	0.866025	2021-08-03	8	Aug	829725	NA	Wastewater Treatment Plant	4.18879	-0.5	0.00121953	8328
1891	0.00146483	2021-11-30	Nov	829725	NA	Wastewater Treatment Plant	5.75959	0.866025	2021-08-03	8	Aug	829725	NA	Wastewater Treatment Plant	4.18879	-0.5	0.00121953	8328
1892	0.00232121	2021-12-07	Dec	829725	NA	Wastewater Treatment Plant	6.28319	1	2021-08-03	8	Aug	829725	NA	Wastewater Treatment Plant	4.18879	-0.5	0.00121953	8328
1893	0.000415647	2021-12-14	Dec	829725	NA	Wastewater Treatment Plant	6.28319	1	2021-08-03	8	Aug	829725	NA	Wastewater Treatment Plant	4.18879	-0.5	0.00121953	8328
1894	0.000821229	2021-12-21	Dec	829725	NA	Wastewater Treatment Plant	6.28319	1	2021-08-03	8	Aug	829725	NA	Wastewater Treatment Plant	4.18879	-0.5	0.00121953	8328
1895	0.000878568	2021-12-28	Dec	829725	NA	Wastewater Treatment Plant	6.28319	1	2021-08-03	8	Aug	829725	NA	Wastewater Treatment Plant	4.18879	-0.5	0.00121953	8328
1896	0.000998266	2022-01-05	Jan	829725	NA	Wastewater Treatment Plant	0.523599	0.866025	2021-08-03	8	Aug	829725	NA	Wastewater Treatment Plant	4.18879	-0.5	0.00121953	8328
1897	0.000881622	2022-01-05	Jan	829725	NA	Wastewater Treatment Plant	0.523599	0.866025	2021-08-03	8	Aug	829725	NA	Wastewater Treatment Plant	4.18879	-0.5	0.00121953	8328
1898	0.00124198	2022-01-12	Jan	829725	NA	Wastewater Treatment Plant	0.523599	0.866025	2021-08-03	8	Aug	829725	NA	Wastewater Treatment Plant	4.18879	-0.5	0.00121953	8328
1899	0.0011859	2022-01-12	Jan	829725	NA	Wastewater Treatment Plant	0.523599	0.866025	2021-08-03	8	Aug	829725	NA	Wastewater Treatment Plant	4.18879	-0.5	0.00121953	8328
1900	0.0011139	2022-01-19	Jan	829725	NA	Wastewater Treatment Plant	0.523599	0.866025	2021-08-03	8	Aug	829725	NA	Wastewater Treatment Plant	4.18879	-0.5	0.00121953	8328
1901	0.00127285	2022-01-19	Jan	829725	NA	Wastewater Treatment Plant	0.523599	0.866025	2021-08-03	8	Aug	829725	NA	Wastewater Treatment Plant	4.18879	-0.5	0.00121953	8328
1902	0.00182568	2022-01-26	Jan	829725	NA	Wastewater Treatment Plant	0.523599	0.866025	2021-08-03	8	Aug	829725	NA	Wastewater Treatment Plant	4.18879	-0.5	0.00121953	8328
1903	0.00111027	2022-01-26	Jan	829725	NA	Wastewater Treatment Plant	0.523599	0.866025	2021-08-03	8	Aug	829725	NA	Wastewater Treatment Plant	4.18879	-0.5	0.00121953	8328
1904	0.000944036	2022-02-02	Feb	829725	NA	Wastewater Treatment Plant	1.0472	0.5	2021-08-03	8	Aug	829725	NA	Wastewater Treatment Plant	4.18879	-0.5	0.00121953	8328
1905	0.000933768	2022-02-09	Feb	829725	NA	Wastewater Treatment Plant	1.0472	0.5	2021-08-03	8	Aug	829725	NA	Wastewater Treatment Plant	4.18879	-0.5	0.00121953	8328
1906	0.000711269	2022-02-16	Feb	829725	NA	Wastewater Treatment Plant	1.0472	0.5	2021-08-03	8	Aug	829725	NA	Wastewater Treatment Plant	4.18879	-0.5	0.00121953	8328
1907	0.000848794	2022-02-23	Feb	829725	NA	Wastewater Treatment Plant	1.0472	0.5	2021-08-03	8	Aug	829725	NA	Wastewater Treatment Plant	4.18879	-0.5	0.00121953	8328
1908	0.000516799	2022-03-02	Mar	829725	NA	Wastewater Treatment Plant	1.5708	6.12323399573677e-17	2021-08-03	8	Aug	829725	NA	Wastewater Treatment Plant	4.18879	-0.5	0.00121953	8328
1909	0.000877203	2022-03-09	Mar	829725	NA	Wastewater Treatment Plant	1.5708	6.12323399573677e-17	2021-08-03	8	Aug	829725	NA	Wastewater Treatment Plant	4.18879	-0.5	0.00121953	8328
1910	0.000769477	2022-03-16	Mar	829725	NA	Wastewater Treatment Plant	1.5708	6.12323399573677e-17	2021-08-03	8	Aug	829725	NA	Wastewater Treatment Plant	4.18879	-0.5	0.00121953	8328
1911	0.000954584	2022-03-23	Mar	829725	NA	Wastewater Treatment Plant	1.5708	6.12323399573677e-17	2021-08-03	8	Aug	829725	NA	Wastewater Treatment Plant	4.18879	-0.5	0.00121953	8328
1912	0.00110396	2022-03-30	Mar	829725	NA	Wastewater Treatment Plant	1.5708	6.12323399573677e-17	2021-08-03	8	Aug	829725	NA	Wastewater Treatment Plant	4.18879	-0.5	0.00121953	8328
1913	0.00151832	2022-04-06	Apr	829725	NA	Wastewater Treatment Plant	2.0944	-0.5	2021-08-03	8	Aug	829725	NA	Wastewater Treatment Plant	4.18879	-0.5	0.00121953	8328
1914	0.000863151	2021-03-02	Mar	NA	NA	Wastewater Treatment Plant	1.5708	6.12323399573677e-17	2021-08-03	8	Aug	829725	NA	Wastewater Treatment Plant	4.18879	-0.5	0.00121953	8328
1915	0.000880581	2021-01-05	Jan	829725	NA	Wastewater Treatment Plant	0.523599	0.866025	2021-08-10	8	Aug	829725	NA	Wastewater Treatment Plant	4.18879	-0.5	0.00121953	8328
1916	0.00114099	2021-01-12	Jan	829725	NA	Wastewater Treatment Plant	0.523599	0.866025	2021-08-10	8	Aug	829725	NA	Wastewater Treatment Plant	4.18879	-0.5	0.00121953	8328
1917	0.000834074	2021-01-19	Jan	829725	NA	Wastewater Treatment Plant	0.523599	0.866025	2021-08-10	8	Aug	829725	NA	Wastewater Treatment Plant	4.18879	-0.5	0.00121953	8328
1918	0.00105026	2021-01-26	Jan	829725	NA	Wastewater Treatment Plant	0.523599	0.866025	2021-08-10	8	Aug	829725	NA	Wastewater Treatment Plant	4.18879	-0.5	0.00121953	8328
1919	0.000850196	2021-02-09	Feb	829725	NA	Wastewater Treatment Plant	1.0472	0.5	2021-08-10	8	Aug	829725	NA	Wastewater Treatment Plant	4.18879	-0.5	0.00121953	8328
1920	0.000961224	2021-02-16	Feb	829725	NA	Wastewater Treatment Plant	1.0472	0.5	2021-08-10	8	Aug	829725	NA	Wastewater Treatment Plant	4.18879	-0.5	0.00121953	8328
1921	0.000889718	2021-02-23	Feb	829725	NA	Wastewater Treatment Plant	1.0472	0.5	2021-08-10	8	Aug	829725	NA	Wastewater Treatment Plant	4.18879	-0.5	0.00121953	8328
1922	0.00087952	2021-03-09	Mar	829725	NA	Wastewater Treatment Plant	1.5708	6.12323399573677e-17	2021-08-10	8	Aug	829725	NA	Wastewater Treatment Plant	4.18879	-0.5	0.00121953	8328
1923	0.000810081	2021-03-16	Mar	829725	NA	Wastewater Treatment Plant	1.5708	6.12323399573677e-17	2021-08-10	8	Aug	829725	NA	Wastewater Treatment Plant	4.18879	-0.5	0.00121953	8328
1924	0.000892714	2021-03-23	Mar	829725	NA	Wastewater Treatment Plant	1.5708	6.12323399573677e-17	2021-08-10	8	Aug	829725	NA	Wastewater Treatment Plant	4.18879	-0.5	0.00121953	8328
1925	0.000874253	2021-03-30	Mar	829725	NA	Wastewater Treatment Plant	1.5708	6.12323399573677e-17	2021-08-10	8	Aug	829725	NA	Wastewater Treatment Plant	4.18879	-0.5	0.00121953	8328
1926	0.000830842	2021-04-06	Apr	829725	NA	Wastewater Treatment Plant	2.0944	-0.5	2021-08-10	8	Aug	829725	NA	Wastewater Treatment Plant	4.18879	-0.5	0.00121953	8328
1927	0.000928355	2021-04-13	Apr	829725	NA	Wastewater Treatment Plant	2.0944	-0.5	2021-08-10	8	Aug	829725	NA	Wastewater Treatment Plant	4.18879	-0.5	0.00121953	8328
1928	0.000899239	2021-04-20	Apr	829725	NA	Wastewater Treatment Plant	2.0944	-0.5	2021-08-10	8	Aug	829725	NA	Wastewater Treatment Plant	4.18879	-0.5	0.00121953	8328
1929	0.000890942	2021-04-27	Apr	829725	NA	Wastewater Treatment Plant	2.0944	-0.5	2021-08-10	8	Aug	829725	NA	Wastewater Treatment Plant	4.18879	-0.5	0.00121953	8328
1930	0.000899496	2021-05-04	May	829725	NA	Wastewater Treatment Plant	2.61799	-0.866025	2021-08-10	8	Aug	829725	NA	Wastewater Treatment Plant	4.18879	-0.5	0.00121953	8328
1931	0.0011371	2021-05-11	May	829725	NA	Wastewater Treatment Plant	2.61799	-0.866025	2021-08-10	8	Aug	829725	NA	Wastewater Treatment Plant	4.18879	-0.5	0.00121953	8328
1932	0.000882141	2021-05-18	May	829725	NA	Wastewater Treatment Plant	2.61799	-0.866025	2021-08-10	8	Aug	829725	NA	Wastewater Treatment Plant	4.18879	-0.5	0.00121953	8328
1933	0.000901814	2021-05-25	May	829725	NA	Wastewater Treatment Plant	2.61799	-0.866025	2021-08-10	8	Aug	829725	NA	Wastewater Treatment Plant	4.18879	-0.5	0.00121953	8328
1934	0.0014476	2021-06-01	Jun	829725	NA	Wastewater Treatment Plant	3.14159	-1	2021-08-10	8	Aug	829725	NA	Wastewater Treatment Plant	4.18879	-0.5	0.00121953	8328
1935	0.000811148	2021-06-08	Jun	829725	NA	Wastewater Treatment Plant	3.14159	-1	2021-08-10	8	Aug	829725	NA	Wastewater Treatment Plant	4.18879	-0.5	0.00121953	8328
1936	0.000957333	2021-06-15	Jun	829725	NA	Wastewater Treatment Plant	3.14159	-1	2021-08-10	8	Aug	829725	NA	Wastewater Treatment Plant	4.18879	-0.5	0.00121953	8328
1937	0.000909381	2021-06-22	Jun	829725	NA	Wastewater Treatment Plant	3.14159	-1	2021-08-10	8	Aug	829725	NA	Wastewater Treatment Plant	4.18879	-0.5	0.00121953	8328
1938	0.00141744	2021-06-29	Jun	829725	NA	Wastewater Treatment Plant	3.14159	-1	2021-08-10	8	Aug	829725	NA	Wastewater Treatment Plant	4.18879	-0.5	0.00121953	8328
1939	0.0013056	2021-07-06	Jul	829725	NA	Wastewater Treatment Plant	3.66519	-0.866025	2021-08-10	8	Aug	829725	NA	Wastewater Treatment Plant	4.18879	-0.5	0.00121953	8328
1940	0.000917654	2021-07-13	Jul	829725	NA	Wastewater Treatment Plant	3.66519	-0.866025	2021-08-10	8	Aug	829725	NA	Wastewater Treatment Plant	4.18879	-0.5	0.00121953	8328
1941	0.00066271	2021-07-20	Jul	829725	NA	Wastewater Treatment Plant	3.66519	-0.866025	2021-08-10	8	Aug	829725	NA	Wastewater Treatment Plant	4.18879	-0.5	0.00121953	8328
1942	0.000399266	2021-07-27	Jul	829725	NA	Wastewater Treatment Plant	3.66519	-0.866025	2021-08-10	8	Aug	829725	NA	Wastewater Treatment Plant	4.18879	-0.5	0.00121953	8328
1943	0.000427985	2021-08-03	Aug	829725	NA	Wastewater Treatment Plant	4.18879	-0.5	2021-08-10	8	Aug	829725	NA	Wastewater Treatment Plant	4.18879	-0.5	0.00121953	8328
1944	0.000340427	2021-08-17	Aug	829725	NA	Wastewater Treatment Plant	4.18879	-0.5	2021-08-10	8	Aug	829725	NA	Wastewater Treatment Plant	4.18879	-0.5	0.00121953	8328
1945	0.000615653	2021-08-24	Aug	829725	NA	Wastewater Treatment Plant	4.18879	-0.5	2021-08-10	8	Aug	829725	NA	Wastewater Treatment Plant	4.18879	-0.5	0.00121953	8328
1946	0.000817329	2021-08-31	Aug	829725	NA	Wastewater Treatment Plant	4.18879	-0.5	2021-08-10	8	Aug	829725	NA	Wastewater Treatment Plant	4.18879	-0.5	0.00121953	8328
1947	0.000378207	2021-09-07	Sep	829725	NA	Wastewater Treatment Plant	4.71239	-1.83697e-16	2021-08-10	8	Aug	829725	NA	Wastewater Treatment Plant	4.18879	-0.5	0.00121953	8328
1948	0.00144032	2021-09-14	Sep	829725	NA	Wastewater Treatment Plant	4.71239	-1.83697e-16	2021-08-10	8	Aug	829725	NA	Wastewater Treatment Plant	4.18879	-0.5	0.00121953	8328
1949	0.00060673	2021-09-21	Sep	829725	NA	Wastewater Treatment Plant	4.71239	-1.83697e-16	2021-08-10	8	Aug	829725	NA	Wastewater Treatment Plant	4.18879	-0.5	0.00121953	8328
1950	0.000719089	2021-09-28	Sep	829725	NA	Wastewater Treatment Plant	4.71239	-1.83697e-16	2021-08-10	8	Aug	829725	NA	Wastewater Treatment Plant	4.18879	-0.5	0.00121953	8328
1951	0.00071121	2021-10-12	Oct	829725	NA	Wastewater Treatment Plant	5.23599	0.5	2021-08-10	8	Aug	829725	NA	Wastewater Treatment Plant	4.18879	-0.5	0.00121953	8328
1952	0.000806667	2021-10-26	Oct	829725	NA	Wastewater Treatment Plant	5.23599	0.5	2021-08-10	8	Aug	829725	NA	Wastewater Treatment Plant	4.18879	-0.5	0.00121953	8328
1953	0.000817088	2021-11-02	Nov	829725	NA	Wastewater Treatment Plant	5.75959	0.866025	2021-08-10	8	Aug	829725	NA	Wastewater Treatment Plant	4.18879	-0.5	0.00121953	8328
1954	0.00108507	2021-11-09	Nov	829725	NA	Wastewater Treatment Plant	5.75959	0.866025	2021-08-10	8	Aug	829725	NA	Wastewater Treatment Plant	4.18879	-0.5	0.00121953	8328
1955	0.0010471	2021-11-16	Nov	829725	NA	Wastewater Treatment Plant	5.75959	0.866025	2021-08-10	8	Aug	829725	NA	Wastewater Treatment Plant	4.18879	-0.5	0.00121953	8328
1956	0.00100183	2021-11-23	Nov	829725	NA	Wastewater Treatment Plant	5.75959	0.866025	2021-08-10	8	Aug	829725	NA	Wastewater Treatment Plant	4.18879	-0.5	0.00121953	8328
1957	0.00111526	2021-11-30	Nov	829725	NA	Wastewater Treatment Plant	5.75959	0.866025	2021-08-10	8	Aug	829725	NA	Wastewater Treatment Plant	4.18879	-0.5	0.00121953	8328
1958	0.00203072	2021-12-07	Dec	829725	NA	Wastewater Treatment Plant	6.28319	1	2021-08-10	8	Aug	829725	NA	Wastewater Treatment Plant	4.18879	-0.5	0.00121953	8328
1959	0.000453892	2021-12-14	Dec	829725	NA	Wastewater Treatment Plant	6.28319	1	2021-08-10	8	Aug	829725	NA	Wastewater Treatment Plant	4.18879	-0.5	0.00121953	8328
1960	0.000610294	2021-12-21	Dec	829725	NA	Wastewater Treatment Plant	6.28319	1	2021-08-10	8	Aug	829725	NA	Wastewater Treatment Plant	4.18879	-0.5	0.00121953	8328
1961	0.000704765	2021-12-28	Dec	829725	NA	Wastewater Treatment Plant	6.28319	1	2021-08-10	8	Aug	829725	NA	Wastewater Treatment Plant	4.18879	-0.5	0.00121953	8328
1962	0.000912485	2022-01-05	Jan	829725	NA	Wastewater Treatment Plant	0.523599	0.866025	2021-08-10	8	Aug	829725	NA	Wastewater Treatment Plant	4.18879	-0.5	0.00121953	8328
1963	0.000728052	2022-01-05	Jan	829725	NA	Wastewater Treatment Plant	0.523599	0.866025	2021-08-10	8	Aug	829725	NA	Wastewater Treatment Plant	4.18879	-0.5	0.00121953	8328
1964	0.000957031	2022-01-12	Jan	829725	NA	Wastewater Treatment Plant	0.523599	0.866025	2021-08-10	8	Aug	829725	NA	Wastewater Treatment Plant	4.18879	-0.5	0.00121953	8328
1965	0.000895978	2022-01-12	Jan	829725	NA	Wastewater Treatment Plant	0.523599	0.866025	2021-08-10	8	Aug	829725	NA	Wastewater Treatment Plant	4.18879	-0.5	0.00121953	8328
1966	0.00142841	2022-01-19	Jan	829725	NA	Wastewater Treatment Plant	0.523599	0.866025	2021-08-10	8	Aug	829725	NA	Wastewater Treatment Plant	4.18879	-0.5	0.00121953	8328
1967	0.000980829	2022-01-19	Jan	829725	NA	Wastewater Treatment Plant	0.523599	0.866025	2021-08-10	8	Aug	829725	NA	Wastewater Treatment Plant	4.18879	-0.5	0.00121953	8328
1968	0.00154265	2022-01-26	Jan	829725	NA	Wastewater Treatment Plant	0.523599	0.866025	2021-08-10	8	Aug	829725	NA	Wastewater Treatment Plant	4.18879	-0.5	0.00121953	8328
1969	0.000795822	2022-01-26	Jan	829725	NA	Wastewater Treatment Plant	0.523599	0.866025	2021-08-10	8	Aug	829725	NA	Wastewater Treatment Plant	4.18879	-0.5	0.00121953	8328
1970	0.000694923	2022-02-02	Feb	829725	NA	Wastewater Treatment Plant	1.0472	0.5	2021-08-10	8	Aug	829725	NA	Wastewater Treatment Plant	4.18879	-0.5	0.00121953	8328
1971	0.000615513	2022-02-09	Feb	829725	NA	Wastewater Treatment Plant	1.0472	0.5	2021-08-10	8	Aug	829725	NA	Wastewater Treatment Plant	4.18879	-0.5	0.00121953	8328
1972	0.000723967	2022-02-16	Feb	829725	NA	Wastewater Treatment Plant	1.0472	0.5	2021-08-10	8	Aug	829725	NA	Wastewater Treatment Plant	4.18879	-0.5	0.00121953	8328
1973	0.000617103	2022-02-23	Feb	829725	NA	Wastewater Treatment Plant	1.0472	0.5	2021-08-10	8	Aug	829725	NA	Wastewater Treatment Plant	4.18879	-0.5	0.00121953	8328
1974	0.000593244	2022-03-02	Mar	829725	NA	Wastewater Treatment Plant	1.5708	6.12323399573677e-17	2021-08-10	8	Aug	829725	NA	Wastewater Treatment Plant	4.18879	-0.5	0.00121953	8328
1975	0.000570818	2022-03-09	Mar	829725	NA	Wastewater Treatment Plant	1.5708	6.12323399573677e-17	2021-08-10	8	Aug	829725	NA	Wastewater Treatment Plant	4.18879	-0.5	0.00121953	8328
1976	0.000477426	2022-03-16	Mar	829725	NA	Wastewater Treatment Plant	1.5708	6.12323399573677e-17	2021-08-10	8	Aug	829725	NA	Wastewater Treatment Plant	4.18879	-0.5	0.00121953	8328
1977	0.000670938	2022-03-23	Mar	829725	NA	Wastewater Treatment Plant	1.5708	6.12323399573677e-17	2021-08-10	8	Aug	829725	NA	Wastewater Treatment Plant	4.18879	-0.5	0.00121953	8328
1978	0.000817196	2022-03-30	Mar	829725	NA	Wastewater Treatment Plant	1.5708	6.12323399573677e-17	2021-08-10	8	Aug	829725	NA	Wastewater Treatment Plant	4.18879	-0.5	0.00121953	8328
1979	0.00123142	2022-04-06	Apr	829725	NA	Wastewater Treatment Plant	2.0944	-0.5	2021-08-10	8	Aug	829725	NA	Wastewater Treatment Plant	4.18879	-0.5	0.00121953	8328
1980	0.000877041	2021-03-02	Mar	NA	NA	Wastewater Treatment Plant	1.5708	6.12323399573677e-17	2021-08-10	8	Aug	829725	NA	Wastewater Treatment Plant	4.18879	-0.5	0.00121953	8328
1981	0.000699089	2021-01-05	Jan	829725	NA	Wastewater Treatment Plant	0.523599	0.866025	2021-08-17	8	Aug	829725	NA	Wastewater Treatment Plant	4.18879	-0.5	0.00121953	8328
1982	0.000960189	2021-01-12	Jan	829725	NA	Wastewater Treatment Plant	0.523599	0.866025	2021-08-17	8	Aug	829725	NA	Wastewater Treatment Plant	4.18879	-0.5	0.00121953	8328
1983	0.000623606	2021-01-19	Jan	829725	NA	Wastewater Treatment Plant	0.523599	0.866025	2021-08-17	8	Aug	829725	NA	Wastewater Treatment Plant	4.18879	-0.5	0.00121953	8328
1984	0.00100312	2021-01-26	Jan	829725	NA	Wastewater Treatment Plant	0.523599	0.866025	2021-08-17	8	Aug	829725	NA	Wastewater Treatment Plant	4.18879	-0.5	0.00121953	8328
1985	0.000626224	2021-02-09	Feb	829725	NA	Wastewater Treatment Plant	1.0472	0.5	2021-08-17	8	Aug	829725	NA	Wastewater Treatment Plant	4.18879	-0.5	0.00121953	8328
1986	0.000920966	2021-02-16	Feb	829725	NA	Wastewater Treatment Plant	1.0472	0.5	2021-08-17	8	Aug	829725	NA	Wastewater Treatment Plant	4.18879	-0.5	0.00121953	8328
1987	0.000653605	2021-02-23	Feb	829725	NA	Wastewater Treatment Plant	1.0472	0.5	2021-08-17	8	Aug	829725	NA	Wastewater Treatment Plant	4.18879	-0.5	0.00121953	8328
1988	0.000655142	2021-03-09	Mar	829725	NA	Wastewater Treatment Plant	1.5708	6.12323399573677e-17	2021-08-17	8	Aug	829725	NA	Wastewater Treatment Plant	4.18879	-0.5	0.00121953	8328
1989	0.000585164	2021-03-16	Mar	829725	NA	Wastewater Treatment Plant	1.5708	6.12323399573677e-17	2021-08-17	8	Aug	829725	NA	Wastewater Treatment Plant	4.18879	-0.5	0.00121953	8328
1990	0.000670724	2021-03-23	Mar	829725	NA	Wastewater Treatment Plant	1.5708	6.12323399573677e-17	2021-08-17	8	Aug	829725	NA	Wastewater Treatment Plant	4.18879	-0.5	0.00121953	8328
1991	0.000650084	2021-03-30	Mar	829725	NA	Wastewater Treatment Plant	1.5708	6.12323399573677e-17	2021-08-17	8	Aug	829725	NA	Wastewater Treatment Plant	4.18879	-0.5	0.00121953	8328
1992	0.000609919	2021-04-06	Apr	829725	NA	Wastewater Treatment Plant	2.0944	-0.5	2021-08-17	8	Aug	829725	NA	Wastewater Treatment Plant	4.18879	-0.5	0.00121953	8328
1993	0.000800214	2021-04-13	Apr	829725	NA	Wastewater Treatment Plant	2.0944	-0.5	2021-08-17	8	Aug	829725	NA	Wastewater Treatment Plant	4.18879	-0.5	0.00121953	8328
1994	0.000859402	2021-04-20	Apr	829725	NA	Wastewater Treatment Plant	2.0944	-0.5	2021-08-17	8	Aug	829725	NA	Wastewater Treatment Plant	4.18879	-0.5	0.00121953	8328
1995	0.00077761	2021-04-27	Apr	829725	NA	Wastewater Treatment Plant	2.0944	-0.5	2021-08-17	8	Aug	829725	NA	Wastewater Treatment Plant	4.18879	-0.5	0.00121953	8328
1996	0.000850147	2021-05-04	May	829725	NA	Wastewater Treatment Plant	2.61799	-0.866025	2021-08-17	8	Aug	829725	NA	Wastewater Treatment Plant	4.18879	-0.5	0.00121953	8328
1997	0.00109088	2021-05-11	May	829725	NA	Wastewater Treatment Plant	2.61799	-0.866025	2021-08-17	8	Aug	829725	NA	Wastewater Treatment Plant	4.18879	-0.5	0.00121953	8328
1998	0.000786094	2021-05-18	May	829725	NA	Wastewater Treatment Plant	2.61799	-0.866025	2021-08-17	8	Aug	829725	NA	Wastewater Treatment Plant	4.18879	-0.5	0.00121953	8328
1999	0.000675572	2021-05-25	May	829725	NA	Wastewater Treatment Plant	2.61799	-0.866025	2021-08-17	8	Aug	829725	NA	Wastewater Treatment Plant	4.18879	-0.5	0.00121953	8328
[truncated: 56,757 more rows]

## Sheet: s4b
	taxon	Dormitory	Hospital/Medical Campus	Primary/Secondary School	University Campus	Wastewater Treatment Plant	Dormitory Prevalence	Hospital/Medical Campus Prevalence	Primary/Secondary School Prevalence	University Campus Prevalence	Wastewater Treatment Plant Prevalence	Dormitory mean RA	Hospital/Medical Campus mean RA	Primary/Secondary School mean RA	University Campus mean RA	Wastewater Treatment Plant mean RA
1	AF227250.1	1	0	0	1	0	0.00337268	NA	NA	0.00754717	NA	3.63122e-05	NA	NA	9.51277e-06	NA
2	BK013595.1	1	0	0	0	0	0.00168634	NA	NA	NA	NA	8.84364e-06	NA	NA	NA	NA
3	BK013598.1	1	1	1	0	0	0.0134907	0.0267857	0.0642202	NA	NA	1.68059e-05	3.14619e-06	2.35123e-05	NA	NA
4	BK013615.1	1	0	0	1	0	0.00505902	NA	NA	0.0226415	NA	3.66707e-06	NA	NA	3.05565e-06	NA
5	BK013633.1	1	1	1	1	1	0.00505902	0.0357143	0.0366973	0.00377358	0.215385	8.55938e-06	1.54481e-05	1.2248e-05	3.80455e-06	9.19095e-06
6	BK013654.1	0	0	0	0	1	NA	NA	NA	NA	0.146154	NA	NA	NA	NA	7.27204e-06
7	BK013684.1	0	0	0	1	0	NA	NA	NA	0.0113207	NA	NA	NA	NA	3.81147e-06	NA
8	BK013688.1	1	0	0	1	1	0.00337268	NA	NA	0.00754717	0.0923077	1.59097e-06	NA	NA	2.69306e-06	0.00012433
9	BK013715.1	0	0	0	0	1	NA	NA	NA	NA	0.1	NA	NA	NA	NA	8.11058e-06
10	BK013716.1	0	0	0	0	1	NA	NA	NA	NA	0.00769231	NA	NA	NA	NA	0.00030369
11	BK013764.1	0	0	0	1	0	NA	NA	NA	0.00377358	NA	NA	NA	NA	8.61654e-06	NA
12	BK014065.1	0	0	0	0	1	NA	NA	NA	NA	0.00769231	NA	NA	NA	NA	2.11313e-05
13	BK014087.1	0	1	1	0	0	NA	0.0714286	0.0183486	NA	NA	NA	2.41392e-05	4.98529e-05	NA	NA
14	BK014088.1	1	1	1	1	1	0.244519	0.1875	0.311927	0.283019	0.0153846	1.07156e-05	5.29876e-06	1.70145e-05	4.264e-06	5.19393e-06
15	BK014091.1_1 1-4294/5123	1	0	0	0	0	0.00168634	NA	NA	NA	NA	1.08321e-05	NA	NA	NA	NA
16	BK014118.1	0	0	0	0	1	NA	NA	NA	NA	0.269231	NA	NA	NA	NA	1.76586e-05
17	BK014131.1	0	0	0	0	1	NA	NA	NA	NA	0.00769231	NA	NA	NA	NA	4.5902e-07
18	BK014163.1	1	0	0	1	1	0.00168634	NA	NA	0.0113207	0.0153846	1.45782e-05	NA	NA	1.13058e-05	6.85298e-06
19	BK014180.1	1	0	1	1	0	0.0084317	NA	0.00917431	0.0113207	NA	3.75952e-05	NA	9.42878e-06	1.35064e-05	NA
20	DQ079885.1	1	0	1	0	0	0.00168634	NA	0.00917431	NA	NA	1.25608e-07	NA	7.87269e-08	NA	NA
21	FJ483837.1	1	1	0	1	0	0.0202361	0.00892857	NA	0.0415094	NA	3.03026e-05	5.63066e-06	NA	2.08145e-05	NA
22	FJ483838.1	1	0	1	1	1	0.0252951	NA	0.0183486	0.0264151	0.00769231	1.04693e-05	NA	5.95362e-06	4.17981e-06	2.51439e-06
23	FJ483839.1	1	0	0	1	0	0.00674536	NA	NA	0.0113207	NA	3.1416e-05	NA	NA	2.65697e-05	NA
24	FJ483841.1	0	1	0	0	1	NA	0.00892857	NA	NA	0.00769231	NA	1.51528e-05	NA	NA	7.7487e-06
25	FR878069.1	1	0	0	1	0	0.00505902	NA	NA	0.0226415	NA	1.51996e-05	NA	NA	8.09642e-06	NA
26	HMP_0683.k81_76745	1	0	1	0	0	0.00168634	NA	0.00917431	NA	NA	8.28669e-06	NA	1.19624e-05	NA	NA
27	I166_bin.17.permissive_P17562	1	1	0	0	0	0.00168634	0.00892857	NA	NA	NA	0.00011948	0.00017687	NA	NA	NA
28	I219_bin.18.strict_P18916_1 72351-117175/371771	1	0	0	0	0	0.00168634	NA	NA	NA	NA	1.48663e-05	NA	NA	NA	NA
29	I225_bin.18.strict_P19142_1 8220-21116/21116	1	0	0	0	0	0.00168634	NA	NA	NA	NA	4.07908e-06	NA	NA	NA	NA
30	I290_bin.1.strict_P19931	1	0	0	0	0	0.00674536	NA	NA	NA	NA	0.00010028	NA	NA	NA	NA
31	I290_bin.25.orig_P19962	1	0	0	0	0	0.00168634	NA	NA	NA	NA	2.3346e-05	NA	NA	NA	NA
32	I67_bin.12.orig_P20020	1	0	0	0	0	0.00168634	NA	NA	NA	NA	5.12832e-05	NA	NA	NA	NA
33	I791_bin.6.strict_P25351	1	0	0	0	0	0.00337268	NA	NA	NA	NA	7.80183e-06	NA	NA	NA	NA
34	IMGVR_UViG_2519899598_000003|2519899598|2519931844	1	0	0	0	0	0.00168634	NA	NA	NA	NA	9.43925e-07	NA	NA	NA	NA
35	IMGVR_UViG_2541047100_000002|2541047100|2541082322|33733-67385	0	0	1	0	0	NA	NA	0.00917431	NA	NA	NA	NA	0.00011234	NA	NA
36	IMGVR_UViG_2547132501_000001|2547132501|2547290276	1	0	0	0	0	0.00168634	NA	NA	NA	NA	1.62424e-05	NA	NA	NA	NA
37	IMGVR_UViG_2556921653_000005|2556921653|2556980981|69843-101371	0	0	0	1	0	NA	NA	NA	0.00377358	NA	NA	NA	NA	8.93129e-05	NA
38	IMGVR_UViG_2568526301_000001|2568526301|2568562288	0	1	0	0	0	NA	0.0535714	NA	NA	NA	NA	2.42226e-05	NA	NA	NA
39	IMGVR_UViG_2588253733_000003|2588253733|2588271611|3544374-3615796	1	0	0	0	0	0.00168634	NA	NA	NA	NA	2.95575e-05	NA	NA	NA	NA
40	IMGVR_UViG_2595698314_000001|2595698314|2595727296	1	0	0	0	0	0.00168634	NA	NA	NA	NA	1.96279e-05	NA	NA	NA	NA
41	IMGVR_UViG_2595698695_000001|2595698695|2595727677	1	1	1	1	1	0.175379	0.0267857	0.0733945	0.0867924	0.0153846	2.60922e-05	3.64959e-05	2.52329e-05	9.10911e-06	3.87407e-06
42	IMGVR_UViG_2595698912_000001|2595698912|2595727894	0	0	0	1	0	NA	NA	NA	0.00377358	NA	NA	NA	NA	0.00042501	NA
43	IMGVR_UViG_2619619299_000003|2619619299|2619690314|5416358-5440874	1	0	0	0	0	0.00168634	NA	NA	NA	NA	9.62824e-05	NA	NA	NA	NA
44	IMGVR_UViG_2645728067_000002|2645728067|2645779310	0	0	1	1	0	NA	NA	0.00917431	0.00377358	NA	NA	NA	5.76896e-05	1.49743e-05	NA
45	IMGVR_UViG_2651869850_000001|2651869850|2651908962|39663-74436	0	0	0	1	0	NA	NA	NA	0.00754717	NA	NA	NA	NA	0.00133226	NA
46	IMGVR_UViG_2657245503_000001|2657245503|2657306794	1	0	1	1	0	0.00168634	NA	0.00917431	0.00377358	NA	6.29372e-06	NA	0.00021357	5.30267e-05	NA
47	IMGVR_UViG_2706795811_000001|2706795811|2706858016	1	0	0	0	0	0.00168634	NA	NA	NA	NA	3.00846e-05	NA	NA	NA	NA
48	IMGVR_UViG_2706796195_000001|2706796195|2706858448	1	1	1	1	1	0.897133	0.919643	0.825688	0.939623	0.953846	0.00070888	0.00067417	0.00017122	0.00045566	0.00021308
49	IMGVR_UViG_2706796433_000001|2706796433|2706858711	1	1	1	1	1	0.0354131	0.0982143	0.0458716	0.0188679	0.00769231	1.10432e-05	6.02611e-06	1.25546e-05	5.94746e-06	2.32748e-06
50	IMGVR_UViG_2706796761_000001|2706796761|2706859120	1	1	0	1	0	0.0337268	0.0446429	NA	0.0188679	NA	2.26545e-05	6.57896e-06	NA	4.36954e-06	NA
51	IMGVR_UViG_2738541984_000001|2738541984|2738553639	0	0	0	0	1	NA	NA	NA	NA	0.00769231	NA	NA	NA	NA	4.78499e-05
52	IMGVR_UViG_2738542603_000001|2738542603|2738554364	0	0	1	0	0	NA	NA	0.100917	NA	NA	NA	NA	0.00016687	NA	NA
53	IMGVR_UViG_2738542784_000001|2738542784|2738554602	1	0	0	1	0	0.00337268	NA	NA	0.00377358	NA	6.08767e-05	NA	NA	2.40498e-05	NA
54	IMGVR_UViG_2757320904_000001|2757320904|2757368815	1	0	0	1	0	0.0118044	NA	NA	0.0113207	NA	6.99846e-06	NA	NA	7.01557e-06	NA
55	IMGVR_UViG_2791355206_000003|2791355206|2791384299|4833853-4869051	0	0	0	1	0	NA	NA	NA	0.00377358	NA	NA	NA	NA	3.12528e-05	NA
56	IMGVR_UViG_2869541074_000006|2869541074|2869541074|4768161-4796455	1	0	0	0	0	0.00337268	NA	NA	NA	NA	1.56263e-05	NA	NA	NA	NA
57	IMGVR_UViG_2879025529_000001|2879025529|2879025532|181308-222704	0	0	0	1	0	NA	NA	NA	0.00754717	NA	NA	NA	NA	0.00042086	NA
58	IMGVR_UViG_2904886180_000008|2904886180|2904886213|1-30104	1	0	0	0	0	0.00168634	NA	NA	NA	NA	3.87017e-06	NA	NA	NA	NA
59	IMGVR_UViG_2906261549_000002|2906261549|2906261780	0	0	0	1	0	NA	NA	NA	0.00754717	NA	NA	NA	NA	8.34551e-05	NA
60	IMGVR_UViG_2937808278_000001|2937808278|2937808285|1447286-1490296	0	0	0	1	0	NA	NA	NA	0.00754717	NA	NA	NA	NA	3.80514e-05	NA
61	IMGVR_UViG_2937808278_000003|2937808278|2937808287|507905-553282	1	0	0	1	0	0.00505902	NA	NA	0.00754717	NA	3.71039e-05	NA	NA	0.00038953	NA
62	IMGVR_UViG_2974557342_000001|2974557342|2974557342	0	0	1	0	0	NA	NA	0.00917431	NA	NA	NA	NA	0.0003118	NA	NA
63	IMGVR_UViG_2974562974_000001|2974562974|2974562974	1	0	0	1	0	0.00168634	NA	NA	0.00377358	NA	8.78339e-06	NA	NA	2.85839e-06	NA
64	IMGVR_UViG_2974577639_000001|2974577639|2974577639	0	1	0	0	0	NA	0.0267857	NA	NA	NA	NA	7.97581e-06	NA	NA	NA
65	IMGVR_UViG_2974577842_000001|2974577842|2974577842	0	0	0	1	0	NA	NA	NA	0.00754717	NA	NA	NA	NA	4.23637e-05	NA
66	IMGVR_UViG_2974595427_000001|2974595427|2974595427	0	0	0	1	0	NA	NA	NA	0.00754717	NA	NA	NA	NA	0.0004226	NA
67	IMGVR_UViG_2974604268_000001|2974604268|2974604268	0	0	1	0	0	NA	NA	0.00917431	NA	NA	NA	NA	0.00014141	NA	NA
68	IMGVR_UViG_2974604416_000001|2974604416|2974604416	0	0	1	1	0	NA	NA	0.00917431	0.00377358	NA	NA	NA	0.00072108	0.0008237	NA
69	IMGVR_UViG_2974635333_000001|2974635333|2974635333	0	0	1	0	0	NA	NA	0.00917431	NA	NA	NA	NA	1.00869e-06	NA	NA
70	IMGVR_UViG_2974660038_000001|2974660038|2974660038	1	1	1	0	0	0.00168634	0.00892857	0.00917431	NA	NA	8.18601e-06	2.61679e-05	1.70095e-05	NA	NA
71	IMGVR_UViG_2974792213_000001|2974792213|2974792213	1	0	0	0	0	0.00168634	NA	NA	NA	NA	0.00115838	NA	NA	NA	NA
72	IMGVR_UViG_3300000293_000023|3300000293|EM308_1001635	1	0	0	0	0	0.00168634	NA	NA	NA	NA	2.58491e-06	NA	NA	NA	NA
73	IMGVR_UViG_3300001809_000127|3300001809|JGI20220J20339_1015129	0	0	0	0	1	NA	NA	NA	NA	0.00769231	NA	NA	NA	NA	1.472e-06
74	IMGVR_UViG_3300001810_000060|3300001810|JGI20221J20338_1006390	0	0	1	0	0	NA	NA	0.00917431	NA	NA	NA	NA	0.00024899	NA	NA
75	IMGVR_UViG_3300004333_000004|3300004333|Ga0066237_100002	0	0	0	1	0	NA	NA	NA	0.00377358	NA	NA	NA	NA	3.33932e-06	NA
76	IMGVR_UViG_3300004623_000003|3300004623|Ga0058869_1184845	1	1	1	1	0	0.0269815	0.0267857	0.0550459	0.00377358	NA	7.95049e-06	1.82528e-06	5.58421e-06	7.31429e-06	NA
77	IMGVR_UViG_3300006192_000016|3300006192|Ga0075011_10000132	0	0	1	1	0	NA	NA	0.00917431	0.00377358	NA	NA	NA	0.00010905	0.00021302	NA
78	IMGVR_UViG_3300006355_000158|3300006355|Ga0075501_1299985	1	1	1	1	1	0.0674536	0.0982143	0.0366973	0.0867924	0.253846	4.185e-05	0.00012534	4.07025e-05	1.49461e-05	1.90313e-06
79	IMGVR_UViG_3300006355_000282|3300006355|Ga0075501_1376314	1	0	0	1	0	0.145025	NA	NA	0.0641509	NA	8.40137e-06	NA	NA	2.945e-06	NA
80	IMGVR_UViG_3300006360_000072|3300006360|Ga0079079_1013088	0	0	0	1	0	NA	NA	NA	0.00377358	NA	NA	NA	NA	2.5336e-05	NA
81	IMGVR_UViG_3300006366_000023|3300006366|Ga0075499_1053176	0	0	1	0	0	NA	NA	0.119266	NA	NA	NA	NA	4.30686e-06	NA	NA
82	IMGVR_UViG_3300006372_000025|3300006372|Ga0075489_1007197	1	0	0	1	0	0.00337268	NA	NA	0.00377358	NA	2.64399e-05	NA	NA	1.14394e-05	NA
83	IMGVR_UViG_3300006375_000031|3300006375|Ga0075490_1011375	0	0	0	0	1	NA	NA	NA	NA	0.0384615	NA	NA	NA	NA	4.11731e-05
84	IMGVR_UViG_3300006376_000128|3300006376|Ga0079101_1313055	0	0	0	0	1	NA	NA	NA	NA	0.0153846	NA	NA	NA	NA	4.16873e-06
85	IMGVR_UViG_3300006376_000147|3300006376|Ga0079101_1331794	1	1	0	1	0	0.0927487	0.0446429	NA	0.0566038	NA	6.79553e-06	5.71924e-06	NA	1.12183e-06	NA
86	IMGVR_UViG_3300006378_000028|3300006378|Ga0075498_1017757	0	0	0	0	1	NA	NA	NA	NA	0.3	NA	NA	NA	NA	6.89405e-05
87	IMGVR_UViG_3300006378_000144|3300006378|Ga0075498_1345558	0	0	0	0	1	NA	NA	NA	NA	0.0153846	NA	NA	NA	NA	6.24196e-06
88	IMGVR_UViG_3300006381_000027|3300006381|Ga0079102_1008845	0	0	0	0	1	NA	NA	NA	NA	0.0153846	NA	NA	NA	NA	7.82744e-06
89	IMGVR_UViG_3300006381_000121|3300006381|Ga0079102_1302786	0	0	0	0	1	NA	NA	NA	NA	0.1	NA	NA	NA	NA	5.53661e-06
90	IMGVR_UViG_3300006381_000190|3300006381|Ga0079102_1013994	0	0	1	0	0	NA	NA	0.0275229	NA	NA	NA	NA	7.14572e-06	NA	NA
91	IMGVR_UViG_3300006387_000101|3300006387|Ga0079069_1350149	0	1	1	0	0	NA	0.0892857	0.0183486	NA	NA	NA	1.32004e-05	8.60295e-06	NA	NA
92	IMGVR_UViG_3300006387_000119|3300006387|Ga0079069_1389894	1	0	0	1	1	0.0387858	NA	NA	0.10566	0.00769231	0.0002496	NA	NA	7.71798e-05	5.83299e-05
93	IMGVR_UViG_3300006387_000143|3300006387|Ga0079069_1416897	1	1	0	1	1	0.0151771	0.00892857	NA	0.00754717	0.0153846	0.00010144	5.67273e-06	NA	1.76524e-05	2.30147e-06
94	IMGVR_UViG_3300006389_000125|3300006389|Ga0079064_1426926	0	0	0	1	0	NA	NA	NA	0.00377358	NA	NA	NA	NA	2.1697e-05	NA
95	IMGVR_UViG_3300006395_000090|3300006395|Ga0079066_1450065	1	1	1	1	1	0.365936	0.232143	0.458716	0.373585	0.0230769	1.65913e-05	1.01635e-05	3.80249e-05	6.07095e-06	4.7922e-06
96	IMGVR_UViG_3300006395_000111|3300006395|Ga0079066_1524691	1	0	0	0	1	0.00168634	NA	NA	NA	0.0307692	4.09731e-06	NA	NA	NA	2.63144e-05
97	IMGVR_UViG_3300006395_000115|3300006395|Ga0079066_1531884	0	0	0	0	1	NA	NA	NA	NA	0.00769231	NA	NA	NA	NA	1.37392e-05
98	IMGVR_UViG_3300006395_000129|3300006395|Ga0079066_1546605	1	0	1	1	0	0.00505902	NA	0.00917431	0.0113207	NA	2.597e-07	NA	1.40802e-07	4.47484e-07	NA
99	IMGVR_UViG_3300006398_000012|3300006398|Ga0079067_1010162	0	0	1	0	0	NA	NA	0.00917431	NA	NA	NA	NA	3.36225e-05	NA	NA
100	IMGVR_UViG_3300006590_000111|3300006590|Ga0079075_1234637	0	0	1	0	0	NA	NA	0.0275229	NA	NA	NA	NA	6.84284e-06	NA	NA
101	IMGVR_UViG_3300006591_000062|3300006591|Ga0079071_1023063	1	1	1	1	1	0.224283	0.151786	0.0458716	0.264151	0.0153846	2.18718e-05	2.13716e-05	1.88519e-05	1.2416e-05	7.22628e-06
102	IMGVR_UViG_3300006592_000022|3300006592|Ga0079076_1008777	0	0	0	0	1	NA	NA	NA	NA	0.00769231	NA	NA	NA	NA	7.0122e-07
103	IMGVR_UViG_3300006593_000205|3300006593|Ga0079081_1279072	0	0	0	0	1	NA	NA	NA	NA	0.00769231	NA	NA	NA	NA	3.85918e-05
104	IMGVR_UViG_3300006594_000031|3300006594|Ga0079073_1013272	1	0	0	1	0	0.00674536	NA	NA	0.00377358	NA	4.46694e-06	NA	NA	3.83672e-07	NA
105	IMGVR_UViG_3300006596_000010|3300006596|Ga0079074_1003637	0	0	0	1	0	NA	NA	NA	0.00754717	NA	NA	NA	NA	9.62272e-06	NA
106	IMGVR_UViG_3300006596_000011|3300006596|Ga0079074_1003906	1	1	0	1	0	0.0303541	0.0267857	NA	0.0113207	NA	6.62701e-06	4.61883e-06	NA	1.29325e-06	NA
107	IMGVR_UViG_3300006596_000042|3300006596|Ga0079074_1019436	1	0	0	1	0	0.00674536	NA	NA	0.00754717	NA	2.56332e-05	NA	NA	1.30382e-05	NA
108	IMGVR_UViG_3300006596_000127|3300006596|Ga0079074_1347424	0	0	0	0	1	NA	NA	NA	NA	0.00769231	NA	NA	NA	NA	6.2722e-06
109	IMGVR_UViG_3300006597_000014|3300006597|Ga0079070_1007765	1	0	0	1	0	0.00505902	NA	NA	0.00377358	NA	5.36935e-06	NA	NA	4.28716e-06	NA
110	IMGVR_UViG_3300006597_000072|3300006597|Ga0079070_1258538	1	0	0	0	1	0.00168634	NA	NA	NA	0.0307692	3.88847e-06	NA	NA	NA	5.89199e-06
111	IMGVR_UViG_3300006598_000010|3300006598|Ga0079098_1001916	1	1	1	1	1	0.381113	0.5625	0.330275	0.49434	0.130769	4.90516e-05	2.29476e-05	4.2839e-05	2.62742e-05	6.11301e-06
112	IMGVR_UViG_3300006598_000085|3300006598|Ga0079098_1019476	1	0	0	1	0	0.00505902	NA	NA	0.0150943	NA	2.17297e-05	NA	NA	5.10667e-05	NA
113	IMGVR_UViG_3300006598_000184|3300006598|Ga0079098_1327276	0	0	1	0	0	NA	NA	0.00917431	NA	NA	NA	NA	9.59829e-06	NA	NA
114	IMGVR_UViG_3300006598_000261|3300006598|Ga0079098_1394183	0	0	1	0	0	NA	NA	0.0458716	NA	NA	NA	NA	2.36413e-05	NA	NA
115	IMGVR_UViG_3300006599_000057|3300006599|Ga0079103_1024069	0	0	1	0	0	NA	NA	0.0458716	NA	NA	NA	NA	1.28467e-05	NA	NA
116	IMGVR_UViG_3300006599_000064|3300006599|Ga0079103_1026328	0	0	0	1	0	NA	NA	NA	0.00377358	NA	NA	NA	NA	4.05205e-06	NA
117	IMGVR_UViG_3300006599_000066|3300006599|Ga0079103_1027379	1	0	1	1	0	0.00168634	NA	0.00917431	0.00377358	NA	1.47806e-06	NA	5.57469e-06	1.98979e-06	NA
118	IMGVR_UViG_3300006599_000073|3300006599|Ga0079103_1031095	1	0	0	1	1	0.0134907	NA	NA	0.0226415	0.0230769	2.75686e-06	NA	NA	9.83661e-07	3.59075e-06
119	IMGVR_UViG_3300006599_000160|3300006599|Ga0079103_1405243	0	0	0	0	1	NA	NA	NA	NA	0.0153846	NA	NA	NA	NA	1.08363e-05
120	IMGVR_UViG_3300006600_000061|3300006600|Ga0079065_1053490	1	1	1	1	1	0.0539629	0.133929	0.0550459	0.113208	0.0307692	1.52437e-05	1.36702e-05	1.48035e-05	5.17127e-06	1.40063e-05
121	IMGVR_UViG_3300006600_000133|3300006600|Ga0079065_1439924	1	0	0	0	0	0.010118	NA	NA	NA	NA	1.02737e-06	NA	NA	NA	NA
122	IMGVR_UViG_3300006601_000046|3300006601|Ga0079100_1011332	1	0	1	0	0	0.00337268	NA	0.0825688	NA	NA	5.72039e-06	NA	3.14265e-05	NA	NA
123	IMGVR_UViG_3300006601_000431|3300006601|Ga0079100_1024301	0	0	0	0	1	NA	NA	NA	NA	0.0384615	NA	NA	NA	NA	8.29244e-06
124	IMGVR_UViG_3300006850_000002|3300006850|Ga0075491_1001214	0	0	0	1	0	NA	NA	NA	0.00377358	NA	NA	NA	NA	3.64804e-06	NA
125	IMGVR_UViG_3300006940_000207|3300006940|Ga0079099_1484254	1	0	0	0	0	0.00337268	NA	NA	NA	NA	2.15922e-05	NA	NA	NA	NA
126	IMGVR_UViG_3300006940_000225|3300006940|Ga0079099_1511313	0	0	1	0	0	NA	NA	0.0550459	NA	NA	NA	NA	2.10904e-06	NA	NA
127	IMGVR_UViG_3300007228_000233|3300007228|Ga0075175_1484690	0	0	0	0	1	NA	NA	NA	NA	0.00769231	NA	NA	NA	NA	6.81033e-06
128	IMGVR_UViG_3300007233_000007|3300007233|Ga0075178_1003417	0	0	0	0	1	NA	NA	NA	NA	0.00769231	NA	NA	NA	NA	4.32653e-06
129	IMGVR_UViG_3300007233_000316|3300007233|Ga0075178_1803228	1	1	1	1	1	0.0168634	0.0267857	0.146789	0.0415094	0.0230769	0.0002476	1.63192e-06	2.4521e-05	0.00011155	3.63081e-06
130	IMGVR_UViG_3300007235_000397|3300007235|Ga0075184_11082005	0	0	0	1	0	NA	NA	NA	0.00377358	NA	NA	NA	NA	9.67738e-06	NA
131	IMGVR_UViG_3300007237_000255|3300007237|Ga0075177_1612100	0	0	0	0	1	NA	NA	NA	NA	0.0153846	NA	NA	NA	NA	8.15996e-07
132	IMGVR_UViG_3300007240_000036|3300007240|Ga0075176_1026922	0	0	0	0	1	NA	NA	NA	NA	0.00769231	NA	NA	NA	NA	2.91789e-06
133	IMGVR_UViG_3300007240_000047|3300007240|Ga0075176_1036135	0	0	0	0	1	NA	NA	NA	NA	0.00769231	NA	NA	NA	NA	2.31419e-06
134	IMGVR_UViG_3300007240_000268|3300007240|Ga0075176_1937514	0	0	0	0	1	NA	NA	NA	NA	0.0230769	NA	NA	NA	NA	3.55671e-06
135	IMGVR_UViG_3300007242_000326|3300007242|Ga0075172_1064527	0	1	0	0	0	NA	0.00892857	NA	NA	NA	NA	2.66937e-05	NA	NA	NA
136	IMGVR_UViG_3300007244_000308|3300007244|Ga0075167_10956501	0	0	1	0	1	NA	NA	0.0183486	NA	0.00769231	NA	NA	3.01022e-06	NA	1.15862e-06
137	IMGVR_UViG_3300007248_000102|3300007248|Ga0075168_1118812	0	0	1	0	0	NA	NA	0.00917431	NA	NA	NA	NA	1.53498e-06	NA	NA
138	IMGVR_UViG_3300007248_000155|3300007248|Ga0075168_1539135	1	0	1	0	0	0.0134907	NA	0.0366973	NA	NA	3.03835e-06	NA	5.60517e-06	NA	NA
139	IMGVR_UViG_3300007248_000217|3300007248|Ga0075168_1700550	0	1	0	0	0	NA	0.0446429	NA	NA	NA	NA	1.00051e-05	NA	NA	NA
140	IMGVR_UViG_3300007250_000034|3300007250|Ga0075165_1046316	1	1	0	1	1	0.0202361	0.0446429	NA	0.0150943	0.0153846	1.76138e-05	2.54101e-06	NA	2.64673e-06	1.06078e-06
141	IMGVR_UViG_3300007253_000119|3300007253|Ga0075182_10101934	1	0	0	0	0	0.0151771	NA	NA	NA	NA	8.29338e-06	NA	NA	NA	NA
142	IMGVR_UViG_3300007253_000280|3300007253|Ga0075182_11099331	0	0	0	0	1	NA	NA	NA	NA	0.00769231	NA	NA	NA	NA	9.40041e-06
143	IMGVR_UViG_3300007253_000388|3300007253|Ga0075182_11298459	1	0	0	0	0	0.00168634	NA	NA	NA	NA	3.90322e-07	NA	NA	NA	NA
144	IMGVR_UViG_3300007253_000502|3300007253|Ga0075182_11230951	0	0	0	0	1	NA	NA	NA	NA	0.00769231	NA	NA	NA	NA	1.47366e-05
145	IMGVR_UViG_3300007322_000042|3300007322|Ga0099790_1304844	0	1	1	0	1	NA	0.00892857	0.100917	NA	0.223077	NA	4.28424e-06	2.96123e-06	NA	1.7016e-06
146	IMGVR_UViG_3300007587_000009|3300007587|Ga0099789_1041780	0	1	0	1	0	NA	0.0267857	NA	0.00754717	NA	NA	7.29144e-06	NA	4.25889e-06	NA
147	IMGVR_UViG_3300008032_000011|3300008032|Ga0099815_1412479	1	0	0	1	0	0.00168634	NA	NA	0.0150943	NA	6.29367e-06	NA	NA	4.45545e-05	NA
148	IMGVR_UViG_3300008067_000007|3300008067|Ga0110941_1002530	1	0	0	0	0	0.00168634	NA	NA	NA	NA	3.19711e-06	NA	NA	NA	NA
149	IMGVR_UViG_3300008488_000003|3300008488|Ga0110937_1000158	1	0	0	0	0	0.00168634	NA	NA	NA	NA	0.00111411	NA	NA	NA	NA
150	IMGVR_UViG_3300008513_000176|3300008513|Ga0111022_100254|25503-60568	1	0	0	0	0	0.00168634	NA	NA	NA	NA	1.03158e-05	NA	NA	NA	NA
151	IMGVR_UViG_3300008667_000001|3300008667|Ga0104247_100056	0	1	0	0	0	NA	0.0267857	NA	NA	NA	NA	2.73727e-06	NA	NA	NA
152	IMGVR_UViG_3300008669_000008|3300008669|Ga0104246_100139	1	1	1	1	1	0.145025	0.160714	0.0550459	0.0754717	0.0153846	1.15508e-05	6.3093e-06	5.88235e-06	5.37105e-06	4.35161e-06
153	IMGVR_UViG_3300008669_000009|3300008669|Ga0104246_100142	1	1	0	0	0	0.0134907	0.0178571	NA	NA	NA	1.00259e-05	8.50647e-06	NA	NA	NA
154	IMGVR_UViG_3300008684_000002|3300008684|Ga0104249_100058	1	1	0	0	1	0.00337268	0.0267857	NA	NA	0.00769231	4.90972e-06	6.31627e-06	NA	NA	7.20917e-06
155	IMGVR_UViG_3300008686_000002|3300008686|Ga0104245_1000028	0	0	0	0	1	NA	NA	NA	NA	0.00769231	NA	NA	NA	NA	3.47585e-06
156	IMGVR_UViG_3300008686_000007|3300008686|Ga0104245_1000070	1	1	1	0	0	0.00674536	0.00892857	0.00917431	NA	NA	3.72227e-06	2.12035e-06	7.06698e-06	NA	NA
157	IMGVR_UViG_3300008884_000024|3300008884|Ga0103746_10000107	1	1	1	1	1	0.124789	0.160714	0.110092	0.101887	0.0923077	8.91361e-06	2.40045e-06	1.1821e-05	3.54998e-06	1.73459e-06
158	IMGVR_UViG_3300008884_000072|3300008884|Ga0103746_10000562	1	0	0	1	1	0.00168634	NA	NA	0.00377358	0.307692	1.19767e-06	NA	NA	3.12261e-06	1.6098e-05
159	IMGVR_UViG_3300009196_000021|3300009196|Ga0103745_10000123	1	0	0	0	0	0.00168634	NA	NA	NA	NA	1.25534e-05	NA	NA	NA	NA
160	IMGVR_UViG_3300009196_000048|3300009196|Ga0103745_10000345	1	1	0	1	1	0.0826307	0.142857	NA	0.135849	0.184615	1.43246e-05	5.42491e-06	NA	3.81117e-06	1.95917e-06
161	IMGVR_UViG_3300009203_000059|3300009203|Ga0103749_10000620	0	0	0	1	0	NA	NA	NA	0.00754717	NA	NA	NA	NA	6.38486e-06	NA
162	IMGVR_UViG_3300009203_000122|3300009203|Ga0103749_10002650	0	0	0	0	1	NA	NA	NA	NA	0.0307692	NA	NA	NA	NA	3.9517e-06
163	IMGVR_UViG_3300009203_000176|3300009203|Ga0103749_10007249	1	0	0	0	0	0.00674536	NA	NA	NA	NA	6.63135e-06	NA	NA	NA	NA
164	IMGVR_UViG_3300009206_000063|3300009206|Ga0103750_1000632	1	1	0	1	1	0.00337268	0.0178571	NA	0.00377358	0.769231	6.2971e-06	5.46953e-06	NA	1.05688e-05	6.35138e-06
165	IMGVR_UViG_3300009206_000116|3300009206|Ga0103750_1002607	0	1	0	0	1	NA	0.0178571	NA	NA	0.0230769	NA	1.06364e-05	NA	NA	4.43363e-06
166	IMGVR_UViG_3300009281_000033|3300009281|Ga0103744_10000678	0	1	0	0	0	NA	0.00892857	NA	NA	NA	NA	1.10056e-05	NA	NA	NA
167	IMGVR_UViG_3300009281_000038|3300009281|Ga0103744_10000761	1	1	0	1	1	0.0370995	0.0446429	NA	0.0566038	0.0769231	4.83208e-05	1.73649e-05	NA	5.65559e-06	2.7538e-06
168	IMGVR_UViG_3300009281_000061|3300009281|Ga0103744_10002389	0	0	1	0	0	NA	NA	0.0458716	NA	NA	NA	NA	5.38104e-05	NA	NA
169	IMGVR_UViG_3300009281_000073|3300009281|Ga0103744_10002813	1	0	0	0	0	0.00674536	NA	NA	NA	NA	2.49698e-05	NA	NA	NA	NA
170	IMGVR_UViG_3300009281_000081|3300009281|Ga0103744_10003061	1	0	1	1	1	0.00337268	NA	0.0458716	0.00377358	0.584615	5.11652e-06	NA	2.41459e-05	2.10176e-06	9.53886e-06
171	IMGVR_UViG_3300009281_000083|3300009281|Ga0103744_10003085	0	0	0	0	1	NA	NA	NA	NA	0.0153846	NA	NA	NA	NA	1.96334e-05
172	IMGVR_UViG_3300009281_000096|3300009281|Ga0103744_10003532	1	0	0	0	0	0.0118044	NA	NA	NA	NA	3.08593e-05	NA	NA	NA	NA
173	IMGVR_UViG_3300009281_000110|3300009281|Ga0103744_10005118	1	0	0	0	1	0.00168634	NA	NA	NA	0.0461539	1.57361e-05	NA	NA	NA	1.36996e-05
174	IMGVR_UViG_3300009281_000134|3300009281|Ga0103744_10007583	1	1	1	1	0	0.0489039	0.0178571	0.0733945	0.120755	NA	6.45583e-06	2.64501e-06	2.46051e-05	7.46951e-06	NA
175	IMGVR_UViG_3300009281_000163|3300009281|Ga0103744_10015188	0	1	0	0	0	NA	0.00892857	NA	NA	NA	NA	3.80318e-06	NA	NA	NA
176	IMGVR_UViG_3300009281_000247|3300009281|Ga0103744_10001214	0	0	0	0	1	NA	NA	NA	NA	0.0538462	NA	NA	NA	NA	4.85742e-06
177	IMGVR_UViG_3300009295_000121|3300009295|Ga0103747_10009766	1	1	1	1	1	0.0168634	0.133929	0.155963	0.260377	0.792308	8.6858e-07	2.22174e-06	7.78382e-06	3.2197e-06	4.593e-06
178	IMGVR_UViG_3300009295_000366|3300009295|Ga0103747_10003790	1	1	0	1	1	0.0286678	0.0625	NA	0.0603774	0.107692	1.87142e-05	2.44198e-06	NA	6.84804e-07	3.73309e-07
179	IMGVR_UViG_3300009295_000425|3300009295|Ga0103747_10002548	0	0	0	0	1	NA	NA	NA	NA	0.0230769	NA	NA	NA	NA	1.28441e-05
180	IMGVR_UViG_3300009580_000134|3300009580|Ga0115596_1043809	1	0	0	1	0	0.0118044	NA	NA	0.00377358	NA	1.08243e-05	NA	NA	3.19726e-06	NA
181	IMGVR_UViG_3300009580_000290|3300009580|Ga0115596_1102449	1	1	0	1	0	0.0219224	0.00892857	NA	0.0716981	NA	0.0002238	0.0001301	NA	0.00030659	NA
182	IMGVR_UViG_3300009582_000523|3300009582|Ga0115601_1165431	0	1	0	0	0	NA	0.00892857	NA	NA	NA	NA	5.00047e-06	NA	NA	NA
183	IMGVR_UViG_3300009586_000051|3300009586|Ga0115591_1010880	0	1	0	1	0	NA	0.00892857	NA	0.00754717	NA	NA	3.3806e-06	NA	5.1325e-06	NA
184	IMGVR_UViG_3300011209_000026|3300011209|Ga0122297_100043|41294-75344	1	0	0	0	0	0.00168634	NA	NA	NA	NA	2.87454e-05	NA	NA	NA	NA
185	IMGVR_UViG_3300011682_000033|3300011682|Ga0122177_100136	1	0	1	1	0	0.010118	NA	0.00917431	0.0188679	NA	8.54109e-06	NA	4.12592e-05	0.00011037	NA
186	IMGVR_UViG_3300012725_000027|3300012725|Ga0157610_1041336	1	1	0	0	1	0.00337268	0.00892857	NA	NA	0.00769231	3.29719e-05	2.67631e-06	NA	NA	1.49673e-06
187	IMGVR_UViG_3300012881_000028|3300012881|Ga0079063_1018620	1	0	0	1	0	0.00337268	NA	NA	0.00377358	NA	6.96352e-06	NA	NA	7.04923e-06	NA
188	IMGVR_UViG_3300014635_000026|3300014635|Ga0121353_100002|202742-261716	0	0	1	0	0	NA	NA	0.00917431	NA	NA	NA	NA	9.62378e-05	NA	NA
189	IMGVR_UViG_3300014749_000056|3300014749|Ga0169785_100838	1	0	0	0	0	0.0151771	NA	NA	NA	NA	7.30888e-06	NA	NA	NA	NA
190	IMGVR_UViG_3300015609_000063|3300015609|Ga0182411_103951	0	1	0	0	0	NA	0.00892857	NA	NA	NA	NA	4.38227e-05	NA	NA	NA
191	IMGVR_UViG_3300016713_000022|3300016713|Ga0186820_102074	1	1	1	1	1	0.546374	0.732143	0.59633	0.649057	0.538462	5.7628e-06	4.29698e-06	3.87171e-06	2.90097e-06	1.79735e-06
192	IMGVR_UViG_3300016715_000380|3300016715|Ga0186817_100317	1	1	1	1	1	0.089376	0.107143	0.00917431	0.109434	0.0384615	3.2013e-05	8.40908e-06	2.99162e-06	7.34198e-06	3.17443e-06
193	IMGVR_UViG_3300016715_000505|3300016715|Ga0186817_100162	1	1	0	1	0	0.0236088	0.0267857	NA	0.0113207	NA	8.02952e-06	7.98481e-06	NA	3.43741e-06	NA
194	IMGVR_UViG_3300016717_000017|3300016717|Ga0186818_101781	1	1	1	1	1	0.313659	0.446429	0.0642202	0.426415	0.553846	2.72148e-05	2.74352e-05	6.54949e-06	7.59616e-06	4.80364e-06
195	IMGVR_UViG_3300018405_001190|3300018405|Ga0194138_10001544	0	0	0	1	0	NA	NA	NA	0.00377358	NA	NA	NA	NA	3.49485e-05	NA
196	IMGVR_UViG_3300019202_000023|3300019202|Ga0179947_1070539	0	0	0	0	1	NA	NA	NA	NA	0.00769231	NA	NA	NA	NA	8.73402e-06
197	IMGVR_UViG_3300019202_000033|3300019202|Ga0179947_1107049	1	0	0	0	0	0.00337268	NA	NA	NA	NA	3.53627e-06	NA	NA	NA	NA
198	IMGVR_UViG_3300019202_000072|3300019202|Ga0179947_1158110	1	0	0	1	1	0.00337268	NA	NA	0.0188679	0.00769231	0.0009285	NA	NA	0.00027657	5.34046e-05
199	IMGVR_UViG_3300019203_000035|3300019203|Ga0179955_1037622	0	1	1	0	1	NA	0.0178571	0.00917431	NA	0.107692	NA	1.01567e-05	2.4117e-06	NA	1.44388e-06
200	IMGVR_UViG_3300019203_000069|3300019203|Ga0179955_1065547	1	0	1	0	0	0.00168634	NA	0.00917431	NA	NA	2.28252e-05	NA	2.64587e-06	NA	NA
201	IMGVR_UViG_3300019203_000074|3300019203|Ga0179955_1071268	1	0	0	0	0	0.0118044	NA	NA	NA	NA	1.07162e-05	NA	NA	NA	NA
202	IMGVR_UViG_3300019205_000120|3300019205|Ga0179940_1082627	0	0	0	0	1	NA	NA	NA	NA	0.00769231	NA	NA	NA	NA	6.55598e-06
203	IMGVR_UViG_3300019205_000155|3300019205|Ga0179940_1110720	0	0	1	0	0	NA	NA	0.0458716	NA	NA	NA	NA	6.61257e-05	NA	NA
204	IMGVR_UViG_3300019205_000298|3300019205|Ga0179940_1251531	0	0	0	1	0	NA	NA	NA	0.00754717	NA	NA	NA	NA	3.03959e-05	NA
205	IMGVR_UViG_3300019206_000032|3300019206|Ga0179943_1018848	0	0	0	1	0	NA	NA	NA	0.00754717	NA	NA	NA	NA	5.46059e-07	NA
206	IMGVR_UViG_3300019206_000034|3300019206|Ga0179943_1019739	0	1	1	0	0	NA	0.0714286	0.0183486	NA	NA	NA	2.04892e-05	2.60795e-05	NA	NA
207	IMGVR_UViG_3300019206_000036|3300019206|Ga0179943_1020657	1	0	0	0	0	0.00168634	NA	NA	NA	NA	5.58983e-06	NA	NA	NA	NA
208	IMGVR_UViG_3300019206_000294|3300019206|Ga0179943_1197763	0	1	1	0	1	NA	0.00892857	0.0275229	NA	0.0846154	NA	3.18004e-06	5.51312e-06	NA	1.9963e-06
209	IMGVR_UViG_3300019206_000315|3300019206|Ga0179943_1215739	0	1	0	0	0	NA	0.0178571	NA	NA	NA	NA	4.19056e-06	NA	NA	NA
210	IMGVR_UViG_3300019209_000005|3300019209|Ga0179951_1001780	1	1	0	1	1	0.0185498	0.00892857	NA	0.0188679	0.607692	5.72517e-06	4.41956e-06	NA	4.71537e-06	1.87525e-05
211	IMGVR_UViG_3300019209_000056|3300019209|Ga0179951_1028540	1	1	0	1	0	0.00337268	0.00892857	NA	0.00377358	NA	1.84062e-05	7.15549e-06	NA	2.1783e-05	NA
212	IMGVR_UViG_3300019209_000094|3300019209|Ga0179951_1052857	1	0	1	1	0	0.10118	NA	0.12844	0.0830189	NA	9.31844e-06	NA	1.92407e-05	1.03081e-05	NA
213	IMGVR_UViG_3300019209_000106|3300019209|Ga0179951_1059688	0	1	0	1	0	NA	0.0267857	NA	0.00754717	NA	NA	4.84793e-06	NA	4.15259e-06	NA
214	IMGVR_UViG_3300019209_000130|3300019209|Ga0179951_1073800	0	1	1	0	0	NA	0.0357143	0.0642202	NA	NA	NA	8.7019e-06	1.03858e-05	NA	NA
215	IMGVR_UViG_3300019209_000156|3300019209|Ga0179951_1091350	0	0	1	0	0	NA	NA	0.00917431	NA	NA	NA	NA	3.52142e-06	NA	NA
216	IMGVR_UViG_3300019209_000181|3300019209|Ga0179951_1109967	0	0	0	0	1	NA	NA	NA	NA	0.0384615	NA	NA	NA	NA	1.1396e-05
217	IMGVR_UViG_3300019209_000240|3300019209|Ga0179951_1163333	0	0	1	0	0	NA	NA	0.0183486	NA	NA	NA	NA	2.95816e-05	NA	NA
218	IMGVR_UViG_3300019209_000267|3300019209|Ga0179951_1202529	0	1	0	0	0	NA	0.0178571	NA	NA	NA	NA	1.42212e-05	NA	NA	NA
219	IMGVR_UViG_3300019209_000286|3300019209|Ga0179951_1222516	0	0	0	0	1	NA	NA	NA	NA	0.0153846	NA	NA	NA	NA	9.14458e-06
220	IMGVR_UViG_3300019210_000015|3300019210|Ga0179938_1013493	0	0	1	1	1	NA	NA	0.0275229	0.0339623	0.00769231	NA	NA	9.52023e-06	1.15833e-05	1.70296e-06
221	IMGVR_UViG_3300019210_000031|3300019210|Ga0179938_1028617	1	1	1	1	1	0.0556492	0.125	0.100917	0.0867924	0.0538462	2.96715e-06	4.51847e-06	2.64637e-06	2.71478e-06	5.93029e-07
222	IMGVR_UViG_3300019210_000032|3300019210|Ga0179938_1029723	1	0	1	1	0	0.00337268	NA	0.0550459	0.0150943	NA	2.86608e-06	NA	6.90486e-05	8.57612e-06	NA
223	IMGVR_UViG_3300019210_000060|3300019210|Ga0179938_1057120	1	0	0	1	0	0.0084317	NA	NA	0.0113207	NA	7.35683e-06	NA	NA	3.53779e-06	NA
224	IMGVR_UViG_3300019210_000109|3300019210|Ga0179938_1098330	1	0	1	1	0	0.0168634	NA	0.0275229	0.00377358	NA	1.56958e-05	NA	3.42418e-05	3.96461e-06	NA
225	IMGVR_UViG_3300019210_000166|3300019210|Ga0179938_1157017	1	0	0	1	0	0.0134907	NA	NA	0.0264151	NA	9.85849e-06	NA	NA	4.91474e-06	NA
226	IMGVR_UViG_3300019210_000297|3300019210|Ga0179938_1080622	1	0	0	0	0	0.00337268	NA	NA	NA	NA	7.11782e-06	NA	NA	NA	NA
227	IMGVR_UViG_3300019213_000004|3300019213|Ga0179950_1001722	1	0	0	0	0	0.0084317	NA	NA	NA	NA	6.03785e-06	NA	NA	NA	NA
228	IMGVR_UViG_3300019213_000095|3300019213|Ga0179950_1051440	1	1	1	1	1	0.0657673	0.0625	0.146789	0.0981132	0.176923	5.85843e-06	3.47824e-06	6.11217e-05	2.91118e-06	1.63729e-06
229	IMGVR_UViG_3300019213_000135|3300019213|Ga0179950_1074101	1	0	0	1	1	0.010118	NA	NA	0.0490566	0.0153846	2.14494e-05	NA	NA	3.42505e-05	3.35134e-06
230	IMGVR_UViG_3300019213_000174|3300019213|Ga0179950_1097142	1	1	1	0	1	0.010118	0.0267857	0.0183486	NA	0.207692	2.24316e-06	9.28343e-06	7.99085e-06	NA	4.21864e-06
231	IMGVR_UViG_3300019213_000222|3300019213|Ga0179950_1134588	1	0	0	0	0	0.00168634	NA	NA	NA	NA	2.10582e-06	NA	NA	NA	NA
232	IMGVR_UViG_3300019213_000238|3300019213|Ga0179950_1143306	0	0	0	1	0	NA	NA	NA	0.00754717	NA	NA	NA	NA	3.95849e-06	NA
233	IMGVR_UViG_3300019213_000241|3300019213|Ga0179950_1145326	0	1	0	0	0	NA	0.00892857	NA	NA	NA	NA	3.7882e-06	NA	NA	NA
234	IMGVR_UViG_3300019213_000268|3300019213|Ga0179950_1163974	1	1	1	0	0	0.00674536	0.0446429	0.0917431	NA	NA	3.27315e-05	5.80012e-06	3.24139e-05	NA	NA
235	IMGVR_UViG_3300019213_000276|3300019213|Ga0179950_1170867	0	0	0	0	1	NA	NA	NA	NA	0.00769231	NA	NA	NA	NA	5.67008e-06
236	IMGVR_UViG_3300019213_000295|3300019213|Ga0179950_1186748	0	0	0	0	1	NA	NA	NA	NA	0.107692	NA	NA	NA	NA	2.22936e-05
237	IMGVR_UViG_3300019213_000306|3300019213|Ga0179950_1195394	0	0	1	0	0	NA	NA	0.0366973	NA	NA	NA	NA	1.60044e-05	NA	NA
238	IMGVR_UViG_3300019213_000309|3300019213|Ga0179950_1197624	0	0	1	0	0	NA	NA	0.00917431	NA	NA	NA	NA	9.81899e-06	NA	NA
239	IMGVR_UViG_3300019215_000011|3300019215|Ga0179945_1006929	0	0	0	0	1	NA	NA	NA	NA	0.00769231	NA	NA	NA	NA	5.04782e-07
240	IMGVR_UViG_3300019215_000060|3300019215|Ga0179945_1043869	0	0	0	0	1	NA	NA	NA	NA	0.0846154	NA	NA	NA	NA	2.22142e-05
241	IMGVR_UViG_3300019215_000102|3300019215|Ga0179945_1078268	1	0	0	0	0	0.00337268	NA	NA	NA	NA	4.04664e-06	NA	NA	NA	NA
242	IMGVR_UViG_3300019215_000116|3300019215|Ga0179945_1085293	0	0	1	1	0	NA	NA	0.0275229	0.0113207	NA	NA	NA	2.27082e-05	8.5256e-05	NA
243	IMGVR_UViG_3300019215_000183|3300019215|Ga0179945_1160679	1	0	0	1	0	0.00337268	NA	NA	0.0301887	NA	1.19415e-05	NA	NA	6.56932e-06	NA
244	IMGVR_UViG_3300019216_000017|3300019216|Ga0179939_1014158	1	0	0	0	0	0.0084317	NA	NA	NA	NA	1.02153e-05	NA	NA	NA	NA
245	IMGVR_UViG_3300019216_000037|3300019216|Ga0179939_1034619	1	1	1	1	1	0.0725126	0.0267857	0.0275229	0.0754717	0.00769231	0.00011046	1.34367e-05	2.14314e-05	3.16622e-05	1.06323e-05
246	IMGVR_UViG_3300019216_000063|3300019216|Ga0179939_1049755	1	0	0	1	0	0.0084317	NA	NA	0.0113207	NA	7.60654e-06	NA	NA	1.07896e-05	NA
247	IMGVR_UViG_3300019216_000140|3300019216|Ga0179939_1106526	0	1	0	0	0	NA	0.0178571	NA	NA	NA	NA	5.36556e-06	NA	NA	NA
248	IMGVR_UViG_3300019216_000161|3300019216|Ga0179939_1120383	0	1	0	0	0	NA	0.0714286	NA	NA	NA	NA	4.526e-06	NA	NA	NA
249	IMGVR_UViG_3300019216_000164|3300019216|Ga0179939_1121456	0	0	0	0	1	NA	NA	NA	NA	0.00769231	NA	NA	NA	NA	2.41476e-06
250	IMGVR_UViG_3300019216_000218|3300019216|Ga0179939_1154739	1	1	1	1	1	0.200675	0.419643	0.137615	0.0754717	0.00769231	2.54342e-05	1.33246e-05	1.6633e-05	7.31069e-06	8.18378e-06
251	IMGVR_UViG_3300019216_000232|3300019216|Ga0179939_1166300	0	0	0	0	1	NA	NA	NA	NA	0.00769231	NA	NA	NA	NA	4.84492e-06
252	IMGVR_UViG_3300019216_000256|3300019216|Ga0179939_1188228	0	0	0	0	1	NA	NA	NA	NA	0.00769231	NA	NA	NA	NA	2.46976e-05
253	IMGVR_UViG_3300019216_000298|3300019216|Ga0179939_1229162	1	1	1	1	1	0.00505902	0.0357143	0.0825688	0.00754717	0.353846	0.00012962	2.98142e-05	1.60939e-05	1.59779e-05	1.04498e-05
254	IMGVR_UViG_3300019216_000323|3300019216|Ga0179939_1007503	0	0	1	0	0	NA	NA	0.0458716	NA	NA	NA	NA	1.32994e-05	NA	NA
255	IMGVR_UViG_3300019217_000005|3300019217|Ga0179946_1016747	0	0	0	0	1	NA	NA	NA	NA	0.0153846	NA	NA	NA	NA	1.26755e-05
256	IMGVR_UViG_3300019217_000054|3300019217|Ga0179946_1155413	1	0	0	0	0	0.0168634	NA	NA	NA	NA	1.0143e-05	NA	NA	NA	NA
257	IMGVR_UViG_3300019218_000005|3300019218|Ga0179954_1024906	1	0	0	0	1	0.00168634	NA	NA	NA	0.107692	3.94922e-06	NA	NA	NA	1.50871e-05
258	IMGVR_UViG_3300019219_000024|3300019219|Ga0179942_1017104	0	0	1	0	0	NA	NA	0.00917431	NA	NA	NA	NA	3.11474e-05	NA	NA
259	IMGVR_UViG_3300019219_000041|3300019219|Ga0179942_1042050	1	1	0	1	0	0.00674536	0.0982143	NA	0.0113207	NA	5.73825e-05	8.02112e-06	NA	8.93292e-06	NA
260	IMGVR_UViG_3300019219_000105|3300019219|Ga0179942_1118938	0	1	0	0	0	NA	0.00892857	NA	NA	NA	NA	2.92804e-05	NA	NA	NA
261	IMGVR_UViG_3300019219_000112|3300019219|Ga0179942_1125540	1	0	0	1	1	0.00337268	NA	NA	0.00754717	0.0230769	2.72368e-05	NA	NA	2.63802e-05	4.4056e-06
262	IMGVR_UViG_3300019219_000118|3300019219|Ga0179942_1133975	1	1	1	1	1	0.0505902	0.169643	0.165138	0.0867924	0.0461539	5.97833e-05	1.59077e-05	0.00136614	4.15516e-05	3.56195e-05
263	IMGVR_UViG_3300019219_000137|3300019219|Ga0179942_1169055	0	0	0	1	0	NA	NA	NA	0.00377358	NA	NA	NA	NA	5.46604e-06	NA
264	IMGVR_UViG_3300019219_000179|3300019219|Ga0179942_1255111	0	0	1	0	0	NA	NA	0.0917431	NA	NA	NA	NA	6.38462e-06	NA	NA
265	IMGVR_UViG_3300019220_000082|3300019220|Ga0179936_1150120	1	1	1	1	1	0.0134907	0.0625	0.146789	0.309434	0.676923	4.92067e-06	8.91113e-07	3.83e-06	1.58002e-05	3.42261e-06
266	IMGVR_UViG_3300019220_000085|3300019220|Ga0179936_1151569	0	1	1	0	0	NA	0.0357143	0.0733945	NA	NA	NA	3.48008e-06	1.5451e-05	NA	NA
267	IMGVR_UViG_3300019221_000018|3300019221|Ga0179941_1013225	1	1	1	1	1	0.084317	0.0714286	0.0183486	0.30566	0.330769	2.55258e-05	4.70869e-05	6.24429e-06	2.76974e-05	9.12376e-06
268	IMGVR_UViG_3300019221_000025|3300019221|Ga0179941_1019038	1	1	1	1	0	0.010118	0.0267857	0.0550459	0.0415094	NA	6.26151e-06	4.7813e-06	0.00016884	9.90186e-06	NA
269	IMGVR_UViG_3300019221_000044|3300019221|Ga0179941_1040365	0	1	1	0	1	NA	0.00892857	0.137615	NA	0.323077	NA	1.14246e-05	8.2968e-06	NA	3.07127e-06
270	IMGVR_UViG_3300019221_000130|3300019221|Ga0179941_1137574	1	1	1	1	0	0.00168634	0.0178571	0.0550459	0.0226415	NA	6.68897e-06	2.42771e-06	1.28375e-05	6.86264e-06	NA
271	IMGVR_UViG_3300019221_000138|3300019221|Ga0179941_1149795	1	0	1	1	1	0.0084317	NA	0.0642202	0.166038	0.2	6.83441e-06	NA	1.33978e-05	8.35974e-06	2.17801e-06
272	IMGVR_UViG_3300019222_000016|3300019222|Ga0179957_1007029	1	1	1	1	1	0.00337268	0.0446429	0.155963	0.00377358	0.00769231	0.0004367	3.39927e-06	4.07031e-05	0.00045675	2.60608e-06
273	IMGVR_UViG_3300019222_000026|3300019222|Ga0179957_1024109	1	0	0	1	0	0.00168634	NA	NA	0.0113207	NA	5.7551e-06	NA	NA	5.29116e-06	NA
274	IMGVR_UViG_3300019222_000045|3300019222|Ga0179957_1037111	1	1	0	1	0	0.0084317	0.00892857	NA	0.0339623	NA	3.97471e-06	1.4417e-06	NA	4.70163e-06	NA
275	IMGVR_UViG_3300019222_000177|3300019222|Ga0179957_1179176	0	0	1	0	0	NA	NA	0.100917	NA	NA	NA	NA	0.00024034	NA	NA
276	IMGVR_UViG_3300019222_000182|3300019222|Ga0179957_1182342	1	1	1	1	1	0.571669	0.669643	0.449541	0.475472	0.176923	1.44466e-05	1.1081e-05	1.39204e-05	7.09934e-06	2.73408e-06
277	IMGVR_UViG_3300019222_000225|3300019222|Ga0179957_1240825	1	0	0	0	1	0.00168634	NA	NA	NA	0.0692308	1.0268e-05	NA	NA	NA	3.26415e-06
278	IMGVR_UViG_3300019223_000029|3300019223|Ga0179948_1113276	1	0	0	0	0	0.00337268	NA	NA	NA	NA	9.20636e-07	NA	NA	NA	NA
279	IMGVR_UViG_3300019223_000038|3300019223|Ga0179948_1137705	1	0	0	1	1	0.0168634	NA	NA	0.0716981	0.230769	2.08315e-06	NA	NA	2.47839e-06	1.6412e-06
280	IMGVR_UViG_3300019225_000019|3300019225|Ga0179949_1016104	0	1	0	0	1	NA	0.00892857	NA	NA	0.0384615	NA	5.07215e-06	NA	NA	7.37934e-05
281	IMGVR_UViG_3300019225_000030|3300019225|Ga0179949_1023097	1	0	1	1	0	0.00337268	NA	0.00917431	0.00377358	NA	1.01513e-07	NA	1.03646e-07	3.61192e-08	NA
282	IMGVR_UViG_3300019225_000032|3300019225|Ga0179949_1023296	1	0	0	1	0	0.00168634	NA	NA	0.0150943	NA	1.71024e-06	NA	NA	6.85097e-06	NA
283	IMGVR_UViG_3300019225_000068|3300019225|Ga0179949_1051627	0	1	1	0	0	NA	0.0714286	0.00917431	NA	NA	NA	7.35198e-06	2.37204e-05	NA	NA
284	IMGVR_UViG_3300019225_000070|3300019225|Ga0179949_1052168	1	1	1	1	0	0.00674536	0.00892857	0.0183486	0.00377358	NA	6.54786e-07	3.57408e-07	6.0606e-06	6.6935e-07	NA
285	IMGVR_UViG_3300019225_000085|3300019225|Ga0179949_1060289	1	0	0	1	0	0.00168634	NA	NA	0.00377358	NA	2.90082e-06	NA	NA	9.35024e-07	NA
286	IMGVR_UViG_3300019225_000092|3300019225|Ga0179949_1068160	1	0	0	1	1	0.0151771	NA	NA	0.0566038	0.223077	8.2463e-06	NA	NA	1.23339e-05	6.31163e-06
287	IMGVR_UViG_3300019225_000100|3300019225|Ga0179949_1079577	0	0	1	0	0	NA	NA	0.0183486	NA	NA	NA	NA	3.36041e-05	NA	NA
288	IMGVR_UViG_3300019225_000104|3300019225|Ga0179949_1080835	0	0	1	1	0	NA	NA	0.0366973	0.00377358	NA	NA	NA	5.83882e-06	8.30741e-07	NA
289	IMGVR_UViG_3300019225_000140|3300019225|Ga0179949_1112892	1	0	0	1	0	0.0134907	NA	NA	0.00754717	NA	2.05507e-06	NA	NA	2.30356e-06	NA
290	IMGVR_UViG_3300019225_000152|3300019225|Ga0179949_1123877	0	0	0	1	0	NA	NA	NA	0.00754717	NA	NA	NA	NA	2.41357e-05	NA
291	IMGVR_UViG_3300019225_000183|3300019225|Ga0179949_1154033	1	1	1	1	1	0.63575	0.705357	0.458716	0.498113	0.261538	1.15606e-05	1.00518e-05	9.64973e-06	5.19344e-06	2.06516e-06
292	IMGVR_UViG_3300019225_000273|3300019225|Ga0179949_1248029	1	1	1	1	1	0.0185498	0.00892857	0.00917431	0.0603774	0.353846	1.59795e-05	9.4705e-06	1.29192e-05	1.11581e-05	4.66702e-05
293	IMGVR_UViG_3300019225_000280|3300019225|Ga0179949_1250475	1	0	0	0	1	0.00168634	NA	NA	NA	0.0307692	1.29413e-05	NA	NA	NA	9.6973e-06
294	IMGVR_UViG_3300019225_000337|3300019225|Ga0179949_1309980	1	1	1	1	1	0.0118044	0.0535714	0.0458716	0.0716981	0.369231	1.05592e-06	2.15979e-06	3.6722e-06	2.34513e-06	2.1044e-06
295	IMGVR_UViG_3300019225_000343|3300019225|Ga0179949_1314384	1	0	1	0	0	0.0522766	NA	0.0550459	NA	NA	3.94227e-06	NA	4.35833e-06	NA	NA
296	IMGVR_UViG_3300019226_000026|3300019226|Ga0179934_1050328	0	0	0	1	0	NA	NA	NA	0.00377358	NA	NA	NA	NA	8.52167e-06	NA
297	IMGVR_UViG_3300019226_000041|3300019226|Ga0179934_1068139	1	0	1	0	0	0.00505902	NA	0.0458716	NA	NA	4.17246e-06	NA	1.58844e-05	NA	NA
298	IMGVR_UViG_3300019226_000049|3300019226|Ga0179934_1083160	1	0	0	0	0	0.00168634	NA	NA	NA	NA	8.91526e-07	NA	NA	NA	NA
299	IMGVR_UViG_3300019226_000054|3300019226|Ga0179934_1096167	1	0	0	1	0	0.00337268	NA	NA	0.00377358	NA	1.00778e-05	NA	NA	4.45867e-06	NA
300	IMGVR_UViG_3300019226_000061|3300019226|Ga0179934_1108498	1	0	1	0	0	0.00168634	NA	0.0366973	NA	NA	4.44072e-05	NA	5.86088e-05	NA	NA
301	IMGVR_UViG_3300019226_000062|3300019226|Ga0179934_1111063	1	1	1	1	0	0.200675	0.0535714	0.119266	0.192453	NA	9.65821e-06	5.6346e-06	1.44866e-05	2.91271e-06	NA
302	IMGVR_UViG_3300019226_000095|3300019226|Ga0179934_1167347	0	0	0	1	0	NA	NA	NA	0.0528302	NA	NA	NA	NA	0.00016163	NA
303	IMGVR_UViG_3300019226_000105|3300019226|Ga0179934_1183750	1	1	1	1	1	0.0168634	0.00892857	0.0366973	0.00754717	0.00769231	2.38296e-06	1.12328e-06	1.02438e-05	3.44939e-06	8.30931e-07
304	IMGVR_UViG_3300019227_000062|3300019227|Ga0179956_1047216	1	0	0	0	0	0.00168634	NA	NA	NA	NA	2.84046e-06	NA	NA	NA	NA
305	IMGVR_UViG_3300019227_000116|3300019227|Ga0179956_1101044	1	1	1	1	1	0.0219224	0.0535714	0.0458716	0.0716981	0.323077	2.08687e-05	1.7861e-06	2.02266e-06	1.0915e-06	1.32657e-06
306	IMGVR_UViG_3300019227_000121|3300019227|Ga0179956_1105958	0	0	1	0	0	NA	NA	0.00917431	NA	NA	NA	NA	1.07734e-05	NA	NA
307	IMGVR_UViG_3300019227_000163|3300019227|Ga0179956_1147849	1	0	0	0	0	0.00337268	NA	NA	NA	NA	1.56273e-06	NA	NA	NA	NA
308	IMGVR_UViG_3300019231_000008|3300019231|Ga0179935_1006732	1	0	0	1	0	0.00168634	NA	NA	0.00377358	NA	3.78498e-05	NA	NA	1.79369e-06	NA
309	IMGVR_UViG_3300019231_000019|3300019231|Ga0179935_1021702	1	0	1	0	0	0.0337268	NA	0.0366973	NA	NA	4.40102e-06	NA	3.3013e-06	NA	NA
310	IMGVR_UViG_3300019231_000022|3300019231|Ga0179935_1026214	1	0	0	0	0	0.00168634	NA	NA	NA	NA	7.04707e-07	NA	NA	NA	NA
311	IMGVR_UViG_3300019231_000095|3300019231|Ga0179935_1138334	1	1	1	1	1	0.0236088	0.0625	0.0275229	0.0641509	0.438462	6.42077e-06	6.30461e-06	3.55335e-06	4.57002e-06	1.5372e-06
312	IMGVR_UViG_3300019231_000167|3300019231|Ga0179935_1301482	1	1	1	1	1	0.0269815	0.0446429	0.00917431	0.00377358	0.00769231	2.65292e-05	2.96783e-05	5.26678e-06	4.0925e-06	1.1145e-05
313	IMGVR_UViG_3300019236_000213|3300019236|Ga0179944_1200568	1	1	0	0	0	0.00505902	0.0267857	NA	NA	NA	4.95194e-07	3.55657e-07	NA	NA	NA
314	IMGVR_UViG_3300019236_000254|3300019236|Ga0179944_1265356	1	1	1	1	1	0.392917	0.133929	0.12844	0.290566	0.138462	6.44445e-05	1.41323e-05	8.48078e-06	8.06432e-06	3.5686e-06
315	IMGVR_UViG_3300019243_000033|3300019243|Ga0179953_1160641	1	0	1	1	0	0.00168634	NA	0.00917431	0.0150943	NA	1.7878e-06	NA	4.59425e-06	6.87133e-06	NA
316	IMGVR_UViG_3300019247_000028|3300019247|Ga0179937_1015033	0	0	0	0	1	NA	NA	NA	NA	0.00769231	NA	NA	NA	NA	2.82621e-06
317	IMGVR_UViG_3300019247_000087|3300019247|Ga0179937_1044099	0	0	1	1	0	NA	NA	0.0183486	0.0830189	NA	NA	NA	3.27425e-05	1.80324e-05	NA
318	IMGVR_UViG_3300019247_000088|3300019247|Ga0179937_1044199	1	0	1	0	0	0.00168634	NA	0.0366973	NA	NA	7.38205e-07	NA	7.56299e-06	NA	NA
319	IMGVR_UViG_3300019247_000111|3300019247|Ga0179937_1057251	1	1	0	1	0	0.00505902	0.0803571	NA	0.0301887	NA	1.52386e-06	6.50747e-06	NA	1.58247e-06	NA
320	IMGVR_UViG_3300019247_000133|3300019247|Ga0179937_1070402	0	0	0	0	1	NA	NA	NA	NA	0.00769231	NA	NA	NA	NA	1.25218e-06
321	IMGVR_UViG_3300019247_000151|3300019247|Ga0179937_1078744	1	1	0	1	0	0.102867	0.0357143	NA	0.143396	NA	0.00016772	2.61525e-05	NA	7.97889e-05	NA
322	IMGVR_UViG_3300019247_000152|3300019247|Ga0179937_1078764	1	1	1	1	0	0.0219224	0.00892857	0.0366973	0.0943396	NA	1.1015e-05	4.92992e-05	1.74563e-05	1.88545e-05	NA
323	IMGVR_UViG_3300019247_000201|3300019247|Ga0179937_1107167	1	1	0	0	0	0.00168634	0.00892857	NA	NA	NA	1.07561e-05	1.04747e-05	NA	NA	NA
324	IMGVR_UViG_3300019247_000202|3300019247|Ga0179937_1107685	0	0	0	1	0	NA	NA	NA	0.00377358	NA	NA	NA	NA	1.28515e-05	NA
325	IMGVR_UViG_3300019247_000249|3300019247|Ga0179937_1136109	1	0	0	1	1	0.136594	NA	NA	0.139623	0.00769231	2.87875e-05	NA	NA	1.01532e-05	6.3532e-06
326	IMGVR_UViG_3300019247_000293|3300019247|Ga0179937_1161177	1	0	0	1	0	0.00337268	NA	NA	0.0150943	NA	1.72433e-06	NA	NA	1.6281e-06	NA
327	IMGVR_UViG_3300019247_000300|3300019247|Ga0179937_1167621	1	0	0	1	0	0.00505902	NA	NA	0.00377358	NA	7.12105e-06	NA	NA	2.35193e-05	NA
328	IMGVR_UViG_3300019247_000361|3300019247|Ga0179937_1207715	1	0	0	0	0	0.00168634	NA	NA	NA	NA	1.64889e-05	NA	NA	NA	NA
329	IMGVR_UViG_3300019247_000419|3300019247|Ga0179937_1256873	1	1	0	1	0	0.0860034	0.0267857	NA	0.0339623	NA	4.34491e-06	2.59311e-06	NA	1.83341e-06	NA
330	IMGVR_UViG_3300019247_000446|3300019247|Ga0179937_1275422	1	1	0	1	0	0.0084317	0.0178571	NA	0.00754717	NA	2.4183e-06	9.5794e-06	NA	1.15336e-05	NA
331	IMGVR_UViG_3300019247_000453|3300019247|Ga0179937_1280176	0	0	1	0	0	NA	NA	0.00917431	NA	NA	NA	NA	1.05225e-05	NA	NA
332	IMGVR_UViG_3300019247_000464|3300019247|Ga0179937_1291987	1	0	1	0	0	0.0387858	NA	0.0275229	NA	NA	7.18779e-06	NA	7.71087e-06	NA	NA
333	IMGVR_UViG_3300019247_000580|3300019247|Ga0179937_1389216	0	0	0	0	1	NA	NA	NA	NA	0.00769231	NA	NA	NA	NA	2.55708e-06
334	IMGVR_UViG_3300020014_000043|3300020014|Ga0182044_1326398	1	0	0	1	1	0.00505902	NA	NA	0.00377358	0.00769231	7.45896e-06	NA	NA	1.2025e-06	1.29311e-06
335	IMGVR_UViG_3300020030_001652|3300020030|Ga0206645_1001598	1	0	0	0	0	0.00168634	NA	NA	NA	NA	1.62211e-06	NA	NA	NA	NA
336	IMGVR_UViG_3300020037_010180|3300020037|Ga0206644_1014827	1	0	0	0	0	0.00168634	NA	NA	NA	NA	1.0531e-06	NA	NA	NA	NA
337	IMGVR_UViG_3300020041_000783|3300020041|Ga0206647_102143	1	0	0	0	0	0.0168634	NA	NA	NA	NA	3.03583e-06	NA	NA	NA	NA
338	IMGVR_UViG_3300020043_010365|3300020043|Ga0206655_1012461	0	1	0	0	0	NA	0.00892857	NA	NA	NA	NA	6.60918e-07	NA	NA	NA
339	IMGVR_UViG_3300020050_017966|3300020050|Ga0206642_1014153	1	0	0	0	0	0.010118	NA	NA	NA	NA	6.99991e-06	NA	NA	NA	NA
340	IMGVR_UViG_3300020050_018145|3300020050|Ga0206642_1026054	1	0	0	0	0	0.00337268	NA	NA	NA	NA	2.22696e-06	NA	NA	NA	NA
341	IMGVR_UViG_3300020070_000163|3300020070|Ga0206356_10202158	1	0	0	0	0	0.00168634	NA	NA	NA	NA	5.22925e-06	NA	NA	NA	NA
342	IMGVR_UViG_3300020818_000265|3300020818|Ga0214277_11575345	1	0	0	0	0	0.00168634	NA	NA	NA	NA	2.68006e-06	NA	NA	NA	NA
343	IMGVR_UViG_3300021298_000027|3300021298|Ga0210349_1026950	0	0	1	0	0	NA	NA	0.0183486	NA	NA	NA	NA	5.2308e-06	NA	NA
344	IMGVR_UViG_3300022156_000542|3300022156|Ga0213934_1000990	1	1	0	1	0	0.00168634	0.00892857	NA	0.0226415	NA	5.62684e-06	3.60902e-06	NA	2.4079e-05	NA
345	IMGVR_UViG_3300022166_000985|3300022166|Ga0213932_1002084	1	0	1	0	1	0.00168634	NA	0.0733945	NA	0.00769231	8.63268e-06	NA	5.07252e-06	NA	1.93952e-06
346	IMGVR_UViG_3300022177_000063|3300022177|Ga0228536_1000724|8-33231	1	0	0	0	0	0.00337268	NA	NA	NA	NA	5.71534e-05	NA	NA	NA	NA
347	IMGVR_UViG_3300022595_000058|3300022595|Ga0215184_1130649	0	0	0	1	0	NA	NA	NA	0.0113207	NA	NA	NA	NA	2.25686e-05	NA
348	IMGVR_UViG_3300022664_000483|3300022664|Ga0247854_1001247|4542-36612	0	0	0	1	0	NA	NA	NA	0.00754717	NA	NA	NA	NA	0.00010264	NA
349	IMGVR_UViG_3300023309_000003|3300023309|Ga0256744_103005	1	0	0	0	0	0.00337268	NA	NA	NA	NA	1.79871e-05	NA	NA	NA	NA
350	IMGVR_UViG_3300023494_000008|3300023494|Ga0257057_100433	1	0	0	0	0	0.00168634	NA	NA	NA	NA	2.87397e-05	NA	NA	NA	NA
351	IMGVR_UViG_3300023697_000258|3300023697|Ga0228706_1001540	1	0	0	1	0	0.0134907	NA	NA	0.0226415	NA	3.02992e-06	NA	NA	3.17569e-06	NA
352	IMGVR_UViG_3300023706_000079|3300023706|Ga0232123_1001354	1	0	0	1	1	0.0404722	NA	NA	0.0301887	0.0153846	1.82552e-05	NA	NA	9.43662e-06	2.68255e-06
353	IMGVR_UViG_3300023708_000043|3300023708|Ga0228709_1000351	1	0	0	1	0	0.0236088	NA	NA	0.00377358	NA	1.95581e-05	NA	NA	5.43535e-06	NA
354	IMGVR_UViG_3300024480_000030|3300024480|Ga0255223_1002570	0	1	0	0	0	NA	0.0178571	NA	NA	NA	NA	1.86484e-06	NA	NA	NA
355	IMGVR_UViG_3300024537_000042|3300024537|Ga0255225_1003534	0	1	0	0	0	NA	0.0178571	NA	NA	NA	NA	2.7254e-06	NA	NA	NA
356	IMGVR_UViG_3300024542_000089|3300024542|Ga0256350_1004702	0	0	0	0	1	NA	NA	NA	NA	0.0384615	NA	NA	NA	NA	1.68416e-05
357	IMGVR_UViG_3300024543_000088|3300024543|Ga0256348_1007654	0	0	0	1	0	NA	NA	NA	0.0113207	NA	NA	NA	NA	1.59876e-06	NA
358	IMGVR_UViG_3300024543_000092|3300024543|Ga0256348_1008401	0	0	0	0	1	NA	NA	NA	NA	0.0153846	NA	NA	NA	NA	1.28077e-07
359	IMGVR_UViG_3300024547_000067|3300024547|Ga0255292_1005636	1	1	1	1	1	0.0826307	0.00892857	0.0275229	0.0528302	0.00769231	1.47902e-05	2.23418e-06	5.64215e-06	6.50323e-06	5.86863e-06
360	IMGVR_UViG_3300024547_000097|3300024547|Ga0255292_1012649	0	0	0	0	1	NA	NA	NA	NA	0.00769231	NA	NA	NA	NA	3.67635e-07
361	IMGVR_UViG_3300024561_000086|3300024561|Ga0255288_1008509	1	0	0	1	0	0.00674536	NA	NA	0.0377359	NA	1.52621e-06	NA	NA	1.22963e-06	NA
362	IMGVR_UViG_3300024563_000026|3300024563|Ga0255236_1003117	1	1	1	1	0	0.0505902	0.0267857	0.192661	0.0792453	NA	2.33646e-05	2.12351e-06	1.98954e-05	3.65438e-06	NA
363	IMGVR_UViG_3300024852_000061|3300024852|Ga0255295_1007080	1	1	1	1	1	0.0387858	0.232143	0.201835	0.316981	0.823077	5.63725e-06	4.5501e-06	7.84914e-05	1.08008e-05	2.4482e-05
364	IMGVR_UViG_3300026149_000318|3300026149|Ga0265408_1003100	1	0	0	1	0	0.0168634	NA	NA	0.0301887	NA	1.24869e-05	NA	NA	7.37094e-06	NA
365	IMGVR_UViG_3300026412_000007|3300026412|Ga0256326_1001529	0	0	0	1	0	NA	NA	NA	0.00754717	NA	NA	NA	NA	2.8745e-05	NA
366	IMGVR_UViG_3300026460_000001|3300026460|Ga0247604_1000351	1	1	0	1	1	0.0134907	0.0178571	NA	0.00754717	0.00769231	7.69316e-05	4.58225e-05	NA	3.51716e-06	5.89496e-06
367	IMGVR_UViG_3300026539_000057|3300026539|Ga0256872_10038830	1	1	0	0	0	0.0185498	0.0803571	NA	NA	NA	3.73383e-05	1.15324e-05	NA	NA	NA
368	IMGVR_UViG_3300026563_000058|3300026563|Ga0256355_1004580	1	1	1	1	1	0.0370995	0.339286	0.256881	0.162264	0.830769	3.91198e-06	2.71691e-06	2.17176e-05	1.1328e-06	7.3287e-06
369	IMGVR_UViG_3300028089_000058|3300028089|Ga0255299_1008140	0	0	1	0	1	NA	NA	0.00917431	NA	0.115385	NA	NA	4.25359e-06	NA	2.47529e-06
370	IMGVR_UViG_3300028231_000002|3300028231|Ga0255263_100026	0	0	0	1	0	NA	NA	NA	0.00754717	NA	NA	NA	NA	5.69884e-06	NA
371	IMGVR_UViG_3300028647_000001|3300028647|Ga0272412_1000721	1	0	0	1	1	0.00168634	NA	NA	0.00754717	0.292308	1.5346e-05	NA	NA	1.9213e-05	0.00019312
372	IMGVR_UViG_3300028647_000070|3300028647|Ga0272412_1006132	0	0	0	0	1	NA	NA	NA	NA	0.0923077	NA	NA	NA	NA	1.66589e-05
373	IMGVR_UViG_3300028647_000086|3300028647|Ga0272412_1007743	0	0	0	0	1	NA	NA	NA	NA	0.1	NA	NA	NA	NA	7.90611e-06
374	IMGVR_UViG_3300028647_000169|3300028647|Ga0272412_1012365	0	0	0	0	1	NA	NA	NA	NA	0.107692	NA	NA	NA	NA	1.13457e-05
375	IMGVR_UViG_3300028647_000172|3300028647|Ga0272412_1013095	0	0	0	1	0	NA	NA	NA	0.00377358	NA	NA	NA	NA	2.49343e-06	NA
376	IMGVR_UViG_3300028647_000217|3300028647|Ga0272412_1022440	0	0	0	1	0	NA	NA	NA	0.00377358	NA	NA	NA	NA	2.5458e-06	NA
377	IMGVR_UViG_3300028647_000224|3300028647|Ga0272412_1024860	1	0	0	0	0	0.00168634	NA	NA	NA	NA	2.22295e-07	NA	NA	NA	NA
378	IMGVR_UViG_3300028647_000237|3300028647|Ga0272412_1030783	1	0	0	1	0	0.00337268	NA	NA	0.00377358	NA	1.60394e-05	NA	NA	2.88237e-06	NA
379	IMGVR_UViG_3300028647_000251|3300028647|Ga0272412_1038013	0	1	0	0	0	NA	0.00892857	NA	NA	NA	NA	3.7882e-06	NA	NA	NA
380	IMGVR_UViG_3300028756_000007|3300028756|Ga0307341_100114	1	1	1	1	1	0.264755	0.482143	0.0642202	0.441509	0.607692	6.49287e-05	0.00013684	9.56308e-06	4.42019e-05	2.07143e-05
381	IMGVR_UViG_3300028847_000015|3300028847|Ga0307327_100191	1	0	0	1	1	0.00168634	NA	NA	0.0150943	0.00769231	4.87e-07	NA	NA	2.4964e-06	1.97319e-07
382	IMGVR_UViG_3300028849_000031|3300028849|Ga0307352_100727	1	1	1	1	1	0.0725126	0.0178571	0.0642202	0.10566	0.0307692	3.57478e-06	1.35067e-06	7.69553e-06	1.52168e-06	2.533e-06
383	IMGVR_UViG_3300029020_000176|3300029020|Ga0169702_100308|12174-38870	1	0	0	0	0	0.00337268	NA	NA	NA	NA	6.3139e-06	NA	NA	NA	NA
384	IMGVR_UViG_3300029137_000146|3300029137|Ga0168731_100895|14599-23359	1	1	0	0	0	0.0219224	0.00892857	NA	NA	NA	4.19523e-06	2.68852e-06	NA	NA	NA
385	IMGVR_UViG_3300029148_000016|3300029148|Ga0168035_100035	0	0	0	1	0	NA	NA	NA	0.00377358	NA	NA	NA	NA	7.63606e-06	NA
386	IMGVR_UViG_3300029204_000155|3300029204|Ga0168686_100558	1	0	0	0	0	0.00337268	NA	NA	NA	NA	9.53475e-06	NA	NA	NA	NA
387	IMGVR_UViG_3300029217_000085|3300029217|Ga0168678_101253	1	0	0	0	0	0.00168634	NA	NA	NA	NA	9.02051e-06	NA	NA	NA	NA
388	IMGVR_UViG_3300029217_000192|3300029217|Ga0168678_100370|36421-63047	1	0	0	0	0	0.00168634	NA	NA	NA	NA	7.84393e-08	NA	NA	NA	NA
389	IMGVR_UViG_3300029333_000129|3300029333|Ga0243760_100304	1	0	0	0	0	0.00168634	NA	NA	NA	NA	4.17289e-05	NA	NA	NA	NA
390	IMGVR_UViG_3300029373_000409|3300029373|Ga0243914_101541|3-7354	1	0	0	0	0	0.00337268	NA	NA	NA	NA	3.10409e-07	NA	NA	NA	NA
391	IMGVR_UViG_3300029507_000128|3300029507|Ga0244816_101066|6829-16063	1	1	0	1	0	0.0421585	0.00892857	NA	0.00377358	NA	4.74535e-06	3.63314e-07	NA	1.11654e-06	NA
392	IMGVR_UViG_3300029545_000060|3300029545|Ga0245039_100653	1	0	0	0	0	0.00337268	NA	NA	NA	NA	2.87702e-06	NA	NA	NA	NA
393	IMGVR_UViG_3300029626_000011|3300029626|Ga0307330_100144	1	1	1	1	1	0.0286678	0.00892857	0.0275229	0.0377359	0.00769231	1.94893e-05	8.4424e-05	3.3675e-05	1.05535e-05	9.33228e-07
394	IMGVR_UViG_3300029670_000002|3300029670|Ga0307351_100104	1	0	1	1	0	0.0438449	NA	0.0183486	0.0603774	NA	4.81737e-05	NA	7.24228e-05	2.72573e-05	NA
395	IMGVR_UViG_3300029670_000142|3300029670|Ga0307351_101495	1	1	1	1	1	0.00168634	0.00892857	0.00917431	0.0113207	0.0846154	1.90778e-05	1.58154e-05	2.72097e-05	2.43751e-06	1.33405e-05
396	IMGVR_UViG_3300029677_000015|3300029677|Ga0307359_1000940	1	0	0	0	0	0.00168634	NA	NA	NA	NA	7.10605e-07	NA	NA	NA	NA
397	IMGVR_UViG_3300029677_000033|3300029677|Ga0307359_1001959	0	0	1	0	1	NA	NA	0.0825688	NA	0.0153846	NA	NA	3.58633e-06	NA	3.95037e-06
398	IMGVR_UViG_3300029677_000040|3300029677|Ga0307359_1003029	0	0	0	0	1	NA	NA	NA	NA	0.00769231	NA	NA	NA	NA	1.1735e-07
399	IMGVR_UViG_3300029833_000037|3300029833|Ga0307340_100721	1	0	0	0	0	0.00337268	NA	NA	NA	NA	3.23448e-06	NA	NA	NA	NA
400	IMGVR_UViG_3300029835_000119|3300029835|Ga0307331_100080	1	1	0	0	0	0.00674536	0.00892857	NA	NA	NA	5.55234e-06	2.12905e-06	NA	NA	NA
401	IMGVR_UViG_3300029835_000136|3300029835|Ga0307331_100573	1	0	0	1	0	0.00674536	NA	NA	0.045283	NA	3.67726e-05	NA	NA	2.91972e-05	NA
402	IMGVR_UViG_3300029836_000001|3300029836|Ga0307325_100008	1	0	0	1	0	0.00674536	NA	NA	0.00754717	NA	1.46278e-05	NA	NA	7.38548e-06	NA
403	IMGVR_UViG_3300032821_000003|3300032821|Ga0314719_1000136	1	0	1	1	0	0.00505902	NA	0.0183486	0.00754717	NA	5.31601e-05	NA	3.12743e-06	9.16654e-07	NA
404	IMGVR_UViG_3300033161_000161|3300033161|Ga0334893_1000693_1 1-39194/40738	1	0	0	0	0	0.00168634	NA	NA	NA	NA	3.48302e-06	NA	NA	NA	NA
405	IMGVR_UViG_3300033527_000161|3300033527|Ga0316586_1000618	1	0	0	0	0	0.00168634	NA	NA	NA	NA	5.67319e-07	NA	NA	NA	NA
[truncated: 167 more rows]
