# Supplementary material for: Towards geospatially-resolved public-health surveillance via wastewater sequencing
Source: Nat Commun. 2024 Sep 27;15:8386. doi: 10.1038/s41467-024-52427-x (PMC11436780; doi:10.1038/s41467-024-52427-x)
Supplement: Supplementary file 9 — Source data [file 41467_2024_52427_MOESM9_ESM.zip › sourcedata_fig_s5.xlsx]

## Sheet: Sheet1
	X	effect	group	term	estimate	std.error	statistic	df	p.value	microbe	class	reg	BH	BY
1	1	fixed	NA	Wastewater Treatment Plant	-0.100214	0.106318	-0.94259	16.8621	0.359201	Alphaflexiviridae	xtree_vir	Wastewater Treatment Plant	1	1
2	4	fixed	NA	University Campus	-0.0783896	0.0754021	-1.03962	18.0613	0.312234	Alphaflexiviridae	xtree_vir	University Campus	1	1
3	7	fixed	NA	Dormitory	0.00600956	0.0598602	0.100393	20.2687	0.921019	Alphaflexiviridae	xtree_vir	Dormitory	1	1
4	10	fixed	NA	Hospital/Medical Campus	0.0118732	0.101912	0.116505	22.2852	0.908296	Alphaflexiviridae	xtree_vir	Hospital/Medical Campus	1	1
5	13	fixed	NA	Primary/Secondary School	0.118039	0.0754901	1.56364	35.9008	0.126676	Alphaflexiviridae	xtree_vir	Primary/Secondary School	1	0.78773
6	16	fixed	NA	POPSIZE	-8.11292e-08	1.3563829202367e-07	-0.598129	13.6975	0.559515	Alphaflexiviridae	xtree_vir	Population served	1	1
7	19	fixed	NA	sars_cov2_copies	-5.15581e-09	6.18380943936682e-08	-0.083376	741.553	0.933575	Alphaflexiviridae	xtree_vir	sars_cov2_copies	1	1
8	22	fixed	NA	salinity	0.00352048	0.00258575	1.3615	546.815	0.173918	Alphaflexiviridae	xtree_vir	salinity	1	1
9	25	fixed	NA	ph_field	0.0911752	0.0251194	3.62967	566.993	0.000309448	Alphaflexiviridae	xtree_vir	ph_field	0.00804565	0.00981871
10	28	fixed	NA	dissolved_oxygen	0.00123048	0.0103277	0.119144	254.973	0.905255	Alphaflexiviridae	xtree_vir	dissolved_oxygen	1	1
11	31	fixed	NA	humidity	0.00110295	0.00142074	0.776323	1089.9	0.437727	Alphaflexiviridae	xtree_vir	humidity	1	1
12	34	fixed	NA	specific_conductivity	4.53506559115952e-06	1.79325243675212e-06	2.52896	475.899	0.0117621	Alphaflexiviridae	xtree_vir	specific_conductivity	0.237614	0.0958566
13	37	fixed	NA	turbidity	-0.000168565	9.50645170871197e-05	-1.77316	1044.79	0.0764931	Alphaflexiviridae	xtree_vir	turbidity	1	0.420562
14	40	fixed	NA	water_temp	-0.0093521	0.00705863	-1.32492	229.958	0.186514	Alphaflexiviridae	xtree_vir	water_temp	1	1
15	43	fixed	NA	air_temp	-0.0157175	0.00351348	-4.47349	1144.57	8.46197897332252e-06	Alphaflexiviridae	xtree_vir	air_temp	0.00015324	6.76558172024998e-05
16	46	fixed	NA	BUILDINGSERVED	-0.000679159	0.00374051	-0.181569	12.141	0.858917	Alphaflexiviridae	xtree_vir	Buildings served	1	1
17	49	fixed	NA	Wastewater Treatment Plant	-0.113915	0.10596	-1.07508	16.3896	0.297912	Astroviridae	xtree_vir	Wastewater Treatment Plant	1	1
18	52	fixed	NA	University Campus	-0.0786626	0.0756979	-1.03916	17.8317	0.312615	Astroviridae	xtree_vir	University Campus	1	1
19	55	fixed	NA	Dormitory	0.00575527	0.0599344	0.0960262	19.8948	0.924461	Astroviridae	xtree_vir	Dormitory	1	1
20	58	fixed	NA	Hospital/Medical Campus	-0.0336926	0.102876	-0.327509	22.6716	0.746288	Astroviridae	xtree_vir	Hospital/Medical Campus	1	1
21	61	fixed	NA	Primary/Secondary School	0.151132	0.0741962	2.03693	36.6429	0.0489305	Astroviridae	xtree_vir	Primary/Secondary School	1	0.78773
22	64	fixed	NA	POPSIZE	-9.95914e-08	1.35208805435756e-07	-0.736574	13.3194	0.474156	Astroviridae	xtree_vir	Population served	1	1
23	67	fixed	NA	sars_cov2_copies	3.37074111540394e-09	6.09006384967074e-08	0.0553482	741.285	0.955876	Astroviridae	xtree_vir	sars_cov2_copies	1	1
24	70	fixed	NA	salinity	0.00361004	0.00255971	1.41033	542.339	0.159015	Astroviridae	xtree_vir	salinity	1	1
25	73	fixed	NA	ph_field	0.0822791	0.0248605	3.30963	539.57	0.000996571	Astroviridae	xtree_vir	ph_field	0.0219246	0.00981871
26	76	fixed	NA	dissolved_oxygen	0.000618419	0.0102193	0.060515	250.827	0.951794	Astroviridae	xtree_vir	dissolved_oxygen	1	1
27	79	fixed	NA	humidity	0.000920053	0.00142152	0.647231	1088.6	0.517619	Astroviridae	xtree_vir	humidity	1	1
28	82	fixed	NA	specific_conductivity	4.59759398344202e-06	1.77530899461462e-06	2.58974	473.511	0.0099006	Astroviridae	xtree_vir	specific_conductivity	0.237614	0.0958566
29	85	fixed	NA	turbidity	-0.000175233	9.41108323405998e-05	-1.86198	1044.83	0.0628864	Astroviridae	xtree_vir	turbidity	1	0.420562
30	88	fixed	NA	water_temp	-0.00970678	0.006984	-1.38986	227.163	0.165932	Astroviridae	xtree_vir	water_temp	1	1
31	91	fixed	NA	air_temp	-0.0159512	0.00351429	-4.53894	1144.6	6.25076254246633e-06	Astroviridae	xtree_vir	air_temp	0.000131266	6.76558172024998e-05
32	94	fixed	NA	BUILDINGSERVED	-0.000545938	0.00370585	-0.147318	12.0739	0.885313	Astroviridae	xtree_vir	Buildings served	1	1
33	97	fixed	NA	Wastewater Treatment Plant	-0.110454	0.104182	-1.06021	16.1494	0.30465	Autographiviridae	xtree_vir	Wastewater Treatment Plant	1	1
34	100	fixed	NA	University Campus	-0.0511583	0.0754779	-0.677793	17.9737	0.506535	Autographiviridae	xtree_vir	University Campus	1	1
35	103	fixed	NA	Dormitory	0.00699054	0.0592496	0.117984	20.1353	0.907249	Autographiviridae	xtree_vir	Dormitory	1	1
36	106	fixed	NA	Hospital/Medical Campus	-0.0291169	0.101793	-0.286039	22.5556	0.777459	Autographiviridae	xtree_vir	Hospital/Medical Campus	1	1
37	109	fixed	NA	Primary/Secondary School	0.118695	0.0753759	1.57471	37.6205	0.123696	Autographiviridae	xtree_vir	Primary/Secondary School	1	0.78773
38	112	fixed	NA	POPSIZE	-9.8302e-08	1.32367118923581e-07	-0.742647	13.3121	0.470598	Autographiviridae	xtree_vir	Population served	1	1
39	115	fixed	NA	sars_cov2_copies	7.49534197366293e-10	6.43509319563784e-08	0.0116476	737.697	0.99071	Autographiviridae	xtree_vir	sars_cov2_copies	1	1
40	118	fixed	NA	salinity	0.00310553	0.00263519	1.17848	454.911	0.23922	Autographiviridae	xtree_vir	salinity	1	1
41	121	fixed	NA	ph_field	0.0759632	0.0257619	2.94867	530.196	0.00333223	Autographiviridae	xtree_vir	ph_field	0.0366545	0.0203564
42	124	fixed	NA	dissolved_oxygen	-0.00472902	0.0105418	-0.448597	234.974	0.654136	Autographiviridae	xtree_vir	dissolved_oxygen	1	1
43	127	fixed	NA	humidity	0.000615994	0.00145333	0.423849	1075.25	0.67176	Autographiviridae	xtree_vir	humidity	1	1
44	130	fixed	NA	specific_conductivity	4.20387190874687e-06	1.81988764196374e-06	2.30996	365.512	0.0214467	Autographiviridae	xtree_vir	specific_conductivity	0.237614	0.1123
45	133	fixed	NA	turbidity	-0.000177609	9.75920333937397e-05	-1.81992	1039.4	0.0690592	Autographiviridae	xtree_vir	turbidity	1	0.420562
46	136	fixed	NA	water_temp	-0.0123572	0.00720782	-1.71442	215.411	0.0878897	Autographiviridae	xtree_vir	water_temp	1	1
47	139	fixed	NA	air_temp	-0.0169398	0.0035956	-4.71126	1144.91	2.76372101528563e-06	Autographiviridae	xtree_vir	air_temp	7.46204674127119e-05	6.76558172024998e-05
48	142	fixed	NA	BUILDINGSERVED	-0.000268764	0.00376003	-0.0714792	12.046	0.944189	Autographiviridae	xtree_vir	Buildings served	1	1
49	145	fixed	NA	Wastewater Treatment Plant	-0.231745	0.122948	-1.88491	17.0209	0.0766338	Betaflexiviridae	xtree_vir	Wastewater Treatment Plant	1	1
50	148	fixed	NA	University Campus	-0.0464587	0.0933423	-0.497725	20.7302	0.623917	Betaflexiviridae	xtree_vir	University Campus	1	1
51	151	fixed	NA	Dormitory	0.0878478	0.0720884	1.21861	23.3525	0.23516	Betaflexiviridae	xtree_vir	Dormitory	1	1
52	154	fixed	NA	Hospital/Medical Campus	0.103503	0.12217	0.847209	24.7624	0.404993	Betaflexiviridae	xtree_vir	Hospital/Medical Campus	1	1
53	157	fixed	NA	Primary/Secondary School	-0.0351101	0.0954461	-0.367852	40.3285	0.714907	Betaflexiviridae	xtree_vir	Primary/Secondary School	1	1
54	160	fixed	NA	POPSIZE	-2.40088e-07	1.5581509377179e-07	-1.54085	14.1651	0.145391	Betaflexiviridae	xtree_vir	Population served	1	1
55	163	fixed	NA	sars_cov2_copies	-6.14841e-08	8.09384024445228e-08	-0.75964	742.938	0.447711	Betaflexiviridae	xtree_vir	sars_cov2_copies	1	1
56	166	fixed	NA	salinity	0.00675667	0.0032732	2.06424	600.64	0.0394235	Betaflexiviridae	xtree_vir	salinity	1	1
57	169	fixed	NA	ph_field	0.097234	0.0317943	3.05822	579.213	0.00232937	Betaflexiviridae	xtree_vir	ph_field	0.0302818	0.0151348
58	172	fixed	NA	dissolved_oxygen	-0.00243535	0.0131076	-0.185797	277.492	0.85274	Betaflexiviridae	xtree_vir	dissolved_oxygen	1	1
59	175	fixed	NA	humidity	0.00245862	0.00175613	1.40002	1093.67	0.16179	Betaflexiviridae	xtree_vir	humidity	1	1
60	178	fixed	NA	specific_conductivity	6.39278401983983e-06	2.2721758828458e-06	2.81351	524.175	0.00508441	Betaflexiviridae	xtree_vir	specific_conductivity	0.132195	0.0958566
61	181	fixed	NA	turbidity	-8.38558e-05	0.000120519	-0.695788	1041.09	0.486717	Betaflexiviridae	xtree_vir	turbidity	1	1
62	184	fixed	NA	water_temp	0.0181962	0.0085151	2.13693	158.257	0.0341403	Betaflexiviridae	xtree_vir	water_temp	0.887649	1
63	187	fixed	NA	air_temp	-0.00650149	0.00438808	-1.48162	1144.97	0.138716	Betaflexiviridae	xtree_vir	air_temp	0.19715	0.54476
64	190	fixed	NA	BUILDINGSERVED	-0.00187589	0.00409646	-0.45793	9.81249	0.656976	Betaflexiviridae	xtree_vir	Buildings served	1	1
65	193	fixed	NA	Wastewater Treatment Plant	0.21379	0.131359	1.62753	19.9063	0.119349	Blumeviridae	xtree_vir	Wastewater Treatment Plant	1	1
66	196	fixed	NA	University Campus	-0.0749049	0.101846	-0.735475	23.4966	0.469329	Blumeviridae	xtree_vir	University Campus	1	1
67	199	fixed	NA	Dormitory	-0.0594532	0.077648	-0.765676	25.5535	0.450884	Blumeviridae	xtree_vir	Dormitory	1	1
68	202	fixed	NA	Hospital/Medical Campus	-0.0694728	0.134652	-0.515942	32.3524	0.609403	Blumeviridae	xtree_vir	Hospital/Medical Campus	1	1
69	205	fixed	NA	Primary/Secondary School	0.106452	0.0997005	1.06772	38.0893	0.292368	Blumeviridae	xtree_vir	Primary/Secondary School	1	1
70	208	fixed	NA	POPSIZE	3.64434701060776e-07	1.6623450928697e-07	2.19229	16.2171	0.04328	Blumeviridae	xtree_vir	Population served	1	1
71	211	fixed	NA	sars_cov2_copies	1.31476821258177e-07	7.4886772771583e-08	1.75567	736.365	0.0795597	Blumeviridae	xtree_vir	sars_cov2_copies	1	1
72	214	fixed	NA	salinity	0.00931894	0.00300486	3.10129	779.893	0.00199617	Blumeviridae	xtree_vir	salinity	0.0558928	0.219501
73	217	fixed	NA	ph_field	0.0579891	0.0296471	1.95598	890.479	0.0507802	Blumeviridae	xtree_vir	ph_field	0.304681	0.242775
74	220	fixed	NA	dissolved_oxygen	-0.0229053	0.0121386	-1.88698	372.962	0.0599399	Blumeviridae	xtree_vir	dissolved_oxygen	1	1
75	223	fixed	NA	humidity	0.000242996	0.00163045	0.149036	1135.91	0.881552	Blumeviridae	xtree_vir	humidity	1	1
76	226	fixed	NA	specific_conductivity	8.63543620173761e-06	2.08006982743252e-06	4.15151	691.178	3.71561785186921e-05	Blumeviridae	xtree_vir	specific_conductivity	0.00104037	0.00408572
77	229	fixed	NA	turbidity	-0.000249854	0.000109418	-2.28347	1053.89	0.0226009	Blumeviridae	xtree_vir	turbidity	0.610224	0.420562
78	232	fixed	NA	water_temp	-0.009421	0.00827348	-1.1387	359.723	0.255587	Blumeviridae	xtree_vir	water_temp	1	1
79	235	fixed	NA	air_temp	-0.0170893	0.00401962	-4.25147	1141.24	2.2972616790352e-05	Blumeviridae	xtree_vir	air_temp	0.000216496	0.000126304
80	238	fixed	NA	BUILDINGSERVED	0.0012609	0.00504947	0.24971	13.9569	0.806449	Blumeviridae	xtree_vir	Buildings served	1	1
81	241	fixed	NA	Wastewater Treatment Plant	-0.118928	0.1031	-1.15352	15.0011	0.266744	Caliciviridae	xtree_vir	Wastewater Treatment Plant	1	1
82	244	fixed	NA	University Campus	-0.0718157	0.0742694	-0.966962	16.8486	0.347239	Caliciviridae	xtree_vir	University Campus	1	1
83	247	fixed	NA	Dormitory	-0.00375324	0.0588	-0.0638306	18.9629	0.949773	Caliciviridae	xtree_vir	Dormitory	1	1
84	250	fixed	NA	Hospital/Medical Campus	-0.0380188	0.101339	-0.375163	21.2103	0.711264	Caliciviridae	xtree_vir	Hospital/Medical Campus	1	1
85	253	fixed	NA	Primary/Secondary School	0.169491	0.0720916	2.35105	38.1082	0.0239942	Caliciviridae	xtree_vir	Primary/Secondary School	0.647844	0.78773
86	256	fixed	NA	POPSIZE	-1.09078e-07	1.30917206610846e-07	-0.833185	12.4017	0.420497	Caliciviridae	xtree_vir	Population served	1	1
87	259	fixed	NA	sars_cov2_copies	-6.29817e-09	6.19754342563069e-08	-0.101624	742.972	0.919083	Caliciviridae	xtree_vir	sars_cov2_copies	1	1
88	262	fixed	NA	salinity	0.00345632	0.00256223	1.34895	435.352	0.178054	Caliciviridae	xtree_vir	salinity	1	1
89	265	fixed	NA	ph_field	0.0860346	0.0248215	3.46613	414.499	0.000583154	Caliciviridae	xtree_vir	ph_field	0.0138324	0.00981871
90	268	fixed	NA	dissolved_oxygen	0.000502991	0.0101504	0.0495539	195.861	0.960528	Caliciviridae	xtree_vir	dissolved_oxygen	1	1
91	271	fixed	NA	humidity	0.00142804	0.00145044	0.984555	1073.14	0.325065	Caliciviridae	xtree_vir	humidity	1	1
92	274	fixed	NA	specific_conductivity	4.44524124252249e-06	1.77650404574797e-06	2.50224	382.389	0.0127577	Caliciviridae	xtree_vir	specific_conductivity	0.237614	0.0958566
93	277	fixed	NA	turbidity	-0.000173161	9.49872662891264e-05	-1.823	1033.83	0.0685926	Caliciviridae	xtree_vir	turbidity	1	0.420562
94	280	fixed	NA	water_temp	-0.00840271	0.00692776	-1.2129	173.412	0.226816	Caliciviridae	xtree_vir	water_temp	1	1
95	283	fixed	NA	air_temp	-0.0155856	0.00359408	-4.33646	1145	1.5753866202721e-05	Caliciviridae	xtree_vir	air_temp	0.0002048	0.000108269
96	286	fixed	NA	BUILDINGSERVED	-0.000138535	0.00345615	-0.0400836	11.3775	0.968721	Caliciviridae	xtree_vir	Buildings served	1	1
97	289	fixed	NA	Wastewater Treatment Plant	-0.108727	0.105357	-1.03198	16.5731	0.316908	Chaseviridae	xtree_vir	Wastewater Treatment Plant	1	1
98	292	fixed	NA	University Campus	-0.0727394	0.0752859	-0.966176	17.9182	0.346816	Chaseviridae	xtree_vir	University Campus	1	1
99	295	fixed	NA	Dormitory	0.014987	0.0595525	0.25166	20.026	0.803869	Chaseviridae	xtree_vir	Dormitory	1	1
100	298	fixed	NA	Hospital/Medical Campus	-0.0283088	0.102074	-0.277336	22.8508	0.784015	Chaseviridae	xtree_vir	Hospital/Medical Campus	1	1
101	301	fixed	NA	Primary/Secondary School	0.123919	0.074681	1.65931	35.5543	0.105851	Chaseviridae	xtree_vir	Primary/Secondary School	1	0.78773
102	304	fixed	NA	POPSIZE	-9.31782e-08	1.3446921501863e-07	-0.692933	13.4546	0.500138	Chaseviridae	xtree_vir	Population served	1	1
103	307	fixed	NA	sars_cov2_copies	3.3707411145152e-09	6.09006384967688e-08	0.0553482	741.285	0.955876	Chaseviridae	xtree_vir	sars_cov2_copies	1	1
104	310	fixed	NA	salinity	0.00361004	0.00255971	1.41033	542.339	0.159015	Chaseviridae	xtree_vir	salinity	1	1
105	313	fixed	NA	ph_field	0.0822791	0.0248605	3.30963	539.57	0.000996571	Chaseviridae	xtree_vir	ph_field	0.0219246	0.00981871
106	316	fixed	NA	dissolved_oxygen	0.000618419	0.0102193	0.060515	250.827	0.951794	Chaseviridae	xtree_vir	dissolved_oxygen	1	1
107	319	fixed	NA	humidity	0.00108777	0.00140869	0.772189	1090.57	0.44017	Chaseviridae	xtree_vir	humidity	1	1
108	322	fixed	NA	specific_conductivity	4.59759398146578e-06	1.77530899429195e-06	2.58974	473.511	0.0099006	Chaseviridae	xtree_vir	specific_conductivity	0.237614	0.0958566
109	325	fixed	NA	turbidity	-0.000175233	9.4110832339909e-05	-1.86198	1044.83	0.0628864	Chaseviridae	xtree_vir	turbidity	1	0.420562
110	328	fixed	NA	water_temp	-0.00970678	0.006984	-1.38986	227.163	0.165932	Chaseviridae	xtree_vir	water_temp	1	1
111	331	fixed	NA	air_temp	-0.0162025	0.00348056	-4.65514	1144.57	3.61586387982604e-06	Chaseviridae	xtree_vir	air_temp	9.03965969956509e-05	6.76558172024998e-05
112	334	fixed	NA	BUILDINGSERVED	-0.000545938	0.00370585	-0.147318	12.0739	0.885313	Chaseviridae	xtree_vir	Buildings served	1	1
113	337	fixed	NA	Wastewater Treatment Plant	-0.115422	0.105466	-1.09439	16.4046	0.289592	Circoviridae	xtree_vir	Wastewater Treatment Plant	1	1
114	340	fixed	NA	University Campus	-0.0804614	0.0753492	-1.06785	17.9245	0.299761	Circoviridae	xtree_vir	University Campus	1	1
115	343	fixed	NA	Dormitory	0.00263207	0.0597007	0.0440877	19.9908	0.965272	Circoviridae	xtree_vir	Dormitory	1	1
116	346	fixed	NA	Hospital/Medical Campus	-0.0351849	0.102544	-0.343122	22.7348	0.734659	Circoviridae	xtree_vir	Hospital/Medical Campus	1	1
117	349	fixed	NA	Primary/Secondary School	0.160264	0.0734614	2.18161	37.5467	0.0354704	Circoviridae	xtree_vir	Primary/Secondary School	0.88676	0.78773
118	352	fixed	NA	POPSIZE	-1.01734e-07	1.34504260060078e-07	-0.756364	13.355	0.462566	Circoviridae	xtree_vir	Population served	1	1
119	355	fixed	NA	sars_cov2_copies	3.3707411145152e-09	6.09006384967688e-08	0.0553482	741.285	0.955876	Circoviridae	xtree_vir	sars_cov2_copies	1	1
120	358	fixed	NA	salinity	0.00361004	0.00255971	1.41033	542.339	0.159015	Circoviridae	xtree_vir	salinity	1	1
121	361	fixed	NA	ph_field	0.0822791	0.0248605	3.30963	539.57	0.000996571	Circoviridae	xtree_vir	ph_field	0.0219246	0.00981871
122	364	fixed	NA	dissolved_oxygen	0.000618419	0.0102193	0.060515	250.827	0.951794	Circoviridae	xtree_vir	dissolved_oxygen	1	1
123	367	fixed	NA	humidity	0.000905608	0.00142137	0.637137	1087.66	0.52417	Circoviridae	xtree_vir	humidity	1	1
124	370	fixed	NA	specific_conductivity	4.59759398146578e-06	1.77530899429195e-06	2.58974	473.511	0.0099006	Circoviridae	xtree_vir	specific_conductivity	0.237614	0.0958566
125	373	fixed	NA	turbidity	-0.000175233	9.4110832339909e-05	-1.86198	1044.83	0.0628864	Circoviridae	xtree_vir	turbidity	1	0.420562
126	376	fixed	NA	water_temp	-0.00970678	0.006984	-1.38986	227.163	0.165932	Circoviridae	xtree_vir	water_temp	1	1
127	379	fixed	NA	air_temp	-0.015734	0.00351514	-4.47606	1144.67	8.36244768917671e-06	Circoviridae	xtree_vir	air_temp	0.00015324	6.76558172024998e-05
128	382	fixed	NA	BUILDINGSERVED	-0.000545938	0.00370585	-0.147318	12.0739	0.885313	Circoviridae	xtree_vir	Buildings served	1	1
129	385	fixed	NA	Wastewater Treatment Plant	-0.116952	0.10799	-1.08299	16.1823	0.294687	Demerecviridae	xtree_vir	Wastewater Treatment Plant	1	1
130	388	fixed	NA	University Campus	-0.068188	0.0777661	-0.876834	17.8207	0.392244	Demerecviridae	xtree_vir	University Campus	1	1
131	391	fixed	NA	Dormitory	-0.000904082	0.0612002	-0.0147725	19.8751	0.988361	Demerecviridae	xtree_vir	Dormitory	1	1
132	394	fixed	NA	Hospital/Medical Campus	-0.0365161	0.105171	-0.347205	22.5682	0.731654	Demerecviridae	xtree_vir	Hospital/Medical Campus	1	1
133	397	fixed	NA	Primary/Secondary School	0.155866	0.075653	2.06027	36.9701	0.0464628	Demerecviridae	xtree_vir	Primary/Secondary School	1	0.78773
134	400	fixed	NA	POPSIZE	-1.04313e-07	1.37636660466968e-07	-0.757889	13.2114	0.461823	Demerecviridae	xtree_vir	Population served	1	1
135	403	fixed	NA	sars_cov2_copies	3.37074111540394e-09	6.09006384967074e-08	0.0553482	741.285	0.955876	Demerecviridae	xtree_vir	sars_cov2_copies	1	1
136	406	fixed	NA	salinity	0.00264056	0.00260861	1.01225	473.668	0.311936	Demerecviridae	xtree_vir	salinity	1	1
137	409	fixed	NA	ph_field	0.0795103	0.0254263	3.12709	519.184	0.00186443	Demerecviridae	xtree_vir	ph_field	0.026102	0.0136676
138	412	fixed	NA	dissolved_oxygen	0.00166725	0.0103992	0.160325	228.203	0.872767	Demerecviridae	xtree_vir	dissolved_oxygen	1	1
139	415	fixed	NA	humidity	0.00143066	0.00146754	0.974872	1085.35	0.329841	Demerecviridae	xtree_vir	humidity	1	1
140	418	fixed	NA	specific_conductivity	3.85509780871563e-06	1.80419810283611e-06	2.13674	388.993	0.0332427	Demerecviridae	xtree_vir	specific_conductivity	0.237614	0.163321
141	421	fixed	NA	turbidity	-0.000175197	9.64075579259391e-05	-1.81726	1040.65	0.069465	Demerecviridae	xtree_vir	turbidity	1	0.420562
142	424	fixed	NA	water_temp	-0.00735503	0.00707403	-1.03972	197.278	0.299741	Demerecviridae	xtree_vir	water_temp	1	1
143	427	fixed	NA	air_temp	-0.0156385	0.00363396	-4.30343	1144.88	1.8254302909599e-05	Demerecviridae	xtree_vir	air_temp	0.000216496	0.000111514
144	430	fixed	NA	BUILDINGSERVED	-0.000386792	0.0037171	-0.104058	11.9524	0.918849	Demerecviridae	xtree_vir	Buildings served	1	1
145	433	fixed	NA	Wastewater Treatment Plant	-0.307873	0.220839	-1.39411	28.6453	0.174006	Dicistroviridae	xtree_vir	Wastewater Treatment Plant	1	1
146	436	fixed	NA	University Campus	-0.0264483	0.162297	-0.162962	25.762	0.87182	Dicistroviridae	xtree_vir	University Campus	1	1
147	439	fixed	NA	Dormitory	0.0790547	0.123735	0.638902	28.9457	0.527911	Dicistroviridae	xtree_vir	Dormitory	1	1
148	442	fixed	NA	Hospital/Medical Campus	-0.0309788	0.207134	-0.149559	37.2223	0.88192	Dicistroviridae	xtree_vir	Hospital/Medical Campus	1	1
149	445	fixed	NA	Primary/Secondary School	0.0646492	0.154621	0.418115	35.8469	0.678357	Dicistroviridae	xtree_vir	Primary/Secondary School	1	1
150	448	fixed	NA	POPSIZE	-2.92655e-07	2.94167439355265e-07	-0.994857	20.4798	0.331416	Dicistroviridae	xtree_vir	Population served	1	1
151	451	fixed	NA	sars_cov2_copies	-1.19341e-08	1.03664983760773e-07	-0.115122	735.194	0.90838	Dicistroviridae	xtree_vir	sars_cov2_copies	1	1
152	454	fixed	NA	salinity	0.00295706	0.004188	0.706079	967.199	0.480309	Dicistroviridae	xtree_vir	salinity	1	1
153	457	fixed	NA	ph_field	0.00758067	0.0410681	0.184588	983.441	0.853591	Dicistroviridae	xtree_vir	ph_field	1	1
154	460	fixed	NA	dissolved_oxygen	-9.22608e-05	0.0173331	-0.0053228	664.422	0.995755	Dicistroviridae	xtree_vir	dissolved_oxygen	1	1
155	463	fixed	NA	humidity	0.000326494	0.0022347	0.146102	1140.66	0.883867	Dicistroviridae	xtree_vir	humidity	1	1
156	466	fixed	NA	specific_conductivity	4.33226609246152e-06	2.92408759150853e-06	1.48158	913.295	0.138797	Dicistroviridae	xtree_vir	specific_conductivity	0.416392	0.58701
157	469	fixed	NA	turbidity	-5.45926e-05	0.000150365	-0.363066	1052.73	0.716628	Dicistroviridae	xtree_vir	turbidity	1	1
158	472	fixed	NA	water_temp	-0.00315687	0.0116277	-0.271497	549.178	0.786111	Dicistroviridae	xtree_vir	water_temp	1	1
159	475	fixed	NA	air_temp	-0.00916649	0.00554486	-1.65315	1141.32	0.0985749	Dicistroviridae	xtree_vir	air_temp	0.19715	0.401458
160	478	fixed	NA	BUILDINGSERVED	0.00114856	0.0098031	0.117163	14.2287	0.908368	Dicistroviridae	xtree_vir	Buildings served	1	1
161	481	fixed	NA	Wastewater Treatment Plant	-0.114444	0.107742	-1.0622	17.3697	0.302691	Endornaviridae	xtree_vir	Wastewater Treatment Plant	1	1
162	484	fixed	NA	University Campus	-0.0789869	0.076853	-1.02777	18.6807	0.317185	Endornaviridae	xtree_vir	University Campus	1	1
163	487	fixed	NA	Dormitory	0.00608237	0.0609445	0.0998019	20.9673	0.92145	Endornaviridae	xtree_vir	Dormitory	1	1
164	490	fixed	NA	Hospital/Medical Campus	0.025177	0.103275	0.243785	22.813	0.809576	Endornaviridae	xtree_vir	Hospital/Medical Campus	1	1
165	493	fixed	NA	Primary/Secondary School	0.118111	0.0768189	1.53752	36.6111	0.132764	Endornaviridae	xtree_vir	Primary/Secondary School	1	0.78773
166	496	fixed	NA	POPSIZE	-9.9727e-08	1.3758815446565e-07	-0.724822	14.071	0.480441	Endornaviridae	xtree_vir	Population served	1	1
167	499	fixed	NA	sars_cov2_copies	2.11203943711068e-08	6.30375336674328e-08	0.335045	740.703	0.737686	Endornaviridae	xtree_vir	sars_cov2_copies	1	1
168	502	fixed	NA	salinity	0.00356858	0.00261503	1.36464	572.484	0.172902	Endornaviridae	xtree_vir	salinity	1	1
169	505	fixed	NA	ph_field	0.0710661	0.0255141	2.78537	617.568	0.00551075	Endornaviridae	xtree_vir	ph_field	0.0551075	0.031893
170	508	fixed	NA	dissolved_oxygen	0.000347453	0.010458	0.0332236	268.596	0.973521	Endornaviridae	xtree_vir	dissolved_oxygen	1	1
171	511	fixed	NA	humidity	0.00117843	0.00143361	0.822004	1095.23	0.411253	Endornaviridae	xtree_vir	humidity	1	1
172	514	fixed	NA	specific_conductivity	4.57332104253809e-06	1.81412027195465e-06	2.52096	499.824	0.0120136	Endornaviridae	xtree_vir	specific_conductivity	0.237614	0.0958566
173	517	fixed	NA	turbidity	-0.000180017	9.60002647457819e-05	-1.87517	1046.25	0.0610474	Endornaviridae	xtree_vir	turbidity	1	0.420562
174	520	fixed	NA	water_temp	-0.00660943	0.00711401	-0.929073	228.555	0.353831	Endornaviridae	xtree_vir	water_temp	1	1
175	523	fixed	NA	air_temp	-0.0145885	0.00354901	-4.11057	1144.6	4.22849971031145e-05	Endornaviridae	xtree_vir	air_temp	0.00033828	0.000221414
176	526	fixed	NA	BUILDINGSERVED	-0.00102167	0.00389626	-0.262219	12.5287	0.797415	Endornaviridae	xtree_vir	Buildings served	1	1
177	529	fixed	NA	Wastewater Treatment Plant	-0.121201	0.100189	-1.20972	15.38	0.244653	Geminiviridae	xtree_vir	Wastewater Treatment Plant	1	1
178	532	fixed	NA	University Campus	-0.0882006	0.0718253	-1.22799	17.634	0.235591	Geminiviridae	xtree_vir	University Campus	1	1
179	535	fixed	NA	Dormitory	0.0467119	0.0571756	0.816991	19.4269	0.42384	Geminiviridae	xtree_vir	Dormitory	1	1
180	538	fixed	NA	Hospital/Medical Campus	-0.03986	0.0990626	-0.402372	21.9517	0.691301	Geminiviridae	xtree_vir	Hospital/Medical Campus	1	1
181	541	fixed	NA	Primary/Secondary School	0.10479	0.073784	1.42023	37.7	0.163759	Geminiviridae	xtree_vir	Primary/Secondary School	1	0.900354
182	544	fixed	NA	POPSIZE	-1.13439e-07	1.26869771736489e-07	-0.894134	12.822	0.387726	Geminiviridae	xtree_vir	Population served	1	1
183	547	fixed	NA	sars_cov2_copies	5.79863550176341e-10	6.18824517181533e-08	0.0093704	741.923	0.992526	Geminiviridae	xtree_vir	sars_cov2_copies	1	1
184	550	fixed	NA	salinity	0.00329644	0.00261846	1.25892	462.163	0.208695	Geminiviridae	xtree_vir	salinity	1	1
185	553	fixed	NA	ph_field	0.0837674	0.0253242	3.30781	414.501	0.00102234	Geminiviridae	xtree_vir	ph_field	0.0219246	0.00981871
186	556	fixed	NA	dissolved_oxygen	0.000227278	0.0103894	0.0218759	201.546	0.982569	Geminiviridae	xtree_vir	dissolved_oxygen	1	1
187	559	fixed	NA	humidity	0.0015857	0.00144239	1.09936	1067.97	0.271859	Geminiviridae	xtree_vir	humidity	1	1
188	562	fixed	NA	specific_conductivity	4.32451423591533e-06	1.81579460609003e-06	2.38161	401.561	0.0177022	Geminiviridae	xtree_vir	specific_conductivity	0.237614	0.10595
189	565	fixed	NA	turbidity	-0.000191741	9.68696190879659e-05	-1.97938	1036.9	0.0480379	Geminiviridae	xtree_vir	turbidity	1	0.420562
190	568	fixed	NA	water_temp	-0.00773787	0.00707878	-1.09311	182.56	0.275787	Geminiviridae	xtree_vir	water_temp	1	1
191	571	fixed	NA	air_temp	-0.0159669	0.00357545	-4.46571	1144.97	8.76978362625868e-06	Geminiviridae	xtree_vir	air_temp	0.00015324	6.76558172024998e-05
192	574	fixed	NA	BUILDINGSERVED	-0.00193536	0.00359097	-0.538951	11.5487	0.600156	Geminiviridae	xtree_vir	Buildings served	1	1
193	577	fixed	NA	Wastewater Treatment Plant	-0.109486	0.10496	-1.04312	16.4248	0.312003	Iflaviridae	xtree_vir	Wastewater Treatment Plant	1	1
194	580	fixed	NA	University Campus	-0.0660826	0.0753591	-0.876902	17.9145	0.392147	Iflaviridae	xtree_vir	University Campus	1	1
195	583	fixed	NA	Dormitory	0.0125544	0.0594282	0.211254	20.0077	0.834826	Iflaviridae	xtree_vir	Dormitory	1	1
196	586	fixed	NA	Hospital/Medical Campus	-0.0288996	0.101907	-0.283587	22.735	0.779293	Iflaviridae	xtree_vir	Hospital/Medical Campus	1	1
197	589	fixed	NA	Primary/Secondary School	0.122318	0.074761	1.63612	35.8814	0.110557	Iflaviridae	xtree_vir	Primary/Secondary School	1	0.78773
198	592	fixed	NA	POPSIZE	-9.47927e-08	1.33823432281083e-07	-0.708341	13.3808	0.49089	Iflaviridae	xtree_vir	Population served	1	1
199	595	fixed	NA	sars_cov2_copies	2.36228574824855e-09	6.15015981322427e-08	0.0384102	740.041	0.969371	Iflaviridae	xtree_vir	sars_cov2_copies	1	1
200	598	fixed	NA	salinity	0.00309959	0.00257219	1.20504	515.448	0.228741	Iflaviridae	xtree_vir	salinity	1	1
201	601	fixed	NA	ph_field	0.0820958	0.0250228	3.28084	539.046	0.0011019	Iflaviridae	xtree_vir	ph_field	0.0219246	0.00981871
202	604	fixed	NA	dissolved_oxygen	0.000593783	0.0102722	0.0578048	245.47	0.953951	Iflaviridae	xtree_vir	dissolved_oxygen	1	1
203	607	fixed	NA	humidity	0.00131673	0.00141661	0.929493	1088.33	0.35284	Iflaviridae	xtree_vir	humidity	1	1
204	610	fixed	NA	specific_conductivity	4.20896164912763e-06	1.78168700371275e-06	2.36235	436.706	0.0185974	Iflaviridae	xtree_vir	specific_conductivity	0.237614	0.10595
205	613	fixed	NA	turbidity	-0.000176511	9.47390619889114e-05	-1.86313	1043.81	0.062725	Iflaviridae	xtree_vir	turbidity	1	0.420562
206	616	fixed	NA	water_temp	-0.00941244	0.00701436	-1.34188	220.452	0.181015	Iflaviridae	xtree_vir	water_temp	1	1
207	619	fixed	NA	air_temp	-0.0163591	0.00350122	-4.67239	1144.66	3.33017507755458e-06	Iflaviridae	xtree_vir	air_temp	8.65845520164191e-05	6.76558172024998e-05
208	622	fixed	NA	BUILDINGSERVED	-0.000455986	0.00371651	-0.122692	12.0458	0.904374	Iflaviridae	xtree_vir	Buildings served	1	1
209	625	fixed	NA	Wastewater Treatment Plant	-0.108711	0.103927	-1.04603	16.0026	0.311091	Inoviridae	xtree_vir	Wastewater Treatment Plant	1	1
210	628	fixed	NA	University Campus	-0.0731336	0.0743398	-0.983774	17.5301	0.338611	Inoviridae	xtree_vir	University Campus	1	1
211	631	fixed	NA	Dormitory	0.0166789	0.0588902	0.283221	19.5976	0.779978	Inoviridae	xtree_vir	Dormitory	1	1
212	634	fixed	NA	Hospital/Medical Campus	-0.02793	0.101073	-0.276334	22.2167	0.784846	Inoviridae	xtree_vir	Hospital/Medical Campus	1	1
213	637	fixed	NA	Primary/Secondary School	0.122456	0.0741751	1.65091	35.5933	0.107555	Inoviridae	xtree_vir	Primary/Secondary School	1	0.78773
214	640	fixed	NA	POPSIZE	-9.4461e-08	1.32386146245504e-07	-0.713526	13.08	0.488057	Inoviridae	xtree_vir	Population served	1	1
215	643	fixed	NA	sars_cov2_copies	1.91964853078764e-08	6.15185317655148e-08	0.312044	742.092	0.755095	Inoviridae	xtree_vir	sars_cov2_copies	1	1
216	646	fixed	NA	salinity	0.00366672	0.00256887	1.42737	515.782	0.15408	Inoviridae	xtree_vir	salinity	1	1
217	649	fixed	NA	ph_field	0.0809552	0.0249439	3.2455	505.791	0.0012501	Inoviridae	xtree_vir	ph_field	0.0219246	0.00981871
218	652	fixed	NA	dissolved_oxygen	-0.000248602	0.0102423	-0.0242721	236.852	0.980656	Inoviridae	xtree_vir	dissolved_oxygen	1	1
219	655	fixed	NA	humidity	0.00110036	0.00141485	0.777722	1084.01	0.436903	Inoviridae	xtree_vir	humidity	1	1
220	658	fixed	NA	specific_conductivity	4.64354785307965e-06	1.78157059307346e-06	2.60643	451.455	0.00945158	Inoviridae	xtree_vir	specific_conductivity	0.23629	0.0958566
221	661	fixed	NA	turbidity	-0.000175505	9.46189360050937e-05	-1.85486	1042.62	0.0638977	Inoviridae	xtree_vir	turbidity	1	0.420562
222	664	fixed	NA	water_temp	-0.00918266	0.00699126	-1.31345	211.742	0.190453	Inoviridae	xtree_vir	water_temp	1	1
223	667	fixed	NA	air_temp	-0.0161325	0.00349841	-4.61137	1144.75	4.45009893318495e-06	Inoviridae	xtree_vir	air_temp	9.79021765300689e-05	6.76558172024998e-05
224	670	fixed	NA	BUILDINGSERVED	-0.000648374	0.00366088	-0.177109	11.784	0.862431	Inoviridae	xtree_vir	Buildings served	1	1
225	673	fixed	NA	Wastewater Treatment Plant	-0.154734	0.102201	-1.51402	17.1328	0.148251	Microviridae	xtree_vir	Wastewater Treatment Plant	1	1
226	676	fixed	NA	University Campus	-0.122258	0.0724109	-1.68839	19.7931	0.107031	Microviridae	xtree_vir	University Campus	1	1
227	679	fixed	NA	Dormitory	0.106671	0.0556785	1.91584	20.8213	0.0692183	Microviridae	xtree_vir	Dormitory	1	1
228	682	fixed	NA	Hospital/Medical Campus	-0.0618944	0.102823	-0.601953	25.1354	0.552597	Microviridae	xtree_vir	Hospital/Medical Campus	1	1
229	685	fixed	NA	Primary/Secondary School	0.0680614	0.0780652	0.871853	40.799	0.388391	Microviridae	xtree_vir	Primary/Secondary School	1	1
230	688	fixed	NA	POPSIZE	-1.54567e-07	1.29254858331664e-07	-1.19583	14.3087	0.251203	Microviridae	xtree_vir	Population served	1	1
231	691	fixed	NA	sars_cov2_copies	-3.26583e-08	6.69981595580517e-08	-0.48745	742.383	0.626083	Microviridae	xtree_vir	sars_cov2_copies	1	1
232	694	fixed	NA	salinity	0.0026173	0.00271973	0.962336	534.624	0.336316	Microviridae	xtree_vir	salinity	1	1
233	697	fixed	NA	ph_field	0.0670486	0.0262855	2.55079	446.687	0.0110805	Microviridae	xtree_vir	ph_field	0.0997246	0.0609211
234	700	fixed	NA	dissolved_oxygen	0.00979722	0.0107179	0.914096	201.354	0.36176	Microviridae	xtree_vir	dissolved_oxygen	1	1
235	703	fixed	NA	humidity	0.000747171	0.00148383	0.503543	1071.14	0.614686	Microviridae	xtree_vir	humidity	1	1
236	706	fixed	NA	specific_conductivity	3.83030730465252e-06	1.88754211579997e-06	2.02926	461.916	0.043005	Microviridae	xtree_vir	specific_conductivity	0.237614	0.189155
237	709	fixed	NA	turbidity	-0.00017327	0.000100198	-1.72927	1040.18	0.0840568	Microviridae	xtree_vir	turbidity	1	0.440141
238	712	fixed	NA	water_temp	-0.00775967	0.00733715	-1.05759	206.894	0.291477	Microviridae	xtree_vir	water_temp	1	1
239	715	fixed	NA	air_temp	-0.0106205	0.003699	-2.87118	1144.74	0.00416479	Microviridae	xtree_vir	air_temp	0.0171013	0.0183186
240	718	fixed	NA	BUILDINGSERVED	-0.00444347	0.00358011	-1.24116	11.6255	0.239009	Microviridae	xtree_vir	Buildings served	1	1
241	721	fixed	NA	Wastewater Treatment Plant	0.519247	0.226984	2.28759	35.2156	0.0282794	Mitoviridae	xtree_vir	Wastewater Treatment Plant	0.763544	1
242	724	fixed	NA	University Campus	0.0356754	0.189421	0.18834	29.5115	0.8519	Mitoviridae	xtree_vir	University Campus	1	1
243	727	fixed	NA	Dormitory	-0.360496	0.122482	-2.94325	28.6572	0.00637532	Mitoviridae	xtree_vir	Dormitory	0.178509	0.701035
244	730	fixed	NA	Hospital/Medical Campus	-0.0715698	0.221935	-0.322481	44.1148	0.748612	Mitoviridae	xtree_vir	Hospital/Medical Campus	1	1
245	733	fixed	NA	Primary/Secondary School	0.295332	0.165647	1.7829	33.5262	0.0836596	Mitoviridae	xtree_vir	Primary/Secondary School	1	0.78773
246	736	fixed	NA	POPSIZE	8.85364374674706e-07	3.21481605754463e-07	2.75401	21.8849	0.0116152	Mitoviridae	xtree_vir	Population served	0.313611	0.63861
247	739	fixed	NA	sars_cov2_copies	1.21917600234834e-07	7.27209563529098e-08	1.67651	724.137	0.0940694	Mitoviridae	xtree_vir	sars_cov2_copies	1	1
248	742	fixed	NA	salinity	0.00416583	0.00301812	1.38028	1043.01	0.167797	Mitoviridae	xtree_vir	salinity	1	1
249	745	fixed	NA	ph_field	0.117701	0.0294551	3.99596	1046.2	6.89477020447097e-05	Mitoviridae	xtree_vir	ph_field	0.00193054	0.00758154
250	748	fixed	NA	dissolved_oxygen	-0.0229044	0.012625	-1.81421	875.422	0.069988	Mitoviridae	xtree_vir	dissolved_oxygen	1	1
251	751	fixed	NA	humidity	0.00216165	0.00159833	1.35244	1132.52	0.176505	Mitoviridae	xtree_vir	humidity	1	1
252	754	fixed	NA	specific_conductivity	5.3253947591588e-06	2.10664338673554e-06	2.52791	1029.9	0.0116231	Mitoviridae	xtree_vir	specific_conductivity	0.237614	0.0958566
253	757	fixed	NA	turbidity	-0.000243951	0.000107165	-2.2764	1044.2	0.0230238	Mitoviridae	xtree_vir	turbidity	0.610224	0.420562
254	760	fixed	NA	water_temp	-0.0086321	0.00861263	-1.00226	837.271	0.316507	Mitoviridae	xtree_vir	water_temp	1	1
255	763	fixed	NA	air_temp	-0.013842	0.00392733	-3.52452	1123.95	0.000441308	Mitoviridae	xtree_vir	air_temp	0.00264785	0.00210985
256	766	fixed	NA	BUILDINGSERVED	0.0175352	0.00497756	3.52285	14.4692	0.0032293	Mitoviridae	xtree_vir	Buildings served	0.0904205	0.355097
257	769	fixed	NA	Wastewater Treatment Plant	-0.142216	0.114492	-1.24215	16.9767	0.231069	Narnaviridae	xtree_vir	Wastewater Treatment Plant	1	1
258	772	fixed	NA	University Campus	-0.102481	0.0815396	-1.25683	18.0617	0.224828	Narnaviridae	xtree_vir	University Campus	1	1
259	775	fixed	NA	Dormitory	0.0444288	0.0644905	0.688921	19.8584	0.498844	Narnaviridae	xtree_vir	Dormitory	1	1
260	778	fixed	NA	Hospital/Medical Campus	0.0103222	0.110265	0.0936125	23.5794	0.926208	Narnaviridae	xtree_vir	Hospital/Medical Campus	1	1
261	781	fixed	NA	Primary/Secondary School	0.098176	0.0813147	1.20736	32.2173	0.236083	Narnaviridae	xtree_vir	Primary/Secondary School	1	1
262	784	fixed	NA	POPSIZE	-1.29137e-07	1.47068214720155e-07	-0.878073	13.5041	0.395259	Narnaviridae	xtree_vir	Population served	1	1
263	787	fixed	NA	sars_cov2_copies	-1.12998e-08	6.22011357919992e-08	-0.181666	741.864	0.855895	Narnaviridae	xtree_vir	sars_cov2_copies	1	1
264	790	fixed	NA	salinity	0.00353435	0.00268386	1.31689	670.211	0.188324	Narnaviridae	xtree_vir	salinity	1	1
265	793	fixed	NA	ph_field	0.0636327	0.0260543	2.44231	623.695	0.0148701	Narnaviridae	xtree_vir	ph_field	0.118961	0.0778632
266	796	fixed	NA	dissolved_oxygen	0.0101641	0.0107644	0.944229	290.38	0.345838	Narnaviridae	xtree_vir	dissolved_oxygen	1	1
267	799	fixed	NA	humidity	0.00125121	0.00145794	0.858207	1103.56	0.390964	Narnaviridae	xtree_vir	humidity	1	1
268	802	fixed	NA	specific_conductivity	4.59939442441097e-06	1.86515188752115e-06	2.46596	590.286	0.0139478	Narnaviridae	xtree_vir	specific_conductivity	0.237614	0.0958566
269	805	fixed	NA	turbidity	-0.000138804	9.77841437045046e-05	-1.4195	1051.19	0.156051	Narnaviridae	xtree_vir	turbidity	1	0.746065
270	808	fixed	NA	water_temp	-0.00677644	0.00736761	-0.919761	268.542	0.358523	Narnaviridae	xtree_vir	water_temp	1	1
271	811	fixed	NA	air_temp	-0.0161471	0.0036011	-4.48394	1143.79	8.06528425105894e-06	Narnaviridae	xtree_vir	air_temp	0.00015324	6.76558172024998e-05
272	814	fixed	NA	BUILDINGSERVED	-0.00123798	0.00395499	-0.313017	11.1799	0.76003	Narnaviridae	xtree_vir	Buildings served	1	1
273	817	fixed	NA	Wastewater Treatment Plant	-0.174958	0.126841	-1.37934	20.14	0.182914	Nodaviridae	xtree_vir	Wastewater Treatment Plant	1	1
274	820	fixed	NA	University Campus	0.0341893	0.0922393	0.370659	20.7636	0.714646	Nodaviridae	xtree_vir	University Campus	1	1
275	823	fixed	NA	Dormitory	-0.046363	0.071883	-0.644979	24.9518	0.524827	Nodaviridae	xtree_vir	Dormitory	1	1
276	826	fixed	NA	Hospital/Medical Campus	-0.123323	0.123336	-0.999897	28.3058	0.325832	Nodaviridae	xtree_vir	Hospital/Medical Campus	1	1
277	829	fixed	NA	Primary/Secondary School	0.203409	0.0895094	2.27248	45.1238	0.0278705	Nodaviridae	xtree_vir	Primary/Secondary School	0.724632	0.78773
278	832	fixed	NA	POPSIZE	-1.67948e-07	1.62126674230188e-07	-1.03591	16.2648	0.315402	Nodaviridae	xtree_vir	Population served	1	1
279	835	fixed	NA	sars_cov2_copies	-1.48429e-09	7.09520104943803e-08	-0.0209196	742.45	0.983315	Nodaviridae	xtree_vir	sars_cov2_copies	1	1
280	838	fixed	NA	salinity	0.0065514	0.00305556	2.14409	613.742	0.0324179	Nodaviridae	xtree_vir	salinity	0.875284	1
281	841	fixed	NA	ph_field	0.00962894	0.0300928	0.319975	715.614	0.749081	Nodaviridae	xtree_vir	ph_field	1	1
282	844	fixed	NA	dissolved_oxygen	-0.0164203	0.0120649	-1.361	249.465	0.174742	Nodaviridae	xtree_vir	dissolved_oxygen	1	1
283	847	fixed	NA	humidity	0.00212386	0.00166887	1.27263	1102.81	0.203416	Nodaviridae	xtree_vir	humidity	1	1
284	850	fixed	NA	specific_conductivity	6.60081516539355e-06	2.11938787332406e-06	3.11449	535.842	0.00194117	Nodaviridae	xtree_vir	specific_conductivity	0.0524115	0.0958566
285	853	fixed	NA	turbidity	-6.88537e-05	0.000112578	-0.611608	1042.94	0.54093	Nodaviridae	xtree_vir	turbidity	1	1
286	856	fixed	NA	water_temp	0.00421878	0.00815787	0.517142	226.58	0.605561	Nodaviridae	xtree_vir	water_temp	1	1
287	859	fixed	NA	air_temp	-0.00808026	0.0041524	-1.94593	1145	0.051908	Nodaviridae	xtree_vir	air_temp	0.155724	0.219533
288	862	fixed	NA	BUILDINGSERVED	0.00572715	0.00462271	1.23892	14.0005	0.235746	Nodaviridae	xtree_vir	Buildings served	1	1
289	865	fixed	NA	Wastewater Treatment Plant	-0.111156	0.105167	-1.05695	16.5256	0.305741	Partitiviridae	xtree_vir	Wastewater Treatment Plant	1	1
290	868	fixed	NA	University Campus	-0.0755681	0.0751519	-1.00554	17.9477	0.328003	Partitiviridae	xtree_vir	University Campus	1	1
291	871	fixed	NA	Dormitory	0.010382	0.0594826	0.174538	20.0353	0.863194	Partitiviridae	xtree_vir	Dormitory	1	1
292	874	fixed	NA	Hospital/Medical Campus	-0.0307843	0.102036	-0.301699	22.8256	0.765613	Partitiviridae	xtree_vir	Hospital/Medical Campus	1	1
293	877	fixed	NA	Primary/Secondary School	0.137347	0.0741706	1.85178	36.3339	0.0721979	Partitiviridae	xtree_vir	Primary/Secondary School	1	0.78773
294	880	fixed	NA	POPSIZE	-9.63429e-08	1.34170556647759e-07	-0.718063	13.4347	0.485019	Partitiviridae	xtree_vir	Population served	1	1
295	883	fixed	NA	sars_cov2_copies	3.3707411145152e-09	6.09006384967688e-08	0.0553482	741.285	0.955876	Partitiviridae	xtree_vir	sars_cov2_copies	1	1
296	886	fixed	NA	salinity	0.00361004	0.00255971	1.41033	542.339	0.159015	Partitiviridae	xtree_vir	salinity	1	1
297	889	fixed	NA	ph_field	0.0822791	0.0248605	3.30963	539.57	0.000996571	Partitiviridae	xtree_vir	ph_field	0.0219246	0.00981871
298	892	fixed	NA	dissolved_oxygen	0.000618419	0.0102193	0.060515	250.827	0.951794	Partitiviridae	xtree_vir	dissolved_oxygen	1	1
299	895	fixed	NA	humidity	0.00106264	0.00141146	0.752863	1089.51	0.451695	Partitiviridae	xtree_vir	humidity	1	1
300	898	fixed	NA	specific_conductivity	4.59759398146578e-06	1.77530899429195e-06	2.58974	473.511	0.0099006	Partitiviridae	xtree_vir	specific_conductivity	0.237614	0.0958566
301	901	fixed	NA	turbidity	-0.000175233	9.4110832339909e-05	-1.86198	1044.83	0.0628864	Partitiviridae	xtree_vir	turbidity	1	0.420562
302	904	fixed	NA	water_temp	-0.00970678	0.006984	-1.38986	227.163	0.165932	Partitiviridae	xtree_vir	water_temp	1	1
303	907	fixed	NA	air_temp	-0.0161929	0.00348796	-4.64252	1144.59	3.83960987621469e-06	Partitiviridae	xtree_vir	air_temp	9.21506370291524e-05	6.76558172024998e-05
304	910	fixed	NA	BUILDINGSERVED	-0.000545938	0.00370585	-0.147318	12.0739	0.885313	Partitiviridae	xtree_vir	Buildings served	1	1
305	913	fixed	NA	Wastewater Treatment Plant	-0.125756	0.1016	-1.23776	15.6519	0.234053	Picobirnaviridae	xtree_vir	Wastewater Treatment Plant	1	1
306	916	fixed	NA	University Campus	-0.0835042	0.0731255	-1.14193	17.8126	0.268602	Picobirnaviridae	xtree_vir	University Campus	1	1
307	919	fixed	NA	Dormitory	0.0068569	0.0581845	0.117847	19.9873	0.907365	Picobirnaviridae	xtree_vir	Dormitory	1	1
308	922	fixed	NA	Hospital/Medical Campus	0.0220094	0.0996987	0.220759	22.199	0.827298	Picobirnaviridae	xtree_vir	Hospital/Medical Campus	1	1
309	925	fixed	NA	Primary/Secondary School	0.135031	0.0734248	1.83904	39.45	0.0734455	Picobirnaviridae	xtree_vir	Primary/Secondary School	1	0.78773
310	928	fixed	NA	POPSIZE	-1.18399e-07	1.28736765584018e-07	-0.919701	13.025	0.374448	Picobirnaviridae	xtree_vir	Population served	1	1
311	931	fixed	NA	sars_cov2_copies	1.16472239246155e-08	6.29133233970548e-08	0.185131	742.901	0.853177	Picobirnaviridae	xtree_vir	sars_cov2_copies	1	1
312	934	fixed	NA	salinity	0.00330123	0.00261961	1.2602	454.387	0.208244	Picobirnaviridae	xtree_vir	salinity	1	1
313	937	fixed	NA	ph_field	0.0931604	0.025202	3.69655	377.761	0.000250899	Picobirnaviridae	xtree_vir	ph_field	0.00677427	0.00981871
314	940	fixed	NA	dissolved_oxygen	0.00502822	0.010358	0.485443	199.173	0.627896	Picobirnaviridae	xtree_vir	dissolved_oxygen	1	1
315	943	fixed	NA	humidity	0.000557177	0.0014552	0.382885	1068.85	0.701881	Picobirnaviridae	xtree_vir	humidity	1	1
316	946	fixed	NA	specific_conductivity	4.33152211254722e-06	1.81632842319532e-06	2.38477	395.478	0.0175603	Picobirnaviridae	xtree_vir	specific_conductivity	0.237614	0.10595
317	949	fixed	NA	turbidity	-0.000181018	9.70371868381483e-05	-1.86545	1034.66	0.0624011	Picobirnaviridae	xtree_vir	turbidity	1	0.420562
318	952	fixed	NA	water_temp	-0.00603272	0.00704672	-0.856103	171.107	0.393138	Picobirnaviridae	xtree_vir	water_temp	1	1
319	955	fixed	NA	air_temp	-0.0154195	0.00360911	-4.27239	1145	2.09444509508917e-05	Picobirnaviridae	xtree_vir	air_temp	0.000216496	0.000121214
320	958	fixed	NA	BUILDINGSERVED	-0.000430749	0.00347418	-0.123986	11.4389	0.903479	Picobirnaviridae	xtree_vir	Buildings served	1	1
321	961	fixed	NA	Wastewater Treatment Plant	-0.210865	0.0859325	-2.45384	12.5974	0.0295283	Picornaviridae	xtree_vir	Wastewater Treatment Plant	0.767737	1
322	964	fixed	NA	University Campus	0.00210542	0.0718094	0.0293195	18.2366	0.976928	Picornaviridae	xtree_vir	University Campus	1	1
323	967	fixed	NA	Dormitory	0.0698895	0.0554898	1.2595	20.724	0.22185	Picornaviridae	xtree_vir	Dormitory	1	1
324	970	fixed	NA	Hospital/Medical Campus	-0.154156	0.0960671	-1.60467	22.2172	0.122689	Picornaviridae	xtree_vir	Hospital/Medical Campus	1	1
325	973	fixed	NA	Primary/Secondary School	0.100759	0.0783265	1.2864	56.8549	0.203518	Picornaviridae	xtree_vir	Primary/Secondary School	1	1
326	976	fixed	NA	POPSIZE	-2.3449e-07	1.06319273515075e-07	-2.20553	11.3877	0.0488096	Picornaviridae	xtree_vir	Population served	1	1
327	979	fixed	NA	sars_cov2_copies	-6.74167e-08	7.54076265649148e-08	-0.894031	741.353	0.371596	Picornaviridae	xtree_vir	sars_cov2_copies	1	1
328	982	fixed	NA	salinity	-0.000252965	0.00295499	-0.0856059	235.162	0.931853	Picornaviridae	xtree_vir	salinity	1	1
329	985	fixed	NA	ph_field	0.0671724	0.0289228	2.32247	277.707	0.0209304	Picornaviridae	xtree_vir	ph_field	0.146513	0.104615
330	988	fixed	NA	dissolved_oxygen	0.00409424	0.0114143	0.358693	123.819	0.720436	Picornaviridae	xtree_vir	dissolved_oxygen	1	1
331	991	fixed	NA	humidity	0.000251277	0.00168286	0.149315	966.68	0.881336	Picornaviridae	xtree_vir	humidity	1	1
332	994	fixed	NA	specific_conductivity	1.44237835721973e-06	2.01761332422148e-06	0.714893	178.071	0.475611	Picornaviridae	xtree_vir	specific_conductivity	0.900448	1
333	997	fixed	NA	turbidity	7.78048595140383e-05	0.000114221	0.68118	955.679	0.495923	Picornaviridae	xtree_vir	turbidity	1	1
334	1000	fixed	NA	water_temp	-0.00770328	0.00771408	-0.9986	103.417	0.32032	Picornaviridae	xtree_vir	water_temp	1	1
335	1003	fixed	NA	air_temp	-0.012415	0.00423231	-2.93338	1135.04	0.00342027	Picornaviridae	xtree_vir	air_temp	0.0171013	0.0156706
336	1006	fixed	NA	BUILDINGSERVED	0.000345519	0.00265071	0.13035	11.79	0.898488	Picornaviridae	xtree_vir	Buildings served	1	1
337	1009	fixed	NA	Wastewater Treatment Plant	-0.112889	0.101832	-1.10858	15.7115	0.284291	Potyviridae	xtree_vir	Wastewater Treatment Plant	1	1
338	1012	fixed	NA	University Campus	-0.0784674	0.0729879	-1.07507	17.6048	0.296856	Potyviridae	xtree_vir	University Campus	1	1
339	1015	fixed	NA	Dormitory	0.0279125	0.0579917	0.481318	19.5504	0.635634	Potyviridae	xtree_vir	Dormitory	1	1
340	1018	fixed	NA	Hospital/Medical Campus	-0.0316845	0.0997021	-0.317792	22.0168	0.753637	Potyviridae	xtree_vir	Hospital/Medical Campus	1	1
341	1021	fixed	NA	Primary/Secondary School	0.115805	0.0735599	1.57429	36.9054	0.123955	Potyviridae	xtree_vir	Primary/Secondary School	1	0.78773
342	1024	fixed	NA	POPSIZE	-1.01563e-07	1.29306001324473e-07	-0.785446	12.9821	0.446291	Potyviridae	xtree_vir	Population served	1	1
343	1027	fixed	NA	sars_cov2_copies	6.10168244546351e-09	6.24542017198115e-08	0.0976985	742.828	0.922198	Potyviridae	xtree_vir	sars_cov2_copies	1	1
344	1030	fixed	NA	salinity	0.00345648	0.00258797	1.3356	477.06	0.182318	Potyviridae	xtree_vir	salinity	1	1
345	1033	fixed	NA	ph_field	0.0887274	0.0250515	3.54181	445.855	0.000439259	Potyviridae	xtree_vir	ph_field	0.0109815	0.00981871
346	1036	fixed	NA	dissolved_oxygen	0.000874629	0.0102803	0.0850779	215.187	0.932279	Potyviridae	xtree_vir	dissolved_oxygen	1	1
347	1039	fixed	NA	humidity	0.00113262	0.00142733	0.793527	1074.91	0.427646	Potyviridae	xtree_vir	humidity	1	1
348	1042	fixed	NA	specific_conductivity	4.45244092995563e-06	1.79411479615368e-06	2.48169	413.835	0.013472	Potyviridae	xtree_vir	specific_conductivity	0.237614	0.0958566
349	1045	fixed	NA	turbidity	-0.000178119	9.56421502124005e-05	-1.86235	1038.91	0.0628356	Potyviridae	xtree_vir	turbidity	1	0.420562
350	1048	fixed	NA	water_temp	-0.0105808	0.00703535	-1.50395	202.715	0.13415	Potyviridae	xtree_vir	water_temp	1	1
351	1051	fixed	NA	air_temp	-0.0163258	0.00353255	-4.62152	1144.96	4.24154184046932e-06	Potyviridae	xtree_vir	air_temp	9.75554623307943e-05	6.76558172024998e-05
352	1054	fixed	NA	BUILDINGSERVED	-0.00106147	0.00358299	-0.296253	11.7645	0.772202	Potyviridae	xtree_vir	Buildings served	1	1
353	1057	fixed	NA	Wastewater Treatment Plant	-0.110374	0.106169	-1.03961	16.8616	0.313199	Retroviridae	xtree_vir	Wastewater Treatment Plant	1	1
354	1060	fixed	NA	University Campus	-0.0744707	0.0758167	-0.982246	18.1686	0.338879	Retroviridae	xtree_vir	University Campus	1	1
355	1063	fixed	NA	Dormitory	0.0178656	0.0599943	0.297789	20.3084	0.768889	Retroviridae	xtree_vir	Dormitory	1	1
356	1066	fixed	NA	Hospital/Medical Campus	-0.0301033	0.102824	-0.292764	23.2542	0.772299	Retroviridae	xtree_vir	Hospital/Medical Campus	1	1
357	1069	fixed	NA	Primary/Secondary School	0.122479	0.0753095	1.62634	35.8009	0.112648	Retroviridae	xtree_vir	Primary/Secondary School	1	0.78773
358	1072	fixed	NA	POPSIZE	-9.48429e-08	1.35568821416402e-07	-0.699592	13.6656	0.495919	Retroviridae	xtree_vir	Population served	1	1
359	1075	fixed	NA	sars_cov2_copies	1.61048909328576e-09	6.13511148004315e-08	0.0262504	741.238	0.979065	Retroviridae	xtree_vir	sars_cov2_copies	1	1
360	1078	fixed	NA	salinity	0.00360089	0.00257149	1.40031	555.686	0.161978	Retroviridae	xtree_vir	salinity	1	1
361	1081	fixed	NA	ph_field	0.0813626	0.0249743	3.25785	549.771	0.00119187	Retroviridae	xtree_vir	ph_field	0.0219246	0.00981871
362	1084	fixed	NA	dissolved_oxygen	0.00090634	0.0102727	0.0882284	258.028	0.929764	Retroviridae	xtree_vir	dissolved_oxygen	1	1
363	1087	fixed	NA	humidity	0.00102708	0.00141347	0.726638	1093.3	0.467603	Retroviridae	xtree_vir	humidity	1	1
364	1090	fixed	NA	specific_conductivity	4.59415488227471e-06	1.78367239387477e-06	2.57567	485.408	0.0102993	Retroviridae	xtree_vir	specific_conductivity	0.237614	0.0958566
365	1093	fixed	NA	turbidity	-0.000174983	9.44732187574979e-05	-1.8522	1045.49	0.0642787	Retroviridae	xtree_vir	turbidity	1	0.420562
366	1096	fixed	NA	water_temp	-0.00890721	0.00700972	-1.2707	229.358	0.205125	Retroviridae	xtree_vir	water_temp	1	1
367	1099	fixed	NA	air_temp	-0.0156126	0.00349439	-4.4679	1144.57	8.68206742467396e-06	Retroviridae	xtree_vir	air_temp	0.00015324	6.76558172024998e-05
368	1102	fixed	NA	BUILDINGSERVED	-0.000545938	0.00370585	-0.147318	12.0739	0.885313	Retroviridae	xtree_vir	Buildings served	1	1
369	1105	fixed	NA	Wastewater Treatment Plant	0.668925	0.0860735	7.77155	11.3611	7.0658724715539e-06	Secoviridae	xtree_vir	Wastewater Treatment Plant	0.000197844	0.000776969
370	1108	fixed	NA	University Campus	-0.156704	0.115109	-1.36135	25.3018	0.185403	Secoviridae	xtree_vir	University Campus	1	1
371	1111	fixed	NA	Dormitory	-0.106158	0.0883322	-1.20181	27.916	0.239535	Secoviridae	xtree_vir	Dormitory	1	1
372	1114	fixed	NA	Hospital/Medical Campus	-0.127724	0.15354	-0.831864	35.1478	0.411102	Secoviridae	xtree_vir	Hospital/Medical Campus	1	1
373	1117	fixed	NA	Primary/Secondary School	0.0347526	0.114555	0.303372	38.579	0.763237	Secoviridae	xtree_vir	Primary/Secondary School	1	1
374	1120	fixed	NA	POPSIZE	7.76103943112982e-07	1.04886661440445e-07	7.39945	10.8162	1.49647869750977e-05	Secoviridae	xtree_vir	Population served	0.000419014	0.00164554
375	1123	fixed	NA	sars_cov2_copies	1.22358385377612e-07	9.14007608959086e-08	1.3387	737.055	0.18108	Secoviridae	xtree_vir	sars_cov2_copies	1	1
376	1126	fixed	NA	salinity	0.00402177	0.00343781	1.16986	870.563	0.242377	Secoviridae	xtree_vir	salinity	1	1
377	1129	fixed	NA	ph_field	0.0402692	0.0338155	1.19085	940.073	0.234013	Secoviridae	xtree_vir	ph_field	0.936053	1
378	1132	fixed	NA	dissolved_oxygen	-0.025586	0.014021	-1.82483	493.477	0.0686306	Secoviridae	xtree_vir	dissolved_oxygen	1	1
379	1135	fixed	NA	humidity	0.00348712	0.00177892	1.96025	1143.46	0.0502089	Secoviridae	xtree_vir	humidity	1	1
380	1138	fixed	NA	specific_conductivity	5.06320389023264e-06	2.38622604406349e-06	2.12185	790.698	0.0341611	Secoviridae	xtree_vir	specific_conductivity	0.237614	0.163321
381	1141	fixed	NA	turbidity	-0.000203252	0.000124036	-1.63866	1053.76	0.101582	Secoviridae	xtree_vir	turbidity	1	0.50773
382	1144	fixed	NA	water_temp	-0.0284089	0.00940854	-3.01948	383.174	0.00270164	Secoviridae	xtree_vir	water_temp	0.0729442	0.148537
383	1147	fixed	NA	air_temp	-0.0167927	0.0043935	-3.82217	1138.66	0.000139443	Secoviridae	xtree_vir	air_temp	0.0009761	0.000696965
384	1150	fixed	NA	BUILDINGSERVED	-0.000639646	0.00349602	-0.182964	11.5228	0.858006	Secoviridae	xtree_vir	Buildings served	1	1
385	1153	fixed	NA	Wastewater Treatment Plant	-0.11507	0.0897315	-1.28238	13.5362	0.221235	Solemoviridae	xtree_vir	Wastewater Treatment Plant	1	1
386	1156	fixed	NA	University Campus	-0.0637311	0.0659504	-0.966349	16.5567	0.347774	Solemoviridae	xtree_vir	University Campus	1	1
387	1159	fixed	NA	Dormitory	0.0106824	0.052412	0.203816	18.5628	0.840715	Solemoviridae	xtree_vir	Dormitory	1	1
388	1162	fixed	NA	Hospital/Medical Campus	0.0289403	0.0896589	0.322782	19.4016	0.750313	Solemoviridae	xtree_vir	Hospital/Medical Campus	1	1
389	1165	fixed	NA	Primary/Secondary School	0.1047	0.0689007	1.51958	41.9897	0.136111	Solemoviridae	xtree_vir	Primary/Secondary School	1	0.78773
390	1168	fixed	NA	POPSIZE	-1.11981e-07	1.12570179358504e-07	-0.994764	11.6495	0.340065	Solemoviridae	xtree_vir	Population served	1	1
391	1171	fixed	NA	sars_cov2_copies	1.14907840488339e-08	6.27027707216544e-08	0.183258	742.954	0.854646	Solemoviridae	xtree_vir	sars_cov2_copies	1	1
392	1174	fixed	NA	salinity	0.0031512	0.00256085	1.23053	327.296	0.219383	Solemoviridae	xtree_vir	salinity	1	1
393	1177	fixed	NA	ph_field	0.0858677	0.024667	3.48108	289.629	0.00057635	Solemoviridae	xtree_vir	ph_field	0.0138324	0.00981871
394	1180	fixed	NA	dissolved_oxygen	0.000479392	0.010028	0.0478051	144.937	0.961937	Solemoviridae	xtree_vir	dissolved_oxygen	1	1
395	1183	fixed	NA	humidity	0.000994882	0.00143008	0.695684	1022.76	0.486785	Solemoviridae	xtree_vir	humidity	1	1
396	1186	fixed	NA	specific_conductivity	4.17851043534422e-06	1.77562340726902e-06	2.35326	292.904	0.0192704	Solemoviridae	xtree_vir	specific_conductivity	0.237614	0.10595
397	1189	fixed	NA	turbidity	-0.000172526	9.61269663274755e-05	-1.79477	1010.98	0.0729883	Solemoviridae	xtree_vir	turbidity	1	0.420562
398	1192	fixed	NA	water_temp	-0.00774095	0.00685361	-1.12947	127.986	0.260812	Solemoviridae	xtree_vir	water_temp	1	1
399	1195	fixed	NA	air_temp	-0.015843	0.00355655	-4.45459	1144.27	9.22908307976139e-06	Solemoviridae	xtree_vir	air_temp	0.00015324	6.76558172024998e-05
400	1198	fixed	NA	BUILDINGSERVED	-0.000521615	0.0031557	-0.165293	11.1662	0.871668	Solemoviridae	xtree_vir	Buildings served	1	1
401	1201	fixed	NA	Wastewater Treatment Plant	-0.108528	0.103276	-1.05085	15.7516	0.309182	Straboviridae	xtree_vir	Wastewater Treatment Plant	1	1
402	1204	fixed	NA	University Campus	-0.0731581	0.073926	-0.989613	17.3839	0.335939	Straboviridae	xtree_vir	University Campus	1	1
403	1207	fixed	NA	Dormitory	0.0173389	0.058601	0.295881	19.4369	0.770459	Straboviridae	xtree_vir	Dormitory	1	1
404	1210	fixed	NA	Hospital/Medical Campus	-0.0274969	0.100654	-0.273183	21.941	0.787267	Straboviridae	xtree_vir	Hospital/Medical Campus	1	1
405	1213	fixed	NA	Primary/Secondary School	0.121781	0.0740294	1.64504	35.825	0.108709	Straboviridae	xtree_vir	Primary/Secondary School	1	0.78773
406	1216	fixed	NA	POPSIZE	-9.50108e-08	1.3140476849664e-07	-0.723039	12.9269	0.482534	Straboviridae	xtree_vir	Population served	1	1
407	1219	fixed	NA	sars_cov2_copies	-3.54643e-09	6.20947554727045e-08	-0.0571132	742.208	0.95447	Straboviridae	xtree_vir	sars_cov2_copies	1	1
408	1222	fixed	NA	salinity	0.0035521	0.00258014	1.37671	498.558	0.16922	Straboviridae	xtree_vir	salinity	1	1
409	1225	fixed	NA	ph_field	0.0767096	0.0250749	3.05922	493.315	0.00233985	Straboviridae	xtree_vir	ph_field	0.0302818	0.0151348
410	1228	fixed	NA	dissolved_oxygen	0.000801735	0.0102721	0.07805	227.143	0.937857	Straboviridae	xtree_vir	dissolved_oxygen	1	1
411	1231	fixed	NA	humidity	0.00113011	0.00142158	0.794968	1080.28	0.426807	Straboviridae	xtree_vir	humidity	1	1
412	1234	fixed	NA	specific_conductivity	4.53975615148768e-06	1.78928068478342e-06	2.5372	435.994	0.0115219	Straboviridae	xtree_vir	specific_conductivity	0.237614	0.0958566
413	1237	fixed	NA	turbidity	-0.000175163	9.51542663790704e-05	-1.84083	1041.23	0.0659312	Straboviridae	xtree_vir	turbidity	1	0.420562
414	1240	fixed	NA	water_temp	-0.00891363	0.00701078	-1.27142	203.225	0.205033	Straboviridae	xtree_vir	water_temp	1	1
415	1243	fixed	NA	air_temp	-0.0158838	0.00351763	-4.51548	1144.84	6.97062055584503e-06	Straboviridae	xtree_vir	air_temp	0.000139412	6.76558172024998e-05
416	1246	fixed	NA	BUILDINGSERVED	-0.000693314	0.00364444	-0.190239	11.6674	0.852392	Straboviridae	xtree_vir	Buildings served	1	1
417	1249	fixed	NA	Wastewater Treatment Plant	0.0428332	0.106393	0.402593	21.7236	0.691182	Tombusviridae	xtree_vir	Wastewater Treatment Plant	1	1
418	1252	fixed	NA	University Campus	-0.0902156	0.0755031	-1.19486	24.3157	0.243666	Tombusviridae	xtree_vir	University Campus	1	1
419	1255	fixed	NA	Dormitory	-0.00581848	0.060821	-0.0956656	28.7201	0.924451	Tombusviridae	xtree_vir	Dormitory	1	1
420	1258	fixed	NA	Hospital/Medical Campus	0.0731385	0.105215	0.695136	30.1508	0.492293	Tombusviridae	xtree_vir	Hospital/Medical Campus	1	1
421	1261	fixed	NA	Primary/Secondary School	0.0457657	0.0820169	0.558003	61.2697	0.578875	Tombusviridae	xtree_vir	Primary/Secondary School	1	1
422	1264	fixed	NA	POPSIZE	8.56931350430123e-08	1.3343022470771e-07	0.642232	18.6903	0.528522	Tombusviridae	xtree_vir	Population served	1	1
423	1267	fixed	NA	sars_cov2_copies	1.40709256724091e-08	7.79587111440012e-08	0.180492	738.58	0.856816	Tombusviridae	xtree_vir	sars_cov2_copies	1	1
424	1270	fixed	NA	salinity	-0.000527361	0.00299261	-0.176221	446.476	0.8602	Tombusviridae	xtree_vir	salinity	1	1
425	1273	fixed	NA	ph_field	0.0537643	0.029494	1.82289	597.828	0.0688196	Tombusviridae	xtree_vir	ph_field	0.344098	0.315311
426	1276	fixed	NA	dissolved_oxygen	-0.010403	0.0118684	-0.876527	239.41	0.381622	Tombusviridae	xtree_vir	dissolved_oxygen	1	1
427	1279	fixed	NA	humidity	0.00103678	0.0016656	0.622466	1062.42	0.533769	Tombusviridae	xtree_vir	humidity	1	1
428	1282	fixed	NA	specific_conductivity	1.56782946854987e-06	2.0743400781702e-06	0.755821	380.8	0.450224	Tombusviridae	xtree_vir	specific_conductivity	0.900448	1
429	1285	fixed	NA	turbidity	-0.000259983	0.000111838	-2.32463	1028.23	0.0202857	Tombusviridae	xtree_vir	turbidity	0.568	0.420562
430	1288	fixed	NA	water_temp	-0.00816893	0.00790981	-1.03276	186.091	0.303057	Tombusviridae	xtree_vir	water_temp	1	1
431	1291	fixed	NA	air_temp	-0.0179037	0.00415778	-4.30609	1143.63	1.80413646618095e-05	Tombusviridae	xtree_vir	air_temp	0.000216496	0.000111514
432	1294	fixed	NA	BUILDINGSERVED	-0.000164894	0.00422183	-0.0390575	15.1099	0.969356	Tombusviridae	xtree_vir	Buildings served	1	1
433	1297	fixed	NA	Wastewater Treatment Plant	0.253903	0.218475	1.16216	31.2924	0.253957	Virgaviridae	xtree_vir	Wastewater Treatment Plant	1	1
434	1300	fixed	NA	University Campus	0.253502	0.154927	1.63626	28.4216	0.112812	Virgaviridae	xtree_vir	University Campus	1	1
435	1303	fixed	NA	Dormitory	-0.0534571	0.123222	-0.433826	31.5047	0.667371	Virgaviridae	xtree_vir	Dormitory	1	1
436	1306	fixed	NA	Hospital/Medical Campus	0.394558	0.197965	1.99307	40.0803	0.0530919	Virgaviridae	xtree_vir	Hospital/Medical Campus	1	1
437	1309	fixed	NA	Primary/Secondary School	-0.490161	0.133231	-3.67904	44.1897	0.00063257	Virgaviridae	xtree_vir	Primary/Secondary School	0.0177119	0.0695579
438	1312	fixed	NA	POPSIZE	3.85724924035058e-07	2.90725429663752e-07	1.32677	22.4376	0.197931	Virgaviridae	xtree_vir	Population served	1	1
439	1315	fixed	NA	sars_cov2_copies	-2.33199e-07	1.03328995233448e-07	-2.25686	735.776	0.0243095	Virgaviridae	xtree_vir	sars_cov2_copies	0.680666	1
440	1318	fixed	NA	salinity	0.00569738	0.00414759	1.37366	814.646	0.169925	Virgaviridae	xtree_vir	salinity	1	1
441	1321	fixed	NA	ph_field	0.00744111	0.0407986	0.182387	893.239	0.855321	Virgaviridae	xtree_vir	ph_field	1	1
442	1324	fixed	NA	dissolved_oxygen	-0.0394096	0.0166152	-2.3719	349.737	0.0182375	Virgaviridae	xtree_vir	dissolved_oxygen	0.510651	1
443	1327	fixed	NA	humidity	0.0070205	0.00219373	3.20025	1140.5	0.00141094	Virgaviridae	xtree_vir	humidity	0.0395064	0.155148
444	1330	fixed	NA	specific_conductivity	5.98175147649618e-06	2.88819933387742e-06	2.0711	727.659	0.0387014	Virgaviridae	xtree_vir	specific_conductivity	0.237614	0.177318
445	1333	fixed	NA	turbidity	-4.24384e-05	0.000151024	-0.281004	1053.26	0.778762	Virgaviridae	xtree_vir	turbidity	1	1
446	1336	fixed	NA	water_temp	0.105855	0.0114305	9.26073	682.508	2.59158090699175e-19	Virgaviridae	xtree_vir	water_temp	7.2564265395769e-18	2.84972281526134e-17
447	1339	fixed	NA	air_temp	0.045074	0.00530832	8.4912	1141.55	6.28761019951461e-17	Virgaviridae	xtree_vir	air_temp	1.76053085586409e-15	6.91390579035613e-15
448	1342	fixed	NA	BUILDINGSERVED	0.0136627	0.00700597	1.95015	14.415	0.0708803	Virgaviridae	xtree_vir	Buildings served	1	1
