# Supplementary material for: Towards geospatially-resolved public-health surveillance via wastewater sequencing
Source: Nat Commun. 2024 Sep 27;15:8386. doi: 10.1038/s41467-024-52427-x (PMC11436780; doi:10.1038/s41467-024-52427-x)
Supplement: Supplementary file 9 — Source data [file 41467_2024_52427_MOESM9_ESM.zip › sourcedata_fig_s6.xlsx]

## Sheet: Sheet1
	WC0Dc-210105-14	WC0Dc-210112-14	WC0Dc-210119-14	WC0Dc-210126-14	WC0Dc-210209-14	WC0Dc-210216-14	WC0Dc-210223-14	WC0Dc-210309-14	WC0Dc-210316-14	WC0Dc-210323-14	WC0Dc-210330-14	WC0Dc-210406-14	WC0Dc-210413-14	WC0Dc-210420-14	WC0Dc-210427-14	WC0Dc-210504-14	WC0Dc-210511-14	WC0Dc-210518-14	WC0Dc-210525-14	WC0Dc-210601-14	WC0Dc-210608-14	WC0Dc-210615-14	WC0Dc-210622-14	WC0Dc-210629-14	WC0Dc-210706-14	WC0Dc-210713-14	WC0Dc-210720-14	WC0Dc-210727-14	WC0Dc-210803-14	WC0Dc-210810	WC0Dc-210817	WC0Dc-210824	WC0Dc-210831	WC0Dc-210907	WC0Dc-210914	WC0Dc-210921	WC0Dc-210928	WC0Dc-211012	WC0Dc-211026	WC0Dc-211102	WC0Dc-211109	WC0Dc-211116	WC0Dc-211123	WC0Dc-211130	WC0Dc-211207	WC0Dc-211214	WC0Dc-211221	WC0Dc-211228	WC0Dc-220105
AA_permease_2	4	1	0	3	2	0	1	0	5	7	4	2	2	3	2	0	1	1	5	10	2	1	3	1	2	0	0	0	0	1	0	0	0	1	0	0	0	0	0	0	0	0	0	0	0	0	0	0	0
AAA_26	1	3	1	3	3	3	0	1	6	4	5	1	10	1	1	0	0	4	3	5	1	6	4	1	0	0	1	0	0	0	0	0	0	0	0	0	0	0	0	0	2	0	0	0	0	0	0	0	0
ABC_membrane	6	7	2	2	2	2	3	3	1	15	4	11	11	2	1	3	3	6	10	8	2	13	4	2	2	2	0	1	1	2	1	0	0	1	1	0	0	0	1	0	0	0	1	0	0	0	0	0	0
ACPS	0	2	0	1	1	0	2	0	0	1	0	1	0	1	1	0	0	0	1	1	1	0	1	0	0	0	0	0	0	0	0	0	0	0	0	0	0	1	0	0	0	0	0	0	0	0	0	0	0
Acyltransferase	2	2	5	2	4	1	3	6	2	11	4	5	8	3	3	2	4	1	4	6	1	3	0	0	2	1	0	1	0	0	0	1	0	0	1	0	0	2	1	0	0	1	0	0	0	0	0	0	0
Ail_Lom	1	0	0	0	0	0	0	0	0	2	0	0	0	0	0	0	0	0	0	0	0	0	0	1	0	0	0	0	0	0	0	0	0	0	0	0	0	0	0	0	0	0	0	0	0	0	0	0	0
Aminotran_5	22	33	11	24	35	19	21	14	6	105	36	39	52	30	20	22	37	34	46	36	13	30	37	3	4	8	7	4	9	13	4	4	3	8	3	3	1	5	3	11	0	0	1	1	1	2	4	4	3
ATP-synt_ab	65	95	30	63	109	66	53	55	28	136	85	90	126	60	49	43	52	86	138	85	69	106	92	37	42	54	44	42	63	57	41	43	44	74	41	13	12	23	25	23	2	3	1	10	0	5	31	32	19
ATP-synt_ab_N	21	42	15	18	32	27	18	15	11	44	34	31	34	18	15	15	22	33	41	36	33	42	36	14	20	22	23	13	27	32	15	13	13	20	14	6	3	6	7	6	2	0	1	4	0	2	5	10	4
Autotransporter	0	1	0	1	1	3	1	1	0	8	1	2	5	1	1	0	0	0	5	4	2	0	3	0	0	1	0	1	0	0	0	0	0	0	0	1	0	0	0	0	0	0	0	0	0	0	0	0	1
BATS	0	4	2	0	3	2	5	1	2	4	1	1	3	2	1	2	2	1	3	4	1	4	3	1	1	1	1	1	1	2	1	0	2	1	1	0	1	0	0	0	0	0	0	0	0	1	0	0	2
BNR_3	0	0	0	0	0	0	0	0	0	0	0	0	0	0	0	0	0	0	0	0	0	0	0	0	0	0	0	0	0	0	0	0	0	0	0	0	0	0	0	0	0	0	0	0	0	0	0	0	0
BPD_transp_1	7	23	8	5	25	5	8	17	6	43	23	19	38	16	12	3	7	13	33	19	9	12	10	0	3	0	1	1	4	1	1	3	0	3	1	1	0	1	2	4	0	1	0	0	0	1	0	1	0
BPL_LplA_LipB	2	2	2	1	4	0	2	2	0	4	3	1	5	2	0	0	0	0	4	2	1	3	3	0	0	0	0	0	0	0	0	0	0	0	0	0	0	0	0	0	0	0	0	0	0	0	1	0	0
CagX	0	0	0	0	0	0	0	0	0	1	0	0	0	0	0	0	0	0	1	0	0	0	0	0	0	0	0	0	0	0	0	0	0	0	0	0	0	0	0	0	0	0	0	0	0	0	0	0	0
CBS	28	37	12	27	58	25	18	16	13	57	25	34	45	22	26	15	23	29	40	34	16	49	37	0	3	3	4	8	10	9	10	15	2	13	5	4	0	5	7	10	3	0	2	0	0	1	8	8	3
CesT	0	0	0	0	0	0	0	1	0	1	1	1	2	1	0	1	0	0	0	0	1	0	0	0	0	0	0	0	0	0	0	0	0	0	0	0	0	0	0	0	0	0	0	0	0	0	0	0	0
CorC_HlyC	3	7	3	1	6	3	6	1	1	7	6	2	8	4	1	2	2	3	8	5	0	4	3	1	3	1	0	1	1	0	0	1	0	3	1	1	1	0	1	3	0	0	0	0	0	1	2	1	0
CTP_transf_1	9	6	3	1	5	1	2	4	3	5	7	4	9	3	3	1	4	1	2	1	1	4	7	2	4	3	2	3	1	3	2	1	4	7	0	0	1	1	1	2	0	0	0	0	0	1	1	0	2
CTP_transf_like	4	8	2	3	6	2	4	4	0	2	4	5	7	6	4	5	7	4	9	6	1	13	2	0	3	2	0	1	0	1	2	2	2	1	4	1	0	1	2	2	0	0	0	2	0	0	1	3	1
DnaJ	1	10	3	5	11	4	7	8	7	33	10	13	16	7	3	2	9	6	11	11	4	8	10	4	2	1	1	3	4	7	2	1	1	0	1	1	0	5	0	0	0	0	0	1	0	0	2	1	0
DUF1706	1	0	0	0	0	0	0	0	0	0	0	1	0	0	0	0	1	0	0	0	1	0	0	1	0	1	0	0	0	1	1	0	0	0	0	0	0	0	0	0	0	0	0	0	0	0	0	0	0
DUF535	0	0	0	0	0	0	0	0	0	3	2	0	0	0	0	0	0	0	0	0	0	0	0	0	0	0	0	0	0	0	0	0	0	0	0	0	0	0	0	0	0	0	0	0	0	0	0	0	0
EptA_B_N	1	0	1	0	1	0	1	2	0	1	0	2	2	0	0	0	0	0	0	1	0	1	0	1	0	0	1	0	0	0	1	0	0	0	1	0	1	4	0	0	0	0	0	0	0	0	0	0	0
Ferritin	48	45	18	29	48	22	19	31	24	62	31	45	47	17	15	15	26	30	30	51	30	33	35	18	17	21	19	17	29	22	8	16	13	23	15	5	5	11	6	10	1	2	1	3	1	6	16	10	9
FimA	0	0	0	0	0	0	0	1	0	1	0	0	0	0	0	0	0	0	0	0	0	0	0	0	0	1	0	0	2	0	0	0	0	0	0	0	0	0	0	0	0	0	0	0	0	0	0	1	0
Fimbrial	0	1	0	1	0	0	0	0	0	0	0	1	0	0	0	0	0	0	1	2	0	0	0	1	0	0	0	0	0	0	0	0	0	0	0	0	0	0	0	0	0	0	0	0	0	0	0	0	0
FKBP_C	18	17	15	12	24	15	20	18	11	45	19	26	26	18	13	13	10	32	39	31	18	28	17	11	7	7	9	5	10	20	9	10	6	16	10	2	0	3	3	6	1	1	0	2	0	0	9	6	8
FKBP_N	6	3	2	4	5	2	6	4	1	8	5	9	12	0	3	2	1	9	10	7	4	7	3	4	3	2	1	0	4	1	2	2	0	2	2	0	0	1	1	1	0	0	0	0	0	0	1	2	0
Flagellin_IN	6	15	7	7	15	7	11	11	11	23	5	9	11	11	7	11	4	11	16	16	6	16	14	6	9	6	3	3	7	7	6	10	7	10	7	3	2	5	7	9	0	0	0	3	0	1	8	6	2
FtsJ	10	11	5	5	6	1	6	6	2	13	7	11	6	5	4	4	5	7	5	8	3	11	5	0	4	2	1	1	3	5	4	1	1	9	2	1	1	3	5	3	0	2	1	0	0	0	2	5	0
Glucosaminidase	2	2	0	4	1	2	1	3	0	7	2	3	3	3	1	1	2	3	3	5	2	1	4	1	1	0	1	1	1	1	4	0	0	1	1	0	0	0	0	0	1	0	0	0	0	0	2	2	0
Glyco_transf_25	0	0	0	0	0	1	0	0	0	1	0	0	0	1	0	0	0	0	1	0	0	1	0	0	0	0	0	0	0	0	0	0	0	0	0	0	0	0	0	0	0	0	0	0	0	0	0	0	0
Gp_dh_C	16	14	15	14	37	18	10	12	8	41	14	15	36	15	9	7	18	27	42	40	13	39	27	13	7	11	8	13	14	14	1	11	2	12	5	1	3	2	2	4	0	1	0	2	0	0	9	4	2
Gp_dh_N	16	23	9	10	22	10	8	10	8	23	16	16	23	8	9	10	9	10	24	18	18	23	12	10	10	14	10	11	15	8	4	7	3	8	3	2	1	0	5	3	1	3	0	0	0	1	8	4	0
Gram_pos_anchor	0	0	0	0	0	0	0	0	1	1	1	1	0	0	0	0	1	0	1	0	0	0	0	1	0	0	0	0	2	0	1	0	1	0	1	0	0	0	0	0	0	0	0	0	0	0	0	0	0
GTP_EFTU_D3	41	53	24	30	67	33	28	32	19	70	37	38	67	31	29	22	35	51	58	41	28	48	55	36	23	25	24	20	31	24	27	30	29	38	25	11	6	19	15	10	2	5	3	7	0	7	19	20	11
Histone_HNS	5	10	4	6	18	5	15	6	5	19	8	7	11	9	7	5	10	12	15	17	7	11	12	5	7	4	7	5	5	4	6	8	6	10	6	3	1	5	5	6	0	1	0	0	0	2	5	9	4
HrpJ	0	0	0	0	0	0	0	0	0	1	0	0	0	0	0	0	0	0	0	0	0	0	1	0	0	0	0	0	0	0	0	0	0	0	0	0	0	0	0	0	0	0	0	0	0	0	0	0	0
HSP70	91	111	51	84	133	73	82	73	45	208	100	120	197	75	58	74	123	114	146	121	59	114	144	56	44	62	53	62	83	61	40	50	27	68	28	14	8	22	20	24	5	12	8	12	1	3	45	57	23
IcmF_C	0	1	0	0	1	0	0	0	0	3	1	0	1	0	0	0	0	1	0	0	1	1	1	0	0	0	0	0	0	0	0	0	0	0	0	0	0	0	0	0	0	0	0	0	0	0	0	0	0
ImpA_N	1	0	0	0	1	0	0	1	0	1	2	1	2	1	0	0	1	0	0	1	0	1	4	1	0	0	0	0	0	0	1	1	0	2	0	0	0	0	0	0	0	0	0	0	0	0	1	0	0
LGT	8	7	1	0	6	1	4	2	5	5	5	6	6	0	0	3	1	0	7	3	1	6	3	1	0	1	1	1	3	2	0	1	2	3	2	0	0	0	0	2	0	0	0	0	0	0	0	0	1
LicD	0	0	0	0	0	0	0	0	0	0	0	0	0	0	0	0	0	0	0	0	0	0	0	0	0	0	0	0	0	0	0	0	0	0	0	0	0	0	0	0	0	0	0	0	0	0	0	0	0
Lipase_GDSL	0	0	1	0	0	0	0	0	0	1	0	1	1	0	0	1	2	0	1	0	0	0	0	0	0	0	0	0	0	0	0	1	0	0	0	0	0	0	0	0	0	0	0	0	0	0	1	0	0
Lipoprotein_9	1	2	1	2	5	1	1	1	0	3	2	1	4	1	1	0	0	2	4	8	4	2	2	0	0	2	0	0	1	0	0	0	0	1	0	0	0	0	0	0	0	0	0	0	0	0	0	0	0
LPAM_1	0	0	0	1	2	2	0	2	1	2	3	1	2	1	1	0	0	1	1	1	1	1	2	2	0	0	1	1	1	0	2	0	1	0	0	1	0	1	0	0	0	0	0	0	0	0	0	0	2
LPP20	0	2	1	1	1	3	0	0	2	1	0	2	1	0	0	0	0	1	0	2	0	1	0	0	0	1	1	0	2	2	0	0	0	1	1	0	0	0	0	0	0	0	0	0	0	0	0	0	1
LuxS	1	0	0	1	1	0	1	0	0	1	1	2	2	1	1	0	0	0	2	0	1	0	0	1	0	0	0	0	0	0	0	0	0	2	0	0	0	0	1	0	0	0	0	0	0	0	0	0	0
MatE	2	7	1	2	8	0	3	3	1	11	1	5	10	1	2	2	1	7	3	3	4	2	2	0	0	0	0	1	0	0	1	0	0	0	0	0	0	1	0	0	0	0	0	0	0	0	0	0	0
Mga	0	0	0	0	0	0	0	0	0	0	0	0	0	0	0	0	0	0	0	0	0	0	0	0	0	0	0	0	0	0	0	0	0	0	0	0	0	0	0	0	0	0	0	0	0	0	0	0	0
Mig-14	0	0	0	0	0	0	0	0	0	0	0	0	1	0	0	0	0	1	0	0	0	0	1	0	0	0	0	0	0	0	0	0	0	0	0	0	0	0	0	0	0	0	0	0	0	0	0	0	0
Nitrate_red_del	2	1	1	0	1	0	0	0	1	0	0	2	1	0	0	0	0	0	2	2	2	1	0	0	0	2	0	0	2	1	1	1	0	2	0	2	1	0	0	0	0	0	0	0	0	0	0	0	0
oligo_HPY	2	2	1	2	3	1	2	1	1	1	2	4	3	0	1	1	0	1	9	8	4	2	0	0	0	0	0	0	1	0	0	0	0	0	0	0	1	0	0	0	0	0	0	0	0	0	0	0	0
OmpA_membrane	2	5	1	5	4	2	5	0	2	10	6	3	3	0	2	2	0	7	10	5	3	1	3	1	1	2	4	4	2	1	0	2	0	0	0	0	0	0	1	0	0	0	0	0	0	0	0	0	0
OprD	4	3	0	3	3	0	1	1	3	12	2	2	3	1	0	7	2	11	10	11	3	6	6	0	4	0	4	0	3	2	0	5	1	1	0	0	0	0	1	0	0	0	0	1	0	0	0	0	0
PapC_N	0	0	0	0	0	0	0	0	0	0	0	0	0	0	0	0	0	0	0	0	0	0	0	0	0	0	0	0	0	0	0	0	0	0	0	0	0	0	0	0	0	0	0	0	0	0	0	0	0
PapD_C	0	0	0	0	0	0	0	0	0	0	0	0	0	0	0	0	0	0	0	0	0	0	0	0	0	0	0	0	0	0	0	0	0	0	0	0	0	0	0	0	0	0	0	0	0	0	0	0	0
PATR	0	0	2	0	1	6	2	0	0	0	0	1	0	2	1	1	2	0	1	1	1	2	2	0	1	0	0	0	0	0	0	0	0	0	0	0	1	0	0	0	0	0	0	0	0	0	0	0	0
Peptidase_A8	0	4	2	2	3	0	1	4	1	6	3	6	7	1	2	1	1	1	8	5	1	6	2	0	0	0	1	0	3	1	1	1	0	0	0	0	0	0	0	0	0	0	0	0	0	0	0	0	0
Peptidase_C39	0	0	0	0	0	0	1	0	0	0	0	0	0	0	0	0	0	0	0	0	1	1	1	0	0	1	0	0	0	0	0	0	0	0	0	0	0	0	0	0	0	0	0	0	0	0	0	0	0
Peptidase_C69	0	2	3	0	2	0	0	1	0	4	2	2	2	1	1	1	2	0	1	2	2	0	0	1	1	0	0	1	0	0	0	0	0	0	0	0	0	0	0	0	0	0	0	0	0	0	0	0	0
Peptidase_M60	0	0	0	0	0	0	0	0	0	0	0	0	0	0	0	0	0	0	0	0	0	1	0	0	0	0	0	0	0	0	0	0	0	0	0	0	0	0	0	0	0	0	0	0	0	0	0	0	0
PGI	4	8	2	4	4	1	1	7	1	13	2	4	11	3	4	1	0	9	14	9	3	8	12	1	1	1	1	3	4	1	1	1	1	3	2	0	0	1	0	1	0	0	0	0	0	1	2	0	1
PMSR	30	36	9	16	27	6	13	25	22	34	24	33	29	9	13	13	13	21	22	32	14	13	20	14	9	16	15	19	29	19	8	8	10	19	10	5	1	8	7	7	2	3	0	3	1	5	6	9	2
Porin_1	5	15	3	9	15	4	5	4	3	5	3	4	6	1	2	2	5	4	8	8	5	5	1	1	3	4	4	1	2	4	4	4	2	2	3	2	4	1	2	1	0	0	0	1	0	2	2	1	1
POTRA_2	0	2	0	0	2	0	0	0	0	0	1	0	1	0	0	0	0	0	0	0	0	1	2	0	0	0	0	0	0	0	0	0	0	0	0	0	0	0	0	0	0	0	0	0	0	0	0	0	0
PP-binding	27	31	17	18	46	23	28	18	17	41	30	23	41	21	19	17	15	36	45	31	33	36	38	20	19	23	23	14	23	20	24	25	17	33	15	12	9	17	15	13	7	4	3	2	1	9	22	19	21
PRD	0	0	0	0	1	0	0	0	0	1	0	0	0	0	0	0	0	0	0	0	0	0	0	0	0	0	0	0	0	0	0	0	0	0	0	0	0	0	0	0	0	0	0	0	0	0	0	0	1
Redoxin	23	27	5	20	24	11	20	18	10	38	17	24	32	18	16	10	24	26	34	28	16	23	24	12	9	19	12	12	14	25	12	12	9	19	16	5	2	10	5	8	0	2	0	1	0	2	7	7	8
RrnaAD	2	6	0	1	4	0	1	5	0	10	1	3	7	2	2	0	2	5	7	5	1	7	4	2	2	2	1	1	2	1	2	3	3	1	2	2	1	0	0	4	0	0	0	0	0	0	1	1	2
RseA_C	4	2	1	3	0	0	0	2	1	5	1	0	0	1	0	1	1	0	5	3	0	1	0	0	2	1	0	0	1	1	1	1	0	0	0	0	0	0	1	0	0	0	0	0	0	0	0	0	0
RseA_N	3	11	6	7	9	4	9	3	2	12	8	4	12	7	5	6	7	7	11	10	7	6	12	7	4	3	7	3	6	8	7	9	5	11	4	3	1	0	3	3	1	0	0	1	0	1	10	5	2
RseC_MucC	2	8	0	3	7	1	4	3	2	7	6	2	8	6	7	3	6	3	3	3	2	3	7	0	1	0	0	2	0	1	0	2	2	3	1	1	1	0	0	0	0	0	0	0	0	0	5	0	0
SBP_bac_3	21	35	8	5	30	7	13	17	7	52	12	17	41	19	13	8	12	23	51	42	14	29	25	5	5	7	3	3	13	7	3	13	4	11	5	3	3	2	4	5	2	1	1	0	0	3	5	3	0
SecA_DEAD	7	12	3	10	15	5	7	6	3	22	10	11	17	12	8	8	6	18	21	14	5	11	14	5	6	7	5	4	8	7	4	6	0	5	2	0	1	6	2	4	1	0	0	1	0	2	6	6	4
SecA_PP_bind	3	4	0	1	2	2	1	1	1	8	2	6	2	3	1	2	3	4	5	1	1	2	5	1	2	0	0	2	3	1	0	2	0	1	0	0	0	3	1	0	0	0	1	0	0	0	0	2	0
SecA_SW	8	8	6	4	10	0	6	7	1	17	9	8	9	4	5	3	2	10	14	7	6	14	5	2	1	5	0	1	4	2	2	2	0	5	0	1	0	2	3	0	0	1	1	1	0	0	1	2	0
ShlB	0	0	0	1	0	1	0	0	1	0	0	0	0	0	0	0	0	0	0	0	0	2	0	0	0	0	0	0	0	0	0	0	0	0	0	0	0	0	0	0	0	0	0	1	0	0	0	0	0
Sigma70_r3	4	12	11	10	11	11	11	6	7	14	8	8	21	7	6	6	12	17	11	15	3	16	12	4	4	3	2	5	9	5	5	11	3	7	3	2	2	8	3	4	0	0	0	1	0	1	8	4	3
Sod_Cu	3	1	3	0	2	1	0	3	1	3	1	1	2	0	1	0	1	2	2	1	1	0	0	0	0	0	0	0	0	0	0	0	0	0	0	0	0	0	0	1	0	0	0	0	0	0	0	0	0
Sod_Fe_C	30	20	5	19	22	28	22	24	21	47	16	33	25	16	16	17	25	33	31	19	23	19	22	18	18	23	20	15	23	37	25	24	15	26	14	9	10	17	9	17	4	3	0	5	0	5	9	15	9
Sod_Fe_N	12	8	7	5	16	14	25	8	3	33	6	8	27	11	6	14	18	28	27	8	7	26	21	5	4	12	7	2	11	11	1	6	7	10	4	3	3	6	3	3	1	1	0	3	0	1	5	3	3
SRP54	12	11	1	3	16	1	7	9	4	25	17	11	21	8	6	6	4	13	16	15	2	16	11	3	5	1	3	3	2	1	3	2	1	4	3	2	3	1	6	3	0	0	0	0	0	1	2	3	2
T6SS_HCP	6	2	5	0	2	4	1	1	2	6	5	1	3	4	1	5	4	0	2	1	1	3	3	1	2	2	3	0	3	3	1	3	3	5	1	0	0	0	0	2	1	0	0	0	0	0	2	1	1
T6SS_TssF	1	0	0	0	0	0	1	0	0	1	2	1	1	1	0	0	0	1	2	0	0	0	2	0	0	0	0	0	0	0	0	0	0	0	0	0	0	0	0	0	0	0	0	0	0	0	0	0	0
T6SS_VasE	0	0	0	2	2	0	1	1	0	1	0	0	0	0	1	0	0	1	0	0	0	0	0	0	0	0	0	0	0	0	0	0	0	0	0	0	0	0	0	0	0	0	0	0	0	0	0	0	0
T6SS_VipA	2	0	0	0	3	1	1	1	0	2	2	0	4	0	1	0	0	1	4	1	0	2	2	0	1	0	0	0	0	0	0	1	1	0	0	0	1	0	0	1	0	0	0	0	0	0	1	1	1
TOBE_2	0	2	2	1	5	3	1	2	2	6	2	4	8	1	2	2	0	5	9	6	1	3	4	0	0	0	0	0	1	0	1	1	0	0	1	0	0	0	0	1	0	0	0	0	0	0	0	1	0
TrbI	1	1	2	0	0	0	1	0	0	0	0	0	1	0	0	0	0	1	2	0	0	1	1	0	0	0	0	0	0	0	0	0	0	0	0	0	0	0	0	0	0	0	0	0	0	0	0	0	0
Trigger_C	15	13	11	7	15	13	11	7	4	27	9	11	23	8	6	8	5	13	20	13	10	13	15	6	9	9	9	3	10	18	7	8	6	18	8	2	5	2	5	1	0	1	0	0	0	1	9	9	6
Trigger_N	12	20	11	13	21	12	15	10	5	25	17	15	24	10	8	6	9	17	27	14	13	14	16	8	11	13	10	10	11	15	9	14	10	8	5	3	1	3	2	5	2	1	0	1	0	1	10	6	7
Usher	0	0	0	0	0	0	0	0	0	0	0	0	0	1	0	1	0	0	2	0	0	0	0	0	0	0	0	0	0	0	0	0	0	0	0	0	0	0	1	0	0	0	0	0	0	0	0	0	0
UvrD_C	8	4	2	3	8	3	5	4	0	12	6	6	8	1	3	1	2	3	8	9	2	12	4	2	1	0	0	0	1	0	0	1	0	2	2	0	0	0	0	0	0	0	1	0	0	0	0	0	0
VipB	4	0	1	0	2	1	0	0	2	2	1	2	5	2	1	1	3	0	1	1	0	2	0	0	0	0	0	0	0	0	0	1	0	2	0	0	2	0	0	0	1	0	0	0	0	0	1	0	0
VirB8	0	1	0	0	0	0	0	0	0	0	0	0	0	0	0	0	0	0	0	0	0	0	0	0	0	1	0	0	0	0	0	0	0	0	0	0	0	0	0	0	0	0	0	0	0	0	0	0	0
Virul_fac_BrkB	0	5	2	0	3	0	1	2	0	8	5	3	7	1	4	0	0	1	4	2	1	1	0	0	0	1	1	0	0	0	0	0	0	0	1	0	0	1	0	0	0	0	0	0	0	0	1	1	0
YadA_anchor	0	0	0	1	1	0	0	0	0	0	0	0	0	0	0	0	0	1	0	0	0	1	0	0	0	0	0	0	0	0	0	0	0	0	0	0	0	0	0	0	0	0	0	0	0	0	0	0	0
YadA_head	1	0	1	1	0	0	0	1	1	0	1	3	0	1	0	0	1	0	1	1	2	0	1	0	0	0	0	0	0	0	0	0	0	0	0	0	0	0	0	0	0	0	0	0	0	0	0	0	0
YadA_stalk	1	1	0	0	2	1	0	1	0	0	2	4	2	0	0	0	0	0	2	1	0	1	1	0	0	0	0	0	0	0	0	0	0	0	0	0	0	0	0	0	0	0	0	0	0	0	0	0	0
zf-C4_Topoisom	3	5	0	2	2	1	0	1	1	3	0	2	1	2	0	1	1	1	2	0	2	0	1	1	1	1	0	1	0	0	0	0	0	1	1	0	0	0	0	0	0	0	0	0	0	0	2	0	1
ZnuA	4	3	0	2	4	2	0	3	2	12	4	4	5	4	4	1	0	3	4	1	0	4	2	0	0	0	0	0	1	1	0	0	0	0	1	0	1	0	0	0	1	1	0	0	0	0	0	0	0
[truncated: 1,120 more columns]
