# Supplementary material for: Towards geospatially-resolved public-health surveillance via wastewater sequencing
Source: Nat Commun. 2024 Sep 27;15:8386. doi: 10.1038/s41467-024-52427-x (PMC11436780; doi:10.1038/s41467-024-52427-x)
Supplement: Supplementary file 9 — Source data [file 41467_2024_52427_MOESM9_ESM.zip › sourcedata_fig_s7.xlsx]

## Sheet: Sheet1
	LOCATION_TYPE	readcounts	date	Antibiotic	n	per10k	n_adj	p.value	yint	adj	sig
1	Dormitory	12880631	2021-01	AMPICILLIN	2	1288.06	0.00155272	1.04200999435544e-12	0.1	2.08755613715238e-11	***
2	Dormitory	12880631	2021-01	AZITHROMYCIN	3	1288.06	0.00232908	0.00227822	0.1	0.0174798	*
3	Dormitory	12880631	2021-01	CAPREOMYCIN	3	1288.06	0.00232908	0.454978	0.1	1
4	Dormitory	12880631	2021-01	CEFALOTIN	2	1288.06	0.00155272	3.54199867765369e-25	0.1	2.32233297556484e-23	***
5	Dormitory	12880631	2021-01	CHLORAMPHENICOL	5	1288.06	0.0038818	1.13870090316961e-07	0.1	1.30358061914372e-06	***
6	Dormitory	12880631	2021-01	CIPROFLOXACIN	3	1288.06	0.00232908	1.71084138388913e-07	0.1	1.89830140710641e-06	***
7	Dormitory	12880631	2021-01	CLARITHROMYCIN	8	1288.06	0.00621088	0.437541	0.1	1
8	Dormitory	12880631	2021-01	CLINDAMYCIN	2	1288.06	0.00155272	0.0892966	0.1	0.557438
9	Dormitory	12880631	2021-01	CLOXACILLIN	3	1288.06	0.00232908	1.51450755983188e-22	0.1	6.82684813863461e-21	***
10	Dormitory	12880631	2021-01	DIBEKACIN	1	1288.06	0.000776359	1.1852386082958e-25	0.1	8.79062067913143e-24	***
11	Dormitory	12880631	2021-01	ERYTHROMYCIN	3	1288.06	0.00232908	6.79572560576499e-06	0.1	6.53496627705276e-05	***
12	Dormitory	12880631	2021-01	GENTAMICIN	2	1288.06	0.00155272	3.07290561321835e-24	0.1	1.58303298593566e-22	***
13	Dormitory	12880631	2021-01	KANAMYCIN A	10	1288.06	0.00776359	2.20075096670564e-05	0.1	0.000203491	***
14	Dormitory	12880631	2021-01	NETILMICIN	1	1288.06	0.000776359	2.24105987314073e-13	0.1	4.89788178676704e-12	***
15	Dormitory	12880631	2021-01	NORFLOXACIN	2	1288.06	0.00155272	4.26872320225855e-09	0.1	5.40122063700859e-08	***
16	Dormitory	12880631	2021-01	OXACILLIN	3	1288.06	0.00232908	3.72763210014395e-22	0.1	1.49358284658588e-20	***
17	Dormitory	12880631	2021-01	SISOMICIN	1	1288.06	0.000776359	4.12339331400206e-23	0.1	1.98258713029622e-21	***
18	Dormitory	12880631	2021-01	STREPTOMYCIN	1	1288.06	0.000776359	1.31895554346285e-10	0.1	1.90251869281247e-09	***
19	Dormitory	12880631	2021-01	TELITHROMYCIN	2	1288.06	0.00155272	0.598732	0.1	1
20	Dormitory	12880631	2021-01	TETRACYCLINE	6	1288.06	0.00465816	0.0440202	0.1	0.288621
21	Dormitory	12880631	2021-01	TOBRAMYCIN	2	1288.06	0.00155272	1.11644097425851e-29	0.1	4.15643171482903e-27	***
22	Dormitory	12880631	2021-01	TRIMETHOPRIM	2	1288.06	0.00155272	0.182229	0.1	1
23	Dormitory	12880631	2021-01	VANCOMYCIN	2	1288.06	0.00155272	0.0176487	0.1	0.120081
24	Dormitory	11160960	2021-01	AZITHROMYCIN	5	1116.1	0.0044799	0.00227822	0.1	0.0174798	*
25	Dormitory	11160960	2021-01	CEFALOTIN	1	1116.1	0.00089598	3.54199867765369e-25	0.1	2.32233297556484e-23	***
26	Dormitory	11160960	2021-01	CHLORAMPHENICOL	3	1116.1	0.00268794	1.13870090316961e-07	0.1	1.30358061914372e-06	***
27	Dormitory	11160960	2021-01	CIPROFLOXACIN	1	1116.1	0.00089598	1.71084138388913e-07	0.1	1.89830140710641e-06	***
28	Dormitory	11160960	2021-01	CLOXACILLIN	1	1116.1	0.00089598	1.51450755983188e-22	0.1	6.82684813863461e-21	***
29	Dormitory	11160960	2021-01	DIBEKACIN	1	1116.1	0.00089598	1.1852386082958e-25	0.1	8.79062067913143e-24	***
30	Dormitory	11160960	2021-01	GENTAMICIN	1	1116.1	0.00089598	3.07290561321835e-24	0.1	1.58303298593566e-22	***
31	Dormitory	11160960	2021-01	KANAMYCIN A	2	1116.1	0.00179196	2.20075096670564e-05	0.1	0.000203491	***
32	Dormitory	11160960	2021-01	NETILMICIN	1	1116.1	0.00089598	2.24105987314073e-13	0.1	4.89788178676704e-12	***
33	Dormitory	11160960	2021-01	OXACILLIN	1	1116.1	0.00089598	3.72763210014395e-22	0.1	1.49358284658588e-20	***
34	Dormitory	11160960	2021-01	PULVOMYCIN	2	1116.1	0.00179196	5.85453114857184e-10	0.1	7.81928676023935e-09	***
35	Dormitory	11160960	2021-01	RIFAMPIN	1	1116.1	0.00089598	7.15169148347742e-07	0.1	7.6984403280309e-06	***
36	Dormitory	11160960	2021-01	SISOMICIN	1	1116.1	0.00089598	4.12339331400206e-23	0.1	1.98258713029622e-21	***
37	Dormitory	11160960	2021-01	SPECTINOMYCIN	2	1116.1	0.00179196	4.31204916444238e-06	0.1	4.26019642023609e-05	***
38	Dormitory	11160960	2021-01	STREPTOMYCIN	3	1116.1	0.00268794	1.31895554346285e-10	0.1	1.90251869281247e-09	***
39	Dormitory	11160960	2021-01	TELITHROMYCIN	1	1116.1	0.00089598	0.598732	0.1	1
40	Dormitory	11160960	2021-01	TOBRAMYCIN	1	1116.1	0.00089598	1.11644097425851e-29	0.1	4.15643171482903e-27	***
41	Dormitory	11160960	2021-01	TRICLOSAN	1	1116.1	0.00089598	3.15604835777602e-05	0.1	0.000281014	***
42	Dormitory	11160960	2021-01	TRIMETHOPRIM	3	1116.1	0.00268794	0.182229	0.1	1
43	Dormitory	11160960	2021-01	VANCOMYCIN	1	1116.1	0.00089598	0.0176487	0.1	0.120081
44	Dormitory	14378393	2021-01	2'-N-ETHYLNETILMICIN	1	1437.84	0.000695488	2.20041720480547e-11	0.1	3.60679230836488e-10	***
45	Dormitory	14378393	2021-01	AMPICILLIN	4	1437.84	0.00278195	1.04200999435544e-12	0.1	2.08755613715238e-11	***
46	Dormitory	14378393	2021-01	AZITHROMYCIN	6	1437.84	0.00417293	0.00227822	0.1	0.0174798	*
47	Dormitory	14378393	2021-01	CEFALOTIN	4	1437.84	0.00278195	3.54199867765369e-25	0.1	2.32233297556484e-23	***
48	Dormitory	14378393	2021-01	CHLORAMPHENICOL	11	1437.84	0.00765037	1.13870090316961e-07	0.1	1.30358061914372e-06	***
49	Dormitory	14378393	2021-01	CIPROFLOXACIN	2	1437.84	0.00139098	1.71084138388913e-07	0.1	1.89830140710641e-06	***
50	Dormitory	14378393	2021-01	CLARITHROMYCIN	2	1437.84	0.00139098	0.437541	0.1	1
51	Dormitory	14378393	2021-01	CLOXACILLIN	3	1437.84	0.00208646	1.51450755983188e-22	0.1	6.82684813863461e-21	***
52	Dormitory	14378393	2021-01	COLISTIN A	3	1437.84	0.00208646	0.00325753	0.1	0.0244729	*
53	Dormitory	14378393	2021-01	COLISTIN B	3	1437.84	0.00208646	0.00325753	0.1	0.0244729	*
54	Dormitory	14378393	2021-01	DIBEKACIN	1	1437.84	0.000695488	1.1852386082958e-25	0.1	8.79062067913143e-24	***
55	Dormitory	14378393	2021-01	ERYTHROMYCIN	7	1437.84	0.00486842	6.79572560576499e-06	0.1	6.53496627705276e-05	***
56	Dormitory	14378393	2021-01	GENTAMICIN	2	1437.84	0.00139098	3.07290561321835e-24	0.1	1.58303298593566e-22	***
57	Dormitory	14378393	2021-01	NETILMICIN	1	1437.84	0.000695488	2.24105987314073e-13	0.1	4.89788178676704e-12	***
58	Dormitory	14378393	2021-01	NORFLOXACIN	4	1437.84	0.00278195	4.26872320225855e-09	0.1	5.40122063700859e-08	***
59	Dormitory	14378393	2021-01	OXACILLIN	3	1437.84	0.00208646	3.72763210014395e-22	0.1	1.49358284658588e-20	***
60	Dormitory	14378393	2021-01	POLYMYXIN B	3	1437.84	0.00208646	9.7012044490094e-07	0.1	1.02892927500995e-05	***
61	Dormitory	14378393	2021-01	PULVOMYCIN	4	1437.84	0.00278195	5.85453114857184e-10	0.1	7.81928676023935e-09	***
62	Dormitory	14378393	2021-01	RIFAMPIN	8	1437.84	0.0055639	7.15169148347742e-07	0.1	7.6984403280309e-06	***
63	Dormitory	14378393	2021-01	SISOMICIN	2	1437.84	0.00139098	4.12339331400206e-23	0.1	1.98258713029622e-21	***
64	Dormitory	14378393	2021-01	SPECTINOMYCIN	5	1437.84	0.00347744	4.31204916444238e-06	0.1	4.26019642023609e-05	***
65	Dormitory	14378393	2021-01	STREPTOMYCIN	7	1437.84	0.00486842	1.31895554346285e-10	0.1	1.90251869281247e-09	***
66	Dormitory	14378393	2021-01	TELITHROMYCIN	1	1437.84	0.000695488	0.598732	0.1	1
67	Dormitory	14378393	2021-01	TETRACYCLINE	11	1437.84	0.00765037	0.0440202	0.1	0.288621
68	Dormitory	14378393	2021-01	TIGECYCLINE	4	1437.84	0.00278195	0.00467644	0.1	0.0337275	*
69	Dormitory	14378393	2021-01	TOBRAMYCIN	1	1437.84	0.000695488	1.11644097425851e-29	0.1	4.15643171482903e-27	***
70	Dormitory	14378393	2021-01	TRICLOSAN	8	1437.84	0.0055639	3.15604835777602e-05	0.1	0.000281014	***
71	Dormitory	14378393	2021-01	TRIMETHOPRIM	6	1437.84	0.00417293	0.182229	0.1	1
72	Dormitory	14378393	2021-01	VANCOMYCIN	2	1437.84	0.00139098	0.0176487	0.1	0.120081
73	Dormitory	19222876	2021-02	2'-N-ETHYLNETILMICIN	1	1922.29	0.000520214	2.20041720480547e-11	0.1	3.60679230836488e-10	***
74	Dormitory	19222876	2021-02	AMPICILLIN	2	1922.29	0.00104043	1.04200999435544e-12	0.1	2.08755613715238e-11	***
75	Dormitory	19222876	2021-02	AZITHROMYCIN	9	1922.29	0.00468192	0.00227822	0.1	0.0174798	*
76	Dormitory	19222876	2021-02	CEFALOTIN	4	1922.29	0.00208085	3.54199867765369e-25	0.1	2.32233297556484e-23	***
77	Dormitory	19222876	2021-02	CHLORAMPHENICOL	8	1922.29	0.00416171	1.13870090316961e-07	0.1	1.30358061914372e-06	***
78	Dormitory	19222876	2021-02	CIPROFLOXACIN	3	1922.29	0.00156064	1.71084138388913e-07	0.1	1.89830140710641e-06	***
79	Dormitory	19222876	2021-02	CLARITHROMYCIN	1	1922.29	0.000520214	0.437541	0.1	1
80	Dormitory	19222876	2021-02	CLINDAMYCIN	1	1922.29	0.000520214	0.0892966	0.1	0.557438
81	Dormitory	19222876	2021-02	CLOXACILLIN	4	1922.29	0.00208085	1.51450755983188e-22	0.1	6.82684813863461e-21	***
82	Dormitory	19222876	2021-02	COLISTIN A	1	1922.29	0.000520214	0.00325753	0.1	0.0244729	*
83	Dormitory	19222876	2021-02	COLISTIN B	1	1922.29	0.000520214	0.00325753	0.1	0.0244729	*
84	Dormitory	19222876	2021-02	DIBEKACIN	1	1922.29	0.000520214	1.1852386082958e-25	0.1	8.79062067913143e-24	***
85	Dormitory	19222876	2021-02	ERYTHROMYCIN	9	1922.29	0.00468192	6.79572560576499e-06	0.1	6.53496627705276e-05	***
86	Dormitory	19222876	2021-02	GENTAMICIN	4	1922.29	0.00208085	3.07290561321835e-24	0.1	1.58303298593566e-22	***
87	Dormitory	19222876	2021-02	KANAMYCIN A	1	1922.29	0.000520214	2.20075096670564e-05	0.1	0.000203491	***
88	Dormitory	19222876	2021-02	NETILMICIN	1	1922.29	0.000520214	2.24105987314073e-13	0.1	4.89788178676704e-12	***
89	Dormitory	19222876	2021-02	NORFLOXACIN	1	1922.29	0.000520214	4.26872320225855e-09	0.1	5.40122063700859e-08	***
90	Dormitory	19222876	2021-02	OXACILLIN	4	1922.29	0.00208085	3.72763210014395e-22	0.1	1.49358284658588e-20	***
91	Dormitory	19222876	2021-02	PULVOMYCIN	2	1922.29	0.00104043	5.85453114857184e-10	0.1	7.81928676023935e-09	***
92	Dormitory	19222876	2021-02	RIFAMPIN	3	1922.29	0.00156064	7.15169148347742e-07	0.1	7.6984403280309e-06	***
93	Dormitory	19222876	2021-02	SISOMICIN	3	1922.29	0.00156064	4.12339331400206e-23	0.1	1.98258713029622e-21	***
94	Dormitory	19222876	2021-02	SPECTINOMYCIN	1	1922.29	0.000520214	4.31204916444238e-06	0.1	4.26019642023609e-05	***
95	Dormitory	19222876	2021-02	STREPTOMYCIN	2	1922.29	0.00104043	1.31895554346285e-10	0.1	1.90251869281247e-09	***
96	Dormitory	19222876	2021-02	TELITHROMYCIN	1	1922.29	0.000520214	0.598732	0.1	1
97	Dormitory	19222876	2021-02	TETRACYCLINE	9	1922.29	0.00468192	0.0440202	0.1	0.288621
98	Dormitory	19222876	2021-02	TIGECYCLINE	1	1922.29	0.000520214	0.00467644	0.1	0.0337275	*
99	Dormitory	19222876	2021-02	TOBRAMYCIN	2	1922.29	0.00104043	1.11644097425851e-29	0.1	4.15643171482903e-27	***
100	Dormitory	19222876	2021-02	TRICLOSAN	2	1922.29	0.00104043	3.15604835777602e-05	0.1	0.000281014	***
101	Dormitory	19222876	2021-02	TRIMETHOPRIM	7	1922.29	0.00364149	0.182229	0.1	1
102	Dormitory	19222876	2021-02	VANCOMYCIN	2	1922.29	0.00104043	0.0176487	0.1	0.120081
103	Dormitory	12831898	2021-02	AMPICILLIN	2	1283.19	0.00155862	1.04200999435544e-12	0.1	2.08755613715238e-11	***
104	Dormitory	12831898	2021-02	AZITHROMYCIN	5	1283.19	0.00389654	0.00227822	0.1	0.0174798	*
105	Dormitory	12831898	2021-02	CEFALOTIN	8	1283.19	0.00623446	3.54199867765369e-25	0.1	2.32233297556484e-23	***
106	Dormitory	12831898	2021-02	CHLORAMPHENICOL	7	1283.19	0.00545516	1.13870090316961e-07	0.1	1.30358061914372e-06	***
107	Dormitory	12831898	2021-02	CIPROFLOXACIN	4	1283.19	0.00311723	1.71084138388913e-07	0.1	1.89830140710641e-06	***
108	Dormitory	12831898	2021-02	CLARITHROMYCIN	6	1283.19	0.00467585	0.437541	0.1	1
109	Dormitory	12831898	2021-02	CLOXACILLIN	7	1283.19	0.00545516	1.51450755983188e-22	0.1	6.82684813863461e-21	***
110	Dormitory	12831898	2021-02	DIBEKACIN	1	1283.19	0.000779308	1.1852386082958e-25	0.1	8.79062067913143e-24	***
111	Dormitory	12831898	2021-02	ERYTHROMYCIN	10	1283.19	0.00779308	6.79572560576499e-06	0.1	6.53496627705276e-05	***
112	Dormitory	12831898	2021-02	GENTAMICIN	2	1283.19	0.00155862	3.07290561321835e-24	0.1	1.58303298593566e-22	***
113	Dormitory	12831898	2021-02	KANAMYCIN A	2	1283.19	0.00155862	2.20075096670564e-05	0.1	0.000203491	***
114	Dormitory	12831898	2021-02	NETILMICIN	1	1283.19	0.000779308	2.24105987314073e-13	0.1	4.89788178676704e-12	***
115	Dormitory	12831898	2021-02	NORFLOXACIN	3	1283.19	0.00233792	4.26872320225855e-09	0.1	5.40122063700859e-08	***
116	Dormitory	12831898	2021-02	OXACILLIN	7	1283.19	0.00545516	3.72763210014395e-22	0.1	1.49358284658588e-20	***
117	Dormitory	12831898	2021-02	POLYMYXIN B	3	1283.19	0.00233792	9.7012044490094e-07	0.1	1.02892927500995e-05	***
118	Dormitory	12831898	2021-02	PULVOMYCIN	1	1283.19	0.000779308	5.85453114857184e-10	0.1	7.81928676023935e-09	***
119	Dormitory	12831898	2021-02	RIFAMPIN	3	1283.19	0.00233792	7.15169148347742e-07	0.1	7.6984403280309e-06	***
120	Dormitory	12831898	2021-02	SISOMICIN	1	1283.19	0.000779308	4.12339331400206e-23	0.1	1.98258713029622e-21	***
121	Dormitory	12831898	2021-02	STREPTOMYCIN	4	1283.19	0.00311723	1.31895554346285e-10	0.1	1.90251869281247e-09	***
122	Dormitory	12831898	2021-02	TETRACYCLINE	15	1283.19	0.0116896	0.0440202	0.1	0.288621
123	Dormitory	12831898	2021-02	TIGECYCLINE	2	1283.19	0.00155862	0.00467644	0.1	0.0337275	*
124	Dormitory	12831898	2021-02	TOBRAMYCIN	3	1283.19	0.00233792	1.11644097425851e-29	0.1	4.15643171482903e-27	***
125	Dormitory	12831898	2021-02	TRICLOSAN	2	1283.19	0.00155862	3.15604835777602e-05	0.1	0.000281014	***
126	Dormitory	12831898	2021-02	TRIMETHOPRIM	2	1283.19	0.00155862	0.182229	0.1	1
127	Dormitory	12831898	2021-02	VANCOMYCIN	3	1283.19	0.00233792	0.0176487	0.1	0.120081
128	Dormitory	17021694	2021-02	AMPICILLIN	2	1702.17	0.00117497	1.04200999435544e-12	0.1	2.08755613715238e-11	***
129	Dormitory	17021694	2021-02	AZITHROMYCIN	19	1702.17	0.0111622	0.00227822	0.1	0.0174798	*
130	Dormitory	17021694	2021-02	CAPREOMYCIN	1	1702.17	0.000587486	0.454978	0.1	1
131	Dormitory	17021694	2021-02	CEFALOTIN	2	1702.17	0.00117497	3.54199867765369e-25	0.1	2.32233297556484e-23	***
132	Dormitory	17021694	2021-02	CHLORAMPHENICOL	6	1702.17	0.00352491	1.13870090316961e-07	0.1	1.30358061914372e-06	***
133	Dormitory	17021694	2021-02	CIPROFLOXACIN	1	1702.17	0.000587486	1.71084138388913e-07	0.1	1.89830140710641e-06	***
134	Dormitory	17021694	2021-02	CLARITHROMYCIN	4	1702.17	0.00234994	0.437541	0.1	1
135	Dormitory	17021694	2021-02	CLOXACILLIN	1	1702.17	0.000587486	1.51450755983188e-22	0.1	6.82684813863461e-21	***
136	Dormitory	17021694	2021-02	COLISTIN A	1	1702.17	0.000587486	0.00325753	0.1	0.0244729	*
137	Dormitory	17021694	2021-02	COLISTIN B	1	1702.17	0.000587486	0.00325753	0.1	0.0244729	*
138	Dormitory	17021694	2021-02	DIBEKACIN	1	1702.17	0.000587486	1.1852386082958e-25	0.1	8.79062067913143e-24	***
139	Dormitory	17021694	2021-02	ERYTHROMYCIN	6	1702.17	0.00352491	6.79572560576499e-06	0.1	6.53496627705276e-05	***
140	Dormitory	17021694	2021-02	GENTAMICIN	2	1702.17	0.00117497	3.07290561321835e-24	0.1	1.58303298593566e-22	***
141	Dormitory	17021694	2021-02	KANAMYCIN A	1	1702.17	0.000587486	2.20075096670564e-05	0.1	0.000203491	***
142	Dormitory	17021694	2021-02	NETILMICIN	2	1702.17	0.00117497	2.24105987314073e-13	0.1	4.89788178676704e-12	***
143	Dormitory	17021694	2021-02	OXACILLIN	1	1702.17	0.000587486	3.72763210014395e-22	0.1	1.49358284658588e-20	***
144	Dormitory	17021694	2021-02	POLYMYXIN B	1	1702.17	0.000587486	9.7012044490094e-07	0.1	1.02892927500995e-05	***
145	Dormitory	17021694	2021-02	PULVOMYCIN	1	1702.17	0.000587486	5.85453114857184e-10	0.1	7.81928676023935e-09	***
146	Dormitory	17021694	2021-02	RIFAMPIN	2	1702.17	0.00117497	7.15169148347742e-07	0.1	7.6984403280309e-06	***
147	Dormitory	17021694	2021-02	SPECTINOMYCIN	2	1702.17	0.00117497	4.31204916444238e-06	0.1	4.26019642023609e-05	***
148	Dormitory	17021694	2021-02	STREPTOMYCIN	5	1702.17	0.00293743	1.31895554346285e-10	0.1	1.90251869281247e-09	***
149	Dormitory	17021694	2021-02	TELITHROMYCIN	1	1702.17	0.000587486	0.598732	0.1	1
150	Dormitory	17021694	2021-02	TETRACYCLINE	8	1702.17	0.00469988	0.0440202	0.1	0.288621
151	Dormitory	17021694	2021-02	TIGECYCLINE	1	1702.17	0.000587486	0.00467644	0.1	0.0337275	*
152	Dormitory	17021694	2021-02	TOBRAMYCIN	2	1702.17	0.00117497	1.11644097425851e-29	0.1	4.15643171482903e-27	***
153	Dormitory	17021694	2021-02	TRICLOSAN	1	1702.17	0.000587486	3.15604835777602e-05	0.1	0.000281014	***
154	Dormitory	17021694	2021-02	TRIMETHOPRIM	3	1702.17	0.00176246	0.182229	0.1	1
155	Dormitory	17021694	2021-02	VANCOMYCIN	7	1702.17	0.0041124	0.0176487	0.1	0.120081
156	Dormitory	16601106	2021-03	AMPICILLIN	1	1660.11	0.00060237	1.04200999435544e-12	0.1	2.08755613715238e-11	***
157	Dormitory	16601106	2021-03	AZITHROMYCIN	8	1660.11	0.00481896	0.00227822	0.1	0.0174798	*
158	Dormitory	16601106	2021-03	CEFALOTIN	6	1660.11	0.00361422	3.54199867765369e-25	0.1	2.32233297556484e-23	***
159	Dormitory	16601106	2021-03	CHLORAMPHENICOL	5	1660.11	0.00301185	1.13870090316961e-07	0.1	1.30358061914372e-06	***
160	Dormitory	16601106	2021-03	CIPROFLOXACIN	2	1660.11	0.00120474	1.71084138388913e-07	0.1	1.89830140710641e-06	***
161	Dormitory	16601106	2021-03	CLARITHROMYCIN	6	1660.11	0.00361422	0.437541	0.1	1
162	Dormitory	16601106	2021-03	CLINDAMYCIN	3	1660.11	0.00180711	0.0892966	0.1	0.557438
163	Dormitory	16601106	2021-03	CLOXACILLIN	6	1660.11	0.00361422	1.51450755983188e-22	0.1	6.82684813863461e-21	***
164	Dormitory	16601106	2021-03	ERYTHROMYCIN	9	1660.11	0.00542133	6.79572560576499e-06	0.1	6.53496627705276e-05	***
165	Dormitory	16601106	2021-03	NORFLOXACIN	2	1660.11	0.00120474	4.26872320225855e-09	0.1	5.40122063700859e-08	***
166	Dormitory	16601106	2021-03	OXACILLIN	6	1660.11	0.00361422	3.72763210014395e-22	0.1	1.49358284658588e-20	***
167	Dormitory	16601106	2021-03	POLYMYXIN B	3	1660.11	0.00180711	9.7012044490094e-07	0.1	1.02892927500995e-05	***
168	Dormitory	16601106	2021-03	RIFAMPIN	1	1660.11	0.00060237	7.15169148347742e-07	0.1	7.6984403280309e-06	***
169	Dormitory	16601106	2021-03	SPECTINOMYCIN	1	1660.11	0.00060237	4.31204916444238e-06	0.1	4.26019642023609e-05	***
170	Dormitory	16601106	2021-03	STREPTOMYCIN	3	1660.11	0.00180711	1.31895554346285e-10	0.1	1.90251869281247e-09	***
171	Dormitory	16601106	2021-03	TELITHROMYCIN	2	1660.11	0.00120474	0.598732	0.1	1
172	Dormitory	16601106	2021-03	TETRACYCLINE	4	1660.11	0.00240948	0.0440202	0.1	0.288621
173	Dormitory	16601106	2021-03	TIGECYCLINE	2	1660.11	0.00120474	0.00467644	0.1	0.0337275	*
174	Dormitory	16601106	2021-03	TRICLOSAN	1	1660.11	0.00060237	3.15604835777602e-05	0.1	0.000281014	***
175	Dormitory	16601106	2021-03	TRIMETHOPRIM	5	1660.11	0.00301185	0.182229	0.1	1
176	Dormitory	16601106	2021-03	VANCOMYCIN	3	1660.11	0.00180711	0.0176487	0.1	0.120081
177	Dormitory	12852197	2021-03	AMPICILLIN	4	1285.22	0.00311231	1.04200999435544e-12	0.1	2.08755613715238e-11	***
178	Dormitory	12852197	2021-03	AZITHROMYCIN	1	1285.22	0.000778077	0.00227822	0.1	0.0174798	*
179	Dormitory	12852197	2021-03	CEFALOTIN	4	1285.22	0.00311231	3.54199867765369e-25	0.1	2.32233297556484e-23	***
180	Dormitory	12852197	2021-03	CHLORAMPHENICOL	5	1285.22	0.00389039	1.13870090316961e-07	0.1	1.30358061914372e-06	***
181	Dormitory	12852197	2021-03	CIPROFLOXACIN	4	1285.22	0.00311231	1.71084138388913e-07	0.1	1.89830140710641e-06	***
182	Dormitory	12852197	2021-03	CLARITHROMYCIN	1	1285.22	0.000778077	0.437541	0.1	1
183	Dormitory	12852197	2021-03	CLOXACILLIN	3	1285.22	0.00233423	1.51450755983188e-22	0.1	6.82684813863461e-21	***
184	Dormitory	12852197	2021-03	ERYTHROMYCIN	11	1285.22	0.00855885	6.79572560576499e-06	0.1	6.53496627705276e-05	***
185	Dormitory	12852197	2021-03	GENTAMICIN	1	1285.22	0.000778077	3.07290561321835e-24	0.1	1.58303298593566e-22	***
186	Dormitory	12852197	2021-03	NORFLOXACIN	4	1285.22	0.00311231	4.26872320225855e-09	0.1	5.40122063700859e-08	***
187	Dormitory	12852197	2021-03	OXACILLIN	3	1285.22	0.00233423	3.72763210014395e-22	0.1	1.49358284658588e-20	***
188	Dormitory	12852197	2021-03	POLYMYXIN B	1	1285.22	0.000778077	9.7012044490094e-07	0.1	1.02892927500995e-05	***
189	Dormitory	12852197	2021-03	PULVOMYCIN	2	1285.22	0.00155615	5.85453114857184e-10	0.1	7.81928676023935e-09	***
190	Dormitory	12852197	2021-03	RIFAMPIN	4	1285.22	0.00311231	7.15169148347742e-07	0.1	7.6984403280309e-06	***
191	Dormitory	12852197	2021-03	SPECTINOMYCIN	1	1285.22	0.000778077	4.31204916444238e-06	0.1	4.26019642023609e-05	***
192	Dormitory	12852197	2021-03	STREPTOMYCIN	4	1285.22	0.00311231	1.31895554346285e-10	0.1	1.90251869281247e-09	***
193	Dormitory	12852197	2021-03	TELITHROMYCIN	1	1285.22	0.000778077	0.598732	0.1	1
194	Dormitory	12852197	2021-03	TETRACYCLINE	6	1285.22	0.00466846	0.0440202	0.1	0.288621
195	Dormitory	12852197	2021-03	TIGECYCLINE	4	1285.22	0.00311231	0.00467644	0.1	0.0337275	*
196	Dormitory	12852197	2021-03	TRICLOSAN	3	1285.22	0.00233423	3.15604835777602e-05	0.1	0.000281014	***
197	Dormitory	12852197	2021-03	TRIMETHOPRIM	1	1285.22	0.000778077	0.182229	0.1	1
198	Dormitory	12852197	2021-03	VANCOMYCIN	1	1285.22	0.000778077	0.0176487	0.1	0.120081
199	Dormitory	16050462	2021-03	2'-N-ETHYLNETILMICIN	1	1605.05	0.000623035	2.20041720480547e-11	0.1	3.60679230836488e-10	***
200	Dormitory	16050462	2021-03	AZITHROMYCIN	1	1605.05	0.000623035	0.00227822	0.1	0.0174798	*
201	Dormitory	16050462	2021-03	CAPREOMYCIN	3	1605.05	0.00186911	0.454978	0.1	1
202	Dormitory	16050462	2021-03	CEFALOTIN	2	1605.05	0.00124607	3.54199867765369e-25	0.1	2.32233297556484e-23	***
203	Dormitory	16050462	2021-03	CHLORAMPHENICOL	3	1605.05	0.00186911	1.13870090316961e-07	0.1	1.30358061914372e-06	***
204	Dormitory	16050462	2021-03	CLOXACILLIN	2	1605.05	0.00124607	1.51450755983188e-22	0.1	6.82684813863461e-21	***
205	Dormitory	16050462	2021-03	DIBEKACIN	1	1605.05	0.000623035	1.1852386082958e-25	0.1	8.79062067913143e-24	***
206	Dormitory	16050462	2021-03	ERYTHROMYCIN	3	1605.05	0.00186911	6.79572560576499e-06	0.1	6.53496627705276e-05	***
207	Dormitory	16050462	2021-03	NETILMICIN	1	1605.05	0.000623035	2.24105987314073e-13	0.1	4.89788178676704e-12	***
208	Dormitory	16050462	2021-03	OXACILLIN	2	1605.05	0.00124607	3.72763210014395e-22	0.1	1.49358284658588e-20	***
209	Dormitory	16050462	2021-03	RIFAMPIN	1	1605.05	0.000623035	7.15169148347742e-07	0.1	7.6984403280309e-06	***
210	Dormitory	16050462	2021-03	SISOMICIN	1	1605.05	0.000623035	4.12339331400206e-23	0.1	1.98258713029622e-21	***
211	Dormitory	16050462	2021-03	STREPTOMYCIN	1	1605.05	0.000623035	1.31895554346285e-10	0.1	1.90251869281247e-09	***
212	Dormitory	16050462	2021-03	TETRACYCLINE	3	1605.05	0.00186911	0.0440202	0.1	0.288621
213	Dormitory	16050462	2021-03	TOBRAMYCIN	2	1605.05	0.00124607	1.11644097425851e-29	0.1	4.15643171482903e-27	***
214	Dormitory	16050462	2021-03	TRIMETHOPRIM	1	1605.05	0.000623035	0.182229	0.1	1
215	Dormitory	18978088	2021-03	AMPICILLIN	1	1897.81	0.000526923	1.04200999435544e-12	0.1	2.08755613715238e-11	***
216	Dormitory	18978088	2021-03	AZITHROMYCIN	4	1897.81	0.00210769	0.00227822	0.1	0.0174798	*
217	Dormitory	18978088	2021-03	CEFALOTIN	2	1897.81	0.00105385	3.54199867765369e-25	0.1	2.32233297556484e-23	***
218	Dormitory	18978088	2021-03	CHLORAMPHENICOL	5	1897.81	0.00263462	1.13870090316961e-07	0.1	1.30358061914372e-06	***
219	Dormitory	18978088	2021-03	CIPROFLOXACIN	1	1897.81	0.000526923	1.71084138388913e-07	0.1	1.89830140710641e-06	***
220	Dormitory	18978088	2021-03	CLINDAMYCIN	2	1897.81	0.00105385	0.0892966	0.1	0.557438
221	Dormitory	18978088	2021-03	CLOXACILLIN	1	1897.81	0.000526923	1.51450755983188e-22	0.1	6.82684813863461e-21	***
222	Dormitory	18978088	2021-03	COLISTIN A	1	1897.81	0.000526923	0.00325753	0.1	0.0244729	*
223	Dormitory	18978088	2021-03	COLISTIN B	1	1897.81	0.000526923	0.00325753	0.1	0.0244729	*
224	Dormitory	18978088	2021-03	ERYTHROMYCIN	4	1897.81	0.00210769	6.79572560576499e-06	0.1	6.53496627705276e-05	***
225	Dormitory	18978088	2021-03	GENTAMICIN	2	1897.81	0.00105385	3.07290561321835e-24	0.1	1.58303298593566e-22	***
226	Dormitory	18978088	2021-03	OXACILLIN	1	1897.81	0.000526923	3.72763210014395e-22	0.1	1.49358284658588e-20	***
227	Dormitory	18978088	2021-03	POLYMYXIN B	3	1897.81	0.00158077	9.7012044490094e-07	0.1	1.02892927500995e-05	***
228	Dormitory	18978088	2021-03	PULVOMYCIN	1	1897.81	0.000526923	5.85453114857184e-10	0.1	7.81928676023935e-09	***
229	Dormitory	18978088	2021-03	RIFAMPIN	2	1897.81	0.00105385	7.15169148347742e-07	0.1	7.6984403280309e-06	***
230	Dormitory	18978088	2021-03	SPECTINOMYCIN	3	1897.81	0.00158077	4.31204916444238e-06	0.1	4.26019642023609e-05	***
231	Dormitory	18978088	2021-03	STREPTOMYCIN	5	1897.81	0.00263462	1.31895554346285e-10	0.1	1.90251869281247e-09	***
232	Dormitory	18978088	2021-03	TETRACYCLINE	8	1897.81	0.00421539	0.0440202	0.1	0.288621
233	Dormitory	18978088	2021-03	TIGECYCLINE	2	1897.81	0.00105385	0.00467644	0.1	0.0337275	*
234	Dormitory	18978088	2021-03	TRICLOSAN	1	1897.81	0.000526923	3.15604835777602e-05	0.1	0.000281014	***
235	Dormitory	18978088	2021-03	TRIMETHOPRIM	4	1897.81	0.00210769	0.182229	0.1	1
236	Dormitory	18978088	2021-03	VANCOMYCIN	2	1897.81	0.00105385	0.0176487	0.1	0.120081
237	Dormitory	18162127	2021-03	AZITHROMYCIN	8	1816.21	0.00440477	0.00227822	0.1	0.0174798	*
238	Dormitory	18162127	2021-03	CAPREOMYCIN	5	1816.21	0.00275298	0.454978	0.1	1
239	Dormitory	18162127	2021-03	CEFALOTIN	1	1816.21	0.000550596	3.54199867765369e-25	0.1	2.32233297556484e-23	***
240	Dormitory	18162127	2021-03	CHLORAMPHENICOL	7	1816.21	0.00385417	1.13870090316961e-07	0.1	1.30358061914372e-06	***
241	Dormitory	18162127	2021-03	CIPROFLOXACIN	2	1816.21	0.00110119	1.71084138388913e-07	0.1	1.89830140710641e-06	***
242	Dormitory	18162127	2021-03	CLARITHROMYCIN	13	1816.21	0.00715775	0.437541	0.1	1
243	Dormitory	18162127	2021-03	CLINDAMYCIN	2	1816.21	0.00110119	0.0892966	0.1	0.557438
244	Dormitory	18162127	2021-03	CLOXACILLIN	1	1816.21	0.000550596	1.51450755983188e-22	0.1	6.82684813863461e-21	***
245	Dormitory	18162127	2021-03	DIBEKACIN	1	1816.21	0.000550596	1.1852386082958e-25	0.1	8.79062067913143e-24	***
246	Dormitory	18162127	2021-03	ERYTHROMYCIN	10	1816.21	0.00550596	6.79572560576499e-06	0.1	6.53496627705276e-05	***
247	Dormitory	18162127	2021-03	GENTAMICIN	2	1816.21	0.00110119	3.07290561321835e-24	0.1	1.58303298593566e-22	***
248	Dormitory	18162127	2021-03	KANAMYCIN A	2	1816.21	0.00110119	2.20075096670564e-05	0.1	0.000203491	***
249	Dormitory	18162127	2021-03	NETILMICIN	1	1816.21	0.000550596	2.24105987314073e-13	0.1	4.89788178676704e-12	***
250	Dormitory	18162127	2021-03	NORFLOXACIN	1	1816.21	0.000550596	4.26872320225855e-09	0.1	5.40122063700859e-08	***
251	Dormitory	18162127	2021-03	OXACILLIN	1	1816.21	0.000550596	3.72763210014395e-22	0.1	1.49358284658588e-20	***
252	Dormitory	18162127	2021-03	PULVOMYCIN	1	1816.21	0.000550596	5.85453114857184e-10	0.1	7.81928676023935e-09	***
253	Dormitory	18162127	2021-03	RIFAMPIN	3	1816.21	0.00165179	7.15169148347742e-07	0.1	7.6984403280309e-06	***
254	Dormitory	18162127	2021-03	SISOMICIN	1	1816.21	0.000550596	4.12339331400206e-23	0.1	1.98258713029622e-21	***
255	Dormitory	18162127	2021-03	SPECTINOMYCIN	2	1816.21	0.00110119	4.31204916444238e-06	0.1	4.26019642023609e-05	***
256	Dormitory	18162127	2021-03	STREPTOMYCIN	3	1816.21	0.00165179	1.31895554346285e-10	0.1	1.90251869281247e-09	***
257	Dormitory	18162127	2021-03	TELITHROMYCIN	2	1816.21	0.00110119	0.598732	0.1	1
258	Dormitory	18162127	2021-03	TETRACYCLINE	10	1816.21	0.00550596	0.0440202	0.1	0.288621
259	Dormitory	18162127	2021-03	TIGECYCLINE	2	1816.21	0.00110119	0.00467644	0.1	0.0337275	*
260	Dormitory	18162127	2021-03	TOBRAMYCIN	3	1816.21	0.00165179	1.11644097425851e-29	0.1	4.15643171482903e-27	***
261	Dormitory	18162127	2021-03	TRICLOSAN	1	1816.21	0.000550596	3.15604835777602e-05	0.1	0.000281014	***
262	Dormitory	18162127	2021-03	TRIMETHOPRIM	7	1816.21	0.00385417	0.182229	0.1	1
263	Dormitory	18162127	2021-03	VANCOMYCIN	3	1816.21	0.00165179	0.0176487	0.1	0.120081
264	Dormitory	18830048	2021-04	AMPICILLIN	8	1883	0.00424853	1.04200999435544e-12	0.1	2.08755613715238e-11	***
265	Dormitory	18830048	2021-04	AZITHROMYCIN	8	1883	0.00424853	0.00227822	0.1	0.0174798	*
266	Dormitory	18830048	2021-04	CEFALOTIN	10	1883	0.00531066	3.54199867765369e-25	0.1	2.32233297556484e-23	***
267	Dormitory	18830048	2021-04	CHLORAMPHENICOL	12	1883	0.00637279	1.13870090316961e-07	0.1	1.30358061914372e-06	***
268	Dormitory	18830048	2021-04	CIPROFLOXACIN	6	1883	0.0031864	1.71084138388913e-07	0.1	1.89830140710641e-06	***
269	Dormitory	18830048	2021-04	CLARITHROMYCIN	2	1883	0.00106213	0.437541	0.1	1
270	Dormitory	18830048	2021-04	CLOXACILLIN	8	1883	0.00424853	1.51450755983188e-22	0.1	6.82684813863461e-21	***
271	Dormitory	18830048	2021-04	ERYTHROMYCIN	14	1883	0.00743493	6.79572560576499e-06	0.1	6.53496627705276e-05	***
272	Dormitory	18830048	2021-04	GENTAMICIN	2	1883	0.00106213	3.07290561321835e-24	0.1	1.58303298593566e-22	***
273	Dormitory	18830048	2021-04	KANAMYCIN A	1	1883	0.000531066	2.20075096670564e-05	0.1	0.000203491	***
274	Dormitory	18830048	2021-04	NORFLOXACIN	6	1883	0.0031864	4.26872320225855e-09	0.1	5.40122063700859e-08	***
275	Dormitory	18830048	2021-04	OXACILLIN	8	1883	0.00424853	3.72763210014395e-22	0.1	1.49358284658588e-20	***
276	Dormitory	18830048	2021-04	POLYMYXIN B	3	1883	0.0015932	9.7012044490094e-07	0.1	1.02892927500995e-05	***
277	Dormitory	18830048	2021-04	PULVOMYCIN	1	1883	0.000531066	5.85453114857184e-10	0.1	7.81928676023935e-09	***
278	Dormitory	18830048	2021-04	RIFAMPIN	10	1883	0.00531066	7.15169148347742e-07	0.1	7.6984403280309e-06	***
279	Dormitory	18830048	2021-04	SPECTINOMYCIN	2	1883	0.00106213	4.31204916444238e-06	0.1	4.26019642023609e-05	***
280	Dormitory	18830048	2021-04	STREPTOMYCIN	6	1883	0.0031864	1.31895554346285e-10	0.1	1.90251869281247e-09	***
281	Dormitory	18830048	2021-04	TELITHROMYCIN	2	1883	0.00106213	0.598732	0.1	1
282	Dormitory	18830048	2021-04	TETRACYCLINE	19	1883	0.0100903	0.0440202	0.1	0.288621
283	Dormitory	18830048	2021-04	TIGECYCLINE	8	1883	0.00424853	0.00467644	0.1	0.0337275	*
284	Dormitory	18830048	2021-04	TOBRAMYCIN	3	1883	0.0015932	1.11644097425851e-29	0.1	4.15643171482903e-27	***
285	Dormitory	18830048	2021-04	TRICLOSAN	7	1883	0.00371746	3.15604835777602e-05	0.1	0.000281014	***
286	Dormitory	18830048	2021-04	TRIMETHOPRIM	5	1883	0.00265533	0.182229	0.1	1
287	Dormitory	18830048	2021-04	VANCOMYCIN	4	1883	0.00212426	0.0176487	0.1	0.120081
288	Dormitory	16359057	2021-04	AMPICILLIN	1	1635.91	0.000611282	1.04200999435544e-12	0.1	2.08755613715238e-11	***
289	Dormitory	16359057	2021-04	AZITHROMYCIN	5	1635.91	0.00305641	0.00227822	0.1	0.0174798	*
290	Dormitory	16359057	2021-04	CEFALOTIN	3	1635.91	0.00183385	3.54199867765369e-25	0.1	2.32233297556484e-23	***
291	Dormitory	16359057	2021-04	CHLORAMPHENICOL	6	1635.91	0.00366769	1.13870090316961e-07	0.1	1.30358061914372e-06	***
292	Dormitory	16359057	2021-04	CIPROFLOXACIN	1	1635.91	0.000611282	1.71084138388913e-07	0.1	1.89830140710641e-06	***
293	Dormitory	16359057	2021-04	CLARITHROMYCIN	1	1635.91	0.000611282	0.437541	0.1	1
294	Dormitory	16359057	2021-04	CLINDAMYCIN	1	1635.91	0.000611282	0.0892966	0.1	0.557438
295	Dormitory	16359057	2021-04	CLOXACILLIN	3	1635.91	0.00183385	1.51450755983188e-22	0.1	6.82684813863461e-21	***
296	Dormitory	16359057	2021-04	COLISTIN A	1	1635.91	0.000611282	0.00325753	0.1	0.0244729	*
297	Dormitory	16359057	2021-04	COLISTIN B	1	1635.91	0.000611282	0.00325753	0.1	0.0244729	*
298	Dormitory	16359057	2021-04	DIBEKACIN	1	1635.91	0.000611282	1.1852386082958e-25	0.1	8.79062067913143e-24	***
299	Dormitory	16359057	2021-04	ERYTHROMYCIN	6	1635.91	0.00366769	6.79572560576499e-06	0.1	6.53496627705276e-05	***
300	Dormitory	16359057	2021-04	GENTAMICIN	1	1635.91	0.000611282	3.07290561321835e-24	0.1	1.58303298593566e-22	***
301	Dormitory	16359057	2021-04	KANAMYCIN A	2	1635.91	0.00122256	2.20075096670564e-05	0.1	0.000203491	***
302	Dormitory	16359057	2021-04	NETILMICIN	1	1635.91	0.000611282	2.24105987314073e-13	0.1	4.89788178676704e-12	***
303	Dormitory	16359057	2021-04	OXACILLIN	3	1635.91	0.00183385	3.72763210014395e-22	0.1	1.49358284658588e-20	***
304	Dormitory	16359057	2021-04	POLYMYXIN B	1	1635.91	0.000611282	9.7012044490094e-07	0.1	1.02892927500995e-05	***
305	Dormitory	16359057	2021-04	RIFAMPIN	1	1635.91	0.000611282	7.15169148347742e-07	0.1	7.6984403280309e-06	***
306	Dormitory	16359057	2021-04	SISOMICIN	1	1635.91	0.000611282	4.12339331400206e-23	0.1	1.98258713029622e-21	***
307	Dormitory	16359057	2021-04	TELITHROMYCIN	3	1635.91	0.00183385	0.598732	0.1	1
308	Dormitory	16359057	2021-04	TETRACYCLINE	4	1635.91	0.00244513	0.0440202	0.1	0.288621
309	Dormitory	16359057	2021-04	TIGECYCLINE	1	1635.91	0.000611282	0.00467644	0.1	0.0337275	*
310	Dormitory	16359057	2021-04	TOBRAMYCIN	2	1635.91	0.00122256	1.11644097425851e-29	0.1	4.15643171482903e-27	***
311	Dormitory	16359057	2021-04	TRIMETHOPRIM	5	1635.91	0.00305641	0.182229	0.1	1
312	Dormitory	16359057	2021-04	VANCOMYCIN	2	1635.91	0.00122256	0.0176487	0.1	0.120081
313	Dormitory	12957963	2021-04	AZITHROMYCIN	9	1295.8	0.00694554	0.00227822	0.1	0.0174798	*
314	Dormitory	12957963	2021-04	CAPREOMYCIN	5	1295.8	0.00385863	0.454978	0.1	1
315	Dormitory	12957963	2021-04	CEFALOTIN	3	1295.8	0.00231518	3.54199867765369e-25	0.1	2.32233297556484e-23	***
316	Dormitory	12957963	2021-04	CHLORAMPHENICOL	6	1295.8	0.00463036	1.13870090316961e-07	0.1	1.30358061914372e-06	***
317	Dormitory	12957963	2021-04	CIPROFLOXACIN	2	1295.8	0.00154345	1.71084138388913e-07	0.1	1.89830140710641e-06	***
318	Dormitory	12957963	2021-04	CLARITHROMYCIN	13	1295.8	0.0100324	0.437541	0.1	1
319	Dormitory	12957963	2021-04	CLINDAMYCIN	1	1295.8	0.000771726	0.0892966	0.1	0.557438
320	Dormitory	12957963	2021-04	CLOXACILLIN	3	1295.8	0.00231518	1.51450755983188e-22	0.1	6.82684813863461e-21	***
321	Dormitory	12957963	2021-04	ERYTHROMYCIN	7	1295.8	0.00540208	6.79572560576499e-06	0.1	6.53496627705276e-05	***
322	Dormitory	12957963	2021-04	GENTAMICIN	3	1295.8	0.00231518	3.07290561321835e-24	0.1	1.58303298593566e-22	***
323	Dormitory	12957963	2021-04	KANAMYCIN A	1	1295.8	0.000771726	2.20075096670564e-05	0.1	0.000203491	***
324	Dormitory	12957963	2021-04	NORFLOXACIN	1	1295.8	0.000771726	4.26872320225855e-09	0.1	5.40122063700859e-08	***
325	Dormitory	12957963	2021-04	OXACILLIN	3	1295.8	0.00231518	3.72763210014395e-22	0.1	1.49358284658588e-20	***
326	Dormitory	12957963	2021-04	RIFAMPIN	2	1295.8	0.00154345	7.15169148347742e-07	0.1	7.6984403280309e-06	***
327	Dormitory	12957963	2021-04	SISOMICIN	1	1295.8	0.000771726	4.12339331400206e-23	0.1	1.98258713029622e-21	***
328	Dormitory	12957963	2021-04	SPECTINOMYCIN	1	1295.8	0.000771726	4.31204916444238e-06	0.1	4.26019642023609e-05	***
329	Dormitory	12957963	2021-04	STREPTOMYCIN	2	1295.8	0.00154345	1.31895554346285e-10	0.1	1.90251869281247e-09	***
330	Dormitory	12957963	2021-04	TELITHROMYCIN	3	1295.8	0.00231518	0.598732	0.1	1
331	Dormitory	12957963	2021-04	TETRACYCLINE	4	1295.8	0.0030869	0.0440202	0.1	0.288621
332	Dormitory	12957963	2021-04	TOBRAMYCIN	2	1295.8	0.00154345	1.11644097425851e-29	0.1	4.15643171482903e-27	***
333	Dormitory	12957963	2021-04	TRICLOSAN	1	1295.8	0.000771726	3.15604835777602e-05	0.1	0.000281014	***
334	Dormitory	12957963	2021-04	TRIMETHOPRIM	3	1295.8	0.00231518	0.182229	0.1	1
335	Dormitory	12957963	2021-04	VANCOMYCIN	1	1295.8	0.000771726	0.0176487	0.1	0.120081
336	Dormitory	11434652	2021-04	2'-N-ETHYLNETILMICIN	1	1143.47	0.000874535	2.20041720480547e-11	0.1	3.60679230836488e-10	***
337	Dormitory	11434652	2021-04	AZITHROMYCIN	8	1143.47	0.00699628	0.00227822	0.1	0.0174798	*
338	Dormitory	11434652	2021-04	CEFALOTIN	1	1143.47	0.000874535	3.54199867765369e-25	0.1	2.32233297556484e-23	***
339	Dormitory	11434652	2021-04	CHLORAMPHENICOL	4	1143.47	0.00349814	1.13870090316961e-07	0.1	1.30358061914372e-06	***
340	Dormitory	11434652	2021-04	CIPROFLOXACIN	1	1143.47	0.000874535	1.71084138388913e-07	0.1	1.89830140710641e-06	***
341	Dormitory	11434652	2021-04	CLARITHROMYCIN	4	1143.47	0.00349814	0.437541	0.1	1
342	Dormitory	11434652	2021-04	CLINDAMYCIN	1	1143.47	0.000874535	0.0892966	0.1	0.557438
343	Dormitory	11434652	2021-04	CLOXACILLIN	1	1143.47	0.000874535	1.51450755983188e-22	0.1	6.82684813863461e-21	***
344	Dormitory	11434652	2021-04	COLISTIN A	1	1143.47	0.000874535	0.00325753	0.1	0.0244729	*
345	Dormitory	11434652	2021-04	COLISTIN B	1	1143.47	0.000874535	0.00325753	0.1	0.0244729	*
346	Dormitory	11434652	2021-04	DIBEKACIN	2	1143.47	0.00174907	1.1852386082958e-25	0.1	8.79062067913143e-24	***
347	Dormitory	11434652	2021-04	GENTAMICIN	1	1143.47	0.000874535	3.07290561321835e-24	0.1	1.58303298593566e-22	***
348	Dormitory	11434652	2021-04	NETILMICIN	2	1143.47	0.00174907	2.24105987314073e-13	0.1	4.89788178676704e-12	***
349	Dormitory	11434652	2021-04	NORFLOXACIN	1	1143.47	0.000874535	4.26872320225855e-09	0.1	5.40122063700859e-08	***
350	Dormitory	11434652	2021-04	OXACILLIN	1	1143.47	0.000874535	3.72763210014395e-22	0.1	1.49358284658588e-20	***
351	Dormitory	11434652	2021-04	RIFAMPIN	1	1143.47	0.000874535	7.15169148347742e-07	0.1	7.6984403280309e-06	***
352	Dormitory	11434652	2021-04	SISOMICIN	1	1143.47	0.000874535	4.12339331400206e-23	0.1	1.98258713029622e-21	***
353	Dormitory	11434652	2021-04	STREPTOMYCIN	5	1143.47	0.00437267	1.31895554346285e-10	0.1	1.90251869281247e-09	***
354	Dormitory	11434652	2021-04	TETRACYCLINE	2	1143.47	0.00174907	0.0440202	0.1	0.288621
355	Dormitory	11434652	2021-04	TOBRAMYCIN	2	1143.47	0.00174907	1.11644097425851e-29	0.1	4.15643171482903e-27	***
356	Dormitory	11434652	2021-04	TRIMETHOPRIM	1	1143.47	0.000874535	0.182229	0.1	1
357	Dormitory	13688937	2021-05	AZITHROMYCIN	1	1368.89	0.000730517	0.00227822	0.1	0.0174798	*
358	Dormitory	13688937	2021-05	CEFALOTIN	3	1368.89	0.00219155	3.54199867765369e-25	0.1	2.32233297556484e-23	***
359	Dormitory	13688937	2021-05	CHLORAMPHENICOL	7	1368.89	0.00511362	1.13870090316961e-07	0.1	1.30358061914372e-06	***
360	Dormitory	13688937	2021-05	CIPROFLOXACIN	2	1368.89	0.00146103	1.71084138388913e-07	0.1	1.89830140710641e-06	***
361	Dormitory	13688937	2021-05	CLINDAMYCIN	1	1368.89	0.000730517	0.0892966	0.1	0.557438
362	Dormitory	13688937	2021-05	CLOXACILLIN	3	1368.89	0.00219155	1.51450755983188e-22	0.1	6.82684813863461e-21	***
363	Dormitory	13688937	2021-05	COLISTIN A	1	1368.89	0.000730517	0.00325753	0.1	0.0244729	*
364	Dormitory	13688937	2021-05	COLISTIN B	1	1368.89	0.000730517	0.00325753	0.1	0.0244729	*
365	Dormitory	13688937	2021-05	ERYTHROMYCIN	4	1368.89	0.00292207	6.79572560576499e-06	0.1	6.53496627705276e-05	***
366	Dormitory	13688937	2021-05	KANAMYCIN A	3	1368.89	0.00219155	2.20075096670564e-05	0.1	0.000203491	***
367	Dormitory	13688937	2021-05	NORFLOXACIN	2	1368.89	0.00146103	4.26872320225855e-09	0.1	5.40122063700859e-08	***
368	Dormitory	13688937	2021-05	OXACILLIN	3	1368.89	0.00219155	3.72763210014395e-22	0.1	1.49358284658588e-20	***
369	Dormitory	13688937	2021-05	POLYMYXIN B	1	1368.89	0.000730517	9.7012044490094e-07	0.1	1.02892927500995e-05	***
370	Dormitory	13688937	2021-05	RIFAMPIN	1	1368.89	0.000730517	7.15169148347742e-07	0.1	7.6984403280309e-06	***
371	Dormitory	13688937	2021-05	SPECTINOMYCIN	1	1368.89	0.000730517	4.31204916444238e-06	0.1	4.26019642023609e-05	***
372	Dormitory	13688937	2021-05	STREPTOMYCIN	2	1368.89	0.00146103	1.31895554346285e-10	0.1	1.90251869281247e-09	***
373	Dormitory	13688937	2021-05	TELITHROMYCIN	1	1368.89	0.000730517	0.598732	0.1	1
374	Dormitory	13688937	2021-05	TETRACYCLINE	3	1368.89	0.00219155	0.0440202	0.1	0.288621
375	Dormitory	13688937	2021-05	TIGECYCLINE	1	1368.89	0.000730517	0.00467644	0.1	0.0337275	*
376	Dormitory	13688937	2021-05	TOBRAMYCIN	1	1368.89	0.000730517	1.11644097425851e-29	0.1	4.15643171482903e-27	***
377	Dormitory	13688937	2021-05	TRIMETHOPRIM	5	1368.89	0.00365258	0.182229	0.1	1
378	Dormitory	13688937	2021-05	VANCOMYCIN	1	1368.89	0.000730517	0.0176487	0.1	0.120081
379	Dormitory	15639968	2021-05	AMPICILLIN	1	1564	0.000639387	1.04200999435544e-12	0.1	2.08755613715238e-11	***
380	Dormitory	15639968	2021-05	AZITHROMYCIN	20	1564	0.0127877	0.00227822	0.1	0.0174798	*
381	Dormitory	15639968	2021-05	CEFALOTIN	3	1564	0.00191816	3.54199867765369e-25	0.1	2.32233297556484e-23	***
382	Dormitory	15639968	2021-05	CHLORAMPHENICOL	4	1564	0.00255755	1.13870090316961e-07	0.1	1.30358061914372e-06	***
383	Dormitory	15639968	2021-05	CIPROFLOXACIN	2	1564	0.00127877	1.71084138388913e-07	0.1	1.89830140710641e-06	***
384	Dormitory	15639968	2021-05	CLARITHROMYCIN	2	1564	0.00127877	0.437541	0.1	1
385	Dormitory	15639968	2021-05	CLINDAMYCIN	1	1564	0.000639387	0.0892966	0.1	0.557438
386	Dormitory	15639968	2021-05	CLOXACILLIN	1	1564	0.000639387	1.51450755983188e-22	0.1	6.82684813863461e-21	***
387	Dormitory	15639968	2021-05	ERYTHROMYCIN	8	1564	0.0051151	6.79572560576499e-06	0.1	6.53496627705276e-05	***
388	Dormitory	15639968	2021-05	KANAMYCIN A	5	1564	0.00319694	2.20075096670564e-05	0.1	0.000203491	***
389	Dormitory	15639968	2021-05	NORFLOXACIN	2	1564	0.00127877	4.26872320225855e-09	0.1	5.40122063700859e-08	***
390	Dormitory	15639968	2021-05	OXACILLIN	1	1564	0.000639387	3.72763210014395e-22	0.1	1.49358284658588e-20	***
391	Dormitory	15639968	2021-05	PULVOMYCIN	1	1564	0.000639387	5.85453114857184e-10	0.1	7.81928676023935e-09	***
392	Dormitory	15639968	2021-05	SPECTINOMYCIN	2	1564	0.00127877	4.31204916444238e-06	0.1	4.26019642023609e-05	***
393	Dormitory	15639968	2021-05	STREPTOMYCIN	3	1564	0.00191816	1.31895554346285e-10	0.1	1.90251869281247e-09	***
394	Dormitory	15639968	2021-05	TELITHROMYCIN	3	1564	0.00191816	0.598732	0.1	1
395	Dormitory	15639968	2021-05	TETRACYCLINE	6	1564	0.00383632	0.0440202	0.1	0.288621
396	Dormitory	15639968	2021-05	TRICLOSAN	3	1564	0.00191816	3.15604835777602e-05	0.1	0.000281014	***
397	Dormitory	15639968	2021-05	TRIMETHOPRIM	2	1564	0.00127877	0.182229	0.1	1
398	Dormitory	15639968	2021-05	VANCOMYCIN	2	1564	0.00127877	0.0176487	0.1	0.120081
399	Dormitory	14078075	2021-05	2'-N-ETHYLNETILMICIN	2	1407.81	0.00142065	2.20041720480547e-11	0.1	3.60679230836488e-10	***
400	Dormitory	14078075	2021-05	AMPICILLIN	1	1407.81	0.000710324	1.04200999435544e-12	0.1	2.08755613715238e-11	***
401	Dormitory	14078075	2021-05	AZITHROMYCIN	2	1407.81	0.00142065	0.00227822	0.1	0.0174798	*
402	Dormitory	14078075	2021-05	CEFALOTIN	1	1407.81	0.000710324	3.54199867765369e-25	0.1	2.32233297556484e-23	***
403	Dormitory	14078075	2021-05	CHLORAMPHENICOL	5	1407.81	0.00355162	1.13870090316961e-07	0.1	1.30358061914372e-06	***
404	Dormitory	14078075	2021-05	CIPROFLOXACIN	1	1407.81	0.000710324	1.71084138388913e-07	0.1	1.89830140710641e-06	***
405	Dormitory	14078075	2021-05	CLOXACILLIN	1	1407.81	0.000710324	1.51450755983188e-22	0.1	6.82684813863461e-21	***
406	Dormitory	14078075	2021-05	DIBEKACIN	2	1407.81	0.00142065	1.1852386082958e-25	0.1	8.79062067913143e-24	***
407	Dormitory	14078075	2021-05	ERYTHROMYCIN	4	1407.81	0.0028413	6.79572560576499e-06	0.1	6.53496627705276e-05	***
408	Dormitory	14078075	2021-05	GENTAMICIN	1	1407.81	0.000710324	3.07290561321835e-24	0.1	1.58303298593566e-22	***
409	Dormitory	14078075	2021-05	NETILMICIN	2	1407.81	0.00142065	2.24105987314073e-13	0.1	4.89788178676704e-12	***
410	Dormitory	14078075	2021-05	OXACILLIN	2	1407.81	0.00142065	3.72763210014395e-22	0.1	1.49358284658588e-20	***
411	Dormitory	14078075	2021-05	POLYMYXIN B	1	1407.81	0.000710324	9.7012044490094e-07	0.1	1.02892927500995e-05	***
412	Dormitory	14078075	2021-05	PULVOMYCIN	1	1407.81	0.000710324	5.85453114857184e-10	0.1	7.81928676023935e-09	***
413	Dormitory	14078075	2021-05	SISOMICIN	2	1407.81	0.00142065	4.12339331400206e-23	0.1	1.98258713029622e-21	***
414	Dormitory	14078075	2021-05	SPECTINOMYCIN	2	1407.81	0.00142065	4.31204916444238e-06	0.1	4.26019642023609e-05	***
415	Dormitory	14078075	2021-05	STREPTOMYCIN	2	1407.81	0.00142065	1.31895554346285e-10	0.1	1.90251869281247e-09	***
416	Dormitory	14078075	2021-05	TETRACYCLINE	3	1407.81	0.00213097	0.0440202	0.1	0.288621
417	Dormitory	14078075	2021-05	TIGECYCLINE	1	1407.81	0.000710324	0.00467644	0.1	0.0337275	*
418	Dormitory	14078075	2021-05	TOBRAMYCIN	2	1407.81	0.00142065	1.11644097425851e-29	0.1	4.15643171482903e-27	***
419	Dormitory	14078075	2021-05	TRICLOSAN	1	1407.81	0.000710324	3.15604835777602e-05	0.1	0.000281014	***
420	Dormitory	14078075	2021-05	TRIMETHOPRIM	3	1407.81	0.00213097	0.182229	0.1	1
421	Dormitory	14078075	2021-05	VANCOMYCIN	6	1407.81	0.00426195	0.0176487	0.1	0.120081
422	Dormitory	16299424	2021-05	AMPICILLIN	1	1629.94	0.000613519	1.04200999435544e-12	0.1	2.08755613715238e-11	***
423	Dormitory	16299424	2021-05	AZITHROMYCIN	11	1629.94	0.0067487	0.00227822	0.1	0.0174798	*
424	Dormitory	16299424	2021-05	CEFALOTIN	3	1629.94	0.00184056	3.54199867765369e-25	0.1	2.32233297556484e-23	***
425	Dormitory	16299424	2021-05	CHLORAMPHENICOL	5	1629.94	0.00306759	1.13870090316961e-07	0.1	1.30358061914372e-06	***
426	Dormitory	16299424	2021-05	CIPROFLOXACIN	4	1629.94	0.00245407	1.71084138388913e-07	0.1	1.89830140710641e-06	***
427	Dormitory	16299424	2021-05	CLARITHROMYCIN	2	1629.94	0.00122704	0.437541	0.1	1
428	Dormitory	16299424	2021-05	CLINDAMYCIN	2	1629.94	0.00122704	0.0892966	0.1	0.557438
429	Dormitory	16299424	2021-05	CLOXACILLIN	2	1629.94	0.00122704	1.51450755983188e-22	0.1	6.82684813863461e-21	***
430	Dormitory	16299424	2021-05	COLISTIN A	2	1629.94	0.00122704	0.00325753	0.1	0.0244729	*
431	Dormitory	16299424	2021-05	COLISTIN B	2	1629.94	0.00122704	0.00325753	0.1	0.0244729	*
432	Dormitory	16299424	2021-05	DIBEKACIN	1	1629.94	0.000613519	1.1852386082958e-25	0.1	8.79062067913143e-24	***
433	Dormitory	16299424	2021-05	ERYTHROMYCIN	11	1629.94	0.0067487	6.79572560576499e-06	0.1	6.53496627705276e-05	***
434	Dormitory	16299424	2021-05	GENTAMICIN	2	1629.94	0.00122704	3.07290561321835e-24	0.1	1.58303298593566e-22	***
435	Dormitory	16299424	2021-05	KANAMYCIN A	1	1629.94	0.000613519	2.20075096670564e-05	0.1	0.000203491	***
436	Dormitory	16299424	2021-05	NETILMICIN	1	1629.94	0.000613519	2.24105987314073e-13	0.1	4.89788178676704e-12	***
437	Dormitory	16299424	2021-05	NORFLOXACIN	3	1629.94	0.00184056	4.26872320225855e-09	0.1	5.40122063700859e-08	***
438	Dormitory	16299424	2021-05	OXACILLIN	3	1629.94	0.00184056	3.72763210014395e-22	0.1	1.49358284658588e-20	***
439	Dormitory	16299424	2021-05	POLYMYXIN B	1	1629.94	0.000613519	9.7012044490094e-07	0.1	1.02892927500995e-05	***
440	Dormitory	16299424	2021-05	RIFAMPIN	1	1629.94	0.000613519	7.15169148347742e-07	0.1	7.6984403280309e-06	***
441	Dormitory	16299424	2021-05	SISOMICIN	1	1629.94	0.000613519	4.12339331400206e-23	0.1	1.98258713029622e-21	***
442	Dormitory	16299424	2021-05	SPECTINOMYCIN	1	1629.94	0.000613519	4.31204916444238e-06	0.1	4.26019642023609e-05	***
443	Dormitory	16299424	2021-05	STREPTOMYCIN	2	1629.94	0.00122704	1.31895554346285e-10	0.1	1.90251869281247e-09	***
444	Dormitory	16299424	2021-05	TELITHROMYCIN	1	1629.94	0.000613519	0.598732	0.1	1
445	Dormitory	16299424	2021-05	TETRACYCLINE	8	1629.94	0.00490815	0.0440202	0.1	0.288621
446	Dormitory	16299424	2021-05	TIGECYCLINE	2	1629.94	0.00122704	0.00467644	0.1	0.0337275	*
447	Dormitory	16299424	2021-05	TOBRAMYCIN	1	1629.94	0.000613519	1.11644097425851e-29	0.1	4.15643171482903e-27	***
448	Dormitory	16299424	2021-05	TRICLOSAN	1	1629.94	0.000613519	3.15604835777602e-05	0.1	0.000281014	***
449	Dormitory	16299424	2021-05	TRIMETHOPRIM	3	1629.94	0.00184056	0.182229	0.1	1
450	Dormitory	25020394	2021-06	AZITHROMYCIN	7	2502.04	0.00279772	0.00227822	0.1	0.0174798	*
451	Dormitory	25020394	2021-06	CAPREOMYCIN	1	2502.04	0.000399674	0.454978	0.1	1
452	Dormitory	25020394	2021-06	CEFALOTIN	4	2502.04	0.0015987	3.54199867765369e-25	0.1	2.32233297556484e-23	***
453	Dormitory	25020394	2021-06	CHLORAMPHENICOL	9	2502.04	0.00359707	1.13870090316961e-07	0.1	1.30358061914372e-06	***
454	Dormitory	25020394	2021-06	CIPROFLOXACIN	6	2502.04	0.00239804	1.71084138388913e-07	0.1	1.89830140710641e-06	***
455	Dormitory	25020394	2021-06	CLARITHROMYCIN	12	2502.04	0.00479609	0.437541	0.1	1
456	Dormitory	25020394	2021-06	CLOXACILLIN	4	2502.04	0.0015987	1.51450755983188e-22	0.1	6.82684813863461e-21	***
457	Dormitory	25020394	2021-06	COLISTIN A	2	2502.04	0.000799348	0.00325753	0.1	0.0244729	*
458	Dormitory	25020394	2021-06	COLISTIN B	2	2502.04	0.000799348	0.00325753	0.1	0.0244729	*
459	Dormitory	25020394	2021-06	ERYTHROMYCIN	4	2502.04	0.0015987	6.79572560576499e-06	0.1	6.53496627705276e-05	***
460	Dormitory	25020394	2021-06	GENTAMICIN	1	2502.04	0.000399674	3.07290561321835e-24	0.1	1.58303298593566e-22	***
461	Dormitory	25020394	2021-06	KANAMYCIN A	1	2502.04	0.000399674	2.20075096670564e-05	0.1	0.000203491	***
462	Dormitory	25020394	2021-06	NORFLOXACIN	5	2502.04	0.00199837	4.26872320225855e-09	0.1	5.40122063700859e-08	***
463	Dormitory	25020394	2021-06	OXACILLIN	4	2502.04	0.0015987	3.72763210014395e-22	0.1	1.49358284658588e-20	***
464	Dormitory	25020394	2021-06	SPECTINOMYCIN	2	2502.04	0.000799348	4.31204916444238e-06	0.1	4.26019642023609e-05	***
465	Dormitory	25020394	2021-06	STREPTOMYCIN	4	2502.04	0.0015987	1.31895554346285e-10	0.1	1.90251869281247e-09	***
466	Dormitory	25020394	2021-06	TELITHROMYCIN	1	2502.04	0.000399674	0.598732	0.1	1
467	Dormitory	25020394	2021-06	TETRACYCLINE	4	2502.04	0.0015987	0.0440202	0.1	0.288621
468	Dormitory	25020394	2021-06	TOBRAMYCIN	2	2502.04	0.000799348	1.11644097425851e-29	0.1	4.15643171482903e-27	***
469	Dormitory	25020394	2021-06	TRICLOSAN	2	2502.04	0.000799348	3.15604835777602e-05	0.1	0.000281014	***
470	Dormitory	25020394	2021-06	TRIMETHOPRIM	5	2502.04	0.00199837	0.182229	0.1	1
471	Dormitory	25020394	2021-06	VANCOMYCIN	3	2502.04	0.00119902	0.0176487	0.1	0.120081
472	Dormitory	13306774	2021-06	2'-N-ETHYLNETILMICIN	1	1330.68	0.000751497	2.20041720480547e-11	0.1	3.60679230836488e-10	***
473	Dormitory	13306774	2021-06	AMPICILLIN	1	1330.68	0.000751497	1.04200999435544e-12	0.1	2.08755613715238e-11	***
474	Dormitory	13306774	2021-06	AZITHROMYCIN	7	1330.68	0.00526048	0.00227822	0.1	0.0174798	*
475	Dormitory	13306774	2021-06	CEFALOTIN	2	1330.68	0.00150299	3.54199867765369e-25	0.1	2.32233297556484e-23	***
476	Dormitory	13306774	2021-06	CHLORAMPHENICOL	5	1330.68	0.00375748	1.13870090316961e-07	0.1	1.30358061914372e-06	***
477	Dormitory	13306774	2021-06	CIPROFLOXACIN	1	1330.68	0.000751497	1.71084138388913e-07	0.1	1.89830140710641e-06	***
478	Dormitory	13306774	2021-06	CLARITHROMYCIN	1	1330.68	0.000751497	0.437541	0.1	1
479	Dormitory	13306774	2021-06	CLOXACILLIN	2	1330.68	0.00150299	1.51450755983188e-22	0.1	6.82684813863461e-21	***
480	Dormitory	13306774	2021-06	COLISTIN A	1	1330.68	0.000751497	0.00325753	0.1	0.0244729	*
481	Dormitory	13306774	2021-06	COLISTIN B	1	1330.68	0.000751497	0.00325753	0.1	0.0244729	*
482	Dormitory	13306774	2021-06	DIBEKACIN	1	1330.68	0.000751497	1.1852386082958e-25	0.1	8.79062067913143e-24	***
483	Dormitory	13306774	2021-06	ERYTHROMYCIN	7	1330.68	0.00526048	6.79572560576499e-06	0.1	6.53496627705276e-05	***
484	Dormitory	13306774	2021-06	GENTAMICIN	1	1330.68	0.000751497	3.07290561321835e-24	0.1	1.58303298593566e-22	***
485	Dormitory	13306774	2021-06	KANAMYCIN A	3	1330.68	0.00225449	2.20075096670564e-05	0.1	0.000203491	***
486	Dormitory	13306774	2021-06	NETILMICIN	1	1330.68	0.000751497	2.24105987314073e-13	0.1	4.89788178676704e-12	***
487	Dormitory	13306774	2021-06	OXACILLIN	2	1330.68	0.00150299	3.72763210014395e-22	0.1	1.49358284658588e-20	***
488	Dormitory	13306774	2021-06	POLYMYXIN B	1	1330.68	0.000751497	9.7012044490094e-07	0.1	1.02892927500995e-05	***
489	Dormitory	13306774	2021-06	RIFAMPIN	1	1330.68	0.000751497	7.15169148347742e-07	0.1	7.6984403280309e-06	***
490	Dormitory	13306774	2021-06	SISOMICIN	1	1330.68	0.000751497	4.12339331400206e-23	0.1	1.98258713029622e-21	***
491	Dormitory	13306774	2021-06	SPECTINOMYCIN	3	1330.68	0.00225449	4.31204916444238e-06	0.1	4.26019642023609e-05	***
492	Dormitory	13306774	2021-06	STREPTOMYCIN	3	1330.68	0.00225449	1.31895554346285e-10	0.1	1.90251869281247e-09	***
493	Dormitory	13306774	2021-06	TETRACYCLINE	8	1330.68	0.00601198	0.0440202	0.1	0.288621
494	Dormitory	13306774	2021-06	TOBRAMYCIN	2	1330.68	0.00150299	1.11644097425851e-29	0.1	4.15643171482903e-27	***
495	Dormitory	13306774	2021-06	TRIMETHOPRIM	4	1330.68	0.00300599	0.182229	0.1	1
496	Dormitory	13306774	2021-06	VANCOMYCIN	1	1330.68	0.000751497	0.0176487	0.1	0.120081
497	Dormitory	14233476	2021-06	2'-N-ETHYLNETILMICIN	1	1423.35	0.000702569	2.20041720480547e-11	0.1	3.60679230836488e-10	***
498	Dormitory	14233476	2021-06	AMPICILLIN	1	1423.35	0.000702569	1.04200999435544e-12	0.1	2.08755613715238e-11	***
499	Dormitory	14233476	2021-06	AZITHROMYCIN	2	1423.35	0.00140514	0.00227822	0.1	0.0174798	*
500	Dormitory	14233476	2021-06	CAPREOMYCIN	7	1423.35	0.00491798	0.454978	0.1	1
501	Dormitory	14233476	2021-06	CEFALOTIN	2	1423.35	0.00140514	3.54199867765369e-25	0.1	2.32233297556484e-23	***
502	Dormitory	14233476	2021-06	CHLORAMPHENICOL	5	1423.35	0.00351285	1.13870090316961e-07	0.1	1.30358061914372e-06	***
503	Dormitory	14233476	2021-06	CIPROFLOXACIN	2	1423.35	0.00140514	1.71084138388913e-07	0.1	1.89830140710641e-06	***
504	Dormitory	14233476	2021-06	CLARITHROMYCIN	24	1423.35	0.0168617	0.437541	0.1	1
505	Dormitory	14233476	2021-06	CLOXACILLIN	2	1423.35	0.00140514	1.51450755983188e-22	0.1	6.82684813863461e-21	***
506	Dormitory	14233476	2021-06	DIBEKACIN	1	1423.35	0.000702569	1.1852386082958e-25	0.1	8.79062067913143e-24	***
507	Dormitory	14233476	2021-06	ERYTHROMYCIN	4	1423.35	0.00281028	6.79572560576499e-06	0.1	6.53496627705276e-05	***
508	Dormitory	14233476	2021-06	GENTAMICIN	3	1423.35	0.00210771	3.07290561321835e-24	0.1	1.58303298593566e-22	***
509	Dormitory	14233476	2021-06	KANAMYCIN A	9	1423.35	0.00632312	2.20075096670564e-05	0.1	0.000203491	***
510	Dormitory	14233476	2021-06	NETILMICIN	1	1423.35	0.000702569	2.24105987314073e-13	0.1	4.89788178676704e-12	***
511	Dormitory	14233476	2021-06	NORFLOXACIN	1	1423.35	0.000702569	4.26872320225855e-09	0.1	5.40122063700859e-08	***
512	Dormitory	14233476	2021-06	OXACILLIN	2	1423.35	0.00140514	3.72763210014395e-22	0.1	1.49358284658588e-20	***
513	Dormitory	14233476	2021-06	POLYMYXIN B	1	1423.35	0.000702569	9.7012044490094e-07	0.1	1.02892927500995e-05	***
514	Dormitory	14233476	2021-06	RIFAMPIN	1	1423.35	0.000702569	7.15169148347742e-07	0.1	7.6984403280309e-06	***
515	Dormitory	14233476	2021-06	SISOMICIN	1	1423.35	0.000702569	4.12339331400206e-23	0.1	1.98258713029622e-21	***
516	Dormitory	14233476	2021-06	SPECTINOMYCIN	1	1423.35	0.000702569	4.31204916444238e-06	0.1	4.26019642023609e-05	***
517	Dormitory	14233476	2021-06	STREPTOMYCIN	2	1423.35	0.00140514	1.31895554346285e-10	0.1	1.90251869281247e-09	***
518	Dormitory	14233476	2021-06	TETRACYCLINE	5	1423.35	0.00351285	0.0440202	0.1	0.288621
519	Dormitory	14233476	2021-06	TIGECYCLINE	1	1423.35	0.000702569	0.00467644	0.1	0.0337275	*
520	Dormitory	14233476	2021-06	TOBRAMYCIN	3	1423.35	0.00210771	1.11644097425851e-29	0.1	4.15643171482903e-27	***
521	Dormitory	14233476	2021-06	TRICLOSAN	3	1423.35	0.00210771	3.15604835777602e-05	0.1	0.000281014	***
522	Dormitory	14233476	2021-06	TRIMETHOPRIM	4	1423.35	0.00281028	0.182229	0.1	1
523	Dormitory	14233476	2021-06	VANCOMYCIN	4	1423.35	0.00281028	0.0176487	0.1	0.120081
524	Dormitory	10862738	2021-07	2'-N-ETHYLNETILMICIN	1	1086.27	0.000920578	2.20041720480547e-11	0.1	3.60679230836488e-10	***
525	Dormitory	10862738	2021-07	CAPREOMYCIN	8	1086.27	0.00736463	0.454978	0.1	1
526	Dormitory	10862738	2021-07	CHLORAMPHENICOL	6	1086.27	0.00552347	1.13870090316961e-07	0.1	1.30358061914372e-06	***
527	Dormitory	10862738	2021-07	CIPROFLOXACIN	1	1086.27	0.000920578	1.71084138388913e-07	0.1	1.89830140710641e-06	***
528	Dormitory	10862738	2021-07	COLISTIN A	3	1086.27	0.00276173	0.00325753	0.1	0.0244729	*
529	Dormitory	10862738	2021-07	COLISTIN B	3	1086.27	0.00276173	0.00325753	0.1	0.0244729	*
530	Dormitory	10862738	2021-07	DIBEKACIN	1	1086.27	0.000920578	1.1852386082958e-25	0.1	8.79062067913143e-24	***
531	Dormitory	10862738	2021-07	ERYTHROMYCIN	2	1086.27	0.00184116	6.79572560576499e-06	0.1	6.53496627705276e-05	***
532	Dormitory	10862738	2021-07	GENTAMICIN	1	1086.27	0.000920578	3.07290561321835e-24	0.1	1.58303298593566e-22	***
533	Dormitory	10862738	2021-07	KANAMYCIN A	2	1086.27	0.00184116	2.20075096670564e-05	0.1	0.000203491	***
534	Dormitory	10862738	2021-07	NETILMICIN	1	1086.27	0.000920578	2.24105987314073e-13	0.1	4.89788178676704e-12	***
535	Dormitory	10862738	2021-07	NORFLOXACIN	1	1086.27	0.000920578	4.26872320225855e-09	0.1	5.40122063700859e-08	***
536	Dormitory	10862738	2021-07	SISOMICIN	1	1086.27	0.000920578	4.12339331400206e-23	0.1	1.98258713029622e-21	***
537	Dormitory	10862738	2021-07	TETRACYCLINE	5	1086.27	0.00460289	0.0440202	0.1	0.288621
538	Dormitory	10862738	2021-07	TOBRAMYCIN	3	1086.27	0.00276173	1.11644097425851e-29	0.1	4.15643171482903e-27	***
539	Dormitory	10862738	2021-07	TRIMETHOPRIM	6	1086.27	0.00552347	0.182229	0.1	1
540	Dormitory	12836564	2021-07	2'-N-ETHYLNETILMICIN	1	1283.66	0.000779025	2.20041720480547e-11	0.1	3.60679230836488e-10	***
541	Dormitory	12836564	2021-07	AMPICILLIN	6	1283.66	0.00467415	1.04200999435544e-12	0.1	2.08755613715238e-11	***
542	Dormitory	12836564	2021-07	AZITHROMYCIN	11	1283.66	0.00856927	0.00227822	0.1	0.0174798	*
543	Dormitory	12836564	2021-07	CAPREOMYCIN	6	1283.66	0.00467415	0.454978	0.1	1
544	Dormitory	12836564	2021-07	CHLORAMPHENICOL	17	1283.66	0.0132434	1.13870090316961e-07	0.1	1.30358061914372e-06	***
545	Dormitory	12836564	2021-07	CIPROFLOXACIN	8	1283.66	0.0062322	1.71084138388913e-07	0.1	1.89830140710641e-06	***
546	Dormitory	12836564	2021-07	CLARITHROMYCIN	5	1283.66	0.00389512	0.437541	0.1	1
547	Dormitory	12836564	2021-07	CLINDAMYCIN	1	1283.66	0.000779025	0.0892966	0.1	0.557438
548	Dormitory	12836564	2021-07	COLISTIN A	7	1283.66	0.00545317	0.00325753	0.1	0.0244729	*
549	Dormitory	12836564	2021-07	COLISTIN B	7	1283.66	0.00545317	0.00325753	0.1	0.0244729	*
550	Dormitory	12836564	2021-07	DIBEKACIN	1	1283.66	0.000779025	1.1852386082958e-25	0.1	8.79062067913143e-24	***
551	Dormitory	12836564	2021-07	ERYTHROMYCIN	13	1283.66	0.0101273	6.79572560576499e-06	0.1	6.53496627705276e-05	***
552	Dormitory	12836564	2021-07	GENTAMICIN	2	1283.66	0.00155805	3.07290561321835e-24	0.1	1.58303298593566e-22	***
553	Dormitory	12836564	2021-07	KANAMYCIN A	1	1283.66	0.000779025	2.20075096670564e-05	0.1	0.000203491	***
554	Dormitory	12836564	2021-07	NETILMICIN	1	1283.66	0.000779025	2.24105987314073e-13	0.1	4.89788178676704e-12	***
555	Dormitory	12836564	2021-07	NORFLOXACIN	2	1283.66	0.00155805	4.26872320225855e-09	0.1	5.40122063700859e-08	***
556	Dormitory	12836564	2021-07	POLYMYXIN B	3	1283.66	0.00233707	9.7012044490094e-07	0.1	1.02892927500995e-05	***
557	Dormitory	12836564	2021-07	RIFAMPIN	2	1283.66	0.00155805	7.15169148347742e-07	0.1	7.6984403280309e-06	***
558	Dormitory	12836564	2021-07	SISOMICIN	1	1283.66	0.000779025	4.12339331400206e-23	0.1	1.98258713029622e-21	***
559	Dormitory	12836564	2021-07	STREPTOMYCIN	1	1283.66	0.000779025	1.31895554346285e-10	0.1	1.90251869281247e-09	***
560	Dormitory	12836564	2021-07	TELITHROMYCIN	1	1283.66	0.000779025	0.598732	0.1	1
561	Dormitory	12836564	2021-07	TETRACYCLINE	12	1283.66	0.0093483	0.0440202	0.1	0.288621
562	Dormitory	12836564	2021-07	TOBRAMYCIN	4	1283.66	0.0031161	1.11644097425851e-29	0.1	4.15643171482903e-27	***
563	Dormitory	12836564	2021-07	TRICLOSAN	5	1283.66	0.00389512	3.15604835777602e-05	0.1	0.000281014	***
564	Dormitory	12836564	2021-07	TRIMETHOPRIM	10	1283.66	0.00779025	0.182229	0.1	1
565	Dormitory	13392807	2021-07	AMPICILLIN	1	1339.28	0.000746669	1.04200999435544e-12	0.1	2.08755613715238e-11	***
566	Dormitory	13392807	2021-07	AZITHROMYCIN	2	1339.28	0.00149334	0.00227822	0.1	0.0174798	*
567	Dormitory	13392807	2021-07	CEFALOTIN	4	1339.28	0.00298668	3.54199867765369e-25	0.1	2.32233297556484e-23	***
568	Dormitory	13392807	2021-07	CHLORAMPHENICOL	8	1339.28	0.00597336	1.13870090316961e-07	0.1	1.30358061914372e-06	***
569	Dormitory	13392807	2021-07	CIPROFLOXACIN	2	1339.28	0.00149334	1.71084138388913e-07	0.1	1.89830140710641e-06	***
570	Dormitory	13392807	2021-07	CLOXACILLIN	5	1339.28	0.00373335	1.51450755983188e-22	0.1	6.82684813863461e-21	***
571	Dormitory	13392807	2021-07	COLISTIN A	2	1339.28	0.00149334	0.00325753	0.1	0.0244729	*
572	Dormitory	13392807	2021-07	COLISTIN B	2	1339.28	0.00149334	0.00325753	0.1	0.0244729	*
573	Dormitory	13392807	2021-07	ERYTHROMYCIN	10	1339.28	0.00746669	6.79572560576499e-06	0.1	6.53496627705276e-05	***
574	Dormitory	13392807	2021-07	NORFLOXACIN	2	1339.28	0.00149334	4.26872320225855e-09	0.1	5.40122063700859e-08	***
575	Dormitory	13392807	2021-07	OXACILLIN	5	1339.28	0.00373335	3.72763210014395e-22	0.1	1.49358284658588e-20	***
576	Dormitory	13392807	2021-07	POLYMYXIN B	1	1339.28	0.000746669	9.7012044490094e-07	0.1	1.02892927500995e-05	***
577	Dormitory	13392807	2021-07	RIFAMPIN	5	1339.28	0.00373335	7.15169148347742e-07	0.1	7.6984403280309e-06	***
578	Dormitory	13392807	2021-07	SPECTINOMYCIN	1	1339.28	0.000746669	4.31204916444238e-06	0.1	4.26019642023609e-05	***
579	Dormitory	13392807	2021-07	STREPTOMYCIN	3	1339.28	0.00224001	1.31895554346285e-10	0.1	1.90251869281247e-09	***
580	Dormitory	13392807	2021-07	TETRACYCLINE	8	1339.28	0.00597336	0.0440202	0.1	0.288621
581	Dormitory	13392807	2021-07	TRIMETHOPRIM	6	1339.28	0.00448002	0.182229	0.1	1
582	Dormitory	14325409	2021-08	AMPICILLIN	2	1432.54	0.00139612	1.04200999435544e-12	0.1	2.08755613715238e-11	***
583	Dormitory	14325409	2021-08	AZITHROMYCIN	3	1432.54	0.00209418	0.00227822	0.1	0.0174798	*
584	Dormitory	14325409	2021-08	CAPREOMYCIN	11	1432.54	0.00767866	0.454978	0.1	1
585	Dormitory	14325409	2021-08	CEFALOTIN	2	1432.54	0.00139612	3.54199867765369e-25	0.1	2.32233297556484e-23	***
586	Dormitory	14325409	2021-08	CHLORAMPHENICOL	5	1432.54	0.0034903	1.13870090316961e-07	0.1	1.30358061914372e-06	***
587	Dormitory	14325409	2021-08	CIPROFLOXACIN	2	1432.54	0.00139612	1.71084138388913e-07	0.1	1.89830140710641e-06	***
588	Dormitory	14325409	2021-08	CLARITHROMYCIN	2	1432.54	0.00139612	0.437541	0.1	1
589	Dormitory	14325409	2021-08	CLOXACILLIN	1	1432.54	0.00069806	1.51450755983188e-22	0.1	6.82684813863461e-21	***
590	Dormitory	14325409	2021-08	COLISTIN A	1	1432.54	0.00069806	0.00325753	0.1	0.0244729	*
591	Dormitory	14325409	2021-08	COLISTIN B	1	1432.54	0.00069806	0.00325753	0.1	0.0244729	*
592	Dormitory	14325409	2021-08	ERYTHROMYCIN	8	1432.54	0.00558448	6.79572560576499e-06	0.1	6.53496627705276e-05	***
593	Dormitory	14325409	2021-08	NORFLOXACIN	1	1432.54	0.00069806	4.26872320225855e-09	0.1	5.40122063700859e-08	***
594	Dormitory	14325409	2021-08	OXACILLIN	2	1432.54	0.00139612	3.72763210014395e-22	0.1	1.49358284658588e-20	***
595	Dormitory	14325409	2021-08	RIFAMPIN	4	1432.54	0.00279224	7.15169148347742e-07	0.1	7.6984403280309e-06	***
596	Dormitory	14325409	2021-08	TETRACYCLINE	8	1432.54	0.00558448	0.0440202	0.1	0.288621
597	Dormitory	14325409	2021-08	TIGECYCLINE	2	1432.54	0.00139612	0.00467644	0.1	0.0337275	*
598	Dormitory	14325409	2021-08	TRICLOSAN	1	1432.54	0.00069806	3.15604835777602e-05	0.1	0.000281014	***
599	Dormitory	14325409	2021-08	TRIMETHOPRIM	4	1432.54	0.00279224	0.182229	0.1	1
600	Dormitory	14325409	2021-08	VANCOMYCIN	2	1432.54	0.00139612	0.0176487	0.1	0.120081
601	Dormitory	16707875	2021-08	2'-N-ETHYLNETILMICIN	1	1670.79	0.00059852	2.20041720480547e-11	0.1	3.60679230836488e-10	***
602	Dormitory	16707875	2021-08	AZITHROMYCIN	7	1670.79	0.00418964	0.00227822	0.1	0.0174798	*
603	Dormitory	16707875	2021-08	CHLORAMPHENICOL	3	1670.79	0.00179556	1.13870090316961e-07	0.1	1.30358061914372e-06	***
604	Dormitory	16707875	2021-08	CIPROFLOXACIN	1	1670.79	0.00059852	1.71084138388913e-07	0.1	1.89830140710641e-06	***
605	Dormitory	16707875	2021-08	CLARITHROMYCIN	1	1670.79	0.00059852	0.437541	0.1	1
606	Dormitory	16707875	2021-08	CLINDAMYCIN	1	1670.79	0.00059852	0.0892966	0.1	0.557438
607	Dormitory	16707875	2021-08	DIBEKACIN	1	1670.79	0.00059852	1.1852386082958e-25	0.1	8.79062067913143e-24	***
608	Dormitory	16707875	2021-08	ERYTHROMYCIN	4	1670.79	0.00239408	6.79572560576499e-06	0.1	6.53496627705276e-05	***
609	Dormitory	16707875	2021-08	KANAMYCIN A	1	1670.79	0.00059852	2.20075096670564e-05	0.1	0.000203491	***
610	Dormitory	16707875	2021-08	KASUGAMYCIN	1	1670.79	0.00059852	0.603029	0.1	1
611	Dormitory	16707875	2021-08	NETILMICIN	2	1670.79	0.00119704	2.24105987314073e-13	0.1	4.89788178676704e-12	***
612	Dormitory	16707875	2021-08	POLYMYXIN B	1	1670.79	0.00059852	9.7012044490094e-07	0.1	1.02892927500995e-05	***
613	Dormitory	16707875	2021-08	RIFAMPIN	3	1670.79	0.00179556	7.15169148347742e-07	0.1	7.6984403280309e-06	***
614	Dormitory	16707875	2021-08	SISOMICIN	1	1670.79	0.00059852	4.12339331400206e-23	0.1	1.98258713029622e-21	***
615	Dormitory	16707875	2021-08	SPECTINOMYCIN	1	1670.79	0.00059852	4.31204916444238e-06	0.1	4.26019642023609e-05	***
616	Dormitory	16707875	2021-08	STREPTOMYCIN	3	1670.79	0.00179556	1.31895554346285e-10	0.1	1.90251869281247e-09	***
617	Dormitory	16707875	2021-08	TELITHROMYCIN	2	1670.79	0.00119704	0.598732	0.1	1
618	Dormitory	16707875	2021-08	TETRACYCLINE	6	1670.79	0.00359112	0.0440202	0.1	0.288621
619	Dormitory	16707875	2021-08	TOBRAMYCIN	1	1670.79	0.00059852	1.11644097425851e-29	0.1	4.15643171482903e-27	***
620	Dormitory	16707875	2021-08	TRICLOSAN	1	1670.79	0.00059852	3.15604835777602e-05	0.1	0.000281014	***
621	Dormitory	16707875	2021-08	TRIMETHOPRIM	3	1670.79	0.00179556	0.182229	0.1	1
622	Dormitory	16707875	2021-08	VANCOMYCIN	1	1670.79	0.00059852	0.0176487	0.1	0.120081
623	Dormitory	13532135	2020-11	2'-N-ETHYLNETILMICIN	2	1353.21	0.00147796	2.20041720480547e-11	0.1	3.60679230836488e-10	***
624	Dormitory	13532135	2020-11	AZITHROMYCIN	5	1353.21	0.00369491	0.00227822	0.1	0.0174798	*
625	Dormitory	13532135	2020-11	CEFALOTIN	2	1353.21	0.00147796	3.54199867765369e-25	0.1	2.32233297556484e-23	***
626	Dormitory	13532135	2020-11	CHLORAMPHENICOL	5	1353.21	0.00369491	1.13870090316961e-07	0.1	1.30358061914372e-06	***
627	Dormitory	13532135	2020-11	CIPROFLOXACIN	2	1353.21	0.00147796	1.71084138388913e-07	0.1	1.89830140710641e-06	***
628	Dormitory	13532135	2020-11	CLARITHROMYCIN	1	1353.21	0.000738982	0.437541	0.1	1
629	Dormitory	13532135	2020-11	CLOXACILLIN	2	1353.21	0.00147796	1.51450755983188e-22	0.1	6.82684813863461e-21	***
630	Dormitory	13532135	2020-11	DIBEKACIN	2	1353.21	0.00147796	1.1852386082958e-25	0.1	8.79062067913143e-24	***
631	Dormitory	13532135	2020-11	ERYTHROMYCIN	11	1353.21	0.0081288	6.79572560576499e-06	0.1	6.53496627705276e-05	***
632	Dormitory	13532135	2020-11	GENTAMICIN	2	1353.21	0.00147796	3.07290561321835e-24	0.1	1.58303298593566e-22	***
633	Dormitory	13532135	2020-11	NETILMICIN	2	1353.21	0.00147796	2.24105987314073e-13	0.1	4.89788178676704e-12	***
634	Dormitory	13532135	2020-11	NORFLOXACIN	1	1353.21	0.000738982	4.26872320225855e-09	0.1	5.40122063700859e-08	***
635	Dormitory	13532135	2020-11	OXACILLIN	2	1353.21	0.00147796	3.72763210014395e-22	0.1	1.49358284658588e-20	***
636	Dormitory	13532135	2020-11	POLYMYXIN B	1	1353.21	0.000738982	9.7012044490094e-07	0.1	1.02892927500995e-05	***
637	Dormitory	13532135	2020-11	PULVOMYCIN	1	1353.21	0.000738982	5.85453114857184e-10	0.1	7.81928676023935e-09	***
638	Dormitory	13532135	2020-11	RIFAMPIN	1	1353.21	0.000738982	7.15169148347742e-07	0.1	7.6984403280309e-06	***
639	Dormitory	13532135	2020-11	SISOMICIN	2	1353.21	0.00147796	4.12339331400206e-23	0.1	1.98258713029622e-21	***
640	Dormitory	13532135	2020-11	STREPTOMYCIN	3	1353.21	0.00221695	1.31895554346285e-10	0.1	1.90251869281247e-09	***
641	Dormitory	13532135	2020-11	TELITHROMYCIN	1	1353.21	0.000738982	0.598732	0.1	1
642	Dormitory	13532135	2020-11	TETRACYCLINE	12	1353.21	0.00886778	0.0440202	0.1	0.288621
643	Dormitory	13532135	2020-11	TIGECYCLINE	1	1353.21	0.000738982	0.00467644	0.1	0.0337275	*
644	Dormitory	13532135	2020-11	TOBRAMYCIN	2	1353.21	0.00147796	1.11644097425851e-29	0.1	4.15643171482903e-27	***
645	Dormitory	13532135	2020-11	TRICLOSAN	1	1353.21	0.000738982	3.15604835777602e-05	0.1	0.000281014	***
646	Dormitory	13532135	2020-11	TRIMETHOPRIM	2	1353.21	0.00147796	0.182229	0.1	1
647	Dormitory	13532135	2020-11	VANCOMYCIN	2	1353.21	0.00147796	0.0176487	0.1	0.120081
648	Dormitory	20518642	2020-11	2'-N-ETHYLNETILMICIN	1	2051.86	0.000487362	2.20041720480547e-11	0.1	3.60679230836488e-10	***
649	Dormitory	20518642	2020-11	AZITHROMYCIN	7	2051.86	0.00341153	0.00227822	0.1	0.0174798	*
650	Dormitory	20518642	2020-11	CAPREOMYCIN	3	2051.86	0.00146209	0.454978	0.1	1
651	Dormitory	20518642	2020-11	CEFALOTIN	4	2051.86	0.00194945	3.54199867765369e-25	0.1	2.32233297556484e-23	***
652	Dormitory	20518642	2020-11	CHLORAMPHENICOL	4	2051.86	0.00194945	1.13870090316961e-07	0.1	1.30358061914372e-06	***
653	Dormitory	20518642	2020-11	CIPROFLOXACIN	2	2051.86	0.000974723	1.71084138388913e-07	0.1	1.89830140710641e-06	***
654	Dormitory	20518642	2020-11	CLARITHROMYCIN	2	2051.86	0.000974723	0.437541	0.1	1
655	Dormitory	20518642	2020-11	CLINDAMYCIN	1	2051.86	0.000487362	0.0892966	0.1	0.557438
656	Dormitory	20518642	2020-11	CLOXACILLIN	5	2051.86	0.00243681	1.51450755983188e-22	0.1	6.82684813863461e-21	***
657	Dormitory	20518642	2020-11	DIBEKACIN	1	2051.86	0.000487362	1.1852386082958e-25	0.1	8.79062067913143e-24	***
658	Dormitory	20518642	2020-11	ERYTHROMYCIN	12	2051.86	0.00584834	6.79572560576499e-06	0.1	6.53496627705276e-05	***
659	Dormitory	20518642	2020-11	GENTAMICIN	2	2051.86	0.000974723	3.07290561321835e-24	0.1	1.58303298593566e-22	***
660	Dormitory	20518642	2020-11	KANAMYCIN A	1	2051.86	0.000487362	2.20075096670564e-05	0.1	0.000203491	***
661	Dormitory	20518642	2020-11	NETILMICIN	1	2051.86	0.000487362	2.24105987314073e-13	0.1	4.89788178676704e-12	***
662	Dormitory	20518642	2020-11	NORFLOXACIN	3	2051.86	0.00146209	4.26872320225855e-09	0.1	5.40122063700859e-08	***
663	Dormitory	20518642	2020-11	OXACILLIN	5	2051.86	0.00243681	3.72763210014395e-22	0.1	1.49358284658588e-20	***
664	Dormitory	20518642	2020-11	SISOMICIN	1	2051.86	0.000487362	4.12339331400206e-23	0.1	1.98258713029622e-21	***
665	Dormitory	20518642	2020-11	SPECTINOMYCIN	3	2051.86	0.00146209	4.31204916444238e-06	0.1	4.26019642023609e-05	***
666	Dormitory	20518642	2020-11	STREPTOMYCIN	8	2051.86	0.00389889	1.31895554346285e-10	0.1	1.90251869281247e-09	***
667	Dormitory	20518642	2020-11	TETRACYCLINE	11	2051.86	0.00536098	0.0440202	0.1	0.288621
668	Dormitory	20518642	2020-11	TOBRAMYCIN	3	2051.86	0.00146209	1.11644097425851e-29	0.1	4.15643171482903e-27	***
669	Dormitory	20518642	2020-11	TRICLOSAN	2	2051.86	0.000974723	3.15604835777602e-05	0.1	0.000281014	***
670	Dormitory	20518642	2020-11	TRIMETHOPRIM	2	2051.86	0.000974723	0.182229	0.1	1
671	Dormitory	12865399	2020-12	2'-N-ETHYLNETILMICIN	1	1286.54	0.000777279	2.20041720480547e-11	0.1	3.60679230836488e-10	***
672	Dormitory	12865399	2020-12	AZITHROMYCIN	9	1286.54	0.00699551	0.00227822	0.1	0.0174798	*
673	Dormitory	12865399	2020-12	CEFALOTIN	3	1286.54	0.00233184	3.54199867765369e-25	0.1	2.32233297556484e-23	***
674	Dormitory	12865399	2020-12	CIPROFLOXACIN	1	1286.54	0.000777279	1.71084138388913e-07	0.1	1.89830140710641e-06	***
675	Dormitory	12865399	2020-12	CLARITHROMYCIN	4	1286.54	0.00310911	0.437541	0.1	1
676	Dormitory	12865399	2020-12	CLOXACILLIN	3	1286.54	0.00233184	1.51450755983188e-22	0.1	6.82684813863461e-21	***
677	Dormitory	12865399	2020-12	DIBEKACIN	1	1286.54	0.000777279	1.1852386082958e-25	0.1	8.79062067913143e-24	***
678	Dormitory	12865399	2020-12	ERYTHROMYCIN	1	1286.54	0.000777279	6.79572560576499e-06	0.1	6.53496627705276e-05	***
679	Dormitory	12865399	2020-12	NETILMICIN	1	1286.54	0.000777279	2.24105987314073e-13	0.1	4.89788178676704e-12	***
680	Dormitory	12865399	2020-12	OXACILLIN	3	1286.54	0.00233184	3.72763210014395e-22	0.1	1.49358284658588e-20	***
681	Dormitory	12865399	2020-12	PULVOMYCIN	1	1286.54	0.000777279	5.85453114857184e-10	0.1	7.81928676023935e-09	***
682	Dormitory	12865399	2020-12	SISOMICIN	1	1286.54	0.000777279	4.12339331400206e-23	0.1	1.98258713029622e-21	***
683	Dormitory	12865399	2020-12	STREPTOMYCIN	1	1286.54	0.000777279	1.31895554346285e-10	0.1	1.90251869281247e-09	***
684	Dormitory	12865399	2020-12	TELITHROMYCIN	1	1286.54	0.000777279	0.598732	0.1	1
685	Dormitory	12865399	2020-12	TETRACYCLINE	3	1286.54	0.00233184	0.0440202	0.1	0.288621
686	Dormitory	12865399	2020-12	TOBRAMYCIN	1	1286.54	0.000777279	1.11644097425851e-29	0.1	4.15643171482903e-27	***
687	Dormitory	12865399	2020-12	TRIMETHOPRIM	1	1286.54	0.000777279	0.182229	0.1	1
688	Dormitory	12865399	2020-12	VANCOMYCIN	1	1286.54	0.000777279	0.0176487	0.1	0.120081
689	Dormitory	16609556	2020-12	AMPICILLIN	2	1660.96	0.00120413	1.04200999435544e-12	0.1	2.08755613715238e-11	***
690	Dormitory	16609556	2020-12	AZITHROMYCIN	9	1660.96	0.00541857	0.00227822	0.1	0.0174798	*
691	Dormitory	16609556	2020-12	CAPREOMYCIN	2	1660.96	0.00120413	0.454978	0.1	1
692	Dormitory	16609556	2020-12	CEFALOTIN	3	1660.96	0.00180619	3.54199867765369e-25	0.1	2.32233297556484e-23	***
693	Dormitory	16609556	2020-12	CHLORAMPHENICOL	5	1660.96	0.00301032	1.13870090316961e-07	0.1	1.30358061914372e-06	***
694	Dormitory	16609556	2020-12	CIPROFLOXACIN	4	1660.96	0.00240825	1.71084138388913e-07	0.1	1.89830140710641e-06	***
695	Dormitory	16609556	2020-12	CLARITHROMYCIN	9	1660.96	0.00541857	0.437541	0.1	1
696	Dormitory	16609556	2020-12	CLOXACILLIN	2	1660.96	0.00120413	1.51450755983188e-22	0.1	6.82684813863461e-21	***
697	Dormitory	16609556	2020-12	COLISTIN A	4	1660.96	0.00240825	0.00325753	0.1	0.0244729	*
698	Dormitory	16609556	2020-12	COLISTIN B	4	1660.96	0.00240825	0.00325753	0.1	0.0244729	*
699	Dormitory	16609556	2020-12	ERYTHROMYCIN	10	1660.96	0.00602063	6.79572560576499e-06	0.1	6.53496627705276e-05	***
700	Dormitory	16609556	2020-12	GENTAMICIN	1	1660.96	0.000602063	3.07290561321835e-24	0.1	1.58303298593566e-22	***
701	Dormitory	16609556	2020-12	KANAMYCIN A	1	1660.96	0.000602063	2.20075096670564e-05	0.1	0.000203491	***
702	Dormitory	16609556	2020-12	NORFLOXACIN	1	1660.96	0.000602063	4.26872320225855e-09	0.1	5.40122063700859e-08	***
703	Dormitory	16609556	2020-12	OXACILLIN	2	1660.96	0.00120413	3.72763210014395e-22	0.1	1.49358284658588e-20	***
704	Dormitory	16609556	2020-12	POLYMYXIN B	1	1660.96	0.000602063	9.7012044490094e-07	0.1	1.02892927500995e-05	***
705	Dormitory	16609556	2020-12	PULVOMYCIN	2	1660.96	0.00120413	5.85453114857184e-10	0.1	7.81928676023935e-09	***
706	Dormitory	16609556	2020-12	RIFAMPIN	1	1660.96	0.000602063	7.15169148347742e-07	0.1	7.6984403280309e-06	***
707	Dormitory	16609556	2020-12	SPECTINOMYCIN	2	1660.96	0.00120413	4.31204916444238e-06	0.1	4.26019642023609e-05	***
708	Dormitory	16609556	2020-12	STREPTOMYCIN	4	1660.96	0.00240825	1.31895554346285e-10	0.1	1.90251869281247e-09	***
709	Dormitory	16609556	2020-12	TELITHROMYCIN	1	1660.96	0.000602063	0.598732	0.1	1
710	Dormitory	16609556	2020-12	TETRACYCLINE	5	1660.96	0.00301032	0.0440202	0.1	0.288621
711	Dormitory	16609556	2020-12	TIGECYCLINE	1	1660.96	0.000602063	0.00467644	0.1	0.0337275	*
712	Dormitory	16609556	2020-12	TRICLOSAN	1	1660.96	0.000602063	3.15604835777602e-05	0.1	0.000281014	***
713	Dormitory	16609556	2020-12	TRIMETHOPRIM	3	1660.96	0.00180619	0.182229	0.1	1
714	Dormitory	16609556	2020-12	VANCOMYCIN	2	1660.96	0.00120413	0.0176487	0.1	0.120081
715	Dormitory	18897274	2020-12	2'-N-ETHYLNETILMICIN	2	1889.73	0.00105835	2.20041720480547e-11	0.1	3.60679230836488e-10	***
716	Dormitory	18897274	2020-12	AMPICILLIN	2	1889.73	0.00105835	1.04200999435544e-12	0.1	2.08755613715238e-11	***
717	Dormitory	18897274	2020-12	AZITHROMYCIN	11	1889.73	0.00582095	0.00227822	0.1	0.0174798	*
718	Dormitory	18897274	2020-12	CEFALOTIN	2	1889.73	0.00105835	3.54199867765369e-25	0.1	2.32233297556484e-23	***
719	Dormitory	18897274	2020-12	CHLORAMPHENICOL	5	1889.73	0.00264588	1.13870090316961e-07	0.1	1.30358061914372e-06	***
720	Dormitory	18897274	2020-12	CIPROFLOXACIN	4	1889.73	0.00211671	1.71084138388913e-07	0.1	1.89830140710641e-06	***
721	Dormitory	18897274	2020-12	CLARITHROMYCIN	2	1889.73	0.00105835	0.437541	0.1	1
722	Dormitory	18897274	2020-12	CLOXACILLIN	3	1889.73	0.00158753	1.51450755983188e-22	0.1	6.82684813863461e-21	***
723	Dormitory	18897274	2020-12	DIBEKACIN	2	1889.73	0.00105835	1.1852386082958e-25	0.1	8.79062067913143e-24	***
724	Dormitory	18897274	2020-12	ERYTHROMYCIN	3	1889.73	0.00158753	6.79572560576499e-06	0.1	6.53496627705276e-05	***
725	Dormitory	18897274	2020-12	GENTAMICIN	1	1889.73	0.000529177	3.07290561321835e-24	0.1	1.58303298593566e-22	***
726	Dormitory	18897274	2020-12	NETILMICIN	2	1889.73	0.00105835	2.24105987314073e-13	0.1	4.89788178676704e-12	***
727	Dormitory	18897274	2020-12	NORFLOXACIN	4	1889.73	0.00211671	4.26872320225855e-09	0.1	5.40122063700859e-08	***
728	Dormitory	18897274	2020-12	OXACILLIN	4	1889.73	0.00211671	3.72763210014395e-22	0.1	1.49358284658588e-20	***
729	Dormitory	18897274	2020-12	POLYMYXIN B	1	1889.73	0.000529177	9.7012044490094e-07	0.1	1.02892927500995e-05	***
730	Dormitory	18897274	2020-12	PULVOMYCIN	3	1889.73	0.00158753	5.85453114857184e-10	0.1	7.81928676023935e-09	***
731	Dormitory	18897274	2020-12	RIFAMPIN	1	1889.73	0.000529177	7.15169148347742e-07	0.1	7.6984403280309e-06	***
732	Dormitory	18897274	2020-12	SISOMICIN	2	1889.73	0.00105835	4.12339331400206e-23	0.1	1.98258713029622e-21	***
733	Dormitory	18897274	2020-12	SPECTINOMYCIN	1	1889.73	0.000529177	4.31204916444238e-06	0.1	4.26019642023609e-05	***
734	Dormitory	18897274	2020-12	STREPTOMYCIN	3	1889.73	0.00158753	1.31895554346285e-10	0.1	1.90251869281247e-09	***
735	Dormitory	18897274	2020-12	TETRACYCLINE	5	1889.73	0.00264588	0.0440202	0.1	0.288621
736	Dormitory	18897274	2020-12	TIGECYCLINE	2	1889.73	0.00105835	0.00467644	0.1	0.0337275	*
737	Dormitory	18897274	2020-12	TOBRAMYCIN	4	1889.73	0.00211671	1.11644097425851e-29	0.1	4.15643171482903e-27	***
738	Dormitory	18897274	2020-12	TRICLOSAN	2	1889.73	0.00105835	3.15604835777602e-05	0.1	0.000281014	***
739	Dormitory	18897274	2020-12	TRIMETHOPRIM	5	1889.73	0.00264588	0.182229	0.1	1
740	Dormitory	18897274	2020-12	VANCOMYCIN	1	1889.73	0.000529177	0.0176487	0.1	0.120081
741	Dormitory	9376334	2021-01	AMPICILLIN	1	937.633	0.00106651	1.04200999435544e-12	0.1	2.08755613715238e-11	***
742	Dormitory	9376334	2021-01	AZITHROMYCIN	6	937.633	0.00639909	0.00227822	0.1	0.0174798	*
743	Dormitory	9376334	2021-01	CAPREOMYCIN	1	937.633	0.00106651	0.454978	0.1	1
744	Dormitory	9376334	2021-01	CEFALOTIN	3	937.633	0.00319954	3.54199867765369e-25	0.1	2.32233297556484e-23	***
745	Dormitory	9376334	2021-01	CHLORAMPHENICOL	2	937.633	0.00213303	1.13870090316961e-07	0.1	1.30358061914372e-06	***
746	Dormitory	9376334	2021-01	CIPROFLOXACIN	3	937.633	0.00319954	1.71084138388913e-07	0.1	1.89830140710641e-06	***
747	Dormitory	9376334	2021-01	CLARITHROMYCIN	4	937.633	0.00426606	0.437541	0.1	1
748	Dormitory	9376334	2021-01	CLINDAMYCIN	3	937.633	0.00319954	0.0892966	0.1	0.557438
749	Dormitory	9376334	2021-01	CLOXACILLIN	3	937.633	0.00319954	1.51450755983188e-22	0.1	6.82684813863461e-21	***
750	Dormitory	9376334	2021-01	COLISTIN A	2	937.633	0.00213303	0.00325753	0.1	0.0244729	*
751	Dormitory	9376334	2021-01	COLISTIN B	2	937.633	0.00213303	0.00325753	0.1	0.0244729	*
752	Dormitory	9376334	2021-01	ERYTHROMYCIN	5	937.633	0.00533257	6.79572560576499e-06	0.1	6.53496627705276e-05	***
753	Dormitory	9376334	2021-01	GENTAMICIN	1	937.633	0.00106651	3.07290561321835e-24	0.1	1.58303298593566e-22	***
754	Dormitory	9376334	2021-01	KANAMYCIN A	1	937.633	0.00106651	2.20075096670564e-05	0.1	0.000203491	***
755	Dormitory	9376334	2021-01	NORFLOXACIN	2	937.633	0.00213303	4.26872320225855e-09	0.1	5.40122063700859e-08	***
756	Dormitory	9376334	2021-01	OXACILLIN	3	937.633	0.00319954	3.72763210014395e-22	0.1	1.49358284658588e-20	***
757	Dormitory	9376334	2021-01	POLYMYXIN B	2	937.633	0.00213303	9.7012044490094e-07	0.1	1.02892927500995e-05	***
758	Dormitory	9376334	2021-01	SPECTINOMYCIN	2	937.633	0.00213303	4.31204916444238e-06	0.1	4.26019642023609e-05	***
759	Dormitory	9376334	2021-01	STREPTOMYCIN	2	937.633	0.00213303	1.31895554346285e-10	0.1	1.90251869281247e-09	***
760	Dormitory	9376334	2021-01	TETRACYCLINE	6	937.633	0.00639909	0.0440202	0.1	0.288621
761	Dormitory	9376334	2021-01	TOBRAMYCIN	2	937.633	0.00213303	1.11644097425851e-29	0.1	4.15643171482903e-27	***
762	Dormitory	9376334	2021-01	TRIMETHOPRIM	1	937.633	0.00106651	0.182229	0.1	1
763	Dormitory	13927134	2021-01	2'-N-ETHYLNETILMICIN	1	1392.71	0.000718023	2.20041720480547e-11	0.1	3.60679230836488e-10	***
764	Dormitory	13927134	2021-01	AMPICILLIN	1	1392.71	0.000718023	1.04200999435544e-12	0.1	2.08755613715238e-11	***
765	Dormitory	13927134	2021-01	AZITHROMYCIN	6	1392.71	0.00430814	0.00227822	0.1	0.0174798	*
766	Dormitory	13927134	2021-01	CEFALOTIN	3	1392.71	0.00215407	3.54199867765369e-25	0.1	2.32233297556484e-23	***
767	Dormitory	13927134	2021-01	CHLORAMPHENICOL	4	1392.71	0.00287209	1.13870090316961e-07	0.1	1.30358061914372e-06	***
768	Dormitory	13927134	2021-01	CIPROFLOXACIN	4	1392.71	0.00287209	1.71084138388913e-07	0.1	1.89830140710641e-06	***
769	Dormitory	13927134	2021-01	CLARITHROMYCIN	2	1392.71	0.00143605	0.437541	0.1	1
770	Dormitory	13927134	2021-01	CLOXACILLIN	6	1392.71	0.00430814	1.51450755983188e-22	0.1	6.82684813863461e-21	***
771	Dormitory	13927134	2021-01	DIBEKACIN	1	1392.71	0.000718023	1.1852386082958e-25	0.1	8.79062067913143e-24	***
772	Dormitory	13927134	2021-01	ERYTHROMYCIN	8	1392.71	0.00574418	6.79572560576499e-06	0.1	6.53496627705276e-05	***
773	Dormitory	13927134	2021-01	GENTAMICIN	1	1392.71	0.000718023	3.07290561321835e-24	0.1	1.58303298593566e-22	***
774	Dormitory	13927134	2021-01	NETILMICIN	1	1392.71	0.000718023	2.24105987314073e-13	0.1	4.89788178676704e-12	***
775	Dormitory	13927134	2021-01	NORFLOXACIN	4	1392.71	0.00287209	4.26872320225855e-09	0.1	5.40122063700859e-08	***
776	Dormitory	13927134	2021-01	OXACILLIN	6	1392.71	0.00430814	3.72763210014395e-22	0.1	1.49358284658588e-20	***
777	Dormitory	13927134	2021-01	POLYMYXIN B	1	1392.71	0.000718023	9.7012044490094e-07	0.1	1.02892927500995e-05	***
778	Dormitory	13927134	2021-01	PULVOMYCIN	5	1392.71	0.00359011	5.85453114857184e-10	0.1	7.81928676023935e-09	***
779	Dormitory	13927134	2021-01	SISOMICIN	1	1392.71	0.000718023	4.12339331400206e-23	0.1	1.98258713029622e-21	***
780	Dormitory	13927134	2021-01	SPECTINOMYCIN	6	1392.71	0.00430814	4.31204916444238e-06	0.1	4.26019642023609e-05	***
781	Dormitory	13927134	2021-01	STREPTOMYCIN	10	1392.71	0.00718023	1.31895554346285e-10	0.1	1.90251869281247e-09	***
782	Dormitory	13927134	2021-01	TELITHROMYCIN	2	1392.71	0.00143605	0.598732	0.1	1
783	Dormitory	13927134	2021-01	TETRACYCLINE	5	1392.71	0.00359011	0.0440202	0.1	0.288621
784	Dormitory	13927134	2021-01	TOBRAMYCIN	2	1392.71	0.00143605	1.11644097425851e-29	0.1	4.15643171482903e-27	***
785	Dormitory	13927134	2021-01	TRICLOSAN	1	1392.71	0.000718023	3.15604835777602e-05	0.1	0.000281014	***
786	Dormitory	13927134	2021-01	TRIMETHOPRIM	2	1392.71	0.00143605	0.182229	0.1	1
787	Dormitory	13927134	2021-01	VANCOMYCIN	1	1392.71	0.000718023	0.0176487	0.1	0.120081
788	Dormitory	17537946	2021-01	AMPICILLIN	1	1753.79	0.000570192	1.04200999435544e-12	0.1	2.08755613715238e-11	***
789	Dormitory	17537946	2021-01	AZITHROMYCIN	4	1753.79	0.00228077	0.00227822	0.1	0.0174798	*
790	Dormitory	17537946	2021-01	CEFALOTIN	2	1753.79	0.00114038	3.54199867765369e-25	0.1	2.32233297556484e-23	***
791	Dormitory	17537946	2021-01	CHLORAMPHENICOL	6	1753.79	0.00342115	1.13870090316961e-07	0.1	1.30358061914372e-06	***
792	Dormitory	17537946	2021-01	CIPROFLOXACIN	4	1753.79	0.00228077	1.71084138388913e-07	0.1	1.89830140710641e-06	***
793	Dormitory	17537946	2021-01	CLOXACILLIN	2	1753.79	0.00114038	1.51450755983188e-22	0.1	6.82684813863461e-21	***
794	Dormitory	17537946	2021-01	COLISTIN A	1	1753.79	0.000570192	0.00325753	0.1	0.0244729	*
795	Dormitory	17537946	2021-01	COLISTIN B	1	1753.79	0.000570192	0.00325753	0.1	0.0244729	*
796	Dormitory	17537946	2021-01	ERYTHROMYCIN	2	1753.79	0.00114038	6.79572560576499e-06	0.1	6.53496627705276e-05	***
797	Dormitory	17537946	2021-01	NORFLOXACIN	2	1753.79	0.00114038	4.26872320225855e-09	0.1	5.40122063700859e-08	***
798	Dormitory	17537946	2021-01	OXACILLIN	2	1753.79	0.00114038	3.72763210014395e-22	0.1	1.49358284658588e-20	***
799	Dormitory	17537946	2021-01	PULVOMYCIN	2	1753.79	0.00114038	5.85453114857184e-10	0.1	7.81928676023935e-09	***
800	Dormitory	17537946	2021-01	RIFAMPIN	1	1753.79	0.000570192	7.15169148347742e-07	0.1	7.6984403280309e-06	***
801	Dormitory	17537946	2021-01	SPECTINOMYCIN	1	1753.79	0.000570192	4.31204916444238e-06	0.1	4.26019642023609e-05	***
802	Dormitory	17537946	2021-01	STREPTOMYCIN	2	1753.79	0.00114038	1.31895554346285e-10	0.1	1.90251869281247e-09	***
803	Dormitory	17537946	2021-01	TETRACYCLINE	6	1753.79	0.00342115	0.0440202	0.1	0.288621
804	Dormitory	17537946	2021-01	TRIMETHOPRIM	8	1753.79	0.00456154	0.182229	0.1	1
805	Dormitory	17537946	2021-01	VANCOMYCIN	2	1753.79	0.00114038	0.0176487	0.1	0.120081
806	Dormitory	13302319	2021-02	AZITHROMYCIN	4	1330.23	0.00300699	0.00227822	0.1	0.0174798	*
807	Dormitory	13302319	2021-02	CEFALOTIN	2	1330.23	0.0015035	3.54199867765369e-25	0.1	2.32233297556484e-23	***
808	Dormitory	13302319	2021-02	CHLORAMPHENICOL	9	1330.23	0.00676574	1.13870090316961e-07	0.1	1.30358061914372e-06	***
809	Dormitory	13302319	2021-02	CIPROFLOXACIN	1	1330.23	0.000751749	1.71084138388913e-07	0.1	1.89830140710641e-06	***
810	Dormitory	13302319	2021-02	CLARITHROMYCIN	5	1330.23	0.00375874	0.437541	0.1	1
811	Dormitory	13302319	2021-02	CLINDAMYCIN	1	1330.23	0.000751749	0.0892966	0.1	0.557438
812	Dormitory	13302319	2021-02	CLOXACILLIN	4	1330.23	0.00300699	1.51450755983188e-22	0.1	6.82684813863461e-21	***
813	Dormitory	13302319	2021-02	COLISTIN A	1	1330.23	0.000751749	0.00325753	0.1	0.0244729	*
814	Dormitory	13302319	2021-02	COLISTIN B	1	1330.23	0.000751749	0.00325753	0.1	0.0244729	*
815	Dormitory	13302319	2021-02	ERYTHROMYCIN	10	1330.23	0.00751749	6.79572560576499e-06	0.1	6.53496627705276e-05	***
816	Dormitory	13302319	2021-02	GENTAMICIN	3	1330.23	0.00225525	3.07290561321835e-24	0.1	1.58303298593566e-22	***
817	Dormitory	13302319	2021-02	KANAMYCIN A	1	1330.23	0.000751749	2.20075096670564e-05	0.1	0.000203491	***
818	Dormitory	13302319	2021-02	NORFLOXACIN	2	1330.23	0.0015035	4.26872320225855e-09	0.1	5.40122063700859e-08	***
819	Dormitory	13302319	2021-02	OXACILLIN	4	1330.23	0.00300699	3.72763210014395e-22	0.1	1.49358284658588e-20	***
820	Dormitory	13302319	2021-02	POLYMYXIN B	3	1330.23	0.00225525	9.7012044490094e-07	0.1	1.02892927500995e-05	***
821	Dormitory	13302319	2021-02	PULVOMYCIN	3	1330.23	0.00225525	5.85453114857184e-10	0.1	7.81928676023935e-09	***
822	Dormitory	13302319	2021-02	RIFAMPIN	2	1330.23	0.0015035	7.15169148347742e-07	0.1	7.6984403280309e-06	***
823	Dormitory	13302319	2021-02	SPECTINOMYCIN	2	1330.23	0.0015035	4.31204916444238e-06	0.1	4.26019642023609e-05	***
824	Dormitory	13302319	2021-02	STREPTOMYCIN	5	1330.23	0.00375874	1.31895554346285e-10	0.1	1.90251869281247e-09	***
825	Dormitory	13302319	2021-02	TELITHROMYCIN	2	1330.23	0.0015035	0.598732	0.1	1
826	Dormitory	13302319	2021-02	TETRACYCLINE	8	1330.23	0.00601399	0.0440202	0.1	0.288621
827	Dormitory	13302319	2021-02	TRICLOSAN	1	1330.23	0.000751749	3.15604835777602e-05	0.1	0.000281014	***
828	Dormitory	13302319	2021-02	TRIMETHOPRIM	6	1330.23	0.00451049	0.182229	0.1	1
829	Dormitory	13302319	2021-02	VANCOMYCIN	1	1330.23	0.000751749	0.0176487	0.1	0.120081
830	Dormitory	15648597	2021-02	AZITHROMYCIN	11	1564.86	0.00702938	0.00227822	0.1	0.0174798	*
831	Dormitory	15648597	2021-02	CAPREOMYCIN	8	1564.86	0.00511228	0.454978	0.1	1
832	Dormitory	15648597	2021-02	CEFALOTIN	1	1564.86	0.000639035	3.54199867765369e-25	0.1	2.32233297556484e-23	***
833	Dormitory	15648597	2021-02	CHLORAMPHENICOL	12	1564.86	0.00766842	1.13870090316961e-07	0.1	1.30358061914372e-06	***
834	Dormitory	15648597	2021-02	CIPROFLOXACIN	3	1564.86	0.0019171	1.71084138388913e-07	0.1	1.89830140710641e-06	***
835	Dormitory	15648597	2021-02	CLARITHROMYCIN	12	1564.86	0.00766842	0.437541	0.1	1
836	Dormitory	15648597	2021-02	CLINDAMYCIN	2	1564.86	0.00127807	0.0892966	0.1	0.557438
837	Dormitory	15648597	2021-02	CLOXACILLIN	1	1564.86	0.000639035	1.51450755983188e-22	0.1	6.82684813863461e-21	***
838	Dormitory	15648597	2021-02	COLISTIN A	1	1564.86	0.000639035	0.00325753	0.1	0.0244729	*
839	Dormitory	15648597	2021-02	COLISTIN B	1	1564.86	0.000639035	0.00325753	0.1	0.0244729	*
840	Dormitory	15648597	2021-02	ERYTHROMYCIN	9	1564.86	0.00575131	6.79572560576499e-06	0.1	6.53496627705276e-05	***
841	Dormitory	15648597	2021-02	GENTAMICIN	2	1564.86	0.00127807	3.07290561321835e-24	0.1	1.58303298593566e-22	***
842	Dormitory	15648597	2021-02	KANAMYCIN A	1	1564.86	0.000639035	2.20075096670564e-05	0.1	0.000203491	***
843	Dormitory	15648597	2021-02	NORFLOXACIN	1	1564.86	0.000639035	4.26872320225855e-09	0.1	5.40122063700859e-08	***
844	Dormitory	15648597	2021-02	OXACILLIN	1	1564.86	0.000639035	3.72763210014395e-22	0.1	1.49358284658588e-20	***
845	Dormitory	15648597	2021-02	POLYMYXIN B	1	1564.86	0.000639035	9.7012044490094e-07	0.1	1.02892927500995e-05	***
846	Dormitory	15648597	2021-02	PULVOMYCIN	1	1564.86	0.000639035	5.85453114857184e-10	0.1	7.81928676023935e-09	***
847	Dormitory	15648597	2021-02	RIFAMPIN	6	1564.86	0.00383421	7.15169148347742e-07	0.1	7.6984403280309e-06	***
848	Dormitory	15648597	2021-02	SPECTINOMYCIN	2	1564.86	0.00127807	4.31204916444238e-06	0.1	4.26019642023609e-05	***
849	Dormitory	15648597	2021-02	STREPTOMYCIN	4	1564.86	0.00255614	1.31895554346285e-10	0.1	1.90251869281247e-09	***
850	Dormitory	15648597	2021-02	TELITHROMYCIN	1	1564.86	0.000639035	0.598732	0.1	1
851	Dormitory	15648597	2021-02	TETRACYCLINE	9	1564.86	0.00575131	0.0440202	0.1	0.288621
852	Dormitory	15648597	2021-02	TOBRAMYCIN	2	1564.86	0.00127807	1.11644097425851e-29	0.1	4.15643171482903e-27	***
853	Dormitory	15648597	2021-02	TRICLOSAN	1	1564.86	0.000639035	3.15604835777602e-05	0.1	0.000281014	***
854	Dormitory	15648597	2021-02	TRIMETHOPRIM	8	1564.86	0.00511228	0.182229	0.1	1
855	Dormitory	15648597	2021-02	VANCOMYCIN	1	1564.86	0.000639035	0.0176487	0.1	0.120081
856	Dormitory	13503402	2020-11	AMPICILLIN	1	1350.34	0.000740554	1.04200999435544e-12	0.1	2.08755613715238e-11	***
857	Dormitory	13503402	2020-11	AZITHROMYCIN	5	1350.34	0.00370277	0.00227822	0.1	0.0174798	*
858	Dormitory	13503402	2020-11	CAPREOMYCIN	14	1350.34	0.0103678	0.454978	0.1	1
859	Dormitory	13503402	2020-11	CEFALOTIN	5	1350.34	0.00370277	3.54199867765369e-25	0.1	2.32233297556484e-23	***
860	Dormitory	13503402	2020-11	CHLORAMPHENICOL	7	1350.34	0.00518388	1.13870090316961e-07	0.1	1.30358061914372e-06	***
861	Dormitory	13503402	2020-11	CIPROFLOXACIN	2	1350.34	0.00148111	1.71084138388913e-07	0.1	1.89830140710641e-06	***
862	Dormitory	13503402	2020-11	CLARITHROMYCIN	52	1350.34	0.0385088	0.437541	0.1	1
863	Dormitory	13503402	2020-11	CLINDAMYCIN	1	1350.34	0.000740554	0.0892966	0.1	0.557438
864	Dormitory	13503402	2020-11	CLOXACILLIN	5	1350.34	0.00370277	1.51450755983188e-22	0.1	6.82684813863461e-21	***
865	Dormitory	13503402	2020-11	COLISTIN A	1	1350.34	0.000740554	0.00325753	0.1	0.0244729	*
866	Dormitory	13503402	2020-11	COLISTIN B	1	1350.34	0.000740554	0.00325753	0.1	0.0244729	*
867	Dormitory	13503402	2020-11	ERYTHROMYCIN	4	1350.34	0.00296222	6.79572560576499e-06	0.1	6.53496627705276e-05	***
868	Dormitory	13503402	2020-11	GENTAMICIN	2	1350.34	0.00148111	3.07290561321835e-24	0.1	1.58303298593566e-22	***
869	Dormitory	13503402	2020-11	KANAMYCIN A	2	1350.34	0.00148111	2.20075096670564e-05	0.1	0.000203491	***
870	Dormitory	13503402	2020-11	NORFLOXACIN	1	1350.34	0.000740554	4.26872320225855e-09	0.1	5.40122063700859e-08	***
871	Dormitory	13503402	2020-11	OXACILLIN	5	1350.34	0.00370277	3.72763210014395e-22	0.1	1.49358284658588e-20	***
872	Dormitory	13503402	2020-11	POLYMYXIN B	1	1350.34	0.000740554	9.7012044490094e-07	0.1	1.02892927500995e-05	***
873	Dormitory	13503402	2020-11	RIFAMPIN	3	1350.34	0.00222166	7.15169148347742e-07	0.1	7.6984403280309e-06	***
874	Dormitory	13503402	2020-11	SISOMICIN	1	1350.34	0.000740554	4.12339331400206e-23	0.1	1.98258713029622e-21	***
875	Dormitory	13503402	2020-11	STREPTOMYCIN	2	1350.34	0.00148111	1.31895554346285e-10	0.1	1.90251869281247e-09	***
876	Dormitory	13503402	2020-11	TETRACYCLINE	4	1350.34	0.00296222	0.0440202	0.1	0.288621
877	Dormitory	13503402	2020-11	TOBRAMYCIN	1	1350.34	0.000740554	1.11644097425851e-29	0.1	4.15643171482903e-27	***
878	Dormitory	13503402	2020-11	TRICLOSAN	7	1350.34	0.00518388	3.15604835777602e-05	0.1	0.000281014	***
879	Dormitory	13503402	2020-11	TRIMETHOPRIM	3	1350.34	0.00222166	0.182229	0.1	1
880	Dormitory	16636659	2020-12	AZITHROMYCIN	1	1663.67	0.000601082	0.00227822	0.1	0.0174798	*
881	Dormitory	16636659	2020-12	CAPREOMYCIN	8	1663.67	0.00480866	0.454978	0.1	1
882	Dormitory	16636659	2020-12	CEFALOTIN	4	1663.67	0.00240433	3.54199867765369e-25	0.1	2.32233297556484e-23	***
883	Dormitory	16636659	2020-12	CHLORAMPHENICOL	3	1663.67	0.00180325	1.13870090316961e-07	0.1	1.30358061914372e-06	***
884	Dormitory	16636659	2020-12	CLARITHROMYCIN	21	1663.67	0.0126227	0.437541	0.1	1
885	Dormitory	16636659	2020-12	CLINDAMYCIN	1	1663.67	0.000601082	0.0892966	0.1	0.557438
886	Dormitory	16636659	2020-12	CLOXACILLIN	4	1663.67	0.00240433	1.51450755983188e-22	0.1	6.82684813863461e-21	***
887	Dormitory	16636659	2020-12	DIBEKACIN	2	1663.67	0.00120216	1.1852386082958e-25	0.1	8.79062067913143e-24	***
888	Dormitory	16636659	2020-12	ERYTHROMYCIN	2	1663.67	0.00120216	6.79572560576499e-06	0.1	6.53496627705276e-05	***
889	Dormitory	16636659	2020-12	GENTAMICIN	1	1663.67	0.000601082	3.07290561321835e-24	0.1	1.58303298593566e-22	***
890	Dormitory	16636659	2020-12	NETILMICIN	1	1663.67	0.000601082	2.24105987314073e-13	0.1	4.89788178676704e-12	***
891	Dormitory	16636659	2020-12	OXACILLIN	4	1663.67	0.00240433	3.72763210014395e-22	0.1	1.49358284658588e-20	***
892	Dormitory	16636659	2020-12	POLYMYXIN B	1	1663.67	0.000601082	9.7012044490094e-07	0.1	1.02892927500995e-05	***
893	Dormitory	16636659	2020-12	PULVOMYCIN	1	1663.67	0.000601082	5.85453114857184e-10	0.1	7.81928676023935e-09	***
894	Dormitory	16636659	2020-12	STREPTOMYCIN	1	1663.67	0.000601082	1.31895554346285e-10	0.1	1.90251869281247e-09	***
895	Dormitory	16636659	2020-12	TETRACYCLINE	4	1663.67	0.00240433	0.0440202	0.1	0.288621
896	Dormitory	16636659	2020-12	TOBRAMYCIN	2	1663.67	0.00120216	1.11644097425851e-29	0.1	4.15643171482903e-27	***
897	Dormitory	16636659	2020-12	TRICLOSAN	2	1663.67	0.00120216	3.15604835777602e-05	0.1	0.000281014	***
898	Dormitory	16636659	2020-12	TRIMETHOPRIM	1	1663.67	0.000601082	0.182229	0.1	1
899	Dormitory	16636659	2020-12	VANCOMYCIN	5	1663.67	0.00300541	0.0176487	0.1	0.120081
900	Dormitory	13331139	2020-12	AMPICILLIN	2	1333.11	0.00150025	1.04200999435544e-12	0.1	2.08755613715238e-11	***
901	Dormitory	13331139	2020-12	AZITHROMYCIN	1	1333.11	0.000750123	0.00227822	0.1	0.0174798	*
902	Dormitory	13331139	2020-12	CAPREOMYCIN	10	1333.11	0.00750123	0.454978	0.1	1
903	Dormitory	13331139	2020-12	CEFALOTIN	3	1333.11	0.00225037	3.54199867765369e-25	0.1	2.32233297556484e-23	***
904	Dormitory	13331139	2020-12	CHLORAMPHENICOL	3	1333.11	0.00225037	1.13870090316961e-07	0.1	1.30358061914372e-06	***
905	Dormitory	13331139	2020-12	CIPROFLOXACIN	3	1333.11	0.00225037	1.71084138388913e-07	0.1	1.89830140710641e-06	***
906	Dormitory	13331139	2020-12	CLARITHROMYCIN	19	1333.11	0.0142523	0.437541	0.1	1
907	Dormitory	13331139	2020-12	CLOXACILLIN	2	1333.11	0.00150025	1.51450755983188e-22	0.1	6.82684813863461e-21	***
908	Dormitory	13331139	2020-12	COLISTIN A	2	1333.11	0.00150025	0.00325753	0.1	0.0244729	*
909	Dormitory	13331139	2020-12	COLISTIN B	2	1333.11	0.00150025	0.00325753	0.1	0.0244729	*
910	Dormitory	13331139	2020-12	ERYTHROMYCIN	1	1333.11	0.000750123	6.79572560576499e-06	0.1	6.53496627705276e-05	***
911	Dormitory	13331139	2020-12	GENTAMICIN	2	1333.11	0.00150025	3.07290561321835e-24	0.1	1.58303298593566e-22	***
912	Dormitory	13331139	2020-12	KANAMYCIN A	3	1333.11	0.00225037	2.20075096670564e-05	0.1	0.000203491	***
913	Dormitory	13331139	2020-12	NORFLOXACIN	1	1333.11	0.000750123	4.26872320225855e-09	0.1	5.40122063700859e-08	***
914	Dormitory	13331139	2020-12	OXACILLIN	2	1333.11	0.00150025	3.72763210014395e-22	0.1	1.49358284658588e-20	***
915	Dormitory	13331139	2020-12	POLYMYXIN B	1	1333.11	0.000750123	9.7012044490094e-07	0.1	1.02892927500995e-05	***
916	Dormitory	13331139	2020-12	RIFAMPIN	1	1333.11	0.000750123	7.15169148347742e-07	0.1	7.6984403280309e-06	***
917	Dormitory	13331139	2020-12	TETRACYCLINE	6	1333.11	0.00450074	0.0440202	0.1	0.288621
918	Dormitory	13331139	2020-12	TIGECYCLINE	1	1333.11	0.000750123	0.00467644	0.1	0.0337275	*
919	Dormitory	13331139	2020-12	TOBRAMYCIN	1	1333.11	0.000750123	1.11644097425851e-29	0.1	4.15643171482903e-27	***
920	Dormitory	13331139	2020-12	TRICLOSAN	4	1333.11	0.00300049	3.15604835777602e-05	0.1	0.000281014	***
921	Dormitory	13331139	2020-12	TRIMETHOPRIM	1	1333.11	0.000750123	0.182229	0.1	1
922	Dormitory	13331139	2020-12	VANCOMYCIN	1	1333.11	0.000750123	0.0176487	0.1	0.120081
923	Dormitory	13112167	2021-02	2'-N-ETHYLNETILMICIN	2	1311.22	0.0015253	2.20041720480547e-11	0.1	3.60679230836488e-10	***
924	Dormitory	13112167	2021-02	AMPICILLIN	1	1311.22	0.00076265	1.04200999435544e-12	0.1	2.08755613715238e-11	***
925	Dormitory	13112167	2021-02	AZITHROMYCIN	8	1311.22	0.0061012	0.00227822	0.1	0.0174798	*
926	Dormitory	13112167	2021-02	CEFALOTIN	4	1311.22	0.0030506	3.54199867765369e-25	0.1	2.32233297556484e-23	***
927	Dormitory	13112167	2021-02	CHLORAMPHENICOL	10	1311.22	0.0076265	1.13870090316961e-07	0.1	1.30358061914372e-06	***
928	Dormitory	13112167	2021-02	CIPROFLOXACIN	6	1311.22	0.0045759	1.71084138388913e-07	0.1	1.89830140710641e-06	***
929	Dormitory	13112167	2021-02	CLARITHROMYCIN	4	1311.22	0.0030506	0.437541	0.1	1
930	Dormitory	13112167	2021-02	CLINDAMYCIN	1	1311.22	0.00076265	0.0892966	0.1	0.557438
931	Dormitory	13112167	2021-02	CLOXACILLIN	6	1311.22	0.0045759	1.51450755983188e-22	0.1	6.82684813863461e-21	***
932	Dormitory	13112167	2021-02	COLISTIN A	4	1311.22	0.0030506	0.00325753	0.1	0.0244729	*
933	Dormitory	13112167	2021-02	COLISTIN B	4	1311.22	0.0030506	0.00325753	0.1	0.0244729	*
934	Dormitory	13112167	2021-02	DIBEKACIN	2	1311.22	0.0015253	1.1852386082958e-25	0.1	8.79062067913143e-24	***
935	Dormitory	13112167	2021-02	ERYTHROMYCIN	14	1311.22	0.0106771	6.79572560576499e-06	0.1	6.53496627705276e-05	***
936	Dormitory	13112167	2021-02	NETILMICIN	2	1311.22	0.0015253	2.24105987314073e-13	0.1	4.89788178676704e-12	***
937	Dormitory	13112167	2021-02	NORFLOXACIN	4	1311.22	0.0030506	4.26872320225855e-09	0.1	5.40122063700859e-08	***
938	Dormitory	13112167	2021-02	OXACILLIN	6	1311.22	0.0045759	3.72763210014395e-22	0.1	1.49358284658588e-20	***
939	Dormitory	13112167	2021-02	POLYMYXIN B	1	1311.22	0.00076265	9.7012044490094e-07	0.1	1.02892927500995e-05	***
940	Dormitory	13112167	2021-02	PULVOMYCIN	2	1311.22	0.0015253	5.85453114857184e-10	0.1	7.81928676023935e-09	***
941	Dormitory	13112167	2021-02	RIFAMPIN	6	1311.22	0.0045759	7.15169148347742e-07	0.1	7.6984403280309e-06	***
942	Dormitory	13112167	2021-02	SISOMICIN	2	1311.22	0.0015253	4.12339331400206e-23	0.1	1.98258713029622e-21	***
943	Dormitory	13112167	2021-02	SPECTINOMYCIN	2	1311.22	0.0015253	4.31204916444238e-06	0.1	4.26019642023609e-05	***
944	Dormitory	13112167	2021-02	STREPTOMYCIN	6	1311.22	0.0045759	1.31895554346285e-10	0.1	1.90251869281247e-09	***
945	Dormitory	13112167	2021-02	TETRACYCLINE	17	1311.22	0.0129651	0.0440202	0.1	0.288621
946	Dormitory	13112167	2021-02	TOBRAMYCIN	3	1311.22	0.00228795	1.11644097425851e-29	0.1	4.15643171482903e-27	***
947	Dormitory	13112167	2021-02	TRICLOSAN	1	1311.22	0.00076265	3.15604835777602e-05	0.1	0.000281014	***
948	Dormitory	13112167	2021-02	TRIMETHOPRIM	7	1311.22	0.00533855	0.182229	0.1	1
949	Dormitory	13112167	2021-02	VANCOMYCIN	4	1311.22	0.0030506	0.0176487	0.1	0.120081
950	Dormitory	9640517	2021-08	2'-N-ETHYLNETILMICIN	1	964.052	0.00103729	2.20041720480547e-11	0.1	3.60679230836488e-10	***
951	Dormitory	9640517	2021-08	AMPICILLIN	4	964.052	0.00414916	1.04200999435544e-12	0.1	2.08755613715238e-11	***
952	Dormitory	9640517	2021-08	AZITHROMYCIN	6	964.052	0.00622373	0.00227822	0.1	0.0174798	*
953	Dormitory	9640517	2021-08	CEFALOTIN	4	964.052	0.00414916	3.54199867765369e-25	0.1	2.32233297556484e-23	***
954	Dormitory	9640517	2021-08	CHLORAMPHENICOL	8	964.052	0.00829831	1.13870090316961e-07	0.1	1.30358061914372e-06	***
955	Dormitory	9640517	2021-08	CIPROFLOXACIN	5	964.052	0.00518644	1.71084138388913e-07	0.1	1.89830140710641e-06	***
956	Dormitory	9640517	2021-08	CLINDAMYCIN	3	964.052	0.00311187	0.0892966	0.1	0.557438
957	Dormitory	9640517	2021-08	CLOXACILLIN	2	964.052	0.00207458	1.51450755983188e-22	0.1	6.82684813863461e-21	***
958	Dormitory	9640517	2021-08	DIBEKACIN	1	964.052	0.00103729	1.1852386082958e-25	0.1	8.79062067913143e-24	***
959	Dormitory	9640517	2021-08	ERYTHROMYCIN	5	964.052	0.00518644	6.79572560576499e-06	0.1	6.53496627705276e-05	***
960	Dormitory	9640517	2021-08	GENTAMICIN	1	964.052	0.00103729	3.07290561321835e-24	0.1	1.58303298593566e-22	***
961	Dormitory	9640517	2021-08	KANAMYCIN A	1	964.052	0.00103729	2.20075096670564e-05	0.1	0.000203491	***
962	Dormitory	9640517	2021-08	NETILMICIN	1	964.052	0.00103729	2.24105987314073e-13	0.1	4.89788178676704e-12	***
963	Dormitory	9640517	2021-08	NORFLOXACIN	4	964.052	0.00414916	4.26872320225855e-09	0.1	5.40122063700859e-08	***
964	Dormitory	9640517	2021-08	OXACILLIN	2	964.052	0.00207458	3.72763210014395e-22	0.1	1.49358284658588e-20	***
965	Dormitory	9640517	2021-08	POLYMYXIN B	1	964.052	0.00103729	9.7012044490094e-07	0.1	1.02892927500995e-05	***
966	Dormitory	9640517	2021-08	PULVOMYCIN	2	964.052	0.00207458	5.85453114857184e-10	0.1	7.81928676023935e-09	***
967	Dormitory	9640517	2021-08	RIFAMPIN	6	964.052	0.00622373	7.15169148347742e-07	0.1	7.6984403280309e-06	***
968	Dormitory	9640517	2021-08	SISOMICIN	1	964.052	0.00103729	4.12339331400206e-23	0.1	1.98258713029622e-21	***
969	Dormitory	9640517	2021-08	SPECTINOMYCIN	2	964.052	0.00207458	4.31204916444238e-06	0.1	4.26019642023609e-05	***
970	Dormitory	9640517	2021-08	STREPTOMYCIN	3	964.052	0.00311187	1.31895554346285e-10	0.1	1.90251869281247e-09	***
971	Dormitory	9640517	2021-08	TELITHROMYCIN	1	964.052	0.00103729	0.598732	0.1	1
972	Dormitory	9640517	2021-08	TETRACYCLINE	10	964.052	0.0103729	0.0440202	0.1	0.288621
973	Dormitory	9640517	2021-08	TIGECYCLINE	4	964.052	0.00414916	0.00467644	0.1	0.0337275	*
974	Dormitory	9640517	2021-08	TOBRAMYCIN	3	964.052	0.00311187	1.11644097425851e-29	0.1	4.15643171482903e-27	***
975	Dormitory	9640517	2021-08	TRICLOSAN	4	964.052	0.00414916	3.15604835777602e-05	0.1	0.000281014	***
976	Dormitory	9640517	2021-08	TRIMETHOPRIM	2	964.052	0.00207458	0.182229	0.1	1
977	Dormitory	4073401	2021-01	CEFALOTIN	2	407.34	0.0049099	3.54199867765369e-25	0.1	2.32233297556484e-23	***
978	Dormitory	4073401	2021-01	CHLORAMPHENICOL	2	407.34	0.0049099	1.13870090316961e-07	0.1	1.30358061914372e-06	***
979	Dormitory	4073401	2021-01	CLOXACILLIN	2	407.34	0.0049099	1.51450755983188e-22	0.1	6.82684813863461e-21	***
980	Dormitory	4073401	2021-01	ERYTHROMYCIN	1	407.34	0.00245495	6.79572560576499e-06	0.1	6.53496627705276e-05	***
981	Dormitory	4073401	2021-01	GENTAMICIN	1	407.34	0.00245495	3.07290561321835e-24	0.1	1.58303298593566e-22	***
982	Dormitory	4073401	2021-01	KANAMYCIN A	1	407.34	0.00245495	2.20075096670564e-05	0.1	0.000203491	***
983	Dormitory	4073401	2021-01	OXACILLIN	2	407.34	0.0049099	3.72763210014395e-22	0.1	1.49358284658588e-20	***
984	Dormitory	4073401	2021-01	STREPTOMYCIN	1	407.34	0.00245495	1.31895554346285e-10	0.1	1.90251869281247e-09	***
985	Dormitory	4073401	2021-01	TETRACYCLINE	1	407.34	0.00245495	0.0440202	0.1	0.288621
986	Dormitory	4073401	2021-01	TOBRAMYCIN	1	407.34	0.00245495	1.11644097425851e-29	0.1	4.15643171482903e-27	***
987	Dormitory	14040716	2021-01	2'-N-ETHYLNETILMICIN	1	1404.07	0.000712214	2.20041720480547e-11	0.1	3.60679230836488e-10	***
988	Dormitory	14040716	2021-01	AZITHROMYCIN	20	1404.07	0.0142443	0.00227822	0.1	0.0174798	*
989	Dormitory	14040716	2021-01	CEFALOTIN	2	1404.07	0.00142443	3.54199867765369e-25	0.1	2.32233297556484e-23	***
990	Dormitory	14040716	2021-01	CHLORAMPHENICOL	1	1404.07	0.000712214	1.13870090316961e-07	0.1	1.30358061914372e-06	***
991	Dormitory	14040716	2021-01	CIPROFLOXACIN	2	1404.07	0.00142443	1.71084138388913e-07	0.1	1.89830140710641e-06	***
992	Dormitory	14040716	2021-01	CLARITHROMYCIN	4	1404.07	0.00284886	0.437541	0.1	1
993	Dormitory	14040716	2021-01	CLINDAMYCIN	1	1404.07	0.000712214	0.0892966	0.1	0.557438
994	Dormitory	14040716	2021-01	CLOXACILLIN	2	1404.07	0.00142443	1.51450755983188e-22	0.1	6.82684813863461e-21	***
995	Dormitory	14040716	2021-01	COLISTIN A	1	1404.07	0.000712214	0.00325753	0.1	0.0244729	*
996	Dormitory	14040716	2021-01	COLISTIN B	1	1404.07	0.000712214	0.00325753	0.1	0.0244729	*
997	Dormitory	14040716	2021-01	DIBEKACIN	2	1404.07	0.00142443	1.1852386082958e-25	0.1	8.79062067913143e-24	***
998	Dormitory	14040716	2021-01	ERYTHROMYCIN	4	1404.07	0.00284886	6.79572560576499e-06	0.1	6.53496627705276e-05	***
999	Dormitory	14040716	2021-01	GENTAMICIN	1	1404.07	0.000712214	3.07290561321835e-24	0.1	1.58303298593566e-22	***
1000	Dormitory	14040716	2021-01	KANAMYCIN A	1	1404.07	0.000712214	2.20075096670564e-05	0.1	0.000203491	***
1001	Dormitory	14040716	2021-01	NETILMICIN	2	1404.07	0.00142443	2.24105987314073e-13	0.1	4.89788178676704e-12	***
1002	Dormitory	14040716	2021-01	NORFLOXACIN	1	1404.07	0.000712214	4.26872320225855e-09	0.1	5.40122063700859e-08	***
1003	Dormitory	14040716	2021-01	OXACILLIN	2	1404.07	0.00142443	3.72763210014395e-22	0.1	1.49358284658588e-20	***
1004	Dormitory	14040716	2021-01	PULVOMYCIN	1	1404.07	0.000712214	5.85453114857184e-10	0.1	7.81928676023935e-09	***
1005	Dormitory	14040716	2021-01	RIFAMPIN	1	1404.07	0.000712214	7.15169148347742e-07	0.1	7.6984403280309e-06	***
1006	Dormitory	14040716	2021-01	SISOMICIN	2	1404.07	0.00142443	4.12339331400206e-23	0.1	1.98258713029622e-21	***
1007	Dormitory	14040716	2021-01	SPECTINOMYCIN	1	1404.07	0.000712214	4.31204916444238e-06	0.1	4.26019642023609e-05	***
1008	Dormitory	14040716	2021-01	STREPTOMYCIN	3	1404.07	0.00213664	1.31895554346285e-10	0.1	1.90251869281247e-09	***
1009	Dormitory	14040716	2021-01	TELITHROMYCIN	2	1404.07	0.00142443	0.598732	0.1	1
1010	Dormitory	14040716	2021-01	TETRACYCLINE	4	1404.07	0.00284886	0.0440202	0.1	0.288621
1011	Dormitory	14040716	2021-01	TOBRAMYCIN	2	1404.07	0.00142443	1.11644097425851e-29	0.1	4.15643171482903e-27	***
1012	Dormitory	14040716	2021-01	TRIMETHOPRIM	1	1404.07	0.000712214	0.182229	0.1	1
1013	Dormitory	16338196	2021-01	AMPICILLIN	1	1633.82	0.000612063	1.04200999435544e-12	0.1	2.08755613715238e-11	***
1014	Dormitory	16338196	2021-01	AZITHROMYCIN	2	1633.82	0.00122413	0.00227822	0.1	0.0174798	*
1015	Dormitory	16338196	2021-01	CEFALOTIN	1	1633.82	0.000612063	3.54199867765369e-25	0.1	2.32233297556484e-23	***
1016	Dormitory	16338196	2021-01	CHLORAMPHENICOL	5	1633.82	0.00306031	1.13870090316961e-07	0.1	1.30358061914372e-06	***
1017	Dormitory	16338196	2021-01	CIPROFLOXACIN	3	1633.82	0.00183619	1.71084138388913e-07	0.1	1.89830140710641e-06	***
1018	Dormitory	16338196	2021-01	CLARITHROMYCIN	6	1633.82	0.00367238	0.437541	0.1	1
1019	Dormitory	16338196	2021-01	CLINDAMYCIN	1	1633.82	0.000612063	0.0892966	0.1	0.557438
1020	Dormitory	16338196	2021-01	CLOXACILLIN	1	1633.82	0.000612063	1.51450755983188e-22	0.1	6.82684813863461e-21	***
1021	Dormitory	16338196	2021-01	COLISTIN A	1	1633.82	0.000612063	0.00325753	0.1	0.0244729	*
1022	Dormitory	16338196	2021-01	COLISTIN B	1	1633.82	0.000612063	0.00325753	0.1	0.0244729	*
1023	Dormitory	16338196	2021-01	ERYTHROMYCIN	2	1633.82	0.00122413	6.79572560576499e-06	0.1	6.53496627705276e-05	***
1024	Dormitory	16338196	2021-01	GENTAMICIN	1	1633.82	0.000612063	3.07290561321835e-24	0.1	1.58303298593566e-22	***
1025	Dormitory	16338196	2021-01	KANAMYCIN A	1	1633.82	0.000612063	2.20075096670564e-05	0.1	0.000203491	***
1026	Dormitory	16338196	2021-01	NETILMICIN	1	1633.82	0.000612063	2.24105987314073e-13	0.1	4.89788178676704e-12	***
1027	Dormitory	16338196	2021-01	NORFLOXACIN	2	1633.82	0.00122413	4.26872320225855e-09	0.1	5.40122063700859e-08	***
1028	Dormitory	16338196	2021-01	OXACILLIN	1	1633.82	0.000612063	3.72763210014395e-22	0.1	1.49358284658588e-20	***
1029	Dormitory	16338196	2021-01	POLYMYXIN B	1	1633.82	0.000612063	9.7012044490094e-07	0.1	1.02892927500995e-05	***
1030	Dormitory	16338196	2021-01	PULVOMYCIN	1	1633.82	0.000612063	5.85453114857184e-10	0.1	7.81928676023935e-09	***
1031	Dormitory	16338196	2021-01	RIFAMPIN	1	1633.82	0.000612063	7.15169148347742e-07	0.1	7.6984403280309e-06	***
1032	Dormitory	16338196	2021-01	SPECTINOMYCIN	4	1633.82	0.00244825	4.31204916444238e-06	0.1	4.26019642023609e-05	***
1033	Dormitory	16338196	2021-01	STREPTOMYCIN	7	1633.82	0.00428444	1.31895554346285e-10	0.1	1.90251869281247e-09	***
1034	Dormitory	16338196	2021-01	TETRACYCLINE	3	1633.82	0.00183619	0.0440202	0.1	0.288621
1035	Dormitory	16338196	2021-01	TIGECYCLINE	2	1633.82	0.00122413	0.00467644	0.1	0.0337275	*
1036	Dormitory	16338196	2021-01	TOBRAMYCIN	2	1633.82	0.00122413	1.11644097425851e-29	0.1	4.15643171482903e-27	***
1037	Dormitory	16338196	2021-01	TRIMETHOPRIM	5	1633.82	0.00306031	0.182229	0.1	1
1038	Dormitory	16338196	2021-01	VANCOMYCIN	2	1633.82	0.00122413	0.0176487	0.1	0.120081
1039	Dormitory	13458356	2021-01	AMPICILLIN	13	1345.84	0.00965943	1.04200999435544e-12	0.1	2.08755613715238e-11	***
1040	Dormitory	13458356	2021-01	AZITHROMYCIN	13	1345.84	0.00965943	0.00227822	0.1	0.0174798	*
1041	Dormitory	13458356	2021-01	CEFALOTIN	13	1345.84	0.00965943	3.54199867765369e-25	0.1	2.32233297556484e-23	***
1042	Dormitory	13458356	2021-01	CHLORAMPHENICOL	81	1345.84	0.0601857	1.13870090316961e-07	0.1	1.30358061914372e-06	***
1043	Dormitory	13458356	2021-01	CIPROFLOXACIN	13	1345.84	0.00965943	1.71084138388913e-07	0.1	1.89830140710641e-06	***
1044	Dormitory	13458356	2021-01	CLARITHROMYCIN	1	1345.84	0.000743033	0.437541	0.1	1
1045	Dormitory	13458356	2021-01	CLINDAMYCIN	1	1345.84	0.000743033	0.0892966	0.1	0.557438
1046	Dormitory	13458356	2021-01	CLOXACILLIN	8	1345.84	0.00594426	1.51450755983188e-22	0.1	6.82684813863461e-21	***
1047	Dormitory	13458356	2021-01	COLISTIN A	1	1345.84	0.000743033	0.00325753	0.1	0.0244729	*
1048	Dormitory	13458356	2021-01	COLISTIN B	1	1345.84	0.000743033	0.00325753	0.1	0.0244729	*
1049	Dormitory	13458356	2021-01	ERYTHROMYCIN	80	1345.84	0.0594426	6.79572560576499e-06	0.1	6.53496627705276e-05	***
1050	Dormitory	13458356	2021-01	GENTAMICIN	6	1345.84	0.0044582	3.07290561321835e-24	0.1	1.58303298593566e-22	***
1051	Dormitory	13458356	2021-01	KANAMYCIN A	2	1345.84	0.00148607	2.20075096670564e-05	0.1	0.000203491	***
1052	Dormitory	13458356	2021-01	NORFLOXACIN	12	1345.84	0.00891639	4.26872320225855e-09	0.1	5.40122063700859e-08	***
1053	Dormitory	13458356	2021-01	OXACILLIN	8	1345.84	0.00594426	3.72763210014395e-22	0.1	1.49358284658588e-20	***
1054	Dormitory	13458356	2021-01	POLYMYXIN B	7	1345.84	0.00520123	9.7012044490094e-07	0.1	1.02892927500995e-05	***
1055	Dormitory	13458356	2021-01	PULVOMYCIN	2	1345.84	0.00148607	5.85453114857184e-10	0.1	7.81928676023935e-09	***
1056	Dormitory	13458356	2021-01	RIFAMPIN	12	1345.84	0.00891639	7.15169148347742e-07	0.1	7.6984403280309e-06	***
1057	Dormitory	13458356	2021-01	SPECTINOMYCIN	6	1345.84	0.0044582	4.31204916444238e-06	0.1	4.26019642023609e-05	***
1058	Dormitory	13458356	2021-01	STREPTOMYCIN	6	1345.84	0.0044582	1.31895554346285e-10	0.1	1.90251869281247e-09	***
1059	Dormitory	13458356	2021-01	TELITHROMYCIN	67	1345.84	0.0497832	0.598732	0.1	1
1060	Dormitory	13458356	2021-01	TETRACYCLINE	19	1345.84	0.0141176	0.0440202	0.1	0.288621
1061	Dormitory	13458356	2021-01	TIGECYCLINE	12	1345.84	0.00891639	0.00467644	0.1	0.0337275	*
1062	Dormitory	13458356	2021-01	TOBRAMYCIN	8	1345.84	0.00594426	1.11644097425851e-29	0.1	4.15643171482903e-27	***
1063	Dormitory	13458356	2021-01	TRICLOSAN	12	1345.84	0.00891639	3.15604835777602e-05	0.1	0.000281014	***
1064	Dormitory	13458356	2021-01	TRIMETHOPRIM	2	1345.84	0.00148607	0.182229	0.1	1
1065	Dormitory	13458356	2021-01	VANCOMYCIN	1	1345.84	0.000743033	0.0176487	0.1	0.120081
1066	Dormitory	12855784	2021-02	2'-N-ETHYLNETILMICIN	1	1285.58	0.00077786	2.20041720480547e-11	0.1	3.60679230836488e-10	***
1067	Dormitory	12855784	2021-02	AMPICILLIN	2	1285.58	0.00155572	1.04200999435544e-12	0.1	2.08755613715238e-11	***
1068	Dormitory	12855784	2021-02	AZITHROMYCIN	1	1285.58	0.00077786	0.00227822	0.1	0.0174798	*
1069	Dormitory	12855784	2021-02	CEFALOTIN	3	1285.58	0.00233358	3.54199867765369e-25	0.1	2.32233297556484e-23	***
1070	Dormitory	12855784	2021-02	CHLORAMPHENICOL	7	1285.58	0.00544502	1.13870090316961e-07	0.1	1.30358061914372e-06	***
1071	Dormitory	12855784	2021-02	CIPROFLOXACIN	1	1285.58	0.00077786	1.71084138388913e-07	0.1	1.89830140710641e-06	***
1072	Dormitory	12855784	2021-02	CLARITHROMYCIN	2	1285.58	0.00155572	0.437541	0.1	1
1073	Dormitory	12855784	2021-02	CLOXACILLIN	3	1285.58	0.00233358	1.51450755983188e-22	0.1	6.82684813863461e-21	***
1074	Dormitory	12855784	2021-02	DIBEKACIN	2	1285.58	0.00155572	1.1852386082958e-25	0.1	8.79062067913143e-24	***
1075	Dormitory	12855784	2021-02	ERYTHROMYCIN	9	1285.58	0.00700074	6.79572560576499e-06	0.1	6.53496627705276e-05	***
1076	Dormitory	12855784	2021-02	GENTAMICIN	2	1285.58	0.00155572	3.07290561321835e-24	0.1	1.58303298593566e-22	***
1077	Dormitory	12855784	2021-02	KANAMYCIN A	1	1285.58	0.00077786	2.20075096670564e-05	0.1	0.000203491	***
1078	Dormitory	12855784	2021-02	NETILMICIN	2	1285.58	0.00155572	2.24105987314073e-13	0.1	4.89788178676704e-12	***
1079	Dormitory	12855784	2021-02	NORFLOXACIN	2	1285.58	0.00155572	4.26872320225855e-09	0.1	5.40122063700859e-08	***
1080	Dormitory	12855784	2021-02	OXACILLIN	3	1285.58	0.00233358	3.72763210014395e-22	0.1	1.49358284658588e-20	***
1081	Dormitory	12855784	2021-02	PULVOMYCIN	2	1285.58	0.00155572	5.85453114857184e-10	0.1	7.81928676023935e-09	***
1082	Dormitory	12855784	2021-02	RIFAMPIN	4	1285.58	0.00311144	7.15169148347742e-07	0.1	7.6984403280309e-06	***
1083	Dormitory	12855784	2021-02	SISOMICIN	2	1285.58	0.00155572	4.12339331400206e-23	0.1	1.98258713029622e-21	***
1084	Dormitory	12855784	2021-02	STREPTOMYCIN	2	1285.58	0.00155572	1.31895554346285e-10	0.1	1.90251869281247e-09	***
1085	Dormitory	12855784	2021-02	TETRACYCLINE	7	1285.58	0.00544502	0.0440202	0.1	0.288621
1086	Dormitory	12855784	2021-02	TIGECYCLINE	3	1285.58	0.00233358	0.00467644	0.1	0.0337275	*
1087	Dormitory	12855784	2021-02	TOBRAMYCIN	2	1285.58	0.00155572	1.11644097425851e-29	0.1	4.15643171482903e-27	***
1088	Dormitory	12855784	2021-02	TRICLOSAN	3	1285.58	0.00233358	3.15604835777602e-05	0.1	0.000281014	***
1089	Dormitory	12855784	2021-02	TRIMETHOPRIM	4	1285.58	0.00311144	0.182229	0.1	1
1090	Dormitory	12855784	2021-02	VANCOMYCIN	3	1285.58	0.00233358	0.0176487	0.1	0.120081
1091	Dormitory	16867264	2021-02	2'-N-ETHYLNETILMICIN	1	1686.73	0.000592864	2.20041720480547e-11	0.1	3.60679230836488e-10	***
1092	Dormitory	16867264	2021-02	AMPICILLIN	2	1686.73	0.00118573	1.04200999435544e-12	0.1	2.08755613715238e-11	***
1093	Dormitory	16867264	2021-02	AZITHROMYCIN	9	1686.73	0.00533578	0.00227822	0.1	0.0174798	*
1094	Dormitory	16867264	2021-02	CEFALOTIN	4	1686.73	0.00237146	3.54199867765369e-25	0.1	2.32233297556484e-23	***
1095	Dormitory	16867264	2021-02	CHLORAMPHENICOL	9	1686.73	0.00533578	1.13870090316961e-07	0.1	1.30358061914372e-06	***
1096	Dormitory	16867264	2021-02	CIPROFLOXACIN	2	1686.73	0.00118573	1.71084138388913e-07	0.1	1.89830140710641e-06	***
1097	Dormitory	16867264	2021-02	CLARITHROMYCIN	7	1686.73	0.00415005	0.437541	0.1	1
1098	Dormitory	16867264	2021-02	CLOXACILLIN	3	1686.73	0.00177859	1.51450755983188e-22	0.1	6.82684813863461e-21	***
1099	Dormitory	16867264	2021-02	COLISTIN A	1	1686.73	0.000592864	0.00325753	0.1	0.0244729	*
1100	Dormitory	16867264	2021-02	COLISTIN B	1	1686.73	0.000592864	0.00325753	0.1	0.0244729	*
1101	Dormitory	16867264	2021-02	DIBEKACIN	2	1686.73	0.00118573	1.1852386082958e-25	0.1	8.79062067913143e-24	***
1102	Dormitory	16867264	2021-02	ERYTHROMYCIN	14	1686.73	0.0083001	6.79572560576499e-06	0.1	6.53496627705276e-05	***
1103	Dormitory	16867264	2021-02	GENTAMICIN	2	1686.73	0.00118573	3.07290561321835e-24	0.1	1.58303298593566e-22	***
1104	Dormitory	16867264	2021-02	KANAMYCIN A	1	1686.73	0.000592864	2.20075096670564e-05	0.1	0.000203491	***
1105	Dormitory	16867264	2021-02	NETILMICIN	1	1686.73	0.000592864	2.24105987314073e-13	0.1	4.89788178676704e-12	***
1106	Dormitory	16867264	2021-02	NORFLOXACIN	1	1686.73	0.000592864	4.26872320225855e-09	0.1	5.40122063700859e-08	***
1107	Dormitory	16867264	2021-02	OXACILLIN	3	1686.73	0.00177859	3.72763210014395e-22	0.1	1.49358284658588e-20	***
1108	Dormitory	16867264	2021-02	POLYMYXIN B	1	1686.73	0.000592864	9.7012044490094e-07	0.1	1.02892927500995e-05	***
1109	Dormitory	16867264	2021-02	PULVOMYCIN	4	1686.73	0.00237146	5.85453114857184e-10	0.1	7.81928676023935e-09	***
1110	Dormitory	16867264	2021-02	RIFAMPIN	4	1686.73	0.00237146	7.15169148347742e-07	0.1	7.6984403280309e-06	***
1111	Dormitory	16867264	2021-02	SISOMICIN	2	1686.73	0.00118573	4.12339331400206e-23	0.1	1.98258713029622e-21	***
1112	Dormitory	16867264	2021-02	SPECTINOMYCIN	2	1686.73	0.00118573	4.31204916444238e-06	0.1	4.26019642023609e-05	***
1113	Dormitory	16867264	2021-02	STREPTOMYCIN	3	1686.73	0.00177859	1.31895554346285e-10	0.1	1.90251869281247e-09	***
1114	Dormitory	16867264	2021-02	TELITHROMYCIN	2	1686.73	0.00118573	0.598732	0.1	1
1115	Dormitory	16867264	2021-02	TETRACYCLINE	17	1686.73	0.0100787	0.0440202	0.1	0.288621
1116	Dormitory	16867264	2021-02	TIGECYCLINE	2	1686.73	0.00118573	0.00467644	0.1	0.0337275	*
1117	Dormitory	16867264	2021-02	TOBRAMYCIN	3	1686.73	0.00177859	1.11644097425851e-29	0.1	4.15643171482903e-27	***
1118	Dormitory	16867264	2021-02	TRICLOSAN	4	1686.73	0.00237146	3.15604835777602e-05	0.1	0.000281014	***
1119	Dormitory	16867264	2021-02	TRIMETHOPRIM	7	1686.73	0.00415005	0.182229	0.1	1
1120	Dormitory	16867264	2021-02	VANCOMYCIN	1	1686.73	0.000592864	0.0176487	0.1	0.120081
1121	Dormitory	17874345	2021-02	2'-N-ETHYLNETILMICIN	1	1787.43	0.000559461	2.20041720480547e-11	0.1	3.60679230836488e-10	***
1122	Dormitory	17874345	2021-02	AMPICILLIN	1	1787.43	0.000559461	1.04200999435544e-12	0.1	2.08755613715238e-11	***
1123	Dormitory	17874345	2021-02	AZITHROMYCIN	7	1787.43	0.00391623	0.00227822	0.1	0.0174798	*
1124	Dormitory	17874345	2021-02	CEFALOTIN	5	1787.43	0.00279731	3.54199867765369e-25	0.1	2.32233297556484e-23	***
1125	Dormitory	17874345	2021-02	CHLORAMPHENICOL	6	1787.43	0.00335677	1.13870090316961e-07	0.1	1.30358061914372e-06	***
1126	Dormitory	17874345	2021-02	CIPROFLOXACIN	2	1787.43	0.00111892	1.71084138388913e-07	0.1	1.89830140710641e-06	***
1127	Dormitory	17874345	2021-02	CLARITHROMYCIN	13	1787.43	0.00727299	0.437541	0.1	1
1128	Dormitory	17874345	2021-02	CLINDAMYCIN	1	1787.43	0.000559461	0.0892966	0.1	0.557438
1129	Dormitory	17874345	2021-02	CLOXACILLIN	3	1787.43	0.00167838	1.51450755983188e-22	0.1	6.82684813863461e-21	***
1130	Dormitory	17874345	2021-02	COLISTIN A	2	1787.43	0.00111892	0.00325753	0.1	0.0244729	*
1131	Dormitory	17874345	2021-02	COLISTIN B	2	1787.43	0.00111892	0.00325753	0.1	0.0244729	*
1132	Dormitory	17874345	2021-02	DIBEKACIN	2	1787.43	0.00111892	1.1852386082958e-25	0.1	8.79062067913143e-24	***
1133	Dormitory	17874345	2021-02	ERYTHROMYCIN	19	1787.43	0.0106298	6.79572560576499e-06	0.1	6.53496627705276e-05	***
1134	Dormitory	17874345	2021-02	GENTAMICIN	2	1787.43	0.00111892	3.07290561321835e-24	0.1	1.58303298593566e-22	***
1135	Dormitory	17874345	2021-02	KANAMYCIN A	1	1787.43	0.000559461	2.20075096670564e-05	0.1	0.000203491	***
1136	Dormitory	17874345	2021-02	NETILMICIN	2	1787.43	0.00111892	2.24105987314073e-13	0.1	4.89788178676704e-12	***
1137	Dormitory	17874345	2021-02	NORFLOXACIN	1	1787.43	0.000559461	4.26872320225855e-09	0.1	5.40122063700859e-08	***
1138	Dormitory	17874345	2021-02	OXACILLIN	3	1787.43	0.00167838	3.72763210014395e-22	0.1	1.49358284658588e-20	***
1139	Dormitory	17874345	2021-02	POLYMYXIN B	1	1787.43	0.000559461	9.7012044490094e-07	0.1	1.02892927500995e-05	***
1140	Dormitory	17874345	2021-02	PULVOMYCIN	1	1787.43	0.000559461	5.85453114857184e-10	0.1	7.81928676023935e-09	***
1141	Dormitory	17874345	2021-02	RIFAMPIN	1	1787.43	0.000559461	7.15169148347742e-07	0.1	7.6984403280309e-06	***
1142	Dormitory	17874345	2021-02	SISOMICIN	2	1787.43	0.00111892	4.12339331400206e-23	0.1	1.98258713029622e-21	***
1143	Dormitory	17874345	2021-02	SPECTINOMYCIN	2	1787.43	0.00111892	4.31204916444238e-06	0.1	4.26019642023609e-05	***
1144	Dormitory	17874345	2021-02	STREPTOMYCIN	5	1787.43	0.00279731	1.31895554346285e-10	0.1	1.90251869281247e-09	***
1145	Dormitory	17874345	2021-02	TELITHROMYCIN	1	1787.43	0.000559461	0.598732	0.1	1
1146	Dormitory	17874345	2021-02	TETRACYCLINE	12	1787.43	0.00671353	0.0440202	0.1	0.288621
1147	Dormitory	17874345	2021-02	TOBRAMYCIN	2	1787.43	0.00111892	1.11644097425851e-29	0.1	4.15643171482903e-27	***
1148	Dormitory	17874345	2021-02	TRICLOSAN	2	1787.43	0.00111892	3.15604835777602e-05	0.1	0.000281014	***
1149	Dormitory	17874345	2021-02	TRIMETHOPRIM	5	1787.43	0.00279731	0.182229	0.1	1
1150	Dormitory	17874345	2021-02	VANCOMYCIN	13	1787.43	0.00727299	0.0176487	0.1	0.120081
1151	Dormitory	16914683	2021-02	AZITHROMYCIN	4	1691.47	0.00236481	0.00227822	0.1	0.0174798	*
1152	Dormitory	16914683	2021-02	CEFALOTIN	6	1691.47	0.00354721	3.54199867765369e-25	0.1	2.32233297556484e-23	***
1153	Dormitory	16914683	2021-02	CHLORAMPHENICOL	10	1691.47	0.00591202	1.13870090316961e-07	0.1	1.30358061914372e-06	***
1154	Dormitory	16914683	2021-02	CIPROFLOXACIN	1	1691.47	0.000591202	1.71084138388913e-07	0.1	1.89830140710641e-06	***
1155	Dormitory	16914683	2021-02	CLARITHROMYCIN	5	1691.47	0.00295601	0.437541	0.1	1
1156	Dormitory	16914683	2021-02	CLOXACILLIN	6	1691.47	0.00354721	1.51450755983188e-22	0.1	6.82684813863461e-21	***
1157	Dormitory	16914683	2021-02	ERYTHROMYCIN	16	1691.47	0.00945924	6.79572560576499e-06	0.1	6.53496627705276e-05	***
1158	Dormitory	16914683	2021-02	GENTAMICIN	1	1691.47	0.000591202	3.07290561321835e-24	0.1	1.58303298593566e-22	***
1159	Dormitory	16914683	2021-02	NORFLOXACIN	2	1691.47	0.0011824	4.26872320225855e-09	0.1	5.40122063700859e-08	***
1160	Dormitory	16914683	2021-02	OXACILLIN	6	1691.47	0.00354721	3.72763210014395e-22	0.1	1.49358284658588e-20	***
1161	Dormitory	16914683	2021-02	POLYMYXIN B	1	1691.47	0.000591202	9.7012044490094e-07	0.1	1.02892927500995e-05	***
1162	Dormitory	16914683	2021-02	PULVOMYCIN	4	1691.47	0.00236481	5.85453114857184e-10	0.1	7.81928676023935e-09	***
1163	Dormitory	16914683	2021-02	RIFAMPIN	4	1691.47	0.00236481	7.15169148347742e-07	0.1	7.6984403280309e-06	***
1164	Dormitory	16914683	2021-02	SPECTINOMYCIN	3	1691.47	0.00177361	4.31204916444238e-06	0.1	4.26019642023609e-05	***
1165	Dormitory	16914683	2021-02	STREPTOMYCIN	5	1691.47	0.00295601	1.31895554346285e-10	0.1	1.90251869281247e-09	***
1166	Dormitory	16914683	2021-02	TELITHROMYCIN	2	1691.47	0.0011824	0.598732	0.1	1
1167	Dormitory	16914683	2021-02	TETRACYCLINE	10	1691.47	0.00591202	0.0440202	0.1	0.288621
1168	Dormitory	16914683	2021-02	TRICLOSAN	2	1691.47	0.0011824	3.15604835777602e-05	0.1	0.000281014	***
1169	Dormitory	16914683	2021-02	TRIMETHOPRIM	8	1691.47	0.00472962	0.182229	0.1	1
1170	Dormitory	16914683	2021-02	VANCOMYCIN	13	1691.47	0.00768563	0.0176487	0.1	0.120081
1171	Dormitory	18482100	2021-03	2'-N-ETHYLNETILMICIN	1	1848.21	0.000541064	2.20041720480547e-11	0.1	3.60679230836488e-10	***
1172	Dormitory	18482100	2021-03	AMPICILLIN	1	1848.21	0.000541064	1.04200999435544e-12	0.1	2.08755613715238e-11	***
1173	Dormitory	18482100	2021-03	AZITHROMYCIN	7	1848.21	0.00378745	0.00227822	0.1	0.0174798	*
1174	Dormitory	18482100	2021-03	CEFALOTIN	2	1848.21	0.00108213	3.54199867765369e-25	0.1	2.32233297556484e-23	***
1175	Dormitory	18482100	2021-03	CHLORAMPHENICOL	7	1848.21	0.00378745	1.13870090316961e-07	0.1	1.30358061914372e-06	***
1176	Dormitory	18482100	2021-03	CIPROFLOXACIN	6	1848.21	0.00324638	1.71084138388913e-07	0.1	1.89830140710641e-06	***
1177	Dormitory	18482100	2021-03	CLARITHROMYCIN	3	1848.21	0.00162319	0.437541	0.1	1
1178	Dormitory	18482100	2021-03	CLINDAMYCIN	1	1848.21	0.000541064	0.0892966	0.1	0.557438
1179	Dormitory	18482100	2021-03	CLOXACILLIN	2	1848.21	0.00108213	1.51450755983188e-22	0.1	6.82684813863461e-21	***
1180	Dormitory	18482100	2021-03	COLISTIN A	1	1848.21	0.000541064	0.00325753	0.1	0.0244729	*
1181	Dormitory	18482100	2021-03	COLISTIN B	1	1848.21	0.000541064	0.00325753	0.1	0.0244729	*
1182	Dormitory	18482100	2021-03	DIBEKACIN	1	1848.21	0.000541064	1.1852386082958e-25	0.1	8.79062067913143e-24	***
1183	Dormitory	18482100	2021-03	ERYTHROMYCIN	6	1848.21	0.00324638	6.79572560576499e-06	0.1	6.53496627705276e-05	***
1184	Dormitory	18482100	2021-03	GENTAMICIN	3	1848.21	0.00162319	3.07290561321835e-24	0.1	1.58303298593566e-22	***
1185	Dormitory	18482100	2021-03	KANAMYCIN A	3	1848.21	0.00162319	2.20075096670564e-05	0.1	0.000203491	***
1186	Dormitory	18482100	2021-03	NETILMICIN	1	1848.21	0.000541064	2.24105987314073e-13	0.1	4.89788178676704e-12	***
1187	Dormitory	18482100	2021-03	NORFLOXACIN	3	1848.21	0.00162319	4.26872320225855e-09	0.1	5.40122063700859e-08	***
1188	Dormitory	18482100	2021-03	OXACILLIN	2	1848.21	0.00108213	3.72763210014395e-22	0.1	1.49358284658588e-20	***
1189	Dormitory	18482100	2021-03	POLYMYXIN B	1	1848.21	0.000541064	9.7012044490094e-07	0.1	1.02892927500995e-05	***
1190	Dormitory	18482100	2021-03	PULVOMYCIN	1	1848.21	0.000541064	5.85453114857184e-10	0.1	7.81928676023935e-09	***
1191	Dormitory	18482100	2021-03	RIFAMPIN	2	1848.21	0.00108213	7.15169148347742e-07	0.1	7.6984403280309e-06	***
1192	Dormitory	18482100	2021-03	SISOMICIN	3	1848.21	0.00162319	4.12339331400206e-23	0.1	1.98258713029622e-21	***
1193	Dormitory	18482100	2021-03	SPECTINOMYCIN	1	1848.21	0.000541064	4.31204916444238e-06	0.1	4.26019642023609e-05	***
1194	Dormitory	18482100	2021-03	STREPTOMYCIN	5	1848.21	0.00270532	1.31895554346285e-10	0.1	1.90251869281247e-09	***
1195	Dormitory	18482100	2021-03	TELITHROMYCIN	1	1848.21	0.000541064	0.598732	0.1	1
1196	Dormitory	18482100	2021-03	TETRACYCLINE	12	1848.21	0.00649277	0.0440202	0.1	0.288621
1197	Dormitory	18482100	2021-03	TIGECYCLINE	2	1848.21	0.00108213	0.00467644	0.1	0.0337275	*
1198	Dormitory	18482100	2021-03	TOBRAMYCIN	3	1848.21	0.00162319	1.11644097425851e-29	0.1	4.15643171482903e-27	***
1199	Dormitory	18482100	2021-03	TRICLOSAN	3	1848.21	0.00162319	3.15604835777602e-05	0.1	0.000281014	***
1200	Dormitory	18482100	2021-03	TRIMETHOPRIM	5	1848.21	0.00270532	0.182229	0.1	1
1201	Dormitory	18482100	2021-03	VANCOMYCIN	1	1848.21	0.000541064	0.0176487	0.1	0.120081
1202	Dormitory	15512604	2021-03	AMPICILLIN	4	1551.26	0.00257855	1.04200999435544e-12	0.1	2.08755613715238e-11	***
1203	Dormitory	15512604	2021-03	AZITHROMYCIN	11	1551.26	0.00709101	0.00227822	0.1	0.0174798	*
1204	Dormitory	15512604	2021-03	CEFALOTIN	7	1551.26	0.00451246	3.54199867765369e-25	0.1	2.32233297556484e-23	***
1205	Dormitory	15512604	2021-03	CHLORAMPHENICOL	8	1551.26	0.0051571	1.13870090316961e-07	0.1	1.30358061914372e-06	***
1206	Dormitory	15512604	2021-03	CIPROFLOXACIN	1	1551.26	0.000644637	1.71084138388913e-07	0.1	1.89830140710641e-06	***
1207	Dormitory	15512604	2021-03	CLARITHROMYCIN	3	1551.26	0.00193391	0.437541	0.1	1
1208	Dormitory	15512604	2021-03	CLINDAMYCIN	1	1551.26	0.000644637	0.0892966	0.1	0.557438
1209	Dormitory	15512604	2021-03	CLOXACILLIN	5	1551.26	0.00322319	1.51450755983188e-22	0.1	6.82684813863461e-21	***
1210	Dormitory	15512604	2021-03	ERYTHROMYCIN	7	1551.26	0.00451246	6.79572560576499e-06	0.1	6.53496627705276e-05	***
1211	Dormitory	15512604	2021-03	GENTAMICIN	1	1551.26	0.000644637	3.07290561321835e-24	0.1	1.58303298593566e-22	***
1212	Dormitory	15512604	2021-03	NORFLOXACIN	1	1551.26	0.000644637	4.26872320225855e-09	0.1	5.40122063700859e-08	***
1213	Dormitory	15512604	2021-03	OXACILLIN	5	1551.26	0.00322319	3.72763210014395e-22	0.1	1.49358284658588e-20	***
1214	Dormitory	15512604	2021-03	PULVOMYCIN	1	1551.26	0.000644637	5.85453114857184e-10	0.1	7.81928676023935e-09	***
1215	Dormitory	15512604	2021-03	RIFAMPIN	5	1551.26	0.00322319	7.15169148347742e-07	0.1	7.6984403280309e-06	***
1216	Dormitory	15512604	2021-03	SPECTINOMYCIN	3	1551.26	0.00193391	4.31204916444238e-06	0.1	4.26019642023609e-05	***
1217	Dormitory	15512604	2021-03	STREPTOMYCIN	7	1551.26	0.00451246	1.31895554346285e-10	0.1	1.90251869281247e-09	***
1218	Dormitory	15512604	2021-03	TELITHROMYCIN	1	1551.26	0.000644637	0.598732	0.1	1
1219	Dormitory	15512604	2021-03	TETRACYCLINE	8	1551.26	0.0051571	0.0440202	0.1	0.288621
1220	Dormitory	15512604	2021-03	TIGECYCLINE	3	1551.26	0.00193391	0.00467644	0.1	0.0337275	*
1221	Dormitory	15512604	2021-03	TRICLOSAN	4	1551.26	0.00257855	3.15604835777602e-05	0.1	0.000281014	***
1222	Dormitory	15512604	2021-03	TRIMETHOPRIM	5	1551.26	0.00322319	0.182229	0.1	1
1223	Dormitory	15512604	2021-03	VANCOMYCIN	1	1551.26	0.000644637	0.0176487	0.1	0.120081
1224	Dormitory	16031168	2021-03	AMPICILLIN	1	1603.12	0.000623785	1.04200999435544e-12	0.1	2.08755613715238e-11	***
1225	Dormitory	16031168	2021-03	AZITHROMYCIN	10	1603.12	0.00623785	0.00227822	0.1	0.0174798	*
1226	Dormitory	16031168	2021-03	CEFALOTIN	3	1603.12	0.00187135	3.54199867765369e-25	0.1	2.32233297556484e-23	***
1227	Dormitory	16031168	2021-03	CHLORAMPHENICOL	7	1603.12	0.00436649	1.13870090316961e-07	0.1	1.30358061914372e-06	***
1228	Dormitory	16031168	2021-03	CIPROFLOXACIN	5	1603.12	0.00311892	1.71084138388913e-07	0.1	1.89830140710641e-06	***
1229	Dormitory	16031168	2021-03	CLARITHROMYCIN	6	1603.12	0.00374271	0.437541	0.1	1
1230	Dormitory	16031168	2021-03	CLINDAMYCIN	1	1603.12	0.000623785	0.0892966	0.1	0.557438
1231	Dormitory	16031168	2021-03	CLOXACILLIN	3	1603.12	0.00187135	1.51450755983188e-22	0.1	6.82684813863461e-21	***
1232	Dormitory	16031168	2021-03	COLISTIN A	1	1603.12	0.000623785	0.00325753	0.1	0.0244729	*
1233	Dormitory	16031168	2021-03	COLISTIN B	1	1603.12	0.000623785	0.00325753	0.1	0.0244729	*
1234	Dormitory	16031168	2021-03	ERYTHROMYCIN	15	1603.12	0.00935677	6.79572560576499e-06	0.1	6.53496627705276e-05	***
1235	Dormitory	16031168	2021-03	GENTAMICIN	2	1603.12	0.00124757	3.07290561321835e-24	0.1	1.58303298593566e-22	***
1236	Dormitory	16031168	2021-03	NORFLOXACIN	4	1603.12	0.00249514	4.26872320225855e-09	0.1	5.40122063700859e-08	***
1237	Dormitory	16031168	2021-03	OXACILLIN	3	1603.12	0.00187135	3.72763210014395e-22	0.1	1.49358284658588e-20	***
1238	Dormitory	16031168	2021-03	POLYMYXIN B	2	1603.12	0.00124757	9.7012044490094e-07	0.1	1.02892927500995e-05	***
1239	Dormitory	16031168	2021-03	PULVOMYCIN	3	1603.12	0.00187135	5.85453114857184e-10	0.1	7.81928676023935e-09	***
1240	Dormitory	16031168	2021-03	RIFAMPIN	1	1603.12	0.000623785	7.15169148347742e-07	0.1	7.6984403280309e-06	***
1241	Dormitory	16031168	2021-03	SPECTINOMYCIN	2	1603.12	0.00124757	4.31204916444238e-06	0.1	4.26019642023609e-05	***
1242	Dormitory	16031168	2021-03	STREPTOMYCIN	2	1603.12	0.00124757	1.31895554346285e-10	0.1	1.90251869281247e-09	***
1243	Dormitory	16031168	2021-03	TELITHROMYCIN	1	1603.12	0.000623785	0.598732	0.1	1
1244	Dormitory	16031168	2021-03	TETRACYCLINE	10	1603.12	0.00623785	0.0440202	0.1	0.288621
1245	Dormitory	16031168	2021-03	TOBRAMYCIN	1	1603.12	0.000623785	1.11644097425851e-29	0.1	4.15643171482903e-27	***
1246	Dormitory	16031168	2021-03	TRICLOSAN	3	1603.12	0.00187135	3.15604835777602e-05	0.1	0.000281014	***
1247	Dormitory	16031168	2021-03	TRIMETHOPRIM	9	1603.12	0.00561406	0.182229	0.1	1
1248	Dormitory	16031168	2021-03	VANCOMYCIN	2	1603.12	0.00124757	0.0176487	0.1	0.120081
1249	Dormitory	17921913	2021-03	AMPICILLIN	3	1792.19	0.00167393	1.04200999435544e-12	0.1	2.08755613715238e-11	***
1250	Dormitory	17921913	2021-03	AZITHROMYCIN	9	1792.19	0.00502179	0.00227822	0.1	0.0174798	*
1251	Dormitory	17921913	2021-03	CEFALOTIN	6	1792.19	0.00334786	3.54199867765369e-25	0.1	2.32233297556484e-23	***
1252	Dormitory	17921913	2021-03	CHLORAMPHENICOL	8	1792.19	0.00446381	1.13870090316961e-07	0.1	1.30358061914372e-06	***
1253	Dormitory	17921913	2021-03	CIPROFLOXACIN	1	1792.19	0.000557976	1.71084138388913e-07	0.1	1.89830140710641e-06	***
1254	Dormitory	17921913	2021-03	CLARITHROMYCIN	3	1792.19	0.00167393	0.437541	0.1	1
1255	Dormitory	17921913	2021-03	CLINDAMYCIN	1	1792.19	0.000557976	0.0892966	0.1	0.557438
1256	Dormitory	17921913	2021-03	CLOXACILLIN	4	1792.19	0.0022319	1.51450755983188e-22	0.1	6.82684813863461e-21	***
1257	Dormitory	17921913	2021-03	DIBEKACIN	1	1792.19	0.000557976	1.1852386082958e-25	0.1	8.79062067913143e-24	***
1258	Dormitory	17921913	2021-03	ERYTHROMYCIN	11	1792.19	0.00613774	6.79572560576499e-06	0.1	6.53496627705276e-05	***
1259	Dormitory	17921913	2021-03	GENTAMICIN	2	1792.19	0.00111595	3.07290561321835e-24	0.1	1.58303298593566e-22	***
1260	Dormitory	17921913	2021-03	KANAMYCIN A	3	1792.19	0.00167393	2.20075096670564e-05	0.1	0.000203491	***
1261	Dormitory	17921913	2021-03	NETILMICIN	2	1792.19	0.00111595	2.24105987314073e-13	0.1	4.89788178676704e-12	***
1262	Dormitory	17921913	2021-03	OXACILLIN	5	1792.19	0.00278988	3.72763210014395e-22	0.1	1.49358284658588e-20	***
1263	Dormitory	17921913	2021-03	PULVOMYCIN	2	1792.19	0.00111595	5.85453114857184e-10	0.1	7.81928676023935e-09	***
1264	Dormitory	17921913	2021-03	RIFAMPIN	3	1792.19	0.00167393	7.15169148347742e-07	0.1	7.6984403280309e-06	***
1265	Dormitory	17921913	2021-03	SISOMICIN	1	1792.19	0.000557976	4.12339331400206e-23	0.1	1.98258713029622e-21	***
1266	Dormitory	17921913	2021-03	SPECTINOMYCIN	2	1792.19	0.00111595	4.31204916444238e-06	0.1	4.26019642023609e-05	***
1267	Dormitory	17921913	2021-03	STREPTOMYCIN	4	1792.19	0.0022319	1.31895554346285e-10	0.1	1.90251869281247e-09	***
1268	Dormitory	17921913	2021-03	TELITHROMYCIN	1	1792.19	0.000557976	0.598732	0.1	1
1269	Dormitory	17921913	2021-03	TETRACYCLINE	9	1792.19	0.00502179	0.0440202	0.1	0.288621
1270	Dormitory	17921913	2021-03	TIGECYCLINE	1	1792.19	0.000557976	0.00467644	0.1	0.0337275	*
1271	Dormitory	17921913	2021-03	TOBRAMYCIN	2	1792.19	0.00111595	1.11644097425851e-29	0.1	4.15643171482903e-27	***
1272	Dormitory	17921913	2021-03	TRICLOSAN	2	1792.19	0.00111595	3.15604835777602e-05	0.1	0.000281014	***
1273	Dormitory	17921913	2021-03	TRIMETHOPRIM	6	1792.19	0.00334786	0.182229	0.1	1
1274	Dormitory	17921913	2021-03	VANCOMYCIN	4	1792.19	0.0022319	0.0176487	0.1	0.120081
1275	Dormitory	14715460	2021-03	AMPICILLIN	1	1471.55	0.000679557	1.04200999435544e-12	0.1	2.08755613715238e-11	***
1276	Dormitory	14715460	2021-03	AZITHROMYCIN	10	1471.55	0.00679557	0.00227822	0.1	0.0174798	*
1277	Dormitory	14715460	2021-03	CEFALOTIN	6	1471.55	0.00407734	3.54199867765369e-25	0.1	2.32233297556484e-23	***
1278	Dormitory	14715460	2021-03	CHLORAMPHENICOL	8	1471.55	0.00543646	1.13870090316961e-07	0.1	1.30358061914372e-06	***
1279	Dormitory	14715460	2021-03	CIPROFLOXACIN	2	1471.55	0.00135911	1.71084138388913e-07	0.1	1.89830140710641e-06	***
1280	Dormitory	14715460	2021-03	CLARITHROMYCIN	4	1471.55	0.00271823	0.437541	0.1	1
1281	Dormitory	14715460	2021-03	CLOXACILLIN	6	1471.55	0.00407734	1.51450755983188e-22	0.1	6.82684813863461e-21	***
1282	Dormitory	14715460	2021-03	COLISTIN A	2	1471.55	0.00135911	0.00325753	0.1	0.0244729	*
1283	Dormitory	14715460	2021-03	COLISTIN B	2	1471.55	0.00135911	0.00325753	0.1	0.0244729	*
1284	Dormitory	14715460	2021-03	ERYTHROMYCIN	11	1471.55	0.00747513	6.79572560576499e-06	0.1	6.53496627705276e-05	***
1285	Dormitory	14715460	2021-03	GENTAMICIN	1	1471.55	0.000679557	3.07290561321835e-24	0.1	1.58303298593566e-22	***
1286	Dormitory	14715460	2021-03	NORFLOXACIN	2	1471.55	0.00135911	4.26872320225855e-09	0.1	5.40122063700859e-08	***
1287	Dormitory	14715460	2021-03	OXACILLIN	6	1471.55	0.00407734	3.72763210014395e-22	0.1	1.49358284658588e-20	***
1288	Dormitory	14715460	2021-03	POLYMYXIN B	2	1471.55	0.00135911	9.7012044490094e-07	0.1	1.02892927500995e-05	***
1289	Dormitory	14715460	2021-03	RIFAMPIN	3	1471.55	0.00203867	7.15169148347742e-07	0.1	7.6984403280309e-06	***
1290	Dormitory	14715460	2021-03	SPECTINOMYCIN	6	1471.55	0.00407734	4.31204916444238e-06	0.1	4.26019642023609e-05	***
1291	Dormitory	14715460	2021-03	STREPTOMYCIN	9	1471.55	0.00611602	1.31895554346285e-10	0.1	1.90251869281247e-09	***
1292	Dormitory	14715460	2021-03	TELITHROMYCIN	3	1471.55	0.00203867	0.598732	0.1	1
1293	Dormitory	14715460	2021-03	TETRACYCLINE	7	1471.55	0.0047569	0.0440202	0.1	0.288621
1294	Dormitory	14715460	2021-03	TOBRAMYCIN	1	1471.55	0.000679557	1.11644097425851e-29	0.1	4.15643171482903e-27	***
1295	Dormitory	14715460	2021-03	TRIMETHOPRIM	6	1471.55	0.00407734	0.182229	0.1	1
1296	Dormitory	14715460	2021-03	VANCOMYCIN	1	1471.55	0.000679557	0.0176487	0.1	0.120081
1297	Dormitory	14972561	2021-04	AMPICILLIN	4	1497.26	0.00267155	1.04200999435544e-12	0.1	2.08755613715238e-11	***
1298	Dormitory	14972561	2021-04	AZITHROMYCIN	7	1497.26	0.00467522	0.00227822	0.1	0.0174798	*
1299	Dormitory	14972561	2021-04	CEFALOTIN	8	1497.26	0.00534311	3.54199867765369e-25	0.1	2.32233297556484e-23	***
1300	Dormitory	14972561	2021-04	CHLORAMPHENICOL	10	1497.26	0.00667888	1.13870090316961e-07	0.1	1.30358061914372e-06	***
1301	Dormitory	14972561	2021-04	CIPROFLOXACIN	3	1497.26	0.00200367	1.71084138388913e-07	0.1	1.89830140710641e-06	***
1302	Dormitory	14972561	2021-04	CLARITHROMYCIN	5	1497.26	0.00333944	0.437541	0.1	1
1303	Dormitory	14972561	2021-04	CLINDAMYCIN	3	1497.26	0.00200367	0.0892966	0.1	0.557438
1304	Dormitory	14972561	2021-04	CLOXACILLIN	9	1497.26	0.006011	1.51450755983188e-22	0.1	6.82684813863461e-21	***
1305	Dormitory	14972561	2021-04	DIBEKACIN	1	1497.26	0.000667888	1.1852386082958e-25	0.1	8.79062067913143e-24	***
1306	Dormitory	14972561	2021-04	ERYTHROMYCIN	13	1497.26	0.00868255	6.79572560576499e-06	0.1	6.53496627705276e-05	***
1307	Dormitory	14972561	2021-04	GENTAMICIN	2	1497.26	0.00133578	3.07290561321835e-24	0.1	1.58303298593566e-22	***
1308	Dormitory	14972561	2021-04	KANAMYCIN A	2	1497.26	0.00133578	2.20075096670564e-05	0.1	0.000203491	***
1309	Dormitory	14972561	2021-04	NETILMICIN	1	1497.26	0.000667888	2.24105987314073e-13	0.1	4.89788178676704e-12	***
1310	Dormitory	14972561	2021-04	NORFLOXACIN	6	1497.26	0.00400733	4.26872320225855e-09	0.1	5.40122063700859e-08	***
1311	Dormitory	14972561	2021-04	OXACILLIN	9	1497.26	0.006011	3.72763210014395e-22	0.1	1.49358284658588e-20	***
1312	Dormitory	14972561	2021-04	POLYMYXIN B	2	1497.26	0.00133578	9.7012044490094e-07	0.1	1.02892927500995e-05	***
1313	Dormitory	14972561	2021-04	PULVOMYCIN	1	1497.26	0.000667888	5.85453114857184e-10	0.1	7.81928676023935e-09	***
1314	Dormitory	14972561	2021-04	RIFAMPIN	6	1497.26	0.00400733	7.15169148347742e-07	0.1	7.6984403280309e-06	***
1315	Dormitory	14972561	2021-04	SISOMICIN	1	1497.26	0.000667888	4.12339331400206e-23	0.1	1.98258713029622e-21	***
1316	Dormitory	14972561	2021-04	SPECTINOMYCIN	1	1497.26	0.000667888	4.31204916444238e-06	0.1	4.26019642023609e-05	***
1317	Dormitory	14972561	2021-04	STREPTOMYCIN	1	1497.26	0.000667888	1.31895554346285e-10	0.1	1.90251869281247e-09	***
1318	Dormitory	14972561	2021-04	TELITHROMYCIN	3	1497.26	0.00200367	0.598732	0.1	1
1319	Dormitory	14972561	2021-04	TETRACYCLINE	13	1497.26	0.00868255	0.0440202	0.1	0.288621
1320	Dormitory	14972561	2021-04	TIGECYCLINE	4	1497.26	0.00267155	0.00467644	0.1	0.0337275	*
1321	Dormitory	14972561	2021-04	TOBRAMYCIN	3	1497.26	0.00200367	1.11644097425851e-29	0.1	4.15643171482903e-27	***
1322	Dormitory	14972561	2021-04	TRICLOSAN	4	1497.26	0.00267155	3.15604835777602e-05	0.1	0.000281014	***
1323	Dormitory	14972561	2021-04	TRIMETHOPRIM	6	1497.26	0.00400733	0.182229	0.1	1
1324	Dormitory	14972561	2021-04	VANCOMYCIN	7	1497.26	0.00467522	0.0176487	0.1	0.120081
1325	Dormitory	12193742	2021-04	2'-N-ETHYLNETILMICIN	1	1219.37	0.000820093	2.20041720480547e-11	0.1	3.60679230836488e-10	***
1326	Dormitory	12193742	2021-04	AMPICILLIN	4	1219.37	0.00328037	1.04200999435544e-12	0.1	2.08755613715238e-11	***
1327	Dormitory	12193742	2021-04	AZITHROMYCIN	12	1219.37	0.00984111	0.00227822	0.1	0.0174798	*
1328	Dormitory	12193742	2021-04	CEFALOTIN	3	1219.37	0.00246028	3.54199867765369e-25	0.1	2.32233297556484e-23	***
1329	Dormitory	12193742	2021-04	CHLORAMPHENICOL	10	1219.37	0.00820093	1.13870090316961e-07	0.1	1.30358061914372e-06	***
1330	Dormitory	12193742	2021-04	CIPROFLOXACIN	6	1219.37	0.00492056	1.71084138388913e-07	0.1	1.89830140710641e-06	***
1331	Dormitory	12193742	2021-04	CLARITHROMYCIN	4	1219.37	0.00328037	0.437541	0.1	1
1332	Dormitory	12193742	2021-04	CLINDAMYCIN	2	1219.37	0.00164019	0.0892966	0.1	0.557438
1333	Dormitory	12193742	2021-04	CLOXACILLIN	2	1219.37	0.00164019	1.51450755983188e-22	0.1	6.82684813863461e-21	***
1334	Dormitory	12193742	2021-04	COLISTIN A	3	1219.37	0.00246028	0.00325753	0.1	0.0244729	*
1335	Dormitory	12193742	2021-04	COLISTIN B	3	1219.37	0.00246028	0.00325753	0.1	0.0244729	*
1336	Dormitory	12193742	2021-04	DIBEKACIN	1	1219.37	0.000820093	1.1852386082958e-25	0.1	8.79062067913143e-24	***
1337	Dormitory	12193742	2021-04	ERYTHROMYCIN	12	1219.37	0.00984111	6.79572560576499e-06	0.1	6.53496627705276e-05	***
1338	Dormitory	12193742	2021-04	GENTAMICIN	2	1219.37	0.00164019	3.07290561321835e-24	0.1	1.58303298593566e-22	***
1339	Dormitory	12193742	2021-04	KANAMYCIN A	1	1219.37	0.000820093	2.20075096670564e-05	0.1	0.000203491	***
1340	Dormitory	12193742	2021-04	NETILMICIN	1	1219.37	0.000820093	2.24105987314073e-13	0.1	4.89788178676704e-12	***
1341	Dormitory	12193742	2021-04	NORFLOXACIN	2	1219.37	0.00164019	4.26872320225855e-09	0.1	5.40122063700859e-08	***
1342	Dormitory	12193742	2021-04	OXACILLIN	2	1219.37	0.00164019	3.72763210014395e-22	0.1	1.49358284658588e-20	***
1343	Dormitory	12193742	2021-04	PULVOMYCIN	1	1219.37	0.000820093	5.85453114857184e-10	0.1	7.81928676023935e-09	***
1344	Dormitory	12193742	2021-04	RIFAMPIN	1	1219.37	0.000820093	7.15169148347742e-07	0.1	7.6984403280309e-06	***
1345	Dormitory	12193742	2021-04	SISOMICIN	1	1219.37	0.000820093	4.12339331400206e-23	0.1	1.98258713029622e-21	***
1346	Dormitory	12193742	2021-04	SPECTINOMYCIN	1	1219.37	0.000820093	4.31204916444238e-06	0.1	4.26019642023609e-05	***
1347	Dormitory	12193742	2021-04	STREPTOMYCIN	4	1219.37	0.00328037	1.31895554346285e-10	0.1	1.90251869281247e-09	***
1348	Dormitory	12193742	2021-04	TETRACYCLINE	8	1219.37	0.00656074	0.0440202	0.1	0.288621
1349	Dormitory	12193742	2021-04	TIGECYCLINE	2	1219.37	0.00164019	0.00467644	0.1	0.0337275	*
1350	Dormitory	12193742	2021-04	TOBRAMYCIN	2	1219.37	0.00164019	1.11644097425851e-29	0.1	4.15643171482903e-27	***
1351	Dormitory	12193742	2021-04	TRICLOSAN	1	1219.37	0.000820093	3.15604835777602e-05	0.1	0.000281014	***
1352	Dormitory	12193742	2021-04	TRIMETHOPRIM	5	1219.37	0.00410046	0.182229	0.1	1
1353	Dormitory	12193742	2021-04	VANCOMYCIN	5	1219.37	0.00410046	0.0176487	0.1	0.120081
1354	Dormitory	15337347	2021-04	AMPICILLIN	1	1533.73	0.000652003	1.04200999435544e-12	0.1	2.08755613715238e-11	***
1355	Dormitory	15337347	2021-04	AZITHROMYCIN	4	1533.73	0.00260801	0.00227822	0.1	0.0174798	*
1356	Dormitory	15337347	2021-04	CEFALOTIN	1	1533.73	0.000652003	3.54199867765369e-25	0.1	2.32233297556484e-23	***
1357	Dormitory	15337347	2021-04	CHLORAMPHENICOL	3	1533.73	0.00195601	1.13870090316961e-07	0.1	1.30358061914372e-06	***
1358	Dormitory	15337347	2021-04	CIPROFLOXACIN	2	1533.73	0.00130401	1.71084138388913e-07	0.1	1.89830140710641e-06	***
1359	Dormitory	15337347	2021-04	CLARITHROMYCIN	1	1533.73	0.000652003	0.437541	0.1	1
1360	Dormitory	15337347	2021-04	ERYTHROMYCIN	7	1533.73	0.00456402	6.79572560576499e-06	0.1	6.53496627705276e-05	***
1361	Dormitory	15337347	2021-04	GENTAMICIN	1	1533.73	0.000652003	3.07290561321835e-24	0.1	1.58303298593566e-22	***
1362	Dormitory	15337347	2021-04	KANAMYCIN A	1	1533.73	0.000652003	2.20075096670564e-05	0.1	0.000203491	***
1363	Dormitory	15337347	2021-04	RIFAMPIN	2	1533.73	0.00130401	7.15169148347742e-07	0.1	7.6984403280309e-06	***
1364	Dormitory	15337347	2021-04	SISOMICIN	1	1533.73	0.000652003	4.12339331400206e-23	0.1	1.98258713029622e-21	***
1365	Dormitory	15337347	2021-04	TETRACYCLINE	9	1533.73	0.00586803	0.0440202	0.1	0.288621
1366	Dormitory	15337347	2021-04	TIGECYCLINE	2	1533.73	0.00130401	0.00467644	0.1	0.0337275	*
1367	Dormitory	15337347	2021-04	TOBRAMYCIN	1	1533.73	0.000652003	1.11644097425851e-29	0.1	4.15643171482903e-27	***
1368	Dormitory	15337347	2021-04	TRICLOSAN	1	1533.73	0.000652003	3.15604835777602e-05	0.1	0.000281014	***
1369	Dormitory	15337347	2021-04	TRIMETHOPRIM	3	1533.73	0.00195601	0.182229	0.1	1
1370	Dormitory	15337347	2021-04	VANCOMYCIN	1	1533.73	0.000652003	0.0176487	0.1	0.120081
1371	Dormitory	13688095	2021-04	AMPICILLIN	1	1368.81	0.000730562	1.04200999435544e-12	0.1	2.08755613715238e-11	***
1372	Dormitory	13688095	2021-04	AZITHROMYCIN	6	1368.81	0.00438337	0.00227822	0.1	0.0174798	*
1373	Dormitory	13688095	2021-04	CEFALOTIN	1	1368.81	0.000730562	3.54199867765369e-25	0.1	2.32233297556484e-23	***
1374	Dormitory	13688095	2021-04	CHLORAMPHENICOL	4	1368.81	0.00292225	1.13870090316961e-07	0.1	1.30358061914372e-06	***
1375	Dormitory	13688095	2021-04	CIPROFLOXACIN	2	1368.81	0.00146112	1.71084138388913e-07	0.1	1.89830140710641e-06	***
1376	Dormitory	13688095	2021-04	CLARITHROMYCIN	7	1368.81	0.00511393	0.437541	0.1	1
1377	Dormitory	13688095	2021-04	ERYTHROMYCIN	2	1368.81	0.00146112	6.79572560576499e-06	0.1	6.53496627705276e-05	***
1378	Dormitory	13688095	2021-04	GENTAMICIN	2	1368.81	0.00146112	3.07290561321835e-24	0.1	1.58303298593566e-22	***
1379	Dormitory	13688095	2021-04	KANAMYCIN A	1	1368.81	0.000730562	2.20075096670564e-05	0.1	0.000203491	***
1380	Dormitory	13688095	2021-04	NORFLOXACIN	2	1368.81	0.00146112	4.26872320225855e-09	0.1	5.40122063700859e-08	***
1381	Dormitory	13688095	2021-04	RIFAMPIN	2	1368.81	0.00146112	7.15169148347742e-07	0.1	7.6984403280309e-06	***
1382	Dormitory	13688095	2021-04	STREPTOMYCIN	2	1368.81	0.00146112	1.31895554346285e-10	0.1	1.90251869281247e-09	***
1383	Dormitory	13688095	2021-04	TELITHROMYCIN	2	1368.81	0.00146112	0.598732	0.1	1
1384	Dormitory	13688095	2021-04	TETRACYCLINE	2	1368.81	0.00146112	0.0440202	0.1	0.288621
1385	Dormitory	13688095	2021-04	TIGECYCLINE	1	1368.81	0.000730562	0.00467644	0.1	0.0337275	*
1386	Dormitory	13688095	2021-04	TOBRAMYCIN	2	1368.81	0.00146112	1.11644097425851e-29	0.1	4.15643171482903e-27	***
1387	Dormitory	13688095	2021-04	TRICLOSAN	3	1368.81	0.00219169	3.15604835777602e-05	0.1	0.000281014	***
1388	Dormitory	13688095	2021-04	TRIMETHOPRIM	2	1368.81	0.00146112	0.182229	0.1	1
1389	Dormitory	13688095	2021-04	VANCOMYCIN	1	1368.81	0.000730562	0.0176487	0.1	0.120081
1390	Dormitory	12036255	2021-05	AMPICILLIN	2	1203.63	0.00166165	1.04200999435544e-12	0.1	2.08755613715238e-11	***
1391	Dormitory	12036255	2021-05	AZITHROMYCIN	1	1203.63	0.000830823	0.00227822	0.1	0.0174798	*
1392	Dormitory	12036255	2021-05	CEFALOTIN	5	1203.63	0.00415412	3.54199867765369e-25	0.1	2.32233297556484e-23	***
1393	Dormitory	12036255	2021-05	CHLORAMPHENICOL	4	1203.63	0.00332329	1.13870090316961e-07	0.1	1.30358061914372e-06	***
1394	Dormitory	12036255	2021-05	CIPROFLOXACIN	2	1203.63	0.00166165	1.71084138388913e-07	0.1	1.89830140710641e-06	***
1395	Dormitory	12036255	2021-05	CLARITHROMYCIN	1	1203.63	0.000830823	0.437541	0.1	1
1396	Dormitory	12036255	2021-05	CLOXACILLIN	4	1203.63	0.00332329	1.51450755983188e-22	0.1	6.82684813863461e-21	***
1397	Dormitory	12036255	2021-05	COLISTIN A	1	1203.63	0.000830823	0.00325753	0.1	0.0244729	*
1398	Dormitory	12036255	2021-05	COLISTIN B	1	1203.63	0.000830823	0.00325753	0.1	0.0244729	*
1399	Dormitory	12036255	2021-05	ERYTHROMYCIN	4	1203.63	0.00332329	6.79572560576499e-06	0.1	6.53496627705276e-05	***
1400	Dormitory	12036255	2021-05	GENTAMICIN	1	1203.63	0.000830823	3.07290561321835e-24	0.1	1.58303298593566e-22	***
1401	Dormitory	12036255	2021-05	KANAMYCIN A	19	1203.63	0.0157856	2.20075096670564e-05	0.1	0.000203491	***
1402	Dormitory	12036255	2021-05	NORFLOXACIN	1	1203.63	0.000830823	4.26872320225855e-09	0.1	5.40122063700859e-08	***
1403	Dormitory	12036255	2021-05	OXACILLIN	4	1203.63	0.00332329	3.72763210014395e-22	0.1	1.49358284658588e-20	***
1404	Dormitory	12036255	2021-05	POLYMYXIN B	2	1203.63	0.00166165	9.7012044490094e-07	0.1	1.02892927500995e-05	***
1405	Dormitory	12036255	2021-05	PULVOMYCIN	2	1203.63	0.00166165	5.85453114857184e-10	0.1	7.81928676023935e-09	***
1406	Dormitory	12036255	2021-05	RIFAMPIN	2	1203.63	0.00166165	7.15169148347742e-07	0.1	7.6984403280309e-06	***
1407	Dormitory	12036255	2021-05	SPECTINOMYCIN	1	1203.63	0.000830823	4.31204916444238e-06	0.1	4.26019642023609e-05	***
1408	Dormitory	12036255	2021-05	STREPTOMYCIN	3	1203.63	0.00249247	1.31895554346285e-10	0.1	1.90251869281247e-09	***
1409	Dormitory	12036255	2021-05	TETRACYCLINE	5	1203.63	0.00415412	0.0440202	0.1	0.288621
1410	Dormitory	12036255	2021-05	TIGECYCLINE	2	1203.63	0.00166165	0.00467644	0.1	0.0337275	*
1411	Dormitory	12036255	2021-05	TOBRAMYCIN	1	1203.63	0.000830823	1.11644097425851e-29	0.1	4.15643171482903e-27	***
1412	Dormitory	12036255	2021-05	TRICLOSAN	2	1203.63	0.00166165	3.15604835777602e-05	0.1	0.000281014	***
1413	Dormitory	12036255	2021-05	TRIMETHOPRIM	1	1203.63	0.000830823	0.182229	0.1	1
1414	Dormitory	14379505	2021-05	2'-N-ETHYLNETILMICIN	2	1437.95	0.00139087	2.20041720480547e-11	0.1	3.60679230836488e-10	***
1415	Dormitory	14379505	2021-05	AMPICILLIN	3	1437.95	0.0020863	1.04200999435544e-12	0.1	2.08755613715238e-11	***
1416	Dormitory	14379505	2021-05	AZITHROMYCIN	5	1437.95	0.00347717	0.00227822	0.1	0.0174798	*
1417	Dormitory	14379505	2021-05	CAPREOMYCIN	7	1437.95	0.00486804	0.454978	0.1	1
1418	Dormitory	14379505	2021-05	CEFALOTIN	1	1437.95	0.000695434	3.54199867765369e-25	0.1	2.32233297556484e-23	***
1419	Dormitory	14379505	2021-05	CHLORAMPHENICOL	5	1437.95	0.00347717	1.13870090316961e-07	0.1	1.30358061914372e-06	***
1420	Dormitory	14379505	2021-05	CIPROFLOXACIN	3	1437.95	0.0020863	1.71084138388913e-07	0.1	1.89830140710641e-06	***
1421	Dormitory	14379505	2021-05	CLARITHROMYCIN	13	1437.95	0.00904065	0.437541	0.1	1
1422	Dormitory	14379505	2021-05	CLOXACILLIN	1	1437.95	0.000695434	1.51450755983188e-22	0.1	6.82684813863461e-21	***
1423	Dormitory	14379505	2021-05	COLISTIN A	2	1437.95	0.00139087	0.00325753	0.1	0.0244729	*
1424	Dormitory	14379505	2021-05	COLISTIN B	2	1437.95	0.00139087	0.00325753	0.1	0.0244729	*
1425	Dormitory	14379505	2021-05	DIBEKACIN	2	1437.95	0.00139087	1.1852386082958e-25	0.1	8.79062067913143e-24	***
1426	Dormitory	14379505	2021-05	ERYTHROMYCIN	2	1437.95	0.00139087	6.79572560576499e-06	0.1	6.53496627705276e-05	***
1427	Dormitory	14379505	2021-05	GENTAMICIN	1	1437.95	0.000695434	3.07290561321835e-24	0.1	1.58303298593566e-22	***
1428	Dormitory	14379505	2021-05	NETILMICIN	2	1437.95	0.00139087	2.24105987314073e-13	0.1	4.89788178676704e-12	***
1429	Dormitory	14379505	2021-05	OXACILLIN	1	1437.95	0.000695434	3.72763210014395e-22	0.1	1.49358284658588e-20	***
1430	Dormitory	14379505	2021-05	POLYMYXIN B	1	1437.95	0.000695434	9.7012044490094e-07	0.1	1.02892927500995e-05	***
1431	Dormitory	14379505	2021-05	SISOMICIN	2	1437.95	0.00139087	4.12339331400206e-23	0.1	1.98258713029622e-21	***
1432	Dormitory	14379505	2021-05	SPECTINOMYCIN	1	1437.95	0.000695434	4.31204916444238e-06	0.1	4.26019642023609e-05	***
1433	Dormitory	14379505	2021-05	STREPTOMYCIN	1	1437.95	0.000695434	1.31895554346285e-10	0.1	1.90251869281247e-09	***
1434	Dormitory	14379505	2021-05	TELITHROMYCIN	1	1437.95	0.000695434	0.598732	0.1	1
1435	Dormitory	14379505	2021-05	TETRACYCLINE	3	1437.95	0.0020863	0.0440202	0.1	0.288621
1436	Dormitory	14379505	2021-05	TOBRAMYCIN	2	1437.95	0.00139087	1.11644097425851e-29	0.1	4.15643171482903e-27	***
1437	Dormitory	14379505	2021-05	TRIMETHOPRIM	4	1437.95	0.00278174	0.182229	0.1	1
1438	Dormitory	14379505	2021-05	VANCOMYCIN	3	1437.95	0.0020863	0.0176487	0.1	0.120081
1439	Dormitory	15768561	2021-08	AMPICILLIN	1	1576.86	0.000634173	1.04200999435544e-12	0.1	2.08755613715238e-11	***
1440	Dormitory	15768561	2021-08	AZITHROMYCIN	4	1576.86	0.00253669	0.00227822	0.1	0.0174798	*
1441	Dormitory	15768561	2021-08	CAPREOMYCIN	6	1576.86	0.00380504	0.454978	0.1	1
1442	Dormitory	15768561	2021-08	CEFALOTIN	3	1576.86	0.00190252	3.54199867765369e-25	0.1	2.32233297556484e-23	***
1443	Dormitory	15768561	2021-08	CHLORAMPHENICOL	13	1576.86	0.00824425	1.13870090316961e-07	0.1	1.30358061914372e-06	***
1444	Dormitory	15768561	2021-08	CIPROFLOXACIN	2	1576.86	0.00126835	1.71084138388913e-07	0.1	1.89830140710641e-06	***
1445	Dormitory	15768561	2021-08	CLARITHROMYCIN	2	1576.86	0.00126835	0.437541	0.1	1
1446	Dormitory	15768561	2021-08	CLOXACILLIN	3	1576.86	0.00190252	1.51450755983188e-22	0.1	6.82684813863461e-21	***
1447	Dormitory	15768561	2021-08	COLISTIN A	2	1576.86	0.00126835	0.00325753	0.1	0.0244729	*
1448	Dormitory	15768561	2021-08	COLISTIN B	2	1576.86	0.00126835	0.00325753	0.1	0.0244729	*
1449	Dormitory	15768561	2021-08	DIBEKACIN	1	1576.86	0.000634173	1.1852386082958e-25	0.1	8.79062067913143e-24	***
1450	Dormitory	15768561	2021-08	ERYTHROMYCIN	11	1576.86	0.00697591	6.79572560576499e-06	0.1	6.53496627705276e-05	***
1451	Dormitory	15768561	2021-08	GENTAMICIN	2	1576.86	0.00126835	3.07290561321835e-24	0.1	1.58303298593566e-22	***
1452	Dormitory	15768561	2021-08	KANAMYCIN A	4	1576.86	0.00253669	2.20075096670564e-05	0.1	0.000203491	***
1453	Dormitory	15768561	2021-08	KASUGAMYCIN	1	1576.86	0.000634173	0.603029	0.1	1
1454	Dormitory	15768561	2021-08	NETILMICIN	1	1576.86	0.000634173	2.24105987314073e-13	0.1	4.89788178676704e-12	***
1455	Dormitory	15768561	2021-08	NORFLOXACIN	1	1576.86	0.000634173	4.26872320225855e-09	0.1	5.40122063700859e-08	***
1456	Dormitory	15768561	2021-08	OXACILLIN	3	1576.86	0.00190252	3.72763210014395e-22	0.1	1.49358284658588e-20	***
1457	Dormitory	15768561	2021-08	POLYMYXIN B	2	1576.86	0.00126835	9.7012044490094e-07	0.1	1.02892927500995e-05	***
1458	Dormitory	15768561	2021-08	RIFAMPIN	2	1576.86	0.00126835	7.15169148347742e-07	0.1	7.6984403280309e-06	***
1459	Dormitory	15768561	2021-08	SISOMICIN	1	1576.86	0.000634173	4.12339331400206e-23	0.1	1.98258713029622e-21	***
1460	Dormitory	15768561	2021-08	STREPTOMYCIN	2	1576.86	0.00126835	1.31895554346285e-10	0.1	1.90251869281247e-09	***
1461	Dormitory	15768561	2021-08	TETRACYCLINE	5	1576.86	0.00317087	0.0440202	0.1	0.288621
1462	Dormitory	15768561	2021-08	TOBRAMYCIN	3	1576.86	0.00190252	1.11644097425851e-29	0.1	4.15643171482903e-27	***
1463	Dormitory	15768561	2021-08	TRICLOSAN	1	1576.86	0.000634173	3.15604835777602e-05	0.1	0.000281014	***
1464	Dormitory	15768561	2021-08	TRIMETHOPRIM	10	1576.86	0.00634173	0.182229	0.1	1
1465	Dormitory	15768561	2021-08	VANCOMYCIN	2	1576.86	0.00126835	0.0176487	0.1	0.120081
1466	Dormitory	9878192	2021-08	AMPICILLIN	1	987.819	0.00101233	1.04200999435544e-12	0.1	2.08755613715238e-11	***
1467	Dormitory	9878192	2021-08	AZITHROMYCIN	9	987.819	0.00911098	0.00227822	0.1	0.0174798	*
1468	Dormitory	9878192	2021-08	CEFALOTIN	1	987.819	0.00101233	3.54199867765369e-25	0.1	2.32233297556484e-23	***
1469	Dormitory	9878192	2021-08	CHLORAMPHENICOL	5	987.819	0.00506166	1.13870090316961e-07	0.1	1.30358061914372e-06	***
1470	Dormitory	9878192	2021-08	CIPROFLOXACIN	5	987.819	0.00506166	1.71084138388913e-07	0.1	1.89830140710641e-06	***
1471	Dormitory	9878192	2021-08	CLARITHROMYCIN	3	987.819	0.00303699	0.437541	0.1	1
1472	Dormitory	9878192	2021-08	CLINDAMYCIN	9	987.819	0.00911098	0.0892966	0.1	0.557438
1473	Dormitory	9878192	2021-08	CLOXACILLIN	1	987.819	0.00101233	1.51450755983188e-22	0.1	6.82684813863461e-21	***
1474	Dormitory	9878192	2021-08	ERYTHROMYCIN	14	987.819	0.0141726	6.79572560576499e-06	0.1	6.53496627705276e-05	***
1475	Dormitory	9878192	2021-08	GENTAMICIN	3	987.819	0.00303699	3.07290561321835e-24	0.1	1.58303298593566e-22	***
1476	Dormitory	9878192	2021-08	KANAMYCIN A	2	987.819	0.00202466	2.20075096670564e-05	0.1	0.000203491	***
1477	Dormitory	9878192	2021-08	KASUGAMYCIN	2	987.819	0.00202466	0.603029	0.1	1
1478	Dormitory	9878192	2021-08	NORFLOXACIN	6	987.819	0.00607399	4.26872320225855e-09	0.1	5.40122063700859e-08	***
1479	Dormitory	9878192	2021-08	OXACILLIN	1	987.819	0.00101233	3.72763210014395e-22	0.1	1.49358284658588e-20	***
1480	Dormitory	9878192	2021-08	POLYMYXIN B	1	987.819	0.00101233	9.7012044490094e-07	0.1	1.02892927500995e-05	***
1481	Dormitory	9878192	2021-08	PULVOMYCIN	1	987.819	0.00101233	5.85453114857184e-10	0.1	7.81928676023935e-09	***
1482	Dormitory	9878192	2021-08	RIFAMPIN	1	987.819	0.00101233	7.15169148347742e-07	0.1	7.6984403280309e-06	***
1483	Dormitory	9878192	2021-08	SPECTINOMYCIN	1	987.819	0.00101233	4.31204916444238e-06	0.1	4.26019642023609e-05	***
1484	Dormitory	9878192	2021-08	STREPTOMYCIN	4	987.819	0.00404932	1.31895554346285e-10	0.1	1.90251869281247e-09	***
1485	Dormitory	9878192	2021-08	TELITHROMYCIN	3	987.819	0.00303699	0.598732	0.1	1
1486	Dormitory	9878192	2021-08	TETRACYCLINE	6	987.819	0.00607399	0.0440202	0.1	0.288621
1487	Dormitory	9878192	2021-08	TOBRAMYCIN	3	987.819	0.00303699	1.11644097425851e-29	0.1	4.15643171482903e-27	***
1488	Dormitory	9878192	2021-08	TRICLOSAN	1	987.819	0.00101233	3.15604835777602e-05	0.1	0.000281014	***
1489	Dormitory	9878192	2021-08	TRIMETHOPRIM	4	987.819	0.00404932	0.182229	0.1	1
1490	Dormitory	15396554	2021-08	2'-N-ETHYLNETILMICIN	1	1539.66	0.000649496	2.20041720480547e-11	0.1	3.60679230836488e-10	***
1491	Dormitory	15396554	2021-08	AMPICILLIN	3	1539.66	0.00194849	1.04200999435544e-12	0.1	2.08755613715238e-11	***
1492	Dormitory	15396554	2021-08	AZITHROMYCIN	7	1539.66	0.00454647	0.00227822	0.1	0.0174798	*
1493	Dormitory	15396554	2021-08	CEFALOTIN	2	1539.66	0.00129899	3.54199867765369e-25	0.1	2.32233297556484e-23	***
1494	Dormitory	15396554	2021-08	CHLORAMPHENICOL	8	1539.66	0.00519597	1.13870090316961e-07	0.1	1.30358061914372e-06	***
1495	Dormitory	15396554	2021-08	CIPROFLOXACIN	1	1539.66	0.000649496	1.71084138388913e-07	0.1	1.89830140710641e-06	***
1496	Dormitory	15396554	2021-08	CLARITHROMYCIN	11	1539.66	0.00714446	0.437541	0.1	1
1497	Dormitory	15396554	2021-08	CLINDAMYCIN	3	1539.66	0.00194849	0.0892966	0.1	0.557438
1498	Dormitory	15396554	2021-08	COLISTIN A	2	1539.66	0.00129899	0.00325753	0.1	0.0244729	*
1499	Dormitory	15396554	2021-08	COLISTIN B	2	1539.66	0.00129899	0.00325753	0.1	0.0244729	*
1500	Dormitory	15396554	2021-08	DIBEKACIN	1	1539.66	0.000649496	1.1852386082958e-25	0.1	8.79062067913143e-24	***
1501	Dormitory	15396554	2021-08	ERYTHROMYCIN	9	1539.66	0.00584546	6.79572560576499e-06	0.1	6.53496627705276e-05	***
1502	Dormitory	15396554	2021-08	KANAMYCIN A	1	1539.66	0.000649496	2.20075096670564e-05	0.1	0.000203491	***
1503	Dormitory	15396554	2021-08	KASUGAMYCIN	1	1539.66	0.000649496	0.603029	0.1	1
1504	Dormitory	15396554	2021-08	NETILMICIN	1	1539.66	0.000649496	2.24105987314073e-13	0.1	4.89788178676704e-12	***
1505	Dormitory	15396554	2021-08	NORFLOXACIN	1	1539.66	0.000649496	4.26872320225855e-09	0.1	5.40122063700859e-08	***
1506	Dormitory	15396554	2021-08	POLYMYXIN B	3	1539.66	0.00194849	9.7012044490094e-07	0.1	1.02892927500995e-05	***
1507	Dormitory	15396554	2021-08	PULVOMYCIN	1	1539.66	0.000649496	5.85453114857184e-10	0.1	7.81928676023935e-09	***
1508	Dormitory	15396554	2021-08	RIFAMPIN	3	1539.66	0.00194849	7.15169148347742e-07	0.1	7.6984403280309e-06	***
1509	Dormitory	15396554	2021-08	SISOMICIN	1	1539.66	0.000649496	4.12339331400206e-23	0.1	1.98258713029622e-21	***
1510	Dormitory	15396554	2021-08	STREPTOMYCIN	1	1539.66	0.000649496	1.31895554346285e-10	0.1	1.90251869281247e-09	***
1511	Dormitory	15396554	2021-08	TELITHROMYCIN	2	1539.66	0.00129899	0.598732	0.1	1
1512	Dormitory	15396554	2021-08	TETRACYCLINE	14	1539.66	0.00909294	0.0440202	0.1	0.288621
1513	Dormitory	15396554	2021-08	TIGECYCLINE	2	1539.66	0.00129899	0.00467644	0.1	0.0337275	*
1514	Dormitory	15396554	2021-08	TOBRAMYCIN	2	1539.66	0.00129899	1.11644097425851e-29	0.1	4.15643171482903e-27	***
1515	Dormitory	15396554	2021-08	TRICLOSAN	1	1539.66	0.000649496	3.15604835777602e-05	0.1	0.000281014	***
1516	Dormitory	15396554	2021-08	TRIMETHOPRIM	5	1539.66	0.00324748	0.182229	0.1	1
1517	Dormitory	15396554	2021-08	VANCOMYCIN	1	1539.66	0.000649496	0.0176487	0.1	0.120081
1518	Dormitory	18851580	2021-09	AMPICILLIN	1	1885.16	0.00053046	1.04200999435544e-12	0.1	2.08755613715238e-11	***
1519	Dormitory	18851580	2021-09	AZITHROMYCIN	9	1885.16	0.00477414	0.00227822	0.1	0.0174798	*
1520	Dormitory	18851580	2021-09	CEFALOTIN	3	1885.16	0.00159138	3.54199867765369e-25	0.1	2.32233297556484e-23	***
1521	Dormitory	18851580	2021-09	CHLORAMPHENICOL	2	1885.16	0.00106092	1.13870090316961e-07	0.1	1.30358061914372e-06	***
1522	Dormitory	18851580	2021-09	CIPROFLOXACIN	1	1885.16	0.00053046	1.71084138388913e-07	0.1	1.89830140710641e-06	***
1523	Dormitory	18851580	2021-09	CLARITHROMYCIN	7	1885.16	0.00371322	0.437541	0.1	1
1524	Dormitory	18851580	2021-09	CLOXACILLIN	4	1885.16	0.00212184	1.51450755983188e-22	0.1	6.82684813863461e-21	***
1525	Dormitory	18851580	2021-09	COLISTIN A	1	1885.16	0.00053046	0.00325753	0.1	0.0244729	*
1526	Dormitory	18851580	2021-09	COLISTIN B	1	1885.16	0.00053046	0.00325753	0.1	0.0244729	*
1527	Dormitory	18851580	2021-09	ERYTHROMYCIN	11	1885.16	0.00583505	6.79572560576499e-06	0.1	6.53496627705276e-05	***
1528	Dormitory	18851580	2021-09	KANAMYCIN A	1	1885.16	0.00053046	2.20075096670564e-05	0.1	0.000203491	***
1529	Dormitory	18851580	2021-09	NORFLOXACIN	3	1885.16	0.00159138	4.26872320225855e-09	0.1	5.40122063700859e-08	***
1530	Dormitory	18851580	2021-09	OXACILLIN	4	1885.16	0.00212184	3.72763210014395e-22	0.1	1.49358284658588e-20	***
1531	Dormitory	18851580	2021-09	RIFAMPIN	3	1885.16	0.00159138	7.15169148347742e-07	0.1	7.6984403280309e-06	***
1532	Dormitory	18851580	2021-09	STREPTOMYCIN	3	1885.16	0.00159138	1.31895554346285e-10	0.1	1.90251869281247e-09	***
1533	Dormitory	18851580	2021-09	TETRACYCLINE	4	1885.16	0.00212184	0.0440202	0.1	0.288621
1534	Dormitory	18851580	2021-09	TIGECYCLINE	1	1885.16	0.00053046	0.00467644	0.1	0.0337275	*
1535	Dormitory	18851580	2021-09	TOBRAMYCIN	1	1885.16	0.00053046	1.11644097425851e-29	0.1	4.15643171482903e-27	***
1536	Dormitory	18851580	2021-09	TRICLOSAN	1	1885.16	0.00053046	3.15604835777602e-05	0.1	0.000281014	***
1537	Dormitory	18851580	2021-09	VANCOMYCIN	1	1885.16	0.00053046	0.0176487	0.1	0.120081
1538	Dormitory	14347138	2021-09	2'-N-ETHYLNETILMICIN	2	1434.71	0.00139401	2.20041720480547e-11	0.1	3.60679230836488e-10	***
1539	Dormitory	14347138	2021-09	AMPICILLIN	2	1434.71	0.00139401	1.04200999435544e-12	0.1	2.08755613715238e-11	***
1540	Dormitory	14347138	2021-09	AZITHROMYCIN	25	1434.71	0.0174251	0.00227822	0.1	0.0174798	*
1541	Dormitory	14347138	2021-09	CEFALOTIN	1	1434.71	0.000697003	3.54199867765369e-25	0.1	2.32233297556484e-23	***
1542	Dormitory	14347138	2021-09	CHLORAMPHENICOL	7	1434.71	0.00487902	1.13870090316961e-07	0.1	1.30358061914372e-06	***
1543	Dormitory	14347138	2021-09	CIPROFLOXACIN	2	1434.71	0.00139401	1.71084138388913e-07	0.1	1.89830140710641e-06	***
1544	Dormitory	14347138	2021-09	CLARITHROMYCIN	1	1434.71	0.000697003	0.437541	0.1	1
1545	Dormitory	14347138	2021-09	CLINDAMYCIN	1	1434.71	0.000697003	0.0892966	0.1	0.557438
1546	Dormitory	14347138	2021-09	CLOXACILLIN	2	1434.71	0.00139401	1.51450755983188e-22	0.1	6.82684813863461e-21	***
1547	Dormitory	14347138	2021-09	COLISTIN A	1	1434.71	0.000697003	0.00325753	0.1	0.0244729	*
1548	Dormitory	14347138	2021-09	COLISTIN B	1	1434.71	0.000697003	0.00325753	0.1	0.0244729	*
1549	Dormitory	14347138	2021-09	DIBEKACIN	2	1434.71	0.00139401	1.1852386082958e-25	0.1	8.79062067913143e-24	***
1550	Dormitory	14347138	2021-09	ERYTHROMYCIN	5	1434.71	0.00348502	6.79572560576499e-06	0.1	6.53496627705276e-05	***
1551	Dormitory	14347138	2021-09	GENTAMICIN	1	1434.71	0.000697003	3.07290561321835e-24	0.1	1.58303298593566e-22	***
1552	Dormitory	14347138	2021-09	KANAMYCIN A	13	1434.71	0.00906104	2.20075096670564e-05	0.1	0.000203491	***
1553	Dormitory	14347138	2021-09	NETILMICIN	2	1434.71	0.00139401	2.24105987314073e-13	0.1	4.89788178676704e-12	***
1554	Dormitory	14347138	2021-09	NORFLOXACIN	4	1434.71	0.00278801	4.26872320225855e-09	0.1	5.40122063700859e-08	***
1555	Dormitory	14347138	2021-09	OXACILLIN	2	1434.71	0.00139401	3.72763210014395e-22	0.1	1.49358284658588e-20	***
1556	Dormitory	14347138	2021-09	POLYMYXIN B	1	1434.71	0.000697003	9.7012044490094e-07	0.1	1.02892927500995e-05	***
1557	Dormitory	14347138	2021-09	PULVOMYCIN	1	1434.71	0.000697003	5.85453114857184e-10	0.1	7.81928676023935e-09	***
1558	Dormitory	14347138	2021-09	RIFAMPIN	2	1434.71	0.00139401	7.15169148347742e-07	0.1	7.6984403280309e-06	***
1559	Dormitory	14347138	2021-09	SISOMICIN	2	1434.71	0.00139401	4.12339331400206e-23	0.1	1.98258713029622e-21	***
1560	Dormitory	14347138	2021-09	SPECTINOMYCIN	1	1434.71	0.000697003	4.31204916444238e-06	0.1	4.26019642023609e-05	***
1561	Dormitory	14347138	2021-09	STREPTOMYCIN	2	1434.71	0.00139401	1.31895554346285e-10	0.1	1.90251869281247e-09	***
1562	Dormitory	14347138	2021-09	TELITHROMYCIN	1	1434.71	0.000697003	0.598732	0.1	1
1563	Dormitory	14347138	2021-09	TETRACYCLINE	12	1434.71	0.00836404	0.0440202	0.1	0.288621
1564	Dormitory	14347138	2021-09	TIGECYCLINE	1	1434.71	0.000697003	0.00467644	0.1	0.0337275	*
1565	Dormitory	14347138	2021-09	TOBRAMYCIN	3	1434.71	0.00209101	1.11644097425851e-29	0.1	4.15643171482903e-27	***
1566	Dormitory	14347138	2021-09	TRICLOSAN	1	1434.71	0.000697003	3.15604835777602e-05	0.1	0.000281014	***
1567	Dormitory	14347138	2021-09	TRIMETHOPRIM	2	1434.71	0.00139401	0.182229	0.1	1
1568	Dormitory	14347138	2021-09	VANCOMYCIN	1	1434.71	0.000697003	0.0176487	0.1	0.120081
1569	Dormitory	9843792	2021-09	AZITHROMYCIN	6	984.379	0.00609521	0.00227822	0.1	0.0174798	*
1570	Dormitory	9843792	2021-09	CAPREOMYCIN	4	984.379	0.00406347	0.454978	0.1	1
1571	Dormitory	9843792	2021-09	CEFALOTIN	3	984.379	0.00304761	3.54199867765369e-25	0.1	2.32233297556484e-23	***
1572	Dormitory	9843792	2021-09	CLINDAMYCIN	1	984.379	0.00101587	0.0892966	0.1	0.557438
1573	Dormitory	9843792	2021-09	CLOXACILLIN	3	984.379	0.00304761	1.51450755983188e-22	0.1	6.82684813863461e-21	***
1574	Dormitory	9843792	2021-09	KASUGAMYCIN	1	984.379	0.00101587	0.603029	0.1	1
1575	Dormitory	9843792	2021-09	OXACILLIN	3	984.379	0.00304761	3.72763210014395e-22	0.1	1.49358284658588e-20	***
1576	Dormitory	9843792	2021-09	RIFAMPIN	1	984.379	0.00101587	7.15169148347742e-07	0.1	7.6984403280309e-06	***
1577	Dormitory	9843792	2021-09	SPECTINOMYCIN	1	984.379	0.00101587	4.31204916444238e-06	0.1	4.26019642023609e-05	***
1578	Dormitory	9843792	2021-09	STREPTOMYCIN	1	984.379	0.00101587	1.31895554346285e-10	0.1	1.90251869281247e-09	***
1579	Dormitory	9843792	2021-09	TOBRAMYCIN	1	984.379	0.00101587	1.11644097425851e-29	0.1	4.15643171482903e-27	***
1580	Dormitory	9843792	2021-09	TRIMETHOPRIM	1	984.379	0.00101587	0.182229	0.1	1
1581	Dormitory	9843792	2021-09	VANCOMYCIN	1	984.379	0.00101587	0.0176487	0.1	0.120081
1582	Dormitory	7472130	2021-09	AZITHROMYCIN	8	747.213	0.0107065	0.00227822	0.1	0.0174798	*
1583	Dormitory	7472130	2021-09	CLARITHROMYCIN	2	747.213	0.00267661	0.437541	0.1	1
1584	Dormitory	7472130	2021-09	CLINDAMYCIN	1	747.213	0.00133831	0.0892966	0.1	0.557438
1585	Dormitory	7472130	2021-09	COLISTIN A	1	747.213	0.00133831	0.00325753	0.1	0.0244729	*
1586	Dormitory	7472130	2021-09	COLISTIN B	1	747.213	0.00133831	0.00325753	0.1	0.0244729	*
1587	Dormitory	7472130	2021-09	ERYTHROMYCIN	2	747.213	0.00267661	6.79572560576499e-06	0.1	6.53496627705276e-05	***
1588	Dormitory	7472130	2021-09	KASUGAMYCIN	1	747.213	0.00133831	0.603029	0.1	1
1589	Dormitory	7472130	2021-09	RIFAMPIN	1	747.213	0.00133831	7.15169148347742e-07	0.1	7.6984403280309e-06	***
1590	Dormitory	7472130	2021-09	TELITHROMYCIN	1	747.213	0.00133831	0.598732	0.1	1
1591	Dormitory	7472130	2021-09	TETRACYCLINE	1	747.213	0.00133831	0.0440202	0.1	0.288621
1592	Dormitory	9873308	2021-10	AZITHROMYCIN	9	987.331	0.00911549	0.00227822	0.1	0.0174798	*
1593	Dormitory	9873308	2021-10	CHLORAMPHENICOL	3	987.331	0.0030385	1.13870090316961e-07	0.1	1.30358061914372e-06	***
1594	Dormitory	9873308	2021-10	CIPROFLOXACIN	1	987.331	0.00101283	1.71084138388913e-07	0.1	1.89830140710641e-06	***
1595	Dormitory	9873308	2021-10	CLOXACILLIN	1	987.331	0.00101283	1.51450755983188e-22	0.1	6.82684813863461e-21	***
1596	Dormitory	9873308	2021-10	COLISTIN A	1	987.331	0.00101283	0.00325753	0.1	0.0244729	*
1597	Dormitory	9873308	2021-10	COLISTIN B	1	987.331	0.00101283	0.00325753	0.1	0.0244729	*
1598	Dormitory	9873308	2021-10	ERYTHROMYCIN	3	987.331	0.0030385	6.79572560576499e-06	0.1	6.53496627705276e-05	***
1599	Dormitory	9873308	2021-10	GENTAMICIN	1	987.331	0.00101283	3.07290561321835e-24	0.1	1.58303298593566e-22	***
1600	Dormitory	9873308	2021-10	KASUGAMYCIN	8	987.331	0.00810265	0.603029	0.1	1
1601	Dormitory	9873308	2021-10	NORFLOXACIN	1	987.331	0.00101283	4.26872320225855e-09	0.1	5.40122063700859e-08	***
1602	Dormitory	9873308	2021-10	OXACILLIN	1	987.331	0.00101283	3.72763210014395e-22	0.1	1.49358284658588e-20	***
1603	Dormitory	9873308	2021-10	POLYMYXIN B	1	987.331	0.00101283	9.7012044490094e-07	0.1	1.02892927500995e-05	***
1604	Dormitory	9873308	2021-10	SISOMICIN	1	987.331	0.00101283	4.12339331400206e-23	0.1	1.98258713029622e-21	***
1605	Dormitory	9873308	2021-10	TELITHROMYCIN	1	987.331	0.00101283	0.598732	0.1	1
1606	Dormitory	9873308	2021-10	TETRACYCLINE	3	987.331	0.0030385	0.0440202	0.1	0.288621
1607	Dormitory	9873308	2021-10	TIGECYCLINE	1	987.331	0.00101283	0.00467644	0.1	0.0337275	*
1608	Dormitory	9873308	2021-10	TRIMETHOPRIM	4	987.331	0.00405133	0.182229	0.1	1
1609	Dormitory	3200157	2021-10	AZITHROMYCIN	8	320.016	0.0249988	0.00227822	0.1	0.0174798	*
1610	Dormitory	3200157	2021-10	CLINDAMYCIN	2	320.016	0.00624969	0.0892966	0.1	0.557438
1611	Dormitory	3200157	2021-10	ERYTHROMYCIN	2	320.016	0.00624969	6.79572560576499e-06	0.1	6.53496627705276e-05	***
1612	Dormitory	7500880	2021-11	AZITHROMYCIN	2	750.088	0.00266635	0.00227822	0.1	0.0174798	*
1613	Dormitory	7500880	2021-11	CEFALOTIN	2	750.088	0.00266635	3.54199867765369e-25	0.1	2.32233297556484e-23	***
1614	Dormitory	7500880	2021-11	CHLORAMPHENICOL	2	750.088	0.00266635	1.13870090316961e-07	0.1	1.30358061914372e-06	***
1615	Dormitory	7500880	2021-11	CIPROFLOXACIN	1	750.088	0.00133318	1.71084138388913e-07	0.1	1.89830140710641e-06	***
1616	Dormitory	7500880	2021-11	CLARITHROMYCIN	1	750.088	0.00133318	0.437541	0.1	1
1617	Dormitory	7500880	2021-11	CLOXACILLIN	3	750.088	0.00399953	1.51450755983188e-22	0.1	6.82684813863461e-21	***
1618	Dormitory	7500880	2021-11	COLISTIN A	1	750.088	0.00133318	0.00325753	0.1	0.0244729	*
1619	Dormitory	7500880	2021-11	COLISTIN B	1	750.088	0.00133318	0.00325753	0.1	0.0244729	*
1620	Dormitory	7500880	2021-11	ERYTHROMYCIN	4	750.088	0.00533271	6.79572560576499e-06	0.1	6.53496627705276e-05	***
1621	Dormitory	7500880	2021-11	GENTAMICIN	1	750.088	0.00133318	3.07290561321835e-24	0.1	1.58303298593566e-22	***
1622	Dormitory	7500880	2021-11	KASUGAMYCIN	1	750.088	0.00133318	0.603029	0.1	1
1623	Dormitory	7500880	2021-11	NORFLOXACIN	1	750.088	0.00133318	4.26872320225855e-09	0.1	5.40122063700859e-08	***
1624	Dormitory	7500880	2021-11	OXACILLIN	3	750.088	0.00399953	3.72763210014395e-22	0.1	1.49358284658588e-20	***
1625	Dormitory	7500880	2021-11	PULVOMYCIN	1	750.088	0.00133318	5.85453114857184e-10	0.1	7.81928676023935e-09	***
1626	Dormitory	7500880	2021-11	RIFAMPIN	1	750.088	0.00133318	7.15169148347742e-07	0.1	7.6984403280309e-06	***
1627	Dormitory	7500880	2021-11	STREPTOMYCIN	1	750.088	0.00133318	1.31895554346285e-10	0.1	1.90251869281247e-09	***
1628	Dormitory	7500880	2021-11	TELITHROMYCIN	1	750.088	0.00133318	0.598732	0.1	1
1629	Dormitory	7500880	2021-11	TETRACYCLINE	5	750.088	0.00666588	0.0440202	0.1	0.288621
1630	Dormitory	7500880	2021-11	TRICLOSAN	1	750.088	0.00133318	3.15604835777602e-05	0.1	0.000281014	***
1631	Dormitory	7500880	2021-11	TRIMETHOPRIM	2	750.088	0.00266635	0.182229	0.1	1
1632	Dormitory	7500880	2021-11	VANCOMYCIN	1	750.088	0.00133318	0.0176487	0.1	0.120081
1633	Dormitory	2268286	2021-11	2'-N-ETHYLNETILMICIN	1	226.829	0.00440862	2.20041720480547e-11	0.1	3.60679230836488e-10	***
1634	Dormitory	2268286	2021-11	AZITHROMYCIN	2	226.829	0.00881723	0.00227822	0.1	0.0174798	*
1635	Dormitory	2268286	2021-11	CAPREOMYCIN	13	226.829	0.057312	0.454978	0.1	1
1636	Dormitory	2268286	2021-11	CEFALOTIN	1	226.829	0.00440862	3.54199867765369e-25	0.1	2.32233297556484e-23	***
1637	Dormitory	2268286	2021-11	CHLORAMPHENICOL	1	226.829	0.00440862	1.13870090316961e-07	0.1	1.30358061914372e-06	***
1638	Dormitory	2268286	2021-11	CLARITHROMYCIN	2	226.829	0.00881723	0.437541	0.1	1
1639	Dormitory	2268286	2021-11	CLINDAMYCIN	1	226.829	0.00440862	0.0892966	0.1	0.557438
1640	Dormitory	2268286	2021-11	CLOXACILLIN	1	226.829	0.00440862	1.51450755983188e-22	0.1	6.82684813863461e-21	***
1641	Dormitory	2268286	2021-11	DIBEKACIN	1	226.829	0.00440862	1.1852386082958e-25	0.1	8.79062067913143e-24	***
1642	Dormitory	2268286	2021-11	ERYTHROMYCIN	2	226.829	0.00881723	6.79572560576499e-06	0.1	6.53496627705276e-05	***
1643	Dormitory	2268286	2021-11	GENTAMICIN	1	226.829	0.00440862	3.07290561321835e-24	0.1	1.58303298593566e-22	***
1644	Dormitory	2268286	2021-11	NETILMICIN	1	226.829	0.00440862	2.24105987314073e-13	0.1	4.89788178676704e-12	***
1645	Dormitory	2268286	2021-11	OXACILLIN	1	226.829	0.00440862	3.72763210014395e-22	0.1	1.49358284658588e-20	***
1646	Dormitory	2268286	2021-11	POLYMYXIN B	1	226.829	0.00440862	9.7012044490094e-07	0.1	1.02892927500995e-05	***
1647	Dormitory	2268286	2021-11	SISOMICIN	1	226.829	0.00440862	4.12339331400206e-23	0.1	1.98258713029622e-21	***
1648	Dormitory	2268286	2021-11	TOBRAMYCIN	2	226.829	0.00881723	1.11644097425851e-29	0.1	4.15643171482903e-27	***
1649	Dormitory	3105153	2021-11	2'-N-ETHYLNETILMICIN	1	310.515	0.00322045	2.20041720480547e-11	0.1	3.60679230836488e-10	***
1650	Dormitory	3105153	2021-11	CHLORAMPHENICOL	2	310.515	0.00644091	1.13870090316961e-07	0.1	1.30358061914372e-06	***
1651	Dormitory	3105153	2021-11	CLARITHROMYCIN	3	310.515	0.00966136	0.437541	0.1	1
1652	Dormitory	3105153	2021-11	DIBEKACIN	1	310.515	0.00322045	1.1852386082958e-25	0.1	8.79062067913143e-24	***
1653	Dormitory	3105153	2021-11	ERYTHROMYCIN	1	310.515	0.00322045	6.79572560576499e-06	0.1	6.53496627705276e-05	***
1654	Dormitory	3105153	2021-11	NETILMICIN	1	310.515	0.00322045	2.24105987314073e-13	0.1	4.89788178676704e-12	***
1655	Dormitory	3105153	2021-11	SISOMICIN	1	310.515	0.00322045	4.12339331400206e-23	0.1	1.98258713029622e-21	***
1656	Dormitory	3105153	2021-11	TETRACYCLINE	2	310.515	0.00644091	0.0440202	0.1	0.288621
1657	Dormitory	3105153	2021-11	TOBRAMYCIN	1	310.515	0.00322045	1.11644097425851e-29	0.1	4.15643171482903e-27	***
1658	Dormitory	3105153	2021-11	TRIMETHOPRIM	1	310.515	0.00322045	0.182229	0.1	1
1659	Dormitory	3105153	2021-11	VANCOMYCIN	1	310.515	0.00322045	0.0176487	0.1	0.120081
1660	Dormitory	1934692	2021-11	ERYTHROMYCIN	1	193.469	0.00516878	6.79572560576499e-06	0.1	6.53496627705276e-05	***
1661	Dormitory	1934692	2021-11	KANAMYCIN A	11	193.469	0.0568566	2.20075096670564e-05	0.1	0.000203491	***
1662	Dormitory	8788182	2021-12	AZITHROMYCIN	5	878.818	0.00568946	0.00227822	0.1	0.0174798	*
1663	Dormitory	8788182	2021-12	CEFALOTIN	2	878.818	0.00227578	3.54199867765369e-25	0.1	2.32233297556484e-23	***
1664	Dormitory	8788182	2021-12	CHLORAMPHENICOL	1	878.818	0.00113789	1.13870090316961e-07	0.1	1.30358061914372e-06	***
1665	Dormitory	8788182	2021-12	CIPROFLOXACIN	1	878.818	0.00113789	1.71084138388913e-07	0.1	1.89830140710641e-06	***
1666	Dormitory	8788182	2021-12	CLARITHROMYCIN	4	878.818	0.00455157	0.437541	0.1	1
1667	Dormitory	8788182	2021-12	CLOXACILLIN	2	878.818	0.00227578	1.51450755983188e-22	0.1	6.82684813863461e-21	***
1668	Dormitory	8788182	2021-12	ERYTHROMYCIN	7	878.818	0.00796524	6.79572560576499e-06	0.1	6.53496627705276e-05	***
1669	Dormitory	8788182	2021-12	GENTAMICIN	1	878.818	0.00113789	3.07290561321835e-24	0.1	1.58303298593566e-22	***
1670	Dormitory	8788182	2021-12	KASUGAMYCIN	2	878.818	0.00227578	0.603029	0.1	1
1671	Dormitory	8788182	2021-12	NORFLOXACIN	1	878.818	0.00113789	4.26872320225855e-09	0.1	5.40122063700859e-08	***
1672	Dormitory	8788182	2021-12	OXACILLIN	2	878.818	0.00227578	3.72763210014395e-22	0.1	1.49358284658588e-20	***
1673	Dormitory	8788182	2021-12	SPECTINOMYCIN	1	878.818	0.00113789	4.31204916444238e-06	0.1	4.26019642023609e-05	***
1674	Dormitory	8788182	2021-12	STREPTOMYCIN	1	878.818	0.00113789	1.31895554346285e-10	0.1	1.90251869281247e-09	***
1675	Dormitory	8788182	2021-12	TETRACYCLINE	2	878.818	0.00227578	0.0440202	0.1	0.288621
1676	Dormitory	8788182	2021-12	TRIMETHOPRIM	1	878.818	0.00113789	0.182229	0.1	1
1677	Dormitory	14396195	2021-12	AMPICILLIN	4	1439.62	0.00277851	1.04200999435544e-12	0.1	2.08755613715238e-11	***
1678	Dormitory	14396195	2021-12	AZITHROMYCIN	7	1439.62	0.0048624	0.00227822	0.1	0.0174798	*
1679	Dormitory	14396195	2021-12	CEFALOTIN	7	1439.62	0.0048624	3.54199867765369e-25	0.1	2.32233297556484e-23	***
1680	Dormitory	14396195	2021-12	CHLORAMPHENICOL	6	1439.62	0.00416777	1.13870090316961e-07	0.1	1.30358061914372e-06	***
1681	Dormitory	14396195	2021-12	CIPROFLOXACIN	1	1439.62	0.000694628	1.71084138388913e-07	0.1	1.89830140710641e-06	***
1682	Dormitory	14396195	2021-12	CLARITHROMYCIN	12	1439.62	0.00833554	0.437541	0.1	1
1683	Dormitory	14396195	2021-12	CLINDAMYCIN	1	1439.62	0.000694628	0.0892966	0.1	0.557438
1684	Dormitory	14396195	2021-12	CLOXACILLIN	7	1439.62	0.0048624	1.51450755983188e-22	0.1	6.82684813863461e-21	***
1685	Dormitory	14396195	2021-12	DIBEKACIN	2	1439.62	0.00138926	1.1852386082958e-25	0.1	8.79062067913143e-24	***
1686	Dormitory	14396195	2021-12	ERYTHROMYCIN	11	1439.62	0.00764091	6.79572560576499e-06	0.1	6.53496627705276e-05	***
1687	Dormitory	14396195	2021-12	GENTAMICIN	3	1439.62	0.00208388	3.07290561321835e-24	0.1	1.58303298593566e-22	***
1688	Dormitory	14396195	2021-12	KANAMYCIN A	2	1439.62	0.00138926	2.20075096670564e-05	0.1	0.000203491	***
1689	Dormitory	14396195	2021-12	KASUGAMYCIN	1	1439.62	0.000694628	0.603029	0.1	1
1690	Dormitory	14396195	2021-12	NETILMICIN	1	1439.62	0.000694628	2.24105987314073e-13	0.1	4.89788178676704e-12	***
1691	Dormitory	14396195	2021-12	NORFLOXACIN	1	1439.62	0.000694628	4.26872320225855e-09	0.1	5.40122063700859e-08	***
1692	Dormitory	14396195	2021-12	OXACILLIN	7	1439.62	0.0048624	3.72763210014395e-22	0.1	1.49358284658588e-20	***
1693	Dormitory	14396195	2021-12	POLYMYXIN B	4	1439.62	0.00277851	9.7012044490094e-07	0.1	1.02892927500995e-05	***
1694	Dormitory	14396195	2021-12	RIFAMPIN	3	1439.62	0.00208388	7.15169148347742e-07	0.1	7.6984403280309e-06	***
1695	Dormitory	14396195	2021-12	SISOMICIN	2	1439.62	0.00138926	4.12339331400206e-23	0.1	1.98258713029622e-21	***
1696	Dormitory	14396195	2021-12	SPECTINOMYCIN	4	1439.62	0.00277851	4.31204916444238e-06	0.1	4.26019642023609e-05	***
1697	Dormitory	14396195	2021-12	STREPTOMYCIN	3	1439.62	0.00208388	1.31895554346285e-10	0.1	1.90251869281247e-09	***
1698	Dormitory	14396195	2021-12	TETRACYCLINE	6	1439.62	0.00416777	0.0440202	0.1	0.288621
1699	Dormitory	14396195	2021-12	TIGECYCLINE	2	1439.62	0.00138926	0.00467644	0.1	0.0337275	*
1700	Dormitory	14396195	2021-12	TOBRAMYCIN	3	1439.62	0.00208388	1.11644097425851e-29	0.1	4.15643171482903e-27	***
1701	Dormitory	14396195	2021-12	TRICLOSAN	2	1439.62	0.00138926	3.15604835777602e-05	0.1	0.000281014	***
1702	Dormitory	14396195	2021-12	TRIMETHOPRIM	5	1439.62	0.00347314	0.182229	0.1	1
1703	Dormitory	14396195	2021-12	VANCOMYCIN	1	1439.62	0.000694628	0.0176487	0.1	0.120081
1704	Dormitory	10676823	2021-12	AMPICILLIN	2	1067.68	0.00187322	1.04200999435544e-12	0.1	2.08755613715238e-11	***
1705	Dormitory	10676823	2021-12	AZITHROMYCIN	7	1067.68	0.00655626	0.00227822	0.1	0.0174798	*
1706	Dormitory	10676823	2021-12	CEFALOTIN	7	1067.68	0.00655626	3.54199867765369e-25	0.1	2.32233297556484e-23	***
1707	Dormitory	10676823	2021-12	CHLORAMPHENICOL	6	1067.68	0.00561965	1.13870090316961e-07	0.1	1.30358061914372e-06	***
1708	Dormitory	10676823	2021-12	CIPROFLOXACIN	3	1067.68	0.00280982	1.71084138388913e-07	0.1	1.89830140710641e-06	***
1709	Dormitory	10676823	2021-12	CLARITHROMYCIN	2	1067.68	0.00187322	0.437541	0.1	1
1710	Dormitory	10676823	2021-12	CLOXACILLIN	6	1067.68	0.00561965	1.51450755983188e-22	0.1	6.82684813863461e-21	***
1711	Dormitory	10676823	2021-12	DIBEKACIN	1	1067.68	0.000936608	1.1852386082958e-25	0.1	8.79062067913143e-24	***
1712	Dormitory	10676823	2021-12	ERYTHROMYCIN	6	1067.68	0.00561965	6.79572560576499e-06	0.1	6.53496627705276e-05	***
1713	Dormitory	10676823	2021-12	GENTAMICIN	1	1067.68	0.000936608	3.07290561321835e-24	0.1	1.58303298593566e-22	***
1714	Dormitory	10676823	2021-12	KASUGAMYCIN	1	1067.68	0.000936608	0.603029	0.1	1
1715	Dormitory	10676823	2021-12	NETILMICIN	1	1067.68	0.000936608	2.24105987314073e-13	0.1	4.89788178676704e-12	***
1716	Dormitory	10676823	2021-12	NORFLOXACIN	3	1067.68	0.00280982	4.26872320225855e-09	0.1	5.40122063700859e-08	***
1717	Dormitory	10676823	2021-12	OXACILLIN	6	1067.68	0.00561965	3.72763210014395e-22	0.1	1.49358284658588e-20	***
1718	Dormitory	10676823	2021-12	PULVOMYCIN	1	1067.68	0.000936608	5.85453114857184e-10	0.1	7.81928676023935e-09	***
1719	Dormitory	10676823	2021-12	RIFAMPIN	1	1067.68	0.000936608	7.15169148347742e-07	0.1	7.6984403280309e-06	***
1720	Dormitory	10676823	2021-12	SPECTINOMYCIN	1	1067.68	0.000936608	4.31204916444238e-06	0.1	4.26019642023609e-05	***
1721	Dormitory	10676823	2021-12	STREPTOMYCIN	5	1067.68	0.00468304	1.31895554346285e-10	0.1	1.90251869281247e-09	***
1722	Dormitory	10676823	2021-12	TELITHROMYCIN	1	1067.68	0.000936608	0.598732	0.1	1
1723	Dormitory	10676823	2021-12	TETRACYCLINE	6	1067.68	0.00561965	0.0440202	0.1	0.288621
1724	Dormitory	10676823	2021-12	TIGECYCLINE	1	1067.68	0.000936608	0.00467644	0.1	0.0337275	*
1725	Dormitory	10676823	2021-12	TOBRAMYCIN	1	1067.68	0.000936608	1.11644097425851e-29	0.1	4.15643171482903e-27	***
1726	Dormitory	10676823	2021-12	TRICLOSAN	1	1067.68	0.000936608	3.15604835777602e-05	0.1	0.000281014	***
1727	Dormitory	10676823	2021-12	TRIMETHOPRIM	4	1067.68	0.00374643	0.182229	0.1	1
1728	Dormitory	6205651	2022-01	CHLORAMPHENICOL	2	620.565	0.00322287	1.13870090316961e-07	0.1	1.30358061914372e-06	***
1729	Dormitory	6205651	2022-01	CLINDAMYCIN	4	620.565	0.00644574	0.0892966	0.1	0.557438
1730	Dormitory	6205651	2022-01	DIBEKACIN	1	620.565	0.00161143	1.1852386082958e-25	0.1	8.79062067913143e-24	***
1731	Dormitory	6205651	2022-01	ERYTHROMYCIN	5	620.565	0.00805717	6.79572560576499e-06	0.1	6.53496627705276e-05	***
1732	Dormitory	6205651	2022-01	GENTAMICIN	1	620.565	0.00161143	3.07290561321835e-24	0.1	1.58303298593566e-22	***
1733	Dormitory	6205651	2022-01	KANAMYCIN A	1	620.565	0.00161143	2.20075096670564e-05	0.1	0.000203491	***
1734	Dormitory	6205651	2022-01	NETILMICIN	1	620.565	0.00161143	2.24105987314073e-13	0.1	4.89788178676704e-12	***
1735	Dormitory	6205651	2022-01	POLYMYXIN B	1	620.565	0.00161143	9.7012044490094e-07	0.1	1.02892927500995e-05	***
1736	Dormitory	6205651	2022-01	RIFAMPIN	1	620.565	0.00161143	7.15169148347742e-07	0.1	7.6984403280309e-06	***
1737	Dormitory	6205651	2022-01	SISOMICIN	1	620.565	0.00161143	4.12339331400206e-23	0.1	1.98258713029622e-21	***
1738	Dormitory	6205651	2022-01	TETRACYCLINE	2	620.565	0.00322287	0.0440202	0.1	0.288621
1739	Dormitory	6205651	2022-01	TOBRAMYCIN	1	620.565	0.00161143	1.11644097425851e-29	0.1	4.15643171482903e-27	***
1740	Dormitory	6205651	2022-01	TRIMETHOPRIM	2	620.565	0.00322287	0.182229	0.1	1
1741	Dormitory	6205651	2022-01	VANCOMYCIN	1	620.565	0.00161143	0.0176487	0.1	0.120081
1742	Dormitory	2214846	2022-01	CHLORAMPHENICOL	1	221.485	0.00451499	1.13870090316961e-07	0.1	1.30358061914372e-06	***
1743	Dormitory	2214846	2022-01	CLINDAMYCIN	4	221.485	0.0180599	0.0892966	0.1	0.557438
1744	Dormitory	2214846	2022-01	ERYTHROMYCIN	4	221.485	0.0180599	6.79572560576499e-06	0.1	6.53496627705276e-05	***
1745	Dormitory	2214846	2022-01	KASUGAMYCIN	1	221.485	0.00451499	0.603029	0.1	1
1746	Dormitory	2214846	2022-01	POLYMYXIN B	1	221.485	0.00451499	9.7012044490094e-07	0.1	1.02892927500995e-05	***
1747	Dormitory	2214846	2022-01	RIFAMPIN	1	221.485	0.00451499	7.15169148347742e-07	0.1	7.6984403280309e-06	***
1748	Dormitory	2214846	2022-01	TETRACYCLINE	1	221.485	0.00451499	0.0440202	0.1	0.288621
1749	Dormitory	2214846	2022-01	TRIMETHOPRIM	1	221.485	0.00451499	0.182229	0.1	1
1750	Dormitory	5814100	2022-01	AMPICILLIN	1	581.41	0.00171996	1.04200999435544e-12	0.1	2.08755613715238e-11	***
1751	Dormitory	5814100	2022-01	AZITHROMYCIN	2	581.41	0.00343991	0.00227822	0.1	0.0174798	*
1752	Dormitory	5814100	2022-01	CEFALOTIN	1	581.41	0.00171996	3.54199867765369e-25	0.1	2.32233297556484e-23	***
1753	Dormitory	5814100	2022-01	CHLORAMPHENICOL	1	581.41	0.00171996	1.13870090316961e-07	0.1	1.30358061914372e-06	***
1754	Dormitory	5814100	2022-01	CIPROFLOXACIN	1	581.41	0.00171996	1.71084138388913e-07	0.1	1.89830140710641e-06	***
1755	Dormitory	5814100	2022-01	CLARITHROMYCIN	5	581.41	0.00859978	0.437541	0.1	1
1756	Dormitory	5814100	2022-01	CLOXACILLIN	1	581.41	0.00171996	1.51450755983188e-22	0.1	6.82684813863461e-21	***
1757	Dormitory	5814100	2022-01	DIBEKACIN	1	581.41	0.00171996	1.1852386082958e-25	0.1	8.79062067913143e-24	***
1758	Dormitory	5814100	2022-01	ERYTHROMYCIN	4	581.41	0.00687983	6.79572560576499e-06	0.1	6.53496627705276e-05	***
1759	Dormitory	5814100	2022-01	GENTAMICIN	2	581.41	0.00343991	3.07290561321835e-24	0.1	1.58303298593566e-22	***
1760	Dormitory	5814100	2022-01	KANAMYCIN A	1	581.41	0.00171996	2.20075096670564e-05	0.1	0.000203491	***
1761	Dormitory	5814100	2022-01	NORFLOXACIN	1	581.41	0.00171996	4.26872320225855e-09	0.1	5.40122063700859e-08	***
1762	Dormitory	5814100	2022-01	OXACILLIN	2	581.41	0.00343991	3.72763210014395e-22	0.1	1.49358284658588e-20	***
1763	Dormitory	5814100	2022-01	POLYMYXIN B	1	581.41	0.00171996	9.7012044490094e-07	0.1	1.02892927500995e-05	***
1764	Dormitory	5814100	2022-01	SISOMICIN	1	581.41	0.00171996	4.12339331400206e-23	0.1	1.98258713029622e-21	***
1765	Dormitory	5814100	2022-01	SPECTINOMYCIN	1	581.41	0.00171996	4.31204916444238e-06	0.1	4.26019642023609e-05	***
1766	Dormitory	5814100	2022-01	STREPTOMYCIN	2	581.41	0.00343991	1.31895554346285e-10	0.1	1.90251869281247e-09	***
1767	Dormitory	5814100	2022-01	TOBRAMYCIN	2	581.41	0.00343991	1.11644097425851e-29	0.1	4.15643171482903e-27	***
1768	Dormitory	10094808	2022-01	2'-N-ETHYLNETILMICIN	2	1009.48	0.00198122	2.20041720480547e-11	0.1	3.60679230836488e-10	***
1769	Dormitory	10094808	2022-01	AMPICILLIN	4	1009.48	0.00396243	1.04200999435544e-12	0.1	2.08755613715238e-11	***
1770	Dormitory	10094808	2022-01	AZITHROMYCIN	21	1009.48	0.0208028	0.00227822	0.1	0.0174798	*
1771	Dormitory	10094808	2022-01	CEFALOTIN	3	1009.48	0.00297182	3.54199867765369e-25	0.1	2.32233297556484e-23	***
1772	Dormitory	10094808	2022-01	CHLORAMPHENICOL	9	1009.48	0.00891547	1.13870090316961e-07	0.1	1.30358061914372e-06	***
1773	Dormitory	10094808	2022-01	CIPROFLOXACIN	8	1009.48	0.00792487	1.71084138388913e-07	0.1	1.89830140710641e-06	***
1774	Dormitory	10094808	2022-01	CLARITHROMYCIN	3	1009.48	0.00297182	0.437541	0.1	1
1775	Dormitory	10094808	2022-01	CLINDAMYCIN	1	1009.48	0.000990608	0.0892966	0.1	0.557438
1776	Dormitory	10094808	2022-01	CLOXACILLIN	1	1009.48	0.000990608	1.51450755983188e-22	0.1	6.82684813863461e-21	***
1777	Dormitory	10094808	2022-01	COLISTIN A	2	1009.48	0.00198122	0.00325753	0.1	0.0244729	*
1778	Dormitory	10094808	2022-01	COLISTIN B	2	1009.48	0.00198122	0.00325753	0.1	0.0244729	*
1779	Dormitory	10094808	2022-01	DIBEKACIN	3	1009.48	0.00297182	1.1852386082958e-25	0.1	8.79062067913143e-24	***
1780	Dormitory	10094808	2022-01	ERYTHROMYCIN	13	1009.48	0.0128779	6.79572560576499e-06	0.1	6.53496627705276e-05	***
1781	Dormitory	10094808	2022-01	GENTAMICIN	5	1009.48	0.00495304	3.07290561321835e-24	0.1	1.58303298593566e-22	***
1782	Dormitory	10094808	2022-01	KANAMYCIN A	4	1009.48	0.00396243	2.20075096670564e-05	0.1	0.000203491	***
1783	Dormitory	10094808	2022-01	NETILMICIN	2	1009.48	0.00198122	2.24105987314073e-13	0.1	4.89788178676704e-12	***
1784	Dormitory	10094808	2022-01	NORFLOXACIN	6	1009.48	0.00594365	4.26872320225855e-09	0.1	5.40122063700859e-08	***
1785	Dormitory	10094808	2022-01	OXACILLIN	1	1009.48	0.000990608	3.72763210014395e-22	0.1	1.49358284658588e-20	***
1786	Dormitory	10094808	2022-01	POLYMYXIN B	1	1009.48	0.000990608	9.7012044490094e-07	0.1	1.02892927500995e-05	***
1787	Dormitory	10094808	2022-01	RIFAMPIN	3	1009.48	0.00297182	7.15169148347742e-07	0.1	7.6984403280309e-06	***
1788	Dormitory	10094808	2022-01	SISOMICIN	3	1009.48	0.00297182	4.12339331400206e-23	0.1	1.98258713029622e-21	***
1789	Dormitory	10094808	2022-01	SPECTINOMYCIN	3	1009.48	0.00297182	4.31204916444238e-06	0.1	4.26019642023609e-05	***
1790	Dormitory	10094808	2022-01	STREPTOMYCIN	8	1009.48	0.00792487	1.31895554346285e-10	0.1	1.90251869281247e-09	***
1791	Dormitory	10094808	2022-01	TELITHROMYCIN	3	1009.48	0.00297182	0.598732	0.1	1
1792	Dormitory	10094808	2022-01	TETRACYCLINE	11	1009.48	0.0108967	0.0440202	0.1	0.288621
1793	Dormitory	10094808	2022-01	TIGECYCLINE	2	1009.48	0.00198122	0.00467644	0.1	0.0337275	*
1794	Dormitory	10094808	2022-01	TOBRAMYCIN	7	1009.48	0.00693426	1.11644097425851e-29	0.1	4.15643171482903e-27	***
1795	Dormitory	10094808	2022-01	TRICLOSAN	3	1009.48	0.00297182	3.15604835777602e-05	0.1	0.000281014	***
1796	Dormitory	10094808	2022-01	TRIMETHOPRIM	7	1009.48	0.00693426	0.182229	0.1	1
1797	Dormitory	10094808	2022-01	VANCOMYCIN	2	1009.48	0.00198122	0.0176487	0.1	0.120081
1798	Dormitory	11727158	2022-01	AMPICILLIN	1	1172.72	0.000852722	1.04200999435544e-12	0.1	2.08755613715238e-11	***
1799	Dormitory	11727158	2022-01	AZITHROMYCIN	10	1172.72	0.00852722	0.00227822	0.1	0.0174798	*
1800	Dormitory	11727158	2022-01	CEFALOTIN	6	1172.72	0.00511633	3.54199867765369e-25	0.1	2.32233297556484e-23	***
1801	Dormitory	11727158	2022-01	CHLORAMPHENICOL	2	1172.72	0.00170544	1.13870090316961e-07	0.1	1.30358061914372e-06	***
1802	Dormitory	11727158	2022-01	CIPROFLOXACIN	1	1172.72	0.000852722	1.71084138388913e-07	0.1	1.89830140710641e-06	***
1803	Dormitory	11727158	2022-01	CLARITHROMYCIN	11	1172.72	0.00937994	0.437541	0.1	1
1804	Dormitory	11727158	2022-01	CLINDAMYCIN	8	1172.72	0.00682177	0.0892966	0.1	0.557438
1805	Dormitory	11727158	2022-01	CLOXACILLIN	8	1172.72	0.00682177	1.51450755983188e-22	0.1	6.82684813863461e-21	***
1806	Dormitory	11727158	2022-01	COLISTIN A	1	1172.72	0.000852722	0.00325753	0.1	0.0244729	*
1807	Dormitory	11727158	2022-01	COLISTIN B	1	1172.72	0.000852722	0.00325753	0.1	0.0244729	*
1808	Dormitory	11727158	2022-01	ERYTHROMYCIN	19	1172.72	0.0162017	6.79572560576499e-06	0.1	6.53496627705276e-05	***
1809	Dormitory	11727158	2022-01	KANAMYCIN A	2	1172.72	0.00170544	2.20075096670564e-05	0.1	0.000203491	***
1810	Dormitory	11727158	2022-01	NORFLOXACIN	2	1172.72	0.00170544	4.26872320225855e-09	0.1	5.40122063700859e-08	***
1811	Dormitory	11727158	2022-01	OXACILLIN	8	1172.72	0.00682177	3.72763210014395e-22	0.1	1.49358284658588e-20	***
1812	Dormitory	11727158	2022-01	SPECTINOMYCIN	1	1172.72	0.000852722	4.31204916444238e-06	0.1	4.26019642023609e-05	***
1813	Dormitory	11727158	2022-01	STREPTOMYCIN	4	1172.72	0.00341089	1.31895554346285e-10	0.1	1.90251869281247e-09	***
1814	Dormitory	11727158	2022-01	TELITHROMYCIN	1	1172.72	0.000852722	0.598732	0.1	1
1815	Dormitory	11727158	2022-01	TETRACYCLINE	5	1172.72	0.00426361	0.0440202	0.1	0.288621
1816	Dormitory	11727158	2022-01	TOBRAMYCIN	2	1172.72	0.00170544	1.11644097425851e-29	0.1	4.15643171482903e-27	***
1817	Dormitory	11727158	2022-01	TRICLOSAN	1	1172.72	0.000852722	3.15604835777602e-05	0.1	0.000281014	***
1818	Dormitory	11727158	2022-01	TRIMETHOPRIM	3	1172.72	0.00255816	0.182229	0.1	1
1819	Dormitory	11727158	2022-01	VANCOMYCIN	1	1172.72	0.000852722	0.0176487	0.1	0.120081
1820	Dormitory	9185809	2022-01	2'-N-ETHYLNETILMICIN	4	918.581	0.00435454	2.20041720480547e-11	0.1	3.60679230836488e-10	***
1821	Dormitory	9185809	2022-01	AMPICILLIN	6	918.581	0.00653181	1.04200999435544e-12	0.1	2.08755613715238e-11	***
1822	Dormitory	9185809	2022-01	AZITHROMYCIN	13	918.581	0.0141523	0.00227822	0.1	0.0174798	*
1823	Dormitory	9185809	2022-01	CEFALOTIN	12	918.581	0.0130636	3.54199867765369e-25	0.1	2.32233297556484e-23	***
1824	Dormitory	9185809	2022-01	CHLORAMPHENICOL	12	918.581	0.0130636	1.13870090316961e-07	0.1	1.30358061914372e-06	***
1825	Dormitory	9185809	2022-01	CIPROFLOXACIN	8	918.581	0.00870909	1.71084138388913e-07	0.1	1.89830140710641e-06	***
1826	Dormitory	9185809	2022-01	CLARITHROMYCIN	2	918.581	0.00217727	0.437541	0.1	1
1827	Dormitory	9185809	2022-01	CLOXACILLIN	11	918.581	0.011975	1.51450755983188e-22	0.1	6.82684813863461e-21	***
1828	Dormitory	9185809	2022-01	COLISTIN A	3	918.581	0.00326591	0.00325753	0.1	0.0244729	*
1829	Dormitory	9185809	2022-01	COLISTIN B	3	918.581	0.00326591	0.00325753	0.1	0.0244729	*
1830	Dormitory	9185809	2022-01	DIBEKACIN	5	918.581	0.00544318	1.1852386082958e-25	0.1	8.79062067913143e-24	***
1831	Dormitory	9185809	2022-01	ERYTHROMYCIN	15	918.581	0.0163295	6.79572560576499e-06	0.1	6.53496627705276e-05	***
1832	Dormitory	9185809	2022-01	GENTAMICIN	5	918.581	0.00544318	3.07290561321835e-24	0.1	1.58303298593566e-22	***
1833	Dormitory	9185809	2022-01	KANAMYCIN A	4	918.581	0.00435454	2.20075096670564e-05	0.1	0.000203491	***
1834	Dormitory	9185809	2022-01	KASUGAMYCIN	1	918.581	0.00108864	0.603029	0.1	1
1835	Dormitory	9185809	2022-01	NETILMICIN	4	918.581	0.00435454	2.24105987314073e-13	0.1	4.89788178676704e-12	***
1836	Dormitory	9185809	2022-01	NORFLOXACIN	8	918.581	0.00870909	4.26872320225855e-09	0.1	5.40122063700859e-08	***
1837	Dormitory	9185809	2022-01	OXACILLIN	11	918.581	0.011975	3.72763210014395e-22	0.1	1.49358284658588e-20	***
1838	Dormitory	9185809	2022-01	POLYMYXIN B	3	918.581	0.00326591	9.7012044490094e-07	0.1	1.02892927500995e-05	***
1839	Dormitory	9185809	2022-01	PULVOMYCIN	9	918.581	0.00979772	5.85453114857184e-10	0.1	7.81928676023935e-09	***
1840	Dormitory	9185809	2022-01	RIFAMPIN	6	918.581	0.00653181	7.15169148347742e-07	0.1	7.6984403280309e-06	***
1841	Dormitory	9185809	2022-01	SISOMICIN	5	918.581	0.00544318	4.12339331400206e-23	0.1	1.98258713029622e-21	***
1842	Dormitory	9185809	2022-01	SPECTINOMYCIN	4	918.581	0.00435454	4.31204916444238e-06	0.1	4.26019642023609e-05	***
1843	Dormitory	9185809	2022-01	STREPTOMYCIN	7	918.581	0.00762045	1.31895554346285e-10	0.1	1.90251869281247e-09	***
1844	Dormitory	9185809	2022-01	TELITHROMYCIN	2	918.581	0.00217727	0.598732	0.1	1
1845	Dormitory	9185809	2022-01	TETRACYCLINE	17	918.581	0.0185068	0.0440202	0.1	0.288621
1846	Dormitory	9185809	2022-01	TIGECYCLINE	6	918.581	0.00653181	0.00467644	0.1	0.0337275	*
1847	Dormitory	9185809	2022-01	TOBRAMYCIN	8	918.581	0.00870909	1.11644097425851e-29	0.1	4.15643171482903e-27	***
1848	Dormitory	9185809	2022-01	TRICLOSAN	4	918.581	0.00435454	3.15604835777602e-05	0.1	0.000281014	***
1849	Dormitory	9185809	2022-01	TRIMETHOPRIM	4	918.581	0.00435454	0.182229	0.1	1
1850	Dormitory	9185809	2022-01	VANCOMYCIN	9	918.581	0.00979772	0.0176487	0.1	0.120081
1851	Dormitory	6662110	2022-02	AZITHROMYCIN	5	666.211	0.00750513	0.00227822	0.1	0.0174798	*
1852	Dormitory	6662110	2022-02	CEFALOTIN	5	666.211	0.00750513	3.54199867765369e-25	0.1	2.32233297556484e-23	***
1853	Dormitory	6662110	2022-02	CHLORAMPHENICOL	2	666.211	0.00300205	1.13870090316961e-07	0.1	1.30358061914372e-06	***
1854	Dormitory	6662110	2022-02	CLARITHROMYCIN	7	666.211	0.0105072	0.437541	0.1	1
1855	Dormitory	6662110	2022-02	CLOXACILLIN	5	666.211	0.00750513	1.51450755983188e-22	0.1	6.82684813863461e-21	***
1856	Dormitory	6662110	2022-02	ERYTHROMYCIN	8	666.211	0.0120082	6.79572560576499e-06	0.1	6.53496627705276e-05	***
1857	Dormitory	6662110	2022-02	KANAMYCIN A	8	666.211	0.0120082	2.20075096670564e-05	0.1	0.000203491	***
1858	Dormitory	6662110	2022-02	NORFLOXACIN	1	666.211	0.00150103	4.26872320225855e-09	0.1	5.40122063700859e-08	***
1859	Dormitory	6662110	2022-02	OXACILLIN	5	666.211	0.00750513	3.72763210014395e-22	0.1	1.49358284658588e-20	***
1860	Dormitory	6662110	2022-02	RIFAMPIN	1	666.211	0.00150103	7.15169148347742e-07	0.1	7.6984403280309e-06	***
1861	Dormitory	6662110	2022-02	SPECTINOMYCIN	1	666.211	0.00150103	4.31204916444238e-06	0.1	4.26019642023609e-05	***
1862	Dormitory	6662110	2022-02	STREPTOMYCIN	2	666.211	0.00300205	1.31895554346285e-10	0.1	1.90251869281247e-09	***
1863	Dormitory	6662110	2022-02	TELITHROMYCIN	1	666.211	0.00150103	0.598732	0.1	1
1864	Dormitory	6662110	2022-02	TETRACYCLINE	3	666.211	0.00450308	0.0440202	0.1	0.288621
1865	Dormitory	6662110	2022-02	TIGECYCLINE	1	666.211	0.00150103	0.00467644	0.1	0.0337275	*
1866	Dormitory	6662110	2022-02	TOBRAMYCIN	1	666.211	0.00150103	1.11644097425851e-29	0.1	4.15643171482903e-27	***
1867	Dormitory	6662110	2022-02	TRIMETHOPRIM	2	666.211	0.00300205	0.182229	0.1	1
1868	Dormitory	6662110	2022-02	VANCOMYCIN	1	666.211	0.00150103	0.0176487	0.1	0.120081
1869	Dormitory	8758810	2022-02	AZITHROMYCIN	3	875.881	0.00342512	0.00227822	0.1	0.0174798	*
1870	Dormitory	8758810	2022-02	CEFALOTIN	1	875.881	0.00114171	3.54199867765369e-25	0.1	2.32233297556484e-23	***
1871	Dormitory	8758810	2022-02	CHLORAMPHENICOL	2	875.881	0.00228342	1.13870090316961e-07	0.1	1.30358061914372e-06	***
1872	Dormitory	8758810	2022-02	CIPROFLOXACIN	1	875.881	0.00114171	1.71084138388913e-07	0.1	1.89830140710641e-06	***
1873	Dormitory	8758810	2022-02	CLARITHROMYCIN	1	875.881	0.00114171	0.437541	0.1	1
1874	Dormitory	8758810	2022-02	CLINDAMYCIN	2	875.881	0.00228342	0.0892966	0.1	0.557438
1875	Dormitory	8758810	2022-02	CLOXACILLIN	1	875.881	0.00114171	1.51450755983188e-22	0.1	6.82684813863461e-21	***
1876	Dormitory	8758810	2022-02	ERYTHROMYCIN	4	875.881	0.00456683	6.79572560576499e-06	0.1	6.53496627705276e-05	***
1877	Dormitory	8758810	2022-02	GENTAMICIN	1	875.881	0.00114171	3.07290561321835e-24	0.1	1.58303298593566e-22	***
1878	Dormitory	8758810	2022-02	KANAMYCIN A	2	875.881	0.00228342	2.20075096670564e-05	0.1	0.000203491	***
1879	Dormitory	8758810	2022-02	KASUGAMYCIN	3	875.881	0.00342512	0.603029	0.1	1
1880	Dormitory	8758810	2022-02	NORFLOXACIN	1	875.881	0.00114171	4.26872320225855e-09	0.1	5.40122063700859e-08	***
1881	Dormitory	8758810	2022-02	OXACILLIN	1	875.881	0.00114171	3.72763210014395e-22	0.1	1.49358284658588e-20	***
1882	Dormitory	8758810	2022-02	SISOMICIN	1	875.881	0.00114171	4.12339331400206e-23	0.1	1.98258713029622e-21	***
1883	Dormitory	8758810	2022-02	SPECTINOMYCIN	1	875.881	0.00114171	4.31204916444238e-06	0.1	4.26019642023609e-05	***
1884	Dormitory	8758810	2022-02	STREPTOMYCIN	2	875.881	0.00228342	1.31895554346285e-10	0.1	1.90251869281247e-09	***
1885	Dormitory	8758810	2022-02	TELITHROMYCIN	2	875.881	0.00228342	0.598732	0.1	1
1886	Dormitory	8758810	2022-02	TETRACYCLINE	5	875.881	0.00570854	0.0440202	0.1	0.288621
1887	Dormitory	8758810	2022-02	TOBRAMYCIN	2	875.881	0.00228342	1.11644097425851e-29	0.1	4.15643171482903e-27	***
1888	Dormitory	8758810	2022-02	TRIMETHOPRIM	1	875.881	0.00114171	0.182229	0.1	1
1889	Dormitory	8758810	2022-02	VANCOMYCIN	1	875.881	0.00114171	0.0176487	0.1	0.120081
1890	Dormitory	8452603	2022-02	AMPICILLIN	1	845.26	0.00118307	1.04200999435544e-12	0.1	2.08755613715238e-11	***
1891	Dormitory	8452603	2022-02	AZITHROMYCIN	11	845.26	0.0130137	0.00227822	0.1	0.0174798	*
1892	Dormitory	8452603	2022-02	CEFALOTIN	2	845.26	0.00236614	3.54199867765369e-25	0.1	2.32233297556484e-23	***
1893	Dormitory	8452603	2022-02	CHLORAMPHENICOL	4	845.26	0.00473227	1.13870090316961e-07	0.1	1.30358061914372e-06	***
1894	Dormitory	8452603	2022-02	CIPROFLOXACIN	1	845.26	0.00118307	1.71084138388913e-07	0.1	1.89830140710641e-06	***
1895	Dormitory	8452603	2022-02	CLARITHROMYCIN	4	845.26	0.00473227	0.437541	0.1	1
1896	Dormitory	8452603	2022-02	ERYTHROMYCIN	6	845.26	0.00709841	6.79572560576499e-06	0.1	6.53496627705276e-05	***
1897	Dormitory	8452603	2022-02	GENTAMICIN	1	845.26	0.00118307	3.07290561321835e-24	0.1	1.58303298593566e-22	***
1898	Dormitory	8452603	2022-02	KANAMYCIN A	1	845.26	0.00118307	2.20075096670564e-05	0.1	0.000203491	***
1899	Dormitory	8452603	2022-02	KASUGAMYCIN	1	845.26	0.00118307	0.603029	0.1	1
1900	Dormitory	8452603	2022-02	NORFLOXACIN	1	845.26	0.00118307	4.26872320225855e-09	0.1	5.40122063700859e-08	***
1901	Dormitory	8452603	2022-02	POLYMYXIN B	1	845.26	0.00118307	9.7012044490094e-07	0.1	1.02892927500995e-05	***
1902	Dormitory	8452603	2022-02	RIFAMPIN	2	845.26	0.00236614	7.15169148347742e-07	0.1	7.6984403280309e-06	***
1903	Dormitory	8452603	2022-02	SPECTINOMYCIN	1	845.26	0.00118307	4.31204916444238e-06	0.1	4.26019642023609e-05	***
1904	Dormitory	8452603	2022-02	STREPTOMYCIN	2	845.26	0.00236614	1.31895554346285e-10	0.1	1.90251869281247e-09	***
1905	Dormitory	8452603	2022-02	TELITHROMYCIN	2	845.26	0.00236614	0.598732	0.1	1
1906	Dormitory	8452603	2022-02	TETRACYCLINE	6	845.26	0.00709841	0.0440202	0.1	0.288621
1907	Dormitory	8452603	2022-02	TIGECYCLINE	1	845.26	0.00118307	0.00467644	0.1	0.0337275	*
1908	Dormitory	8452603	2022-02	TOBRAMYCIN	2	845.26	0.00236614	1.11644097425851e-29	0.1	4.15643171482903e-27	***
1909	Dormitory	8452603	2022-02	TRICLOSAN	1	845.26	0.00118307	3.15604835777602e-05	0.1	0.000281014	***
1910	Dormitory	8452603	2022-02	TRIMETHOPRIM	1	845.26	0.00118307	0.182229	0.1	1
1911	Dormitory	8452603	2022-02	VANCOMYCIN	2	845.26	0.00236614	0.0176487	0.1	0.120081
1912	Dormitory	9475117	2022-02	AZITHROMYCIN	7	947.512	0.00738777	0.00227822	0.1	0.0174798	*
1913	Dormitory	9475117	2022-02	CEFALOTIN	3	947.512	0.00316619	3.54199867765369e-25	0.1	2.32233297556484e-23	***
1914	Dormitory	9475117	2022-02	CHLORAMPHENICOL	3	947.512	0.00316619	1.13870090316961e-07	0.1	1.30358061914372e-06	***
1915	Dormitory	9475117	2022-02	CIPROFLOXACIN	1	947.512	0.0010554	1.71084138388913e-07	0.1	1.89830140710641e-06	***
1916	Dormitory	9475117	2022-02	CLARITHROMYCIN	2	947.512	0.00211079	0.437541	0.1	1
1917	Dormitory	9475117	2022-02	CLINDAMYCIN	7	947.512	0.00738777	0.0892966	0.1	0.557438
1918	Dormitory	9475117	2022-02	CLOXACILLIN	3	947.512	0.00316619	1.51450755983188e-22	0.1	6.82684813863461e-21	***
1919	Dormitory	9475117	2022-02	ERYTHROMYCIN	10	947.512	0.010554	6.79572560576499e-06	0.1	6.53496627705276e-05	***
1920	Dormitory	9475117	2022-02	GENTAMICIN	1	947.512	0.0010554	3.07290561321835e-24	0.1	1.58303298593566e-22	***
1921	Dormitory	9475117	2022-02	KASUGAMYCIN	1	947.512	0.0010554	0.603029	0.1	1
1922	Dormitory	9475117	2022-02	OXACILLIN	3	947.512	0.00316619	3.72763210014395e-22	0.1	1.49358284658588e-20	***
1923	Dormitory	9475117	2022-02	PULVOMYCIN	1	947.512	0.0010554	5.85453114857184e-10	0.1	7.81928676023935e-09	***
1924	Dormitory	9475117	2022-02	RIFAMPIN	1	947.512	0.0010554	7.15169148347742e-07	0.1	7.6984403280309e-06	***
1925	Dormitory	9475117	2022-02	SPECTINOMYCIN	1	947.512	0.0010554	4.31204916444238e-06	0.1	4.26019642023609e-05	***
1926	Dormitory	9475117	2022-02	STREPTOMYCIN	2	947.512	0.00211079	1.31895554346285e-10	0.1	1.90251869281247e-09	***
1927	Dormitory	9475117	2022-02	TETRACYCLINE	2	947.512	0.00211079	0.0440202	0.1	0.288621
1928	Dormitory	9475117	2022-02	TIGECYCLINE	1	947.512	0.0010554	0.00467644	0.1	0.0337275	*
1929	Dormitory	9475117	2022-02	TRIMETHOPRIM	1	947.512	0.0010554	0.182229	0.1	1
1930	Dormitory	9475117	2022-02	VANCOMYCIN	1	947.512	0.0010554	0.0176487	0.1	0.120081
1931	Dormitory	6443259	2022-03	AMPICILLIN	1	644.326	0.00155201	1.04200999435544e-12	0.1	2.08755613715238e-11	***
1932	Dormitory	6443259	2022-03	AZITHROMYCIN	5	644.326	0.00776005	0.00227822	0.1	0.0174798	*
1933	Dormitory	6443259	2022-03	CEFALOTIN	1	644.326	0.00155201	3.54199867765369e-25	0.1	2.32233297556484e-23	***
1934	Dormitory	6443259	2022-03	CHLORAMPHENICOL	4	644.326	0.00620804	1.13870090316961e-07	0.1	1.30358061914372e-06	***
1935	Dormitory	6443259	2022-03	CIPROFLOXACIN	1	644.326	0.00155201	1.71084138388913e-07	0.1	1.89830140710641e-06	***
1936	Dormitory	6443259	2022-03	CLINDAMYCIN	5	644.326	0.00776005	0.0892966	0.1	0.557438
1937	Dormitory	6443259	2022-03	ERYTHROMYCIN	7	644.326	0.0108641	6.79572560576499e-06	0.1	6.53496627705276e-05	***
1938	Dormitory	6443259	2022-03	KASUGAMYCIN	2	644.326	0.00310402	0.603029	0.1	1
1939	Dormitory	6443259	2022-03	NORFLOXACIN	1	644.326	0.00155201	4.26872320225855e-09	0.1	5.40122063700859e-08	***
1940	Dormitory	6443259	2022-03	RIFAMPIN	2	644.326	0.00310402	7.15169148347742e-07	0.1	7.6984403280309e-06	***
1941	Dormitory	6443259	2022-03	TELITHROMYCIN	1	644.326	0.00155201	0.598732	0.1	1
1942	Dormitory	6443259	2022-03	TETRACYCLINE	2	644.326	0.00310402	0.0440202	0.1	0.288621
1943	Dormitory	6443259	2022-03	TIGECYCLINE	1	644.326	0.00155201	0.00467644	0.1	0.0337275	*
1944	Dormitory	6443259	2022-03	TRICLOSAN	1	644.326	0.00155201	3.15604835777602e-05	0.1	0.000281014	***
1945	Dormitory	6443259	2022-03	VANCOMYCIN	1	644.326	0.00155201	0.0176487	0.1	0.120081
1946	Dormitory	13690397	2022-03	2'-N-ETHYLNETILMICIN	1	1369.04	0.000730439	2.20041720480547e-11	0.1	3.60679230836488e-10	***
1947	Dormitory	13690397	2022-03	AZITHROMYCIN	10	1369.04	0.00730439	0.00227822	0.1	0.0174798	*
1948	Dormitory	13690397	2022-03	CAPREOMYCIN	6	1369.04	0.00438263	0.454978	0.1	1
1949	Dormitory	13690397	2022-03	CEFALOTIN	3	1369.04	0.00219132	3.54199867765369e-25	0.1	2.32233297556484e-23	***
1950	Dormitory	13690397	2022-03	CHLORAMPHENICOL	6	1369.04	0.00438263	1.13870090316961e-07	0.1	1.30358061914372e-06	***
1951	Dormitory	13690397	2022-03	CIPROFLOXACIN	1	1369.04	0.000730439	1.71084138388913e-07	0.1	1.89830140710641e-06	***
1952	Dormitory	13690397	2022-03	CLARITHROMYCIN	12	1369.04	0.00876527	0.437541	0.1	1
1953	Dormitory	13690397	2022-03	CLINDAMYCIN	2	1369.04	0.00146088	0.0892966	0.1	0.557438
1954	Dormitory	13690397	2022-03	CLOXACILLIN	3	1369.04	0.00219132	1.51450755983188e-22	0.1	6.82684813863461e-21	***
1955	Dormitory	13690397	2022-03	COLISTIN A	1	1369.04	0.000730439	0.00325753	0.1	0.0244729	*
1956	Dormitory	13690397	2022-03	COLISTIN B	1	1369.04	0.000730439	0.00325753	0.1	0.0244729	*
1957	Dormitory	13690397	2022-03	DIBEKACIN	1	1369.04	0.000730439	1.1852386082958e-25	0.1	8.79062067913143e-24	***
1958	Dormitory	13690397	2022-03	ERYTHROMYCIN	12	1369.04	0.00876527	6.79572560576499e-06	0.1	6.53496627705276e-05	***
1959	Dormitory	13690397	2022-03	GENTAMICIN	1	1369.04	0.000730439	3.07290561321835e-24	0.1	1.58303298593566e-22	***
1960	Dormitory	13690397	2022-03	KANAMYCIN A	8	1369.04	0.00584351	2.20075096670564e-05	0.1	0.000203491	***
1961	Dormitory	13690397	2022-03	NETILMICIN	1	1369.04	0.000730439	2.24105987314073e-13	0.1	4.89788178676704e-12	***
1962	Dormitory	13690397	2022-03	NORFLOXACIN	2	1369.04	0.00146088	4.26872320225855e-09	0.1	5.40122063700859e-08	***
1963	Dormitory	13690397	2022-03	OXACILLIN	3	1369.04	0.00219132	3.72763210014395e-22	0.1	1.49358284658588e-20	***
1964	Dormitory	13690397	2022-03	POLYMYXIN B	2	1369.04	0.00146088	9.7012044490094e-07	0.1	1.02892927500995e-05	***
1965	Dormitory	13690397	2022-03	PULVOMYCIN	1	1369.04	0.000730439	5.85453114857184e-10	0.1	7.81928676023935e-09	***
1966	Dormitory	13690397	2022-03	RIFAMPIN	2	1369.04	0.00146088	7.15169148347742e-07	0.1	7.6984403280309e-06	***
1967	Dormitory	13690397	2022-03	SISOMICIN	1	1369.04	0.000730439	4.12339331400206e-23	0.1	1.98258713029622e-21	***
1968	Dormitory	13690397	2022-03	STREPTOMYCIN	2	1369.04	0.00146088	1.31895554346285e-10	0.1	1.90251869281247e-09	***
1969	Dormitory	13690397	2022-03	TETRACYCLINE	9	1369.04	0.00657395	0.0440202	0.1	0.288621
1970	Dormitory	13690397	2022-03	TOBRAMYCIN	1	1369.04	0.000730439	1.11644097425851e-29	0.1	4.15643171482903e-27	***
1971	Dormitory	13690397	2022-03	TRIMETHOPRIM	3	1369.04	0.00219132	0.182229	0.1	1
1972	Dormitory	7688820	2022-03	AMPICILLIN	2	768.882	0.00260118	1.04200999435544e-12	0.1	2.08755613715238e-11	***
1973	Dormitory	7688820	2022-03	AZITHROMYCIN	4	768.882	0.00520236	0.00227822	0.1	0.0174798	*
1974	Dormitory	7688820	2022-03	CEFALOTIN	2	768.882	0.00260118	3.54199867765369e-25	0.1	2.32233297556484e-23	***
1975	Dormitory	7688820	2022-03	CHLORAMPHENICOL	2	768.882	0.00260118	1.13870090316961e-07	0.1	1.30358061914372e-06	***
1976	Dormitory	7688820	2022-03	CLINDAMYCIN	5	768.882	0.00650295	0.0892966	0.1	0.557438
1977	Dormitory	7688820	2022-03	CLOXACILLIN	1	768.882	0.00130059	1.51450755983188e-22	0.1	6.82684813863461e-21	***
1978	Dormitory	7688820	2022-03	ERYTHROMYCIN	5	768.882	0.00650295	6.79572560576499e-06	0.1	6.53496627705276e-05	***
1979	Dormitory	7688820	2022-03	GENTAMICIN	1	768.882	0.00130059	3.07290561321835e-24	0.1	1.58303298593566e-22	***
1980	Dormitory	7688820	2022-03	OXACILLIN	1	768.882	0.00130059	3.72763210014395e-22	0.1	1.49358284658588e-20	***
1981	Dormitory	7688820	2022-03	RIFAMPIN	1	768.882	0.00130059	7.15169148347742e-07	0.1	7.6984403280309e-06	***
1982	Dormitory	7688820	2022-03	TETRACYCLINE	3	768.882	0.00390177	0.0440202	0.1	0.288621
1983	Dormitory	7688820	2022-03	TIGECYCLINE	1	768.882	0.00130059	0.00467644	0.1	0.0337275	*
1984	Dormitory	7688820	2022-03	TRICLOSAN	1	768.882	0.00130059	3.15604835777602e-05	0.1	0.000281014	***
1985	Dormitory	7688820	2022-03	TRIMETHOPRIM	1	768.882	0.00130059	0.182229	0.1	1
1986	Dormitory	5610219	2022-03	2'-N-ETHYLNETILMICIN	1	561.022	0.00178246	2.20041720480547e-11	0.1	3.60679230836488e-10	***
1987	Dormitory	5610219	2022-03	AZITHROMYCIN	4	561.022	0.00712985	0.00227822	0.1	0.0174798	*
1988	Dormitory	5610219	2022-03	CHLORAMPHENICOL	1	561.022	0.00178246	1.13870090316961e-07	0.1	1.30358061914372e-06	***
1989	Dormitory	5610219	2022-03	CIPROFLOXACIN	1	561.022	0.00178246	1.71084138388913e-07	0.1	1.89830140710641e-06	***
1990	Dormitory	5610219	2022-03	CLARITHROMYCIN	1	561.022	0.00178246	0.437541	0.1	1
1991	Dormitory	5610219	2022-03	CLINDAMYCIN	7	561.022	0.0124772	0.0892966	0.1	0.557438
1992	Dormitory	5610219	2022-03	DIBEKACIN	1	561.022	0.00178246	1.1852386082958e-25	0.1	8.79062067913143e-24	***
1993	Dormitory	5610219	2022-03	ERYTHROMYCIN	7	561.022	0.0124772	6.79572560576499e-06	0.1	6.53496627705276e-05	***
1994	Dormitory	5610219	2022-03	NETILMICIN	1	561.022	0.00178246	2.24105987314073e-13	0.1	4.89788178676704e-12	***
1995	Dormitory	5610219	2022-03	RIFAMPIN	1	561.022	0.00178246	7.15169148347742e-07	0.1	7.6984403280309e-06	***
1996	Dormitory	5610219	2022-03	SISOMICIN	1	561.022	0.00178246	4.12339331400206e-23	0.1	1.98258713029622e-21	***
1997	Dormitory	5610219	2022-03	SPECTINOMYCIN	1	561.022	0.00178246	4.31204916444238e-06	0.1	4.26019642023609e-05	***
1998	Dormitory	5610219	2022-03	STREPTOMYCIN	1	561.022	0.00178246	1.31895554346285e-10	0.1	1.90251869281247e-09	***
1999	Dormitory	5610219	2022-03	TELITHROMYCIN	1	561.022	0.00178246	0.598732	0.1	1
[truncated: 22,833 more rows]
