# Supplementary material for: Towards geospatially-resolved public-health surveillance via wastewater sequencing
Source: Nat Commun. 2024 Sep 27;15:8386. doi: 10.1038/s41467-024-52427-x (PMC11436780; doi:10.1038/s41467-024-52427-x)
Supplement: Supplementary file 9 — Source data [file 41467_2024_52427_MOESM9_ESM.zip › sourcedata_fig1.xlsx]

## Sheet: 1b
	yearmonth	lineage	Wastewater Tracking	variable	value
1	2020-11	Alpha	NA	Patient	1
2	2020-12	Alpha	NA	Patient	1
3	2021-01	Alpha	0.5	Patient	1
4	2021-01	Epsilon	0.2	Patient	NA
5	2021-02	Alpha	0.154762	Patient	0.974359
6	2021-02	Epsilon	0.196429	Patient	1
7	2021-02	Iota	0.0833333	Patient	1
8	2021-02	Gamma	NA	Patient	1
9	2021-03	Alpha	0.374896	Patient	0.706599
10	2021-03	Epsilon	0.272727	Patient	1
11	2021-03	Iota	0.224349	Patient	0.833333
12	2021-03	Gamma	0.0526316	Patient	1
13	2021-04	Alpha	0.260358	Patient	0.809171
14	2021-04	Epsilon	NA	Patient	0.708333
15	2021-04	Iota	0.120935	Patient	0.788889
16	2021-04	Gamma	0.253628	Patient	0.724444
17	2021-05	Alpha	0.311111	Patient	0.888034
18	2021-05	Iota	0.2	Patient	1
19	2021-05	Gamma	0.358333	Patient	1
20	2021-05	Delta	NA	Patient	1
21	2021-06	Alpha	0.171429	Patient	1
22	2021-06	Gamma	0.142857	Patient	1
23	2021-06	Delta	0.314286	Patient	1
24	2021-06	BA.1	0.2	Patient	NA
25	2021-07	Alpha	NA	Patient	1
26	2021-07	Iota	NA	Patient	1
27	2021-07	Gamma	0.0555556	Patient	1
28	2021-07	Delta	0.607051	Patient	0.963013
29	2021-07	BA.1	0.104701	Patient	NA
30	2021-08	Alpha	NA	Patient	1
31	2021-08	Gamma	NA	Patient	1
32	2021-08	Delta	0.96	Patient	0.85239
33	2021-09	Delta	1	Patient	0.867723
34	2021-10	Alpha	NA	Patient	1
35	2021-10	Delta	0.916667	Patient	0.911343
36	2021-11	Alpha	NA	Patient	1
37	2021-11	Delta	0.75	Patient	0.955144
38	2021-12	Alpha	NA	Patient	1
39	2021-12	Delta	0.181319	Patient	0.870635
40	2021-12	BA.1	0.739927	Patient	0.736554
41	2022-01	Delta	0.0714286	Patient	NA
42	2022-01	BA.1	0.919048	Patient	0.694111
43	2022-01	BA.2	NA	Patient	1
44	2022-02	Delta	NA	Patient	1
45	2022-02	BA.1	0.916667	Patient	0.739972
46	2022-02	BA.2	0.166667	Patient	1
47	2022-03	Delta	NA	Patient	1
48	2022-03	BA.1	0.298611	Patient	0.883482
49	2022-03	BA.2	0.583333	Patient	0.741647
50	2022-04	Alpha	0.154762	Patient	NA
51	2022-04	BA.1	0.25	Patient	1
52	2022-04	BA.2	0.559524	Patient	0.780769
53	2022-05	Alpha	0.148148	Patient	NA
54	2022-05	BA.1	0.203704	Patient	NA
55	2022-05	BA.2	0.666667	Patient	NA
56	2022-06	Alpha	0.121429	Patient	NA
57	2022-06	BA.1	0.320068	Patient	NA
58	2022-06	BA.2	0.451984	Patient	NA
59	2022-07	BA.1	0.33171	Patient	NA
60	2022-07	BA.2	0.277056	Patient	NA
61	2020-11	Alpha	NA	Student	NA
62	2020-12	Alpha	NA	Student	NA
63	2021-01	Alpha	0.5	Student	1
64	2021-01	Epsilon	0.2	Student	NA
65	2021-02	Alpha	0.154762	Student	0.888889
66	2021-02	Epsilon	0.196429	Student	1
67	2021-02	Iota	0.0833333	Student	NA
68	2021-02	Gamma	NA	Student	NA
69	2021-03	Alpha	0.374896	Student	0.523549
70	2021-03	Epsilon	0.272727	Student	1
71	2021-03	Iota	0.224349	Student	0.972222
72	2021-03	Gamma	0.0526316	Student	1
73	2021-04	Alpha	0.260358	Student	0.409503
74	2021-04	Epsilon	NA	Student	0.833333
75	2021-04	Iota	0.120935	Student	0.933333
76	2021-04	Gamma	0.253628	Student	0.72381
77	2021-05	Alpha	0.311111	Student	0.390598
78	2021-05	Iota	0.2	Student	NA
79	2021-05	Gamma	0.358333	Student	NA
80	2021-05	Delta	NA	Student	NA
81	2021-06	Alpha	0.171429	Student	NA
82	2021-06	Gamma	0.142857	Student	1
83	2021-06	Delta	0.314286	Student	1
84	2021-06	BA.1	0.2	Student	NA
85	2021-07	Alpha	NA	Student	1
86	2021-07	Iota	NA	Student	NA
87	2021-07	Gamma	0.0555556	Student	NA
88	2021-07	Delta	0.607051	Student	0.425801
89	2021-07	BA.1	0.104701	Student	NA
90	2021-08	Alpha	NA	Student	NA
91	2021-08	Gamma	NA	Student	NA
92	2021-08	Delta	0.96	Student	0.410835
93	2021-09	Delta	1	Student	0.233429
94	2021-10	Alpha	NA	Student	NA
95	2021-10	Delta	0.916667	Student	0.23642
96	2021-11	Alpha	NA	Student	NA
97	2021-11	Delta	0.75	Student	0.201852
98	2021-12	Alpha	NA	Student	NA
99	2021-12	Delta	0.181319	Student	0.345794
100	2021-12	BA.1	0.739927	Student	0.507064
101	2022-01	Delta	0.0714286	Student	NA
102	2022-01	BA.1	0.919048	Student	0.458833
103	2022-01	BA.2	NA	Student	1
104	2022-02	Delta	NA	Student	NA
105	2022-02	BA.1	0.916667	Student	0.381941
106	2022-02	BA.2	0.166667	Student	1
107	2022-03	Delta	NA	Student	NA
108	2022-03	BA.1	0.298611	Student	0.436039
109	2022-03	BA.2	0.583333	Student	0.611138
110	2022-04	Alpha	0.154762	Student	NA
111	2022-04	BA.1	0.25	Student	NA
112	2022-04	BA.2	0.559524	Student	0.55
113	2022-05	Alpha	0.148148	Student	NA
114	2022-05	BA.1	0.203704	Student	NA
115	2022-05	BA.2	0.666667	Student	NA
116	2022-06	Alpha	0.121429	Student	NA
117	2022-06	BA.1	0.320068	Student	NA
118	2022-06	BA.2	0.451984	Student	NA
119	2022-07	BA.1	0.33171	Student	NA
120	2022-07	BA.2	0.277056	Student	NA

## Sheet: 1c
	date	lineage	n	Sampletype	date_observed
1	2020-09-30	Ambiguous	1	Wastewater Tracking	NA
2	2020-10-14	Ambiguous	1	Wastewater Tracking	NA
3	2020-10-21	Ambiguous	1	Wastewater Tracking	NA
4	2020-10-28	Ambiguous	1	Wastewater Tracking	NA
5	2020-11-04	Ambiguous	1	Wastewater Tracking	NA
6	2020-11-11	Ambiguous	1	Wastewater Tracking	NA
7	2020-11-18	Ambiguous	1	Wastewater Tracking	NA
8	2020-11-25	Ambiguous	1	Wastewater Tracking	NA
9	2020-12-02	Ambiguous	1	Wastewater Tracking	NA
10	2020-12-09	Ambiguous	1	Wastewater Tracking	NA
11	2020-12-16	Ambiguous	1	Wastewater Tracking	NA
12	2021-01-05	Alpha	0.5	Wastewater Tracking	NA
13	2021-01-05	Ambiguous	0.5	Wastewater Tracking	NA
14	2021-01-19	Epsilon	0.2	Wastewater Tracking	2020-03-01
15	2021-01-19	Ambiguous	0.8	Wastewater Tracking	NA
16	2021-01-26	Ambiguous	1	Wastewater Tracking	NA
17	2021-02-02	Alpha	0.142857	Wastewater Tracking	NA
18	2021-02-02	Epsilon	0.142857	Wastewater Tracking	2020-03-01
19	2021-02-02	Ambiguous	0.714286	Wastewater Tracking	NA
20	2021-02-09	Ambiguous	1	Wastewater Tracking	NA
21	2021-02-12	Alpha	0.0833333	Wastewater Tracking	NA
22	2021-02-12	Iota	0.0833333	Wastewater Tracking	2020-11-01
23	2021-02-12	Ambiguous	0.75	Wastewater Tracking	NA
24	2021-02-12	Zeta	0.0833333	Wastewater Tracking	NA
25	2021-02-16	Alpha	0.142857	Wastewater Tracking	NA
26	2021-02-16	Ambiguous	0.857143	Wastewater Tracking	NA
27	2021-02-23	Alpha	0.25	Wastewater Tracking	NA
28	2021-02-23	Epsilon	0.25	Wastewater Tracking	2020-03-01
29	2021-02-23	Ambiguous	0.5	Wastewater Tracking	NA
30	2021-03-02	Alpha	0.333333	Wastewater Tracking	NA
31	2021-03-02	Iota	0.333333	Wastewater Tracking	2020-11-01
32	2021-03-02	Ambiguous	0.333333	Wastewater Tracking	NA
33	2021-03-09	Alpha	0.5	Wastewater Tracking	NA
34	2021-03-09	Ambiguous	0.5	Wastewater Tracking	NA
35	2021-03-16	Alpha	0.272727	Wastewater Tracking	NA
36	2021-03-16	Epsilon	0.272727	Wastewater Tracking	2020-03-01
37	2021-03-16	Iota	0.181818	Wastewater Tracking	2020-11-01
38	2021-03-16	Ambiguous	0.272727	Wastewater Tracking	NA
39	2021-03-23	Alpha	0.4	Wastewater Tracking	NA
40	2021-03-23	Ambiguous	0.6	Wastewater Tracking	NA
41	2021-03-30	Alpha	0.368421	Wastewater Tracking	NA
42	2021-03-30	Eta	0.0526316	Wastewater Tracking	2020-12-01
43	2021-03-30	Gamma	0.0526316	Wastewater Tracking	2020-11-01
44	2021-03-30	Iota	0.157895	Wastewater Tracking	2020-11-01
45	2021-03-30	Ambiguous	0.368421	Wastewater Tracking	NA
46	2021-04-06	Alpha	0.375	Wastewater Tracking	NA
47	2021-04-06	Gamma	0.125	Wastewater Tracking	2020-11-01
48	2021-04-06	Iota	0.125	Wastewater Tracking	2020-11-01
49	2021-04-06	Ambiguous	0.375	Wastewater Tracking	NA
50	2021-04-13	Alpha	0.384615	Wastewater Tracking	NA
51	2021-04-13	Gamma	0.307692	Wastewater Tracking	2020-11-01
52	2021-04-13	Iota	0.0769231	Wastewater Tracking	2020-11-01
53	2021-04-13	Ambiguous	0.230769	Wastewater Tracking	NA
54	2021-04-20	Alpha	0.1	Wastewater Tracking	NA
55	2021-04-20	Gamma	0.4	Wastewater Tracking	2020-11-01
56	2021-04-20	Iota	0.1	Wastewater Tracking	2020-11-01
57	2021-04-20	Ambiguous	0.4	Wastewater Tracking	NA
58	2021-04-27	Alpha	0.181818	Wastewater Tracking	NA
59	2021-04-27	Gamma	0.181818	Wastewater Tracking	2020-11-01
60	2021-04-27	Iota	0.181818	Wastewater Tracking	2020-11-01
61	2021-04-27	Ambiguous	0.454545	Wastewater Tracking	NA
62	2021-05-04	Alpha	0.333333	Wastewater Tracking	NA
63	2021-05-04	Gamma	0.333333	Wastewater Tracking	2020-11-01
64	2021-05-04	Ambiguous	0.333333	Wastewater Tracking	NA
65	2021-05-11	Alpha	0.2	Wastewater Tracking	NA
66	2021-05-11	Gamma	0.4	Wastewater Tracking	2020-11-01
67	2021-05-11	Iota	0.2	Wastewater Tracking	2020-11-01
68	2021-05-11	Ambiguous	0.2	Wastewater Tracking	NA
69	2021-05-18	Gamma	0.5	Wastewater Tracking	2020-11-01
70	2021-05-18	Ambiguous	0.5	Wastewater Tracking	NA
71	2021-05-25	Alpha	0.4	Wastewater Tracking	NA
72	2021-05-25	Gamma	0.2	Wastewater Tracking	2020-11-01
73	2021-05-25	Iota	0.2	Wastewater Tracking	2020-11-01
74	2021-05-25	Ambiguous	0.2	Wastewater Tracking	NA
75	2021-06-08	Alpha	0.2	Wastewater Tracking	NA
76	2021-06-08	Delta	0.2	Wastewater Tracking	2020-10-05
77	2021-06-08	Ambiguous	0.4	Wastewater Tracking	NA
78	2021-06-29	Alpha	0.142857	Wastewater Tracking	NA
79	2021-06-29	Delta	0.428571	Wastewater Tracking	2020-10-05
80	2021-06-29	Gamma	0.142857	Wastewater Tracking	2020-11-01
81	2021-06-29	Ambiguous	0.285714	Wastewater Tracking	NA
82	2021-07-06	Delta	0.5	Wastewater Tracking	2020-10-05
83	2021-07-06	Mu	0.25	Wastewater Tracking	2021-01-01
84	2021-07-06	Ambiguous	0.25	Wastewater Tracking	NA
85	2021-07-13	Delta	0.461538	Wastewater Tracking	2020-10-05
86	2021-07-13	Mu	0.0769231	Wastewater Tracking	2021-01-01
87	2021-07-13	Ambiguous	0.307692	Wastewater Tracking	NA
88	2021-07-20	Delta	0.666667	Wastewater Tracking	2020-10-05
89	2021-07-20	Gamma	0.0555556	Wastewater Tracking	2020-11-01
90	2021-07-20	Mu	0.0555556	Wastewater Tracking	2021-01-01
91	2021-07-20	Ambiguous	0.166667	Wastewater Tracking	NA
92	2021-07-27	Delta	0.8	Wastewater Tracking	2020-10-05
93	2021-07-27	Ambiguous	0.2	Wastewater Tracking	NA
94	2021-08-03	Delta	0.8	Wastewater Tracking	2020-10-05
95	2021-08-03	Ambiguous	0.2	Wastewater Tracking	NA
96	2021-08-10	Delta	1	Wastewater Tracking	2020-10-05
97	2021-08-17	Delta	1	Wastewater Tracking	2020-10-05
98	2021-08-24	Delta	1	Wastewater Tracking	2020-10-05
99	2021-08-31	Delta	1	Wastewater Tracking	2020-10-05
100	2021-09-07	Delta	1	Wastewater Tracking	2020-10-05
101	2021-09-14	Delta	1	Wastewater Tracking	2020-10-05
102	2021-10-05	Delta	1	Wastewater Tracking	2020-10-05
103	2021-10-12	Delta	1	Wastewater Tracking	2020-10-05
104	2021-10-19	Delta	1	Wastewater Tracking	2020-10-05
105	2021-10-26	Delta	0.666667	Wastewater Tracking	2020-10-05
106	2021-10-26	Ambiguous	0.333333	Wastewater Tracking	NA
107	2021-11-02	Delta	1	Wastewater Tracking	2020-10-05
108	2021-11-09	A	0.2	Wastewater Tracking	NA
109	2021-11-09	Delta	0.6	Wastewater Tracking	2020-10-05
110	2021-11-09	Ambiguous	0.2	Wastewater Tracking	NA
111	2021-11-16	A	0.4	Wastewater Tracking	NA
112	2021-11-16	Delta	0.4	Wastewater Tracking	2020-10-05
113	2021-11-16	Ambiguous	0.2	Wastewater Tracking	NA
114	2021-11-30	Delta	1	Wastewater Tracking	2020-10-05
115	2021-12-07	BA.1	0.333333	Wastewater Tracking	2021-11-09
116	2021-12-07	Delta	0.5	Wastewater Tracking	2020-10-05
117	2021-12-07	Ambiguous	0.166667	Wastewater Tracking	NA
118	2021-12-14	BA.1	0.857143	Wastewater Tracking	2021-11-09
119	2021-12-14	Delta	0.0714286	Wastewater Tracking	2020-10-05
120	2021-12-14	Ambiguous	0.0714286	Wastewater Tracking	NA
121	2021-12-21	BA.1	0.846154	Wastewater Tracking	2021-11-09
122	2021-12-21	Delta	0.0769231	Wastewater Tracking	2020-10-05
123	2021-12-21	Ambiguous	0.0769231	Wastewater Tracking	NA
124	2021-12-28	BA.1	0.923077	Wastewater Tracking	2021-11-09
125	2021-12-28	Delta	0.0769231	Wastewater Tracking	2020-10-05
126	2022-01-05	BA.1	0.928571	Wastewater Tracking	2021-11-09
127	2022-01-05	Delta	0.0714286	Wastewater Tracking	2020-10-05
128	2022-01-10	BA.1	0.666667	Wastewater Tracking	2021-11-09
129	2022-01-10	Ambiguous	0.333333	Wastewater Tracking	NA
130	2022-01-12	BA.1	1	Wastewater Tracking	2021-11-09
131	2022-01-19	BA.1	1	Wastewater Tracking	2021-11-09
132	2022-01-26	BA.1	1	Wastewater Tracking	2021-11-09
133	2022-02-02	BA.1	0.833333	Wastewater Tracking	2021-11-09
134	2022-02-02	BA.2	0.166667	Wastewater Tracking	2021-11-15
135	2022-02-09	BA.1	1	Wastewater Tracking	2021-11-09
136	2022-03-23	BA.1	0.375	Wastewater Tracking	2021-11-09
137	2022-03-23	BA.2	0.5	Wastewater Tracking	2021-11-15
138	2022-03-23	BA.4or5	0.125	Wastewater Tracking	NA
139	2022-03-30	BA.1	0.222222	Wastewater Tracking	2021-11-09
140	2022-03-30	BA.2	0.666667	Wastewater Tracking	2021-11-15
141	2022-03-30	Ambiguous	0.111111	Wastewater Tracking	NA
142	2022-04-06	Alpha	0.166667	Wastewater Tracking	NA
143	2022-04-06	BA.1	0.25	Wastewater Tracking	2021-11-09
144	2022-04-06	BA.2	0.416667	Wastewater Tracking	2021-11-15
145	2022-04-06	Ambiguous	0.166667	Wastewater Tracking	NA
146	2022-04-13	Alpha	0.047619	Wastewater Tracking	NA
147	2022-04-13	BA.1	0.333333	Wastewater Tracking	2021-11-09
148	2022-04-13	BA.2	0.571429	Wastewater Tracking	2021-11-15
149	2022-04-13	Ambiguous	0.047619	Wastewater Tracking	NA
150	2022-04-20	Alpha	0.25	Wastewater Tracking	NA
151	2022-04-20	BA.1	0.166667	Wastewater Tracking	2021-11-09
152	2022-04-20	BA.2	0.5	Wastewater Tracking	2021-11-15
153	2022-04-20	Ambiguous	0.0833333	Wastewater Tracking	NA
154	2022-04-27	BA.1	0.25	Wastewater Tracking	2021-11-09
155	2022-04-27	BA.2	0.75	Wastewater Tracking	2021-11-15
156	2022-05-04	Alpha	0.25	Wastewater Tracking	NA
157	2022-05-04	BA.2	0.75	Wastewater Tracking	2021-11-15
158	2022-05-11	BA.1	0.333333	Wastewater Tracking	2021-11-09
159	2022-05-11	BA.2	0.666667	Wastewater Tracking	2021-11-15
160	2022-05-18	Alpha	0.111111	Wastewater Tracking	NA
161	2022-05-18	BA.1	0.111111	Wastewater Tracking	2021-11-09
162	2022-05-18	BA.2	0.666667	Wastewater Tracking	2021-11-15
163	2022-05-18	Ambiguous	0.111111	Wastewater Tracking	NA
164	2022-05-22	Alpha	0.0833333	Wastewater Tracking	NA
165	2022-05-22	BA.1	0.166667	Wastewater Tracking	2021-11-09
166	2022-05-22	BA.2	0.583333	Wastewater Tracking	2021-11-15
167	2022-05-22	BA.4or5	0.0833333	Wastewater Tracking	NA
168	2022-05-22	Ambiguous	0.0833333	Wastewater Tracking	NA
169	2022-06-01	Alpha	0.1	Wastewater Tracking	NA
170	2022-06-01	BA.1	0.3	Wastewater Tracking	2021-11-09
171	2022-06-01	BA.2	0.5	Wastewater Tracking	2021-11-15
172	2022-06-01	BA.4or5	0.1	Wastewater Tracking	NA
173	2022-06-07	BA.1	0.25	Wastewater Tracking	2021-11-09
174	2022-06-07	BA.2	0.75	Wastewater Tracking	2021-11-15
175	2022-06-08	Alpha	0.142857	Wastewater Tracking	NA
176	2022-06-08	BA.1	0.357143	Wastewater Tracking	2021-11-09
177	2022-06-08	BA.2	0.428571	Wastewater Tracking	2021-11-15
178	2022-06-08	Ambiguous	0.0714286	Wastewater Tracking	NA
179	2022-06-15	BA.1	0.4	Wastewater Tracking	2021-11-09
180	2022-06-15	BA.2	0.4	Wastewater Tracking	2021-11-15
181	2022-06-15	BA.4or5	0.2	Wastewater Tracking	NA
182	2022-06-22	BA.1	0.2	Wastewater Tracking	2021-11-09
183	2022-06-22	BA.2	0.3	Wastewater Tracking	2021-11-15
184	2022-06-22	BA.4or5	0.4	Wastewater Tracking	NA
185	2022-06-22	Ambiguous	0.1	Wastewater Tracking	NA
186	2022-06-28	BA.1	0.4	Wastewater Tracking	2021-11-09
187	2022-06-28	BA.4or5	0.6	Wastewater Tracking	NA
188	2022-06-29	BA.1	0.333333	Wastewater Tracking	2021-11-09
189	2022-06-29	BA.2	0.333333	Wastewater Tracking	2021-11-15
190	2022-06-29	BA.4or5	0.333333	Wastewater Tracking	NA
191	2022-07-06	BA.1	0.272727	Wastewater Tracking	2021-11-09
192	2022-07-06	BA.2	0.363636	Wastewater Tracking	2021-11-15
193	2022-07-06	BA.4or5	0.363636	Wastewater Tracking	NA
194	2022-07-12	BA.4or5	1	Wastewater Tracking	NA
195	2022-07-13	BA.1	0.363636	Wastewater Tracking	2021-11-09
196	2022-07-13	BA.2	0.181818	Wastewater Tracking	2021-11-15
197	2022-07-13	BA.4or5	0.454545	Wastewater Tracking	NA
198	2022-07-20	BA.1	0.357143	Wastewater Tracking	2021-11-09
199	2022-07-20	BA.2	0.285714	Wastewater Tracking	2021-11-15
200	2022-07-20	BA.4or5	0.357143	Wastewater Tracking	NA
201	2022-07-27	BA.1	0.333333	Wastewater Tracking	2021-11-09
202	2022-07-27	BA.4or5	0.666667	Wastewater Tracking	NA
203	2020-10-31	Ambiguous	1	Patient	NA
204	2020-11-13	Ambiguous	1	Student	NA
205	2020-11-30	Alpha	1	Patient	NA
206	2020-11-30	Ambiguous	1	Patient	NA
207	2020-12-13	Ambiguous	1	Student	NA
208	2020-12-15	Alpha	1	Patient	NA
209	2020-12-15	Ambiguous	1	Patient	NA
210	2020-12-16	Ambiguous	1	Student	NA
211	2020-12-17	Ambiguous	1	Student	NA
212	2020-12-21	Ambiguous	1	Student	NA
213	2020-12-22	Ambiguous	1	Student	NA
214	2021-01-07	Ambiguous	1	Student	NA
215	2021-01-09	Ambiguous	1	Student	NA
216	2021-01-11	Ambiguous	1	Student	NA
217	2021-01-14	Ambiguous	1	Student	NA
218	2021-01-15	Ambiguous	1	Student	NA
219	2021-01-18	Ambiguous	1	Student	NA
220	2021-01-21	Ambiguous	1	Student	NA
221	2021-01-22	Alpha	1	Student	NA
222	2021-01-22	Ambiguous	1	Student	NA
223	2021-01-23	Alpha	1	Student	NA
224	2021-01-23	Ambiguous	1	Student	NA
225	2021-01-24	Alpha	1	Patient	NA
226	2021-01-24	Ambiguous	1	Patient	NA
227	2021-01-25	Ambiguous	1	Patient	NA
228	2021-01-26	Alpha	1	Patient	NA
229	2021-01-26	Ambiguous	1	Patient	NA
230	2021-01-27	Ambiguous	1	Patient	NA
231	2021-01-28	Alpha	1	Patient	NA
232	2021-01-28	Ambiguous	1	Patient	NA
233	2021-01-29	Alpha	1	Patient	NA
234	2021-01-29	Ambiguous	1	Patient	NA
235	2021-01-30	Ambiguous	1	Patient	NA
236	2021-01-31	Alpha	1	Patient	NA
237	2021-01-31	Ambiguous	1	Patient	NA
238	2021-02-01	Alpha	1	Patient	NA
239	2021-02-01	Ambiguous	0.155172	Patient	NA
240	2021-02-01	Ambiguous	0.844828	Student	NA
241	2021-02-02	Alpha	1	Student	NA
242	2021-02-02	Ambiguous	1	Student	NA
243	2021-02-03	Ambiguous	1	Student	NA
244	2021-02-04	Alpha	1	Patient	NA
245	2021-02-04	Ambiguous	1	Patient	NA
246	2021-02-05	Ambiguous	1	Patient	NA
247	2021-02-06	Ambiguous	1	Patient	NA
248	2021-02-07	Ambiguous	1	Patient	NA
249	2021-02-08	Alpha	1	Student	NA
250	2021-02-08	Ambiguous	0.545455	Patient	NA
251	2021-02-08	Ambiguous	0.454545	Student	NA
252	2021-02-09	Alpha	1	Patient	NA
253	2021-02-09	Gamma	1	Patient	2020-11-01
254	2021-02-09	Ambiguous	0.629032	Patient	NA
255	2021-02-09	Ambiguous	0.370968	Student	NA
256	2021-02-10	Alpha	1	Patient	NA
257	2021-02-10	Ambiguous	0.384615	Patient	NA
258	2021-02-10	Ambiguous	0.615385	Student	NA
259	2021-02-11	Alpha	1	Patient	NA
260	2021-02-11	Iota	1	Patient	2020-11-01
261	2021-02-11	Ambiguous	1	Patient	NA
262	2021-02-12	Ambiguous	1	Patient	NA
263	2021-02-12	Alpha	1	Patient	NA
264	2021-02-12	Gamma	1	Patient	2020-11-01
265	2021-02-12	Ambiguous	0.954545	Patient	NA
266	2021-02-12	Ambiguous	0.0454545	Student	NA
267	2021-02-15	Alpha	1	Patient	NA
268	2021-02-15	Ambiguous	1	Patient	NA
269	2021-02-16	Ambiguous	1	Patient	NA
270	2021-02-17	Alpha	1	Patient	NA
271	2021-02-17	Ambiguous	0.882353	Patient	NA
272	2021-02-17	Ambiguous	0.117647	Student	NA
273	2021-02-18	Alpha	1	Student	NA
274	2021-02-18	Ambiguous	1	Student	NA
275	2021-02-19	Alpha	1	Patient	NA
276	2021-02-19	Ambiguous	0.928571	Patient	NA
277	2021-02-19	Ambiguous	0.0714286	Student	NA
278	2021-02-20	Alpha	1	Student	NA
279	2021-02-20	Ambiguous	1	Student	NA
280	2021-02-22	Alpha	1	Patient	NA
281	2021-02-22	Epsilon	1	Patient	2020-03-01
282	2021-02-22	Ambiguous	0.5	Patient	NA
283	2021-02-22	Ambiguous	0.5	Student	NA
284	2021-02-23	Ambiguous	1	Student	NA
285	2021-02-24	Alpha	1	Student	NA
286	2021-02-24	Ambiguous	1	Student	NA
287	2021-02-25	Alpha	0.666667	Patient	NA
288	2021-02-25	Alpha	0.333333	Student	NA
289	2021-02-25	Ambiguous	0.333333	Patient	NA
290	2021-02-25	Ambiguous	0.666667	Student	NA
291	2021-02-26	Alpha	1	Patient	NA
292	2021-02-26	Epsilon	1	Student	2020-03-01
293	2021-02-26	Ambiguous	0.714286	Patient	NA
294	2021-02-26	Ambiguous	0.285714	Student	NA
295	2021-02-27	Alpha	1	Patient	NA
296	2021-03-01	Alpha	0.916667	Patient	NA
297	2021-03-01	Alpha	0.0833333	Student	NA
298	2021-03-01	Epsilon	1	Patient	2020-03-01
299	2021-03-01	Gamma	1	Patient	2020-11-01
300	2021-03-01	Ambiguous	0.769231	Patient	NA
301	2021-03-01	Ambiguous	0.230769	Student	NA
302	2021-03-02	Alpha	1	Student	NA
303	2021-03-02	Ambiguous	0.5	Patient	NA
304	2021-03-02	Ambiguous	0.5	Student	NA
305	2021-03-03	Alpha	1	Patient	NA
306	2021-03-03	Ambiguous	0.875	Patient	NA
307	2021-03-03	Ambiguous	0.125	Student	NA
308	2021-03-04	Alpha	1	Student	NA
309	2021-03-04	Ambiguous	1	Student	NA
310	2021-03-05	Alpha	0.823529	Patient	NA
311	2021-03-05	Alpha	0.176471	Student	NA
312	2021-03-05	Epsilon	1	Student	2020-03-01
313	2021-03-05	Gamma	1	Patient	2020-11-01
314	2021-03-05	Ambiguous	1	Student	NA
315	2021-03-06	Alpha	1	Student	NA
316	2021-03-07	Alpha	1	Patient	NA
317	2021-03-07	Ambiguous	1	Patient	NA
318	2021-03-08	Alpha	0.333333	Patient	NA
319	2021-03-08	Alpha	0.666667	Student	NA
320	2021-03-08	Ambiguous	0.333333	Patient	NA
321	2021-03-08	Ambiguous	0.666667	Student	NA
322	2021-03-09	Alpha	0.4	Patient	NA
323	2021-03-09	Alpha	0.6	Student	NA
324	2021-03-09	Epsilon	1	Student	2020-03-01
325	2021-03-10	Alpha	0.666667	Patient	NA
326	2021-03-10	Alpha	0.333333	Student	NA
327	2021-03-10	Epsilon	1	Student	2020-03-01
328	2021-03-10	Iota	1	Student	2020-11-01
329	2021-03-10	Ambiguous	0.333333	Patient	NA
330	2021-03-10	Ambiguous	0.666667	Student	NA
331	2021-03-11	Alpha	1	Student	NA
332	2021-03-11	Ambiguous	0.5	Patient	NA
333	2021-03-11	Ambiguous	0.5	Student	NA
334	2021-03-12	Alpha	0.8	Patient	NA
335	2021-03-12	Alpha	0.2	Student	NA
336	2021-03-12	Ambiguous	0.333333	Patient	NA
337	2021-03-12	Ambiguous	0.666667	Student	NA
338	2021-03-13	Epsilon	1	Student	2020-03-01
339	2021-03-14	Alpha	1	Patient	NA
340	2021-03-14	Ambiguous	1	Patient	NA
341	2021-03-15	Alpha	0.5	Patient	NA
342	2021-03-15	Alpha	0.5	Student	NA
343	2021-03-15	Epsilon	1	Student	2020-03-01
344	2021-03-15	Gamma	1	Student	2020-11-01
345	2021-03-15	Iota	1	Student	2020-11-01
346	2021-03-15	Ambiguous	1	Patient	NA
347	2021-03-16	Alpha	1	Patient	NA
348	2021-03-16	Iota	1	Patient	2020-11-01
349	2021-03-16	Ambiguous	0.4	Patient	NA
350	2021-03-16	Ambiguous	0.6	Student	NA
351	2021-03-17	Alpha	0.25	Patient	NA
352	2021-03-17	Alpha	0.75	Student	NA
353	2021-03-17	Epsilon	1	Student	2020-03-01
354	2021-03-17	Ambiguous	1	Student	NA
355	2021-03-18	Alpha	0.5	Patient	NA
356	2021-03-18	Alpha	0.5	Student	NA
357	2021-03-18	Ambiguous	0.5	Patient	NA
358	2021-03-18	Ambiguous	0.5	Student	NA
359	2021-03-19	Alpha	0.571429	Patient	NA
360	2021-03-19	Alpha	0.428571	Student	NA
361	2021-03-19	Iota	1	Student	2020-11-01
362	2021-03-19	Ambiguous	1	Student	NA
363	2021-03-20	Iota	1	Patient	2020-11-01
364	2021-03-20	Ambiguous	1	Patient	NA
365	2021-03-21	Alpha	1	Patient	NA
366	2021-03-21	Ambiguous	1	Patient	NA
367	2021-03-22	Alpha	0.571429	Patient	NA
368	2021-03-22	Alpha	0.428571	Student	NA
369	2021-03-22	Epsilon	1	Student	2020-03-01
370	2021-03-22	Gamma	1	Student	2020-11-01
371	2021-03-22	Iota	1	Student	2020-11-01
372	2021-03-22	Ambiguous	0.444444	Patient	NA
373	2021-03-22	Ambiguous	0.555556	Student	NA
374	2021-03-23	Alpha	0.769231	Patient	NA
375	2021-03-23	Alpha	0.230769	Student	NA
376	2021-03-23	Iota	1	Student	2020-11-01
377	2021-03-23	Ambiguous	0.675676	Patient	NA
378	2021-03-23	Ambiguous	0.324324	Student	NA
379	2021-03-24	Alpha	0.2	Patient	NA
380	2021-03-24	Alpha	0.8	Student	NA
381	2021-03-24	Epsilon	1	Student	2020-03-01
382	2021-03-24	Gamma	1	Student	2020-11-01
383	2021-03-24	Iota	1	Student	2020-11-01
384	2021-03-24	Ambiguous	1	Student	NA
385	2021-03-25	Alpha	1	Student	NA
386	2021-03-25	Ambiguous	1	Student	NA
387	2021-03-25	Epsilon	1	Student	2020-03-01
388	2021-03-25	Gamma	1	Student	2020-11-01
389	2021-03-25	Iota	1	Student	2020-11-01
390	2021-03-25	Ambiguous	1	Patient	NA
391	2021-03-26	Alpha	0.785714	Patient	NA
392	2021-03-26	Alpha	0.214286	Student	NA
393	2021-03-26	Iota	0.333333	Patient	2020-11-01
394	2021-03-26	Iota	0.666667	Student	2020-11-01
395	2021-03-26	Ambiguous	0.928571	Patient	NA
396	2021-03-26	Ambiguous	0.0714286	Student	NA
397	2021-03-27	Alpha	0.75	Patient	NA
398	2021-03-27	Alpha	0.25	Student	NA
399	2021-03-27	Epsilon	1	Patient	2020-03-01
400	2021-03-27	Eta	1	Student	2020-12-01
401	2021-03-27	Gamma	1	Patient	2020-11-01
402	2021-03-27	Iota	1	Patient	2020-11-01
403	2021-03-28	Alpha	1	Patient	NA
404	2021-03-28	Iota	1	Student	2020-11-01
405	2021-03-28	Ambiguous	1	Patient	NA
406	2021-03-29	Alpha	0.571429	Patient	NA
407	2021-03-29	Alpha	0.428571	Student	NA
408	2021-03-29	Eta	1	Student	2020-12-01
409	2021-03-29	Gamma	1	Student	2020-11-01
410	2021-03-29	Iota	1	Student	2020-11-01
411	2021-03-29	Ambiguous	0.333333	Patient	NA
412	2021-03-29	Ambiguous	0.666667	Student	NA
413	2021-03-30	Alpha	0.818182	Patient	NA
414	2021-03-30	Alpha	0.181818	Student	NA
415	2021-03-30	Eta	1	Student	2020-12-01
416	2021-03-30	Gamma	1	Student	2020-11-01
417	2021-03-30	Iota	1	Student	2020-11-01
418	2021-03-30	Ambiguous	0.7	Patient	NA
419	2021-03-30	Ambiguous	0.3	Student	NA
420	2021-03-31	Alpha	0.730769	Patient	NA
421	2021-03-31	Alpha	0.269231	Student	NA
422	2021-03-31	Epsilon	1	Student	2020-03-01
423	2021-03-31	Gamma	1	Student	2020-11-01
424	2021-03-31	Iota	1	Student	2020-11-01
425	2021-03-31	Ambiguous	0.833333	Patient	NA
426	2021-03-31	Ambiguous	0.166667	Student	NA
427	2021-04-01	Alpha	1	Patient	NA
428	2021-04-01	Eta	1	Student	2020-12-01
429	2021-04-01	Gamma	1	Student	2020-11-01
430	2021-04-01	Iota	1	Student	2020-11-01
431	2021-04-01	Ambiguous	0.5	Patient	NA
432	2021-04-01	Ambiguous	0.5	Student	NA
433	2021-04-02	Alpha	0.714286	Patient	NA
434	2021-04-02	Alpha	0.285714	Student	NA
435	2021-04-02	Gamma	0.5	Patient	2020-11-01
436	2021-04-02	Gamma	0.5	Student	2020-11-01
437	2021-04-02	Ambiguous	0.869565	Patient	NA
438	2021-04-02	Ambiguous	0.130435	Student	NA
439	2021-04-03	Ambiguous	1	Patient	NA
440	2021-04-04	Alpha	0.75	Patient	NA
441	2021-04-04	Alpha	0.25	Student	NA
442	2021-04-04	Epsilon	1	Student	2020-03-01
443	2021-04-04	Iota	1	Student	2020-11-01
444	2021-04-04	Ambiguous	1	Patient	NA
445	2021-04-05	Alpha	0.307692	Patient	NA
446	2021-04-05	Alpha	0.692308	Student	NA
447	2021-04-05	Gamma	1	Student	2020-11-01
448	2021-04-05	Iota	1	Student	2020-11-01
449	2021-04-05	Ambiguous	0.6	Patient	NA
450	2021-04-05	Ambiguous	0.4	Student	NA
451	2021-04-06	Alpha	0.607143	Patient	NA
452	2021-04-06	Alpha	0.392857	Student	NA
453	2021-04-06	Gamma	1	Patient	2020-11-01
454	2021-04-06	Ambiguous	0.666667	Patient	NA
455	2021-04-06	Ambiguous	0.333333	Student	NA
456	2021-04-07	Alpha	1	Student	NA
457	2021-04-07	Gamma	1	Student	2020-11-01
458	2021-04-07	Ambiguous	1	Student	NA
459	2021-04-08	Alpha	0.583333	Patient	NA
460	2021-04-08	Alpha	0.416667	Student	NA
461	2021-04-08	Gamma	1	Student	2020-11-01
462	2021-04-08	Iota	0.333333	Patient	2020-11-01
463	2021-04-08	Iota	0.666667	Student	2020-11-01
464	2021-04-08	Ambiguous	0.857143	Patient	NA
465	2021-04-08	Ambiguous	0.142857	Student	NA
466	2021-04-09	Alpha	0.6	Patient	NA
467	2021-04-09	Alpha	0.4	Student	NA
468	2021-04-09	Gamma	0.5	Patient	2020-11-01
469	2021-04-09	Gamma	0.5	Student	2020-11-01
470	2021-04-09	Iota	1	Patient	2020-11-01
471	2021-04-09	Ambiguous	1	Patient	NA
472	2021-04-10	Alpha	1	Patient	NA
473	2021-04-11	Alpha	1	Patient	NA
474	2021-04-11	Epsilon	1	Patient	2020-03-01
475	2021-04-11	Gamma	0.8	Patient	2020-11-01
476	2021-04-11	Gamma	0.2	Student	2020-11-01
477	2021-04-11	Iota	1	Patient	2020-11-01
478	2021-04-11	Mu	1	Patient	2021-01-01
479	2021-04-11	Ambiguous	1	Patient	NA
480	2021-04-12	Alpha	1	Student	NA
481	2021-04-12	Epsilon	1	Student	2020-03-01
482	2021-04-12	Gamma	1	Student	2020-11-01
483	2021-04-12	Iota	1	Student	2020-11-01
484	2021-04-13	Alpha	0.6	Patient	NA
485	2021-04-13	Alpha	0.4	Student	NA
486	2021-04-13	Gamma	1	Patient	2020-11-01
487	2021-04-13	Iota	1	Student	2020-11-01
488	2021-04-14	Alpha	1	Patient	NA
489	2021-04-14	Gamma	1	Patient	2020-11-01
490	2021-04-14	Iota	1	Patient	2020-11-01
491	2021-04-14	Ambiguous	1	Patient	NA
492	2021-04-15	Alpha	0.428571	Patient	NA
493	2021-04-15	Alpha	0.571429	Student	NA
494	2021-04-15	Epsilon	0.333333	Patient	2020-03-01
495	2021-04-15	Epsilon	0.666667	Student	2020-03-01
496	2021-04-15	Gamma	0.333333	Patient	2020-11-01
497	2021-04-15	Gamma	0.666667	Student	2020-11-01
498	2021-04-15	Iota	0.4	Patient	2020-11-01
499	2021-04-15	Iota	0.6	Student	2020-11-01
500	2021-04-15	Ambiguous	1	Patient	NA
501	2021-04-16	Alpha	0.75	Patient	NA
502	2021-04-16	Alpha	0.25	Student	NA
503	2021-04-16	Gamma	1	Student	2020-11-01
504	2021-04-16	Ambiguous	1	Patient	NA
505	2021-04-17	Alpha	1	Patient	NA
506	2021-04-17	Gamma	1	Patient	2020-11-01
507	2021-04-17	Ambiguous	1	Patient	NA
508	2021-04-18	Gamma	1	Patient	2020-11-01
509	2021-04-19	Alpha	1	Patient	NA
510	2021-04-19	Epsilon	1	Patient	2020-03-01
511	2021-04-19	Gamma	0.666667	Patient	2020-11-01
512	2021-04-19	Gamma	0.333333	Student	2020-11-01
513	2021-04-19	Iota	1	Student	2020-11-01
514	2021-04-19	Ambiguous	0.5	Patient	NA
515	2021-04-19	Ambiguous	0.5	Student	NA
516	2021-04-20	Alpha	0.857143	Patient	NA
517	2021-04-20	Alpha	0.142857	Student	NA
518	2021-04-20	Epsilon	0.5	Patient	2020-03-01
519	2021-04-20	Epsilon	0.5	Student	2020-03-01
520	2021-04-20	Gamma	0.4	Patient	2020-11-01
521	2021-04-20	Gamma	0.6	Student	2020-11-01
522	2021-04-20	Iota	1	Student	2020-11-01
523	2021-04-20	Ambiguous	0.333333	Patient	NA
524	2021-04-20	Ambiguous	0.666667	Student	NA
525	2021-04-21	Alpha	0.75	Patient	NA
526	2021-04-21	Alpha	0.25	Student	NA
527	2021-04-21	Epsilon	1	Student	2020-03-01
528	2021-04-21	Gamma	0.333333	Patient	2020-11-01
529	2021-04-21	Gamma	0.666667	Student	2020-11-01
530	2021-04-21	Iota	1	Student	2020-11-01
531	2021-04-21	Ambiguous	1	Student	NA
532	2021-04-22	Alpha	0.625	Patient	NA
533	2021-04-22	Alpha	0.375	Student	NA
534	2021-04-22	Iota	1	Student	2020-11-01
535	2021-04-22	Ambiguous	0.4	Patient	NA
536	2021-04-22	Ambiguous	0.6	Student	NA
537	2021-04-23	Alpha	1	Patient	NA
538	2021-04-23	Gamma	0.333333	Patient	2020-11-01
539	2021-04-23	Gamma	0.666667	Student	2020-11-01
540	2021-04-23	Iota	1	Patient	2020-11-01
541	2021-04-23	Ambiguous	0.666667	Patient	NA
542	2021-04-23	Ambiguous	0.333333	Student	NA
543	2021-04-24	Alpha	1	Patient	NA
544	2021-04-24	Ambiguous	1	Patient	NA
545	2021-04-25	Alpha	1	Patient	NA
546	2021-04-26	Alpha	0.777778	Patient	NA
547	2021-04-26	Alpha	0.222222	Student	NA
548	2021-04-26	Gamma	1	Patient	2020-11-01
549	2021-04-26	Ambiguous	0.6875	Patient	NA
550	2021-04-26	Ambiguous	0.3125	Student	NA
551	2021-04-27	Alpha	0.9375	Patient	NA
552	2021-04-27	Alpha	0.0625	Student	NA
553	2021-04-27	Ambiguous	0.8	Patient	NA
554	2021-04-27	Ambiguous	0.2	Student	NA
555	2021-04-28	Alpha	0.75	Patient	NA
556	2021-04-28	Alpha	0.25	Student	NA
557	2021-04-28	Ambiguous	0.6	Patient	NA
558	2021-04-28	Ambiguous	0.4	Student	NA
559	2021-04-29	Alpha	1	Patient	NA
560	2021-04-29	Gamma	1	Patient	2020-11-01
561	2021-04-29	Ambiguous	0.333333	Patient	NA
562	2021-04-29	Ambiguous	0.666667	Student	NA
563	2021-04-30	Alpha	1	Patient	NA
564	2021-04-30	Ambiguous	0.571429	Patient	NA
565	2021-04-30	Ambiguous	0.428571	Student	NA
566	2021-05-01	Alpha	1	Student	NA
567	2021-05-01	Ambiguous	1	Patient	NA
568	2021-05-03	Alpha	0.666667	Patient	NA
569	2021-05-03	Alpha	0.333333	Student	NA
570	2021-05-04	Alpha	1	Patient	NA
571	2021-05-05	Alpha	0.666667	Patient	NA
572	2021-05-05	Alpha	0.333333	Student	NA
573	2021-05-06	Alpha	1	Patient	NA
574	2021-05-06	Ambiguous	0.971429	Patient	NA
575	2021-05-06	Ambiguous	0.0285714	Student	NA
576	2021-05-07	Alpha	0.5	Patient	NA
577	2021-05-07	Alpha	0.5	Student	NA
578	2021-05-07	Ambiguous	1	Patient	NA
579	2021-05-08	Gamma	1	Patient	2020-11-01
580	2021-05-08	Ambiguous	1	Patient	NA
581	2021-05-11	Gamma	1	Patient	2020-11-01
582	2021-05-11	Ambiguous	1	Patient	NA
583	2021-05-12	Alpha	1	Patient	NA
584	2021-05-12	Gamma	1	Patient	2020-11-01
585	2021-05-12	Ambiguous	0.5	Patient	NA
586	2021-05-12	Ambiguous	0.5	Student	NA
587	2021-05-13	Ambiguous	1	Student	NA
588	2021-05-16	Alpha	1	Patient	NA
589	2021-05-17	Gamma	1	Patient	2020-11-01
590	2021-05-17	Ambiguous	1	Patient	NA
591	2021-05-18	Ambiguous	1	Patient	NA
592	2021-05-19	Alpha	1	Patient	NA
593	2021-05-19	Ambiguous	1	Patient	NA
594	2021-05-24	Alpha	0.923077	Patient	NA
595	2021-05-24	Alpha	0.0769231	Student	NA
596	2021-05-24	Ambiguous	1	Patient	NA
597	2021-05-25	Alpha	0.9	Patient	NA
598	2021-05-25	Alpha	0.1	Student	NA
599	2021-05-25	Ambiguous	1	Patient	NA
600	2021-05-26	Ambiguous	1	Student	NA
601	2021-05-28	Alpha	1	Patient	NA
602	2021-05-28	Delta	1	Patient	2020-10-05
603	2021-05-28	Gamma	1	Patient	2020-11-01
604	2021-05-28	Iota	1	Patient	2020-11-01
605	2021-05-28	Mu	1	Patient	2021-01-01
606	2021-05-28	Ambiguous	1	Patient	NA
607	2021-05-31	Alpha	1	Patient	NA
608	2021-05-31	Ambiguous	1	Patient	NA
609	2021-06-01	Alpha	1	Patient	NA
610	2021-06-01	Ambiguous	1	Patient	NA
611	2021-06-02	Alpha	1	Patient	NA
612	2021-06-02	Ambiguous	1	Patient	NA
613	2021-06-03	Alpha	1	Patient	NA
614	2021-06-03	Ambiguous	1	Patient	NA
615	2021-06-04	Alpha	1	Patient	NA
616	2021-06-04	Ambiguous	1	Patient	NA
617	2021-06-05	Alpha	1	Patient	NA
618	2021-06-06	Alpha	1	Patient	NA
619	2021-06-06	Ambiguous	1	Patient	NA
620	2021-06-07	Alpha	1	Patient	NA
621	2021-06-07	Ambiguous	1	Patient	NA
622	2021-06-08	Ambiguous	1	Patient	NA
623	2021-06-09	Alpha	1	Patient	NA
624	2021-06-09	Ambiguous	1	Patient	NA
625	2021-06-10	Alpha	1	Patient	NA
626	2021-06-10	Ambiguous	1	Patient	NA
627	2021-06-11	Alpha	1	Patient	NA
628	2021-06-11	Ambiguous	1	Patient	NA
629	2021-06-12	Alpha	1	Patient	NA
630	2021-06-12	Ambiguous	1	Patient	NA
631	2021-06-13	Alpha	1	Patient	NA
632	2021-06-13	Ambiguous	1	Patient	NA
633	2021-06-14	Alpha	1	Patient	NA
634	2021-06-14	Gamma	1	Patient	2020-11-01
635	2021-06-14	Ambiguous	1	Patient	NA
636	2021-06-15	Alpha	1	Patient	NA
637	2021-06-15	Ambiguous	1	Patient	NA
638	2021-06-16	Alpha	1	Patient	NA
639	2021-06-16	Delta	1	Student	2020-10-05
640	2021-06-16	Gamma	1	Student	2020-11-01
641	2021-06-16	Ambiguous	1	Patient	NA
642	2021-06-17	Alpha	1	Patient	NA
643	2021-06-17	Ambiguous	1	Patient	NA
644	2021-06-18	Ambiguous	1	Patient	NA
645	2021-06-19	Ambiguous	1	Patient	NA
646	2021-06-20	Alpha	1	Patient	NA
647	2021-06-20	Ambiguous	1	Patient	NA
648	2021-06-21	Alpha	1	Patient	NA
649	2021-06-21	Ambiguous	1	Patient	NA
650	2021-06-22	Alpha	1	Patient	NA
651	2021-06-22	Ambiguous	1	Patient	NA
652	2021-06-23	Alpha	1	Patient	NA
653	2021-06-23	Delta	1	Student	2020-10-05
654	2021-06-23	Ambiguous	1	Patient	NA
655	2021-06-24	Alpha	1	Patient	NA
656	2021-06-25	Alpha	1	Patient	NA
657	2021-06-25	Delta	1	Patient	2020-10-05
658	2021-06-25	Gamma	1	Patient	2020-11-01
659	2021-06-25	Mu	1	Patient	2021-01-01
660	2021-06-25	Ambiguous	1	Patient	NA
661	2021-06-26	Alpha	1	Patient	NA
662	2021-06-26	Delta	1	Patient	2020-10-05
663	2021-06-26	Ambiguous	1	Patient	NA
664	2021-06-27	Delta	1	Patient	2020-10-05
665	2021-06-27	Mu	1	Patient	2021-01-01
666	2021-06-27	Ambiguous	1	Patient	NA
667	2021-06-28	Alpha	1	Patient	NA
668	2021-06-28	Gamma	1	Patient	2020-11-01
669	2021-06-29	Gamma	1	Patient	2020-11-01
670	2021-06-29	Ambiguous	1	Patient	NA
671	2021-06-30	Alpha	1	Patient	NA
672	2021-06-30	Delta	1	Patient	2020-10-05
673	2021-06-30	Gamma	1	Patient	2020-11-01
674	2021-06-30	Ambiguous	1	Patient	NA
675	2021-07-01	Gamma	1	Patient	2020-11-01
676	2021-07-02	Alpha	1	Patient	NA
677	2021-07-02	Delta	1	Patient	2020-10-05
678	2021-07-02	Gamma	1	Patient	2020-11-01
679	2021-07-02	Ambiguous	1	Patient	NA
680	2021-07-03	Alpha	1	Patient	NA
681	2021-07-03	Gamma	1	Patient	2020-11-01
682	2021-07-03	Mu	1	Patient	2021-01-01
683	2021-07-04	Alpha	1	Patient	NA
684	2021-07-04	Delta	1	Patient	2020-10-05
685	2021-07-04	Gamma	1	Patient	2020-11-01
686	2021-07-04	Mu	1	Patient	2021-01-01
687	2021-07-04	Ambiguous	1	Patient	NA
688	2021-07-05	Alpha	1	Patient	NA
689	2021-07-05	Delta	1	Patient	2020-10-05
690	2021-07-05	Gamma	1	Patient	2020-11-01
691	2021-07-05	Mu	1	Patient	2021-01-01
692	2021-07-06	Delta	0.888889	Patient	2020-10-05
693	2021-07-06	Delta	0.111111	Student	2020-10-05
694	2021-07-06	Gamma	1	Patient	2020-11-01
695	2021-07-06	Mu	1	Patient	2021-01-01
696	2021-07-06	Ambiguous	0.8	Patient	NA
697	2021-07-06	Ambiguous	0.2	Student	NA
698	2021-07-07	Delta	1	Patient	2020-10-05
699	2021-07-07	Gamma	1	Patient	2020-11-01
700	2021-07-07	Iota	1	Patient	2020-11-01
701	2021-07-07	Ambiguous	1	Patient	NA
702	2021-07-08	Delta	1	Patient	2020-10-05
703	2021-07-08	Gamma	1	Patient	2020-11-01
704	2021-07-13	Alpha	1	Student	NA
705	2021-07-13	Delta	0.75	Patient	2020-10-05
706	2021-07-13	Delta	0.25	Student	2020-10-05
707	2021-07-13	Mu	1	Patient	2021-01-01
708	2021-07-13	Ambiguous	1	Patient	NA
709	2021-07-14	Alpha	1	Patient	NA
710	2021-07-14	Ambiguous	1	Patient	NA
711	2021-07-15	Ambiguous	1	Patient	NA
712	2021-07-16	Ambiguous	1	Patient	NA
713	2021-07-19	Ambiguous	1	Patient	NA
714	2021-07-20	Delta	0.833333	Patient	2020-10-05
715	2021-07-20	Delta	0.166667	Student	2020-10-05
716	2021-07-20	Ambiguous	1	Patient	NA
717	2021-07-21	Alpha	1	Patient	NA
718	2021-07-21	Delta	1	Patient	2020-10-05
719	2021-07-21	Mu	1	Patient	2021-01-01
720	2021-07-21	Ambiguous	1	Patient	NA
721	2021-07-22	Alpha	1	Patient	NA
722	2021-07-22	Delta	1	Patient	2020-10-05
723	2021-07-22	Ambiguous	1	Patient	NA
724	2021-07-23	Alpha	1	Patient	NA
725	2021-07-23	Delta	1	Patient	2020-10-05
726	2021-07-23	Gamma	1	Patient	2020-11-01
727	2021-07-23	Ambiguous	1	Patient	NA
728	2021-07-24	Alpha	1	Patient	NA
729	2021-07-24	Delta	1	Patient	2020-10-05
730	2021-07-24	Ambiguous	1	Patient	NA
731	2021-07-25	Delta	1	Patient	2020-10-05
732	2021-07-25	Gamma	1	Patient	2020-11-01
733	2021-07-25	Ambiguous	1	Patient	NA
734	2021-07-26	Ambiguous	1	Patient	NA
735	2021-07-26	Delta	0.972973	Patient	2020-10-05
736	2021-07-26	Delta	0.027027	Student	2020-10-05
737	2021-07-26	Gamma	1	Patient	2020-11-01
738	2021-07-26	Mu	1	Patient	2021-01-01
739	2021-07-26	Ambiguous	1	Patient	NA
740	2021-07-27	Delta	1	Patient	2020-10-05
741	2021-07-27	Ambiguous	0.952381	Patient	NA
742	2021-07-27	Ambiguous	0.047619	Student	NA
743	2021-07-28	Delta	1	Student	2020-10-05
744	2021-07-28	Ambiguous	1	Student	NA
745	2021-07-29	Delta	1	Student	2020-10-05
746	2021-08-01	Delta	1	Patient	2020-10-05
747	2021-08-02	Alpha	1	Patient	NA
748	2021-08-02	Delta	1	Patient	2020-10-05
749	2021-08-02	Gamma	1	Patient	2020-11-01
750	2021-08-02	Ambiguous	1	Patient	NA
751	2021-08-03	Alpha	1	Patient	NA
752	2021-08-03	Delta	0.958333	Patient	2020-10-05
753	2021-08-03	Delta	0.0416667	Student	2020-10-05
754	2021-08-03	Ambiguous	1	Patient	NA
755	2021-08-04	Delta	0.75	Patient	2020-10-05
756	2021-08-04	Delta	0.25	Student	2020-10-05
757	2021-08-04	Gamma	1	Patient	2020-11-01
758	2021-08-05	Alpha	1	Patient	NA
759	2021-08-05	Delta	1	Patient	2020-10-05
760	2021-08-05	Mu	1	Patient	2021-01-01
761	2021-08-05	Ambiguous	1	Patient	NA
762	2021-08-06	Delta	1	Patient	2020-10-05
763	2021-08-06	Ambiguous	1	Patient	NA
764	2021-08-07	Delta	1	Patient	2020-10-05
765	2021-08-07	Ambiguous	1	Patient	NA
766	2021-08-08	Delta	1	Patient	2020-10-05
767	2021-08-08	Ambiguous	0.857143	Patient	NA
768	2021-08-08	Ambiguous	0.142857	Student	NA
769	2021-08-09	Delta	1	Patient	2020-10-05
770	2021-08-09	Ambiguous	1	Patient	NA
771	2021-08-10	Delta	0.857143	Patient	2020-10-05
772	2021-08-10	Delta	0.142857	Student	2020-10-05
773	2021-08-10	Gamma	1	Patient	2020-11-01
774	2021-08-10	Ambiguous	1	Patient	NA
775	2021-08-12	Delta	1	Student	2020-10-05
776	2021-08-12	Ambiguous	1	Patient	NA
777	2021-08-13	Ambiguous	0.967742	Patient	NA
778	2021-08-13	Ambiguous	0.0322581	Student	NA
779	2021-08-14	Ambiguous	1	Patient	NA
780	2021-08-15	Delta	1	Student	2020-10-05
781	2021-08-15	Ambiguous	1	Patient	NA
782	2021-08-16	Delta	0.666667	Patient	2020-10-05
783	2021-08-16	Delta	0.333333	Student	2020-10-05
784	2021-08-16	Ambiguous	0.857143	Patient	NA
785	2021-08-16	Ambiguous	0.142857	Student	NA
786	2021-08-17	Delta	0.744681	Patient	2020-10-05
787	2021-08-17	Delta	0.255319	Student	2020-10-05
788	2021-08-17	Gamma	1	Patient	2020-11-01
789	2021-08-17	Ambiguous	0.888889	Patient	NA
790	2021-08-17	Ambiguous	0.111111	Student	NA
791	2021-08-18	Delta	0.941176	Patient	2020-10-05
792	2021-08-18	Delta	0.0588235	Student	2020-10-05
793	2021-08-18	Gamma	1	Patient	2020-11-01
794	2021-08-18	Ambiguous	1	Patient	NA
795	2021-08-19	Delta	1	Patient	2020-10-05
796	2021-08-19	Ambiguous	0.941176	Patient	NA
797	2021-08-19	Ambiguous	0.0588235	Student	NA
798	2021-08-20	Delta	0.5	Patient	2020-10-05
799	2021-08-20	Delta	0.5	Student	2020-10-05
800	2021-08-20	Ambiguous	0.923077	Patient	NA
801	2021-08-20	Ambiguous	0.0769231	Student	NA
802	2021-08-21	Delta	0.666667	Patient	2020-10-05
803	2021-08-21	Delta	0.333333	Student	2020-10-05
804	2021-08-21	Ambiguous	1	Patient	NA
805	2021-08-22	Delta	0.928571	Patient	2020-10-05
806	2021-08-22	Delta	0.0714286	Student	2020-10-05
807	2021-08-22	Ambiguous	1	Patient	NA
808	2021-08-23	Delta	0.923077	Patient	2020-10-05
809	2021-08-23	Delta	0.0769231	Student	2020-10-05
810	2021-08-23	Ambiguous	1	Patient	NA
811	2021-08-24	Delta	0.875	Patient	2020-10-05
812	2021-08-24	Delta	0.125	Student	2020-10-05
813	2021-08-24	Ambiguous	1	Patient	NA
814	2021-08-25	Delta	0.571429	Patient	2020-10-05
815	2021-08-25	Delta	0.428571	Student	2020-10-05
816	2021-08-25	Ambiguous	1	Patient	NA
817	2021-08-26	Delta	0.333333	Patient	2020-10-05
818	2021-08-26	Delta	0.666667	Student	2020-10-05
819	2021-08-26	Ambiguous	1	Patient	NA
820	2021-08-27	Delta	1	Student	2020-10-05
821	2021-08-27	Ambiguous	0.9	Patient	NA
822	2021-08-27	Ambiguous	0.1	Student	NA
823	2021-08-28	Ambiguous	1	Patient	NA
824	2021-08-29	Delta	1	Student	2020-10-05
825	2021-08-29	Ambiguous	1	Patient	NA
826	2021-08-30	Delta	1	Patient	2020-10-05
827	2021-08-30	Ambiguous	1	Patient	NA
828	2021-08-31	Delta	0.888889	Patient	2020-10-05
829	2021-08-31	Delta	0.111111	Student	2020-10-05
830	2021-08-31	Ambiguous	0.5	Patient	NA
831	2021-08-31	Ambiguous	0.5	Student	NA
832	2021-09-01	Delta	0.72	Patient	2020-10-05
833	2021-09-01	Delta	0.28	Student	2020-10-05
834	2021-09-02	Delta	0.470588	Patient	2020-10-05
835	2021-09-02	Delta	0.529412	Student	2020-10-05
836	2021-09-02	Mu	1	Student	2021-01-01
837	2021-09-03	Delta	0.727273	Patient	2020-10-05
838	2021-09-03	Delta	0.272727	Student	2020-10-05
839	2021-09-04	Delta	0.846154	Patient	2020-10-05
840	2021-09-04	Delta	0.153846	Student	2020-10-05
841	2021-09-05	Delta	0.857143	Patient	2020-10-05
842	2021-09-05	Delta	0.142857	Student	2020-10-05
843	2021-09-06	Delta	0.888889	Patient	2020-10-05
844	2021-09-06	Delta	0.111111	Student	2020-10-05
845	2021-09-07	Delta	0.6	Patient	2020-10-05
846	2021-09-07	Delta	0.4	Student	2020-10-05
847	2021-09-08	Delta	0.875	Patient	2020-10-05
848	2021-09-08	Delta	0.125	Student	2020-10-05
849	2021-09-09	Delta	0.785714	Patient	2020-10-05
850	2021-09-09	Delta	0.214286	Student	2020-10-05
851	2021-09-09	Ambiguous	0.25	Patient	NA
852	2021-09-09	Ambiguous	0.75	Student	NA
853	2021-09-10	Delta	0.736842	Patient	2020-10-05
854	2021-09-10	Delta	0.263158	Student	2020-10-05
855	2021-09-10	Ambiguous	1	Student	NA
856	2021-09-11	Delta	1	Patient	2020-10-05
857	2021-09-12	Delta	1	Patient	2020-10-05
858	2021-09-13	Delta	0.5	Patient	2020-10-05
859	2021-09-13	Delta	0.5	Student	2020-10-05
860	2021-09-13	Ambiguous	1	Student	NA
861	2021-09-14	Delta	0.833333	Patient	2020-10-05
862	2021-09-14	Delta	0.166667	Student	2020-10-05
863	2021-09-14	Ambiguous	1	Student	NA
864	2021-09-15	Delta	1	Patient	2020-10-05
865	2021-09-16	Delta	0.777778	Patient	2020-10-05
866	2021-09-16	Delta	0.222222	Student	2020-10-05
867	2021-09-17	Delta	0.9	Patient	2020-10-05
868	2021-09-17	Delta	0.1	Student	2020-10-05
869	2021-09-18	Delta	1	Patient	2020-10-05
870	2021-09-19	Delta	1	Patient	2020-10-05
871	2021-09-20	Delta	0.928571	Patient	2020-10-05
872	2021-09-20	Delta	0.0714286	Student	2020-10-05
873	2021-09-21	Delta	1	Patient	2020-10-05
874	2021-09-22	Delta	1	Patient	2020-10-05
875	2021-09-23	Delta	1	Patient	2020-10-05
876	2021-09-24	Delta	1	Patient	2020-10-05
877	2021-09-25	Delta	1	Patient	2020-10-05
878	2021-09-26	Delta	1	Patient	2020-10-05
879	2021-09-27	Delta	1	Patient	2020-10-05
880	2021-09-28	Delta	0.857143	Patient	2020-10-05
881	2021-09-28	Delta	0.142857	Student	2020-10-05
882	2021-09-29	Delta	1	Patient	2020-10-05
883	2021-09-30	Delta	0.727273	Patient	2020-10-05
884	2021-09-30	Delta	0.272727	Student	2020-10-05
885	2021-10-01	Delta	0.75	Patient	2020-10-05
886	2021-10-01	Delta	0.25	Student	2020-10-05
887	2021-10-02	Delta	1	Patient	2020-10-05
888	2021-10-03	Delta	1	Patient	2020-10-05
889	2021-10-04	Delta	0.8	Patient	2020-10-05
890	2021-10-04	Delta	0.2	Student	2020-10-05
891	2021-10-05	Delta	1	Patient	2020-10-05
892	2021-10-05	Ambiguous	1	Patient	NA
893	2021-10-06	Delta	0.75	Patient	2020-10-05
894	2021-10-06	Delta	0.25	Student	2020-10-05
895	2021-10-07	Delta	1	Patient	2020-10-05
896	2021-10-08	Delta	1	Patient	2020-10-05
897	2021-10-09	Delta	1	Patient	2020-10-05
898	2021-10-10	Delta	1	Patient	2020-10-05
899	2021-10-11	Delta	0.833333	Patient	2020-10-05
900	2021-10-11	Delta	0.166667	Student	2020-10-05
901	2021-10-12	Delta	1	Patient	2020-10-05
902	2021-10-13	Delta	1	Patient	2020-10-05
903	2021-10-13	Ambiguous	1	Student	NA
904	2021-10-17	Alpha	1	Patient	NA
905	2021-10-17	Delta	1	Patient	2020-10-05
906	2021-10-18	Delta	1	Patient	2020-10-05
907	2021-10-18	Ambiguous	1	Student	NA
908	2021-10-20	Delta	0.8	Patient	2020-10-05
909	2021-10-20	Delta	0.2	Student	2020-10-05
910	2021-10-21	Delta	0.5	Patient	2020-10-05
911	2021-10-21	Delta	0.5	Student	2020-10-05
912	2021-10-22	Delta	0.75	Patient	2020-10-05
913	2021-10-22	Delta	0.25	Student	2020-10-05
914	2021-10-23	Delta	1	Patient	2020-10-05
915	2021-10-25	Delta	0.888889	Patient	2020-10-05
916	2021-10-25	Delta	0.111111	Student	2020-10-05
917	2021-10-25	Ambiguous	1	Patient	NA
918	2021-10-26	Delta	1	Patient	2020-10-05
919	2021-10-27	Delta	1	Patient	2020-10-05
920	2021-10-28	Delta	0.8	Patient	2020-10-05
921	2021-10-28	Delta	0.2	Student	2020-10-05
922	2021-10-29	Delta	1	Patient	2020-10-05
923	2021-11-01	Delta	1	Patient	2020-10-05
924	2021-11-02	Delta	1	Patient	2020-10-05
925	2021-11-04	Delta	0.75	Patient	2020-10-05
926	2021-11-04	Delta	0.25	Student	2020-10-05
927	2021-11-05	Delta	1	Patient	2020-10-05
928	2021-11-06	Delta	1	Patient	2020-10-05
929	2021-11-07	Delta	1	Patient	2020-10-05
930	2021-11-08	Delta	1	Patient	2020-10-05
931	2021-11-09	Delta	0.666667	Patient	2020-10-05
932	2021-11-09	Delta	0.333333	Student	2020-10-05
933	2021-11-10	Delta	1	Patient	2020-10-05
934	2021-11-11	Delta	1	Patient	2020-10-05
935	2021-11-12	Delta	0.75	Patient	2020-10-05
936	2021-11-12	Delta	0.25	Student	2020-10-05
937	2021-11-13	Delta	1	Patient	2020-10-05
938	2021-11-13	Ambiguous	1	Patient	NA
939	2021-11-15	Delta	1	Patient	2020-10-05
940	2021-11-16	Alpha	1	Patient	NA
941	2021-11-16	Delta	1	Patient	2020-10-05
942	2021-11-17	Ambiguous	1	Patient	NA
943	2021-11-18	Delta	0.888889	Patient	2020-10-05
944	2021-11-18	Delta	0.111111	Student	2020-10-05
945	2021-11-19	Delta	0.9	Patient	2020-10-05
946	2021-11-19	Delta	0.1	Student	2020-10-05
947	2021-11-20	Delta	1	Patient	2020-10-05
948	2021-11-21	Delta	1	Patient	2020-10-05
949	2021-11-22	Delta	1	Patient	2020-10-05
950	2021-11-23	Delta	1	Patient	2020-10-05
951	2021-11-24	Delta	1	Patient	2020-10-05
952	2021-11-25	Delta	1	Patient	2020-10-05
953	2021-11-26	Delta	1	Patient	2020-10-05
954	2021-11-27	Delta	1	Patient	2020-10-05
955	2021-11-28	Delta	1	Patient	2020-10-05
956	2021-11-29	Delta	0.833333	Patient	2020-10-05
957	2021-11-29	Delta	0.166667	Student	2020-10-05
958	2021-11-30	Delta	1	Patient	2020-10-05
959	2021-12-01	Delta	1	Patient	2020-10-05
960	2021-12-02	BA.1	1	Patient	2021-11-09
961	2021-12-02	Delta	1	Patient	2020-10-05
962	2021-12-03	Alpha	1	Patient	NA
963	2021-12-03	BA.1	1	Patient	2021-11-09
964	2021-12-03	Delta	0.666667	Patient	2020-10-05
965	2021-12-03	Delta	0.333333	Student	2020-10-05
966	2021-12-04	Delta	1	Patient	2020-10-05
967	2021-12-04	Ambiguous	1	Patient	NA
968	2021-12-05	BA.1	1	Patient	2021-11-09
969	2021-12-05	Delta	0.75	Patient	2020-10-05
970	2021-12-05	Delta	0.25	Student	2020-10-05
971	2021-12-05	Ambiguous	1	Patient	NA
972	2021-12-06	BA.1	0.333333	Patient	2021-11-09
973	2021-12-06	BA.1	0.666667	Student	2021-11-09
974	2021-12-06	Delta	0.75	Patient	2020-10-05
975	2021-12-06	Delta	0.25	Student	2020-10-05
976	2021-12-06	Ambiguous	1	Student	NA
977	2021-12-07	BA.1	0.4	Patient	2021-11-09
978	2021-12-07	BA.1	0.6	Student	2021-11-09
979	2021-12-07	Delta	0.777778	Patient	2020-10-05
980	2021-12-07	Delta	0.222222	Student	2020-10-05
981	2021-12-07	Ambiguous	0.5	Patient	NA
982	2021-12-07	Ambiguous	0.5	Student	NA
983	2021-12-08	BA.1	0.0909091	Patient	2021-11-09
984	2021-12-08	BA.1	0.909091	Student	2021-11-09
985	2021-12-08	Delta	0.75	Patient	2020-10-05
986	2021-12-08	Delta	0.25	Student	2020-10-05
987	2021-12-09	BA.1	0.3125	Patient	2021-11-09
988	2021-12-09	BA.1	0.6875	Student	2021-11-09
989	2021-12-09	Delta	1	Patient	2020-10-05
990	2021-12-10	BA.1	0.75	Patient	2021-11-09
991	2021-12-10	BA.1	0.25	Student	2021-11-09
992	2021-12-10	Delta	1	Patient	2020-10-05
993	2021-12-10	Ambiguous	1	Student	NA
994	2021-12-11	BA.1	0.818182	Patient	2021-11-09
995	2021-12-11	BA.1	0.181818	Student	2021-11-09
996	2021-12-11	Delta	1	Patient	2020-10-05
997	2021-12-11	Ambiguous	1	Student	NA
998	2021-12-12	BA.1	0.727273	Patient	2021-11-09
999	2021-12-12	BA.1	0.272727	Student	2021-11-09
1000	2021-12-12	Delta	1	Patient	2020-10-05
1001	2021-12-13	BA.1	0.314815	Patient	2021-11-09
1002	2021-12-13	BA.1	0.685185	Student	2021-11-09
1003	2021-12-13	Delta	0.857143	Patient	2020-10-05
1004	2021-12-13	Delta	0.142857	Student	2020-10-05
1005	2021-12-13	Ambiguous	1	Student	NA
1006	2021-12-14	BA.1	0.663366	Patient	2021-11-09
1007	2021-12-14	BA.1	0.336634	Student	2021-11-09
1008	2021-12-14	Delta	0.857143	Patient	2020-10-05
1009	2021-12-14	Delta	0.142857	Student	2020-10-05
1010	2021-12-15	BA.1	0.621359	Patient	2021-11-09
1011	2021-12-15	BA.1	0.378641	Student	2021-11-09
1012	2021-12-15	Delta	0.8	Patient	2020-10-05
1013	2021-12-15	Delta	0.2	Student	2020-10-05
1014	2021-12-15	Ambiguous	1	Patient	NA
1015	2021-12-16	BA.1	0.742857	Patient	2021-11-09
1016	2021-12-16	BA.1	0.257143	Student	2021-11-09
1017	2021-12-16	Delta	1	Patient	2020-10-05
1018	2021-12-16	Ambiguous	1	Patient	NA
1019	2021-12-17	BA.1	1	Patient	2021-11-09
1020	2021-12-18	BA.1	0.955556	Patient	2021-11-09
1021	2021-12-18	BA.1	0.0444444	Student	2021-11-09
1022	2021-12-18	Delta	1	Patient	2020-10-05
1023	2021-12-18	Ambiguous	1	Patient	NA
1024	2021-12-19	BA.1	1	Patient	2021-11-09
1025	2021-12-19	Delta	1	Patient	2020-10-05
1026	2021-12-19	Ambiguous	1	Patient	NA
1027	2021-12-20	BA.1	0.0634921	Patient	2021-11-09
1028	2021-12-20	BA.1	0.936508	Student	2021-11-09
1029	2021-12-20	Delta	0.333333	Patient	2020-10-05
1030	2021-12-20	Delta	0.666667	Student	2020-10-05
1031	2021-12-20	Ambiguous	1	Student	NA
1032	2021-12-21	BA.1	1	Student	2021-11-09
1033	2021-12-21	Ambiguous	1	Student	NA
1034	2021-12-22	Delta	1	Student	2020-10-05
1035	2021-12-23	BA.1	1	Patient	2021-11-09
1036	2021-12-24	BA.1	1	Patient	2021-11-09
1037	2021-12-25	BA.1	1	Patient	2021-11-09
1038	2021-12-26	BA.1	1	Patient	2021-11-09
1039	2021-12-27	BA.1	0.421687	Patient	2021-11-09
1040	2021-12-27	BA.1	0.578313	Student	2021-11-09
1041	2021-12-28	BA.1	0.671642	Patient	2021-11-09
1042	2021-12-28	BA.1	0.328358	Student	2021-11-09
1043	2021-12-29	BA.1	1	Patient	2021-11-09
1044	2021-12-30	BA.1	1	Patient	2021-11-09
1045	2021-12-31	BA.1	1	Patient	2021-11-09
1046	2022-01-02	BA.1	1	Patient	2021-11-09
1047	2022-01-04	BA.1	1	Patient	2021-11-09
1048	2022-01-06	BA.1	1	Patient	2021-11-09
1049	2022-01-07	BA.1	1	Patient	2021-11-09
1050	2022-01-09	BA.1	1	Patient	2021-11-09
1051	2022-01-10	BA.1	0.588235	Patient	2021-11-09
1052	2022-01-10	BA.1	0.411765	Student	2021-11-09
1053	2022-01-11	BA.1	0.861111	Patient	2021-11-09
1054	2022-01-11	BA.1	0.138889	Student	2021-11-09
1055	2022-01-12	BA.1	0.354839	Patient	2021-11-09
1056	2022-01-12	BA.1	0.645161	Student	2021-11-09
1057	2022-01-13	BA.1	0.444444	Patient	2021-11-09
1058	2022-01-13	BA.1	0.555556	Student	2021-11-09
1059	2022-01-14	BA.1	1	Patient	2021-11-09
1060	2022-01-14	Ambiguous	1	Patient	NA
1061	2022-01-15	BA.1	1	Patient	2021-11-09
1062	2022-01-16	BA.1	1	Patient	2021-11-09
1063	2022-01-17	BA.1	1	Patient	2021-11-09
1064	2022-01-18	BA.1	0.545455	Patient	2021-11-09
1065	2022-01-18	BA.1	0.454545	Student	2021-11-09
1066	2022-01-18	Ambiguous	1	Student	NA
1067	2022-01-19	BA.1	0.487805	Patient	2021-11-09
1068	2022-01-19	BA.1	0.512195	Student	2021-11-09
1069	2022-01-19	BA.2	1	Student	2021-11-15
1070	2022-01-19	Ambiguous	1	Student	NA
1071	2022-01-20	BA.1	0.777778	Patient	2021-11-09
1072	2022-01-20	BA.1	0.222222	Student	2021-11-09
1073	2022-01-21	BA.1	0.151515	Patient	2021-11-09
1074	2022-01-21	BA.1	0.848485	Student	2021-11-09
1075	2022-01-21	Ambiguous	1	Student	NA
1076	2022-01-22	BA.1	0.375	Patient	2021-11-09
1077	2022-01-22	BA.1	0.625	Student	2021-11-09
1078	2022-01-23	BA.1	0.625	Patient	2021-11-09
1079	2022-01-23	BA.1	0.375	Student	2021-11-09
1080	2022-01-24	BA.1	0.296296	Patient	2021-11-09
1081	2022-01-24	BA.1	0.703704	Student	2021-11-09
1082	2022-01-24	Ambiguous	1	Student	NA
1083	2022-01-25	BA.1	0.55814	Patient	2021-11-09
1084	2022-01-25	BA.1	0.44186	Student	2021-11-09
1085	2022-01-25	BA.2	1	Student	2021-11-15
1086	2022-01-26	BA.1	0.71875	Patient	2021-11-09
1087	2022-01-26	BA.1	0.28125	Student	2021-11-09
1088	2022-01-26	BA.2	1	Patient	2021-11-15
1089	2022-01-27	BA.1	0.846154	Patient	2021-11-09
1090	2022-01-27	BA.1	0.153846	Student	2021-11-09
1091	2022-01-27	Ambiguous	1	Student	NA
1092	2022-01-28	BA.1	0.409091	Patient	2021-11-09
1093	2022-01-28	BA.1	0.590909	Student	2021-11-09
1094	2022-01-28	Ambiguous	1	Student	NA
1095	2022-01-29	BA.1	0.25	Patient	2021-11-09
1096	2022-01-29	BA.1	0.75	Student	2021-11-09
1097	2022-01-30	BA.1	0.888889	Patient	2021-11-09
1098	2022-01-30	BA.1	0.111111	Student	2021-11-09
1099	2022-01-30	Ambiguous	1	Patient	NA
1100	2022-01-31	BA.1	0.5625	Patient	2021-11-09
1101	2022-01-31	BA.1	0.4375	Student	2021-11-09
1102	2022-01-31	BA.2	1	Student	2021-11-15
1103	2022-01-31	Ambiguous	1	Patient	NA
1104	2022-02-01	BA.1	0.26087	Patient	2021-11-09
1105	2022-02-01	BA.1	0.73913	Student	2021-11-09
1106	2022-02-02	BA.1	0.222222	Patient	2021-11-09
1107	2022-02-02	BA.1	0.777778	Student	2021-11-09
1108	2022-02-02	Ambiguous	1	Student	NA
1109	2022-02-03	BA.1	0.166667	Patient	2021-11-09
1110	2022-02-03	BA.1	0.833333	Student	2021-11-09
1111	2022-02-04	BA.1	0.909091	Patient	2021-11-09
1112	2022-02-04	BA.1	0.0909091	Student	2021-11-09
1113	2022-02-04	Ambiguous	1	Student	NA
1114	2022-02-05	BA.1	1	Patient	2021-11-09
1115	2022-02-06	BA.1	0.5	Patient	2021-11-09
1116	2022-02-06	BA.1	0.5	Student	2021-11-09
1117	2022-02-07	BA.1	0.763158	Patient	2021-11-09
1118	2022-02-07	BA.1	0.236842	Student	2021-11-09
1119	2022-02-07	BA.2	1	Patient	2021-11-15
1120	2022-02-07	Ambiguous	0.5	Patient	NA
1121	2022-02-07	Ambiguous	0.5	Student	NA
1122	2022-02-08	BA.1	0.764706	Patient	2021-11-09
1123	2022-02-08	BA.1	0.235294	Student	2021-11-09
1124	2022-02-09	BA.1	0.4	Patient	2021-11-09
1125	2022-02-09	BA.1	0.6	Student	2021-11-09
1126	2022-02-10	BA.1	0.666667	Patient	2021-11-09
1127	2022-02-10	BA.1	0.333333	Student	2021-11-09
1128	2022-02-10	Ambiguous	1	Patient	NA
1129	2022-02-11	BA.1	0.9375	Patient	2021-11-09
1130	2022-02-11	BA.1	0.0625	Student	2021-11-09
1131	2022-02-12	BA.1	1	Patient	2021-11-09
1132	2022-02-13	BA.1	1	Patient	2021-11-09
1133	2022-02-14	BA.1	0.538462	Patient	2021-11-09
1134	2022-02-14	BA.1	0.461538	Student	2021-11-09
1135	2022-02-14	Delta	1	Patient	2020-10-05
1136	2022-02-15	BA.1	1	Patient	2021-11-09
1137	2022-02-15	BA.2	1	Patient	2021-11-15
1138	2022-02-16	BA.1	0.727273	Patient	2021-11-09
1139	2022-02-16	BA.1	0.272727	Student	2021-11-09
1140	2022-02-17	BA.1	0.9	Patient	2021-11-09
1141	2022-02-17	BA.1	0.1	Student	2021-11-09
1142	2022-02-18	BA.1	0.833333	Patient	2021-11-09
1143	2022-02-18	BA.1	0.166667	Student	2021-11-09
1144	2022-02-18	Delta	1	Patient	2020-10-05
1145	2022-02-19	BA.1	1	Patient	2021-11-09
1146	2022-02-19	Ambiguous	1	Patient	NA
1147	2022-02-20	BA.1	0.8	Patient	2021-11-09
1148	2022-02-20	BA.1	0.2	Student	2021-11-09
1149	2022-02-20	Ambiguous	1	Patient	NA
1150	2022-02-21	BA.1	0.833333	Patient	2021-11-09
1151	2022-02-21	BA.1	0.166667	Student	2021-11-09
1152	2022-02-22	BA.1	0.875	Patient	2021-11-09
1153	2022-02-22	BA.1	0.125	Student	2021-11-09
1154	2022-02-23	BA.1	0.714286	Patient	2021-11-09
1155	2022-02-23	BA.1	0.285714	Student	2021-11-09
1156	2022-02-24	BA.1	1	Patient	2021-11-09
1157	2022-02-25	BA.1	1	Student	2021-11-09
1158	2022-02-26	BA.1	0.666667	Patient	2021-11-09
1159	2022-02-26	BA.1	0.333333	Student	2021-11-09
1160	2022-02-27	BA.1	1	Patient	2021-11-09
1161	2022-02-28	BA.1	0.5	Patient	2021-11-09
1162	2022-02-28	BA.1	0.5	Student	2021-11-09
1163	2022-02-28	BA.2	1	Student	2021-11-15
1164	2022-03-01	BA.1	1	Patient	2021-11-09
1165	2022-03-02	BA.1	1	Patient	2021-11-09
1166	2022-03-02	Delta	1	Patient	2020-10-05
1167	2022-03-03	BA.1	0.7	Patient	2021-11-09
1168	2022-03-03	BA.1	0.3	Student	2021-11-09
1169	2022-03-03	BA.2	1	Student	2021-11-15
1170	2022-03-04	BA.1	0.8	Patient	2021-11-09
1171	2022-03-04	BA.1	0.2	Student	2021-11-09
1172	2022-03-05	BA.1	1	Patient	2021-11-09
1173	2022-03-05	BA.2	1	Patient	2021-11-15
1174	2022-03-06	BA.1	0.8	Patient	2021-11-09
1175	2022-03-06	BA.1	0.2	Student	2021-11-09
1176	2022-03-07	BA.1	1	Patient	2021-11-09
1177	2022-03-07	BA.2	0.5	Patient	2021-11-15
1178	2022-03-07	BA.2	0.5	Student	2021-11-15
1179	2022-03-07	Delta	1	Patient	2020-10-05
1180	2022-03-07	Ambiguous	1	Student	NA
1181	2022-03-08	BA.1	0.714286	Patient	2021-11-09
1182	2022-03-08	BA.1	0.285714	Student	2021-11-09
1183	2022-03-08	BA.2	1	Patient	2021-11-15
1184	2022-03-09	BA.1	0.714286	Patient	2021-11-09
1185	2022-03-09	BA.1	0.285714	Student	2021-11-09
1186	2022-03-09	BA.2	0.666667	Patient	2021-11-15
1187	2022-03-09	BA.2	0.333333	Student	2021-11-15
1188	2022-03-10	BA.1	0.6	Patient	2021-11-09
1189	2022-03-10	BA.1	0.4	Student	2021-11-09
1190	2022-03-11	BA.1	1	Patient	2021-11-09
1191	2022-03-12	BA.2	1	Student	2021-11-15
1192	2022-03-13	BA.1	1	Patient	2021-11-09
1193	2022-03-13	BA.2	0.5	Patient	2021-11-15
1194	2022-03-13	BA.2	0.5	Student	2021-11-15
1195	2022-03-13	Delta	1	Patient	2020-10-05
1196	2022-03-14	BA.1	0.375	Patient	2021-11-09
1197	2022-03-14	BA.1	0.625	Student	2021-11-09
1198	2022-03-14	BA.2	0.875	Patient	2021-11-15
1199	2022-03-14	BA.2	0.125	Student	2021-11-15
1200	2022-03-15	BA.1	1	Patient	2021-11-09
1201	2022-03-16	BA.1	1	Patient	2021-11-09
1202	2022-03-16	BA.2	1	Patient	2021-11-15
1203	2022-03-17	BA.1	0.666667	Patient	2021-11-09
1204	2022-03-17	BA.1	0.333333	Student	2021-11-09
1205	2022-03-17	BA.2	1	Patient	2021-11-15
1206	2022-03-18	BA.1	1	Patient	2021-11-09
1207	2022-03-18	BA.2	1	Student	2021-11-15
1208	2022-03-19	BA.1	1	Patient	2021-11-09
1209	2022-03-19	BA.2	1	Patient	2021-11-15
1210	2022-03-20	BA.2	1	Patient	2021-11-15
1211	2022-03-21	BA.1	1	Patient	2021-11-09
1212	2022-03-21	BA.2	0.75	Patient	2021-11-15
1213	2022-03-21	BA.2	0.25	Student	2021-11-15
1214	2022-03-22	BA.1	1	Patient	2021-11-09
1215	2022-03-22	BA.2	1	Student	2021-11-15
1216	2022-03-23	BA.1	1	Patient	2021-11-09
1217	2022-03-23	BA.2	0.666667	Patient	2021-11-15
1218	2022-03-23	BA.2	0.333333	Student	2021-11-15
1219	2022-03-24	BA.1	0.833333	Patient	2021-11-09
1220	2022-03-24	BA.1	0.166667	Student	2021-11-09
1221	2022-03-24	BA.2	0.666667	Patient	2021-11-15
1222	2022-03-24	BA.2	0.333333	Student	2021-11-15
1223	2022-03-25	BA.2	1	Patient	2021-11-15
1224	2022-03-26	BA.2	1	Patient	2021-11-15
1225	2022-03-27	BA.1	1	Student	2021-11-09
1226	2022-03-27	BA.2	1	Patient	2021-11-15
1227	2022-03-28	BA.2	0.2	Patient	2021-11-15
1228	2022-03-28	BA.2	0.8	Student	2021-11-15
1229	2022-03-29	BA.1	1	Patient	2021-11-09
1230	2022-03-29	BA.2	0.555556	Patient	2021-11-15
1231	2022-03-29	BA.2	0.444444	Student	2021-11-15
1232	2022-03-30	BA.1	1	Patient	2021-11-09
1233	2022-03-30	BA.2	0.166667	Patient	2021-11-15
1234	2022-03-30	BA.2	0.833333	Student	2021-11-15
1235	2022-03-31	BA.1	1	Student	2021-11-09
1236	2022-03-31	BA.2	0.285714	Patient	2021-11-15
1237	2022-03-31	BA.2	0.714286	Student	2021-11-15
1238	2022-03-31	Ambiguous	1	Student	NA
1239	2022-04-01	BA.1	1	Patient	2021-11-09
1240	2022-04-01	BA.2	1	Student	2021-11-15
1241	2022-04-02	BA.2	1	Patient	2021-11-15
1242	2022-04-03	BA.1	1	Patient	2021-11-09
1243	2022-04-03	BA.2	1	Patient	2021-11-15
1244	2022-04-04	BA.2	0.25	Patient	2021-11-15
1245	2022-04-04	BA.2	0.75	Student	2021-11-15
1246	2022-04-05	BA.2	0.5	Patient	2021-11-15
1247	2022-04-05	BA.2	0.5	Student	2021-11-15
1248	2022-04-06	BA.1	1	Patient	2021-11-09
1249	2022-04-06	BA.2	0.6	Patient	2021-11-15
1250	2022-04-06	BA.2	0.4	Student	2021-11-15
1251	2022-04-07	BA.2	0.333333	Patient	2021-11-15
1252	2022-04-07	BA.2	0.666667	Student	2021-11-15
1253	2022-04-08	BA.2	1	Patient	2021-11-15
1254	2022-04-09	BA.2	1	Patient	2021-11-15
1255	2022-04-10	BA.2	1	Patient	2021-11-15
1256	2022-04-11	BA.2	1	Patient	2021-11-15
1257	2022-04-12	BA.1	1	Patient	2021-11-09
1258	2022-04-12	BA.2	0.8	Patient	2021-11-15
1259	2022-04-12	BA.2	0.2	Student	2021-11-15
1260	2022-04-13	BA.2	0.666667	Patient	2021-11-15
1261	2022-04-13	BA.2	0.333333	Student	2021-11-15
1262	2022-04-14	BA.2	1	Patient	2021-11-15

## Sheet: 1d
	site	sample	VOC	pct	sample2	date	rep	site2
1	WC0Dc	WaWa-20210316-WC0Dc	Alpha	0.347539	2021-03-16__WC0Dc__1	2021-03-16	1	Treatment Plant Composite
2	WC0Dc	WaWa-20210216-WC0Dc	Ambiguous	0.798951	2021-02-16__WC0Dc__1	2021-02-16	1	Treatment Plant Composite
3	WC0Dc	WC0Dc-220601-39	BA.2	0.897918	2022-06-01__WC0Dc__1	2022-06-01	1	Treatment Plant Composite
4	WC0Dc	WC0Dc-210427-31-V3	Ambiguous	0.979695	2021-04-27__WC0Dc__1	2021-04-27	1	Treatment Plant Composite
5	WC0Dc	WC0Dc-211026-31_V3	Delta	0.994762	2021-10-26__WC0Dc__1	2021-10-26	1	Treatment Plant Composite
6	WC0Dc	WC0Dc-211109-32-V3	Delta	0.0152856	2021-11-09__WC0Dc__2	2021-11-09	2	Treatment Plant Composite
7	WC0Dc	WaWa-20210330-WC0Dc	Alpha	0.419119	2021-03-30__WC0Dc__1	2021-03-30	1	Treatment Plant Composite
8	WC0Dc	WaWa-20210119-WC0Dc	Ambiguous	0.749291	2021-01-19__WC0Dc__1	2021-01-19	1	Treatment Plant Composite
9	WC0Dc	WC0Dc-211130-32_V3	Delta	0.995346	2021-11-30__WC0Dc__1	2021-11-30	1	Treatment Plant Composite
10	WC0Dc	WaWa-20210316-WC0Dc	Ambiguous	0.645914	2021-03-16__WC0Dc__1	2021-03-16	1	Treatment Plant Composite
11	WC0Dc	WaWa-20210216-WC0Dc	Alpha	0.165774	2021-02-16__WC0Dc__1	2021-02-16	1	Treatment Plant Composite
12	WC0Dc	WC0Dc-211214-19-V3	BA.1	0.703868	2021-12-14__WC0Dc__1	2021-12-14	1	Treatment Plant Composite
13	WC0Dc	WaWa-20210302-WC0Dc	Iota	0.402632	2021-03-02__WC0Dc__1	2021-03-02	1	Treatment Plant Composite
14	WC0Dc	WaWa-20210202-WC0Dc	Ambiguous	0.943196	2021-02-02__WC0Dc__1	2021-02-02	1	Treatment Plant Composite
15	WC0Dc	WC0Dc-211214-19-V3	Ambiguous	0.0500155	2021-12-14__WC0Dc__1	2021-12-14	1	Treatment Plant Composite
16	WC0Dc	WaWa-20210202-WC0Dc	Epsilon	0.00493766	2021-02-02__WC0Dc__1	2021-02-02	1	Treatment Plant Composite
17	WC0Dc	WC0Dc-220105	BA.1	0.993485	2022-01-05__WC0Dc__1	2022-01-05	1	Treatment Plant Composite
18	WC0Dc	WC0Dc-220112-39	BA.1	0.993234	2022-01-12__WC0Dc__1	2022-01-12	1	Treatment Plant Composite
19	WC0Dc	WaWa-20210330-WC0Dc	Iota	0.0691166	2021-03-30__WC0Dc__1	2021-03-30	1	Treatment Plant Composite
20	WC0Dc	WC0Dc-220706-39	BA.1	0.21567	2022-07-06__WC0Dc__1	2022-07-06	1	Treatment Plant Composite
21	WC0Dc	WC0Dc-211109-32-V3	A	0.976066	2021-11-09__WC0Dc__2	2021-11-09	2	Treatment Plant Composite
22	WC0Dc	WC0Dc-220713-39	BA.1	0.139919	2022-07-13__WC0Dc__1	2022-07-13	1	Treatment Plant Composite
23	WC0Dc	WaWa-20210525-WC0Dc	Ambiguous	0.189006	2021-05-25__WC0Dc__1	2021-05-25	1	Treatment Plant Composite
24	WC0Dc	WC0Dc-211214-19-V3	Delta	0.195351	2021-12-14__WC0Dc__1	2021-12-14	1	Treatment Plant Composite
25	WC0Dc	WC0Dc-210504-31-V3	Ambiguous	0.303326	2021-05-04__WC0Dc__1	2021-05-04	1	Treatment Plant Composite
26	WC0Dc	WaWa-20210511-WC0Dc	Ambiguous	0.522058	2021-05-11__WC0Dc__1	2021-05-11	1	Treatment Plant Composite
27	WC0Dc	WaWa-20210309-WC0Dc	Ambiguous	0.316334	2021-03-09__WC0Dc__1	2021-03-09	1	Treatment Plant Composite
28	WC0Dc	WaWa-20210608-WC0Dc	Ambiguous	0.221535	2021-06-08__WC0Dc__1	2021-06-08	1	Treatment Plant Composite
29	WC0Dc	WaWa-20210608-WC0Dc	Alpha	0.314727	2021-06-08__WC0Dc__1	2021-06-08	1	Treatment Plant Composite
30	WC0Dc	WC0Dc-220727-39	BA.4or5	0.625851	2022-07-27__WC0Dc__1	2022-07-27	1	Treatment Plant Composite
31	WC0Dc	WC0Dc-220727-39	BA.1	0.369304	2022-07-27__WC0Dc__1	2022-07-27	1	Treatment Plant Composite
32	WC0Dc	WaWa-20210105-WC0Dc	Alpha	0.050981	2021-01-05__WC0Dc__1	2021-01-05	1	Treatment Plant Composite
33	WC0Dc	WaWa-20210525-WC0Dc	Gamma	0.34714	2021-05-25__WC0Dc__1	2021-05-25	1	Treatment Plant Composite
34	WC0Dc	WC0Dc-210727-21	Ambiguous	0.0139141	2021-07-27__WC0Dc__1	2021-07-27	1	Treatment Plant Composite
35	WC0Dc	WC0Dc-210831-31-V3	Delta	0.990324	2021-08-31__WC0Dc__1	2021-08-31	1	Treatment Plant Composite
36	WC0Dc	WC0Dc-220629-39	BA.2	0.464989	2022-06-29__WC0Dc__1	2022-06-29	1	Treatment Plant Composite
37	WC0Dc	WC0Dc-210504-31-V3	Alpha	0.663326	2021-05-04__WC0Dc__1	2021-05-04	1	Treatment Plant Composite
38	WC0Dc	WC0Dc-210323-31-V3	Ambiguous	0.593995	2021-03-23__WC0Dc__1	2021-03-23	1	Treatment Plant Composite
39	WC0Dc	WC0Dc-220608-39-2	BA.2	0.991378	2022-06-08__WC0Dc__2	2022-06-08	2	Treatment Plant Composite
40	WC0Dc	WaWa-20210309-WC0Dc	Alpha	0.656983	2021-03-09__WC0Dc__1	2021-03-09	1	Treatment Plant Composite
41	WC0Dc	WaWa-20210511-WC0Dc	Alpha	0.258621	2021-05-11__WC0Dc__1	2021-05-11	1	Treatment Plant Composite
42	WC0Dc	WC0Dc-210223-31-V3	Alpha	0.590413	2021-02-23__WC0Dc__1	2021-02-23	1	Treatment Plant Composite
43	WC0Dc	WaWa-20210720-WC0Dc	Ambiguous	0.0612017	2021-07-20__WC0Dc__1	2021-07-20	1	Treatment Plant Composite
44	WC0Dc	WC0Dc-20220323-39	BA.2	0.406824	2022-03-23__WC0Dc__1	2022-03-23	1	Treatment Plant Composite
45	WC0Dc	WaWa-20210330-WC0Dc	Gamma	0.0940445	2021-03-30__WC0Dc__1	2021-03-30	1	Treatment Plant Composite
46	WC0Dc	WaWa-20210629-WC0Dc	Gamma	0.0309453	2021-06-29__WC0Dc__1	2021-06-29	1	Treatment Plant Composite
47	WC0Dc	WC0Dc-220706-39	BA.4or5	0.768142	2022-07-06__WC0Dc__1	2022-07-06	1	Treatment Plant Composite
48	WC0Dc	WC0Dc-220713-39	BA.4or5	0.833494	2022-07-13__WC0Dc__1	2022-07-13	1	Treatment Plant Composite
49	WC0Dc	WaWa-20210119-WC0Dc	Epsilon	0.217327	2021-01-19__WC0Dc__1	2021-01-19	1	Treatment Plant Composite
50	WC0Dc	WaWa-20210525-WC0Dc	Iota	0.00294118	2021-05-25__WC0Dc__1	2021-05-25	1	Treatment Plant Composite
51	WC0Dc	WC0Dc-210706-31-V3	Ambiguous	0.208849	2021-07-06__WC0Dc__1	2021-07-06	1	Treatment Plant Composite
52	WC0Dc	WaWa-20210302-WC0Dc	Ambiguous	0.288621	2021-03-02__WC0Dc__1	2021-03-02	1	Treatment Plant Composite
53	WC0Dc	WC0Dc-210323-31-V3	Alpha	0.384431	2021-03-23__WC0Dc__1	2021-03-23	1	Treatment Plant Composite
54	WC0Dc	WC0Dc-210810-21	Delta	0.98306	2021-08-10__WC0Dc__2	2021-08-10	2	Treatment Plant Composite
55	WC0Dc	WaWa-20210720-WC0Dc	Delta	0.84579	2021-07-20__WC0Dc__1	2021-07-20	1	Treatment Plant Composite
56	WC0Dc	WaWa-20210907-WC0Dc	Delta	0.991588	2021-09-07__WC0Dc__1	2021-09-07	1	Treatment Plant Composite
57	WC0Dc	WaWa-20210720-WC0Dc	Gamma	0.051971	2021-07-20__WC0Dc__1	2021-07-20	1	Treatment Plant Composite
58	WC0Dc	WC0Dc-210713	Ambiguous	0.0683571	2021-07-13__WC0Dc__2	2021-07-13	2	Treatment Plant Composite
59	WC0Dc	WaWa-20210629-WC0Dc	Alpha	0.097973	2021-06-29__WC0Dc__1	2021-06-29	1	Treatment Plant Composite
60	WC0Dc	WaWa-20210525-WC0Dc	Alpha	0.45179	2021-05-25__WC0Dc__1	2021-05-25	1	Treatment Plant Composite
61	WC0Dc	WC0Dc-211207-32_V3	Delta	0.853498	2021-12-07__WC0Dc__1	2021-12-07	1	Treatment Plant Composite
62	WC0Dc	WC0Dc-220119-39	BA.1	0.99291	2022-01-19__WC0Dc__1	2022-01-19	1	Treatment Plant Composite
63	WC0Dc	WC0Dc-210817-31-V3	Delta	0.980497	2021-08-17__WC0Dc__1	2021-08-17	1	Treatment Plant Composite
64	WC0Dc	WaWa-20210302-WC0Dc	Alpha	0.29479	2021-03-02__WC0Dc__1	2021-03-02	1	Treatment Plant Composite
65	WC0Dc	WC0Dc-220622-39	BA.1	0.0460851	2022-06-22__WC0Dc__1	2022-06-22	1	Treatment Plant Composite
66	WC0Dc	WC0Dc-220629-39	BA.1	0.00944733	2022-06-29__WC0Dc__1	2022-06-29	1	Treatment Plant Composite
67	WC0Dc	WC0Dc-210810-31-V3	Delta	0.981418	2021-08-10__WC0Dc__1	2021-08-10	1	Treatment Plant Composite
68	WC0Dc	WaWa-20210824-WC0Dc	Delta	0.988639	2021-08-24__WC0Dc__1	2021-08-24	1	Treatment Plant Composite
69	WC0Dc	WC0Dc-211221-39-V3_S91	Delta	0.00162617	2021-12-21__WC0Dc__1	2021-12-21	1	Treatment Plant Composite
70	WC0Dc	WC0Dc-210223-31-V3	Ambiguous	0.388138	2021-02-23__WC0Dc__1	2021-02-23	1	Treatment Plant Composite
71	WC0Dc	WC0Dc-210420-31-V3	Ambiguous	0.9887	2021-04-20__WC0Dc__1	2021-04-20	1	Treatment Plant Composite
72	WC0Dc	WC0Dc-210713-21	Delta	0.960863	2021-07-13__WC0Dc__3	2021-07-13	3	Treatment Plant Composite
73	WC0Dc	WC0Dc-210727-21	Delta	0.957982	2021-07-27__WC0Dc__1	2021-07-27	1	Treatment Plant Composite
74	WC0Dc	WC0Dc-20220323-39	BA.4or5	0.00875946	2022-03-23__WC0Dc__1	2022-03-23	1	Treatment Plant Composite
75	WC0Dc	WC0Dc-211207-32_V3	Ambiguous	0.113421	2021-12-07__WC0Dc__1	2021-12-07	1	Treatment Plant Composite
76	WC0Dc	WC0Dc-220629-39	BA.4or5	0.500874	2022-06-29__WC0Dc__1	2022-06-29	1	Treatment Plant Composite
77	WC0Dc	WC0Dc-211109-32-V3	Ambiguous	0.0010511	2021-11-09__WC0Dc__2	2021-11-09	2	Treatment Plant Composite
78	WC0Dc	WC0Dc-210706-31-V3	Delta	0.742882	2021-07-06__WC0Dc__1	2021-07-06	1	Treatment Plant Composite
79	WC0Dc	WC0Dc-220522-39	BA.2	0.822869	2022-05-22__WC0Dc__1	2022-05-22	1	Treatment Plant Composite
80	WC0Dc	WC0Dc-211228	BA.1	0.993267	2021-12-28__WC0Dc__1	2021-12-28	1	Treatment Plant Composite
81	WC0Dc	WC0Dc-211019-31-V3	Delta	0.994703	2021-10-19__WC0Dc__2	2021-10-19	2	Treatment Plant Composite
82	WC0Dc	WC0Dc-220126-39	BA.1	0.991426	2022-01-26__WC0Dc__1	2022-01-26	1	Treatment Plant Composite
83	WC0Dc	WC0Dc-220522-39	BA.1	0.0728714	2022-05-22__WC0Dc__1	2022-05-22	1	Treatment Plant Composite
84	WC0Dc	WaWa-20210105-WC0Dc	Ambiguous	0.915312	2021-01-05__WC0Dc__1	2021-01-05	1	Treatment Plant Composite
85	WC0Dc	WaWa-20210330-WC0Dc	Ambiguous	0.373156	2021-03-30__WC0Dc__1	2021-03-30	1	Treatment Plant Composite
86	WC0Dc	WC0Dc-210518-31-V3	Ambiguous	0.45032	2021-05-18__WC0Dc__1	2021-05-18	1	Treatment Plant Composite
87	WC0Dc	WC0Dc-211109-31-V3	Delta	0.994164	2021-11-09__WC0Dc__1	2021-11-09	1	Treatment Plant Composite
88	WC0Dc	WaWa-20210413-WC0Dc	Iota	0.135067	2021-04-13__WC0Dc__1	2021-04-13	1	Treatment Plant Composite
89	WC0Dc	WC0Dc-20220406-39	BA.2	0.725008	2022-04-06__WC0Dc__1	2022-04-06	1	Treatment Plant Composite
90	WC0Dc	WC0Dc-20220406-39	BA.1	0.231217	2022-04-06__WC0Dc__1	2022-04-06	1	Treatment Plant Composite
91	WC0Dc	WC0Dc-210406-31-V3	Ambiguous	0.0591512	2021-04-06__WC0Dc__1	2021-04-06	1	Treatment Plant Composite
92	WC0Dc	WC0Dc-20220406-39	Ambiguous	0.00879162	2022-04-06__WC0Dc__1	2022-04-06	1	Treatment Plant Composite
93	WC0Dc	WC0Dc-220615-39	BA.2	0.645686	2022-06-15__WC0Dc__1	2022-06-15	1	Treatment Plant Composite
94	WC0Dc	WC0Dc-20220427-39	BA.2	0.984927	2022-04-27__WC0Dc__1	2022-04-27	1	Treatment Plant Composite
95	WC0Dc	WC0Dc-211221-39-V3_S91	BA.1	0.986185	2021-12-21__WC0Dc__1	2021-12-21	1	Treatment Plant Composite
96	WC0Dc	WaWa-20210608-WC0Dc	Delta	0.455927	2021-06-08__WC0Dc__1	2021-06-08	1	Treatment Plant Composite
97	WC0Dc	WaWa-20210511-WC0Dc	Iota	0.194932	2021-05-11__WC0Dc__1	2021-05-11	1	Treatment Plant Composite
98	WC0Dc	WC0Dc-20220323-39	BA.1	0.569983	2022-03-23__WC0Dc__1	2022-03-23	1	Treatment Plant Composite
99	WC0Dc	WaWa-20210629-WC0Dc	Delta	0.598143	2021-06-29__WC0Dc__1	2021-06-29	1	Treatment Plant Composite
100	WC0Dc	WaWa-20210629-WC0Dc	Ambiguous	0.242867	2021-06-29__WC0Dc__1	2021-06-29	1	Treatment Plant Composite
101	WC0Dc	WC0Dc-220720-39	BA.1	0.211838	2022-07-20__WC0Dc__1	2022-07-20	1	Treatment Plant Composite
102	WC0Dc	WC0Dc-220511-39	BA.2	0.995002	2022-05-11__WC0Dc__1	2022-05-11	1	Treatment Plant Composite
103	WC0Dc	WC0Dc-211207-32_V3	BA.1	0.00118924	2021-12-07__WC0Dc__1	2021-12-07	1	Treatment Plant Composite
104	WC0Dc	WC0Dc-220622-39	BA.2	0.209113	2022-06-22__WC0Dc__1	2022-06-22	1	Treatment Plant Composite
105	WC0Dc	WC0Dc-220608-39	BA.2	0.98892	2022-06-08__WC0Dc__1	2022-06-08	1	Treatment Plant Composite
106	WC0Dc	WC0Dc-210406-31-V3	Alpha	0.921909	2021-04-06__WC0Dc__1	2021-04-06	1	Treatment Plant Composite
107	WC0Dc	WC0Dc-211012-31_V3	Delta	0.996852	2021-10-12__WC0Dc__1	2021-10-12	1	Treatment Plant Composite
108	WC0Dc	WC0Dc-220622-39	Ambiguous	0.0542944	2022-06-22__WC0Dc__1	2022-06-22	1	Treatment Plant Composite
109	WC0Dc	WC0Dc-220522-39	BA.4or5	0.0824795	2022-05-22__WC0Dc__1	2022-05-22	1	Treatment Plant Composite
110	WC0Dc	WC0Dc-WaWa-080321	Delta	0.995893	2021-08-03__WC0Dc__1	2021-08-03	1	Treatment Plant Composite
111	WC0Dc	WaWa-20210713-WC0Dc	Ambiguous	0.031423	2021-07-13__WC0Dc__1	2021-07-13	1	Treatment Plant Composite
112	WC0Dc	WC0Dc-210713	Delta	0.889326	2021-07-13__WC0Dc__2	2021-07-13	2	Treatment Plant Composite
113	WC0Dc	WaWa-20210413-WC0Dc	Gamma	0.260417	2021-04-13__WC0Dc__1	2021-04-13	1	Treatment Plant Composite
114	WC0Dc	WaWa-20210413-WC0Dc	Alpha	0.147017	2021-04-13__WC0Dc__1	2021-04-13	1	Treatment Plant Composite
115	WC0Dc	WC0Dc-210720-21	Ambiguous	0.164216	2021-07-20__WC0Dc__2	2021-07-20	2	Treatment Plant Composite
116	WC0Dc	WC0Dc-20220413-39	BA.2	0.7466	2022-04-13__WC0Dc__1	2022-04-13	1	Treatment Plant Composite
117	WC0Dc	WC0Dc-220622-39	BA.4or5	0.61751	2022-06-22__WC0Dc__1	2022-06-22	1	Treatment Plant Composite
118	WC0Dc	WC0Dc-211005-31_V3	Delta	0.997543	2021-10-05__WC0Dc__1	2021-10-05	1	Treatment Plant Composite
119	WC0Dc	WC0Dc-220615-39	BA.1	0.00441095	2022-06-15__WC0Dc__1	2022-06-15	1	Treatment Plant Composite
120	WC0Dc	WC0Dc-220601-39	BA.1	0.0824296	2022-06-01__WC0Dc__1	2022-06-01	1	Treatment Plant Composite
121	WC0Dc	WaWa-20210413-WC0Dc	Ambiguous	0.443479	2021-04-13__WC0Dc__1	2021-04-13	1	Treatment Plant Composite
122	WC0Dc	WC0Dc-210803-21	Delta	0.976232	2021-08-03__WC0Dc__2	2021-08-03	2	Treatment Plant Composite
123	WC0Dc	WC0Dc-220720-39	BA.4or5	0.775719	2022-07-20__WC0Dc__1	2022-07-20	1	Treatment Plant Composite
124	WC0Dc	WaWa-20210713-WC0Dc	Delta	0.941349	2021-07-13__WC0Dc__1	2021-07-13	1	Treatment Plant Composite
125	WC0Dc	WC0Dc-210720-21	Delta	0.821644	2021-07-20__WC0Dc__2	2021-07-20	2	Treatment Plant Composite
126	WC0Dc	WC0Dc-20220413-39	BA.1	0.238896	2022-04-13__WC0Dc__1	2022-04-13	1	Treatment Plant Composite
127	WC0Dc	WC0Dc-210518-31-V3	Gamma	0.533136	2021-05-18__WC0Dc__1	2021-05-18	1	Treatment Plant Composite
128	WC0Dc	WaWa-20210202-WC0Dc	Alpha	0.00288782	2021-02-02__WC0Dc__1	2021-02-02	1	Treatment Plant Composite
129	WC0Dc	WC0Dc-220518-39	BA.2	0.986107	2022-05-18__WC0Dc__1	2022-05-18	1	Treatment Plant Composite
130	WC0Dc	WC0Dc-220615-39	BA.4or5	0.332183	2022-06-15__WC0Dc__1	2022-06-15	1	Treatment Plant Composite
131	WC0Dc	WaWa-20210720-WC0Dc	Mu	0.00545882	2021-07-20__WC0Dc__1	2021-07-20	1	Treatment Plant Composite
132	WC0Dg	WC0Dg-220105	BA.1	0.990347	2022-01-05__WC0Dg__1	2022-01-05	1	Treatment Plant Grab
133	WC0Dg	WaWa-20210706-WC0Dg	Delta	0.995039	2021-07-06__WC0Dg__1	2021-07-06	1	Treatment Plant Grab
134	WC0Dg	WC0Dg-210824-33	Delta	0.975983	2021-08-24__WC0Dg__1	2021-08-24	1	Treatment Plant Grab
135	WC0Dg	WC0Dg-210810-33	Delta	0.976228	2021-08-10__WC0Dg__2	2021-08-10	2	Treatment Plant Grab
136	WC0Dg	WC0Dg-220126-39	BA.1	0.996134	2022-01-26__WC0Dg__1	2022-01-26	1	Treatment Plant Grab
137	WC0Dg	WC0Dg-220202-39	BA.1	0.998148	2022-02-02__WC0Dg__1	2022-02-02	1	Treatment Plant Grab
138	WC0Dg	WC0Dg-20220504-39	BA.2	0.992272	2022-05-04__WC0Dg__1	2022-05-04	1	Treatment Plant Grab
139	WC0Dg	WC0Dg-210119	Ambiguous	0.980723	2021-01-19__WC0Dg__1	2021-01-19	1	Treatment Plant Grab
140	WC0Dg	WC0Dg-211116-32-V3	Delta	0.992062	2021-11-16__WC0Dg__1	2021-11-16	1	Treatment Plant Grab
141	WC0Dg	WC0Dg-220112-39	BA.1	0.99383	2022-01-12__WC0Dg__1	2022-01-12	1	Treatment Plant Grab
142	WC0Dg	WC0Dg-210713-21	Delta	0.728521	2021-07-13__WC0Dg__2	2021-07-13	2	Treatment Plant Grab
143	WC0Dg	WC0Dg-211207-32_V3	BA.1	0.344055	2021-12-07__WC0Dg__1	2021-12-07	1	Treatment Plant Grab
144	WC0Dg	WC0Dg-210817-33	Delta	0.970197	2021-08-17__WC0Dg__1	2021-08-17	1	Treatment Plant Grab
145	WC0Dg	WC0Dg-211207-32_V3	Delta	0.644997	2021-12-07__WC0Dg__1	2021-12-07	1	Treatment Plant Grab
146	WC0Dg	WC0Dg-210713-21	Ambiguous	0.196812	2021-07-13__WC0Dg__2	2021-07-13	2	Treatment Plant Grab
147	WC0Dg	WC0Dg-20220427-39	BA.2	0.989222	2022-04-27__WC0Dg__1	2022-04-27	1	Treatment Plant Grab
148	WC0Dg	WC0Dg-20220406-39	BA.1	0.0128359	2022-04-06__WC0Dg__1	2022-04-06	1	Treatment Plant Grab
149	WC0Dg	WC0Dg-211026-39	Delta	0.990894	2021-10-26__WC0Dg__1	2021-10-26	1	Treatment Plant Grab
150	WC0Dg	WC0Dg-211221-39-V3_S92	BA.1	0.93942	2021-12-21__WC0Dg__1	2021-12-21	1	Treatment Plant Grab
151	WC0Dg	WC0Dg-210803-21	Ambiguous	0.0213001	2021-08-03__WC0Dg__1	2021-08-03	1	Treatment Plant Grab
152	WC0Dg	WC0Dg-210420-33	Gamma	0.767535	2021-04-20__WC0Dg__1	2021-04-20	1	Treatment Plant Grab
153	WC0Dg	WC0Dg-210713	Delta	0.395239	2021-07-13__WC0Dg__1	2021-07-13	1	Treatment Plant Grab
154	WC0Dg	WC0Dg-210713	BA.1	0.112196	2021-07-13__WC0Dg__1	2021-07-13	1	Treatment Plant Grab
155	WC0Dg	WC0Dg-210720-33	Delta	0.968956	2021-07-20__WC0Dg__2	2021-07-20	2	Treatment Plant Grab
156	WC0Dg	WC0Dg-210720-21	Delta	0.877133	2021-07-20__WC0Dg__1	2021-07-20	1	Treatment Plant Grab
157	WC0Dg	WC0Dg-210727-21	Ambiguous	0.0449806	2021-07-27__WC0Dg__2	2021-07-27	2	Treatment Plant Grab
158	WC0Dg	WC0Dg-220119-39	BA.1	0.994596	2022-01-19__WC0Dg__1	2022-01-19	1	Treatment Plant Grab
159	WC0Dg	WC0Dg-20220413-39	BA.1	0.788537	2022-04-13__WC0Dg__1	2022-04-13	1	Treatment Plant Grab
160	WC0Dg	WC0Dg-210713-33	Delta	0.831734	2021-07-13__WC0Dg__3	2021-07-13	3	Treatment Plant Grab
161	WC0Dg	WC0Dg-211026-39	Ambiguous	0.001064	2021-10-26__WC0Dg__1	2021-10-26	1	Treatment Plant Grab
162	WC0Dg	WC0Dg-211116-31-V3	Delta	0.985682	2021-11-16__WC0Dg__2	2021-11-16	2	Treatment Plant Grab
163	WC0Dg	WC0Dg-210713-33	Mu	0.124344	2021-07-13__WC0Dg__3	2021-07-13	3	Treatment Plant Grab
164	WC0Dg	WC0Dg-211221-39-V3_S92	Ambiguous	0.0338906	2021-12-21__WC0Dg__1	2021-12-21	1	Treatment Plant Grab
165	WC0Dg	WC0Dg-210727-21	Delta	0.91826	2021-07-27__WC0Dg__2	2021-07-27	2	Treatment Plant Grab
166	WC0Dg	WC0Dg-210803-33	Delta	0.965879	2021-08-03__WC0Dg__2	2021-08-03	2	Treatment Plant Grab
167	WC0Dg	WC0Dg-210713	Ambiguous	0.440568	2021-07-13__WC0Dg__1	2021-07-13	1	Treatment Plant Grab
168	WC0Dg	WC0Dg-210420-33	Ambiguous	0.0141317	2021-04-20__WC0Dg__1	2021-04-20	1	Treatment Plant Grab
169	WC0Dg	WC0Dg-20220413-39	BA.2	0.201653	2022-04-13__WC0Dg__1	2022-04-13	1	Treatment Plant Grab
170	WC0Dg	WC0Dg-210720-21	Ambiguous	0.112958	2021-07-20__WC0Dg__1	2021-07-20	1	Treatment Plant Grab
171	WC0Dg	WC0Dg-210629-33	Ambiguous	0.471819	2021-06-29__WC0Dg__1	2021-06-29	1	Treatment Plant Grab
172	WC0Dg	WC0Dg-210629-33	Delta	0.495866	2021-06-29__WC0Dg__1	2021-06-29	1	Treatment Plant Grab
173	WC0Dg	WC0Dg-210427-33	Ambiguous	0.47249	2021-04-27__WC0Dg__1	2021-04-27	1	Treatment Plant Grab
174	WC0Dg	WC0Dg-210427-33	Iota	0.0895717	2021-04-27__WC0Dg__1	2021-04-27	1	Treatment Plant Grab
175	WC0Dg	WC0Dg-20220406-39	BA.2	0.977855	2022-04-06__WC0Dg__1	2022-04-06	1	Treatment Plant Grab
176	WC0Dg	WC0Dg-210810-21	Delta	0.994687	2021-08-10__WC0Dg__1	2021-08-10	1	Treatment Plant Grab
177	WC0Dg	WC0Dg-211102-39	Delta	0.996371	2021-11-02__WC0Dg__1	2021-11-02	1	Treatment Plant Grab
178	WC0Dg	WC0Dg-20220420-39	BA.2	0.869036	2022-04-20__WC0Dg__1	2022-04-20	1	Treatment Plant Grab
179	WC0Dg	WC0Dg-210803-21	Delta	0.951729	2021-08-03__WC0Dg__1	2021-08-03	1	Treatment Plant Grab
180	WC0Dg	WaWa-20210727-WC0Dg	Delta	0.988238	2021-07-27__WC0Dg__1	2021-07-27	1	Treatment Plant Grab
181	WC0Dg	WC0Dg-210420-33	Iota	0.184828	2021-04-20__WC0Dg__1	2021-04-20	1	Treatment Plant Grab
182	WC0Dg	WC0Dg-210907-33	Delta	0.984743	2021-09-07__WC0Dg__1	2021-09-07	1	Treatment Plant Grab
183	WC0Dg	WC0Dg-220511-39	BA.1	0.227465	2022-05-11__WC0Dg__1	2022-05-11	1	Treatment Plant Grab
184	WC0Dg	WC0Dg-210427-33	Alpha	0.404784	2021-04-27__WC0Dg__1	2021-04-27	1	Treatment Plant Grab
185	WC0Dg	WC0Dg-20220420-39	Alpha	0.11687	2022-04-20__WC0Dg__1	2022-04-20	1	Treatment Plant Grab
186	WC0Dg	WC0Dg-220511-39	BA.2	0.760781	2022-05-11__WC0Dg__1	2022-05-11	1	Treatment Plant Grab
187	WC0Dg	WC0Dg-211214-19-V3	BA.1	0.987197	2021-12-14__WC0Dg__1	2021-12-14	1	Treatment Plant Grab
188	WG01	WG01-210914-39	Delta	0.994163	2021-09-14__WG01__1	2021-09-14	1	University Campus
189	WG01	2021-02-12-ARTIC-WG01_S29	Ambiguous	0.993002	2021-02-12__WG01__1	2021-02-12	1	University Campus
190	WG01	WG01-220608-39-2	BA.1	0.993793	2022-06-08__WG01__2	2022-06-08	2	University Campus
191	WG01	WG01-220629-39	BA.1	0.283238	2022-06-29__WG01__1	2022-06-29	1	University Campus
192	WG01	WG01-210427-33	Alpha	0.0114528	2021-04-27__WG01__1	2021-04-27	1	University Campus
193	WG01	WG01-210720-21	Delta	0.984218	2021-07-20__WG01__3	2021-07-20	3	University Campus
194	WG01	WG01-220727-39	BA.4or5	0.991174	2022-07-27__WG01__1	2022-07-27	1	University Campus
195	WG01	WG01-220522-39	BA.2	0.997373	2022-05-22__WG01__1	2022-05-22	1	University Campus
196	WG01	WG01-220629-39	BA.4or5	0.454329	2022-06-29__WG01__1	2022-06-29	1	University Campus
197	WG01	WG01-211228	BA.1	0.994112	2021-12-28__WG01__1	2021-12-28	1	University Campus
198	WG01	WG01-220105	BA.1	0.992751	2022-01-05__WG01__1	2022-01-05	1	University Campus
199	WG01	WG01-210202	Ambiguous	0.996754	2021-02-02__WG01__1	2021-02-02	1	University Campus
200	WG01	WG01-220615-39	BA.1	0.812345	2022-06-15__WG01__1	2022-06-15	1	University Campus
201	WG01	WG01-211221-39-V3_S81	BA.1	0.995178	2021-12-21__WG01__1	2021-12-21	1	University Campus
202	WG01	WG01-220622-39	BA.4or5	0.991066	2022-06-22__WG01__1	2022-06-22	1	University Campus
203	WG01	WG01-220706-39	BA.2	0.995343	2022-07-06__WG01__1	2022-07-06	1	University Campus
204	WG01	WG01-210427-33	Gamma	0.952863	2021-04-27__WG01__1	2021-04-27	1	University Campus
205	WG01	WG01-210223	Alpha	0.769941	2021-02-23__WG01__1	2021-02-23	1	University Campus
206	WG01	WG01-210427-33	Ambiguous	0.0210748	2021-04-27__WG01__1	2021-04-27	1	University Campus
207	WG01	WG01-210817-33	Delta	0.991541	2021-08-17__WG01__1	2021-08-17	1	University Campus
208	WG01	WG01-210720	Delta	0.995742	2021-07-20__WG01__2	2021-07-20	2	University Campus
209	WG01	WG01-20220413-39	Ambiguous	0.0011325	2022-04-13__WG01__1	2022-04-13	1	University Campus
210	WG01	WG01-220202-39	BA.1	0.993379	2022-02-02__WG01__1	2022-02-02	1	University Campus
211	WG01	WG01-WaWa-072021	Delta	0.998626	2021-07-20__WG01__1	2021-07-20	1	University Campus
212	WG01	WG01-220119-39	BA.1	0.998199	2022-01-19__WG01__1	2022-01-19	1	University Campus
213	WG01	WG01-210907-33	Delta	0.989982	2021-09-07__WG01__1	2021-09-07	1	University Campus
214	WG01	WG01-210126	Ambiguous	0.961588	2021-01-26__WG01__1	2021-01-26	1	University Campus
215	WG01	WG01-20220420-39	BA.2	0.996132	2022-04-20__WG01__1	2022-04-20	1	University Campus
216	WG01	WG01-210223	Ambiguous	0.19997	2021-02-23__WG01__1	2021-02-23	1	University Campus
217	WG01	WG01-210216-31_V3	Ambiguous	0.993888	2021-02-16__WG01__1	2021-02-16	1	University Campus
218	WG01	WG01-220608-39	BA.1	0.993182	2022-06-08__WG01__1	2022-06-08	1	University Campus
219	WG01	WG01-211214-19-V3	BA.1	0.983902	2021-12-14__WG01__1	2021-12-14	1	University Campus
220	WG01	WG01-220629-39	BA.2	0.249058	2022-06-29__WG01__1	2022-06-29	1	University Campus
221	WG01	WG01-220511-39	BA.2	0.985665	2022-05-11__WG01__1	2022-05-11	1	University Campus
222	WG01	WG01-210330-31_V3	Iota	0.312088	2021-03-30__WG01__1	2021-03-30	1	University Campus
223	WG01	WG01-20220413-39	BA.1	0.354122	2022-04-13__WG01__1	2022-04-13	1	University Campus
224	WG01	WG01-20220413-39	BA.2	0.620664	2022-04-13__WG01__1	2022-04-13	1	University Campus
225	WG01	WG01-210330-31_V3	Ambiguous	0.612341	2021-03-30__WG01__1	2021-03-30	1	University Campus
226	WG01	WG01-210420-33	Alpha	0.460534	2021-04-20__WG01__1	2021-04-20	1	University Campus
227	WG01	WG01-210413-33	Ambiguous	0.118335	2021-04-13__WG01__1	2021-04-13	1	University Campus
228	WG01	WG01-220615-39	BA.2	0.173304	2022-06-15__WG01__1	2022-06-15	1	University Campus
229	WG01	WG01-220720-39	BA.2	0.0481061	2022-07-20__WG01__1	2022-07-20	1	University Campus
230	WG01	WG01-220713-39	BA.4or5	0.994633	2022-07-13__WG01__1	2022-07-13	1	University Campus
231	WG01	WG01-210413-33	Alpha	0.699663	2021-04-13__WG01__1	2021-04-13	1	University Campus
232	WG01	WG01-210727-33	Delta	0.994592	2021-07-27__WG01__2	2021-07-27	2	University Campus
233	WG01	WG01-210413-33	Gamma	0.146276	2021-04-13__WG01__1	2021-04-13	1	University Campus
234	WG01	WG01-210420-33	Ambiguous	0.00352763	2021-04-20__WG01__1	2021-04-20	1	University Campus
235	WG01	WG01-210330-31_V3	Alpha	0.0557728	2021-03-30__WG01__1	2021-03-30	1	University Campus
236	WG01	WG01-220720-39	BA.1	0.070639	2022-07-20__WG01__1	2022-07-20	1	University Campus
237	WG01	WG01-220720-39	BA.4or5	0.867563	2022-07-20__WG01__1	2022-07-20	1	University Campus
238	WG01	WG01-210420-33	Gamma	0.524644	2021-04-20__WG01__1	2021-04-20	1	University Campus
239	WG02	2021-02-12-ARTIC-WG02_S30	Ambiguous	0.91032	2021-02-12__WG02__1	2021-02-12	1	University Campus
240	WG0A	2021-02-12-ARTIC-WG0A_S31	Ambiguous	0.943415	2021-02-12__WG0A__1	2021-02-12	1	University Campus
241	WG0A	WG0A-210720	BA.1	0.949206	2021-07-20__WG0A__1	2021-07-20	1	University Campus
242	WG0A	WG0A-210720	Delta	0.0425819	2021-07-20__WG0A__1	2021-07-20	1	University Campus
243	WG0H	2021-02-12-ARTIC-WG0Hm_S32	Ambiguous	0.990998	2021-02-12__WG0H__2	2021-02-12	2	Residential Campus
244	WG0H	2021-02-12-ARTIC-WG0Hp_S33	Ambiguous	0.990088	2021-02-12__WG0H__1	2021-02-12	1	Residential Campus
245	WG0Hm	WG0Hm-211221-39-V3_S87	BA.1	0.997186	2021-12-21__WG0Hm__1	2021-12-21	1	University Campus
246	WG0Hm	WG0Hm-20220323-39	BA.2	0.984822	2022-03-23__WG0Hm__1	2022-03-23	1	University Campus
247	WG0Hm	WG0Hm-20220330-39	BA.1	0.00247255	2022-03-30__WG0Hm__1	2022-03-30	1	University Campus
248	WG0Hm	WG0Hm-20220406-39	BA.2	0.991175	2022-04-06__WG0Hm__1	2022-04-06	1	University Campus
249	WG0Hm	WaWa-20210831-WG0Hm	Delta	0.98484	2021-08-31__WG0Hm__1	2021-08-31	1	University Campus
250	WG0Hm	WG0Hm-210330-31_V3	Alpha	0.996991	2021-03-30__WG0Hm__1	2021-03-30	1	University Campus
251	WG0Hm	WG0Hm-211228	BA.1	0.993485	2021-12-28__WG0Hm__1	2021-12-28	1	University Campus
252	WG0Hm	WG0Hm-20220330-39	BA.2	0.989676	2022-03-30__WG0Hm__1	2022-03-30	1	University Campus
253	WG0Hm	WG0Hm-210824-33	Delta	0.98371	2021-08-24__WG0Hm__1	2021-08-24	1	University Campus
254	WG0Hm	WG0Hm-211214-19-V3	BA.1	0.996374	2021-12-14__WG0Hm__1	2021-12-14	1	University Campus
255	WG0Hm	WG0Hm-20220330-39	Ambiguous	0.001375	2022-03-30__WG0Hm__1	2022-03-30	1	University Campus
256	WG0Hp	WG0Hp-211228	BA.1	0.995326	2021-12-28__WG0Hp__1	2021-12-28	1	University Campus
257	WG0Hp	WaWa-20210824-WG0Hp	Delta	0.993459	2021-08-24__WG0Hp__1	2021-08-24	1	University Campus
258	WG0Hp	WG0Hp-220112-39	BA.1	0.998158	2022-01-12__WG0Hp__1	2022-01-12	1	University Campus
259	WG0Hp	WG0Hp-210202	Ambiguous	0.993672	2021-02-02__WG0Hp__1	2021-02-02	1	University Campus
260	WG0Hp	WG0Hp-20220427-39	BA.1	0.980811	2022-04-27__WG0Hp__1	2022-04-27	1	University Campus
261	WG0Hp	WG0Hp-210126	Ambiguous	0.995549	2021-01-26__WG0Hp__1	2021-01-26	1	University Campus
262	WG0Hp	WG0Hp-210907-33	Delta	0.983908	2021-09-07__WG0Hp__1	2021-09-07	1	University Campus
263	WG0Hp	WG0Hp-220126-39	BA.1	0.996103	2022-01-26__WG0Hp__1	2022-01-26	1	University Campus
264	WG0Hp	WG0Hp-20220427-39	BA.2	0.00880125	2022-04-27__WG0Hp__1	2022-04-27	1	University Campus
265	WG0Hp	WG0Hp-210323-31-V3	Ambiguous	0.998658	2021-03-23__WG0Hp__1	2021-03-23	1	University Campus
266	WG0Hp	WG0Hp-210831-33	Delta	0.991121	2021-08-31__WG0Hp__1	2021-08-31	1	University Campus
267	WG0Hp	WG0Hp-210504-33	Gamma	0.993871	2021-05-04__WG0Hp__1	2021-05-04	1	University Campus
268	WG0Hp	WG0Hp-220202-39	BA.2	0.978982	2022-02-02__WG0Hp__1	2022-02-02	1	University Campus
269	WG0L	WG0L-210720	Delta	0.993851	2021-07-20__WG0L__2	2021-07-20	2	University Campus
270	WG0L	WG0L-20220413-39	BA.1	0.991552	2022-04-13__WG0L__1	2022-04-13	1	University Campus
271	WG0L	WG0L-210427-33	Ambiguous	0.0192363	2021-04-27__WG0L__1	2021-04-27	1	University Campus
272	WG0L	WG0L-20220413-39	BA.2	0.00337841	2022-04-13__WG0L__1	2022-04-13	1	University Campus
273	WG0L	WG0L-210720-21	Delta	0.990386	2021-07-20__WG0L__3	2021-07-20	3	University Campus
274	WG0L	WG0L-WaWa-072021	Delta	0.9982	2021-07-20__WG0L__1	2021-07-20	1	University Campus
275	WG0L	WG0L-210427-33	Gamma	0.962471	2021-04-27__WG0L__1	2021-04-27	1	University Campus
276	WG0L	WG0L-220105	BA.1	0.994752	2022-01-05__WG0L__1	2022-01-05	1	University Campus
277	WG0L	WG0L-220202-39	BA.1	0.993828	2022-02-02__WG0L__1	2022-02-02	1	University Campus
278	WG0L	WG0L-220511-39	BA.1	0.001263	2022-05-11__WG0L__1	2022-05-11	1	University Campus
279	WG0L	WG0L-210330-31_V3	Ambiguous	0.986912	2021-03-30__WG0L__1	2021-03-30	1	University Campus
280	WG0L	WG0L-220119-39	BA.1	0.997379	2022-01-19__WG0L__1	2022-01-19	1	University Campus
281	WG0L	WG0L-220511-39	BA.2	0.987579	2022-05-11__WG0L__1	2022-05-11	1	University Campus
282	WG0L	WG0L-211214-19-V3	BA.1	0.99675	2021-12-14__WG0L__1	2021-12-14	1	University Campus
283	WG0L	WG0L-211221-39-V3_S89	BA.1	0.993455	2021-12-21__WG0L__1	2021-12-21	1	University Campus
284	WG0N	WG0N-20220420-39	BA.1	0.18256	2022-04-20__WG0N__1	2022-04-20	1	University Campus
285	WG0N	WG0N-20220413-39	BA.2	0.995456	2022-04-13__WG0N__1	2022-04-13	1	University Campus
286	WG0N	WG0N-210413-33	Alpha	0.996263	2021-04-13__WG0N__1	2021-04-13	1	University Campus
287	WG0N	WG0N-210330-31-V3	Alpha	0.33573	2021-03-30__WG0N__1	2021-03-30	1	University Campus
288	WG0N	WG0N-20220420-39	Ambiguous	0.00136519	2022-04-20__WG0N__1	2022-04-20	1	University Campus
289	WG0N	WG0N-211214-19-V3	BA.1	0.990392	2021-12-14__WG0N__1	2021-12-14	1	University Campus
290	WG0N	WaWa-20210209-WG0N	Ambiguous	0.986271	2021-02-09__WG0N__1	2021-02-09	1	University Campus
291	WG0N	WG0N-210330-31-V3	Ambiguous	0.632068	2021-03-30__WG0N__1	2021-03-30	1	University Campus
292	WG0N	WG0N-20220420-39	BA.2	0.814815	2022-04-20__WG0N__1	2022-04-20	1	University Campus
293	WG0N	WG0N-210216-31_V3	Ambiguous	0.989914	2021-02-16__WG0N__1	2021-02-16	1	University Campus
294	WG0P	WG0P-210323	Ambiguous	0.121098	2021-03-23__WG0P__1	2021-03-23	1	University Campus
295	WG0P	WG0P-220119-39	BA.1	0.991182	2022-01-19__WG0P__1	2022-01-19	1	University Campus
296	WG0P	WG0P-210831-33	Delta	0.981859	2021-08-31__WG0P__1	2021-08-31	1	University Campus
297	WG0P	WG0P-210223	Epsilon	0.161572	2021-02-23__WG0P__1	2021-02-23	1	University Campus
298	WG0P	WG0P-210216-31_V3	Ambiguous	0.974306	2021-02-16__WG0P__1	2021-02-16	1	University Campus
299	WG0P	WG0P-20220504-39	BA.2	0.995324	2022-05-04__WG0P__1	2022-05-04	1	University Campus
300	WG0P	WaWa-20210316-WG0P	Alpha	0.273826	2021-03-16__WG0P__1	2021-03-16	1	University Campus
301	WG0P	WaWa-20210119-WG0P	Ambiguous	0.940956	2021-01-19__WG0P__1	2021-01-19	1	University Campus
302	WG0P	WG0P-210817-33	Delta	0.993781	2021-08-17__WG0P__1	2021-08-17	1	University Campus
303	WG0P	WG0P-220511-39	BA.2	0.997716	2022-05-11__WG0P__1	2022-05-11	1	University Campus
304	WG0P	WG0P-210223	Ambiguous	0.812357	2021-02-23__WG0P__1	2021-02-23	1	University Campus
305	WG0P	WG0P-210413-33	Alpha	0.990952	2021-04-13__WG0P__1	2021-04-13	1	University Campus
306	WG0P	WaWa-20210202-WG0P	Ambiguous	0.975576	2021-02-02__WG0P__1	2021-02-02	1	University Campus
307	WG0P	WG0P-20220420-39	BA.1	0.245084	2022-04-20__WG0P__1	2022-04-20	1	University Campus
308	WG0P	WG0P-211221-39-V3_S90	BA.1	0.998486	2021-12-21__WG0P__1	2021-12-21	1	University Campus
309	WG0P	WG0P-220105	BA.1	0.994281	2022-01-05__WG0P__1	2022-01-05	1	University Campus
310	WG0P	WG0P-210330-31-V3	Alpha	0.00123079	2021-03-30__WG0P__1	2021-03-30	1	University Campus
311	WG0P	WG0P-210330-31-V3	Iota	0.98143	2021-03-30__WG0P__1	2021-03-30	1	University Campus
312	WG0P	WG0P-210323	Alpha	0.848042	2021-03-23__WG0P__1	2021-03-23	1	University Campus
313	WG0P	WG0P-211214-19-V3	BA.1	0.991646	2021-12-14__WG0P__1	2021-12-14	1	University Campus
314	WG0P	WG0P-210406-33	Ambiguous	0.847872	2021-04-06__WG0P__1	2021-04-06	1	University Campus
315	WG0P	WG0P-20220420-39	BA.2	0.750848	2022-04-20__WG0P__1	2022-04-20	1	University Campus
316	WG0P	WaWa-20210316-WG0P	Epsilon	0.174585	2021-03-16__WG0P__1	2021-03-16	1	University Campus
317	WG0P	2021-02-12-ARTIC-WG0P_S34	Ambiguous	0.972968	2021-02-12__WG0P__1	2021-02-12	1	University Campus
318	WG0P	WG0P-220126-39	BA.1	0.995932	2022-01-26__WG0P__1	2022-01-26	1	University Campus
319	WG0P	WG0P-20220413-39	BA.2	0.994085	2022-04-13__WG0P__1	2022-04-13	1	University Campus
320	WG0P	WG0P-210406-33	Alpha	0.122519	2021-04-06__WG0P__1	2021-04-06	1	University Campus
321	WG0P	WaWa-20210316-WG0P	Ambiguous	0.108162	2021-03-16__WG0P__1	2021-03-16	1	University Campus
322	WG0P	WaWa-20210316-WG0P	Iota	0.422644	2021-03-16__WG0P__1	2021-03-16	1	University Campus
323	WG0P	WG0P-211228	BA.1	0.991677	2021-12-28__WG0P__1	2021-12-28	1	University Campus
324	WG0R	WG0R-20220323-39	BA.1	0.993463	2022-03-23__WG0R__1	2022-03-23	1	University Campus
325	WG0R	2021-02-12-ARTIC-WG0R_S35	Ambiguous	0.99267	2021-02-12__WG0R__1	2021-02-12	1	University Campus
326	WG0R	WG0R-20220413-39	BA.2	0.994148	2022-04-13__WG0R__1	2022-04-13	1	University Campus
327	WG0R	WG0R-210907-33	Delta	0.980299	2021-09-07__WG0R__1	2021-09-07	1	University Campus
328	WG0U	WG0U-220706-39	BA.2	0.94693	2022-07-06__WG0U__1	2022-07-06	1	Residential Campus
329	WG0U	WG0U-220706-39	BA.4or5	0.0301032	2022-07-06__WG0U__1	2022-07-06	1	Residential Campus
330	WG0U	WG0U-220522-39	BA.2	0.994749	2022-05-22__WG0U__1	2022-05-22	1	Residential Campus
331	WG0V	WG0V-20220406-39	Ambiguous	0.00112301	2022-04-06__WG0V__1	2022-04-06	1	University Campus
332	WG0V	WG0V-210406-33	Alpha	0.998155	2021-04-06__WG0V__1	2021-04-06	1	University Campus
333	WG0V	WG0V-211207-32_V3	Delta	0.997203	2021-12-07__WG0V__1	2021-12-07	1	University Campus
334	WG0V	WG0V-210330-31_V3	Ambiguous	0.00526337	2021-03-30__WG0V__1	2021-03-30	1	University Campus
335	WG0V	WG0V-20220330-39	BA.2	0.99061	2022-03-30__WG0V__2	2022-03-30	2	University Campus
336	WG0V	WG0V-220110-39	Ambiguous	0.001056	2022-01-10__WG0V__1	2022-01-10	1	University Campus
337	WG0V	WG0V-210330-31_V3	Alpha	0.00120099	2021-03-30__WG0V__1	2021-03-30	1	University Campus
338	WG0V	WG0V-220126-39	BA.1	0.992563	2022-01-26__WG0V__1	2022-01-26	1	University Campus
339	WG0V	WG0V-20220504-39	BA.2	0.982874	2022-05-04__WG0V__1	2022-05-04	1	University Campus
340	WG0V	WG0V-211221-39-V3_S85	BA.1	0.993377	2021-12-21__WG0V__1	2021-12-21	1	University Campus
341	WG0V	WG0V-220105	BA.1	0.994277	2022-01-05__WG0V__1	2022-01-05	1	University Campus
342	WG0V	WG0V-20220406-39	BA.2	0.968505	2022-04-06__WG0V__1	2022-04-06	1	University Campus
343	WG0V	WG0V-20220406-39	BA.1	0.018835	2022-04-06__WG0V__1	2022-04-06	1	University Campus
344	WG0V	WG0V-220110-39	BA.1	0.998944	2022-01-10__WG0V__1	2022-01-10	1	University Campus
345	WG0V	WG0V-210330-31_V3	Eta	0.980605	2021-03-30__WG0V__1	2021-03-30	1	University Campus
346	WG0V	WG0V-20220330-39-2	BA.2	0.991499	2022-03-30__WG0V__1	2022-03-30	1	University Campus
347	WG0V	WG0V-210216-31-V3	Ambiguous	0.998753	2021-02-16__WG0V__1	2021-02-16	1	University Campus
348	WG0V	WG0V-211214-19-V3	BA.1	0.993082	2021-12-14__WG0V__1	2021-12-14	1	University Campus
349	WG0V	WG0V-220511-39	BA.2	0.994118	2022-05-11__WG0V__1	2022-05-11	1	University Campus
350	WG0V	WG0V-210420-33	Gamma	0.996214	2021-04-20__WG0V__1	2021-04-20	1	University Campus
351	WG0W	WG0W-220511-39	BA.1	0.997295	2022-05-11__WG0W__1	2022-05-11	1	University Campus
352	WG0W	WG0W-210330-31_V3	Ambiguous	0.994591	2021-03-30__WG0W__1	2021-03-30	1	University Campus
353	WG0W	WG0W-211228	Delta	0.202115	2021-12-28__WG0W__1	2021-12-28	1	University Campus
354	WG0W	WG0W-210831-33	Delta	0.986966	2021-08-31__WG0W__1	2021-08-31	1	University Campus
355	WG0W	WG0W-20220413-39	BA.2	0.997225	2022-04-13__WG0W__2	2022-04-13	2	University Campus
356	WG0W	WG0W-220110-39	BA.1	0.994741	2022-01-10__WG0W__1	2022-01-10	1	University Campus
357	WG0W	WG0W-20220420-39	BA.2	0.98623	2022-04-20__WG0W__1	2022-04-20	1	University Campus
358	WG0W	WG0W-211214-19-V3	BA.1	0.995522	2021-12-14__WG0W__1	2021-12-14	1	University Campus
359	WG0W	WG0W-210907-33	Delta	0.97631	2021-09-07__WG0W__1	2021-09-07	1	University Campus
360	WG0W	WG0W-211228	BA.1	0.785837	2021-12-28__WG0W__1	2021-12-28	1	University Campus
361	WG0W	WG0W-20220413-39-2	BA.2	0.997311	2022-04-13__WG0W__1	2022-04-13	1	University Campus
362	WG0W	WG0W-210316-31_V3	Epsilon	0.998344	2021-03-16__WG0W__1	2021-03-16	1	University Campus
363	WM06	WM06-220608-39-2	Alpha	0.103322	2022-06-08__WM06__2	2022-06-08	2	Medical Campus
364	WM06	WM06-210803-33	Delta	0.989006	2021-08-03__WM06__2	2021-08-03	2	Medical Campus
365	WM06	WM06-210803-21	Delta	0.985482	2021-08-03__WM06__1	2021-08-03	1	Medical Campus
366	WM06	WM06-220601-39	Alpha	0.0368572	2022-06-01__WM06__1	2022-06-01	1	Medical Campus
367	WM06	WM06-220126-39	BA.1	0.996517	2022-01-26__WM06__1	2022-01-26	1	Medical Campus
368	WM06	WM06-20220406-39-2	Alpha	0.996241	2022-04-06__WM06__2	2022-04-06	2	Medical Campus
369	WM06	WM06-211109-31-V3	Delta	0.998754	2021-11-09__WM06__1	2021-11-09	1	Medical Campus
370	WM06	WM06-220601-39	BA.2	0.878729	2022-06-01__WM06__1	2022-06-01	1	Medical Campus
371	WM06	WM06-220601-39	BA.1	0.0547269	2022-06-01__WM06__1	2022-06-01	1	Medical Campus
372	WM06	WM06-220713-39	BA.2	0.326911	2022-07-13__WM06__1	2022-07-13	1	Medical Campus
373	WM06	WM06-220608-39-2	BA.1	0.0701243	2022-06-08__WM06__2	2022-06-08	2	Medical Campus
374	WM06	WM06-20220413-39-2	BA.2	0.825613	2022-04-13__WM06__1	2022-04-13	1	Medical Campus
375	WM06	WM06-220608-39-2	Ambiguous	0.00171746	2022-06-08__WM06__2	2022-06-08	2	Medical Campus
376	WM06	WM06-220608-39	BA.1	0.0661019	2022-06-08__WM06__1	2022-06-08	1	Medical Campus
377	WM06	WM06-220608-39-2	BA.2	0.78597	2022-06-08__WM06__2	2022-06-08	2	Medical Campus
378	WM06	WM06-210817-33	Delta	0.982578	2021-08-17__WM06__1	2021-08-17	1	Medical Campus
379	WM06	WM06-210727-33	Delta	0.977983	2021-07-27__WM06__2	2021-07-27	2	Medical Campus
380	WM06	WM06-210831-33	Delta	0.977365	2021-08-31__WM06__1	2021-08-31	1	Medical Campus
381	WM06	WM06-20220413-39	BA.1	0.225837	2022-04-13__WM06__2	2022-04-13	2	Medical Campus
382	WM06	WM06-220713-39	BA.1	0.009691	2022-07-13__WM06__1	2022-07-13	1	Medical Campus
383	WM06	WM06-220112-39	BA.1	0.995589	2022-01-12__WM06__1	2022-01-12	1	Medical Campus
384	WM06	WM06-210824-33	Delta	0.996214	2021-08-24__WM06__1	2021-08-24	1	Medical Campus
385	WM06	WM06-220720-39	BA.2	0.76397	2022-07-20__WM06__1	2022-07-20	1	Medical Campus
386	WM06	WM06-220522-39	Ambiguous	0.0101441	2022-05-22__WM06__1	2022-05-22	1	Medical Campus
387	WM06	WM06-210810-21	Delta	0.996369	2021-08-10__WM06__1	2021-08-10	1	Medical Campus
388	WM06	WM06-20220413-39-2	BA.1	0.159287	2022-04-13__WM06__1	2022-04-13	1	Medical Campus
389	WM06	WM06-220522-39	BA.1	0.012675	2022-05-22__WM06__1	2022-05-22	1	Medical Campus
390	WM06	WM06-20220420-39	Alpha	0.988143	2022-04-20__WM06__1	2022-04-20	1	Medical Campus
391	WM06	WM06-20220413-39	Alpha	0.024379	2022-04-13__WM06__2	2022-04-13	2	Medical Campus
392	WM06	WM06-210803-21	Ambiguous	0.00728138	2021-08-03__WM06__1	2021-08-03	1	Medical Campus
393	WM06	WM06-220713-39	BA.4or5	0.648834	2022-07-13__WM06__1	2022-07-13	1	Medical Campus
394	WM06	WM06-20220406-39	Alpha	0.995963	2022-04-06__WM06__1	2022-04-06	1	Medical Campus
395	WM06	WM06-220720-39	BA.4or5	0.21897	2022-07-20__WM06__1	2022-07-20	1	Medical Campus
396	WM06	WM06-220522-39	BA.2	0.801994	2022-05-22__WM06__1	2022-05-22	1	Medical Campus
397	WM06	WM06-220522-39	Alpha	0.138264	2022-05-22__WM06__1	2022-05-22	1	Medical Campus
398	WM06	WM06-20220413-39	BA.2	0.725804	2022-04-13__WM06__2	2022-04-13	2	Medical Campus
399	WM06	WM06-210720	Delta	0.986391	2021-07-20__WM06__1	2021-07-20	1	Medical Campus
400	WM06	WM06-20220504-39	Alpha	0.996192	2022-05-04__WM06__1	2022-05-04	1	Medical Campus
401	WM06	WM06-210810-33	Delta	0.996175	2021-08-10__WM06__2	2021-08-10	2	Medical Campus
402	WM06	WM06-210727-21	Delta	0.980365	2021-07-27__WM06__1	2021-07-27	1	Medical Campus
403	WM06	WM06-211228	BA.1	0.993538	2021-12-28__WM06__1	2021-12-28	1	Medical Campus
404	WM06	WM06-220105-39	BA.1	0.995589	2022-01-05__WM06__2	2022-01-05	2	Medical Campus
405	WM06	WM06-220720-39	BA.1	0.00333435	2022-07-20__WM06__1	2022-07-20	1	Medical Campus
406	WM06	WM06-220608-39	BA.2	0.783781	2022-06-08__WM06__1	2022-06-08	1	Medical Campus
407	WM06	WM06-220608-39	Alpha	0.111309	2022-06-08__WM06__1	2022-06-08	1	Medical Campus
408	WM06	WM06-220518-39	Alpha	0.492313	2022-05-18__WM06__1	2022-05-18	1	Medical Campus
409	WM06	WM06-220518-39	BA.2	0.34824	2022-05-18__WM06__1	2022-05-18	1	Medical Campus
410	WM06	WM06-220518-39	BA.1	0.142453	2022-05-18__WM06__1	2022-05-18	1	Medical Campus
411	WM06	WM06-220518-39	Ambiguous	0.00128535	2022-05-18__WM06__1	2022-05-18	1	Medical Campus
412	WM06	WM06-220105	BA.1	0.995917	2022-01-05__WM06__1	2022-01-05	1	Medical Campus
413	WM08	WM08-220629-39	BA.4or5	0.00349802	2022-06-29__WM08__1	2022-06-29	1	Medical Campus
414	WM08	WM08-210824-33	Delta	0.98079	2021-08-24__WM08__1	2021-08-24	1	Medical Campus
415	WM08	WM08-220518-39	BA.2	0.981775	2022-05-18__WM08__1	2022-05-18	1	Medical Campus
416	WM08	WM08-220522-39	BA.2	0.99041	2022-05-22__WM08__1	2022-05-22	1	Medical Campus
417	WM08	WM08-210608-33	BA.1	0.325149	2021-06-08__WM08__1	2021-06-08	1	Medical Campus
418	WM08	WM08-210525-31_V3	Alpha	0.999218	2021-05-25__WM08__1	2021-05-25	1	Medical Campus
419	WM08	WM08-210511-33	Gamma	0.994502	2021-05-11__WM08__1	2021-05-11	1	Medical Campus
420	WM08	WM08-220629-39	BA.2	0.78366	2022-06-29__WM08__1	2022-06-29	1	Medical Campus
421	WM08	WM08-220105	BA.1	0.992155	2022-01-05__WM08__1	2022-01-05	1	Medical Campus
422	WM08	WM08-220601-39	BA.2	0.984077	2022-06-01__WM08__1	2022-06-01	1	Medical Campus
423	WM08	WM08-220112-39	BA.1	0.991573	2022-01-12__WM08__1	2022-01-12	1	Medical Campus
424	WM08	WM08-210727-33	Delta	0.977742	2021-07-27__WM08__2	2021-07-27	2	Medical Campus
425	WM08	WM08-210608-33	Ambiguous	0.647538	2021-06-08__WM08__1	2021-06-08	1	Medical Campus
426	WM08	WM08-220629-39	BA.1	0.194828	2022-06-29__WM08__1	2022-06-29	1	Medical Campus
427	WM08	WM08-220615-39	BA.2	0.194915	2022-06-15__WM08__1	2022-06-15	1	Medical Campus
428	WM08	WM08-220720-39	BA.1	0.00249268	2022-07-20__WM08__1	2022-07-20	1	Medical Campus
429	WM08	WM08-220706-39	BA.4or5	0.00879964	2022-07-06__WM08__1	2022-07-06	1	Medical Campus
430	WM08	WM08-220202-39	BA.1	0.997035	2022-02-02__WM08__1	2022-02-02	1	Medical Campus
431	WM08	WM08-210629-33	Delta	0.982924	2021-06-29__WM08__1	2021-06-29	1	Medical Campus
432	WM08	WM08-220105-39	BA.1	0.991573	2022-01-05__WM08__2	2022-01-05	2	Medical Campus
433	WM08	WM08-210727-21	Delta	0.995671	2021-07-27__WM08__1	2021-07-27	1	Medical Campus
434	WM08	WM08-220713-39	BA.1	0.0317731	2022-07-13__WM08__1	2022-07-13	1	Medical Campus
435	WM08	WM08-210706-31_V3	Mu	0.999332	2021-07-06__WM08__1	2021-07-06	1	Medical Campus
436	WM08	WM08-220706-39	BA.1	0.0142249	2022-07-06__WM08__1	2022-07-06	1	Medical Campus
437	WM08	WM08-220622-39	BA.2	0.0834235	2022-06-22__WM08__1	2022-06-22	1	Medical Campus
438	WM08	WM08-220727-39	BA.4or5	0.992025	2022-07-27__WM08__1	2022-07-27	1	Medical Campus
439	WM08	WM08-220615-39	BA.1	0.79501	2022-06-15__WM08__1	2022-06-15	1	Medical Campus
440	WM08	WM08-220713-39	BA.2	0.298743	2022-07-13__WM08__1	2022-07-13	1	Medical Campus
441	WM08	WM08-210817-33	Delta	0.993707	2021-08-17__WM08__1	2021-08-17	1	Medical Campus
442	WM08	WM08-20220413-39	BA.2	0.981248	2022-04-13__WM08__1	2022-04-13	1	Medical Campus
443	WM08	WM08-20220413-39	BA.1	0.00135808	2022-04-13__WM08__1	2022-04-13	1	Medical Campus
444	WM08	WM08-220706-39	BA.2	0.955211	2022-07-06__WM08__1	2022-07-06	1	Medical Campus
445	WM08	WM08-220720-39	BA.2	0.777375	2022-07-20__WM08__1	2022-07-20	1	Medical Campus
446	WM08	WM08-220720-39	BA.4or5	0.201906	2022-07-20__WM08__1	2022-07-20	1	Medical Campus
447	WM08	WM08-211228	BA.1	0.991268	2021-12-28__WM08__1	2021-12-28	1	Medical Campus
448	WM08	WM08-220126-39	BA.1	0.997466	2022-01-26__WM08__1	2022-01-26	1	Medical Campus
449	WM08	WM08-220622-39	BA.4or5	0.901373	2022-06-22__WM08__1	2022-06-22	1	Medical Campus
450	WM08	WM08-220713-39	BA.4or5	0.644082	2022-07-13__WM08__1	2022-07-13	1	Medical Campus
451	WM08	WM08-220608-39	BA.2	0.988517	2022-06-08__WM08__2	2022-06-08	2	Medical Campus
452	WR03	WR03-20220420-39	Alpha	0.00313687	2022-04-20__WR03__1	2022-04-20	1	Marine Campus
453	WR03	WR03-211228	BA.1	0.997119	2021-12-28__WR03__1	2021-12-28	1	Marine Campus
454	WR03	WR03-20220420-39	BA.2	0.985633	2022-04-20__WR03__1	2022-04-20	1	Marine Campus
455	WC0Dc	WC0Dc-220601-39	Alpha	0	2022-06-01__WC0Dc__1	2022-06-01	1	Treatment Plant Composite
456	WC0Dc	WC0Dc-210427-31-V3	Alpha	0	2021-04-27__WC0Dc__1	2021-04-27	1	Treatment Plant Composite
457	WC0Dc	WC0Dc-211026-31_V3	Alpha	0	2021-10-26__WC0Dc__1	2021-10-26	1	Treatment Plant Composite
458	WC0Dc	WC0Dc-211109-32-V3	Alpha	0	2021-11-09__WC0Dc__2	2021-11-09	2	Treatment Plant Composite
459	WC0Dc	WaWa-20210119-WC0Dc	Alpha	0	2021-01-19__WC0Dc__1	2021-01-19	1	Treatment Plant Composite
460	WC0Dc	WC0Dc-211130-32_V3	Alpha	0	2021-11-30__WC0Dc__1	2021-11-30	1	Treatment Plant Composite
461	WC0Dc	WC0Dc-211214-19-V3	Alpha	0	2021-12-14__WC0Dc__1	2021-12-14	1	Treatment Plant Composite
462	WC0Dc	WC0Dc-220105	Alpha	0	2022-01-05__WC0Dc__1	2022-01-05	1	Treatment Plant Composite
463	WC0Dc	WC0Dc-220112-39	Alpha	0	2022-01-12__WC0Dc__1	2022-01-12	1	Treatment Plant Composite
464	WC0Dc	WC0Dc-220706-39	Alpha	0	2022-07-06__WC0Dc__1	2022-07-06	1	Treatment Plant Composite
465	WC0Dc	WC0Dc-220713-39	Alpha	0	2022-07-13__WC0Dc__1	2022-07-13	1	Treatment Plant Composite
466	WC0Dc	WC0Dc-220727-39	Alpha	0	2022-07-27__WC0Dc__1	2022-07-27	1	Treatment Plant Composite
467	WC0Dc	WC0Dc-210727-21	Alpha	0	2021-07-27__WC0Dc__1	2021-07-27	1	Treatment Plant Composite
468	WC0Dc	WC0Dc-210831-31-V3	Alpha	0	2021-08-31__WC0Dc__1	2021-08-31	1	Treatment Plant Composite
469	WC0Dc	WC0Dc-220629-39	Alpha	0	2022-06-29__WC0Dc__1	2022-06-29	1	Treatment Plant Composite
470	WC0Dc	WC0Dc-220608-39-2	Alpha	0	2022-06-08__WC0Dc__2	2022-06-08	2	Treatment Plant Composite
471	WC0Dc	WaWa-20210720-WC0Dc	Alpha	0	2021-07-20__WC0Dc__1	2021-07-20	1	Treatment Plant Composite
472	WC0Dc	WC0Dc-20220323-39	Alpha	0	2022-03-23__WC0Dc__1	2022-03-23	1	Treatment Plant Composite
473	WC0Dc	WC0Dc-210706-31-V3	Alpha	0	2021-07-06__WC0Dc__1	2021-07-06	1	Treatment Plant Composite
474	WC0Dc	WC0Dc-210810-21	Alpha	0	2021-08-10__WC0Dc__2	2021-08-10	2	Treatment Plant Composite
475	WC0Dc	WaWa-20210907-WC0Dc	Alpha	0	2021-09-07__WC0Dc__1	2021-09-07	1	Treatment Plant Composite
476	WC0Dc	WC0Dc-210713	Alpha	0	2021-07-13__WC0Dc__2	2021-07-13	2	Treatment Plant Composite
477	WC0Dc	WC0Dc-211207-32_V3	Alpha	0	2021-12-07__WC0Dc__1	2021-12-07	1	Treatment Plant Composite
478	WC0Dc	WC0Dc-220119-39	Alpha	0	2022-01-19__WC0Dc__1	2022-01-19	1	Treatment Plant Composite
479	WC0Dc	WC0Dc-210817-31-V3	Alpha	0	2021-08-17__WC0Dc__1	2021-08-17	1	Treatment Plant Composite
480	WC0Dc	WC0Dc-220622-39	Alpha	0	2022-06-22__WC0Dc__1	2022-06-22	1	Treatment Plant Composite
481	WC0Dc	WC0Dc-210810-31-V3	Alpha	0	2021-08-10__WC0Dc__1	2021-08-10	1	Treatment Plant Composite
482	WC0Dc	WaWa-20210824-WC0Dc	Alpha	0	2021-08-24__WC0Dc__1	2021-08-24	1	Treatment Plant Composite
483	WC0Dc	WC0Dc-211221-39-V3_S91	Alpha	0	2021-12-21__WC0Dc__1	2021-12-21	1	Treatment Plant Composite
484	WC0Dc	WC0Dc-210420-31-V3	Alpha	0	2021-04-20__WC0Dc__1	2021-04-20	1	Treatment Plant Composite
485	WC0Dc	WC0Dc-210713-21	Alpha	0	2021-07-13__WC0Dc__3	2021-07-13	3	Treatment Plant Composite
486	WC0Dc	WC0Dc-220522-39	Alpha	0	2022-05-22__WC0Dc__1	2022-05-22	1	Treatment Plant Composite
487	WC0Dc	WC0Dc-211228	Alpha	0	2021-12-28__WC0Dc__1	2021-12-28	1	Treatment Plant Composite
488	WC0Dc	WC0Dc-211019-31-V3	Alpha	0	2021-10-19__WC0Dc__2	2021-10-19	2	Treatment Plant Composite
489	WC0Dc	WC0Dc-220126-39	Alpha	0	2022-01-26__WC0Dc__1	2022-01-26	1	Treatment Plant Composite
490	WC0Dc	WC0Dc-210518-31-V3	Alpha	0	2021-05-18__WC0Dc__1	2021-05-18	1	Treatment Plant Composite
491	WC0Dc	WC0Dc-211109-31-V3	Alpha	0	2021-11-09__WC0Dc__1	2021-11-09	1	Treatment Plant Composite
492	WC0Dc	WC0Dc-20220406-39	Alpha	0	2022-04-06__WC0Dc__1	2022-04-06	1	Treatment Plant Composite
493	WC0Dc	WC0Dc-220615-39	Alpha	0	2022-06-15__WC0Dc__1	2022-06-15	1	Treatment Plant Composite
494	WC0Dc	WC0Dc-20220427-39	Alpha	0	2022-04-27__WC0Dc__1	2022-04-27	1	Treatment Plant Composite
495	WC0Dc	WC0Dc-220720-39	Alpha	0	2022-07-20__WC0Dc__1	2022-07-20	1	Treatment Plant Composite
496	WC0Dc	WC0Dc-220511-39	Alpha	0	2022-05-11__WC0Dc__1	2022-05-11	1	Treatment Plant Composite
497	WC0Dc	WC0Dc-220608-39	Alpha	0	2022-06-08__WC0Dc__1	2022-06-08	1	Treatment Plant Composite
498	WC0Dc	WC0Dc-211012-31_V3	Alpha	0	2021-10-12__WC0Dc__1	2021-10-12	1	Treatment Plant Composite
499	WC0Dc	WC0Dc-WaWa-080321	Alpha	0	2021-08-03__WC0Dc__1	2021-08-03	1	Treatment Plant Composite
500	WC0Dc	WaWa-20210713-WC0Dc	Alpha	0	2021-07-13__WC0Dc__1	2021-07-13	1	Treatment Plant Composite
501	WC0Dc	WC0Dc-210720-21	Alpha	0	2021-07-20__WC0Dc__2	2021-07-20	2	Treatment Plant Composite
502	WC0Dc	WC0Dc-20220413-39	Alpha	0	2022-04-13__WC0Dc__1	2022-04-13	1	Treatment Plant Composite
503	WC0Dc	WC0Dc-211005-31_V3	Alpha	0	2021-10-05__WC0Dc__1	2021-10-05	1	Treatment Plant Composite
504	WC0Dc	WC0Dc-210803-21	Alpha	0	2021-08-03__WC0Dc__2	2021-08-03	2	Treatment Plant Composite
505	WC0Dc	WC0Dc-220518-39	Alpha	0	2022-05-18__WC0Dc__1	2022-05-18	1	Treatment Plant Composite
506	WC0Dg	WC0Dg-220105	Alpha	0	2022-01-05__WC0Dg__1	2022-01-05	1	Treatment Plant Grab
507	WC0Dg	WaWa-20210706-WC0Dg	Alpha	0	2021-07-06__WC0Dg__1	2021-07-06	1	Treatment Plant Grab
508	WC0Dg	WC0Dg-210824-33	Alpha	0	2021-08-24__WC0Dg__1	2021-08-24	1	Treatment Plant Grab
509	WC0Dg	WC0Dg-210810-33	Alpha	0	2021-08-10__WC0Dg__2	2021-08-10	2	Treatment Plant Grab
510	WC0Dg	WC0Dg-220126-39	Alpha	0	2022-01-26__WC0Dg__1	2022-01-26	1	Treatment Plant Grab
511	WC0Dg	WC0Dg-220202-39	Alpha	0	2022-02-02__WC0Dg__1	2022-02-02	1	Treatment Plant Grab
512	WC0Dg	WC0Dg-20220504-39	Alpha	0	2022-05-04__WC0Dg__1	2022-05-04	1	Treatment Plant Grab
513	WC0Dg	WC0Dg-210119	Alpha	0	2021-01-19__WC0Dg__1	2021-01-19	1	Treatment Plant Grab
514	WC0Dg	WC0Dg-211116-32-V3	Alpha	0	2021-11-16__WC0Dg__1	2021-11-16	1	Treatment Plant Grab
515	WC0Dg	WC0Dg-220112-39	Alpha	0	2022-01-12__WC0Dg__1	2022-01-12	1	Treatment Plant Grab
516	WC0Dg	WC0Dg-210713-21	Alpha	0	2021-07-13__WC0Dg__2	2021-07-13	2	Treatment Plant Grab
517	WC0Dg	WC0Dg-211207-32_V3	Alpha	0	2021-12-07__WC0Dg__1	2021-12-07	1	Treatment Plant Grab
518	WC0Dg	WC0Dg-210817-33	Alpha	0	2021-08-17__WC0Dg__1	2021-08-17	1	Treatment Plant Grab
519	WC0Dg	WC0Dg-20220427-39	Alpha	0	2022-04-27__WC0Dg__1	2022-04-27	1	Treatment Plant Grab
520	WC0Dg	WC0Dg-20220406-39	Alpha	0	2022-04-06__WC0Dg__1	2022-04-06	1	Treatment Plant Grab
521	WC0Dg	WC0Dg-211026-39	Alpha	0	2021-10-26__WC0Dg__1	2021-10-26	1	Treatment Plant Grab
522	WC0Dg	WC0Dg-211221-39-V3_S92	Alpha	0	2021-12-21__WC0Dg__1	2021-12-21	1	Treatment Plant Grab
523	WC0Dg	WC0Dg-210803-21	Alpha	0	2021-08-03__WC0Dg__1	2021-08-03	1	Treatment Plant Grab
524	WC0Dg	WC0Dg-210420-33	Alpha	0	2021-04-20__WC0Dg__1	2021-04-20	1	Treatment Plant Grab
525	WC0Dg	WC0Dg-210713	Alpha	0	2021-07-13__WC0Dg__1	2021-07-13	1	Treatment Plant Grab
526	WC0Dg	WC0Dg-210720-33	Alpha	0	2021-07-20__WC0Dg__2	2021-07-20	2	Treatment Plant Grab
527	WC0Dg	WC0Dg-210720-21	Alpha	0	2021-07-20__WC0Dg__1	2021-07-20	1	Treatment Plant Grab
528	WC0Dg	WC0Dg-210727-21	Alpha	0	2021-07-27__WC0Dg__2	2021-07-27	2	Treatment Plant Grab
529	WC0Dg	WC0Dg-220119-39	Alpha	0	2022-01-19__WC0Dg__1	2022-01-19	1	Treatment Plant Grab
530	WC0Dg	WC0Dg-20220413-39	Alpha	0	2022-04-13__WC0Dg__1	2022-04-13	1	Treatment Plant Grab
531	WC0Dg	WC0Dg-210713-33	Alpha	0	2021-07-13__WC0Dg__3	2021-07-13	3	Treatment Plant Grab
532	WC0Dg	WC0Dg-211116-31-V3	Alpha	0	2021-11-16__WC0Dg__2	2021-11-16	2	Treatment Plant Grab
533	WC0Dg	WC0Dg-210803-33	Alpha	0	2021-08-03__WC0Dg__2	2021-08-03	2	Treatment Plant Grab
534	WC0Dg	WC0Dg-210629-33	Alpha	0	2021-06-29__WC0Dg__1	2021-06-29	1	Treatment Plant Grab
535	WC0Dg	WC0Dg-210810-21	Alpha	0	2021-08-10__WC0Dg__1	2021-08-10	1	Treatment Plant Grab
536	WC0Dg	WC0Dg-211102-39	Alpha	0	2021-11-02__WC0Dg__1	2021-11-02	1	Treatment Plant Grab
537	WC0Dg	WaWa-20210727-WC0Dg	Alpha	0	2021-07-27__WC0Dg__1	2021-07-27	1	Treatment Plant Grab
538	WC0Dg	WC0Dg-210907-33	Alpha	0	2021-09-07__WC0Dg__1	2021-09-07	1	Treatment Plant Grab
539	WC0Dg	WC0Dg-220511-39	Alpha	0	2022-05-11__WC0Dg__1	2022-05-11	1	Treatment Plant Grab
540	WC0Dg	WC0Dg-211214-19-V3	Alpha	0	2021-12-14__WC0Dg__1	2021-12-14	1	Treatment Plant Grab
541	WG01	WG01-210914-39	Alpha	0	2021-09-14__WG01__1	2021-09-14	1	University Campus
542	WG01	2021-02-12-ARTIC-WG01_S29	Alpha	0	2021-02-12__WG01__1	2021-02-12	1	University Campus
543	WG01	WG01-220608-39-2	Alpha	0	2022-06-08__WG01__2	2022-06-08	2	University Campus
544	WG01	WG01-220629-39	Alpha	0	2022-06-29__WG01__1	2022-06-29	1	University Campus
545	WG01	WG01-210720-21	Alpha	0	2021-07-20__WG01__3	2021-07-20	3	University Campus
546	WG01	WG01-220727-39	Alpha	0	2022-07-27__WG01__1	2022-07-27	1	University Campus
547	WG01	WG01-220522-39	Alpha	0	2022-05-22__WG01__1	2022-05-22	1	University Campus
548	WG01	WG01-211228	Alpha	0	2021-12-28__WG01__1	2021-12-28	1	University Campus
549	WG01	WG01-220105	Alpha	0	2022-01-05__WG01__1	2022-01-05	1	University Campus
550	WG01	WG01-210202	Alpha	0	2021-02-02__WG01__1	2021-02-02	1	University Campus
551	WG01	WG01-220615-39	Alpha	0	2022-06-15__WG01__1	2022-06-15	1	University Campus
552	WG01	WG01-211221-39-V3_S81	Alpha	0	2021-12-21__WG01__1	2021-12-21	1	University Campus
553	WG01	WG01-220622-39	Alpha	0	2022-06-22__WG01__1	2022-06-22	1	University Campus
554	WG01	WG01-220706-39	Alpha	0	2022-07-06__WG01__1	2022-07-06	1	University Campus
555	WG01	WG01-210817-33	Alpha	0	2021-08-17__WG01__1	2021-08-17	1	University Campus
556	WG01	WG01-210720	Alpha	0	2021-07-20__WG01__2	2021-07-20	2	University Campus
557	WG01	WG01-20220413-39	Alpha	0	2022-04-13__WG01__1	2022-04-13	1	University Campus
558	WG01	WG01-220202-39	Alpha	0	2022-02-02__WG01__1	2022-02-02	1	University Campus
559	WG01	WG01-WaWa-072021	Alpha	0	2021-07-20__WG01__1	2021-07-20	1	University Campus
560	WG01	WG01-220119-39	Alpha	0	2022-01-19__WG01__1	2022-01-19	1	University Campus
561	WG01	WG01-210907-33	Alpha	0	2021-09-07__WG01__1	2021-09-07	1	University Campus
562	WG01	WG01-210126	Alpha	0	2021-01-26__WG01__1	2021-01-26	1	University Campus
563	WG01	WG01-20220420-39	Alpha	0	2022-04-20__WG01__1	2022-04-20	1	University Campus
564	WG01	WG01-210216-31_V3	Alpha	0	2021-02-16__WG01__1	2021-02-16	1	University Campus
565	WG01	WG01-220608-39	Alpha	0	2022-06-08__WG01__1	2022-06-08	1	University Campus
566	WG01	WG01-211214-19-V3	Alpha	0	2021-12-14__WG01__1	2021-12-14	1	University Campus
567	WG01	WG01-220511-39	Alpha	0	2022-05-11__WG01__1	2022-05-11	1	University Campus
568	WG01	WG01-220720-39	Alpha	0	2022-07-20__WG01__1	2022-07-20	1	University Campus
569	WG01	WG01-220713-39	Alpha	0	2022-07-13__WG01__1	2022-07-13	1	University Campus
570	WG01	WG01-210727-33	Alpha	0	2021-07-27__WG01__2	2021-07-27	2	University Campus
571	WG02	2021-02-12-ARTIC-WG02_S30	Alpha	0	2021-02-12__WG02__1	2021-02-12	1	University Campus
572	WG0A	2021-02-12-ARTIC-WG0A_S31	Alpha	0	2021-02-12__WG0A__1	2021-02-12	1	University Campus
573	WG0A	WG0A-210720	Alpha	0	2021-07-20__WG0A__1	2021-07-20	1	University Campus
574	WG0H	2021-02-12-ARTIC-WG0Hm_S32	Alpha	0	2021-02-12__WG0H__2	2021-02-12	2	Residential Campus
575	WG0H	2021-02-12-ARTIC-WG0Hp_S33	Alpha	0	2021-02-12__WG0H__1	2021-02-12	1	Residential Campus
576	WG0Hm	WG0Hm-211221-39-V3_S87	Alpha	0	2021-12-21__WG0Hm__1	2021-12-21	1	University Campus
577	WG0Hm	WG0Hm-20220323-39	Alpha	0	2022-03-23__WG0Hm__1	2022-03-23	1	University Campus
578	WG0Hm	WG0Hm-20220330-39	Alpha	0	2022-03-30__WG0Hm__1	2022-03-30	1	University Campus
579	WG0Hm	WG0Hm-20220406-39	Alpha	0	2022-04-06__WG0Hm__1	2022-04-06	1	University Campus
580	WG0Hm	WaWa-20210831-WG0Hm	Alpha	0	2021-08-31__WG0Hm__1	2021-08-31	1	University Campus
581	WG0Hm	WG0Hm-211228	Alpha	0	2021-12-28__WG0Hm__1	2021-12-28	1	University Campus
582	WG0Hm	WG0Hm-210824-33	Alpha	0	2021-08-24__WG0Hm__1	2021-08-24	1	University Campus
583	WG0Hm	WG0Hm-211214-19-V3	Alpha	0	2021-12-14__WG0Hm__1	2021-12-14	1	University Campus
584	WG0Hp	WG0Hp-211228	Alpha	0	2021-12-28__WG0Hp__1	2021-12-28	1	University Campus
585	WG0Hp	WaWa-20210824-WG0Hp	Alpha	0	2021-08-24__WG0Hp__1	2021-08-24	1	University Campus
586	WG0Hp	WG0Hp-220112-39	Alpha	0	2022-01-12__WG0Hp__1	2022-01-12	1	University Campus
587	WG0Hp	WG0Hp-210202	Alpha	0	2021-02-02__WG0Hp__1	2021-02-02	1	University Campus
588	WG0Hp	WG0Hp-20220427-39	Alpha	0	2022-04-27__WG0Hp__1	2022-04-27	1	University Campus
589	WG0Hp	WG0Hp-210126	Alpha	0	2021-01-26__WG0Hp__1	2021-01-26	1	University Campus
590	WG0Hp	WG0Hp-210907-33	Alpha	0	2021-09-07__WG0Hp__1	2021-09-07	1	University Campus
591	WG0Hp	WG0Hp-220126-39	Alpha	0	2022-01-26__WG0Hp__1	2022-01-26	1	University Campus
592	WG0Hp	WG0Hp-210323-31-V3	Alpha	0	2021-03-23__WG0Hp__1	2021-03-23	1	University Campus
593	WG0Hp	WG0Hp-210831-33	Alpha	0	2021-08-31__WG0Hp__1	2021-08-31	1	University Campus
594	WG0Hp	WG0Hp-210504-33	Alpha	0	2021-05-04__WG0Hp__1	2021-05-04	1	University Campus
595	WG0Hp	WG0Hp-220202-39	Alpha	0	2022-02-02__WG0Hp__1	2022-02-02	1	University Campus
596	WG0L	WG0L-210720	Alpha	0	2021-07-20__WG0L__2	2021-07-20	2	University Campus
597	WG0L	WG0L-20220413-39	Alpha	0	2022-04-13__WG0L__1	2022-04-13	1	University Campus
598	WG0L	WG0L-210427-33	Alpha	0	2021-04-27__WG0L__1	2021-04-27	1	University Campus
599	WG0L	WG0L-210720-21	Alpha	0	2021-07-20__WG0L__3	2021-07-20	3	University Campus
600	WG0L	WG0L-WaWa-072021	Alpha	0	2021-07-20__WG0L__1	2021-07-20	1	University Campus
601	WG0L	WG0L-220105	Alpha	0	2022-01-05__WG0L__1	2022-01-05	1	University Campus
602	WG0L	WG0L-220202-39	Alpha	0	2022-02-02__WG0L__1	2022-02-02	1	University Campus
603	WG0L	WG0L-220511-39	Alpha	0	2022-05-11__WG0L__1	2022-05-11	1	University Campus
604	WG0L	WG0L-210330-31_V3	Alpha	0	2021-03-30__WG0L__1	2021-03-30	1	University Campus
605	WG0L	WG0L-220119-39	Alpha	0	2022-01-19__WG0L__1	2022-01-19	1	University Campus
606	WG0L	WG0L-211214-19-V3	Alpha	0	2021-12-14__WG0L__1	2021-12-14	1	University Campus
607	WG0L	WG0L-211221-39-V3_S89	Alpha	0	2021-12-21__WG0L__1	2021-12-21	1	University Campus
608	WG0N	WG0N-20220420-39	Alpha	0	2022-04-20__WG0N__1	2022-04-20	1	University Campus
609	WG0N	WG0N-20220413-39	Alpha	0	2022-04-13__WG0N__1	2022-04-13	1	University Campus
610	WG0N	WG0N-211214-19-V3	Alpha	0	2021-12-14__WG0N__1	2021-12-14	1	University Campus
611	WG0N	WaWa-20210209-WG0N	Alpha	0	2021-02-09__WG0N__1	2021-02-09	1	University Campus
612	WG0N	WG0N-210216-31_V3	Alpha	0	2021-02-16__WG0N__1	2021-02-16	1	University Campus
613	WG0P	WG0P-220119-39	Alpha	0	2022-01-19__WG0P__1	2022-01-19	1	University Campus
614	WG0P	WG0P-210831-33	Alpha	0	2021-08-31__WG0P__1	2021-08-31	1	University Campus
615	WG0P	WG0P-210223	Alpha	0	2021-02-23__WG0P__1	2021-02-23	1	University Campus
616	WG0P	WG0P-210216-31_V3	Alpha	0	2021-02-16__WG0P__1	2021-02-16	1	University Campus
617	WG0P	WG0P-20220504-39	Alpha	0	2022-05-04__WG0P__1	2022-05-04	1	University Campus
618	WG0P	WaWa-20210119-WG0P	Alpha	0	2021-01-19__WG0P__1	2021-01-19	1	University Campus
619	WG0P	WG0P-210817-33	Alpha	0	2021-08-17__WG0P__1	2021-08-17	1	University Campus
620	WG0P	WG0P-220511-39	Alpha	0	2022-05-11__WG0P__1	2022-05-11	1	University Campus
621	WG0P	WaWa-20210202-WG0P	Alpha	0	2021-02-02__WG0P__1	2021-02-02	1	University Campus
622	WG0P	WG0P-20220420-39	Alpha	0	2022-04-20__WG0P__1	2022-04-20	1	University Campus
623	WG0P	WG0P-211221-39-V3_S90	Alpha	0	2021-12-21__WG0P__1	2021-12-21	1	University Campus
624	WG0P	WG0P-220105	Alpha	0	2022-01-05__WG0P__1	2022-01-05	1	University Campus
625	WG0P	WG0P-211214-19-V3	Alpha	0	2021-12-14__WG0P__1	2021-12-14	1	University Campus
626	WG0P	2021-02-12-ARTIC-WG0P_S34	Alpha	0	2021-02-12__WG0P__1	2021-02-12	1	University Campus
627	WG0P	WG0P-220126-39	Alpha	0	2022-01-26__WG0P__1	2022-01-26	1	University Campus
628	WG0P	WG0P-20220413-39	Alpha	0	2022-04-13__WG0P__1	2022-04-13	1	University Campus
629	WG0P	WG0P-211228	Alpha	0	2021-12-28__WG0P__1	2021-12-28	1	University Campus
630	WG0R	WG0R-20220323-39	Alpha	0	2022-03-23__WG0R__1	2022-03-23	1	University Campus
631	WG0R	2021-02-12-ARTIC-WG0R_S35	Alpha	0	2021-02-12__WG0R__1	2021-02-12	1	University Campus
632	WG0R	WG0R-20220413-39	Alpha	0	2022-04-13__WG0R__1	2022-04-13	1	University Campus
633	WG0R	WG0R-210907-33	Alpha	0	2021-09-07__WG0R__1	2021-09-07	1	University Campus
634	WG0U	WG0U-220706-39	Alpha	0	2022-07-06__WG0U__1	2022-07-06	1	Residential Campus
635	WG0U	WG0U-220522-39	Alpha	0	2022-05-22__WG0U__1	2022-05-22	1	Residential Campus
636	WG0V	WG0V-20220406-39	Alpha	0	2022-04-06__WG0V__1	2022-04-06	1	University Campus
637	WG0V	WG0V-211207-32_V3	Alpha	0	2021-12-07__WG0V__1	2021-12-07	1	University Campus
638	WG0V	WG0V-20220330-39	Alpha	0	2022-03-30__WG0V__2	2022-03-30	2	University Campus
639	WG0V	WG0V-220110-39	Alpha	0	2022-01-10__WG0V__1	2022-01-10	1	University Campus
640	WG0V	WG0V-220126-39	Alpha	0	2022-01-26__WG0V__1	2022-01-26	1	University Campus
641	WG0V	WG0V-20220504-39	Alpha	0	2022-05-04__WG0V__1	2022-05-04	1	University Campus
642	WG0V	WG0V-211221-39-V3_S85	Alpha	0	2021-12-21__WG0V__1	2021-12-21	1	University Campus
643	WG0V	WG0V-220105	Alpha	0	2022-01-05__WG0V__1	2022-01-05	1	University Campus
644	WG0V	WG0V-20220330-39-2	Alpha	0	2022-03-30__WG0V__1	2022-03-30	1	University Campus
645	WG0V	WG0V-210216-31-V3	Alpha	0	2021-02-16__WG0V__1	2021-02-16	1	University Campus
646	WG0V	WG0V-211214-19-V3	Alpha	0	2021-12-14__WG0V__1	2021-12-14	1	University Campus
647	WG0V	WG0V-220511-39	Alpha	0	2022-05-11__WG0V__1	2022-05-11	1	University Campus
648	WG0V	WG0V-210420-33	Alpha	0	2021-04-20__WG0V__1	2021-04-20	1	University Campus
649	WG0W	WG0W-220511-39	Alpha	0	2022-05-11__WG0W__1	2022-05-11	1	University Campus
650	WG0W	WG0W-210330-31_V3	Alpha	0	2021-03-30__WG0W__1	2021-03-30	1	University Campus
651	WG0W	WG0W-211228	Alpha	0	2021-12-28__WG0W__1	2021-12-28	1	University Campus
652	WG0W	WG0W-210831-33	Alpha	0	2021-08-31__WG0W__1	2021-08-31	1	University Campus
653	WG0W	WG0W-20220413-39	Alpha	0	2022-04-13__WG0W__2	2022-04-13	2	University Campus
654	WG0W	WG0W-220110-39	Alpha	0	2022-01-10__WG0W__1	2022-01-10	1	University Campus
655	WG0W	WG0W-20220420-39	Alpha	0	2022-04-20__WG0W__1	2022-04-20	1	University Campus
656	WG0W	WG0W-211214-19-V3	Alpha	0	2021-12-14__WG0W__1	2021-12-14	1	University Campus
657	WG0W	WG0W-210907-33	Alpha	0	2021-09-07__WG0W__1	2021-09-07	1	University Campus
658	WG0W	WG0W-20220413-39-2	Alpha	0	2022-04-13__WG0W__1	2022-04-13	1	University Campus
659	WG0W	WG0W-210316-31_V3	Alpha	0	2021-03-16__WG0W__1	2021-03-16	1	University Campus
660	WM06	WM06-210803-33	Alpha	0	2021-08-03__WM06__2	2021-08-03	2	Medical Campus
661	WM06	WM06-210803-21	Alpha	0	2021-08-03__WM06__1	2021-08-03	1	Medical Campus
662	WM06	WM06-220126-39	Alpha	0	2022-01-26__WM06__1	2022-01-26	1	Medical Campus
663	WM06	WM06-211109-31-V3	Alpha	0	2021-11-09__WM06__1	2021-11-09	1	Medical Campus
664	WM06	WM06-220713-39	Alpha	0	2022-07-13__WM06__1	2022-07-13	1	Medical Campus
665	WM06	WM06-20220413-39-2	Alpha	0	2022-04-13__WM06__1	2022-04-13	1	Medical Campus
666	WM06	WM06-210817-33	Alpha	0	2021-08-17__WM06__1	2021-08-17	1	Medical Campus
667	WM06	WM06-210727-33	Alpha	0	2021-07-27__WM06__2	2021-07-27	2	Medical Campus
668	WM06	WM06-210831-33	Alpha	0	2021-08-31__WM06__1	2021-08-31	1	Medical Campus
669	WM06	WM06-220112-39	Alpha	0	2022-01-12__WM06__1	2022-01-12	1	Medical Campus
670	WM06	WM06-210824-33	Alpha	0	2021-08-24__WM06__1	2021-08-24	1	Medical Campus
671	WM06	WM06-220720-39	Alpha	0	2022-07-20__WM06__1	2022-07-20	1	Medical Campus
672	WM06	WM06-210810-21	Alpha	0	2021-08-10__WM06__1	2021-08-10	1	Medical Campus
673	WM06	WM06-210720	Alpha	0	2021-07-20__WM06__1	2021-07-20	1	Medical Campus
674	WM06	WM06-210810-33	Alpha	0	2021-08-10__WM06__2	2021-08-10	2	Medical Campus
675	WM06	WM06-210727-21	Alpha	0	2021-07-27__WM06__1	2021-07-27	1	Medical Campus
676	WM06	WM06-211228	Alpha	0	2021-12-28__WM06__1	2021-12-28	1	Medical Campus
677	WM06	WM06-220105-39	Alpha	0	2022-01-05__WM06__2	2022-01-05	2	Medical Campus
678	WM06	WM06-220105	Alpha	0	2022-01-05__WM06__1	2022-01-05	1	Medical Campus
679	WM08	WM08-220629-39	Alpha	0	2022-06-29__WM08__1	2022-06-29	1	Medical Campus
680	WM08	WM08-210824-33	Alpha	0	2021-08-24__WM08__1	2021-08-24	1	Medical Campus
681	WM08	WM08-220518-39	Alpha	0	2022-05-18__WM08__1	2022-05-18	1	Medical Campus
682	WM08	WM08-220522-39	Alpha	0	2022-05-22__WM08__1	2022-05-22	1	Medical Campus
683	WM08	WM08-210608-33	Alpha	0	2021-06-08__WM08__1	2021-06-08	1	Medical Campus
684	WM08	WM08-210511-33	Alpha	0	2021-05-11__WM08__1	2021-05-11	1	Medical Campus
685	WM08	WM08-220105	Alpha	0	2022-01-05__WM08__1	2022-01-05	1	Medical Campus
686	WM08	WM08-220601-39	Alpha	0	2022-06-01__WM08__1	2022-06-01	1	Medical Campus
687	WM08	WM08-220112-39	Alpha	0	2022-01-12__WM08__1	2022-01-12	1	Medical Campus
688	WM08	WM08-210727-33	Alpha	0	2021-07-27__WM08__2	2021-07-27	2	Medical Campus
689	WM08	WM08-220615-39	Alpha	0	2022-06-15__WM08__1	2022-06-15	1	Medical Campus
690	WM08	WM08-220720-39	Alpha	0	2022-07-20__WM08__1	2022-07-20	1	Medical Campus
691	WM08	WM08-220706-39	Alpha	0	2022-07-06__WM08__1	2022-07-06	1	Medical Campus
692	WM08	WM08-220202-39	Alpha	0	2022-02-02__WM08__1	2022-02-02	1	Medical Campus
693	WM08	WM08-210629-33	Alpha	0	2021-06-29__WM08__1	2021-06-29	1	Medical Campus
694	WM08	WM08-220105-39	Alpha	0	2022-01-05__WM08__2	2022-01-05	2	Medical Campus
695	WM08	WM08-210727-21	Alpha	0	2021-07-27__WM08__1	2021-07-27	1	Medical Campus
696	WM08	WM08-220713-39	Alpha	0	2022-07-13__WM08__1	2022-07-13	1	Medical Campus
697	WM08	WM08-210706-31_V3	Alpha	0	2021-07-06__WM08__1	2021-07-06	1	Medical Campus
698	WM08	WM08-220622-39	Alpha	0	2022-06-22__WM08__1	2022-06-22	1	Medical Campus
699	WM08	WM08-220727-39	Alpha	0	2022-07-27__WM08__1	2022-07-27	1	Medical Campus
700	WM08	WM08-210817-33	Alpha	0	2021-08-17__WM08__1	2021-08-17	1	Medical Campus
701	WM08	WM08-20220413-39	Alpha	0	2022-04-13__WM08__1	2022-04-13	1	Medical Campus
702	WM08	WM08-211228	Alpha	0	2021-12-28__WM08__1	2021-12-28	1	Medical Campus
703	WM08	WM08-220126-39	Alpha	0	2022-01-26__WM08__1	2022-01-26	1	Medical Campus
704	WM08	WM08-220608-39	Alpha	0	2022-06-08__WM08__2	2022-06-08	2	Medical Campus
705	WR03	WR03-211228	Alpha	0	2021-12-28__WR03__1	2021-12-28	1	Marine Campus
706	WC0Dc	WC0Dc-220601-39	Ambiguous	0	2022-06-01__WC0Dc__1	2022-06-01	1	Treatment Plant Composite
707	WC0Dc	WC0Dc-211026-31_V3	Ambiguous	0	2021-10-26__WC0Dc__1	2021-10-26	1	Treatment Plant Composite
708	WC0Dc	WC0Dc-211130-32_V3	Ambiguous	0	2021-11-30__WC0Dc__1	2021-11-30	1	Treatment Plant Composite
709	WC0Dc	WC0Dc-220105	Ambiguous	0	2022-01-05__WC0Dc__1	2022-01-05	1	Treatment Plant Composite
710	WC0Dc	WC0Dc-220112-39	Ambiguous	0	2022-01-12__WC0Dc__1	2022-01-12	1	Treatment Plant Composite
711	WC0Dc	WC0Dc-220706-39	Ambiguous	0	2022-07-06__WC0Dc__1	2022-07-06	1	Treatment Plant Composite
712	WC0Dc	WC0Dc-220713-39	Ambiguous	0	2022-07-13__WC0Dc__1	2022-07-13	1	Treatment Plant Composite
713	WC0Dc	WC0Dc-220727-39	Ambiguous	0	2022-07-27__WC0Dc__1	2022-07-27	1	Treatment Plant Composite
714	WC0Dc	WC0Dc-210831-31-V3	Ambiguous	0	2021-08-31__WC0Dc__1	2021-08-31	1	Treatment Plant Composite
715	WC0Dc	WC0Dc-220629-39	Ambiguous	0	2022-06-29__WC0Dc__1	2022-06-29	1	Treatment Plant Composite
716	WC0Dc	WC0Dc-220608-39-2	Ambiguous	0	2022-06-08__WC0Dc__2	2022-06-08	2	Treatment Plant Composite
717	WC0Dc	WC0Dc-20220323-39	Ambiguous	0	2022-03-23__WC0Dc__1	2022-03-23	1	Treatment Plant Composite
718	WC0Dc	WC0Dc-210810-21	Ambiguous	0	2021-08-10__WC0Dc__2	2021-08-10	2	Treatment Plant Composite
719	WC0Dc	WaWa-20210907-WC0Dc	Ambiguous	0	2021-09-07__WC0Dc__1	2021-09-07	1	Treatment Plant Composite
720	WC0Dc	WC0Dc-220119-39	Ambiguous	0	2022-01-19__WC0Dc__1	2022-01-19	1	Treatment Plant Composite
721	WC0Dc	WC0Dc-210817-31-V3	Ambiguous	0	2021-08-17__WC0Dc__1	2021-08-17	1	Treatment Plant Composite
722	WC0Dc	WC0Dc-210810-31-V3	Ambiguous	0	2021-08-10__WC0Dc__1	2021-08-10	1	Treatment Plant Composite
723	WC0Dc	WaWa-20210824-WC0Dc	Ambiguous	0	2021-08-24__WC0Dc__1	2021-08-24	1	Treatment Plant Composite
724	WC0Dc	WC0Dc-211221-39-V3_S91	Ambiguous	0	2021-12-21__WC0Dc__1	2021-12-21	1	Treatment Plant Composite
725	WC0Dc	WC0Dc-210713-21	Ambiguous	0	2021-07-13__WC0Dc__3	2021-07-13	3	Treatment Plant Composite
726	WC0Dc	WC0Dc-220522-39	Ambiguous	0	2022-05-22__WC0Dc__1	2022-05-22	1	Treatment Plant Composite
727	WC0Dc	WC0Dc-211228	Ambiguous	0	2021-12-28__WC0Dc__1	2021-12-28	1	Treatment Plant Composite
728	WC0Dc	WC0Dc-211019-31-V3	Ambiguous	0	2021-10-19__WC0Dc__2	2021-10-19	2	Treatment Plant Composite
729	WC0Dc	WC0Dc-220126-39	Ambiguous	0	2022-01-26__WC0Dc__1	2022-01-26	1	Treatment Plant Composite
730	WC0Dc	WC0Dc-211109-31-V3	Ambiguous	0	2021-11-09__WC0Dc__1	2021-11-09	1	Treatment Plant Composite
731	WC0Dc	WC0Dc-220615-39	Ambiguous	0	2022-06-15__WC0Dc__1	2022-06-15	1	Treatment Plant Composite
732	WC0Dc	WC0Dc-20220427-39	Ambiguous	0	2022-04-27__WC0Dc__1	2022-04-27	1	Treatment Plant Composite
733	WC0Dc	WC0Dc-220720-39	Ambiguous	0	2022-07-20__WC0Dc__1	2022-07-20	1	Treatment Plant Composite
734	WC0Dc	WC0Dc-220511-39	Ambiguous	0	2022-05-11__WC0Dc__1	2022-05-11	1	Treatment Plant Composite
735	WC0Dc	WC0Dc-220608-39	Ambiguous	0	2022-06-08__WC0Dc__1	2022-06-08	1	Treatment Plant Composite
736	WC0Dc	WC0Dc-211012-31_V3	Ambiguous	0	2021-10-12__WC0Dc__1	2021-10-12	1	Treatment Plant Composite
737	WC0Dc	WC0Dc-WaWa-080321	Ambiguous	0	2021-08-03__WC0Dc__1	2021-08-03	1	Treatment Plant Composite
738	WC0Dc	WC0Dc-20220413-39	Ambiguous	0	2022-04-13__WC0Dc__1	2022-04-13	1	Treatment Plant Composite
739	WC0Dc	WC0Dc-211005-31_V3	Ambiguous	0	2021-10-05__WC0Dc__1	2021-10-05	1	Treatment Plant Composite
740	WC0Dc	WC0Dc-210803-21	Ambiguous	0	2021-08-03__WC0Dc__2	2021-08-03	2	Treatment Plant Composite
741	WC0Dc	WC0Dc-220518-39	Ambiguous	0	2022-05-18__WC0Dc__1	2022-05-18	1	Treatment Plant Composite
742	WC0Dg	WC0Dg-220105	Ambiguous	0	2022-01-05__WC0Dg__1	2022-01-05	1	Treatment Plant Grab
743	WC0Dg	WaWa-20210706-WC0Dg	Ambiguous	0	2021-07-06__WC0Dg__1	2021-07-06	1	Treatment Plant Grab
744	WC0Dg	WC0Dg-210824-33	Ambiguous	0	2021-08-24__WC0Dg__1	2021-08-24	1	Treatment Plant Grab
745	WC0Dg	WC0Dg-210810-33	Ambiguous	0	2021-08-10__WC0Dg__2	2021-08-10	2	Treatment Plant Grab
746	WC0Dg	WC0Dg-220126-39	Ambiguous	0	2022-01-26__WC0Dg__1	2022-01-26	1	Treatment Plant Grab
747	WC0Dg	WC0Dg-220202-39	Ambiguous	0	2022-02-02__WC0Dg__1	2022-02-02	1	Treatment Plant Grab
748	WC0Dg	WC0Dg-20220504-39	Ambiguous	0	2022-05-04__WC0Dg__1	2022-05-04	1	Treatment Plant Grab
749	WC0Dg	WC0Dg-211116-32-V3	Ambiguous	0	2021-11-16__WC0Dg__1	2021-11-16	1	Treatment Plant Grab
750	WC0Dg	WC0Dg-220112-39	Ambiguous	0	2022-01-12__WC0Dg__1	2022-01-12	1	Treatment Plant Grab
751	WC0Dg	WC0Dg-211207-32_V3	Ambiguous	0	2021-12-07__WC0Dg__1	2021-12-07	1	Treatment Plant Grab
752	WC0Dg	WC0Dg-210817-33	Ambiguous	0	2021-08-17__WC0Dg__1	2021-08-17	1	Treatment Plant Grab
753	WC0Dg	WC0Dg-20220427-39	Ambiguous	0	2022-04-27__WC0Dg__1	2022-04-27	1	Treatment Plant Grab
754	WC0Dg	WC0Dg-20220406-39	Ambiguous	0	2022-04-06__WC0Dg__1	2022-04-06	1	Treatment Plant Grab
755	WC0Dg	WC0Dg-210720-33	Ambiguous	0	2021-07-20__WC0Dg__2	2021-07-20	2	Treatment Plant Grab
756	WC0Dg	WC0Dg-220119-39	Ambiguous	0	2022-01-19__WC0Dg__1	2022-01-19	1	Treatment Plant Grab
757	WC0Dg	WC0Dg-20220413-39	Ambiguous	0	2022-04-13__WC0Dg__1	2022-04-13	1	Treatment Plant Grab
758	WC0Dg	WC0Dg-210713-33	Ambiguous	0	2021-07-13__WC0Dg__3	2021-07-13	3	Treatment Plant Grab
759	WC0Dg	WC0Dg-211116-31-V3	Ambiguous	0	2021-11-16__WC0Dg__2	2021-11-16	2	Treatment Plant Grab
760	WC0Dg	WC0Dg-210803-33	Ambiguous	0	2021-08-03__WC0Dg__2	2021-08-03	2	Treatment Plant Grab
761	WC0Dg	WC0Dg-210810-21	Ambiguous	0	2021-08-10__WC0Dg__1	2021-08-10	1	Treatment Plant Grab
762	WC0Dg	WC0Dg-211102-39	Ambiguous	0	2021-11-02__WC0Dg__1	2021-11-02	1	Treatment Plant Grab
763	WC0Dg	WC0Dg-20220420-39	Ambiguous	0	2022-04-20__WC0Dg__1	2022-04-20	1	Treatment Plant Grab
764	WC0Dg	WaWa-20210727-WC0Dg	Ambiguous	0	2021-07-27__WC0Dg__1	2021-07-27	1	Treatment Plant Grab
765	WC0Dg	WC0Dg-210907-33	Ambiguous	0	2021-09-07__WC0Dg__1	2021-09-07	1	Treatment Plant Grab
766	WC0Dg	WC0Dg-220511-39	Ambiguous	0	2022-05-11__WC0Dg__1	2022-05-11	1	Treatment Plant Grab
767	WC0Dg	WC0Dg-211214-19-V3	Ambiguous	0	2021-12-14__WC0Dg__1	2021-12-14	1	Treatment Plant Grab
768	WG01	WG01-210914-39	Ambiguous	0	2021-09-14__WG01__1	2021-09-14	1	University Campus
769	WG01	WG01-220608-39-2	Ambiguous	0	2022-06-08__WG01__2	2022-06-08	2	University Campus
770	WG01	WG01-220629-39	Ambiguous	0	2022-06-29__WG01__1	2022-06-29	1	University Campus
771	WG01	WG01-210720-21	Ambiguous	0	2021-07-20__WG01__3	2021-07-20	3	University Campus
772	WG01	WG01-220727-39	Ambiguous	0	2022-07-27__WG01__1	2022-07-27	1	University Campus
773	WG01	WG01-220522-39	Ambiguous	0	2022-05-22__WG01__1	2022-05-22	1	University Campus
774	WG01	WG01-211228	Ambiguous	0	2021-12-28__WG01__1	2021-12-28	1	University Campus
775	WG01	WG01-220105	Ambiguous	0	2022-01-05__WG01__1	2022-01-05	1	University Campus
776	WG01	WG01-220615-39	Ambiguous	0	2022-06-15__WG01__1	2022-06-15	1	University Campus
777	WG01	WG01-211221-39-V3_S81	Ambiguous	0	2021-12-21__WG01__1	2021-12-21	1	University Campus
778	WG01	WG01-220622-39	Ambiguous	0	2022-06-22__WG01__1	2022-06-22	1	University Campus
779	WG01	WG01-220706-39	Ambiguous	0	2022-07-06__WG01__1	2022-07-06	1	University Campus
780	WG01	WG01-210817-33	Ambiguous	0	2021-08-17__WG01__1	2021-08-17	1	University Campus
781	WG01	WG01-210720	Ambiguous	0	2021-07-20__WG01__2	2021-07-20	2	University Campus
782	WG01	WG01-220202-39	Ambiguous	0	2022-02-02__WG01__1	2022-02-02	1	University Campus
783	WG01	WG01-WaWa-072021	Ambiguous	0	2021-07-20__WG01__1	2021-07-20	1	University Campus
784	WG01	WG01-220119-39	Ambiguous	0	2022-01-19__WG01__1	2022-01-19	1	University Campus
785	WG01	WG01-210907-33	Ambiguous	0	2021-09-07__WG01__1	2021-09-07	1	University Campus
786	WG01	WG01-20220420-39	Ambiguous	0	2022-04-20__WG01__1	2022-04-20	1	University Campus
787	WG01	WG01-220608-39	Ambiguous	0	2022-06-08__WG01__1	2022-06-08	1	University Campus
788	WG01	WG01-211214-19-V3	Ambiguous	0	2021-12-14__WG01__1	2021-12-14	1	University Campus
789	WG01	WG01-220511-39	Ambiguous	0	2022-05-11__WG01__1	2022-05-11	1	University Campus
790	WG01	WG01-220720-39	Ambiguous	0	2022-07-20__WG01__1	2022-07-20	1	University Campus
791	WG01	WG01-220713-39	Ambiguous	0	2022-07-13__WG01__1	2022-07-13	1	University Campus
792	WG01	WG01-210727-33	Ambiguous	0	2021-07-27__WG01__2	2021-07-27	2	University Campus
793	WG0A	WG0A-210720	Ambiguous	0	2021-07-20__WG0A__1	2021-07-20	1	University Campus
794	WG0Hm	WG0Hm-211221-39-V3_S87	Ambiguous	0	2021-12-21__WG0Hm__1	2021-12-21	1	University Campus
795	WG0Hm	WG0Hm-20220323-39	Ambiguous	0	2022-03-23__WG0Hm__1	2022-03-23	1	University Campus
796	WG0Hm	WG0Hm-20220406-39	Ambiguous	0	2022-04-06__WG0Hm__1	2022-04-06	1	University Campus
797	WG0Hm	WaWa-20210831-WG0Hm	Ambiguous	0	2021-08-31__WG0Hm__1	2021-08-31	1	University Campus
798	WG0Hm	WG0Hm-210330-31_V3	Ambiguous	0	2021-03-30__WG0Hm__1	2021-03-30	1	University Campus
799	WG0Hm	WG0Hm-211228	Ambiguous	0	2021-12-28__WG0Hm__1	2021-12-28	1	University Campus
800	WG0Hm	WG0Hm-210824-33	Ambiguous	0	2021-08-24__WG0Hm__1	2021-08-24	1	University Campus
801	WG0Hm	WG0Hm-211214-19-V3	Ambiguous	0	2021-12-14__WG0Hm__1	2021-12-14	1	University Campus
802	WG0Hp	WG0Hp-211228	Ambiguous	0	2021-12-28__WG0Hp__1	2021-12-28	1	University Campus
803	WG0Hp	WaWa-20210824-WG0Hp	Ambiguous	0	2021-08-24__WG0Hp__1	2021-08-24	1	University Campus
804	WG0Hp	WG0Hp-220112-39	Ambiguous	0	2022-01-12__WG0Hp__1	2022-01-12	1	University Campus
805	WG0Hp	WG0Hp-20220427-39	Ambiguous	0	2022-04-27__WG0Hp__1	2022-04-27	1	University Campus
806	WG0Hp	WG0Hp-210907-33	Ambiguous	0	2021-09-07__WG0Hp__1	2021-09-07	1	University Campus
807	WG0Hp	WG0Hp-220126-39	Ambiguous	0	2022-01-26__WG0Hp__1	2022-01-26	1	University Campus
808	WG0Hp	WG0Hp-210831-33	Ambiguous	0	2021-08-31__WG0Hp__1	2021-08-31	1	University Campus
809	WG0Hp	WG0Hp-210504-33	Ambiguous	0	2021-05-04__WG0Hp__1	2021-05-04	1	University Campus
810	WG0Hp	WG0Hp-220202-39	Ambiguous	0	2022-02-02__WG0Hp__1	2022-02-02	1	University Campus
811	WG0L	WG0L-210720	Ambiguous	0	2021-07-20__WG0L__2	2021-07-20	2	University Campus
812	WG0L	WG0L-20220413-39	Ambiguous	0	2022-04-13__WG0L__1	2022-04-13	1	University Campus
813	WG0L	WG0L-210720-21	Ambiguous	0	2021-07-20__WG0L__3	2021-07-20	3	University Campus
814	WG0L	WG0L-WaWa-072021	Ambiguous	0	2021-07-20__WG0L__1	2021-07-20	1	University Campus
815	WG0L	WG0L-220105	Ambiguous	0	2022-01-05__WG0L__1	2022-01-05	1	University Campus
816	WG0L	WG0L-220202-39	Ambiguous	0	2022-02-02__WG0L__1	2022-02-02	1	University Campus
817	WG0L	WG0L-220511-39	Ambiguous	0	2022-05-11__WG0L__1	2022-05-11	1	University Campus
818	WG0L	WG0L-220119-39	Ambiguous	0	2022-01-19__WG0L__1	2022-01-19	1	University Campus
819	WG0L	WG0L-211214-19-V3	Ambiguous	0	2021-12-14__WG0L__1	2021-12-14	1	University Campus
820	WG0L	WG0L-211221-39-V3_S89	Ambiguous	0	2021-12-21__WG0L__1	2021-12-21	1	University Campus
821	WG0N	WG0N-20220413-39	Ambiguous	0	2022-04-13__WG0N__1	2022-04-13	1	University Campus
822	WG0N	WG0N-210413-33	Ambiguous	0	2021-04-13__WG0N__1	2021-04-13	1	University Campus
823	WG0N	WG0N-211214-19-V3	Ambiguous	0	2021-12-14__WG0N__1	2021-12-14	1	University Campus
824	WG0P	WG0P-220119-39	Ambiguous	0	2022-01-19__WG0P__1	2022-01-19	1	University Campus
825	WG0P	WG0P-210831-33	Ambiguous	0	2021-08-31__WG0P__1	2021-08-31	1	University Campus
826	WG0P	WG0P-20220504-39	Ambiguous	0	2022-05-04__WG0P__1	2022-05-04	1	University Campus
827	WG0P	WG0P-210817-33	Ambiguous	0	2021-08-17__WG0P__1	2021-08-17	1	University Campus
828	WG0P	WG0P-220511-39	Ambiguous	0	2022-05-11__WG0P__1	2022-05-11	1	University Campus
829	WG0P	WG0P-210413-33	Ambiguous	0	2021-04-13__WG0P__1	2021-04-13	1	University Campus
830	WG0P	WG0P-20220420-39	Ambiguous	0	2022-04-20__WG0P__1	2022-04-20	1	University Campus
831	WG0P	WG0P-211221-39-V3_S90	Ambiguous	0	2021-12-21__WG0P__1	2021-12-21	1	University Campus
832	WG0P	WG0P-220105	Ambiguous	0	2022-01-05__WG0P__1	2022-01-05	1	University Campus
833	WG0P	WG0P-210330-31-V3	Ambiguous	0	2021-03-30__WG0P__1	2021-03-30	1	University Campus
834	WG0P	WG0P-211214-19-V3	Ambiguous	0	2021-12-14__WG0P__1	2021-12-14	1	University Campus
835	WG0P	WG0P-220126-39	Ambiguous	0	2022-01-26__WG0P__1	2022-01-26	1	University Campus
836	WG0P	WG0P-20220413-39	Ambiguous	0	2022-04-13__WG0P__1	2022-04-13	1	University Campus
837	WG0P	WG0P-211228	Ambiguous	0	2021-12-28__WG0P__1	2021-12-28	1	University Campus
838	WG0R	WG0R-20220323-39	Ambiguous	0	2022-03-23__WG0R__1	2022-03-23	1	University Campus
839	WG0R	WG0R-20220413-39	Ambiguous	0	2022-04-13__WG0R__1	2022-04-13	1	University Campus
840	WG0R	WG0R-210907-33	Ambiguous	0	2021-09-07__WG0R__1	2021-09-07	1	University Campus
841	WG0U	WG0U-220706-39	Ambiguous	0	2022-07-06__WG0U__1	2022-07-06	1	Residential Campus
842	WG0U	WG0U-220522-39	Ambiguous	0	2022-05-22__WG0U__1	2022-05-22	1	Residential Campus
843	WG0V	WG0V-210406-33	Ambiguous	0	2021-04-06__WG0V__1	2021-04-06	1	University Campus
844	WG0V	WG0V-211207-32_V3	Ambiguous	0	2021-12-07__WG0V__1	2021-12-07	1	University Campus
845	WG0V	WG0V-20220330-39	Ambiguous	0	2022-03-30__WG0V__2	2022-03-30	2	University Campus
846	WG0V	WG0V-220126-39	Ambiguous	0	2022-01-26__WG0V__1	2022-01-26	1	University Campus
847	WG0V	WG0V-20220504-39	Ambiguous	0	2022-05-04__WG0V__1	2022-05-04	1	University Campus
848	WG0V	WG0V-211221-39-V3_S85	Ambiguous	0	2021-12-21__WG0V__1	2021-12-21	1	University Campus
849	WG0V	WG0V-220105	Ambiguous	0	2022-01-05__WG0V__1	2022-01-05	1	University Campus
850	WG0V	WG0V-20220330-39-2	Ambiguous	0	2022-03-30__WG0V__1	2022-03-30	1	University Campus
851	WG0V	WG0V-211214-19-V3	Ambiguous	0	2021-12-14__WG0V__1	2021-12-14	1	University Campus
852	WG0V	WG0V-220511-39	Ambiguous	0	2022-05-11__WG0V__1	2022-05-11	1	University Campus
853	WG0V	WG0V-210420-33	Ambiguous	0	2021-04-20__WG0V__1	2021-04-20	1	University Campus
854	WG0W	WG0W-220511-39	Ambiguous	0	2022-05-11__WG0W__1	2022-05-11	1	University Campus
855	WG0W	WG0W-211228	Ambiguous	0	2021-12-28__WG0W__1	2021-12-28	1	University Campus
856	WG0W	WG0W-210831-33	Ambiguous	0	2021-08-31__WG0W__1	2021-08-31	1	University Campus
857	WG0W	WG0W-20220413-39	Ambiguous	0	2022-04-13__WG0W__2	2022-04-13	2	University Campus
858	WG0W	WG0W-220110-39	Ambiguous	0	2022-01-10__WG0W__1	2022-01-10	1	University Campus
859	WG0W	WG0W-20220420-39	Ambiguous	0	2022-04-20__WG0W__1	2022-04-20	1	University Campus
860	WG0W	WG0W-211214-19-V3	Ambiguous	0	2021-12-14__WG0W__1	2021-12-14	1	University Campus
861	WG0W	WG0W-210907-33	Ambiguous	0	2021-09-07__WG0W__1	2021-09-07	1	University Campus
862	WG0W	WG0W-20220413-39-2	Ambiguous	0	2022-04-13__WG0W__1	2022-04-13	1	University Campus
863	WG0W	WG0W-210316-31_V3	Ambiguous	0	2021-03-16__WG0W__1	2021-03-16	1	University Campus
864	WM06	WM06-210803-33	Ambiguous	0	2021-08-03__WM06__2	2021-08-03	2	Medical Campus
865	WM06	WM06-220601-39	Ambiguous	0	2022-06-01__WM06__1	2022-06-01	1	Medical Campus
866	WM06	WM06-220126-39	Ambiguous	0	2022-01-26__WM06__1	2022-01-26	1	Medical Campus
867	WM06	WM06-20220406-39-2	Ambiguous	0	2022-04-06__WM06__2	2022-04-06	2	Medical Campus
868	WM06	WM06-211109-31-V3	Ambiguous	0	2021-11-09__WM06__1	2021-11-09	1	Medical Campus
869	WM06	WM06-220713-39	Ambiguous	0	2022-07-13__WM06__1	2022-07-13	1	Medical Campus
870	WM06	WM06-20220413-39-2	Ambiguous	0	2022-04-13__WM06__1	2022-04-13	1	Medical Campus
871	WM06	WM06-220608-39	Ambiguous	0	2022-06-08__WM06__1	2022-06-08	1	Medical Campus
872	WM06	WM06-210817-33	Ambiguous	0	2021-08-17__WM06__1	2021-08-17	1	Medical Campus
873	WM06	WM06-210727-33	Ambiguous	0	2021-07-27__WM06__2	2021-07-27	2	Medical Campus
874	WM06	WM06-210831-33	Ambiguous	0	2021-08-31__WM06__1	2021-08-31	1	Medical Campus
875	WM06	WM06-20220413-39	Ambiguous	0	2022-04-13__WM06__2	2022-04-13	2	Medical Campus
876	WM06	WM06-220112-39	Ambiguous	0	2022-01-12__WM06__1	2022-01-12	1	Medical Campus
877	WM06	WM06-210824-33	Ambiguous	0	2021-08-24__WM06__1	2021-08-24	1	Medical Campus
878	WM06	WM06-220720-39	Ambiguous	0	2022-07-20__WM06__1	2022-07-20	1	Medical Campus
879	WM06	WM06-210810-21	Ambiguous	0	2021-08-10__WM06__1	2021-08-10	1	Medical Campus
880	WM06	WM06-20220420-39	Ambiguous	0	2022-04-20__WM06__1	2022-04-20	1	Medical Campus
881	WM06	WM06-20220406-39	Ambiguous	0	2022-04-06__WM06__1	2022-04-06	1	Medical Campus
882	WM06	WM06-210720	Ambiguous	0	2021-07-20__WM06__1	2021-07-20	1	Medical Campus
883	WM06	WM06-20220504-39	Ambiguous	0	2022-05-04__WM06__1	2022-05-04	1	Medical Campus
884	WM06	WM06-210810-33	Ambiguous	0	2021-08-10__WM06__2	2021-08-10	2	Medical Campus
885	WM06	WM06-210727-21	Ambiguous	0	2021-07-27__WM06__1	2021-07-27	1	Medical Campus
886	WM06	WM06-211228	Ambiguous	0	2021-12-28__WM06__1	2021-12-28	1	Medical Campus
887	WM06	WM06-220105-39	Ambiguous	0	2022-01-05__WM06__2	2022-01-05	2	Medical Campus
888	WM06	WM06-220105	Ambiguous	0	2022-01-05__WM06__1	2022-01-05	1	Medical Campus
889	WM08	WM08-220629-39	Ambiguous	0	2022-06-29__WM08__1	2022-06-29	1	Medical Campus
890	WM08	WM08-210824-33	Ambiguous	0	2021-08-24__WM08__1	2021-08-24	1	Medical Campus
891	WM08	WM08-220518-39	Ambiguous	0	2022-05-18__WM08__1	2022-05-18	1	Medical Campus
892	WM08	WM08-220522-39	Ambiguous	0	2022-05-22__WM08__1	2022-05-22	1	Medical Campus
893	WM08	WM08-210525-31_V3	Ambiguous	0	2021-05-25__WM08__1	2021-05-25	1	Medical Campus
894	WM08	WM08-210511-33	Ambiguous	0	2021-05-11__WM08__1	2021-05-11	1	Medical Campus
895	WM08	WM08-220105	Ambiguous	0	2022-01-05__WM08__1	2022-01-05	1	Medical Campus
896	WM08	WM08-220601-39	Ambiguous	0	2022-06-01__WM08__1	2022-06-01	1	Medical Campus
897	WM08	WM08-220112-39	Ambiguous	0	2022-01-12__WM08__1	2022-01-12	1	Medical Campus
898	WM08	WM08-210727-33	Ambiguous	0	2021-07-27__WM08__2	2021-07-27	2	Medical Campus
899	WM08	WM08-220615-39	Ambiguous	0	2022-06-15__WM08__1	2022-06-15	1	Medical Campus
900	WM08	WM08-220720-39	Ambiguous	0	2022-07-20__WM08__1	2022-07-20	1	Medical Campus
901	WM08	WM08-220706-39	Ambiguous	0	2022-07-06__WM08__1	2022-07-06	1	Medical Campus
902	WM08	WM08-220202-39	Ambiguous	0	2022-02-02__WM08__1	2022-02-02	1	Medical Campus
903	WM08	WM08-210629-33	Ambiguous	0	2021-06-29__WM08__1	2021-06-29	1	Medical Campus
904	WM08	WM08-220105-39	Ambiguous	0	2022-01-05__WM08__2	2022-01-05	2	Medical Campus
905	WM08	WM08-210727-21	Ambiguous	0	2021-07-27__WM08__1	2021-07-27	1	Medical Campus
906	WM08	WM08-220713-39	Ambiguous	0	2022-07-13__WM08__1	2022-07-13	1	Medical Campus
907	WM08	WM08-210706-31_V3	Ambiguous	0	2021-07-06__WM08__1	2021-07-06	1	Medical Campus
908	WM08	WM08-220622-39	Ambiguous	0	2022-06-22__WM08__1	2022-06-22	1	Medical Campus
909	WM08	WM08-220727-39	Ambiguous	0	2022-07-27__WM08__1	2022-07-27	1	Medical Campus
910	WM08	WM08-210817-33	Ambiguous	0	2021-08-17__WM08__1	2021-08-17	1	Medical Campus
911	WM08	WM08-20220413-39	Ambiguous	0	2022-04-13__WM08__1	2022-04-13	1	Medical Campus
912	WM08	WM08-211228	Ambiguous	0	2021-12-28__WM08__1	2021-12-28	1	Medical Campus
913	WM08	WM08-220126-39	Ambiguous	0	2022-01-26__WM08__1	2022-01-26	1	Medical Campus
914	WM08	WM08-220608-39	Ambiguous	0	2022-06-08__WM08__2	2022-06-08	2	Medical Campus
915	WR03	WR03-20220420-39	Ambiguous	0	2022-04-20__WR03__1	2022-04-20	1	Marine Campus
916	WR03	WR03-211228	Ambiguous	0	2021-12-28__WR03__1	2021-12-28	1	Marine Campus
917	WC0Dc	WaWa-20210316-WC0Dc	BA.2	0	2021-03-16__WC0Dc__1	2021-03-16	1	Treatment Plant Composite
918	WC0Dc	WaWa-20210216-WC0Dc	BA.2	0	2021-02-16__WC0Dc__1	2021-02-16	1	Treatment Plant Composite
919	WC0Dc	WC0Dc-210427-31-V3	BA.2	0	2021-04-27__WC0Dc__1	2021-04-27	1	Treatment Plant Composite
920	WC0Dc	WC0Dc-211026-31_V3	BA.2	0	2021-10-26__WC0Dc__1	2021-10-26	1	Treatment Plant Composite
921	WC0Dc	WC0Dc-211109-32-V3	BA.2	0	2021-11-09__WC0Dc__2	2021-11-09	2	Treatment Plant Composite
922	WC0Dc	WaWa-20210330-WC0Dc	BA.2	0	2021-03-30__WC0Dc__1	2021-03-30	1	Treatment Plant Composite
923	WC0Dc	WaWa-20210119-WC0Dc	BA.2	0	2021-01-19__WC0Dc__1	2021-01-19	1	Treatment Plant Composite
924	WC0Dc	WC0Dc-211130-32_V3	BA.2	0	2021-11-30__WC0Dc__1	2021-11-30	1	Treatment Plant Composite
925	WC0Dc	WC0Dc-211214-19-V3	BA.2	0	2021-12-14__WC0Dc__1	2021-12-14	1	Treatment Plant Composite
926	WC0Dc	WaWa-20210302-WC0Dc	BA.2	0	2021-03-02__WC0Dc__1	2021-03-02	1	Treatment Plant Composite
927	WC0Dc	WaWa-20210202-WC0Dc	BA.2	0	2021-02-02__WC0Dc__1	2021-02-02	1	Treatment Plant Composite
928	WC0Dc	WC0Dc-220105	BA.2	0	2022-01-05__WC0Dc__1	2022-01-05	1	Treatment Plant Composite
929	WC0Dc	WC0Dc-220112-39	BA.2	0	2022-01-12__WC0Dc__1	2022-01-12	1	Treatment Plant Composite
930	WC0Dc	WC0Dc-220706-39	BA.2	0	2022-07-06__WC0Dc__1	2022-07-06	1	Treatment Plant Composite
931	WC0Dc	WC0Dc-220713-39	BA.2	0	2022-07-13__WC0Dc__1	2022-07-13	1	Treatment Plant Composite
932	WC0Dc	WaWa-20210525-WC0Dc	BA.2	0	2021-05-25__WC0Dc__1	2021-05-25	1	Treatment Plant Composite
933	WC0Dc	WC0Dc-210504-31-V3	BA.2	0	2021-05-04__WC0Dc__1	2021-05-04	1	Treatment Plant Composite
934	WC0Dc	WaWa-20210511-WC0Dc	BA.2	0	2021-05-11__WC0Dc__1	2021-05-11	1	Treatment Plant Composite
935	WC0Dc	WaWa-20210309-WC0Dc	BA.2	0	2021-03-09__WC0Dc__1	2021-03-09	1	Treatment Plant Composite
936	WC0Dc	WaWa-20210608-WC0Dc	BA.2	0	2021-06-08__WC0Dc__1	2021-06-08	1	Treatment Plant Composite
937	WC0Dc	WC0Dc-220727-39	BA.2	0	2022-07-27__WC0Dc__1	2022-07-27	1	Treatment Plant Composite
938	WC0Dc	WaWa-20210105-WC0Dc	BA.2	0	2021-01-05__WC0Dc__1	2021-01-05	1	Treatment Plant Composite
939	WC0Dc	WC0Dc-210727-21	BA.2	0	2021-07-27__WC0Dc__1	2021-07-27	1	Treatment Plant Composite
940	WC0Dc	WC0Dc-210831-31-V3	BA.2	0	2021-08-31__WC0Dc__1	2021-08-31	1	Treatment Plant Composite
941	WC0Dc	WC0Dc-210323-31-V3	BA.2	0	2021-03-23__WC0Dc__1	2021-03-23	1	Treatment Plant Composite
942	WC0Dc	WC0Dc-210223-31-V3	BA.2	0	2021-02-23__WC0Dc__1	2021-02-23	1	Treatment Plant Composite
943	WC0Dc	WaWa-20210720-WC0Dc	BA.2	0	2021-07-20__WC0Dc__1	2021-07-20	1	Treatment Plant Composite
944	WC0Dc	WaWa-20210629-WC0Dc	BA.2	0	2021-06-29__WC0Dc__1	2021-06-29	1	Treatment Plant Composite
945	WC0Dc	WC0Dc-210706-31-V3	BA.2	0	2021-07-06__WC0Dc__1	2021-07-06	1	Treatment Plant Composite
946	WC0Dc	WC0Dc-210810-21	BA.2	0	2021-08-10__WC0Dc__2	2021-08-10	2	Treatment Plant Composite
947	WC0Dc	WaWa-20210907-WC0Dc	BA.2	0	2021-09-07__WC0Dc__1	2021-09-07	1	Treatment Plant Composite
948	WC0Dc	WC0Dc-210713	BA.2	0	2021-07-13__WC0Dc__2	2021-07-13	2	Treatment Plant Composite
949	WC0Dc	WC0Dc-211207-32_V3	BA.2	0	2021-12-07__WC0Dc__1	2021-12-07	1	Treatment Plant Composite
950	WC0Dc	WC0Dc-220119-39	BA.2	0	2022-01-19__WC0Dc__1	2022-01-19	1	Treatment Plant Composite
951	WC0Dc	WC0Dc-210817-31-V3	BA.2	0	2021-08-17__WC0Dc__1	2021-08-17	1	Treatment Plant Composite
952	WC0Dc	WC0Dc-210810-31-V3	BA.2	0	2021-08-10__WC0Dc__1	2021-08-10	1	Treatment Plant Composite
953	WC0Dc	WaWa-20210824-WC0Dc	BA.2	0	2021-08-24__WC0Dc__1	2021-08-24	1	Treatment Plant Composite
954	WC0Dc	WC0Dc-211221-39-V3_S91	BA.2	0	2021-12-21__WC0Dc__1	2021-12-21	1	Treatment Plant Composite
955	WC0Dc	WC0Dc-210420-31-V3	BA.2	0	2021-04-20__WC0Dc__1	2021-04-20	1	Treatment Plant Composite
956	WC0Dc	WC0Dc-210713-21	BA.2	0	2021-07-13__WC0Dc__3	2021-07-13	3	Treatment Plant Composite
957	WC0Dc	WC0Dc-211228	BA.2	0	2021-12-28__WC0Dc__1	2021-12-28	1	Treatment Plant Composite
958	WC0Dc	WC0Dc-211019-31-V3	BA.2	0	2021-10-19__WC0Dc__2	2021-10-19	2	Treatment Plant Composite
959	WC0Dc	WC0Dc-220126-39	BA.2	0	2022-01-26__WC0Dc__1	2022-01-26	1	Treatment Plant Composite
960	WC0Dc	WC0Dc-210518-31-V3	BA.2	0	2021-05-18__WC0Dc__1	2021-05-18	1	Treatment Plant Composite
961	WC0Dc	WC0Dc-211109-31-V3	BA.2	0	2021-11-09__WC0Dc__1	2021-11-09	1	Treatment Plant Composite
962	WC0Dc	WaWa-20210413-WC0Dc	BA.2	0	2021-04-13__WC0Dc__1	2021-04-13	1	Treatment Plant Composite
963	WC0Dc	WC0Dc-210406-31-V3	BA.2	0	2021-04-06__WC0Dc__1	2021-04-06	1	Treatment Plant Composite
964	WC0Dc	WC0Dc-220720-39	BA.2	0	2022-07-20__WC0Dc__1	2022-07-20	1	Treatment Plant Composite
965	WC0Dc	WC0Dc-211012-31_V3	BA.2	0	2021-10-12__WC0Dc__1	2021-10-12	1	Treatment Plant Composite
966	WC0Dc	WC0Dc-WaWa-080321	BA.2	0	2021-08-03__WC0Dc__1	2021-08-03	1	Treatment Plant Composite
967	WC0Dc	WaWa-20210713-WC0Dc	BA.2	0	2021-07-13__WC0Dc__1	2021-07-13	1	Treatment Plant Composite
968	WC0Dc	WC0Dc-210720-21	BA.2	0	2021-07-20__WC0Dc__2	2021-07-20	2	Treatment Plant Composite
969	WC0Dc	WC0Dc-211005-31_V3	BA.2	0	2021-10-05__WC0Dc__1	2021-10-05	1	Treatment Plant Composite
970	WC0Dc	WC0Dc-210803-21	BA.2	0	2021-08-03__WC0Dc__2	2021-08-03	2	Treatment Plant Composite
971	WC0Dg	WC0Dg-220105	BA.2	0	2022-01-05__WC0Dg__1	2022-01-05	1	Treatment Plant Grab
972	WC0Dg	WaWa-20210706-WC0Dg	BA.2	0	2021-07-06__WC0Dg__1	2021-07-06	1	Treatment Plant Grab
973	WC0Dg	WC0Dg-210824-33	BA.2	0	2021-08-24__WC0Dg__1	2021-08-24	1	Treatment Plant Grab
974	WC0Dg	WC0Dg-210810-33	BA.2	0	2021-08-10__WC0Dg__2	2021-08-10	2	Treatment Plant Grab
975	WC0Dg	WC0Dg-220126-39	BA.2	0	2022-01-26__WC0Dg__1	2022-01-26	1	Treatment Plant Grab
976	WC0Dg	WC0Dg-220202-39	BA.2	0	2022-02-02__WC0Dg__1	2022-02-02	1	Treatment Plant Grab
977	WC0Dg	WC0Dg-210119	BA.2	0	2021-01-19__WC0Dg__1	2021-01-19	1	Treatment Plant Grab
978	WC0Dg	WC0Dg-211116-32-V3	BA.2	0	2021-11-16__WC0Dg__1	2021-11-16	1	Treatment Plant Grab
979	WC0Dg	WC0Dg-220112-39	BA.2	0	2022-01-12__WC0Dg__1	2022-01-12	1	Treatment Plant Grab
980	WC0Dg	WC0Dg-210713-21	BA.2	0	2021-07-13__WC0Dg__2	2021-07-13	2	Treatment Plant Grab
981	WC0Dg	WC0Dg-211207-32_V3	BA.2	0	2021-12-07__WC0Dg__1	2021-12-07	1	Treatment Plant Grab
982	WC0Dg	WC0Dg-210817-33	BA.2	0	2021-08-17__WC0Dg__1	2021-08-17	1	Treatment Plant Grab
983	WC0Dg	WC0Dg-211026-39	BA.2	0	2021-10-26__WC0Dg__1	2021-10-26	1	Treatment Plant Grab
984	WC0Dg	WC0Dg-211221-39-V3_S92	BA.2	0	2021-12-21__WC0Dg__1	2021-12-21	1	Treatment Plant Grab
985	WC0Dg	WC0Dg-210803-21	BA.2	0	2021-08-03__WC0Dg__1	2021-08-03	1	Treatment Plant Grab
986	WC0Dg	WC0Dg-210420-33	BA.2	0	2021-04-20__WC0Dg__1	2021-04-20	1	Treatment Plant Grab
987	WC0Dg	WC0Dg-210713	BA.2	0	2021-07-13__WC0Dg__1	2021-07-13	1	Treatment Plant Grab
988	WC0Dg	WC0Dg-210720-33	BA.2	0	2021-07-20__WC0Dg__2	2021-07-20	2	Treatment Plant Grab
989	WC0Dg	WC0Dg-210720-21	BA.2	0	2021-07-20__WC0Dg__1	2021-07-20	1	Treatment Plant Grab
990	WC0Dg	WC0Dg-210727-21	BA.2	0	2021-07-27__WC0Dg__2	2021-07-27	2	Treatment Plant Grab
991	WC0Dg	WC0Dg-220119-39	BA.2	0	2022-01-19__WC0Dg__1	2022-01-19	1	Treatment Plant Grab
992	WC0Dg	WC0Dg-210713-33	BA.2	0	2021-07-13__WC0Dg__3	2021-07-13	3	Treatment Plant Grab
993	WC0Dg	WC0Dg-211116-31-V3	BA.2	0	2021-11-16__WC0Dg__2	2021-11-16	2	Treatment Plant Grab
994	WC0Dg	WC0Dg-210803-33	BA.2	0	2021-08-03__WC0Dg__2	2021-08-03	2	Treatment Plant Grab
995	WC0Dg	WC0Dg-210629-33	BA.2	0	2021-06-29__WC0Dg__1	2021-06-29	1	Treatment Plant Grab
996	WC0Dg	WC0Dg-210427-33	BA.2	0	2021-04-27__WC0Dg__1	2021-04-27	1	Treatment Plant Grab
997	WC0Dg	WC0Dg-210810-21	BA.2	0	2021-08-10__WC0Dg__1	2021-08-10	1	Treatment Plant Grab
998	WC0Dg	WC0Dg-211102-39	BA.2	0	2021-11-02__WC0Dg__1	2021-11-02	1	Treatment Plant Grab
999	WC0Dg	WaWa-20210727-WC0Dg	BA.2	0	2021-07-27__WC0Dg__1	2021-07-27	1	Treatment Plant Grab
1000	WC0Dg	WC0Dg-210907-33	BA.2	0	2021-09-07__WC0Dg__1	2021-09-07	1	Treatment Plant Grab
1001	WC0Dg	WC0Dg-211214-19-V3	BA.2	0	2021-12-14__WC0Dg__1	2021-12-14	1	Treatment Plant Grab
1002	WG01	WG01-210914-39	BA.2	0	2021-09-14__WG01__1	2021-09-14	1	University Campus
1003	WG01	2021-02-12-ARTIC-WG01_S29	BA.2	0	2021-02-12__WG01__1	2021-02-12	1	University Campus
1004	WG01	WG01-220608-39-2	BA.2	0	2022-06-08__WG01__2	2022-06-08	2	University Campus
1005	WG01	WG01-210427-33	BA.2	0	2021-04-27__WG01__1	2021-04-27	1	University Campus
1006	WG01	WG01-210720-21	BA.2	0	2021-07-20__WG01__3	2021-07-20	3	University Campus
1007	WG01	WG01-220727-39	BA.2	0	2022-07-27__WG01__1	2022-07-27	1	University Campus
1008	WG01	WG01-211228	BA.2	0	2021-12-28__WG01__1	2021-12-28	1	University Campus
1009	WG01	WG01-220105	BA.2	0	2022-01-05__WG01__1	2022-01-05	1	University Campus
1010	WG01	WG01-210202	BA.2	0	2021-02-02__WG01__1	2021-02-02	1	University Campus
1011	WG01	WG01-211221-39-V3_S81	BA.2	0	2021-12-21__WG01__1	2021-12-21	1	University Campus
1012	WG01	WG01-220622-39	BA.2	0	2022-06-22__WG01__1	2022-06-22	1	University Campus
1013	WG01	WG01-210223	BA.2	0	2021-02-23__WG01__1	2021-02-23	1	University Campus
1014	WG01	WG01-210817-33	BA.2	0	2021-08-17__WG01__1	2021-08-17	1	University Campus
1015	WG01	WG01-210720	BA.2	0	2021-07-20__WG01__2	2021-07-20	2	University Campus
1016	WG01	WG01-220202-39	BA.2	0	2022-02-02__WG01__1	2022-02-02	1	University Campus
1017	WG01	WG01-WaWa-072021	BA.2	0	2021-07-20__WG01__1	2021-07-20	1	University Campus
1018	WG01	WG01-220119-39	BA.2	0	2022-01-19__WG01__1	2022-01-19	1	University Campus
1019	WG01	WG01-210907-33	BA.2	0	2021-09-07__WG01__1	2021-09-07	1	University Campus
1020	WG01	WG01-210126	BA.2	0	2021-01-26__WG01__1	2021-01-26	1	University Campus
1021	WG01	WG01-210216-31_V3	BA.2	0	2021-02-16__WG01__1	2021-02-16	1	University Campus
1022	WG01	WG01-220608-39	BA.2	0	2022-06-08__WG01__1	2022-06-08	1	University Campus
1023	WG01	WG01-211214-19-V3	BA.2	0	2021-12-14__WG01__1	2021-12-14	1	University Campus
1024	WG01	WG01-210330-31_V3	BA.2	0	2021-03-30__WG01__1	2021-03-30	1	University Campus
1025	WG01	WG01-210420-33	BA.2	0	2021-04-20__WG01__1	2021-04-20	1	University Campus
1026	WG01	WG01-210413-33	BA.2	0	2021-04-13__WG01__1	2021-04-13	1	University Campus
1027	WG01	WG01-220713-39	BA.2	0	2022-07-13__WG01__1	2022-07-13	1	University Campus
1028	WG01	WG01-210727-33	BA.2	0	2021-07-27__WG01__2	2021-07-27	2	University Campus
1029	WG02	2021-02-12-ARTIC-WG02_S30	BA.2	0	2021-02-12__WG02__1	2021-02-12	1	University Campus
1030	WG0A	2021-02-12-ARTIC-WG0A_S31	BA.2	0	2021-02-12__WG0A__1	2021-02-12	1	University Campus
1031	WG0A	WG0A-210720	BA.2	0	2021-07-20__WG0A__1	2021-07-20	1	University Campus
1032	WG0H	2021-02-12-ARTIC-WG0Hm_S32	BA.2	0	2021-02-12__WG0H__2	2021-02-12	2	Residential Campus
1033	WG0H	2021-02-12-ARTIC-WG0Hp_S33	BA.2	0	2021-02-12__WG0H__1	2021-02-12	1	Residential Campus
1034	WG0Hm	WG0Hm-211221-39-V3_S87	BA.2	0	2021-12-21__WG0Hm__1	2021-12-21	1	University Campus
1035	WG0Hm	WaWa-20210831-WG0Hm	BA.2	0	2021-08-31__WG0Hm__1	2021-08-31	1	University Campus
1036	WG0Hm	WG0Hm-210330-31_V3	BA.2	0	2021-03-30__WG0Hm__1	2021-03-30	1	University Campus
1037	WG0Hm	WG0Hm-211228	BA.2	0	2021-12-28__WG0Hm__1	2021-12-28	1	University Campus
1038	WG0Hm	WG0Hm-210824-33	BA.2	0	2021-08-24__WG0Hm__1	2021-08-24	1	University Campus
1039	WG0Hm	WG0Hm-211214-19-V3	BA.2	0	2021-12-14__WG0Hm__1	2021-12-14	1	University Campus
1040	WG0Hp	WG0Hp-211228	BA.2	0	2021-12-28__WG0Hp__1	2021-12-28	1	University Campus
1041	WG0Hp	WaWa-20210824-WG0Hp	BA.2	0	2021-08-24__WG0Hp__1	2021-08-24	1	University Campus
1042	WG0Hp	WG0Hp-220112-39	BA.2	0	2022-01-12__WG0Hp__1	2022-01-12	1	University Campus
1043	WG0Hp	WG0Hp-210202	BA.2	0	2021-02-02__WG0Hp__1	2021-02-02	1	University Campus
1044	WG0Hp	WG0Hp-210126	BA.2	0	2021-01-26__WG0Hp__1	2021-01-26	1	University Campus
1045	WG0Hp	WG0Hp-210907-33	BA.2	0	2021-09-07__WG0Hp__1	2021-09-07	1	University Campus
1046	WG0Hp	WG0Hp-220126-39	BA.2	0	2022-01-26__WG0Hp__1	2022-01-26	1	University Campus
1047	WG0Hp	WG0Hp-210323-31-V3	BA.2	0	2021-03-23__WG0Hp__1	2021-03-23	1	University Campus
1048	WG0Hp	WG0Hp-210831-33	BA.2	0	2021-08-31__WG0Hp__1	2021-08-31	1	University Campus
1049	WG0Hp	WG0Hp-210504-33	BA.2	0	2021-05-04__WG0Hp__1	2021-05-04	1	University Campus
1050	WG0L	WG0L-210720	BA.2	0	2021-07-20__WG0L__2	2021-07-20	2	University Campus
1051	WG0L	WG0L-210427-33	BA.2	0	2021-04-27__WG0L__1	2021-04-27	1	University Campus
1052	WG0L	WG0L-210720-21	BA.2	0	2021-07-20__WG0L__3	2021-07-20	3	University Campus
1053	WG0L	WG0L-WaWa-072021	BA.2	0	2021-07-20__WG0L__1	2021-07-20	1	University Campus
1054	WG0L	WG0L-220105	BA.2	0	2022-01-05__WG0L__1	2022-01-05	1	University Campus
1055	WG0L	WG0L-220202-39	BA.2	0	2022-02-02__WG0L__1	2022-02-02	1	University Campus
1056	WG0L	WG0L-210330-31_V3	BA.2	0	2021-03-30__WG0L__1	2021-03-30	1	University Campus
1057	WG0L	WG0L-220119-39	BA.2	0	2022-01-19__WG0L__1	2022-01-19	1	University Campus
1058	WG0L	WG0L-211214-19-V3	BA.2	0	2021-12-14__WG0L__1	2021-12-14	1	University Campus
1059	WG0L	WG0L-211221-39-V3_S89	BA.2	0	2021-12-21__WG0L__1	2021-12-21	1	University Campus
1060	WG0N	WG0N-210413-33	BA.2	0	2021-04-13__WG0N__1	2021-04-13	1	University Campus
1061	WG0N	WG0N-210330-31-V3	BA.2	0	2021-03-30__WG0N__1	2021-03-30	1	University Campus
1062	WG0N	WG0N-211214-19-V3	BA.2	0	2021-12-14__WG0N__1	2021-12-14	1	University Campus
1063	WG0N	WaWa-20210209-WG0N	BA.2	0	2021-02-09__WG0N__1	2021-02-09	1	University Campus
1064	WG0N	WG0N-210216-31_V3	BA.2	0	2021-02-16__WG0N__1	2021-02-16	1	University Campus
1065	WG0P	WG0P-210323	BA.2	0	2021-03-23__WG0P__1	2021-03-23	1	University Campus
1066	WG0P	WG0P-220119-39	BA.2	0	2022-01-19__WG0P__1	2022-01-19	1	University Campus
1067	WG0P	WG0P-210831-33	BA.2	0	2021-08-31__WG0P__1	2021-08-31	1	University Campus
1068	WG0P	WG0P-210223	BA.2	0	2021-02-23__WG0P__1	2021-02-23	1	University Campus
1069	WG0P	WG0P-210216-31_V3	BA.2	0	2021-02-16__WG0P__1	2021-02-16	1	University Campus
1070	WG0P	WaWa-20210316-WG0P	BA.2	0	2021-03-16__WG0P__1	2021-03-16	1	University Campus
1071	WG0P	WaWa-20210119-WG0P	BA.2	0	2021-01-19__WG0P__1	2021-01-19	1	University Campus
1072	WG0P	WG0P-210817-33	BA.2	0	2021-08-17__WG0P__1	2021-08-17	1	University Campus
1073	WG0P	WG0P-210413-33	BA.2	0	2021-04-13__WG0P__1	2021-04-13	1	University Campus
1074	WG0P	WaWa-20210202-WG0P	BA.2	0	2021-02-02__WG0P__1	2021-02-02	1	University Campus
1075	WG0P	WG0P-211221-39-V3_S90	BA.2	0	2021-12-21__WG0P__1	2021-12-21	1	University Campus
1076	WG0P	WG0P-220105	BA.2	0	2022-01-05__WG0P__1	2022-01-05	1	University Campus
1077	WG0P	WG0P-210330-31-V3	BA.2	0	2021-03-30__WG0P__1	2021-03-30	1	University Campus
1078	WG0P	WG0P-211214-19-V3	BA.2	0	2021-12-14__WG0P__1	2021-12-14	1	University Campus
1079	WG0P	WG0P-210406-33	BA.2	0	2021-04-06__WG0P__1	2021-04-06	1	University Campus
1080	WG0P	2021-02-12-ARTIC-WG0P_S34	BA.2	0	2021-02-12__WG0P__1	2021-02-12	1	University Campus
1081	WG0P	WG0P-220126-39	BA.2	0	2022-01-26__WG0P__1	2022-01-26	1	University Campus
1082	WG0P	WG0P-211228	BA.2	0	2021-12-28__WG0P__1	2021-12-28	1	University Campus
1083	WG0R	WG0R-20220323-39	BA.2	0	2022-03-23__WG0R__1	2022-03-23	1	University Campus
1084	WG0R	2021-02-12-ARTIC-WG0R_S35	BA.2	0	2021-02-12__WG0R__1	2021-02-12	1	University Campus
1085	WG0R	WG0R-210907-33	BA.2	0	2021-09-07__WG0R__1	2021-09-07	1	University Campus
1086	WG0V	WG0V-210406-33	BA.2	0	2021-04-06__WG0V__1	2021-04-06	1	University Campus
1087	WG0V	WG0V-211207-32_V3	BA.2	0	2021-12-07__WG0V__1	2021-12-07	1	University Campus
1088	WG0V	WG0V-210330-31_V3	BA.2	0	2021-03-30__WG0V__1	2021-03-30	1	University Campus
1089	WG0V	WG0V-220110-39	BA.2	0	2022-01-10__WG0V__1	2022-01-10	1	University Campus
1090	WG0V	WG0V-220126-39	BA.2	0	2022-01-26__WG0V__1	2022-01-26	1	University Campus
1091	WG0V	WG0V-211221-39-V3_S85	BA.2	0	2021-12-21__WG0V__1	2021-12-21	1	University Campus
1092	WG0V	WG0V-220105	BA.2	0	2022-01-05__WG0V__1	2022-01-05	1	University Campus
1093	WG0V	WG0V-210216-31-V3	BA.2	0	2021-02-16__WG0V__1	2021-02-16	1	University Campus
1094	WG0V	WG0V-211214-19-V3	BA.2	0	2021-12-14__WG0V__1	2021-12-14	1	University Campus
1095	WG0V	WG0V-210420-33	BA.2	0	2021-04-20__WG0V__1	2021-04-20	1	University Campus
1096	WG0W	WG0W-220511-39	BA.2	0	2022-05-11__WG0W__1	2022-05-11	1	University Campus
1097	WG0W	WG0W-210330-31_V3	BA.2	0	2021-03-30__WG0W__1	2021-03-30	1	University Campus
1098	WG0W	WG0W-211228	BA.2	0	2021-12-28__WG0W__1	2021-12-28	1	University Campus
1099	WG0W	WG0W-210831-33	BA.2	0	2021-08-31__WG0W__1	2021-08-31	1	University Campus
1100	WG0W	WG0W-220110-39	BA.2	0	2022-01-10__WG0W__1	2022-01-10	1	University Campus
1101	WG0W	WG0W-211214-19-V3	BA.2	0	2021-12-14__WG0W__1	2021-12-14	1	University Campus
1102	WG0W	WG0W-210907-33	BA.2	0	2021-09-07__WG0W__1	2021-09-07	1	University Campus
1103	WG0W	WG0W-210316-31_V3	BA.2	0	2021-03-16__WG0W__1	2021-03-16	1	University Campus
1104	WM06	WM06-210803-33	BA.2	0	2021-08-03__WM06__2	2021-08-03	2	Medical Campus
1105	WM06	WM06-210803-21	BA.2	0	2021-08-03__WM06__1	2021-08-03	1	Medical Campus
1106	WM06	WM06-220126-39	BA.2	0	2022-01-26__WM06__1	2022-01-26	1	Medical Campus
1107	WM06	WM06-20220406-39-2	BA.2	0	2022-04-06__WM06__2	2022-04-06	2	Medical Campus
1108	WM06	WM06-211109-31-V3	BA.2	0	2021-11-09__WM06__1	2021-11-09	1	Medical Campus
1109	WM06	WM06-210817-33	BA.2	0	2021-08-17__WM06__1	2021-08-17	1	Medical Campus
1110	WM06	WM06-210727-33	BA.2	0	2021-07-27__WM06__2	2021-07-27	2	Medical Campus
1111	WM06	WM06-210831-33	BA.2	0	2021-08-31__WM06__1	2021-08-31	1	Medical Campus
1112	WM06	WM06-220112-39	BA.2	0	2022-01-12__WM06__1	2022-01-12	1	Medical Campus
1113	WM06	WM06-210824-33	BA.2	0	2021-08-24__WM06__1	2021-08-24	1	Medical Campus
1114	WM06	WM06-210810-21	BA.2	0	2021-08-10__WM06__1	2021-08-10	1	Medical Campus
1115	WM06	WM06-20220420-39	BA.2	0	2022-04-20__WM06__1	2022-04-20	1	Medical Campus
1116	WM06	WM06-20220406-39	BA.2	0	2022-04-06__WM06__1	2022-04-06	1	Medical Campus
1117	WM06	WM06-210720	BA.2	0	2021-07-20__WM06__1	2021-07-20	1	Medical Campus
1118	WM06	WM06-20220504-39	BA.2	0	2022-05-04__WM06__1	2022-05-04	1	Medical Campus
1119	WM06	WM06-210810-33	BA.2	0	2021-08-10__WM06__2	2021-08-10	2	Medical Campus
1120	WM06	WM06-210727-21	BA.2	0	2021-07-27__WM06__1	2021-07-27	1	Medical Campus
1121	WM06	WM06-211228	BA.2	0	2021-12-28__WM06__1	2021-12-28	1	Medical Campus
1122	WM06	WM06-220105-39	BA.2	0	2022-01-05__WM06__2	2022-01-05	2	Medical Campus
1123	WM06	WM06-220105	BA.2	0	2022-01-05__WM06__1	2022-01-05	1	Medical Campus
1124	WM08	WM08-210824-33	BA.2	0	2021-08-24__WM08__1	2021-08-24	1	Medical Campus
1125	WM08	WM08-210608-33	BA.2	0	2021-06-08__WM08__1	2021-06-08	1	Medical Campus
1126	WM08	WM08-210525-31_V3	BA.2	0	2021-05-25__WM08__1	2021-05-25	1	Medical Campus
1127	WM08	WM08-210511-33	BA.2	0	2021-05-11__WM08__1	2021-05-11	1	Medical Campus
1128	WM08	WM08-220105	BA.2	0	2022-01-05__WM08__1	2022-01-05	1	Medical Campus
1129	WM08	WM08-220112-39	BA.2	0	2022-01-12__WM08__1	2022-01-12	1	Medical Campus
1130	WM08	WM08-210727-33	BA.2	0	2021-07-27__WM08__2	2021-07-27	2	Medical Campus
1131	WM08	WM08-220202-39	BA.2	0	2022-02-02__WM08__1	2022-02-02	1	Medical Campus
1132	WM08	WM08-210629-33	BA.2	0	2021-06-29__WM08__1	2021-06-29	1	Medical Campus
1133	WM08	WM08-220105-39	BA.2	0	2022-01-05__WM08__2	2022-01-05	2	Medical Campus
1134	WM08	WM08-210727-21	BA.2	0	2021-07-27__WM08__1	2021-07-27	1	Medical Campus
1135	WM08	WM08-210706-31_V3	BA.2	0	2021-07-06__WM08__1	2021-07-06	1	Medical Campus
1136	WM08	WM08-220727-39	BA.2	0	2022-07-27__WM08__1	2022-07-27	1	Medical Campus
1137	WM08	WM08-210817-33	BA.2	0	2021-08-17__WM08__1	2021-08-17	1	Medical Campus
1138	WM08	WM08-211228	BA.2	0	2021-12-28__WM08__1	2021-12-28	1	Medical Campus
1139	WM08	WM08-220126-39	BA.2	0	2022-01-26__WM08__1	2022-01-26	1	Medical Campus
1140	WR03	WR03-211228	BA.2	0	2021-12-28__WR03__1	2021-12-28	1	Marine Campus
1141	WC0Dc	WaWa-20210316-WC0Dc	Delta	0	2021-03-16__WC0Dc__1	2021-03-16	1	Treatment Plant Composite
1142	WC0Dc	WaWa-20210216-WC0Dc	Delta	0	2021-02-16__WC0Dc__1	2021-02-16	1	Treatment Plant Composite
1143	WC0Dc	WC0Dc-220601-39	Delta	0	2022-06-01__WC0Dc__1	2022-06-01	1	Treatment Plant Composite
1144	WC0Dc	WC0Dc-210427-31-V3	Delta	0	2021-04-27__WC0Dc__1	2021-04-27	1	Treatment Plant Composite
1145	WC0Dc	WaWa-20210330-WC0Dc	Delta	0	2021-03-30__WC0Dc__1	2021-03-30	1	Treatment Plant Composite
1146	WC0Dc	WaWa-20210119-WC0Dc	Delta	0	2021-01-19__WC0Dc__1	2021-01-19	1	Treatment Plant Composite
1147	WC0Dc	WaWa-20210302-WC0Dc	Delta	0	2021-03-02__WC0Dc__1	2021-03-02	1	Treatment Plant Composite
1148	WC0Dc	WaWa-20210202-WC0Dc	Delta	0	2021-02-02__WC0Dc__1	2021-02-02	1	Treatment Plant Composite
1149	WC0Dc	WC0Dc-220105	Delta	0	2022-01-05__WC0Dc__1	2022-01-05	1	Treatment Plant Composite
1150	WC0Dc	WC0Dc-220112-39	Delta	0	2022-01-12__WC0Dc__1	2022-01-12	1	Treatment Plant Composite
1151	WC0Dc	WC0Dc-220706-39	Delta	0	2022-07-06__WC0Dc__1	2022-07-06	1	Treatment Plant Composite
1152	WC0Dc	WC0Dc-220713-39	Delta	0	2022-07-13__WC0Dc__1	2022-07-13	1	Treatment Plant Composite
1153	WC0Dc	WaWa-20210525-WC0Dc	Delta	0	2021-05-25__WC0Dc__1	2021-05-25	1	Treatment Plant Composite
1154	WC0Dc	WC0Dc-210504-31-V3	Delta	0	2021-05-04__WC0Dc__1	2021-05-04	1	Treatment Plant Composite
1155	WC0Dc	WaWa-20210511-WC0Dc	Delta	0	2021-05-11__WC0Dc__1	2021-05-11	1	Treatment Plant Composite
1156	WC0Dc	WaWa-20210309-WC0Dc	Delta	0	2021-03-09__WC0Dc__1	2021-03-09	1	Treatment Plant Composite
1157	WC0Dc	WC0Dc-220727-39	Delta	0	2022-07-27__WC0Dc__1	2022-07-27	1	Treatment Plant Composite
1158	WC0Dc	WaWa-20210105-WC0Dc	Delta	0	2021-01-05__WC0Dc__1	2021-01-05	1	Treatment Plant Composite
1159	WC0Dc	WC0Dc-220629-39	Delta	0	2022-06-29__WC0Dc__1	2022-06-29	1	Treatment Plant Composite
1160	WC0Dc	WC0Dc-210323-31-V3	Delta	0	2021-03-23__WC0Dc__1	2021-03-23	1	Treatment Plant Composite
1161	WC0Dc	WC0Dc-220608-39-2	Delta	0	2022-06-08__WC0Dc__2	2022-06-08	2	Treatment Plant Composite
1162	WC0Dc	WC0Dc-210223-31-V3	Delta	0	2021-02-23__WC0Dc__1	2021-02-23	1	Treatment Plant Composite
1163	WC0Dc	WC0Dc-20220323-39	Delta	0	2022-03-23__WC0Dc__1	2022-03-23	1	Treatment Plant Composite
1164	WC0Dc	WC0Dc-220119-39	Delta	0	2022-01-19__WC0Dc__1	2022-01-19	1	Treatment Plant Composite
1165	WC0Dc	WC0Dc-220622-39	Delta	0	2022-06-22__WC0Dc__1	2022-06-22	1	Treatment Plant Composite
1166	WC0Dc	WC0Dc-210420-31-V3	Delta	0	2021-04-20__WC0Dc__1	2021-04-20	1	Treatment Plant Composite
1167	WC0Dc	WC0Dc-220522-39	Delta	0	2022-05-22__WC0Dc__1	2022-05-22	1	Treatment Plant Composite
1168	WC0Dc	WC0Dc-211228	Delta	0	2021-12-28__WC0Dc__1	2021-12-28	1	Treatment Plant Composite
1169	WC0Dc	WC0Dc-220126-39	Delta	0	2022-01-26__WC0Dc__1	2022-01-26	1	Treatment Plant Composite
1170	WC0Dc	WC0Dc-210518-31-V3	Delta	0	2021-05-18__WC0Dc__1	2021-05-18	1	Treatment Plant Composite
1171	WC0Dc	WaWa-20210413-WC0Dc	Delta	0	2021-04-13__WC0Dc__1	2021-04-13	1	Treatment Plant Composite
1172	WC0Dc	WC0Dc-20220406-39	Delta	0	2022-04-06__WC0Dc__1	2022-04-06	1	Treatment Plant Composite
1173	WC0Dc	WC0Dc-210406-31-V3	Delta	0	2021-04-06__WC0Dc__1	2021-04-06	1	Treatment Plant Composite
1174	WC0Dc	WC0Dc-220615-39	Delta	0	2022-06-15__WC0Dc__1	2022-06-15	1	Treatment Plant Composite
1175	WC0Dc	WC0Dc-20220427-39	Delta	0	2022-04-27__WC0Dc__1	2022-04-27	1	Treatment Plant Composite
1176	WC0Dc	WC0Dc-220720-39	Delta	0	2022-07-20__WC0Dc__1	2022-07-20	1	Treatment Plant Composite
1177	WC0Dc	WC0Dc-220511-39	Delta	0	2022-05-11__WC0Dc__1	2022-05-11	1	Treatment Plant Composite
1178	WC0Dc	WC0Dc-220608-39	Delta	0	2022-06-08__WC0Dc__1	2022-06-08	1	Treatment Plant Composite
1179	WC0Dc	WC0Dc-20220413-39	Delta	0	2022-04-13__WC0Dc__1	2022-04-13	1	Treatment Plant Composite
1180	WC0Dc	WC0Dc-220518-39	Delta	0	2022-05-18__WC0Dc__1	2022-05-18	1	Treatment Plant Composite
1181	WC0Dg	WC0Dg-220105	Delta	0	2022-01-05__WC0Dg__1	2022-01-05	1	Treatment Plant Grab
1182	WC0Dg	WC0Dg-220126-39	Delta	0	2022-01-26__WC0Dg__1	2022-01-26	1	Treatment Plant Grab
1183	WC0Dg	WC0Dg-220202-39	Delta	0	2022-02-02__WC0Dg__1	2022-02-02	1	Treatment Plant Grab
1184	WC0Dg	WC0Dg-20220504-39	Delta	0	2022-05-04__WC0Dg__1	2022-05-04	1	Treatment Plant Grab
1185	WC0Dg	WC0Dg-210119	Delta	0	2021-01-19__WC0Dg__1	2021-01-19	1	Treatment Plant Grab
1186	WC0Dg	WC0Dg-220112-39	Delta	0	2022-01-12__WC0Dg__1	2022-01-12	1	Treatment Plant Grab
1187	WC0Dg	WC0Dg-20220427-39	Delta	0	2022-04-27__WC0Dg__1	2022-04-27	1	Treatment Plant Grab
1188	WC0Dg	WC0Dg-20220406-39	Delta	0	2022-04-06__WC0Dg__1	2022-04-06	1	Treatment Plant Grab
1189	WC0Dg	WC0Dg-211221-39-V3_S92	Delta	0	2021-12-21__WC0Dg__1	2021-12-21	1	Treatment Plant Grab
1190	WC0Dg	WC0Dg-210420-33	Delta	0	2021-04-20__WC0Dg__1	2021-04-20	1	Treatment Plant Grab
1191	WC0Dg	WC0Dg-220119-39	Delta	0	2022-01-19__WC0Dg__1	2022-01-19	1	Treatment Plant Grab
1192	WC0Dg	WC0Dg-20220413-39	Delta	0	2022-04-13__WC0Dg__1	2022-04-13	1	Treatment Plant Grab
1193	WC0Dg	WC0Dg-210427-33	Delta	0	2021-04-27__WC0Dg__1	2021-04-27	1	Treatment Plant Grab
1194	WC0Dg	WC0Dg-20220420-39	Delta	0	2022-04-20__WC0Dg__1	2022-04-20	1	Treatment Plant Grab
1195	WC0Dg	WC0Dg-220511-39	Delta	0	2022-05-11__WC0Dg__1	2022-05-11	1	Treatment Plant Grab
1196	WC0Dg	WC0Dg-211214-19-V3	Delta	0	2021-12-14__WC0Dg__1	2021-12-14	1	Treatment Plant Grab
1197	WG01	2021-02-12-ARTIC-WG01_S29	Delta	0	2021-02-12__WG01__1	2021-02-12	1	University Campus
1198	WG01	WG01-220608-39-2	Delta	0	2022-06-08__WG01__2	2022-06-08	2	University Campus
1199	WG01	WG01-220629-39	Delta	0	2022-06-29__WG01__1	2022-06-29	1	University Campus
1200	WG01	WG01-210427-33	Delta	0	2021-04-27__WG01__1	2021-04-27	1	University Campus
1201	WG01	WG01-220727-39	Delta	0	2022-07-27__WG01__1	2022-07-27	1	University Campus
1202	WG01	WG01-220522-39	Delta	0	2022-05-22__WG01__1	2022-05-22	1	University Campus
1203	WG01	WG01-211228	Delta	0	2021-12-28__WG01__1	2021-12-28	1	University Campus
1204	WG01	WG01-220105	Delta	0	2022-01-05__WG01__1	2022-01-05	1	University Campus
1205	WG01	WG01-210202	Delta	0	2021-02-02__WG01__1	2021-02-02	1	University Campus
1206	WG01	WG01-220615-39	Delta	0	2022-06-15__WG01__1	2022-06-15	1	University Campus
1207	WG01	WG01-211221-39-V3_S81	Delta	0	2021-12-21__WG01__1	2021-12-21	1	University Campus
1208	WG01	WG01-220622-39	Delta	0	2022-06-22__WG01__1	2022-06-22	1	University Campus
1209	WG01	WG01-220706-39	Delta	0	2022-07-06__WG01__1	2022-07-06	1	University Campus
1210	WG01	WG01-210223	Delta	0	2021-02-23__WG01__1	2021-02-23	1	University Campus
1211	WG01	WG01-20220413-39	Delta	0	2022-04-13__WG01__1	2022-04-13	1	University Campus
1212	WG01	WG01-220202-39	Delta	0	2022-02-02__WG01__1	2022-02-02	1	University Campus
1213	WG01	WG01-220119-39	Delta	0	2022-01-19__WG01__1	2022-01-19	1	University Campus
1214	WG01	WG01-210126	Delta	0	2021-01-26__WG01__1	2021-01-26	1	University Campus
1215	WG01	WG01-20220420-39	Delta	0	2022-04-20__WG01__1	2022-04-20	1	University Campus
1216	WG01	WG01-210216-31_V3	Delta	0	2021-02-16__WG01__1	2021-02-16	1	University Campus
1217	WG01	WG01-220608-39	Delta	0	2022-06-08__WG01__1	2022-06-08	1	University Campus
1218	WG01	WG01-211214-19-V3	Delta	0	2021-12-14__WG01__1	2021-12-14	1	University Campus
1219	WG01	WG01-220511-39	Delta	0	2022-05-11__WG01__1	2022-05-11	1	University Campus
1220	WG01	WG01-210330-31_V3	Delta	0	2021-03-30__WG01__1	2021-03-30	1	University Campus
1221	WG01	WG01-210420-33	Delta	0	2021-04-20__WG01__1	2021-04-20	1	University Campus
1222	WG01	WG01-210413-33	Delta	0	2021-04-13__WG01__1	2021-04-13	1	University Campus
1223	WG01	WG01-220720-39	Delta	0	2022-07-20__WG01__1	2022-07-20	1	University Campus
1224	WG01	WG01-220713-39	Delta	0	2022-07-13__WG01__1	2022-07-13	1	University Campus
1225	WG02	2021-02-12-ARTIC-WG02_S30	Delta	0	2021-02-12__WG02__1	2021-02-12	1	University Campus
1226	WG0A	2021-02-12-ARTIC-WG0A_S31	Delta	0	2021-02-12__WG0A__1	2021-02-12	1	University Campus
1227	WG0H	2021-02-12-ARTIC-WG0Hm_S32	Delta	0	2021-02-12__WG0H__2	2021-02-12	2	Residential Campus
1228	WG0H	2021-02-12-ARTIC-WG0Hp_S33	Delta	0	2021-02-12__WG0H__1	2021-02-12	1	Residential Campus
1229	WG0Hm	WG0Hm-211221-39-V3_S87	Delta	0	2021-12-21__WG0Hm__1	2021-12-21	1	University Campus
1230	WG0Hm	WG0Hm-20220323-39	Delta	0	2022-03-23__WG0Hm__1	2022-03-23	1	University Campus
1231	WG0Hm	WG0Hm-20220330-39	Delta	0	2022-03-30__WG0Hm__1	2022-03-30	1	University Campus
1232	WG0Hm	WG0Hm-20220406-39	Delta	0	2022-04-06__WG0Hm__1	2022-04-06	1	University Campus
1233	WG0Hm	WG0Hm-210330-31_V3	Delta	0	2021-03-30__WG0Hm__1	2021-03-30	1	University Campus
1234	WG0Hm	WG0Hm-211228	Delta	0	2021-12-28__WG0Hm__1	2021-12-28	1	University Campus
1235	WG0Hm	WG0Hm-211214-19-V3	Delta	0	2021-12-14__WG0Hm__1	2021-12-14	1	University Campus
1236	WG0Hp	WG0Hp-211228	Delta	0	2021-12-28__WG0Hp__1	2021-12-28	1	University Campus
1237	WG0Hp	WG0Hp-220112-39	Delta	0	2022-01-12__WG0Hp__1	2022-01-12	1	University Campus
1238	WG0Hp	WG0Hp-210202	Delta	0	2021-02-02__WG0Hp__1	2021-02-02	1	University Campus
1239	WG0Hp	WG0Hp-20220427-39	Delta	0	2022-04-27__WG0Hp__1	2022-04-27	1	University Campus
1240	WG0Hp	WG0Hp-210126	Delta	0	2021-01-26__WG0Hp__1	2021-01-26	1	University Campus
1241	WG0Hp	WG0Hp-220126-39	Delta	0	2022-01-26__WG0Hp__1	2022-01-26	1	University Campus
1242	WG0Hp	WG0Hp-210323-31-V3	Delta	0	2021-03-23__WG0Hp__1	2021-03-23	1	University Campus
1243	WG0Hp	WG0Hp-210504-33	Delta	0	2021-05-04__WG0Hp__1	2021-05-04	1	University Campus
1244	WG0Hp	WG0Hp-220202-39	Delta	0	2022-02-02__WG0Hp__1	2022-02-02	1	University Campus
1245	WG0L	WG0L-20220413-39	Delta	0	2022-04-13__WG0L__1	2022-04-13	1	University Campus
1246	WG0L	WG0L-210427-33	Delta	0	2021-04-27__WG0L__1	2021-04-27	1	University Campus
1247	WG0L	WG0L-220105	Delta	0	2022-01-05__WG0L__1	2022-01-05	1	University Campus
1248	WG0L	WG0L-220202-39	Delta	0	2022-02-02__WG0L__1	2022-02-02	1	University Campus
1249	WG0L	WG0L-220511-39	Delta	0	2022-05-11__WG0L__1	2022-05-11	1	University Campus
1250	WG0L	WG0L-210330-31_V3	Delta	0	2021-03-30__WG0L__1	2021-03-30	1	University Campus
1251	WG0L	WG0L-220119-39	Delta	0	2022-01-19__WG0L__1	2022-01-19	1	University Campus
1252	WG0L	WG0L-211214-19-V3	Delta	0	2021-12-14__WG0L__1	2021-12-14	1	University Campus
1253	WG0L	WG0L-211221-39-V3_S89	Delta	0	2021-12-21__WG0L__1	2021-12-21	1	University Campus
1254	WG0N	WG0N-20220420-39	Delta	0	2022-04-20__WG0N__1	2022-04-20	1	University Campus
1255	WG0N	WG0N-20220413-39	Delta	0	2022-04-13__WG0N__1	2022-04-13	1	University Campus
1256	WG0N	WG0N-210413-33	Delta	0	2021-04-13__WG0N__1	2021-04-13	1	University Campus
1257	WG0N	WG0N-210330-31-V3	Delta	0	2021-03-30__WG0N__1	2021-03-30	1	University Campus
1258	WG0N	WG0N-211214-19-V3	Delta	0	2021-12-14__WG0N__1	2021-12-14	1	University Campus
1259	WG0N	WaWa-20210209-WG0N	Delta	0	2021-02-09__WG0N__1	2021-02-09	1	University Campus
1260	WG0N	WG0N-210216-31_V3	Delta	0	2021-02-16__WG0N__1	2021-02-16	1	University Campus
1261	WG0P	WG0P-210323	Delta	0	2021-03-23__WG0P__1	2021-03-23	1	University Campus
1262	WG0P	WG0P-220119-39	Delta	0	2022-01-19__WG0P__1	2022-01-19	1	University Campus
1263	WG0P	WG0P-210223	Delta	0	2021-02-23__WG0P__1	2021-02-23	1	University Campus
1264	WG0P	WG0P-210216-31_V3	Delta	0	2021-02-16__WG0P__1	2021-02-16	1	University Campus
1265	WG0P	WG0P-20220504-39	Delta	0	2022-05-04__WG0P__1	2022-05-04	1	University Campus
1266	WG0P	WaWa-20210316-WG0P	Delta	0	2021-03-16__WG0P__1	2021-03-16	1	University Campus
1267	WG0P	WaWa-20210119-WG0P	Delta	0	2021-01-19__WG0P__1	2021-01-19	1	University Campus
1268	WG0P	WG0P-220511-39	Delta	0	2022-05-11__WG0P__1	2022-05-11	1	University Campus
1269	WG0P	WG0P-210413-33	Delta	0	2021-04-13__WG0P__1	2021-04-13	1	University Campus
1270	WG0P	WaWa-20210202-WG0P	Delta	0	2021-02-02__WG0P__1	2021-02-02	1	University Campus
1271	WG0P	WG0P-20220420-39	Delta	0	2022-04-20__WG0P__1	2022-04-20	1	University Campus
1272	WG0P	WG0P-211221-39-V3_S90	Delta	0	2021-12-21__WG0P__1	2021-12-21	1	University Campus
1273	WG0P	WG0P-220105	Delta	0	2022-01-05__WG0P__1	2022-01-05	1	University Campus
1274	WG0P	WG0P-210330-31-V3	Delta	0	2021-03-30__WG0P__1	2021-03-30	1	University Campus
1275	WG0P	WG0P-211214-19-V3	Delta	0	2021-12-14__WG0P__1	2021-12-14	1	University Campus
1276	WG0P	WG0P-210406-33	Delta	0	2021-04-06__WG0P__1	2021-04-06	1	University Campus
1277	WG0P	2021-02-12-ARTIC-WG0P_S34	Delta	0	2021-02-12__WG0P__1	2021-02-12	1	University Campus
1278	WG0P	WG0P-220126-39	Delta	0	2022-01-26__WG0P__1	2022-01-26	1	University Campus
1279	WG0P	WG0P-20220413-39	Delta	0	2022-04-13__WG0P__1	2022-04-13	1	University Campus
1280	WG0P	WG0P-211228	Delta	0	2021-12-28__WG0P__1	2021-12-28	1	University Campus
1281	WG0R	WG0R-20220323-39	Delta	0	2022-03-23__WG0R__1	2022-03-23	1	University Campus
1282	WG0R	2021-02-12-ARTIC-WG0R_S35	Delta	0	2021-02-12__WG0R__1	2021-02-12	1	University Campus
1283	WG0R	WG0R-20220413-39	Delta	0	2022-04-13__WG0R__1	2022-04-13	1	University Campus
1284	WG0U	WG0U-220706-39	Delta	0	2022-07-06__WG0U__1	2022-07-06	1	Residential Campus
1285	WG0U	WG0U-220522-39	Delta	0	2022-05-22__WG0U__1	2022-05-22	1	Residential Campus
1286	WG0V	WG0V-20220406-39	Delta	0	2022-04-06__WG0V__1	2022-04-06	1	University Campus
1287	WG0V	WG0V-210406-33	Delta	0	2021-04-06__WG0V__1	2021-04-06	1	University Campus
1288	WG0V	WG0V-210330-31_V3	Delta	0	2021-03-30__WG0V__1	2021-03-30	1	University Campus
1289	WG0V	WG0V-20220330-39	Delta	0	2022-03-30__WG0V__2	2022-03-30	2	University Campus
1290	WG0V	WG0V-220110-39	Delta	0	2022-01-10__WG0V__1	2022-01-10	1	University Campus
1291	WG0V	WG0V-220126-39	Delta	0	2022-01-26__WG0V__1	2022-01-26	1	University Campus
1292	WG0V	WG0V-20220504-39	Delta	0	2022-05-04__WG0V__1	2022-05-04	1	University Campus
1293	WG0V	WG0V-211221-39-V3_S85	Delta	0	2021-12-21__WG0V__1	2021-12-21	1	University Campus
1294	WG0V	WG0V-220105	Delta	0	2022-01-05__WG0V__1	2022-01-05	1	University Campus
1295	WG0V	WG0V-20220330-39-2	Delta	0	2022-03-30__WG0V__1	2022-03-30	1	University Campus
1296	WG0V	WG0V-210216-31-V3	Delta	0	2021-02-16__WG0V__1	2021-02-16	1	University Campus
1297	WG0V	WG0V-211214-19-V3	Delta	0	2021-12-14__WG0V__1	2021-12-14	1	University Campus
1298	WG0V	WG0V-220511-39	Delta	0	2022-05-11__WG0V__1	2022-05-11	1	University Campus
1299	WG0V	WG0V-210420-33	Delta	0	2021-04-20__WG0V__1	2021-04-20	1	University Campus
1300	WG0W	WG0W-220511-39	Delta	0	2022-05-11__WG0W__1	2022-05-11	1	University Campus
1301	WG0W	WG0W-210330-31_V3	Delta	0	2021-03-30__WG0W__1	2021-03-30	1	University Campus
1302	WG0W	WG0W-20220413-39	Delta	0	2022-04-13__WG0W__2	2022-04-13	2	University Campus
1303	WG0W	WG0W-220110-39	Delta	0	2022-01-10__WG0W__1	2022-01-10	1	University Campus
1304	WG0W	WG0W-20220420-39	Delta	0	2022-04-20__WG0W__1	2022-04-20	1	University Campus
1305	WG0W	WG0W-211214-19-V3	Delta	0	2021-12-14__WG0W__1	2021-12-14	1	University Campus
1306	WG0W	WG0W-20220413-39-2	Delta	0	2022-04-13__WG0W__1	2022-04-13	1	University Campus
1307	WG0W	WG0W-210316-31_V3	Delta	0	2021-03-16__WG0W__1	2021-03-16	1	University Campus
1308	WM06	WM06-220608-39-2	Delta	0	2022-06-08__WM06__2	2022-06-08	2	Medical Campus
1309	WM06	WM06-220601-39	Delta	0	2022-06-01__WM06__1	2022-06-01	1	Medical Campus
1310	WM06	WM06-220126-39	Delta	0	2022-01-26__WM06__1	2022-01-26	1	Medical Campus
1311	WM06	WM06-20220406-39-2	Delta	0	2022-04-06__WM06__2	2022-04-06	2	Medical Campus
1312	WM06	WM06-220713-39	Delta	0	2022-07-13__WM06__1	2022-07-13	1	Medical Campus
1313	WM06	WM06-20220413-39-2	Delta	0	2022-04-13__WM06__1	2022-04-13	1	Medical Campus
1314	WM06	WM06-220608-39	Delta	0	2022-06-08__WM06__1	2022-06-08	1	Medical Campus
1315	WM06	WM06-20220413-39	Delta	0	2022-04-13__WM06__2	2022-04-13	2	Medical Campus
1316	WM06	WM06-220112-39	Delta	0	2022-01-12__WM06__1	2022-01-12	1	Medical Campus
1317	WM06	WM06-220720-39	Delta	0	2022-07-20__WM06__1	2022-07-20	1	Medical Campus
1318	WM06	WM06-220522-39	Delta	0	2022-05-22__WM06__1	2022-05-22	1	Medical Campus
1319	WM06	WM06-20220420-39	Delta	0	2022-04-20__WM06__1	2022-04-20	1	Medical Campus
1320	WM06	WM06-20220406-39	Delta	0	2022-04-06__WM06__1	2022-04-06	1	Medical Campus
1321	WM06	WM06-20220504-39	Delta	0	2022-05-04__WM06__1	2022-05-04	1	Medical Campus
1322	WM06	WM06-211228	Delta	0	2021-12-28__WM06__1	2021-12-28	1	Medical Campus
1323	WM06	WM06-220105-39	Delta	0	2022-01-05__WM06__2	2022-01-05	2	Medical Campus
1324	WM06	WM06-220518-39	Delta	0	2022-05-18__WM06__1	2022-05-18	1	Medical Campus
1325	WM06	WM06-220105	Delta	0	2022-01-05__WM06__1	2022-01-05	1	Medical Campus
1326	WM08	WM08-220629-39	Delta	0	2022-06-29__WM08__1	2022-06-29	1	Medical Campus
1327	WM08	WM08-220518-39	Delta	0	2022-05-18__WM08__1	2022-05-18	1	Medical Campus
1328	WM08	WM08-220522-39	Delta	0	2022-05-22__WM08__1	2022-05-22	1	Medical Campus
1329	WM08	WM08-210608-33	Delta	0	2021-06-08__WM08__1	2021-06-08	1	Medical Campus
1330	WM08	WM08-210525-31_V3	Delta	0	2021-05-25__WM08__1	2021-05-25	1	Medical Campus
1331	WM08	WM08-210511-33	Delta	0	2021-05-11__WM08__1	2021-05-11	1	Medical Campus
1332	WM08	WM08-220105	Delta	0	2022-01-05__WM08__1	2022-01-05	1	Medical Campus
1333	WM08	WM08-220601-39	Delta	0	2022-06-01__WM08__1	2022-06-01	1	Medical Campus
1334	WM08	WM08-220112-39	Delta	0	2022-01-12__WM08__1	2022-01-12	1	Medical Campus
1335	WM08	WM08-220615-39	Delta	0	2022-06-15__WM08__1	2022-06-15	1	Medical Campus
1336	WM08	WM08-220720-39	Delta	0	2022-07-20__WM08__1	2022-07-20	1	Medical Campus
1337	WM08	WM08-220706-39	Delta	0	2022-07-06__WM08__1	2022-07-06	1	Medical Campus
1338	WM08	WM08-220202-39	Delta	0	2022-02-02__WM08__1	2022-02-02	1	Medical Campus
1339	WM08	WM08-220105-39	Delta	0	2022-01-05__WM08__2	2022-01-05	2	Medical Campus
1340	WM08	WM08-220713-39	Delta	0	2022-07-13__WM08__1	2022-07-13	1	Medical Campus
1341	WM08	WM08-210706-31_V3	Delta	0	2021-07-06__WM08__1	2021-07-06	1	Medical Campus
1342	WM08	WM08-220622-39	Delta	0	2022-06-22__WM08__1	2022-06-22	1	Medical Campus
1343	WM08	WM08-220727-39	Delta	0	2022-07-27__WM08__1	2022-07-27	1	Medical Campus
1344	WM08	WM08-20220413-39	Delta	0	2022-04-13__WM08__1	2022-04-13	1	Medical Campus
1345	WM08	WM08-211228	Delta	0	2021-12-28__WM08__1	2021-12-28	1	Medical Campus
1346	WM08	WM08-220126-39	Delta	0	2022-01-26__WM08__1	2022-01-26	1	Medical Campus
1347	WM08	WM08-220608-39	Delta	0	2022-06-08__WM08__2	2022-06-08	2	Medical Campus
1348	WR03	WR03-20220420-39	Delta	0	2022-04-20__WR03__1	2022-04-20	1	Marine Campus
1349	WR03	WR03-211228	Delta	0	2021-12-28__WR03__1	2021-12-28	1	Marine Campus
1350	WC0Dc	WaWa-20210316-WC0Dc	BA.1	0	2021-03-16__WC0Dc__1	2021-03-16	1	Treatment Plant Composite
1351	WC0Dc	WaWa-20210216-WC0Dc	BA.1	0	2021-02-16__WC0Dc__1	2021-02-16	1	Treatment Plant Composite
1352	WC0Dc	WC0Dc-210427-31-V3	BA.1	0	2021-04-27__WC0Dc__1	2021-04-27	1	Treatment Plant Composite
1353	WC0Dc	WC0Dc-211026-31_V3	BA.1	0	2021-10-26__WC0Dc__1	2021-10-26	1	Treatment Plant Composite
1354	WC0Dc	WC0Dc-211109-32-V3	BA.1	0	2021-11-09__WC0Dc__2	2021-11-09	2	Treatment Plant Composite
1355	WC0Dc	WaWa-20210330-WC0Dc	BA.1	0	2021-03-30__WC0Dc__1	2021-03-30	1	Treatment Plant Composite
1356	WC0Dc	WaWa-20210119-WC0Dc	BA.1	0	2021-01-19__WC0Dc__1	2021-01-19	1	Treatment Plant Composite
1357	WC0Dc	WC0Dc-211130-32_V3	BA.1	0	2021-11-30__WC0Dc__1	2021-11-30	1	Treatment Plant Composite
1358	WC0Dc	WaWa-20210302-WC0Dc	BA.1	0	2021-03-02__WC0Dc__1	2021-03-02	1	Treatment Plant Composite
1359	WC0Dc	WaWa-20210202-WC0Dc	BA.1	0	2021-02-02__WC0Dc__1	2021-02-02	1	Treatment Plant Composite
1360	WC0Dc	WaWa-20210525-WC0Dc	BA.1	0	2021-05-25__WC0Dc__1	2021-05-25	1	Treatment Plant Composite
1361	WC0Dc	WC0Dc-210504-31-V3	BA.1	0	2021-05-04__WC0Dc__1	2021-05-04	1	Treatment Plant Composite
1362	WC0Dc	WaWa-20210511-WC0Dc	BA.1	0	2021-05-11__WC0Dc__1	2021-05-11	1	Treatment Plant Composite
1363	WC0Dc	WaWa-20210309-WC0Dc	BA.1	0	2021-03-09__WC0Dc__1	2021-03-09	1	Treatment Plant Composite
1364	WC0Dc	WaWa-20210608-WC0Dc	BA.1	0	2021-06-08__WC0Dc__1	2021-06-08	1	Treatment Plant Composite
1365	WC0Dc	WaWa-20210105-WC0Dc	BA.1	0	2021-01-05__WC0Dc__1	2021-01-05	1	Treatment Plant Composite
1366	WC0Dc	WC0Dc-210727-21	BA.1	0	2021-07-27__WC0Dc__1	2021-07-27	1	Treatment Plant Composite
1367	WC0Dc	WC0Dc-210831-31-V3	BA.1	0	2021-08-31__WC0Dc__1	2021-08-31	1	Treatment Plant Composite
1368	WC0Dc	WC0Dc-210323-31-V3	BA.1	0	2021-03-23__WC0Dc__1	2021-03-23	1	Treatment Plant Composite
1369	WC0Dc	WC0Dc-220608-39-2	BA.1	0	2022-06-08__WC0Dc__2	2022-06-08	2	Treatment Plant Composite
1370	WC0Dc	WC0Dc-210223-31-V3	BA.1	0	2021-02-23__WC0Dc__1	2021-02-23	1	Treatment Plant Composite
1371	WC0Dc	WaWa-20210720-WC0Dc	BA.1	0	2021-07-20__WC0Dc__1	2021-07-20	1	Treatment Plant Composite
1372	WC0Dc	WaWa-20210629-WC0Dc	BA.1	0	2021-06-29__WC0Dc__1	2021-06-29	1	Treatment Plant Composite
1373	WC0Dc	WC0Dc-210706-31-V3	BA.1	0	2021-07-06__WC0Dc__1	2021-07-06	1	Treatment Plant Composite
1374	WC0Dc	WC0Dc-210810-21	BA.1	0	2021-08-10__WC0Dc__2	2021-08-10	2	Treatment Plant Composite
1375	WC0Dc	WaWa-20210907-WC0Dc	BA.1	0	2021-09-07__WC0Dc__1	2021-09-07	1	Treatment Plant Composite
1376	WC0Dc	WC0Dc-210713	BA.1	0	2021-07-13__WC0Dc__2	2021-07-13	2	Treatment Plant Composite
1377	WC0Dc	WC0Dc-210817-31-V3	BA.1	0	2021-08-17__WC0Dc__1	2021-08-17	1	Treatment Plant Composite
1378	WC0Dc	WC0Dc-210810-31-V3	BA.1	0	2021-08-10__WC0Dc__1	2021-08-10	1	Treatment Plant Composite
1379	WC0Dc	WaWa-20210824-WC0Dc	BA.1	0	2021-08-24__WC0Dc__1	2021-08-24	1	Treatment Plant Composite
1380	WC0Dc	WC0Dc-210420-31-V3	BA.1	0	2021-04-20__WC0Dc__1	2021-04-20	1	Treatment Plant Composite
1381	WC0Dc	WC0Dc-210713-21	BA.1	0	2021-07-13__WC0Dc__3	2021-07-13	3	Treatment Plant Composite
1382	WC0Dc	WC0Dc-211019-31-V3	BA.1	0	2021-10-19__WC0Dc__2	2021-10-19	2	Treatment Plant Composite
1383	WC0Dc	WC0Dc-210518-31-V3	BA.1	0	2021-05-18__WC0Dc__1	2021-05-18	1	Treatment Plant Composite
1384	WC0Dc	WC0Dc-211109-31-V3	BA.1	0	2021-11-09__WC0Dc__1	2021-11-09	1	Treatment Plant Composite
1385	WC0Dc	WaWa-20210413-WC0Dc	BA.1	0	2021-04-13__WC0Dc__1	2021-04-13	1	Treatment Plant Composite
1386	WC0Dc	WC0Dc-210406-31-V3	BA.1	0	2021-04-06__WC0Dc__1	2021-04-06	1	Treatment Plant Composite
1387	WC0Dc	WC0Dc-20220427-39	BA.1	0	2022-04-27__WC0Dc__1	2022-04-27	1	Treatment Plant Composite
1388	WC0Dc	WC0Dc-220511-39	BA.1	0	2022-05-11__WC0Dc__1	2022-05-11	1	Treatment Plant Composite
1389	WC0Dc	WC0Dc-220608-39	BA.1	0	2022-06-08__WC0Dc__1	2022-06-08	1	Treatment Plant Composite
1390	WC0Dc	WC0Dc-211012-31_V3	BA.1	0	2021-10-12__WC0Dc__1	2021-10-12	1	Treatment Plant Composite
1391	WC0Dc	WC0Dc-WaWa-080321	BA.1	0	2021-08-03__WC0Dc__1	2021-08-03	1	Treatment Plant Composite
1392	WC0Dc	WaWa-20210713-WC0Dc	BA.1	0	2021-07-13__WC0Dc__1	2021-07-13	1	Treatment Plant Composite
1393	WC0Dc	WC0Dc-210720-21	BA.1	0	2021-07-20__WC0Dc__2	2021-07-20	2	Treatment Plant Composite
1394	WC0Dc	WC0Dc-211005-31_V3	BA.1	0	2021-10-05__WC0Dc__1	2021-10-05	1	Treatment Plant Composite
1395	WC0Dc	WC0Dc-210803-21	BA.1	0	2021-08-03__WC0Dc__2	2021-08-03	2	Treatment Plant Composite
1396	WC0Dc	WC0Dc-220518-39	BA.1	0	2022-05-18__WC0Dc__1	2022-05-18	1	Treatment Plant Composite
1397	WC0Dg	WaWa-20210706-WC0Dg	BA.1	0	2021-07-06__WC0Dg__1	2021-07-06	1	Treatment Plant Grab
1398	WC0Dg	WC0Dg-210824-33	BA.1	0	2021-08-24__WC0Dg__1	2021-08-24	1	Treatment Plant Grab
1399	WC0Dg	WC0Dg-210810-33	BA.1	0	2021-08-10__WC0Dg__2	2021-08-10	2	Treatment Plant Grab
1400	WC0Dg	WC0Dg-20220504-39	BA.1	0	2022-05-04__WC0Dg__1	2022-05-04	1	Treatment Plant Grab
1401	WC0Dg	WC0Dg-210119	BA.1	0	2021-01-19__WC0Dg__1	2021-01-19	1	Treatment Plant Grab
1402	WC0Dg	WC0Dg-211116-32-V3	BA.1	0	2021-11-16__WC0Dg__1	2021-11-16	1	Treatment Plant Grab
1403	WC0Dg	WC0Dg-210713-21	BA.1	0	2021-07-13__WC0Dg__2	2021-07-13	2	Treatment Plant Grab
1404	WC0Dg	WC0Dg-210817-33	BA.1	0	2021-08-17__WC0Dg__1	2021-08-17	1	Treatment Plant Grab
1405	WC0Dg	WC0Dg-20220427-39	BA.1	0	2022-04-27__WC0Dg__1	2022-04-27	1	Treatment Plant Grab
1406	WC0Dg	WC0Dg-211026-39	BA.1	0	2021-10-26__WC0Dg__1	2021-10-26	1	Treatment Plant Grab
1407	WC0Dg	WC0Dg-210803-21	BA.1	0	2021-08-03__WC0Dg__1	2021-08-03	1	Treatment Plant Grab
1408	WC0Dg	WC0Dg-210420-33	BA.1	0	2021-04-20__WC0Dg__1	2021-04-20	1	Treatment Plant Grab
1409	WC0Dg	WC0Dg-210720-33	BA.1	0	2021-07-20__WC0Dg__2	2021-07-20	2	Treatment Plant Grab
1410	WC0Dg	WC0Dg-210720-21	BA.1	0	2021-07-20__WC0Dg__1	2021-07-20	1	Treatment Plant Grab
1411	WC0Dg	WC0Dg-210727-21	BA.1	0	2021-07-27__WC0Dg__2	2021-07-27	2	Treatment Plant Grab
1412	WC0Dg	WC0Dg-210713-33	BA.1	0	2021-07-13__WC0Dg__3	2021-07-13	3	Treatment Plant Grab
1413	WC0Dg	WC0Dg-211116-31-V3	BA.1	0	2021-11-16__WC0Dg__2	2021-11-16	2	Treatment Plant Grab
1414	WC0Dg	WC0Dg-210803-33	BA.1	0	2021-08-03__WC0Dg__2	2021-08-03	2	Treatment Plant Grab
1415	WC0Dg	WC0Dg-210629-33	BA.1	0	2021-06-29__WC0Dg__1	2021-06-29	1	Treatment Plant Grab
1416	WC0Dg	WC0Dg-210427-33	BA.1	0	2021-04-27__WC0Dg__1	2021-04-27	1	Treatment Plant Grab
1417	WC0Dg	WC0Dg-210810-21	BA.1	0	2021-08-10__WC0Dg__1	2021-08-10	1	Treatment Plant Grab
1418	WC0Dg	WC0Dg-211102-39	BA.1	0	2021-11-02__WC0Dg__1	2021-11-02	1	Treatment Plant Grab
1419	WC0Dg	WC0Dg-20220420-39	BA.1	0	2022-04-20__WC0Dg__1	2022-04-20	1	Treatment Plant Grab
1420	WC0Dg	WaWa-20210727-WC0Dg	BA.1	0	2021-07-27__WC0Dg__1	2021-07-27	1	Treatment Plant Grab
1421	WC0Dg	WC0Dg-210907-33	BA.1	0	2021-09-07__WC0Dg__1	2021-09-07	1	Treatment Plant Grab
1422	WG01	WG01-210914-39	BA.1	0	2021-09-14__WG01__1	2021-09-14	1	University Campus
1423	WG01	2021-02-12-ARTIC-WG01_S29	BA.1	0	2021-02-12__WG01__1	2021-02-12	1	University Campus
1424	WG01	WG01-210427-33	BA.1	0	2021-04-27__WG01__1	2021-04-27	1	University Campus
1425	WG01	WG01-210720-21	BA.1	0	2021-07-20__WG01__3	2021-07-20	3	University Campus
1426	WG01	WG01-220727-39	BA.1	0	2022-07-27__WG01__1	2022-07-27	1	University Campus
1427	WG01	WG01-220522-39	BA.1	0	2022-05-22__WG01__1	2022-05-22	1	University Campus
1428	WG01	WG01-210202	BA.1	0	2021-02-02__WG01__1	2021-02-02	1	University Campus
1429	WG01	WG01-220622-39	BA.1	0	2022-06-22__WG01__1	2022-06-22	1	University Campus
1430	WG01	WG01-220706-39	BA.1	0	2022-07-06__WG01__1	2022-07-06	1	University Campus
1431	WG01	WG01-210223	BA.1	0	2021-02-23__WG01__1	2021-02-23	1	University Campus
1432	WG01	WG01-210817-33	BA.1	0	2021-08-17__WG01__1	2021-08-17	1	University Campus
1433	WG01	WG01-210720	BA.1	0	2021-07-20__WG01__2	2021-07-20	2	University Campus
1434	WG01	WG01-WaWa-072021	BA.1	0	2021-07-20__WG01__1	2021-07-20	1	University Campus
1435	WG01	WG01-210907-33	BA.1	0	2021-09-07__WG01__1	2021-09-07	1	University Campus
1436	WG01	WG01-210126	BA.1	0	2021-01-26__WG01__1	2021-01-26	1	University Campus
1437	WG01	WG01-20220420-39	BA.1	0	2022-04-20__WG01__1	2022-04-20	1	University Campus
1438	WG01	WG01-210216-31_V3	BA.1	0	2021-02-16__WG01__1	2021-02-16	1	University Campus
1439	WG01	WG01-220511-39	BA.1	0	2022-05-11__WG01__1	2022-05-11	1	University Campus
1440	WG01	WG01-210330-31_V3	BA.1	0	2021-03-30__WG01__1	2021-03-30	1	University Campus
1441	WG01	WG01-210420-33	BA.1	0	2021-04-20__WG01__1	2021-04-20	1	University Campus
1442	WG01	WG01-210413-33	BA.1	0	2021-04-13__WG01__1	2021-04-13	1	University Campus
1443	WG01	WG01-220713-39	BA.1	0	2022-07-13__WG01__1	2022-07-13	1	University Campus
1444	WG01	WG01-210727-33	BA.1	0	2021-07-27__WG01__2	2021-07-27	2	University Campus
1445	WG02	2021-02-12-ARTIC-WG02_S30	BA.1	0	2021-02-12__WG02__1	2021-02-12	1	University Campus
1446	WG0A	2021-02-12-ARTIC-WG0A_S31	BA.1	0	2021-02-12__WG0A__1	2021-02-12	1	University Campus
1447	WG0H	2021-02-12-ARTIC-WG0Hm_S32	BA.1	0	2021-02-12__WG0H__2	2021-02-12	2	Residential Campus
1448	WG0H	2021-02-12-ARTIC-WG0Hp_S33	BA.1	0	2021-02-12__WG0H__1	2021-02-12	1	Residential Campus
1449	WG0Hm	WG0Hm-20220323-39	BA.1	0	2022-03-23__WG0Hm__1	2022-03-23	1	University Campus
1450	WG0Hm	WG0Hm-20220406-39	BA.1	0	2022-04-06__WG0Hm__1	2022-04-06	1	University Campus
1451	WG0Hm	WaWa-20210831-WG0Hm	BA.1	0	2021-08-31__WG0Hm__1	2021-08-31	1	University Campus
1452	WG0Hm	WG0Hm-210330-31_V3	BA.1	0	2021-03-30__WG0Hm__1	2021-03-30	1	University Campus
1453	WG0Hm	WG0Hm-210824-33	BA.1	0	2021-08-24__WG0Hm__1	2021-08-24	1	University Campus
1454	WG0Hp	WaWa-20210824-WG0Hp	BA.1	0	2021-08-24__WG0Hp__1	2021-08-24	1	University Campus
1455	WG0Hp	WG0Hp-210202	BA.1	0	2021-02-02__WG0Hp__1	2021-02-02	1	University Campus
1456	WG0Hp	WG0Hp-210126	BA.1	0	2021-01-26__WG0Hp__1	2021-01-26	1	University Campus
1457	WG0Hp	WG0Hp-210907-33	BA.1	0	2021-09-07__WG0Hp__1	2021-09-07	1	University Campus
1458	WG0Hp	WG0Hp-210323-31-V3	BA.1	0	2021-03-23__WG0Hp__1	2021-03-23	1	University Campus
1459	WG0Hp	WG0Hp-210831-33	BA.1	0	2021-08-31__WG0Hp__1	2021-08-31	1	University Campus
1460	WG0Hp	WG0Hp-210504-33	BA.1	0	2021-05-04__WG0Hp__1	2021-05-04	1	University Campus
1461	WG0Hp	WG0Hp-220202-39	BA.1	0	2022-02-02__WG0Hp__1	2022-02-02	1	University Campus
1462	WG0L	WG0L-210720	BA.1	0	2021-07-20__WG0L__2	2021-07-20	2	University Campus
1463	WG0L	WG0L-210427-33	BA.1	0	2021-04-27__WG0L__1	2021-04-27	1	University Campus
1464	WG0L	WG0L-210720-21	BA.1	0	2021-07-20__WG0L__3	2021-07-20	3	University Campus
1465	WG0L	WG0L-WaWa-072021	BA.1	0	2021-07-20__WG0L__1	2021-07-20	1	University Campus
1466	WG0L	WG0L-210330-31_V3	BA.1	0	2021-03-30__WG0L__1	2021-03-30	1	University Campus
1467	WG0N	WG0N-20220413-39	BA.1	0	2022-04-13__WG0N__1	2022-04-13	1	University Campus
1468	WG0N	WG0N-210413-33	BA.1	0	2021-04-13__WG0N__1	2021-04-13	1	University Campus
1469	WG0N	WG0N-210330-31-V3	BA.1	0	2021-03-30__WG0N__1	2021-03-30	1	University Campus
1470	WG0N	WaWa-20210209-WG0N	BA.1	0	2021-02-09__WG0N__1	2021-02-09	1	University Campus
1471	WG0N	WG0N-210216-31_V3	BA.1	0	2021-02-16__WG0N__1	2021-02-16	1	University Campus
1472	WG0P	WG0P-210323	BA.1	0	2021-03-23__WG0P__1	2021-03-23	1	University Campus
1473	WG0P	WG0P-210831-33	BA.1	0	2021-08-31__WG0P__1	2021-08-31	1	University Campus
1474	WG0P	WG0P-210223	BA.1	0	2021-02-23__WG0P__1	2021-02-23	1	University Campus
1475	WG0P	WG0P-210216-31_V3	BA.1	0	2021-02-16__WG0P__1	2021-02-16	1	University Campus
1476	WG0P	WG0P-20220504-39	BA.1	0	2022-05-04__WG0P__1	2022-05-04	1	University Campus
1477	WG0P	WaWa-20210316-WG0P	BA.1	0	2021-03-16__WG0P__1	2021-03-16	1	University Campus
1478	WG0P	WaWa-20210119-WG0P	BA.1	0	2021-01-19__WG0P__1	2021-01-19	1	University Campus
1479	WG0P	WG0P-210817-33	BA.1	0	2021-08-17__WG0P__1	2021-08-17	1	University Campus
1480	WG0P	WG0P-220511-39	BA.1	0	2022-05-11__WG0P__1	2022-05-11	1	University Campus
1481	WG0P	WG0P-210413-33	BA.1	0	2021-04-13__WG0P__1	2021-04-13	1	University Campus
1482	WG0P	WaWa-20210202-WG0P	BA.1	0	2021-02-02__WG0P__1	2021-02-02	1	University Campus
1483	WG0P	WG0P-210330-31-V3	BA.1	0	2021-03-30__WG0P__1	2021-03-30	1	University Campus
1484	WG0P	WG0P-210406-33	BA.1	0	2021-04-06__WG0P__1	2021-04-06	1	University Campus
1485	WG0P	2021-02-12-ARTIC-WG0P_S34	BA.1	0	2021-02-12__WG0P__1	2021-02-12	1	University Campus
1486	WG0P	WG0P-20220413-39	BA.1	0	2022-04-13__WG0P__1	2022-04-13	1	University Campus
1487	WG0R	2021-02-12-ARTIC-WG0R_S35	BA.1	0	2021-02-12__WG0R__1	2021-02-12	1	University Campus
1488	WG0R	WG0R-20220413-39	BA.1	0	2022-04-13__WG0R__1	2022-04-13	1	University Campus
1489	WG0R	WG0R-210907-33	BA.1	0	2021-09-07__WG0R__1	2021-09-07	1	University Campus
1490	WG0U	WG0U-220706-39	BA.1	0	2022-07-06__WG0U__1	2022-07-06	1	Residential Campus
1491	WG0U	WG0U-220522-39	BA.1	0	2022-05-22__WG0U__1	2022-05-22	1	Residential Campus
1492	WG0V	WG0V-210406-33	BA.1	0	2021-04-06__WG0V__1	2021-04-06	1	University Campus
1493	WG0V	WG0V-211207-32_V3	BA.1	0	2021-12-07__WG0V__1	2021-12-07	1	University Campus
1494	WG0V	WG0V-210330-31_V3	BA.1	0	2021-03-30__WG0V__1	2021-03-30	1	University Campus
1495	WG0V	WG0V-20220330-39	BA.1	0	2022-03-30__WG0V__2	2022-03-30	2	University Campus
1496	WG0V	WG0V-20220504-39	BA.1	0	2022-05-04__WG0V__1	2022-05-04	1	University Campus
1497	WG0V	WG0V-20220330-39-2	BA.1	0	2022-03-30__WG0V__1	2022-03-30	1	University Campus
1498	WG0V	WG0V-210216-31-V3	BA.1	0	2021-02-16__WG0V__1	2021-02-16	1	University Campus
1499	WG0V	WG0V-220511-39	BA.1	0	2022-05-11__WG0V__1	2022-05-11	1	University Campus
1500	WG0V	WG0V-210420-33	BA.1	0	2021-04-20__WG0V__1	2021-04-20	1	University Campus
1501	WG0W	WG0W-210330-31_V3	BA.1	0	2021-03-30__WG0W__1	2021-03-30	1	University Campus
1502	WG0W	WG0W-210831-33	BA.1	0	2021-08-31__WG0W__1	2021-08-31	1	University Campus
1503	WG0W	WG0W-20220413-39	BA.1	0	2022-04-13__WG0W__2	2022-04-13	2	University Campus
1504	WG0W	WG0W-20220420-39	BA.1	0	2022-04-20__WG0W__1	2022-04-20	1	University Campus
1505	WG0W	WG0W-210907-33	BA.1	0	2021-09-07__WG0W__1	2021-09-07	1	University Campus
1506	WG0W	WG0W-20220413-39-2	BA.1	0	2022-04-13__WG0W__1	2022-04-13	1	University Campus
1507	WG0W	WG0W-210316-31_V3	BA.1	0	2021-03-16__WG0W__1	2021-03-16	1	University Campus
1508	WM06	WM06-210803-33	BA.1	0	2021-08-03__WM06__2	2021-08-03	2	Medical Campus
1509	WM06	WM06-210803-21	BA.1	0	2021-08-03__WM06__1	2021-08-03	1	Medical Campus
1510	WM06	WM06-20220406-39-2	BA.1	0	2022-04-06__WM06__2	2022-04-06	2	Medical Campus
1511	WM06	WM06-211109-31-V3	BA.1	0	2021-11-09__WM06__1	2021-11-09	1	Medical Campus
1512	WM06	WM06-210817-33	BA.1	0	2021-08-17__WM06__1	2021-08-17	1	Medical Campus
1513	WM06	WM06-210727-33	BA.1	0	2021-07-27__WM06__2	2021-07-27	2	Medical Campus
1514	WM06	WM06-210831-33	BA.1	0	2021-08-31__WM06__1	2021-08-31	1	Medical Campus
1515	WM06	WM06-210824-33	BA.1	0	2021-08-24__WM06__1	2021-08-24	1	Medical Campus
1516	WM06	WM06-210810-21	BA.1	0	2021-08-10__WM06__1	2021-08-10	1	Medical Campus
1517	WM06	WM06-20220420-39	BA.1	0	2022-04-20__WM06__1	2022-04-20	1	Medical Campus
1518	WM06	WM06-20220406-39	BA.1	0	2022-04-06__WM06__1	2022-04-06	1	Medical Campus
1519	WM06	WM06-210720	BA.1	0	2021-07-20__WM06__1	2021-07-20	1	Medical Campus
1520	WM06	WM06-20220504-39	BA.1	0	2022-05-04__WM06__1	2022-05-04	1	Medical Campus
1521	WM06	WM06-210810-33	BA.1	0	2021-08-10__WM06__2	2021-08-10	2	Medical Campus
1522	WM06	WM06-210727-21	BA.1	0	2021-07-27__WM06__1	2021-07-27	1	Medical Campus
1523	WM08	WM08-210824-33	BA.1	0	2021-08-24__WM08__1	2021-08-24	1	Medical Campus
1524	WM08	WM08-220518-39	BA.1	0	2022-05-18__WM08__1	2022-05-18	1	Medical Campus
1525	WM08	WM08-220522-39	BA.1	0	2022-05-22__WM08__1	2022-05-22	1	Medical Campus
1526	WM08	WM08-210525-31_V3	BA.1	0	2021-05-25__WM08__1	2021-05-25	1	Medical Campus
1527	WM08	WM08-210511-33	BA.1	0	2021-05-11__WM08__1	2021-05-11	1	Medical Campus
1528	WM08	WM08-220601-39	BA.1	0	2022-06-01__WM08__1	2022-06-01	1	Medical Campus
1529	WM08	WM08-210727-33	BA.1	0	2021-07-27__WM08__2	2021-07-27	2	Medical Campus
1530	WM08	WM08-210629-33	BA.1	0	2021-06-29__WM08__1	2021-06-29	1	Medical Campus
1531	WM08	WM08-210727-21	BA.1	0	2021-07-27__WM08__1	2021-07-27	1	Medical Campus
1532	WM08	WM08-210706-31_V3	BA.1	0	2021-07-06__WM08__1	2021-07-06	1	Medical Campus
1533	WM08	WM08-220622-39	BA.1	0	2022-06-22__WM08__1	2022-06-22	1	Medical Campus
1534	WM08	WM08-220727-39	BA.1	0	2022-07-27__WM08__1	2022-07-27	1	Medical Campus
1535	WM08	WM08-210817-33	BA.1	0	2021-08-17__WM08__1	2021-08-17	1	Medical Campus
1536	WM08	WM08-220608-39	BA.1	0	2022-06-08__WM08__2	2022-06-08	2	Medical Campus
1537	WR03	WR03-20220420-39	BA.1	0	2022-04-20__WR03__1	2022-04-20	1	Marine Campus
1538	WC0Dc	WaWa-20210316-WC0Dc	Iota	0	2021-03-16__WC0Dc__1	2021-03-16	1	Treatment Plant Composite
1539	WC0Dc	WaWa-20210216-WC0Dc	Iota	0	2021-02-16__WC0Dc__1	2021-02-16	1	Treatment Plant Composite
1540	WC0Dc	WC0Dc-220601-39	Iota	0	2022-06-01__WC0Dc__1	2022-06-01	1	Treatment Plant Composite
1541	WC0Dc	WC0Dc-210427-31-V3	Iota	0	2021-04-27__WC0Dc__1	2021-04-27	1	Treatment Plant Composite
1542	WC0Dc	WC0Dc-211026-31_V3	Iota	0	2021-10-26__WC0Dc__1	2021-10-26	1	Treatment Plant Composite
1543	WC0Dc	WC0Dc-211109-32-V3	Iota	0	2021-11-09__WC0Dc__2	2021-11-09	2	Treatment Plant Composite
1544	WC0Dc	WaWa-20210119-WC0Dc	Iota	0	2021-01-19__WC0Dc__1	2021-01-19	1	Treatment Plant Composite
1545	WC0Dc	WC0Dc-211130-32_V3	Iota	0	2021-11-30__WC0Dc__1	2021-11-30	1	Treatment Plant Composite
1546	WC0Dc	WC0Dc-211214-19-V3	Iota	0	2021-12-14__WC0Dc__1	2021-12-14	1	Treatment Plant Composite
1547	WC0Dc	WaWa-20210202-WC0Dc	Iota	0	2021-02-02__WC0Dc__1	2021-02-02	1	Treatment Plant Composite
1548	WC0Dc	WC0Dc-220105	Iota	0	2022-01-05__WC0Dc__1	2022-01-05	1	Treatment Plant Composite
1549	WC0Dc	WC0Dc-220112-39	Iota	0	2022-01-12__WC0Dc__1	2022-01-12	1	Treatment Plant Composite
1550	WC0Dc	WC0Dc-220706-39	Iota	0	2022-07-06__WC0Dc__1	2022-07-06	1	Treatment Plant Composite
1551	WC0Dc	WC0Dc-220713-39	Iota	0	2022-07-13__WC0Dc__1	2022-07-13	1	Treatment Plant Composite
1552	WC0Dc	WC0Dc-210504-31-V3	Iota	0	2021-05-04__WC0Dc__1	2021-05-04	1	Treatment Plant Composite
1553	WC0Dc	WaWa-20210309-WC0Dc	Iota	0	2021-03-09__WC0Dc__1	2021-03-09	1	Treatment Plant Composite
1554	WC0Dc	WaWa-20210608-WC0Dc	Iota	0	2021-06-08__WC0Dc__1	2021-06-08	1	Treatment Plant Composite
1555	WC0Dc	WC0Dc-220727-39	Iota	0	2022-07-27__WC0Dc__1	2022-07-27	1	Treatment Plant Composite
1556	WC0Dc	WaWa-20210105-WC0Dc	Iota	0	2021-01-05__WC0Dc__1	2021-01-05	1	Treatment Plant Composite
1557	WC0Dc	WC0Dc-210727-21	Iota	0	2021-07-27__WC0Dc__1	2021-07-27	1	Treatment Plant Composite
1558	WC0Dc	WC0Dc-210831-31-V3	Iota	0	2021-08-31__WC0Dc__1	2021-08-31	1	Treatment Plant Composite
1559	WC0Dc	WC0Dc-220629-39	Iota	0	2022-06-29__WC0Dc__1	2022-06-29	1	Treatment Plant Composite
1560	WC0Dc	WC0Dc-210323-31-V3	Iota	0	2021-03-23__WC0Dc__1	2021-03-23	1	Treatment Plant Composite
1561	WC0Dc	WC0Dc-220608-39-2	Iota	0	2022-06-08__WC0Dc__2	2022-06-08	2	Treatment Plant Composite
1562	WC0Dc	WC0Dc-210223-31-V3	Iota	0	2021-02-23__WC0Dc__1	2021-02-23	1	Treatment Plant Composite
1563	WC0Dc	WaWa-20210720-WC0Dc	Iota	0	2021-07-20__WC0Dc__1	2021-07-20	1	Treatment Plant Composite
1564	WC0Dc	WC0Dc-20220323-39	Iota	0	2022-03-23__WC0Dc__1	2022-03-23	1	Treatment Plant Composite
1565	WC0Dc	WaWa-20210629-WC0Dc	Iota	0	2021-06-29__WC0Dc__1	2021-06-29	1	Treatment Plant Composite
1566	WC0Dc	WC0Dc-210706-31-V3	Iota	0	2021-07-06__WC0Dc__1	2021-07-06	1	Treatment Plant Composite
1567	WC0Dc	WC0Dc-210810-21	Iota	0	2021-08-10__WC0Dc__2	2021-08-10	2	Treatment Plant Composite
1568	WC0Dc	WaWa-20210907-WC0Dc	Iota	0	2021-09-07__WC0Dc__1	2021-09-07	1	Treatment Plant Composite
1569	WC0Dc	WC0Dc-210713	Iota	0	2021-07-13__WC0Dc__2	2021-07-13	2	Treatment Plant Composite
1570	WC0Dc	WC0Dc-211207-32_V3	Iota	0	2021-12-07__WC0Dc__1	2021-12-07	1	Treatment Plant Composite
1571	WC0Dc	WC0Dc-220119-39	Iota	0	2022-01-19__WC0Dc__1	2022-01-19	1	Treatment Plant Composite
1572	WC0Dc	WC0Dc-210817-31-V3	Iota	0	2021-08-17__WC0Dc__1	2021-08-17	1	Treatment Plant Composite
1573	WC0Dc	WC0Dc-220622-39	Iota	0	2022-06-22__WC0Dc__1	2022-06-22	1	Treatment Plant Composite
1574	WC0Dc	WC0Dc-210810-31-V3	Iota	0	2021-08-10__WC0Dc__1	2021-08-10	1	Treatment Plant Composite
1575	WC0Dc	WaWa-20210824-WC0Dc	Iota	0	2021-08-24__WC0Dc__1	2021-08-24	1	Treatment Plant Composite
1576	WC0Dc	WC0Dc-211221-39-V3_S91	Iota	0	2021-12-21__WC0Dc__1	2021-12-21	1	Treatment Plant Composite
1577	WC0Dc	WC0Dc-210420-31-V3	Iota	0	2021-04-20__WC0Dc__1	2021-04-20	1	Treatment Plant Composite
1578	WC0Dc	WC0Dc-210713-21	Iota	0	2021-07-13__WC0Dc__3	2021-07-13	3	Treatment Plant Composite
1579	WC0Dc	WC0Dc-220522-39	Iota	0	2022-05-22__WC0Dc__1	2022-05-22	1	Treatment Plant Composite
1580	WC0Dc	WC0Dc-211228	Iota	0	2021-12-28__WC0Dc__1	2021-12-28	1	Treatment Plant Composite
1581	WC0Dc	WC0Dc-211019-31-V3	Iota	0	2021-10-19__WC0Dc__2	2021-10-19	2	Treatment Plant Composite
1582	WC0Dc	WC0Dc-220126-39	Iota	0	2022-01-26__WC0Dc__1	2022-01-26	1	Treatment Plant Composite
1583	WC0Dc	WC0Dc-210518-31-V3	Iota	0	2021-05-18__WC0Dc__1	2021-05-18	1	Treatment Plant Composite
1584	WC0Dc	WC0Dc-211109-31-V3	Iota	0	2021-11-09__WC0Dc__1	2021-11-09	1	Treatment Plant Composite
1585	WC0Dc	WC0Dc-20220406-39	Iota	0	2022-04-06__WC0Dc__1	2022-04-06	1	Treatment Plant Composite
1586	WC0Dc	WC0Dc-210406-31-V3	Iota	0	2021-04-06__WC0Dc__1	2021-04-06	1	Treatment Plant Composite
1587	WC0Dc	WC0Dc-220615-39	Iota	0	2022-06-15__WC0Dc__1	2022-06-15	1	Treatment Plant Composite
1588	WC0Dc	WC0Dc-20220427-39	Iota	0	2022-04-27__WC0Dc__1	2022-04-27	1	Treatment Plant Composite
1589	WC0Dc	WC0Dc-220720-39	Iota	0	2022-07-20__WC0Dc__1	2022-07-20	1	Treatment Plant Composite
1590	WC0Dc	WC0Dc-220511-39	Iota	0	2022-05-11__WC0Dc__1	2022-05-11	1	Treatment Plant Composite
1591	WC0Dc	WC0Dc-220608-39	Iota	0	2022-06-08__WC0Dc__1	2022-06-08	1	Treatment Plant Composite
1592	WC0Dc	WC0Dc-211012-31_V3	Iota	0	2021-10-12__WC0Dc__1	2021-10-12	1	Treatment Plant Composite
1593	WC0Dc	WC0Dc-WaWa-080321	Iota	0	2021-08-03__WC0Dc__1	2021-08-03	1	Treatment Plant Composite
1594	WC0Dc	WaWa-20210713-WC0Dc	Iota	0	2021-07-13__WC0Dc__1	2021-07-13	1	Treatment Plant Composite
1595	WC0Dc	WC0Dc-210720-21	Iota	0	2021-07-20__WC0Dc__2	2021-07-20	2	Treatment Plant Composite
1596	WC0Dc	WC0Dc-20220413-39	Iota	0	2022-04-13__WC0Dc__1	2022-04-13	1	Treatment Plant Composite
1597	WC0Dc	WC0Dc-211005-31_V3	Iota	0	2021-10-05__WC0Dc__1	2021-10-05	1	Treatment Plant Composite
1598	WC0Dc	WC0Dc-210803-21	Iota	0	2021-08-03__WC0Dc__2	2021-08-03	2	Treatment Plant Composite
1599	WC0Dc	WC0Dc-220518-39	Iota	0	2022-05-18__WC0Dc__1	2022-05-18	1	Treatment Plant Composite
1600	WC0Dg	WC0Dg-220105	Iota	0	2022-01-05__WC0Dg__1	2022-01-05	1	Treatment Plant Grab
1601	WC0Dg	WaWa-20210706-WC0Dg	Iota	0	2021-07-06__WC0Dg__1	2021-07-06	1	Treatment Plant Grab
1602	WC0Dg	WC0Dg-210824-33	Iota	0	2021-08-24__WC0Dg__1	2021-08-24	1	Treatment Plant Grab
1603	WC0Dg	WC0Dg-210810-33	Iota	0	2021-08-10__WC0Dg__2	2021-08-10	2	Treatment Plant Grab
1604	WC0Dg	WC0Dg-220126-39	Iota	0	2022-01-26__WC0Dg__1	2022-01-26	1	Treatment Plant Grab
1605	WC0Dg	WC0Dg-220202-39	Iota	0	2022-02-02__WC0Dg__1	2022-02-02	1	Treatment Plant Grab
1606	WC0Dg	WC0Dg-20220504-39	Iota	0	2022-05-04__WC0Dg__1	2022-05-04	1	Treatment Plant Grab
1607	WC0Dg	WC0Dg-210119	Iota	0	2021-01-19__WC0Dg__1	2021-01-19	1	Treatment Plant Grab
1608	WC0Dg	WC0Dg-211116-32-V3	Iota	0	2021-11-16__WC0Dg__1	2021-11-16	1	Treatment Plant Grab
1609	WC0Dg	WC0Dg-220112-39	Iota	0	2022-01-12__WC0Dg__1	2022-01-12	1	Treatment Plant Grab
1610	WC0Dg	WC0Dg-210713-21	Iota	0	2021-07-13__WC0Dg__2	2021-07-13	2	Treatment Plant Grab
1611	WC0Dg	WC0Dg-211207-32_V3	Iota	0	2021-12-07__WC0Dg__1	2021-12-07	1	Treatment Plant Grab
1612	WC0Dg	WC0Dg-210817-33	Iota	0	2021-08-17__WC0Dg__1	2021-08-17	1	Treatment Plant Grab
1613	WC0Dg	WC0Dg-20220427-39	Iota	0	2022-04-27__WC0Dg__1	2022-04-27	1	Treatment Plant Grab
1614	WC0Dg	WC0Dg-20220406-39	Iota	0	2022-04-06__WC0Dg__1	2022-04-06	1	Treatment Plant Grab
1615	WC0Dg	WC0Dg-211026-39	Iota	0	2021-10-26__WC0Dg__1	2021-10-26	1	Treatment Plant Grab
1616	WC0Dg	WC0Dg-211221-39-V3_S92	Iota	0	2021-12-21__WC0Dg__1	2021-12-21	1	Treatment Plant Grab
1617	WC0Dg	WC0Dg-210803-21	Iota	0	2021-08-03__WC0Dg__1	2021-08-03	1	Treatment Plant Grab
1618	WC0Dg	WC0Dg-210713	Iota	0	2021-07-13__WC0Dg__1	2021-07-13	1	Treatment Plant Grab
1619	WC0Dg	WC0Dg-210720-33	Iota	0	2021-07-20__WC0Dg__2	2021-07-20	2	Treatment Plant Grab
1620	WC0Dg	WC0Dg-210720-21	Iota	0	2021-07-20__WC0Dg__1	2021-07-20	1	Treatment Plant Grab
1621	WC0Dg	WC0Dg-210727-21	Iota	0	2021-07-27__WC0Dg__2	2021-07-27	2	Treatment Plant Grab
1622	WC0Dg	WC0Dg-220119-39	Iota	0	2022-01-19__WC0Dg__1	2022-01-19	1	Treatment Plant Grab
1623	WC0Dg	WC0Dg-20220413-39	Iota	0	2022-04-13__WC0Dg__1	2022-04-13	1	Treatment Plant Grab
1624	WC0Dg	WC0Dg-210713-33	Iota	0	2021-07-13__WC0Dg__3	2021-07-13	3	Treatment Plant Grab
1625	WC0Dg	WC0Dg-211116-31-V3	Iota	0	2021-11-16__WC0Dg__2	2021-11-16	2	Treatment Plant Grab
1626	WC0Dg	WC0Dg-210803-33	Iota	0	2021-08-03__WC0Dg__2	2021-08-03	2	Treatment Plant Grab
1627	WC0Dg	WC0Dg-210629-33	Iota	0	2021-06-29__WC0Dg__1	2021-06-29	1	Treatment Plant Grab
1628	WC0Dg	WC0Dg-210810-21	Iota	0	2021-08-10__WC0Dg__1	2021-08-10	1	Treatment Plant Grab
1629	WC0Dg	WC0Dg-211102-39	Iota	0	2021-11-02__WC0Dg__1	2021-11-02	1	Treatment Plant Grab
1630	WC0Dg	WC0Dg-20220420-39	Iota	0	2022-04-20__WC0Dg__1	2022-04-20	1	Treatment Plant Grab
1631	WC0Dg	WaWa-20210727-WC0Dg	Iota	0	2021-07-27__WC0Dg__1	2021-07-27	1	Treatment Plant Grab
1632	WC0Dg	WC0Dg-210907-33	Iota	0	2021-09-07__WC0Dg__1	2021-09-07	1	Treatment Plant Grab
1633	WC0Dg	WC0Dg-220511-39	Iota	0	2022-05-11__WC0Dg__1	2022-05-11	1	Treatment Plant Grab
1634	WC0Dg	WC0Dg-211214-19-V3	Iota	0	2021-12-14__WC0Dg__1	2021-12-14	1	Treatment Plant Grab
1635	WG01	WG01-210914-39	Iota	0	2021-09-14__WG01__1	2021-09-14	1	University Campus
1636	WG01	2021-02-12-ARTIC-WG01_S29	Iota	0	2021-02-12__WG01__1	2021-02-12	1	University Campus
1637	WG01	WG01-220608-39-2	Iota	0	2022-06-08__WG01__2	2022-06-08	2	University Campus
1638	WG01	WG01-220629-39	Iota	0	2022-06-29__WG01__1	2022-06-29	1	University Campus
1639	WG01	WG01-210427-33	Iota	0	2021-04-27__WG01__1	2021-04-27	1	University Campus
1640	WG01	WG01-210720-21	Iota	0	2021-07-20__WG01__3	2021-07-20	3	University Campus
1641	WG01	WG01-220727-39	Iota	0	2022-07-27__WG01__1	2022-07-27	1	University Campus
1642	WG01	WG01-220522-39	Iota	0	2022-05-22__WG01__1	2022-05-22	1	University Campus
1643	WG01	WG01-211228	Iota	0	2021-12-28__WG01__1	2021-12-28	1	University Campus
1644	WG01	WG01-220105	Iota	0	2022-01-05__WG01__1	2022-01-05	1	University Campus
1645	WG01	WG01-210202	Iota	0	2021-02-02__WG01__1	2021-02-02	1	University Campus
1646	WG01	WG01-220615-39	Iota	0	2022-06-15__WG01__1	2022-06-15	1	University Campus
1647	WG01	WG01-211221-39-V3_S81	Iota	0	2021-12-21__WG01__1	2021-12-21	1	University Campus
1648	WG01	WG01-220622-39	Iota	0	2022-06-22__WG01__1	2022-06-22	1	University Campus
1649	WG01	WG01-220706-39	Iota	0	2022-07-06__WG01__1	2022-07-06	1	University Campus
1650	WG01	WG01-210223	Iota	0	2021-02-23__WG01__1	2021-02-23	1	University Campus
1651	WG01	WG01-210817-33	Iota	0	2021-08-17__WG01__1	2021-08-17	1	University Campus
1652	WG01	WG01-210720	Iota	0	2021-07-20__WG01__2	2021-07-20	2	University Campus
1653	WG01	WG01-20220413-39	Iota	0	2022-04-13__WG01__1	2022-04-13	1	University Campus
1654	WG01	WG01-220202-39	Iota	0	2022-02-02__WG01__1	2022-02-02	1	University Campus
1655	WG01	WG01-WaWa-072021	Iota	0	2021-07-20__WG01__1	2021-07-20	1	University Campus
1656	WG01	WG01-220119-39	Iota	0	2022-01-19__WG01__1	2022-01-19	1	University Campus
1657	WG01	WG01-210907-33	Iota	0	2021-09-07__WG01__1	2021-09-07	1	University Campus
1658	WG01	WG01-210126	Iota	0	2021-01-26__WG01__1	2021-01-26	1	University Campus
1659	WG01	WG01-20220420-39	Iota	0	2022-04-20__WG01__1	2022-04-20	1	University Campus
1660	WG01	WG01-210216-31_V3	Iota	0	2021-02-16__WG01__1	2021-02-16	1	University Campus
1661	WG01	WG01-220608-39	Iota	0	2022-06-08__WG01__1	2022-06-08	1	University Campus
1662	WG01	WG01-211214-19-V3	Iota	0	2021-12-14__WG01__1	2021-12-14	1	University Campus
1663	WG01	WG01-220511-39	Iota	0	2022-05-11__WG01__1	2022-05-11	1	University Campus
1664	WG01	WG01-210420-33	Iota	0	2021-04-20__WG01__1	2021-04-20	1	University Campus
1665	WG01	WG01-210413-33	Iota	0	2021-04-13__WG01__1	2021-04-13	1	University Campus
1666	WG01	WG01-220720-39	Iota	0	2022-07-20__WG01__1	2022-07-20	1	University Campus
1667	WG01	WG01-220713-39	Iota	0	2022-07-13__WG01__1	2022-07-13	1	University Campus
1668	WG01	WG01-210727-33	Iota	0	2021-07-27__WG01__2	2021-07-27	2	University Campus
1669	WG02	2021-02-12-ARTIC-WG02_S30	Iota	0	2021-02-12__WG02__1	2021-02-12	1	University Campus
1670	WG0A	2021-02-12-ARTIC-WG0A_S31	Iota	0	2021-02-12__WG0A__1	2021-02-12	1	University Campus
1671	WG0A	WG0A-210720	Iota	0	2021-07-20__WG0A__1	2021-07-20	1	University Campus
1672	WG0H	2021-02-12-ARTIC-WG0Hm_S32	Iota	0	2021-02-12__WG0H__2	2021-02-12	2	Residential Campus
1673	WG0H	2021-02-12-ARTIC-WG0Hp_S33	Iota	0	2021-02-12__WG0H__1	2021-02-12	1	Residential Campus
1674	WG0Hm	WG0Hm-211221-39-V3_S87	Iota	0	2021-12-21__WG0Hm__1	2021-12-21	1	University Campus
1675	WG0Hm	WG0Hm-20220323-39	Iota	0	2022-03-23__WG0Hm__1	2022-03-23	1	University Campus
1676	WG0Hm	WG0Hm-20220330-39	Iota	0	2022-03-30__WG0Hm__1	2022-03-30	1	University Campus
1677	WG0Hm	WG0Hm-20220406-39	Iota	0	2022-04-06__WG0Hm__1	2022-04-06	1	University Campus
1678	WG0Hm	WaWa-20210831-WG0Hm	Iota	0	2021-08-31__WG0Hm__1	2021-08-31	1	University Campus
1679	WG0Hm	WG0Hm-210330-31_V3	Iota	0	2021-03-30__WG0Hm__1	2021-03-30	1	University Campus
1680	WG0Hm	WG0Hm-211228	Iota	0	2021-12-28__WG0Hm__1	2021-12-28	1	University Campus
1681	WG0Hm	WG0Hm-210824-33	Iota	0	2021-08-24__WG0Hm__1	2021-08-24	1	University Campus
1682	WG0Hm	WG0Hm-211214-19-V3	Iota	0	2021-12-14__WG0Hm__1	2021-12-14	1	University Campus
1683	WG0Hp	WG0Hp-211228	Iota	0	2021-12-28__WG0Hp__1	2021-12-28	1	University Campus
1684	WG0Hp	WaWa-20210824-WG0Hp	Iota	0	2021-08-24__WG0Hp__1	2021-08-24	1	University Campus
1685	WG0Hp	WG0Hp-220112-39	Iota	0	2022-01-12__WG0Hp__1	2022-01-12	1	University Campus
1686	WG0Hp	WG0Hp-210202	Iota	0	2021-02-02__WG0Hp__1	2021-02-02	1	University Campus
1687	WG0Hp	WG0Hp-20220427-39	Iota	0	2022-04-27__WG0Hp__1	2022-04-27	1	University Campus
1688	WG0Hp	WG0Hp-210126	Iota	0	2021-01-26__WG0Hp__1	2021-01-26	1	University Campus
1689	WG0Hp	WG0Hp-210907-33	Iota	0	2021-09-07__WG0Hp__1	2021-09-07	1	University Campus
1690	WG0Hp	WG0Hp-220126-39	Iota	0	2022-01-26__WG0Hp__1	2022-01-26	1	University Campus
1691	WG0Hp	WG0Hp-210323-31-V3	Iota	0	2021-03-23__WG0Hp__1	2021-03-23	1	University Campus
1692	WG0Hp	WG0Hp-210831-33	Iota	0	2021-08-31__WG0Hp__1	2021-08-31	1	University Campus
1693	WG0Hp	WG0Hp-210504-33	Iota	0	2021-05-04__WG0Hp__1	2021-05-04	1	University Campus
1694	WG0Hp	WG0Hp-220202-39	Iota	0	2022-02-02__WG0Hp__1	2022-02-02	1	University Campus
1695	WG0L	WG0L-210720	Iota	0	2021-07-20__WG0L__2	2021-07-20	2	University Campus
1696	WG0L	WG0L-20220413-39	Iota	0	2022-04-13__WG0L__1	2022-04-13	1	University Campus
1697	WG0L	WG0L-210427-33	Iota	0	2021-04-27__WG0L__1	2021-04-27	1	University Campus
1698	WG0L	WG0L-210720-21	Iota	0	2021-07-20__WG0L__3	2021-07-20	3	University Campus
1699	WG0L	WG0L-WaWa-072021	Iota	0	2021-07-20__WG0L__1	2021-07-20	1	University Campus
1700	WG0L	WG0L-220105	Iota	0	2022-01-05__WG0L__1	2022-01-05	1	University Campus
1701	WG0L	WG0L-220202-39	Iota	0	2022-02-02__WG0L__1	2022-02-02	1	University Campus
1702	WG0L	WG0L-220511-39	Iota	0	2022-05-11__WG0L__1	2022-05-11	1	University Campus
1703	WG0L	WG0L-210330-31_V3	Iota	0	2021-03-30__WG0L__1	2021-03-30	1	University Campus
1704	WG0L	WG0L-220119-39	Iota	0	2022-01-19__WG0L__1	2022-01-19	1	University Campus
1705	WG0L	WG0L-211214-19-V3	Iota	0	2021-12-14__WG0L__1	2021-12-14	1	University Campus
1706	WG0L	WG0L-211221-39-V3_S89	Iota	0	2021-12-21__WG0L__1	2021-12-21	1	University Campus
1707	WG0N	WG0N-20220420-39	Iota	0	2022-04-20__WG0N__1	2022-04-20	1	University Campus
1708	WG0N	WG0N-20220413-39	Iota	0	2022-04-13__WG0N__1	2022-04-13	1	University Campus
1709	WG0N	WG0N-210413-33	Iota	0	2021-04-13__WG0N__1	2021-04-13	1	University Campus
1710	WG0N	WG0N-210330-31-V3	Iota	0	2021-03-30__WG0N__1	2021-03-30	1	University Campus
1711	WG0N	WG0N-211214-19-V3	Iota	0	2021-12-14__WG0N__1	2021-12-14	1	University Campus
1712	WG0N	WaWa-20210209-WG0N	Iota	0	2021-02-09__WG0N__1	2021-02-09	1	University Campus
1713	WG0N	WG0N-210216-31_V3	Iota	0	2021-02-16__WG0N__1	2021-02-16	1	University Campus
1714	WG0P	WG0P-210323	Iota	0	2021-03-23__WG0P__1	2021-03-23	1	University Campus
1715	WG0P	WG0P-220119-39	Iota	0	2022-01-19__WG0P__1	2022-01-19	1	University Campus
1716	WG0P	WG0P-210831-33	Iota	0	2021-08-31__WG0P__1	2021-08-31	1	University Campus
1717	WG0P	WG0P-210223	Iota	0	2021-02-23__WG0P__1	2021-02-23	1	University Campus
1718	WG0P	WG0P-210216-31_V3	Iota	0	2021-02-16__WG0P__1	2021-02-16	1	University Campus
1719	WG0P	WG0P-20220504-39	Iota	0	2022-05-04__WG0P__1	2022-05-04	1	University Campus
1720	WG0P	WaWa-20210119-WG0P	Iota	0	2021-01-19__WG0P__1	2021-01-19	1	University Campus
1721	WG0P	WG0P-210817-33	Iota	0	2021-08-17__WG0P__1	2021-08-17	1	University Campus
1722	WG0P	WG0P-220511-39	Iota	0	2022-05-11__WG0P__1	2022-05-11	1	University Campus
1723	WG0P	WG0P-210413-33	Iota	0	2021-04-13__WG0P__1	2021-04-13	1	University Campus
1724	WG0P	WaWa-20210202-WG0P	Iota	0	2021-02-02__WG0P__1	2021-02-02	1	University Campus
1725	WG0P	WG0P-20220420-39	Iota	0	2022-04-20__WG0P__1	2022-04-20	1	University Campus
1726	WG0P	WG0P-211221-39-V3_S90	Iota	0	2021-12-21__WG0P__1	2021-12-21	1	University Campus
1727	WG0P	WG0P-220105	Iota	0	2022-01-05__WG0P__1	2022-01-05	1	University Campus
1728	WG0P	WG0P-211214-19-V3	Iota	0	2021-12-14__WG0P__1	2021-12-14	1	University Campus
1729	WG0P	WG0P-210406-33	Iota	0	2021-04-06__WG0P__1	2021-04-06	1	University Campus
1730	WG0P	2021-02-12-ARTIC-WG0P_S34	Iota	0	2021-02-12__WG0P__1	2021-02-12	1	University Campus
1731	WG0P	WG0P-220126-39	Iota	0	2022-01-26__WG0P__1	2022-01-26	1	University Campus
1732	WG0P	WG0P-20220413-39	Iota	0	2022-04-13__WG0P__1	2022-04-13	1	University Campus
1733	WG0P	WG0P-211228	Iota	0	2021-12-28__WG0P__1	2021-12-28	1	University Campus
1734	WG0R	WG0R-20220323-39	Iota	0	2022-03-23__WG0R__1	2022-03-23	1	University Campus
1735	WG0R	2021-02-12-ARTIC-WG0R_S35	Iota	0	2021-02-12__WG0R__1	2021-02-12	1	University Campus
1736	WG0R	WG0R-20220413-39	Iota	0	2022-04-13__WG0R__1	2022-04-13	1	University Campus
1737	WG0R	WG0R-210907-33	Iota	0	2021-09-07__WG0R__1	2021-09-07	1	University Campus
1738	WG0U	WG0U-220706-39	Iota	0	2022-07-06__WG0U__1	2022-07-06	1	Residential Campus
1739	WG0U	WG0U-220522-39	Iota	0	2022-05-22__WG0U__1	2022-05-22	1	Residential Campus
1740	WG0V	WG0V-20220406-39	Iota	0	2022-04-06__WG0V__1	2022-04-06	1	University Campus
1741	WG0V	WG0V-210406-33	Iota	0	2021-04-06__WG0V__1	2021-04-06	1	University Campus
1742	WG0V	WG0V-211207-32_V3	Iota	0	2021-12-07__WG0V__1	2021-12-07	1	University Campus
1743	WG0V	WG0V-210330-31_V3	Iota	0	2021-03-30__WG0V__1	2021-03-30	1	University Campus
1744	WG0V	WG0V-20220330-39	Iota	0	2022-03-30__WG0V__2	2022-03-30	2	University Campus
1745	WG0V	WG0V-220110-39	Iota	0	2022-01-10__WG0V__1	2022-01-10	1	University Campus
1746	WG0V	WG0V-220126-39	Iota	0	2022-01-26__WG0V__1	2022-01-26	1	University Campus
1747	WG0V	WG0V-20220504-39	Iota	0	2022-05-04__WG0V__1	2022-05-04	1	University Campus
1748	WG0V	WG0V-211221-39-V3_S85	Iota	0	2021-12-21__WG0V__1	2021-12-21	1	University Campus
1749	WG0V	WG0V-220105	Iota	0	2022-01-05__WG0V__1	2022-01-05	1	University Campus
1750	WG0V	WG0V-20220330-39-2	Iota	0	2022-03-30__WG0V__1	2022-03-30	1	University Campus
1751	WG0V	WG0V-210216-31-V3	Iota	0	2021-02-16__WG0V__1	2021-02-16	1	University Campus
1752	WG0V	WG0V-211214-19-V3	Iota	0	2021-12-14__WG0V__1	2021-12-14	1	University Campus
1753	WG0V	WG0V-220511-39	Iota	0	2022-05-11__WG0V__1	2022-05-11	1	University Campus
1754	WG0V	WG0V-210420-33	Iota	0	2021-04-20__WG0V__1	2021-04-20	1	University Campus
1755	WG0W	WG0W-220511-39	Iota	0	2022-05-11__WG0W__1	2022-05-11	1	University Campus
1756	WG0W	WG0W-210330-31_V3	Iota	0	2021-03-30__WG0W__1	2021-03-30	1	University Campus
1757	WG0W	WG0W-211228	Iota	0	2021-12-28__WG0W__1	2021-12-28	1	University Campus
1758	WG0W	WG0W-210831-33	Iota	0	2021-08-31__WG0W__1	2021-08-31	1	University Campus
1759	WG0W	WG0W-20220413-39	Iota	0	2022-04-13__WG0W__2	2022-04-13	2	University Campus
1760	WG0W	WG0W-220110-39	Iota	0	2022-01-10__WG0W__1	2022-01-10	1	University Campus
1761	WG0W	WG0W-20220420-39	Iota	0	2022-04-20__WG0W__1	2022-04-20	1	University Campus
1762	WG0W	WG0W-211214-19-V3	Iota	0	2021-12-14__WG0W__1	2021-12-14	1	University Campus
1763	WG0W	WG0W-210907-33	Iota	0	2021-09-07__WG0W__1	2021-09-07	1	University Campus
1764	WG0W	WG0W-20220413-39-2	Iota	0	2022-04-13__WG0W__1	2022-04-13	1	University Campus
1765	WG0W	WG0W-210316-31_V3	Iota	0	2021-03-16__WG0W__1	2021-03-16	1	University Campus
1766	WM06	WM06-220608-39-2	Iota	0	2022-06-08__WM06__2	2022-06-08	2	Medical Campus
1767	WM06	WM06-210803-33	Iota	0	2021-08-03__WM06__2	2021-08-03	2	Medical Campus
1768	WM06	WM06-210803-21	Iota	0	2021-08-03__WM06__1	2021-08-03	1	Medical Campus
1769	WM06	WM06-220601-39	Iota	0	2022-06-01__WM06__1	2022-06-01	1	Medical Campus
1770	WM06	WM06-220126-39	Iota	0	2022-01-26__WM06__1	2022-01-26	1	Medical Campus
1771	WM06	WM06-20220406-39-2	Iota	0	2022-04-06__WM06__2	2022-04-06	2	Medical Campus
1772	WM06	WM06-211109-31-V3	Iota	0	2021-11-09__WM06__1	2021-11-09	1	Medical Campus
1773	WM06	WM06-220713-39	Iota	0	2022-07-13__WM06__1	2022-07-13	1	Medical Campus
1774	WM06	WM06-20220413-39-2	Iota	0	2022-04-13__WM06__1	2022-04-13	1	Medical Campus
1775	WM06	WM06-220608-39	Iota	0	2022-06-08__WM06__1	2022-06-08	1	Medical Campus
1776	WM06	WM06-210817-33	Iota	0	2021-08-17__WM06__1	2021-08-17	1	Medical Campus
1777	WM06	WM06-210727-33	Iota	0	2021-07-27__WM06__2	2021-07-27	2	Medical Campus
1778	WM06	WM06-210831-33	Iota	0	2021-08-31__WM06__1	2021-08-31	1	Medical Campus
1779	WM06	WM06-20220413-39	Iota	0	2022-04-13__WM06__2	2022-04-13	2	Medical Campus
1780	WM06	WM06-220112-39	Iota	0	2022-01-12__WM06__1	2022-01-12	1	Medical Campus
1781	WM06	WM06-210824-33	Iota	0	2021-08-24__WM06__1	2021-08-24	1	Medical Campus
1782	WM06	WM06-220720-39	Iota	0	2022-07-20__WM06__1	2022-07-20	1	Medical Campus
1783	WM06	WM06-220522-39	Iota	0	2022-05-22__WM06__1	2022-05-22	1	Medical Campus
1784	WM06	WM06-210810-21	Iota	0	2021-08-10__WM06__1	2021-08-10	1	Medical Campus
1785	WM06	WM06-20220420-39	Iota	0	2022-04-20__WM06__1	2022-04-20	1	Medical Campus
1786	WM06	WM06-20220406-39	Iota	0	2022-04-06__WM06__1	2022-04-06	1	Medical Campus
1787	WM06	WM06-210720	Iota	0	2021-07-20__WM06__1	2021-07-20	1	Medical Campus
1788	WM06	WM06-20220504-39	Iota	0	2022-05-04__WM06__1	2022-05-04	1	Medical Campus
1789	WM06	WM06-210810-33	Iota	0	2021-08-10__WM06__2	2021-08-10	2	Medical Campus
1790	WM06	WM06-210727-21	Iota	0	2021-07-27__WM06__1	2021-07-27	1	Medical Campus
1791	WM06	WM06-211228	Iota	0	2021-12-28__WM06__1	2021-12-28	1	Medical Campus
1792	WM06	WM06-220105-39	Iota	0	2022-01-05__WM06__2	2022-01-05	2	Medical Campus
1793	WM06	WM06-220518-39	Iota	0	2022-05-18__WM06__1	2022-05-18	1	Medical Campus
1794	WM06	WM06-220105	Iota	0	2022-01-05__WM06__1	2022-01-05	1	Medical Campus
1795	WM08	WM08-220629-39	Iota	0	2022-06-29__WM08__1	2022-06-29	1	Medical Campus
1796	WM08	WM08-210824-33	Iota	0	2021-08-24__WM08__1	2021-08-24	1	Medical Campus
1797	WM08	WM08-220518-39	Iota	0	2022-05-18__WM08__1	2022-05-18	1	Medical Campus
1798	WM08	WM08-220522-39	Iota	0	2022-05-22__WM08__1	2022-05-22	1	Medical Campus
1799	WM08	WM08-210608-33	Iota	0	2021-06-08__WM08__1	2021-06-08	1	Medical Campus
1800	WM08	WM08-210525-31_V3	Iota	0	2021-05-25__WM08__1	2021-05-25	1	Medical Campus
1801	WM08	WM08-210511-33	Iota	0	2021-05-11__WM08__1	2021-05-11	1	Medical Campus
1802	WM08	WM08-220105	Iota	0	2022-01-05__WM08__1	2022-01-05	1	Medical Campus
1803	WM08	WM08-220601-39	Iota	0	2022-06-01__WM08__1	2022-06-01	1	Medical Campus
1804	WM08	WM08-220112-39	Iota	0	2022-01-12__WM08__1	2022-01-12	1	Medical Campus
1805	WM08	WM08-210727-33	Iota	0	2021-07-27__WM08__2	2021-07-27	2	Medical Campus
1806	WM08	WM08-220615-39	Iota	0	2022-06-15__WM08__1	2022-06-15	1	Medical Campus
1807	WM08	WM08-220720-39	Iota	0	2022-07-20__WM08__1	2022-07-20	1	Medical Campus
1808	WM08	WM08-220706-39	Iota	0	2022-07-06__WM08__1	2022-07-06	1	Medical Campus
1809	WM08	WM08-220202-39	Iota	0	2022-02-02__WM08__1	2022-02-02	1	Medical Campus
1810	WM08	WM08-210629-33	Iota	0	2021-06-29__WM08__1	2021-06-29	1	Medical Campus
1811	WM08	WM08-220105-39	Iota	0	2022-01-05__WM08__2	2022-01-05	2	Medical Campus
1812	WM08	WM08-210727-21	Iota	0	2021-07-27__WM08__1	2021-07-27	1	Medical Campus
1813	WM08	WM08-220713-39	Iota	0	2022-07-13__WM08__1	2022-07-13	1	Medical Campus
1814	WM08	WM08-210706-31_V3	Iota	0	2021-07-06__WM08__1	2021-07-06	1	Medical Campus
1815	WM08	WM08-220622-39	Iota	0	2022-06-22__WM08__1	2022-06-22	1	Medical Campus
1816	WM08	WM08-220727-39	Iota	0	2022-07-27__WM08__1	2022-07-27	1	Medical Campus
1817	WM08	WM08-210817-33	Iota	0	2021-08-17__WM08__1	2021-08-17	1	Medical Campus
1818	WM08	WM08-20220413-39	Iota	0	2022-04-13__WM08__1	2022-04-13	1	Medical Campus
1819	WM08	WM08-211228	Iota	0	2021-12-28__WM08__1	2021-12-28	1	Medical Campus
1820	WM08	WM08-220126-39	Iota	0	2022-01-26__WM08__1	2022-01-26	1	Medical Campus
1821	WM08	WM08-220608-39	Iota	0	2022-06-08__WM08__2	2022-06-08	2	Medical Campus
1822	WR03	WR03-20220420-39	Iota	0	2022-04-20__WR03__1	2022-04-20	1	Marine Campus
1823	WR03	WR03-211228	Iota	0	2021-12-28__WR03__1	2021-12-28	1	Marine Campus
1824	WC0Dc	WaWa-20210316-WC0Dc	Epsilon	0	2021-03-16__WC0Dc__1	2021-03-16	1	Treatment Plant Composite
1825	WC0Dc	WaWa-20210216-WC0Dc	Epsilon	0	2021-02-16__WC0Dc__1	2021-02-16	1	Treatment Plant Composite
1826	WC0Dc	WC0Dc-220601-39	Epsilon	0	2022-06-01__WC0Dc__1	2022-06-01	1	Treatment Plant Composite
1827	WC0Dc	WC0Dc-210427-31-V3	Epsilon	0	2021-04-27__WC0Dc__1	2021-04-27	1	Treatment Plant Composite
1828	WC0Dc	WC0Dc-211026-31_V3	Epsilon	0	2021-10-26__WC0Dc__1	2021-10-26	1	Treatment Plant Composite
1829	WC0Dc	WC0Dc-211109-32-V3	Epsilon	0	2021-11-09__WC0Dc__2	2021-11-09	2	Treatment Plant Composite
1830	WC0Dc	WaWa-20210330-WC0Dc	Epsilon	0	2021-03-30__WC0Dc__1	2021-03-30	1	Treatment Plant Composite
1831	WC0Dc	WC0Dc-211130-32_V3	Epsilon	0	2021-11-30__WC0Dc__1	2021-11-30	1	Treatment Plant Composite
1832	WC0Dc	WC0Dc-211214-19-V3	Epsilon	0	2021-12-14__WC0Dc__1	2021-12-14	1	Treatment Plant Composite
1833	WC0Dc	WaWa-20210302-WC0Dc	Epsilon	0	2021-03-02__WC0Dc__1	2021-03-02	1	Treatment Plant Composite
1834	WC0Dc	WC0Dc-220105	Epsilon	0	2022-01-05__WC0Dc__1	2022-01-05	1	Treatment Plant Composite
1835	WC0Dc	WC0Dc-220112-39	Epsilon	0	2022-01-12__WC0Dc__1	2022-01-12	1	Treatment Plant Composite
1836	WC0Dc	WC0Dc-220706-39	Epsilon	0	2022-07-06__WC0Dc__1	2022-07-06	1	Treatment Plant Composite
1837	WC0Dc	WC0Dc-220713-39	Epsilon	0	2022-07-13__WC0Dc__1	2022-07-13	1	Treatment Plant Composite
1838	WC0Dc	WaWa-20210525-WC0Dc	Epsilon	0	2021-05-25__WC0Dc__1	2021-05-25	1	Treatment Plant Composite
1839	WC0Dc	WC0Dc-210504-31-V3	Epsilon	0	2021-05-04__WC0Dc__1	2021-05-04	1	Treatment Plant Composite
1840	WC0Dc	WaWa-20210511-WC0Dc	Epsilon	0	2021-05-11__WC0Dc__1	2021-05-11	1	Treatment Plant Composite
1841	WC0Dc	WaWa-20210309-WC0Dc	Epsilon	0	2021-03-09__WC0Dc__1	2021-03-09	1	Treatment Plant Composite
1842	WC0Dc	WaWa-20210608-WC0Dc	Epsilon	0	2021-06-08__WC0Dc__1	2021-06-08	1	Treatment Plant Composite
1843	WC0Dc	WC0Dc-220727-39	Epsilon	0	2022-07-27__WC0Dc__1	2022-07-27	1	Treatment Plant Composite
1844	WC0Dc	WaWa-20210105-WC0Dc	Epsilon	0	2021-01-05__WC0Dc__1	2021-01-05	1	Treatment Plant Composite
1845	WC0Dc	WC0Dc-210727-21	Epsilon	0	2021-07-27__WC0Dc__1	2021-07-27	1	Treatment Plant Composite
1846	WC0Dc	WC0Dc-210831-31-V3	Epsilon	0	2021-08-31__WC0Dc__1	2021-08-31	1	Treatment Plant Composite
1847	WC0Dc	WC0Dc-220629-39	Epsilon	0	2022-06-29__WC0Dc__1	2022-06-29	1	Treatment Plant Composite
1848	WC0Dc	WC0Dc-210323-31-V3	Epsilon	0	2021-03-23__WC0Dc__1	2021-03-23	1	Treatment Plant Composite
1849	WC0Dc	WC0Dc-220608-39-2	Epsilon	0	2022-06-08__WC0Dc__2	2022-06-08	2	Treatment Plant Composite
1850	WC0Dc	WC0Dc-210223-31-V3	Epsilon	0	2021-02-23__WC0Dc__1	2021-02-23	1	Treatment Plant Composite
1851	WC0Dc	WaWa-20210720-WC0Dc	Epsilon	0	2021-07-20__WC0Dc__1	2021-07-20	1	Treatment Plant Composite
1852	WC0Dc	WC0Dc-20220323-39	Epsilon	0	2022-03-23__WC0Dc__1	2022-03-23	1	Treatment Plant Composite
1853	WC0Dc	WaWa-20210629-WC0Dc	Epsilon	0	2021-06-29__WC0Dc__1	2021-06-29	1	Treatment Plant Composite
1854	WC0Dc	WC0Dc-210706-31-V3	Epsilon	0	2021-07-06__WC0Dc__1	2021-07-06	1	Treatment Plant Composite
1855	WC0Dc	WC0Dc-210810-21	Epsilon	0	2021-08-10__WC0Dc__2	2021-08-10	2	Treatment Plant Composite
1856	WC0Dc	WaWa-20210907-WC0Dc	Epsilon	0	2021-09-07__WC0Dc__1	2021-09-07	1	Treatment Plant Composite
1857	WC0Dc	WC0Dc-210713	Epsilon	0	2021-07-13__WC0Dc__2	2021-07-13	2	Treatment Plant Composite
1858	WC0Dc	WC0Dc-211207-32_V3	Epsilon	0	2021-12-07__WC0Dc__1	2021-12-07	1	Treatment Plant Composite
1859	WC0Dc	WC0Dc-220119-39	Epsilon	0	2022-01-19__WC0Dc__1	2022-01-19	1	Treatment Plant Composite
1860	WC0Dc	WC0Dc-210817-31-V3	Epsilon	0	2021-08-17__WC0Dc__1	2021-08-17	1	Treatment Plant Composite
1861	WC0Dc	WC0Dc-220622-39	Epsilon	0	2022-06-22__WC0Dc__1	2022-06-22	1	Treatment Plant Composite
1862	WC0Dc	WC0Dc-210810-31-V3	Epsilon	0	2021-08-10__WC0Dc__1	2021-08-10	1	Treatment Plant Composite
1863	WC0Dc	WaWa-20210824-WC0Dc	Epsilon	0	2021-08-24__WC0Dc__1	2021-08-24	1	Treatment Plant Composite
1864	WC0Dc	WC0Dc-211221-39-V3_S91	Epsilon	0	2021-12-21__WC0Dc__1	2021-12-21	1	Treatment Plant Composite
1865	WC0Dc	WC0Dc-210420-31-V3	Epsilon	0	2021-04-20__WC0Dc__1	2021-04-20	1	Treatment Plant Composite
1866	WC0Dc	WC0Dc-210713-21	Epsilon	0	2021-07-13__WC0Dc__3	2021-07-13	3	Treatment Plant Composite
1867	WC0Dc	WC0Dc-220522-39	Epsilon	0	2022-05-22__WC0Dc__1	2022-05-22	1	Treatment Plant Composite
1868	WC0Dc	WC0Dc-211228	Epsilon	0	2021-12-28__WC0Dc__1	2021-12-28	1	Treatment Plant Composite
1869	WC0Dc	WC0Dc-211019-31-V3	Epsilon	0	2021-10-19__WC0Dc__2	2021-10-19	2	Treatment Plant Composite
1870	WC0Dc	WC0Dc-220126-39	Epsilon	0	2022-01-26__WC0Dc__1	2022-01-26	1	Treatment Plant Composite
1871	WC0Dc	WC0Dc-210518-31-V3	Epsilon	0	2021-05-18__WC0Dc__1	2021-05-18	1	Treatment Plant Composite
1872	WC0Dc	WC0Dc-211109-31-V3	Epsilon	0	2021-11-09__WC0Dc__1	2021-11-09	1	Treatment Plant Composite
1873	WC0Dc	WaWa-20210413-WC0Dc	Epsilon	0	2021-04-13__WC0Dc__1	2021-04-13	1	Treatment Plant Composite
1874	WC0Dc	WC0Dc-20220406-39	Epsilon	0	2022-04-06__WC0Dc__1	2022-04-06	1	Treatment Plant Composite
1875	WC0Dc	WC0Dc-210406-31-V3	Epsilon	0	2021-04-06__WC0Dc__1	2021-04-06	1	Treatment Plant Composite
1876	WC0Dc	WC0Dc-220615-39	Epsilon	0	2022-06-15__WC0Dc__1	2022-06-15	1	Treatment Plant Composite
1877	WC0Dc	WC0Dc-20220427-39	Epsilon	0	2022-04-27__WC0Dc__1	2022-04-27	1	Treatment Plant Composite
1878	WC0Dc	WC0Dc-220720-39	Epsilon	0	2022-07-20__WC0Dc__1	2022-07-20	1	Treatment Plant Composite
1879	WC0Dc	WC0Dc-220511-39	Epsilon	0	2022-05-11__WC0Dc__1	2022-05-11	1	Treatment Plant Composite
1880	WC0Dc	WC0Dc-220608-39	Epsilon	0	2022-06-08__WC0Dc__1	2022-06-08	1	Treatment Plant Composite
1881	WC0Dc	WC0Dc-211012-31_V3	Epsilon	0	2021-10-12__WC0Dc__1	2021-10-12	1	Treatment Plant Composite
1882	WC0Dc	WC0Dc-WaWa-080321	Epsilon	0	2021-08-03__WC0Dc__1	2021-08-03	1	Treatment Plant Composite
1883	WC0Dc	WaWa-20210713-WC0Dc	Epsilon	0	2021-07-13__WC0Dc__1	2021-07-13	1	Treatment Plant Composite
1884	WC0Dc	WC0Dc-210720-21	Epsilon	0	2021-07-20__WC0Dc__2	2021-07-20	2	Treatment Plant Composite
1885	WC0Dc	WC0Dc-20220413-39	Epsilon	0	2022-04-13__WC0Dc__1	2022-04-13	1	Treatment Plant Composite
1886	WC0Dc	WC0Dc-211005-31_V3	Epsilon	0	2021-10-05__WC0Dc__1	2021-10-05	1	Treatment Plant Composite
1887	WC0Dc	WC0Dc-210803-21	Epsilon	0	2021-08-03__WC0Dc__2	2021-08-03	2	Treatment Plant Composite
1888	WC0Dc	WC0Dc-220518-39	Epsilon	0	2022-05-18__WC0Dc__1	2022-05-18	1	Treatment Plant Composite
1889	WC0Dg	WC0Dg-220105	Epsilon	0	2022-01-05__WC0Dg__1	2022-01-05	1	Treatment Plant Grab
1890	WC0Dg	WaWa-20210706-WC0Dg	Epsilon	0	2021-07-06__WC0Dg__1	2021-07-06	1	Treatment Plant Grab
1891	WC0Dg	WC0Dg-210824-33	Epsilon	0	2021-08-24__WC0Dg__1	2021-08-24	1	Treatment Plant Grab
1892	WC0Dg	WC0Dg-210810-33	Epsilon	0	2021-08-10__WC0Dg__2	2021-08-10	2	Treatment Plant Grab
1893	WC0Dg	WC0Dg-220126-39	Epsilon	0	2022-01-26__WC0Dg__1	2022-01-26	1	Treatment Plant Grab
1894	WC0Dg	WC0Dg-220202-39	Epsilon	0	2022-02-02__WC0Dg__1	2022-02-02	1	Treatment Plant Grab
1895	WC0Dg	WC0Dg-20220504-39	Epsilon	0	2022-05-04__WC0Dg__1	2022-05-04	1	Treatment Plant Grab
1896	WC0Dg	WC0Dg-210119	Epsilon	0	2021-01-19__WC0Dg__1	2021-01-19	1	Treatment Plant Grab
1897	WC0Dg	WC0Dg-211116-32-V3	Epsilon	0	2021-11-16__WC0Dg__1	2021-11-16	1	Treatment Plant Grab
1898	WC0Dg	WC0Dg-220112-39	Epsilon	0	2022-01-12__WC0Dg__1	2022-01-12	1	Treatment Plant Grab
1899	WC0Dg	WC0Dg-210713-21	Epsilon	0	2021-07-13__WC0Dg__2	2021-07-13	2	Treatment Plant Grab
1900	WC0Dg	WC0Dg-211207-32_V3	Epsilon	0	2021-12-07__WC0Dg__1	2021-12-07	1	Treatment Plant Grab
1901	WC0Dg	WC0Dg-210817-33	Epsilon	0	2021-08-17__WC0Dg__1	2021-08-17	1	Treatment Plant Grab
1902	WC0Dg	WC0Dg-20220427-39	Epsilon	0	2022-04-27__WC0Dg__1	2022-04-27	1	Treatment Plant Grab
1903	WC0Dg	WC0Dg-20220406-39	Epsilon	0	2022-04-06__WC0Dg__1	2022-04-06	1	Treatment Plant Grab
1904	WC0Dg	WC0Dg-211026-39	Epsilon	0	2021-10-26__WC0Dg__1	2021-10-26	1	Treatment Plant Grab
1905	WC0Dg	WC0Dg-211221-39-V3_S92	Epsilon	0	2021-12-21__WC0Dg__1	2021-12-21	1	Treatment Plant Grab
1906	WC0Dg	WC0Dg-210803-21	Epsilon	0	2021-08-03__WC0Dg__1	2021-08-03	1	Treatment Plant Grab
1907	WC0Dg	WC0Dg-210420-33	Epsilon	0	2021-04-20__WC0Dg__1	2021-04-20	1	Treatment Plant Grab
1908	WC0Dg	WC0Dg-210713	Epsilon	0	2021-07-13__WC0Dg__1	2021-07-13	1	Treatment Plant Grab
1909	WC0Dg	WC0Dg-210720-33	Epsilon	0	2021-07-20__WC0Dg__2	2021-07-20	2	Treatment Plant Grab
1910	WC0Dg	WC0Dg-210720-21	Epsilon	0	2021-07-20__WC0Dg__1	2021-07-20	1	Treatment Plant Grab
1911	WC0Dg	WC0Dg-210727-21	Epsilon	0	2021-07-27__WC0Dg__2	2021-07-27	2	Treatment Plant Grab
1912	WC0Dg	WC0Dg-220119-39	Epsilon	0	2022-01-19__WC0Dg__1	2022-01-19	1	Treatment Plant Grab
1913	WC0Dg	WC0Dg-20220413-39	Epsilon	0	2022-04-13__WC0Dg__1	2022-04-13	1	Treatment Plant Grab
1914	WC0Dg	WC0Dg-210713-33	Epsilon	0	2021-07-13__WC0Dg__3	2021-07-13	3	Treatment Plant Grab
1915	WC0Dg	WC0Dg-211116-31-V3	Epsilon	0	2021-11-16__WC0Dg__2	2021-11-16	2	Treatment Plant Grab
1916	WC0Dg	WC0Dg-210803-33	Epsilon	0	2021-08-03__WC0Dg__2	2021-08-03	2	Treatment Plant Grab
1917	WC0Dg	WC0Dg-210629-33	Epsilon	0	2021-06-29__WC0Dg__1	2021-06-29	1	Treatment Plant Grab
1918	WC0Dg	WC0Dg-210427-33	Epsilon	0	2021-04-27__WC0Dg__1	2021-04-27	1	Treatment Plant Grab
1919	WC0Dg	WC0Dg-210810-21	Epsilon	0	2021-08-10__WC0Dg__1	2021-08-10	1	Treatment Plant Grab
1920	WC0Dg	WC0Dg-211102-39	Epsilon	0	2021-11-02__WC0Dg__1	2021-11-02	1	Treatment Plant Grab
1921	WC0Dg	WC0Dg-20220420-39	Epsilon	0	2022-04-20__WC0Dg__1	2022-04-20	1	Treatment Plant Grab
1922	WC0Dg	WaWa-20210727-WC0Dg	Epsilon	0	2021-07-27__WC0Dg__1	2021-07-27	1	Treatment Plant Grab
1923	WC0Dg	WC0Dg-210907-33	Epsilon	0	2021-09-07__WC0Dg__1	2021-09-07	1	Treatment Plant Grab
1924	WC0Dg	WC0Dg-220511-39	Epsilon	0	2022-05-11__WC0Dg__1	2022-05-11	1	Treatment Plant Grab
1925	WC0Dg	WC0Dg-211214-19-V3	Epsilon	0	2021-12-14__WC0Dg__1	2021-12-14	1	Treatment Plant Grab
1926	WG01	WG01-210914-39	Epsilon	0	2021-09-14__WG01__1	2021-09-14	1	University Campus
1927	WG01	2021-02-12-ARTIC-WG01_S29	Epsilon	0	2021-02-12__WG01__1	2021-02-12	1	University Campus
1928	WG01	WG01-220608-39-2	Epsilon	0	2022-06-08__WG01__2	2022-06-08	2	University Campus
1929	WG01	WG01-220629-39	Epsilon	0	2022-06-29__WG01__1	2022-06-29	1	University Campus
1930	WG01	WG01-210427-33	Epsilon	0	2021-04-27__WG01__1	2021-04-27	1	University Campus
1931	WG01	WG01-210720-21	Epsilon	0	2021-07-20__WG01__3	2021-07-20	3	University Campus
1932	WG01	WG01-220727-39	Epsilon	0	2022-07-27__WG01__1	2022-07-27	1	University Campus
1933	WG01	WG01-220522-39	Epsilon	0	2022-05-22__WG01__1	2022-05-22	1	University Campus
1934	WG01	WG01-211228	Epsilon	0	2021-12-28__WG01__1	2021-12-28	1	University Campus
1935	WG01	WG01-220105	Epsilon	0	2022-01-05__WG01__1	2022-01-05	1	University Campus
1936	WG01	WG01-210202	Epsilon	0	2021-02-02__WG01__1	2021-02-02	1	University Campus
1937	WG01	WG01-220615-39	Epsilon	0	2022-06-15__WG01__1	2022-06-15	1	University Campus
1938	WG01	WG01-211221-39-V3_S81	Epsilon	0	2021-12-21__WG01__1	2021-12-21	1	University Campus
1939	WG01	WG01-220622-39	Epsilon	0	2022-06-22__WG01__1	2022-06-22	1	University Campus
1940	WG01	WG01-220706-39	Epsilon	0	2022-07-06__WG01__1	2022-07-06	1	University Campus
1941	WG01	WG01-210223	Epsilon	0	2021-02-23__WG01__1	2021-02-23	1	University Campus
1942	WG01	WG01-210817-33	Epsilon	0	2021-08-17__WG01__1	2021-08-17	1	University Campus
1943	WG01	WG01-210720	Epsilon	0	2021-07-20__WG01__2	2021-07-20	2	University Campus
1944	WG01	WG01-20220413-39	Epsilon	0	2022-04-13__WG01__1	2022-04-13	1	University Campus
1945	WG01	WG01-220202-39	Epsilon	0	2022-02-02__WG01__1	2022-02-02	1	University Campus
1946	WG01	WG01-WaWa-072021	Epsilon	0	2021-07-20__WG01__1	2021-07-20	1	University Campus
1947	WG01	WG01-220119-39	Epsilon	0	2022-01-19__WG01__1	2022-01-19	1	University Campus
1948	WG01	WG01-210907-33	Epsilon	0	2021-09-07__WG01__1	2021-09-07	1	University Campus
1949	WG01	WG01-210126	Epsilon	0	2021-01-26__WG01__1	2021-01-26	1	University Campus
1950	WG01	WG01-20220420-39	Epsilon	0	2022-04-20__WG01__1	2022-04-20	1	University Campus
1951	WG01	WG01-210216-31_V3	Epsilon	0	2021-02-16__WG01__1	2021-02-16	1	University Campus
1952	WG01	WG01-220608-39	Epsilon	0	2022-06-08__WG01__1	2022-06-08	1	University Campus
1953	WG01	WG01-211214-19-V3	Epsilon	0	2021-12-14__WG01__1	2021-12-14	1	University Campus
1954	WG01	WG01-220511-39	Epsilon	0	2022-05-11__WG01__1	2022-05-11	1	University Campus
1955	WG01	WG01-210330-31_V3	Epsilon	0	2021-03-30__WG01__1	2021-03-30	1	University Campus
1956	WG01	WG01-210420-33	Epsilon	0	2021-04-20__WG01__1	2021-04-20	1	University Campus
1957	WG01	WG01-210413-33	Epsilon	0	2021-04-13__WG01__1	2021-04-13	1	University Campus
1958	WG01	WG01-220720-39	Epsilon	0	2022-07-20__WG01__1	2022-07-20	1	University Campus
1959	WG01	WG01-220713-39	Epsilon	0	2022-07-13__WG01__1	2022-07-13	1	University Campus
1960	WG01	WG01-210727-33	Epsilon	0	2021-07-27__WG01__2	2021-07-27	2	University Campus
1961	WG02	2021-02-12-ARTIC-WG02_S30	Epsilon	0	2021-02-12__WG02__1	2021-02-12	1	University Campus
1962	WG0A	2021-02-12-ARTIC-WG0A_S31	Epsilon	0	2021-02-12__WG0A__1	2021-02-12	1	University Campus
1963	WG0A	WG0A-210720	Epsilon	0	2021-07-20__WG0A__1	2021-07-20	1	University Campus
1964	WG0H	2021-02-12-ARTIC-WG0Hm_S32	Epsilon	0	2021-02-12__WG0H__2	2021-02-12	2	Residential Campus
1965	WG0H	2021-02-12-ARTIC-WG0Hp_S33	Epsilon	0	2021-02-12__WG0H__1	2021-02-12	1	Residential Campus
1966	WG0Hm	WG0Hm-211221-39-V3_S87	Epsilon	0	2021-12-21__WG0Hm__1	2021-12-21	1	University Campus
1967	WG0Hm	WG0Hm-20220323-39	Epsilon	0	2022-03-23__WG0Hm__1	2022-03-23	1	University Campus
1968	WG0Hm	WG0Hm-20220330-39	Epsilon	0	2022-03-30__WG0Hm__1	2022-03-30	1	University Campus
1969	WG0Hm	WG0Hm-20220406-39	Epsilon	0	2022-04-06__WG0Hm__1	2022-04-06	1	University Campus
1970	WG0Hm	WaWa-20210831-WG0Hm	Epsilon	0	2021-08-31__WG0Hm__1	2021-08-31	1	University Campus
1971	WG0Hm	WG0Hm-210330-31_V3	Epsilon	0	2021-03-30__WG0Hm__1	2021-03-30	1	University Campus
1972	WG0Hm	WG0Hm-211228	Epsilon	0	2021-12-28__WG0Hm__1	2021-12-28	1	University Campus
1973	WG0Hm	WG0Hm-210824-33	Epsilon	0	2021-08-24__WG0Hm__1	2021-08-24	1	University Campus
1974	WG0Hm	WG0Hm-211214-19-V3	Epsilon	0	2021-12-14__WG0Hm__1	2021-12-14	1	University Campus
1975	WG0Hp	WG0Hp-211228	Epsilon	0	2021-12-28__WG0Hp__1	2021-12-28	1	University Campus
1976	WG0Hp	WaWa-20210824-WG0Hp	Epsilon	0	2021-08-24__WG0Hp__1	2021-08-24	1	University Campus
1977	WG0Hp	WG0Hp-220112-39	Epsilon	0	2022-01-12__WG0Hp__1	2022-01-12	1	University Campus
1978	WG0Hp	WG0Hp-210202	Epsilon	0	2021-02-02__WG0Hp__1	2021-02-02	1	University Campus
1979	WG0Hp	WG0Hp-20220427-39	Epsilon	0	2022-04-27__WG0Hp__1	2022-04-27	1	University Campus
1980	WG0Hp	WG0Hp-210126	Epsilon	0	2021-01-26__WG0Hp__1	2021-01-26	1	University Campus
1981	WG0Hp	WG0Hp-210907-33	Epsilon	0	2021-09-07__WG0Hp__1	2021-09-07	1	University Campus
1982	WG0Hp	WG0Hp-220126-39	Epsilon	0	2022-01-26__WG0Hp__1	2022-01-26	1	University Campus
1983	WG0Hp	WG0Hp-210323-31-V3	Epsilon	0	2021-03-23__WG0Hp__1	2021-03-23	1	University Campus
1984	WG0Hp	WG0Hp-210831-33	Epsilon	0	2021-08-31__WG0Hp__1	2021-08-31	1	University Campus
1985	WG0Hp	WG0Hp-210504-33	Epsilon	0	2021-05-04__WG0Hp__1	2021-05-04	1	University Campus
1986	WG0Hp	WG0Hp-220202-39	Epsilon	0	2022-02-02__WG0Hp__1	2022-02-02	1	University Campus
1987	WG0L	WG0L-210720	Epsilon	0	2021-07-20__WG0L__2	2021-07-20	2	University Campus
1988	WG0L	WG0L-20220413-39	Epsilon	0	2022-04-13__WG0L__1	2022-04-13	1	University Campus
1989	WG0L	WG0L-210427-33	Epsilon	0	2021-04-27__WG0L__1	2021-04-27	1	University Campus
1990	WG0L	WG0L-210720-21	Epsilon	0	2021-07-20__WG0L__3	2021-07-20	3	University Campus
1991	WG0L	WG0L-WaWa-072021	Epsilon	0	2021-07-20__WG0L__1	2021-07-20	1	University Campus
1992	WG0L	WG0L-220105	Epsilon	0	2022-01-05__WG0L__1	2022-01-05	1	University Campus
1993	WG0L	WG0L-220202-39	Epsilon	0	2022-02-02__WG0L__1	2022-02-02	1	University Campus
1994	WG0L	WG0L-220511-39	Epsilon	0	2022-05-11__WG0L__1	2022-05-11	1	University Campus
1995	WG0L	WG0L-210330-31_V3	Epsilon	0	2021-03-30__WG0L__1	2021-03-30	1	University Campus
1996	WG0L	WG0L-220119-39	Epsilon	0	2022-01-19__WG0L__1	2022-01-19	1	University Campus
1997	WG0L	WG0L-211214-19-V3	Epsilon	0	2021-12-14__WG0L__1	2021-12-14	1	University Campus
1998	WG0L	WG0L-211221-39-V3_S89	Epsilon	0	2021-12-21__WG0L__1	2021-12-21	1	University Campus
1999	WG0N	WG0N-20220420-39	Epsilon	0	2022-04-20__WG0N__1	2022-04-20	1	University Campus
[truncated: 1,553 more rows]
