# Supplementary material for: Towards geospatially-resolved public-health surveillance via wastewater sequencing
Source: Nat Commun. 2024 Sep 27;15:8386. doi: 10.1038/s41467-024-52427-x (PMC11436780; doi:10.1038/s41467-024-52427-x)
Supplement: Supplementary file 9 — Source data [file 41467_2024_52427_MOESM9_ESM.zip › sourcedata_fig2.xlsx]

## Sheet: Sheet1
	A12G	A1306S	A1708D	A222V	A243-	A2710T	A27S	A3209V	A570D	A63T	A67V	A701V	D1118H	D119-	D138Y	D215G	D253G	D253N	D377Y	D3G	D3N	D3Y	D405N	D614G	D63G	D796Y	D950N	E154K	E31-	E484A	E484K	E92K	F120-	F143-	F3677-	F486V	F888L	G1307S	G142-	G142D	G204R	G214C	G215C	G3278S	G339D	G3676-	G446S	G496S	G75V
2021-01-05__WC0Dc__1	0	0	0.166072	0	0	0	0	0	0.166006	0	0	0	0	0	0	0	0	0	0	0	0	0	0	0.997962	0	0	0	0	0	0	0	0	0	0	0	0	0	0	0	0	0.366874	0	0	0	0	0	0	0	0
2021-01-19__WC0Dc__1	0	0	0	0.196783	0	0	0	0	0	0	0	0	0	0	0	0	0	0	0.11361	0	0	0	0	0.997717	0	0	0	0	0	0	0	0	0	0	0	0	0	0	0	0	0.067568	0	0	0	0	0	0	0	0
2021-01-19__WC0Dg__1	-0.01	0	0.588125	-0.01	0	0	-0.01	-0.01	-0.01	0	-0.01	-0.01	0	-0.01	0	-0.01	0	0	-0.01	0	0	0	0	-0.01	0	0	0	-0.01	-0.01	0	0	0	-0.01	0	-0.01	0	0	0	0	0	-0.01	-0.01	-0.01	0	0	-0.01	0	0	-0.01
2021-01-19__WG02g__1	0	0	0	-0.01	0	-0.01	0	0	0	0	0	0	0	0	0	-0.01	0	0	0.065871	0	0	0	0	0.997702	0	0	0	0	0	0	0	0	0	0	0	0	0	0	0	0	0	0	0	0	0	0	0	0	0
2021-01-19__WG0P__1	0	0	0	0	0	0	0	0	0	0	0	0	0	0	0	0	0	0	0.028695	0	0	0	0	0.998938	0	0	0	0	0	0	0	0	0	0	0	0	0	0	0	0	0.115099	0	0	0	0	0	0	0	0
2021-01-26__WG01__1	0	-0.01	0	0	0	0	0	0	0	-0.01	0	0	-0.01	0	0	0	0	0	0	0	0	0	0	0.998273	0	0	0	0	0	0	0	0	0	0	0	0	0	-0.01	0	0	0	0	0	0	0	0	0	0	0
2021-01-26__WG02g__1	0	0	0	0	0	0	0	0	0	0	0	0	0	0	0	0	0	0	0	0	0	0	0	0.998414	0	0	0	0	0	0	0	0	0	0	0	0	0	0	0	0	0.632623	0	0	0	0	0	0	0	0
2021-01-26__WG0Hp__1	0	0	0	0	0	-0.01	-0.01	0	0	0	0	-0.01	0	0	0	0	0	0	0	0	0	0	0	0.996699	0	-0.01	0	0	0	0	0	0	0	-0.01	0	0	-0.01	0	0	0	-0.01	-0.01	-0.01	0	0	0	0	0	0
2021-02-02__WC0Dc__1	0	0	0	0	0	0	0	0	0.169155	0	0	0	0	0	0	0	0	0	0.293032	0	0	0	0	0.999321	0	0	0	0	0	0	0	0	0	0	0	0	0	0	0	0	0.217984	0	0	0	0	0	0	0	0
2021-02-02__WG01__1	-0.01	0	-0.01	0	0	0	0	-0.01	-0.01	0	0	0	0	-0.01	0	0	0	0	0	0	0	0	0	-0.01	-0.01	-0.01	0	0	-0.01	0	0	0	-0.01	-0.01	0	0	0	0	0	0	0	0	0	0	0	0	0	0	0
2021-02-02__WG02g__1	0	0	0	0	0	0	0	0	0	0	0	0	0	0	0	0	0	0	0.982894	0	0	0	0	0.998582	0	0	0	0	0	0	0	0	0	0	0	0	0	0	0	0	0	0	0	0	0	0	0	0	0
2021-02-02__WG0Hp__1	0	0	0	0	0	0	0	0	0	0	0	0	0	0	0	0	0	0	0.997507	0	0	0	0	0.99793	0	0	0	0	0	0	0	0	0	0	0	0	0	0	0	0	0	0	0	0	0	0	0	0	0
2021-02-02__WG0P__1	0	0	0	0	0	0	0	0	0	0	0	0	0	0	0	0	0	0	0.994593	0	0	0	0	0.997872	0	0	0	0	0	0	0	0	0	0	0	0	0	0	0	0	0	0	0	0	0	0	0	0	0
2021-02-09__WG0N__1	0	0	0	0	0	0	0	0	0	0	0	0	0	0	0.077368	0	0	0	0.927322	0	0	0	0	0.998511	0	0	0	0	0	0	0	0	0	0	0	0	0	0	0	0	0	0	0	0	0	0	0	0	0
2021-02-12__Shar__1	0	0	0	0	0	0	0	0	0	0	0	0.997282	0	0	0	0	0.994189	0	0	0	0	0	0	0.994807	0	0	0	0	0	0	0.998511	0	0	0	0.487179	0	0	0	0	0	0	0	0	0	0	0.487179	0	0	0
2021-02-12__Shar__2	0	0	0	0	0	0	0	0	0	0	0	0	0	0	0	0	0	0	0	0	0	0	0	0.994684	0	0	0	0	0	0	0.998024	0	0	0	0	0	0	0	0	0	0.998161	0	0	0	0	0	0	0	0
2021-02-12__WC0D__1	0	0	0.207136	0	0	0	0	0	0.14493	0	0	0	0	0	0	0	0	0	0.998833	0	0	0	0	0.996808	0	0	0	0	0	0	0	0	0	0	0	0	0	0	0	0	0.172857	0	0	0	0	0	0	0	0
2021-02-12__WC0D__2	0	0	0	0	0	0	0	0	0	0	0	0	0	0	0	0	0	0	0.932933	0	0	0	0	0.994343	0	0	0	0	0	0	0	0	0	0	0	0	0	0	0	0	0	0	0	0	0	0	0	0	0
2021-02-12__WG01__1	0	-0.01	0	0	0	-0.01	0	-0.01	0	0	0	0	0	0	0	0	0	0	0.994008	0	0	0	0	0.996389	0	0	0	0	0	0	0	0	0	0	0	0	0	-0.01	0	0	0	0	0	-0.01	0	0	0	0	0
2021-02-12__WG02__1	0	0	0	0	0	0	0	0	0.349308	0	0	0	0	0	0	0	0.129062	0	0.24647	0	0	0	0	0.995062	0	0	0	0	0	0	0	0	0	0	0	0	0	0	0	0	0.115618	0	0	0	0	0	0	0	0
2021-02-12__WG0A__1	0	0	-0.01	0	0	0	-0.01	-0.01	0	0	0	0	-0.01	0	0	0	0	0	0.288363	0	0	0	0	0.99681	0	-0.01	0	0	0	0	0	0	0	0	0	0	0	0	0	0	0.280442	0	0	0	0	0	0	0	0
2021-02-12__WG0H__1	0	0	0	0	0	0	0	0	0	0	0	0	0	0	0	0	0	0	0.995116	0	0	0	0	0.994351	0	0	0	0	0	0	0	0	0	0	0	0	0	0	0	0	0	0	0	0	0	0	0	0	0
2021-02-12__WG0H__2	0	0	0	0	0	-0.01	0	0	0	0	0	0	0	0	0	0	0	0	0.995967	0	0	0	0	0.99708	0	0	0	0	0	0	0	0	0	0	0	0	0	0	0	0	0	0	0	0	0	0	0	0	0
2021-02-12__WG0P__1	0	0	0	0	0	0	0	0	0	0	0	0	0	0	0	0	0	0	0.975353	0	0	0	0	0.994103	0	0	0	0	0	0	0	0	0	0	0	0	0	0	0	0	0	0	0	0	0	0	0	0	0
2021-02-12__WG0R__1	0	0	0	-0.01	0	0	-0.01	0	0	-0.01	0	0	0	0	0	-0.01	0	0	0.998861	0	0	0	0	0.995176	0	0	0	0	0	0	0	0	0	0	0	0	0	0	0	0	0	0	0	0	0	0	0	0	0
2021-02-16__WC0Dc__1	0	0	0	-0.01	-0.01	-0.01	-0.01	0	0	-0.01	-0.01	0	0	0	-0.01	-0.01	-0.01	-0.01	0.299023	-0.01	-0.01	-0.01	0	0.997683	0	-0.01	0	-0.01	0	0	0	0	0	-0.01	0	0	0	0	-0.01	-0.01	0.618038	0	0	0	0	0	0	0	-0.01
2021-02-16__WG01__1	-0.01	0	0	0	0	0	0	-0.01	0	0	0	0	0	-0.01	0	0	0	0	0.492897	0	0	0	0	0.998754	-0.01	0	0	0	-0.01	0	0	-0.01	-0.01	0	0	0	0	0	0	0	-0.01	-0.01	-0.01	0	0	0	0	0	0
2021-02-16__WG02g__1	0	0	0	0	0	0	0	0	0	0	0	0	0	0	0	0	0	0	0.977233	0	0	0	0	0.997849	0	0	0	0	0	0	0	0	0	0	0	0	0	0	0	0	0	0	0	0	0	0	0	0	0
2021-02-16__WG0N__1	0	0	-0.01	-0.01	-0.01	0	0	0	-0.01	-0.01	-0.01	0	0	0	-0.01	-0.01	0	0	0.489662	0	0	0	-0.01	-0.01	0	0	0	-0.01	0	-0.01	-0.01	0	0	0	-0.01	-0.01	0	0	-0.01	-0.01	0	0	0	0	0	-0.01	-0.01	-0.01	-0.01
2021-02-16__WG0P__1	0	0	0	0	0	0	0	0	0	0	0	0	0	0	0	0	0	0	0.556331	0	0	0	0	0.998771	0	0	0	0	0	0	0	0	0	0	0	0	0	0	0	0	0	0	0	0	0	0	0	0	0
2021-02-16__WG0V__1	0	0	0	0	0	0	0	0	0	0	0	0	0	0	0	0	0	0	1	0	0	0	0	0.998852	0	0	0	0	0	0	0	0	0	0	0	0	0	0	0	0	0	0	0	0	0	0	0	0	0
2021-02-23__WC0Dc__1	0	0	0	0	0	-0.01	0	-0.01	0.239649	0	0	0.27395	0.652557	0	0	0	0	0	0	0	0	0	0	0.998768	0	0	0	0	0	0	0	0	0	0	-0.01	0	0	0	0	0	0.344272	0	0	0	0	-0.01	0	0	0
2021-02-23__WG01__1	0	0	0.998039	0	0	0	0	0	0.655435	0	0	0	0.996306	0	0	0	0	0	0.346077	0	0	0	0	0.996757	0	0	0	0	0	0	0	0	0	0	0	0	0	0	0	0	0.617071	0	0	0	0	0	0	0	0
2021-02-23__WG02g__1	0	0	0	0	0	0	-0.01	0	0	0	0	0	0	-0.01	0	0	0	0	0.999006	0	0	0	-0.01	0.996683	0	0	0	0	0	-0.01	-0.01	0	-0.01	-0.01	0	-0.01	0	0	0	0	0	0	0	0	0	0	-0.01	-0.01	0
2021-02-23__WG0P__1	0	0	0	0	0	0	0	-0.01	0	-0.01	-0.01	0	0	0	0	0	0	0	0.39178	0	0	0	0	0.996312	0	0	0	0	0	-0.01	-0.01	0	0	0	-0.01	0	0	0	0	0	0	0	0	-0.01	0	-0.01	0	0	-0.01
2021-03-02__WC0Dc__1	0	-0.01	-0.01	0	0	-0.01	0	0	0.998992	0	0	0.998839	1	0	0	0	0.684889	0	0	0	0	0	0	0.999461	0	0	0	0	0	0	0.491457	0	0	0	0	0	0	-0.01	0	0	0.395652	0	0	0	0	0	0	0	0
2021-03-09__WC0Dc__1	-0.01	-0.01	-0.01	0	0	0	0	0	0.999062	0	0	0	0.481767	-0.01	0	0	0.162838	0	0	0	0	0	0	0.997784	0	-0.01	0	0	-0.01	0	0	-0.01	-0.01	0	0	0	0	-0.01	0	0	-0.01	0	0	0	0	0	0	0	0
2021-03-16__WC0Dc__1	0	0	0.486176	0	0	0	-0.01	0	1	-0.01	0	0.995881	-0.01	0	0	0	0.738936	0	0	0	0	0	0	0.998938	0	0	0	0	0	0	0.999169	0.995558	0	0	0	0	-0.01	0	0	0	1	0	0	0	0	0	0	0	0
2021-03-16__WG02g__1	0	0	0.936863	0	0	0	0	0	0.902482	0	0	0.063046	0.921728	0	0	0	0.041903	0	0.019481	0	0	0.004661	0	0.994976	0	0	0	0	0	0	0.079764	0	0	0	0.378788	0	0	0	0	0	0.802632	0	0	0	0	0.378788	0	0	0
2021-03-16__WG0P__1	0	0	0.309687	0	0	0	0	0	0.259188	0	0	0.449203	0.237951	0	0	0	0.362651	0	0.137596	0	0	0	0	0.998942	0	0	0	0	0	0	0.429509	0	0	0	0	0	0	0	0	0	0.255117	0	0	0	0	0	0	0	0
2021-03-16__WG0W__1	0	-0.01	0	0	0	0	-0.01	0	0	0	-0.01	0	0	0	0	0	0	0	0	0	0	0	0	0.998575	0	0	0	0	0	0	0	0	0	0	0	0	0	-0.01	0	0	0	0	0	0	0	0	0	0	-0.01
2021-03-23__WC0Dc__1	0	0	0	0	0	0	0	0	0.345351	0	0	0.320476	0.337844	0	0	0	0	0	0	0	0	0	0	0.99859	0	0	0	0	0	0	0	0	0	0	0	0	0	0	0	0	0.997821	0	0	0	0	0	0	0	0
2021-03-23__WG0Hp__1	0	0	0	0	0	0	0	0	0	0	-0.01	0	0	0	0	0	0	0	0	0	0	0	0	0.998695	0	0	0	0	0	0	0.999085	0	0	0	0	0	0	0	0	0	0.996991	0	0	0	0	0	0	0	-0.01
2021-03-23__WG0P__1	0	-0.01	-0.01	0	0	-0.01	0	0	0.691716	-0.01	-0.01	-0.01	-0.01	0	0	0	0.072707	0	0	0	0	0	0	0.996066	0	0	0	0	0	-0.01	-0.01	0	0	0	0	-0.01	-0.01	-0.01	0	0	0.996946	0	0	0	0	0	0	-0.01	-0.01
2021-03-30__WC0Dc__1	0	0	0.393381	0	0	0	0	0	0.187629	0	0	0	0.401748	0	0	0	0.247763	0	0	0	0	0	0	0.998941	0	0	0	0	0	0	0.519705	0	0	0	-0.01	0	0	0	0	0	0.749371	0	0	0	0	-0.01	0	0	0
2021-03-30__WG01__1	0	0	0	0	0	0	0	0	0.067261	0	0	0.404879	0.46302	0	0	0	0.322636	0	0	0	0	0	0	0.998089	0	0	0	0	0	0	0.324219	0	0	0	0	0	0	0	0	0	0.516559	0	0	0	0	0	0	0	0
2021-03-30__WG02g__1	0	0	0.713494	0	0	0	0	0	0.507622	0	0	0	0.736151	0	0.110079	0	0	0	0	0	0	0	0	0.998212	0	0	0	0	0	0	0.208518	0	0	0	0	0	0	0	0	0	1	0	0	0	0	0	0	0	0
2021-03-30__WG0Hm__1	0	0	0.999578	0	0	0	0	0	0.99862	0	0	0	0.998715	0	0	0	0	0	0	0	0	0	0	0.998697	0	0	0	0	0	0	0	0	0	0	1	0	0	0	0	0	1	0	0	0	0	1	0	0	0
2021-03-30__WG0L__1	0	-0.01	0	-0.01	-0.01	-0.01	-0.01	0	-0.01	-0.01	0	0	0	0	0	-0.01	0	0	0	-0.01	-0.01	-0.01	0	-0.01	0	-0.01	-0.01	0	0	0	0	0	0	-0.01	0	0	-0.01	-0.01	0	0	1	0	0	0	0	0	0	0	0
2021-03-30__WG0N__1	0	0	0	0	0	0	0	0	0.20585	0	0	0	0	0	0	0	0	0	0	0	0	0	0	0.998251	0	0	0	0	0	0	0.999266	0	0	0	0	0	0	0	0	0	0.919021	0	0	0	0	0	0	0	0
2021-03-30__WG0P__1	0	0	0.012243	0	0	0	0	0	0.021726	0	0	0.981734	0	0	0.009193	0	0.975311	0	0	0	0	0	0	0.995862	0	0	0	0	0	0	0.984071	0	0	0	0.944828	0	0	0	0	0	0	0	0	0	0	0.944828	0	0	0.006755
2021-03-30__WG0V__1	0.472865	0	0	0	0	0	-0.01	-0.01	0	0	0.654797	0	0	0	0.145688	0	0.077072	0	0	0	0	0	0	0.998276	0	0	0	0	0	0	0.850947	0	0	0	-0.01	0	1	0	0	0	0	0	0	0	0	-0.01	0	0	0
2021-03-30__WG0W__1	0	0	-0.01	-0.01	-0.01	-0.01	-0.01	0	0	0	-0.01	0	0	0	-0.01	-0.01	-0.01	-0.01	0	0	0	0	0	0.996816	-0.01	-0.01	-0.01	-0.01	0	-0.01	-0.01	0	0	-0.01	-0.01	-0.01	-0.01	0	-0.01	-0.01	0	0	0	0	0	-0.01	-0.01	-0.01	-0.01
2021-04-06__WC0Dc__1	0	0	0	0	0	-0.01	0	0	0.998996	0	0	0	0	0	0	0	0	0	0	0	0	0	0	0.999309	0	0	0	0	0	0	0.99871	0	0	0	1	0	0	0	0	0	1	0	0	0	0	1	0	0	0
2021-04-06__WG02g__1	0	0	0	-0.01	0	0	0	0	-0.01	0	0	0.454466	0	0	0	-0.01	0.337261	0	0	0	0	0	-0.01	-0.01	0	0	0	0	0	0	0.253116	0.48883	0	0	0	0	0	0	0	0	0.583421	0	0	0	0	0	0	0	0
2021-04-06__WG0P__1	0	0	0	0	0	0	-0.01	0	0.311777	0	0	0	0	0	0	0	0	0	0	0	0	0	0	0.997243	0	0	0	0	0	0	0	0.14056	0	0	0	0	0	0	0	0	1	0	0	0	0	0	0	0	0
2021-04-06__WG0V__1	0	0	-0.01	0	0	-0.01	0	-0.01	0.997543	0	0	0	0.997363	0	0	0	0	0	0	0	0	0	-0.01	0.997881	0	0	0	0	0	0	0	0	0	0	-0.01	0	-0.01	0	0	0	1	0	0	-0.01	0	-0.01	0	0	0
2021-04-13__WC0Dc__1	0	0	1	0	0	0	0	0	0.236726	0	0	1	0	0	0.619971	0.480299	0	0	0	0	0	0	0	0.99925	0	0	0	0	0	0	0.666515	0.289268	0	0	0	0	0	0	0	0	0.838666	0	0	0	0	0	0	0	0
2021-04-13__WG01__1	0	0	0.999186	0	0	0	0	0	0.667148	0	0	0	0.997474	0	0.247471	0	0	0	0	0	0	0	0	0.997554	0	0	0	0	0	0	0	0.458612	0	0	0.758621	0	0	0	0	0	0.91793	0	0	0	0	0.758621	0	0	0
2021-04-13__WG02c__1	0	0	-0.01	-0.01	0	0	0	0	0.208896	0	0	0	0	0	0.942216	-0.01	0	0	0	0	0	0	0	0.997621	0	0	0	0	0	0	0.999676	0.996509	0	0	0.84	0	0	0	0	0	1	0	0	0	0	0.84	0	0	0
2021-04-13__WG02g__1	0	0	0.598926	0	0	0	0	0	0	0	0.410776	0	0.246061	0	0.490058	0	0	0	0	0	0	0	0	0.998119	0	0	0	0	0	0	0.999198	0.941777	0	0	0.95	0	0	0	0	0	0.994947	0	0	0	0	0.95	0	0	0
2021-04-13__WG0N__1	0	0	0.998058	-0.01	0	0	-0.01	0	-0.01	0	0	0	0.998038	0	0	-0.01	0	0	0	0	0	0	0	-0.01	0	0	0	0	0	0	0	0	0	0	0	0	0	0	0	0	0.741405	0	0	0	0	0	0	0	0
2021-04-13__WG0P__1	0	0	-0.01	0	0	-0.01	0	0	0.99791	0	0	0	0.816294	0	0	0	0	0	0	0	0	0	0	0.998493	0	0	0	0	0	0	0	0	0	0	-0.01	0	0	0	0	0	-0.01	-0.01	-0.01	0	0	-0.01	0	0	0
2021-04-20__WC0Dc__1	0	-0.01	0.999293	0	0	0	-0.01	0	0.997954	0	0	0.999308	0	0	0	0	0	0	0	0	0	0	0	0.998439	0	0	0	0	0	0	0.999356	0	0	0	0.962963	0	0	-0.01	0	0	1	0.778628	0	0	0	0.962963	0	0	0
2021-04-20__WC0Dg__1	0	0	0	0	0	0	0	0	0	0	0	0.51366	0	0	0.835335	0	0.459186	0	0	0	0	0	0	0.99745	0	0	0	0	0	0	0.998436	0.993491	0	0	0.851064	0	-0.01	0	0	0	0.996202	0	0	0	0	0.851064	0	0	0
2021-04-20__WG01__1	-0.01	0	-0.01	0	0	0	0	0	0.480065	-0.01	-0.01	-0.01	-0.01	-0.01	0	0	0	0	0	-0.01	-0.01	-0.01	0	0.996609	0	-0.01	-0.01	0	-0.01	-0.01	-0.01	-0.01	-0.01	0	-0.01	-0.01	-0.01	0	0	0	1	0	0	0	0	-0.01	0	-0.01	-0.01
2021-04-20__WG02c__1	0	-0.01	0	-0.01	0	0	-0.01	0	0	-0.01	0	0	0	0	0.36702	-0.01	0.295561	0	0	0	0	0	-0.01	0.997691	0	0	0	0	0	0	0	0.471609	0	0	0	0	-0.01	-0.01	0	0	0.333746	0	0	0	0	0	0	0	0
2021-04-20__WG0V__1	0	0	0	-0.01	0	0	0	0	0	0	0	0	0	0	0.963432	-0.01	0	0	0	0	0	0	0	0.997761	0	0	0	0	0	0	1	0.996576	0	0	0.791667	0	0	0	0	0	0.998643	0	0	0	0	0.791667	0	0	0
2021-04-27__WC0Dc__1	0	0	-0.01	0	0	0	0	0	-0.01	0	0	-0.01	-0.01	0	0.961627	0	0	0	0	0	0	0	-0.01	-0.01	-0.01	0	0	0	0	0	0	0.494421	0	0	0.928571	0	-0.01	0	0	0	0	0	0	0	0	0.928571	0	0	0
2021-04-27__WC0Dg__1	0	0	0.342537	0	0	0	0	0	-0.01	0	0	0.469212	0.19639	0	0	0	0.442187	0	0	0	0	0	0	-0.01	0	0	0.195342	0	0	0	0.654909	0	0	0	0	0	0	0	0	0	0.896025	0	0	0	0	0	0	0	0
2021-04-27__WG01__1	0	0	0.998671	-0.01	0	-0.01	-0.01	-0.01	-0.01	0	-0.01	-0.01	-0.01	0	0	-0.01	-0.01	-0.01	0	0	0	0	0	-0.01	0	-0.01	-0.01	-0.01	0	-0.01	-0.01	0.954569	0	-0.01	-0.01	-0.01	-0.01	0	0	0	1	0	0	-0.01	0	-0.01	-0.01	-0.01	-0.01
2021-04-27__WG02g__1	0	0	0	-0.01	-0.01	0	-0.01	0	0	0	-0.01	0	0	0	0	-0.01	-0.01	-0.01	0	0	0	0	0	0.9976	0	0	0	-0.01	0	0	0.494673	0	0	0	-0.01	0	0	0	0	0	0.090598	0	0	0	0	-0.01	0	0	-0.01
2021-04-27__WG0L__1	0	0	0	-0.01	0	-0.01	-0.01	0	-0.01	0	-0.01	-0.01	0	0	0	-0.01	0	0	-0.01	0	0	0	0	-0.01	0	-0.01	0	-0.01	0	-0.01	-0.01	0.994457	0	0	-0.01	-0.01	0	0	0	0	1	0	0	0	0	-0.01	-0.01	-0.01	-0.01
2021-05-04__WC0Dc__1	0	0	-0.01	-0.01	-0.01	-0.01	-0.01	0	0	-0.01	-0.01	-0.01	-0.01	0	0	-0.01	-0.01	-0.01	0	-0.01	-0.01	-0.01	-0.01	0.998688	0	-0.01	-0.01	-0.01	0	-0.01	-0.01	0	0	0	0.897436	-0.01	-0.01	0	0	0	1	0	0	0	-0.01	0.897436	-0.01	-0.01	-0.01
2021-05-04__WG0Hp__1	0	0	0	0	0	0	0	0	0	0	0	0	0	0	0.969053	0	0	0	0	0	0	0	0	0.997722	0	0	0	0	0	0	0.998171	0.996433	0	0	-0.01	0	0	0	0	0	0.995316	0	0	0	0	-0.01	0	0	0
2021-05-11__WC0Dc__1	0	-0.01	0.241447	0	0	0	0	0	0.328145	0	-0.01	-0.01	0.506957	0	0	0	0.392734	0	0	0	0	0	0	0.996293	0	0	0	0	0	0	0.999066	0.648896	0	0	-0.01	0	0	-0.01	0	0	0.847491	0	0	0	0	-0.01	0	0	-0.01
2021-05-11__WG02g__1	0	0	0	-0.01	0	0	0	0	0	0	0	0	0	0	0.979906	-0.01	0	0	0	0	0	0	0	0.997802	0	-0.01	0	-0.01	0	0	1	0.997744	0	0	0	0	0	0	0	0	1	0	0	0	0	0	0	0	0
2021-05-11__WM08__1	0	0	0	-0.01	-0.01	0	0	0	0	0	0	0	0	0	0.980476	-0.01	-0.01	-0.01	0	0	0	0	0	0.997205	0	0	0	0	0	0	1	0.996017	0	0	0	0	0	0	0	0	1	0	0	0	0	0	0	0	0
2021-05-18__WC0Dc__1	0	0	0.319151	-0.01	0	-0.01	-0.01	0.140856	0	-0.01	0	-0.01	0	0	0.993935	-0.01	0	0	0	0	0	0	-0.01	0.99856	0	-0.01	0	0	0	-0.01	-0.01	0.979725	0	0	0	-0.01	0	0	0	0	0.261445	0	0	0	0	0	-0.01	-0.01	0
2021-05-25__WC0Dc__1	0	0	0.801984	0	0	0	0	0	0	-0.01	0	0	-0.01	0	0	0	0.508402	0	0	0	0	0	0	0.996529	0	0	0	0	0	0	0.611865	0.993899	0	0	-0.01	0	-0.01	0	0	0	1	0	0	0	0	-0.01	0	0	0
2021-05-25__WM08__1	0	0	0.999066	0	0	-0.01	0	0	0.998131	0	0.998095	0	0.999249	0	0	0	0	0	0	0	0	0	0	0.999194	0	0	0	0	0	0	0	0	0	0	-0.01	0	0	0	0	0	1	0	0	0	0	-0.01	0	0	0
2021-06-08__WC0Dc__1	0	0	-0.01	0.987179	0	0	0	-0.01	0.341511	0	-0.01	0	0.578411	0	0	0	0	0.006794	0.4597	0	0	0	0	0.996779	0.277631	0	0.316785	0	0	0	0	0	0	0	-0.01	0	0	0	0	0	0.168365	0	0	0	0	-0.01	0	0	-0.01
2021-06-08__WM08__1	0	-0.01	-0.01	-0.01	-0.01	0	-0.01	0	0	0	-0.01	-0.01	0.99624	0	0	-0.01	-0.01	-0.01	0	0	0	0	-0.01	0.996992	0	-0.01	-0.01	-0.01	0	-0.01	-0.01	0	0	-0.01	-0.01	-0.01	-0.01	-0.01	0	0	-0.01	-0.01	-0.01	0	-0.01	-0.01	-0.01	-0.01	-0.01
2021-06-29__WC0Dc__1	0	0	0	0	0	0	0	0	0	0	0	0	0	0.004066	0.968807	0	0	0	0	0	0	0	0	1	0.996302	-0.01	0.941766	0	0	0	0.033074	0.204611	0.004066	0	-0.01	0	0	0	0	0	0.282669	0	0	0	0	-0.01	0	0	0
2021-06-29__WC0Dg__1	0	-0.01	-0.01	-0.01	-0.01	0	-0.01	-0.01	-0.01	-0.01	-0.01	-0.01	0	0.005512	0	-0.01	-0.01	-0.01	0	0	0	0	-0.01	-0.01	0.982715	-0.01	-0.01	-0.01	0	-0.01	-0.01	0.48316	0.005512	0	0	-0.01	-0.01	-0.01	0	0	0.287177	0	0	-0.01	-0.01	0	-0.01	-0.01	-0.01
2021-06-29__WM08__1	0	0	0	0.548985	0	0	0	0.996305	0	0	0	0	0	0.311318	0	0	0	0	0.996586	0	0	0	0	0.996986	0.974701	0	0.945383	0	0	0	0.029714	0	0.311318	0	0	0	0	0	0	0.021008	0	0	0	0	0	0	0	0	0
2021-07-06__WC0Dc__1	0	0.385068	0	-0.01	-0.01	0	0	0	0	0	-0.01	-0.01	0	0	0	-0.01	-0.01	-0.01	0.500192	0	0	0	0	0.997464	0.671735	0	-0.01	-0.01	0	-0.01	-0.01	0	0	0	-0.01	-0.01	-0.01	0	0	0	0	0	0.714167	0	0	-0.01	0	-0.01	-0.01
2021-07-06__WC0Dg__1	0	-0.01	0	-0.01	-0.01	-0.01	-0.01	-0.01	0	0	-0.01	-0.01	-0.01	0	-0.01	-0.01	-0.01	-0.01	0.995077	0	0	0	-0.01	1	0.991685	0	0	-0.01	0	0	0	0	0	0	-0.01	0	-0.01	-0.01	-0.01	-0.01	0	0	0.459935	-0.01	-0.01	-0.01	0	0	-0.01
2021-07-06__WM08__1	0	0	-0.01	0	0	0	0	-0.01	0	0	0	-0.01	-0.01	0	0	0	0	0	0	0	0	0	0	0.998213	0	0	0	0	0	0	0.99892	0	0	0	0	0	-0.01	0	0	0	0	0	0	-0.01	0	0	0	0	0
2021-07-13__WC0Dc__1	0	0	0	-0.01	0	0	0	0.371426	0	0	0	0	0	0.311111	0	-0.01	0	0	1	0	0	0	0	0.998652	0.990745	0	0.985819	0	0	0	0.515132	0	0.311111	0	0	0	0	0	0	0	0	0	0.438135	0	0	0	0	0	0
2021-07-13__WC0Dc__2	0	0.494212	0	0	0	0	0	0.462044	0	0	0	0	0.087538	0.299189	0	0	0	0	0.996996	0	0	0	0	0.998579	0.833221	0	0.757382	0	0	0	0	0	0.299189	0	0	0	0	0	0	0	0	0	0.629982	0	0	0	0	0	0
2021-07-13__WC0Dc__3	0	0.817765	0.048831	0	0	0	0	0.355785	0	0	0	0	0	0.336629	0.720066	0	0	0	0.833897	0	0	0	0	0.997255	0.851464	0	0.923258	0	0	0	0	0	0.336629	0	0	0	0	0	0	0	0	0	0.54441	0	0	0	0	0	0
2021-07-13__WC0Dg__1	0	0.998793	0	0	0	0.686332	0	0.43551	0	0.119747	0.764866	0	0	0	0.178454	0	0	0	0.25379	0	0	0	0	0.998312	0.271534	0	0.227349	0	0	0	0.077291	0	0	0	0	0	0	0	0	0	0.614848	0	0.227108	0	0.167211	0	0	0	0
2021-07-13__WC0Dg__2	0	0.363973	0	0	0	0	0	0.154532	0	0	-0.01	0	0	0.19071	0	0	0	0	0.713753	0	0	0	0	0.996936	0.804473	0	0.973822	0	0	0	0	0	0.19071	0	0	0	0	0	0	0	0.078273	0	0.125998	0	0	0	0	0	-0.01
2021-07-13__WC0Dg__3	0	0.419628	0	-0.01	0	-0.01	0	0.218943	0	0	0	0	0	0	0	-0.01	0	0	0	0	0	0	0	0	0	0	0	0	0	0	0	0	0	0	0	0	0	0	0	0	0	0	0	0	0	0	0	0	0
2021-07-13__WG02c__1	-0.01	-0.01	-0.01	-0.01	-0.01	0.548375	0	-0.01	0	-0.01	-0.01	-0.01	-0.01	-0.01	0	-0.01	-0.01	-0.01	0.431065	0	0	0	-0.01	0.999759	0.1569	-0.01	0.136768	-0.01	-0.01	-0.01	-0.01	-0.01	-0.01	-0.01	-0.01	-0.01	0	-0.01	0	0	0.867677	0	0.111166	-0.01	-0.01	-0.01	-0.01	-0.01	-0.01
2021-07-20__WC0Dc__1	0	0.207823	0	0	0	0	0	0.284009	0	0	0	0	0	0	0.514274	0	0	0	0.774757	0	0	0	0	0.998751	0.760162	0	0.83257	0	0	0	0.136884	0.07857	0	0	0	0	0	0	0	0	0.09434	0	0.494898	0	0	0	0	0	0
2021-07-20__WC0Dc__2	0	0.524913	0	0	0	0.22222	0	0	0	0	-0.01	0	0	0.361702	-0.01	0	0	0	0.997908	0	0	0	0	0.999401	0.739113	-0.01	0.755915	0	0	0	0	0	0.361702	0	-0.01	0	0	0	-0.01	-0.01	0	0	1	0	0	-0.01	0	0	-0.01
2021-07-20__WC0Dg__1	0	0.653929	0	0.698006	0	0	0	-0.01	0	0.213727	-0.01	0	0	0	-0.01	0	0	0	1	0	0	0	0	0.995552	0.992537	-0.01	0	0	0	0	0	0.268486	0	0	-0.01	0	-0.01	0	0	0	0.119157	0	0.831315	0	0	-0.01	0	0	-0.01
2021-07-20__WC0Dg__2	0	0.998513	0	-0.01	0	0	0	0.228668	0	0	-0.01	-0.01	0	0.364194	0	-0.01	0	0	0.998062	0	0	0	0	0.996613	0.8186	0	0.922024	-0.01	0	0	0	0	0.364194	0	0	0	0	0	0	0	0	0	0.943488	0	0	0	0	0	-0.01
2021-07-20__WG01__1	0	0.998421	0	-0.01	0	0	0	0	0	0	-0.01	0	0	0.270073	0	-0.01	0	0	1	0	0	0	0	0.995614	0.986505	0	0.942585	-0.01	0	0	0	0	0.270073	0	0	0	0	0	0	0	0	0	1	0	0	0	0	0	-0.01
2021-07-20__WG01__2	0	0.996979	0	0	0	0	0	0	0	0	-0.01	0	0	0.328228	0	0	0	0	0.997787	0	0	0	0	0.998669	0.986656	0	0.947916	0	0	0	0	0	0.328228	0	0	0	0	0	0	0	0.030099	0	0.948649	0	0	0	0	0	-0.01
2021-07-20__WG01__3	0	0.995956	0	0	0	0	0	0	0	0	-0.01	0	0	0.329296	0	0	0	0	0.998413	0	0	0	0	0.997214	0.972742	0	0.963251	0	0	0	0	0	0.329296	0	0	0	0	0	0	0	0	0	0.997201	0	0	0	0	0	-0.01
2021-07-20__WG0A__1	0	-0.01	-0.01	0	0	0.998535	0	-0.01	0	0.996775	0.998555	-0.01	-0.01	0	0	0	0	0	0.105426	0	0	0	-0.01	0.998575	0.041914	-0.01	0.052454	0	0	-0.01	-0.01	0	0	-0.01	-0.01	-0.01	0	-0.01	0.222222	0.222222	0.89881	0	0.073621	-0.01	-0.01	-0.01	-0.01	-0.01	0
2021-07-20__WG0L__1	0	0.998286	0	0	0	0	0	0	0	0	-0.01	0	0	0.214765	-0.01	0	0	0	0.996227	0	0	0	0	0.998857	0.99207	0	0.943214	0	0	0	0	0	0.214765	0	0	0	0	0	0	0	0	0	1	0	0	0	0	0	-0.01
2021-07-20__WG0L__2	0	0.998169	0	0	0	0	0	0	0	0	0.936497	0	0	0.282598	0	0	0	0	0.998483	0	0	0	0	0.998525	0.978665	0	0.944718	0	0	0	0	0	0.282598	0	0	0	0	0	0	0	0	0	0.996336	0	0	0	0	0	0
2021-07-20__WG0L__3	0	0.99578	0	0	0	0	0	0	0	0	-0.01	0	0	0.3	0	0	0	0	0.996922	0	0	0	0	0.996146	0.969283	0	0.937126	0	0	0	0	0	0.3	0	0	0	0	0	0	0	0	0	0.997483	0	0	0	0	0	-0.01
2021-07-20__WM06__1	-0.01	0.997527	0	-0.01	0	-0.01	-0.01	0	-0.01	-0.01	-0.01	-0.01	-0.01	-0.01	0	-0.01	0	0	1	0	0	0	-0.01	-0.01	-0.01	-0.01	-0.01	-0.01	-0.01	0	0	-0.01	-0.01	0	0	0	-0.01	0	0	0	-0.01	-0.01	-0.01	0	0	0	0	0	-0.01
2021-07-27__WC0Dc__1	0	0.520893	0	0.028517	0	0	0	0.51763	0.096625	0	-0.01	0	0	0	0	0	0	0	0.836086	0	0	0	0	0.997448	0.991267	0	0.777155	0	0	0	0	0.10418	0	0	0	0	0	0	0	0	0.06988	0	0.601823	0	0	0	0	0	-0.01
2021-07-27__WC0Dg__1	0	0.752369	0	0.25	0	0	0	0	0	0	-0.01	0	0	0	0	0	0	0	1	0	0	0	0	0.999235	0.995756	0	0.945692	0	0	0	0	0	0	0	0	0	0	0	0	0	0	0	0.625827	0	0	0	0	0	-0.01
2021-07-27__WC0Dg__2	0	0.740822	0	0.58677	0	0	0	0.422983	0	0	-0.01	0	0	0.118856	0	0	0	0	0.919961	0	0	0	0	0.997511	0.868853	0	0.902243	0	0	0	0	0	0.118856	0	0	0	0	0	0	0.190476	0.039541	0	0.605661	0	0	0	0	0	-0.01
2021-07-27__WG01__2	0	0	-0.01	-0.01	0	-0.01	-0.01	0	0	0	-0.01	0	0	0.396396	0	-0.01	0	0	0.997755	0	0	0	0	0.997131	0.991658	0	0.976089	-0.01	0	0	0	0	0.396396	0	0	0	0	0	0	0	0	0	0	0	0	0	0	0	-0.01
2021-07-27__WM06__1	0	0.798724	0	0.083241	0	0	0	0	0	0	0	0	0	0.320339	0	0	0	0	0.997823	0	0	0	0	0.997452	0.987855	0	0.750903	0	0	0	0	0	0.320339	0	0	0	0	0	0	0.292342	0	0	0.981092	0	0	0	0	0	0
2021-07-27__WM06__2	0	0.966784	0	0.355908	0	0	0	0.141428	0	0	-0.01	0	0	0.327214	0	0	0	0	0.997049	0	0	0	0	0.997305	0.978958	0	0.949558	0	0	0	0	0	0.327214	0	0	0	0	0	0	0	0	0	0.96414	0	0	0	0	0	-0.01
2021-07-27__WM08__1	0	0.998456	0	0	0	0	0	0	0	0	0	0	0	0.343348	0	0	0	0	0.98076	0	0	0	0	0.997289	0.988385	0	0.862283	0	0	0	0	0	0.343348	0	0	0	0	0	0	0.260207	0	0	0.999039	0	0	0	0	0	0
2021-07-27__WM08__2	0	0.99697	0	0	0	0	0	0	0	0	-0.01	0	0	0.320289	0	0	0	0	0.998157	0	0	0	0	0.996887	0.973479	0.035856	0.963476	0	0	0	0	0	0.320289	0	0	0	0	0	0	0	0	0	0.998356	0	0	0	0	0	-0.01
2021-08-03__WC0Dc__1	0	0.27274	0	-0.01	0	0	0	0	0	0	-0.01	0	0	0.197674	-0.01	-0.01	0	0	0.957738	0	0	0	0	0.999157	0.992616	0	0.985394	-0.01	0	0	0	0	0.197674	0	0	0	0	0	-0.01	-0.01	0	0	0.741667	0	0	0	0	0	-0.01
2021-08-03__WC0Dc__2	0	0.781891	0	0.177598	0	0	0	0.303542	0	0	0	0	0	0.199139	0	0	0	0	0.9998	0	0	0	0	0.996686	0.94724	0	0.762733	0	0	0	0.017919	0	0.199139	0	0	0	0	0	0	0.218221	0	0	0.76924	0	0	0	0	0	0
2021-08-03__WC0Dg__1	0	0.646245	0	0.06044	0	0.121181	0	0.332656	0	0	0	0	0	0.108142	0.379405	0	0	0	0.997626	0	0	0	0	0.998108	0.948838	0	0.742161	0	0	0	0.097081	0	0.108142	0	0	0	0	0	0	0	0	0	0.905988	0	0	0	0	0	0
2021-08-03__WC0Dg__2	0	0.701776	0	0.077778	0	0	0	0.374358	0	0	-0.01	0	0	0.31761	0	0	0	0	0.99663	0	0	0	0	0.996445	0.92371	0	0.989367	0	0	0	0	0	0.31761	0	0	0	0	0	0	0	0	0	0.332574	0	0	0	0	0	-0.01
2021-08-03__WG02c__2	-0.01	0.998593	-0.01	0	0	-0.01	0	0	0	0	-0.01	0	0	-0.01	0	0	0	0	-0.01	0	0	0	0	0.997927	0.996224	0	0.99758	0	-0.01	0	0	0	-0.01	-0.01	0	0	0	0	0	0	-0.01	-0.01	-0.01	0	0	0	0	0	-0.01
2021-08-03__WG02g__1	0	-0.01	0	-0.01	-0.01	0	0	0	-0.01	-0.01	-0.01	0	-0.01	0.280374	-0.01	-0.01	0	0	-0.01	-0.01	-0.01	-0.01	-0.01	-0.01	-0.01	0	-0.01	-0.01	0	0	0	0	0.280374	-0.01	0	0	-0.01	-0.01	-0.01	-0.01	0	0	1	0	0	0	0	0	-0.01
2021-08-03__WM06__1	0	1	0	0	0	-0.01	0	-0.01	0	0	-0.01	0	0	0	0	0	0	0	0.878658	0	0	0	0	0.998201	0.988669	0	0.37877	0	0	0	0	0	0	0	0	0	0	0	0	0	0.206988	0	0.787142	0	0	0	0	0	-0.01
2021-08-03__WM06__2	0	-0.01	-0.01	0	0	0	0	-0.01	0	0	-0.01	0	0	0.294118	0	0	0	0	0.998027	0	0	0	0	0.997045	0.989011	0	0	0	0	0	0	0	0.294118	0	-0.01	0	-0.01	-0.01	0	0	0.058617	0	0.925616	0	0	-0.01	0	0	-0.01
2021-08-10__WC0Dc__1	0	0.569722	0	-0.01	0	0	0	0.167112	0	0	-0.01	0	0	0.287113	0	-0.01	0	0	0.995499	0	0	0	0	0.997656	0.947563	0	0.964291	0	0	0	0	0	0.287113	0	0	0	0	0	0	0	0	0	0.855592	0	0	0	0	0	-0.01
2021-08-10__WC0Dc__2	0	0.857019	0	0.067669	0	0	0	0.387667	0	0	0.98841	0	0	0.341146	0	0	0	0	0.999383	0	0	0	0	0.99825	0.987464	0	0.729703	0	0	0	0.024808	0	0.341146	0	0	0	0	0	0.255319	0.255319	0	0	0.516931	0	0	0	0	0	0
2021-08-10__WC0Dg__1	0	0.99943	0	-0.01	0	0	0	0	0	0	-0.01	0	0	0.336032	-0.01	-0.01	0	0	0.997856	0	0	0	0	0.99817	0.990198	0	0.880985	-0.01	0	0	0	0	0.336032	0	0	0	0	0	-0.01	-0.01	0	0	0.365447	0	0	0	0	0	-0.01
2021-08-10__WC0Dg__2	0	0.714006	0	0.290573	0	0	0	0.476241	0	0	-0.01	0	0	0.272943	0	0	0	0	0.998339	0	0	0	0	0.997308	0.989049	0	0.983511	0	0	0	0	0	0.272943	0	0	0	0	0	0	0	0	0	0.759116	0	0	0	0	0	-0.01
2021-08-10__WG02c__1	0	0.835264	0	0	0	0	0	0	0	0	0	0	0	0.314869	0	0	0	0	0.998739	0	0	0	0	0.997653	0.994711	0	0.951806	0	0	0	0	0	0.314869	0	0	0	0	0	0	0.190041	0	0	1	0	0	0	0	0	0
2021-08-10__WG02c__2	0	0.997733	0	0	0	0	0	0	0	0	-0.01	0	0	0.340206	0	0	0	0	1	0	0	0	0	0.997586	0.994519	0	0.861509	0	0	0	0	0	0.340206	0	0	0	0	0	0	0	0	0	0.996689	0	0	0	0	0	-0.01
2021-08-10__WG02g__1	0	1	0	0	0	0	0	0	0	0.041762	-0.01	0	0	0.347826	0	0	0	0	0.997625	0	0	0	0	0.996765	0.981262	0	0.734529	0	0	0	0	0	0.347826	0	0	0	0	0	0	0	0	0	0.995131	0	0	0	0	0	-0.01
2021-08-10__WG02g__2	0	-0.01	0	-0.01	-0.01	-0.01	-0.01	0	0	0	-0.01	-0.01	0	0.310513	0	-0.01	-0.01	-0.01	0.997905	0	0	0	0	0.997425	0.989494	-0.01	0	-0.01	0	-0.01	-0.01	0	0.310513	0	0	-0.01	-0.01	-0.01	0	0	0	0	0.997397	0	0	0	0	-0.01	-0.01
2021-08-10__WM06__1	-0.01	-0.01	-0.01	0	0	0.997958	0	0	0	0	-0.01	0	0	-0.01	0	0	0	0	-0.01	0	0	0	0	0.998776	0.996952	0	0.712521	0	-0.01	0	0	0	-0.01	-0.01	0	0	0	-0.01	0	0	0	0	1	0	0	0	0	0	-0.01
2021-08-10__WM06__2	0	-0.01	-0.01	-0.01	0	-0.01	-0.01	0	-0.01	0	-0.01	-0.01	0	0.284153	0	-0.01	0	0	0.995789	0	0	0	-0.01	-0.01	0.993379	0	0	-0.01	0	0	0	0	0.284153	0	-0.01	0	-0.01	-0.01	0	0	0	0	0.997704	0	0	-0.01	0	0	-0.01
2021-08-17__WC0Dc__1	0	0.694023	0	0	0	0	0	0	0.103307	0	-0.01	0	0	0	0	0	0	0	0.998986	0	0	0	0	0.999015	0.994466	0	0.908864	0	0	0	0	0	0	0	0	0	0	0	0	0	0	0	0.513987	0	0	0	0	0	-0.01
2021-08-17__WC0Dg__1	0	0.745986	0	0.188426	0	0	0	0.403635	0	0	-0.01	0	0	0.275194	0	0	0	0	0.997594	0	0	0	0	0.995343	0.918227	0	0.97448	0	0	0	0	0	0.275194	0	0	0	0	0	0	0	0	0	0.997956	0	0	0	0	0	-0.01
2021-08-17__WG01__1	0	-0.01	0	0	0	0	0	-0.01	0	-0.01	-0.01	0	0	0.303371	0	0	0	0	0.998262	0	0	0	0	0.997556	0	0	-0.01	0	0	0	0	0	0.303371	-0.01	-0.01	0	-0.01	-0.01	0	0	0	0	0.994054	0	0	-0.01	0	0	-0.01
2021-08-17__WG0P__1	0	0	0.159269	0.996081	0	0	0	0.998791	0	0	-0.01	0	0	0.284672	0	0	0	0	0.997928	0	0	0	0	0.997224	0.991452	0	0.966854	0	0	0	0	0	0.284672	0	0	0	0	0	0	0	0	0	0	0	0	0	0	0	-0.01
2021-08-17__WM06__1	0	0.999258	-0.01	-0.01	0	0	0	0	0	0	-0.01	0	-0.01	0.303901	0	-0.01	0	0	0.996352	0	0	0	-0.01	0.998113	0.993487	0	0.971115	-0.01	0	0	0	0	0.303901	0	0	0	0	0	0	0	0	0	0.565237	0	0	0	0	0	-0.01
2021-08-17__WM08__1	-0.01	0	0	-0.01	0	0	-0.01	-0.01	-0.01	0	-0.01	0	0	-0.01	0	-0.01	0	0	0.998668	0	0	0	0	-0.01	0.99635	-0.01	0.997506	-0.01	-0.01	0	0	0	-0.01	0	-0.01	0	0	0	0	0	0	0	0.533542	0	0	-0.01	0	0	-0.01
2021-08-24__WC0Dc__1	0	0.997414	0	0	0	0	0	0.155273	0	0	-0.01	0	0	0.322222	0	0.934831	0	0	0.998524	0	0	0	0	0.998164	0.993729	0	0.970784	0	0	0	0	0	0.322222	0	0	0	0	0	0	0	0	0	0.672956	0	0	0	0	0	-0.01
2021-08-24__WC0Dg__1	0	0.51269	0	0.280432	0	0	0	-0.01	0	0	-0.01	0	0	0	0	0	0	0	0	0	0	0	0	0.996951	0	0	0.982291	0	0	0	0	0	0	0	-0.01	0	0	0	0	0	0	0	0	0	0	-0.01	0	0	-0.01
2021-08-24__WG0Hm__1	0	0.998396	0	0	0	0	0	0	0	-0.01	-0.01	0	0	0.280632	0	0	0	0	0.996552	0	0	0	0	0.997321	0.988082	0	0	0	0	0	0	0	0.280632	0	0	0	-0.01	0	0	0	0	0	0.997887	0	0	0	0	0	-0.01
2021-08-24__WG0Hp__1	0	0.999395	0	0	0	0	0	0	0	0	-0.01	0	0	0.333333	0	0	0	0	0.999568	0	0	0	0	0.997515	0.994493	0	0.81211	0	0	0	0	0	0.333333	0	0	0	0	0	0	0	0	0	0.99514	0	0	0	0	0	-0.01
2021-08-24__WM06__1	0	-0.01	-0.01	0.903912	0	0	0	0.996227	0	-0.01	-0.01	0	0	0.312941	0	0	0	0	0.995978	0	0	0	0	0.995472	0.992691	-0.01	0.998004	0	0	0	0	0	0.312941	0	0	0	0	-0.01	0	0	0	0	0	0	0	0	0	0	-0.01
2021-08-24__WM08__1	0	0	-0.01	0	0	0	-0.01	-0.01	0	-0.01	-0.01	0	-0.01	0	0	0	0	0	0.998012	0	0	0	0	0.998389	0.990515	0	0.982495	0	0	0	0	0	0	0	-0.01	0	0	0	0	0	0	-0.01	-0.01	0	0	-0.01	0	0	-0.01
2021-08-31__WC0Dc__1	0	-0.01	-0.01	0.727083	0	-0.01	0	0	0	0	0	0	0	0.336207	0.986767	0	0	0	-0.01	0	0	0	0	0.998664	0.995923	0	0.83235	0	0	0	0	0	0.336207	0	0	0	0	-0.01	0	0	0	0	1	0	0	0	0	0	0
2021-08-31__WG02g__1	0	0.998963	0	0	0	0	0	0	0	0	-0.01	0	0	0.27451	0	0	0	0	0.990947	0	0	0	0	0.998996	0.993664	0	0.9524	0	0	0	0	0	0.27451	0	0	0	0	0	0	0	0	0	0.998036	0	0	0	0	0	-0.01
2021-08-31__WG0Hm__1	0	0.99775	0	0	0	0	0	0	0	0	-0.01	0	0	0.277473	0	0	0	0	0.998954	0	0.004904	0	0	0.997927	0.986519	0	0.935054	0	0	0	0	0	0.277473	0	0	0	0	0	0	0	0	0	0.99822	0	0	0	0	0	-0.01
2021-08-31__WG0Hp__1	0	0.99717	0	0	0	0	0	0	0	0	0.999511	0	0	0.308311	0	0	0	0	0.996279	0	0	0	0	0.998293	0.987667	-0.01	0.973982	0	0	-0.01	-0.01	0	0.308311	0	0	-0.01	0	0	0	0	0	0	1	0	0	0	0	-0.01	0
2021-08-31__WG0P__1	0	0.999329	-0.01	0	0	0	0	-0.01	-0.01	-0.01	-0.01	-0.01	-0.01	0.288177	0	0	0	0	1	0	0	0	0	-0.01	0.99349	-0.01	-0.01	0	0	0	0	0	0.288177	0	-0.01	0	-0.01	0	0	0	0	0	1	0	0	-0.01	0	0	-0.01
2021-08-31__WG0W__1	0	0.997738	0	-0.01	0	0	0	-0.01	-0.01	-0.01	-0.01	-0.01	-0.01	0.225895	0	-0.01	-0.01	-0.01	-0.01	-0.01	-0.01	-0.01	0	-0.01	0.988519	0	0.917963	-0.01	0	0	0	0	0.225895	-0.01	-0.01	0	0	0	0	0	-0.01	-0.01	-0.01	-0.01	0	-0.01	0	0	-0.01
2021-08-31__WM06__1	0	0.800462	0	-0.01	0	0	-0.01	0	0	0	-0.01	0	0	0.297578	0	-0.01	0	0	0.997248	0	0	0	-0.01	0.998035	0.993744	0	0.995429	-0.01	0	0	0	0	0.297578	0	0	0	0	0	0	0	0	0	0.997664	0	0	0	0	0	-0.01
2021-09-07__WC0Dc__1	0	0.999238	0	0	0	0	0	0.013441	0	0	-0.01	0	0	0.260377	0	0	0	0	0.999525	0	0	0	0	0.998981	0.994413	0	0.960275	0	0	0	0	0	0.260377	0	0	0	0	0	0	0	0	0	1	0	0	0	0	0	-0.01
2021-09-07__WC0Dg__1	0	0.996754	0	-0.01	0	-0.01	-0.01	0	0	0	-0.01	0	0	0.314079	0	-0.01	0	0	0.998308	0	0	0	0	0.99786	0.992267	0	0.987827	-0.01	0	0	0	0	0.314079	0	0	0	0	0	0	0	0	0	0.998725	0	0	0	0	0	-0.01
2021-09-07__WG01__1	0	0.997425	0	-0.01	0	0	-0.01	0	0	0	-0.01	0	0	0.292786	0	-0.01	0	0	0.9982	0	0	0	0	0.997704	0.984199	0	0.952742	-0.01	0	0	0	0	0.292786	0	0	0	0	0	0	0	0	0	0.998234	0	0	0	0	0	-0.01
2021-09-07__WG02g__1	-0.01	-0.01	-0.01	-0.01	-0.01	-0.01	-0.01	0	-0.01	-0.01	-0.01	0	0	-0.01	-0.01	-0.01	0	0	-0.01	0	0	0	0	-0.01	0.998468	-0.01	0.918712	-0.01	-0.01	0	0	-0.01	-0.01	-0.01	0	0	0	-0.01	-0.01	-0.01	0	0	1	0	0	0	0	0	-0.01
2021-09-07__WG0Hp__1	0	-0.01	0	-0.01	0	0	0	0	0	0	-0.01	0	0	0.295257	0	-0.01	0	0	0.998189	0	0	0	0	0.997729	0.981653	0	0	-0.01	0	0	0	0	0.295257	0	0	0	-0.01	-0.01	0	0	0	0	0.996889	0	0	0	0	0	-0.01
2021-09-07__WG0Kc__1	0	0.998594	0	0	0	0	0	0	0	0	-0.01	-0.01	0	0.282828	0	0	0	0	0.997649	0	0	0	0	0.997264	0.987634	0	0.974106	0	0	0	0	0	0.282828	0	0	0	0	0	0	0	0	0	1	0	0	0	0	0	-0.01
2021-09-07__WG0R__1	0	0.997272	0	0	0	0	0	0	0	0	0	0	0	0.296263	0	0	0	0	0.997959	0	0	0	0	0.997433	0.983519	0	0.963178	0	0	0	0	0	0.296263	0	0	0	0	0	0	0.132353	0	0	0.994749	0	0	0	0	0	0
2021-09-07__WG0W__1	0	0.997489	0	0	0	0	0	0	0	0	-0.01	0	0	0.313973	0	0	0	0	0.998103	0	0	0	0	0.997798	0.987552	0	0.957428	0	0	0	0	0	0.313973	0	0	0	0	0	0	0	0	0	0.997981	0	0	0	0	0	-0.01
2021-09-14__WG01__1	0	-0.01	0	0	0	0	0	0	0	0	-0.01	0	0	0.305556	0	0	0	0	0.992346	0	0	0	0	0.997602	0.99301	0	0.335757	0	0	0	0	0	0.305556	0	0	0	0	-0.01	0	0	0.191303	0	0.760888	0	0	0	0	0	-0.01
2021-10-05__WC0Dc__1	0	-0.01	-0.01	-0.01	-0.01	0	-0.01	0	0	0	-0.01	0	0	0.267123	-0.01	-0.01	-0.01	-0.01	1	0	0	0	-0.01	0.999661	0.99727	0	0.947306	-0.01	0	-0.01	-0.01	0	0.267123	0	0	-0.01	0	-0.01	-0.01	-0.01	0	0	0.765687	0	-0.01	0	-0.01	-0.01	-0.01
2021-10-05__WG02g__1	-0.01	1	-0.01	-0.01	-0.01	-0.01	-0.01	0	0	-0.01	-0.01	0	-0.01	-0.01	0	-0.01	0	0	-0.01	-0.01	-0.01	-0.01	0	0.99774	0.998704	0	0	-0.01	-0.01	-0.01	-0.01	-0.01	-0.01	0	0	-0.01	-0.01	0	0	0	-0.01	-0.01	-0.01	0	0	0	-0.01	-0.01	-0.01
2021-10-12__WC0Dc__1	0	-0.01	-0.01	-0.01	-0.01	0	-0.01	0.49141	0	0	-0.01	-0.01	0	0.19685	-0.01	-0.01	-0.01	-0.01	1	0	0	0	-0.01	0.99849	0.991256	-0.01	-0.01	-0.01	0	0	0	0	0.19685	0	0	0	-0.01	-0.01	-0.01	-0.01	0	0	1	0	-0.01	0	0	0	-0.01
2021-10-19__WC0Dc__2	-0.01	0.998618	0	-0.01	-0.01	0	-0.01	0	0	-0.01	-0.01	-0.01	-0.01	-0.01	0	-0.01	-0.01	-0.01	1	-0.01	-0.01	-0.01	-0.01	0.999224	-0.01	0	-0.01	-0.01	-0.01	-0.01	-0.01	-0.01	-0.01	0	-0.01	-0.01	-0.01	0	0	0	-0.01	-0.01	-0.01	0	-0.01	-0.01	-0.01	-0.01	-0.01
2021-10-26__WC0Dc__1	0	0.644727	0	-0.01	-0.01	0	-0.01	0	0	0	-0.01	-0.01	-0.01	0.352381	-0.01	-0.01	0	0	1	0	0	0	0	0.998966	0.998506	-0.01	1	-0.01	0	0	0	0	0.352381	0	0	0	0	0	-0.01	-0.01	0	0	1	0	0	0	0	0	-0.01
2021-10-26__WC0Dg__1	0	-0.01	-0.01	-0.01	-0.01	0	-0.01	-0.01	0	1	-0.01	-0.01	-0.01	0.310811	0	-0.01	0	0	0.377622	-0.01	-0.01	-0.01	0	0.99835	0	0	0	-0.01	0	-0.01	-0.01	0	0.310811	-0.01	-0.01	-0.01	-0.01	-0.01	0	0	0	0	1	0	0	-0.01	-0.01	-0.01	-0.01
2021-11-02__WC0Dg__1	-0.01	1	0	0	0	-0.01	0	-0.01	0	-0.01	-0.01	-0.01	-0.01	-0.01	-0.01	-0.01	-0.01	-0.01	1	0	0	0	0	0.998785	0.999302	0	0	0	-0.01	-0.01	-0.01	-0.01	-0.01	-0.01	-0.01	-0.01	0	0	-0.01	-0.01	0	0	1	-0.01	0	-0.01	-0.01	-0.01	-0.01
2021-11-02__WG02c__1	0	-0.01	0	-0.01	-0.01	-0.01	0	-0.01	-0.01	0	-0.01	-0.01	-0.01	0.280488	-0.01	-0.01	0	0	1	-0.01	-0.01	-0.01	-0.01	-0.01	0.994563	0	0.905753	-0.01	0	0	0	0	0.280488	0	-0.01	0	0	-0.01	-0.01	-0.01	0	0	1	0	0	-0.01	0	0	-0.01
2021-11-02__WG02c__2	0	1	0	-0.01	0	-0.01	0	1	0	0	-0.01	-0.01	-0.01	0.126761	-0.01	-0.01	0	0	1	0	0	0	-0.01	0.999352	0.993436	-0.01	0.964776	0	0	0	0	0	0.126761	0	0	0	0	0	-0.01	-0.01	-0.01	-0.01	-0.01	0	0	0	0	0	-0.01
2021-11-09__WC0Dc__1	0	-0.01	-0.01	-0.01	-0.01	-0.01	-0.01	0	-0.01	0	-0.01	-0.01	0	0.268293	0	-0.01	0	0	1	0	0	0	-0.01	-0.01	0.997953	-0.01	-0.01	-0.01	0	0	0	0	0.268293	-0.01	-0.01	0	-0.01	-0.01	0	0	0	0	1	0	0	-0.01	0	0	-0.01
2021-11-09__WC0Dc__2	0	0	0	0	0	0	0	0.998834	0	0	0	0	0	0	0	0	0	0	0	0	0	0	0	0	0.198752	0	0	0	0	0	0	0	0	0	0	0	-0.01	0	0	0	0	0	0.261111	0	0	0	0	0	0
2021-11-09__WM06__1	-0.01	1	0	-0.01	-0.01	-0.01	-0.01	0	-0.01	0	-0.01	-0.01	0	-0.01	0	-0.01	-0.01	-0.01	-0.01	0	0	0	0	-0.01	0.998002	0	-0.01	-0.01	-0.01	0	0	0	-0.01	0	-0.01	0	-0.01	0	0	0	-0.01	-0.01	-0.01	0	0	-0.01	0	0	-0.01
2021-11-16__WC0Dg__1	-0.01	0.999241	-0.01	0	0	0	-0.01	0	-0.01	-0.01	0	0	-0.01	-0.01	0	0	0	0	1	0	0	0	-0.01	-0.01	0.998012	-0.01	0	0	-0.01	0	0	-0.01	-0.01	-0.01	0	0	-0.01	0	0	0.828753	0	0	1	0	0	0	0	0	0
2021-11-16__WC0Dg__2	-0.01	-0.01	0	-0.01	-0.01	0	-0.01	-0.01	-0.01	-0.01	-0.01	-0.01	0	-0.01	0	-0.01	-0.01	-0.01	1	0	0	0	-0.01	-0.01	0.999074	0	0.927965	-0.01	-0.01	-0.01	-0.01	0	-0.01	0	-0.01	-0.01	0	-0.01	0	0	-0.01	-0.01	-0.01	0	-0.01	-0.01	-0.01	-0.01	-0.01
2021-11-16__WGV2__1	0	0	0	0	0	0	0	0	0	0	0	0	0	0	0.015026	0.119665	0	0	0	0	0	0	0	0	0	0	0	0	0	0	0	0	0	0	0	0	0	0	0	0	0	0	0	0	0	0	0	0	0
2021-11-16__WGV5__1	0	0	0	0	0	0	0	0	0	0	0	0	0	0	0.012146	0.188056	0	0	0	0	0	0	0	0	0	0	0	0	0	0	0	0	0	0	0	0	0	0	0	0	0	0	0	0	0	0	0	0	0
2021-11-30__WC0Dc__1	0	1	0	0	0	0	0	0	0	0	-0.01	-0.01	-0.01	0.293333	-0.01	0	0	0	1	0	0	0	0	1	0.995352	0	0.936254	0	0	0	0	0	0.293333	0	0	0	0	0	-0.01	-0.01	-0.01	-0.01	-0.01	0	0	0	0	0	-0.01
2021-11-30__WG02c__1	0	0.999614	0	-0.01	0	0	-0.01	0	0	0	-0.01	0	0	0.323263	-0.01	-0.01	0	0	0.992883	0	0	0	0	0.999537	0.992745	0	0.943707	-0.01	0	0	0	0	0.323263	0	0	0	0	0	-0.01	-0.01	0	0	1	0	0	0	0	0	-0.01
2021-11-30__WG02g__1	0	-0.01	-0.01	-0.01	-0.01	-0.01	0	-0.01	0	0	-0.01	0	0	0.344	-0.01	-0.01	0	0	1	0	0	0	0	0.999653	0.99339	0	1	-0.01	0	0	0	0	0.344	0	-0.01	0	0	-0.01	-0.01	-0.01	0	0	1	-0.01	0	-0.01	0	0	-0.01
2021-12-07__WC0Dc__1	0	0.352847	0	-0.01	-0.01	0	0	0	0	0	-0.01	-0.01	0	0	-0.01	-0.01	-0.01	-0.01	0.854444	0	0	0	0	0.998149	0.617567	0	0.622376	-0.01	0	-0.01	-0.01	0	0	0	-0.01	-0.01	0	0	-0.01	-0.01	0.042797	0	0.942049	0	0	-0.01	-0.01	-0.01	-0.01
2021-12-07__WC0Dg__1	0	0.998823	0	-0.01	0	0	0	-0.01	0	0	1	0	0	0.004052	0	-0.01	0	0	0.806252	0	0	0	0	0.999386	0.673845	0.775314	0	-0.01	0	0	0	0	0.004052	0	0	0	-0.01	0	-0.01	-0.01	0.551974	0	0.380601	-0.01	0.248305	0	0	0	0
2021-12-07__WG0V__1	0	0.998325	-0.01	-0.01	-0.01	-0.01	-0.01	-0.01	0	-0.01	-0.01	-0.01	-0.01	0.382609	-0.01	-0.01	-0.01	-0.01	0.991111	0	0	0	0	1	-0.01	0	0	-0.01	0	-0.01	-0.01	0	0.382609	0	-0.01	-0.01	-0.01	0	-0.01	-0.01	0	0	1	0	0	-0.01	0	-0.01	-0.01
2021-12-14__WC0Dc__1	0	0.324082	0	-0.01	0	0.997894	0	0	0	0.11528	0.99509	0	0	0	0	-0.01	0	0	0.486841	0	0	0	0	0.998524	0.216274	0.803847	0.300632	0	0	0	0	0	0	0	0	0	0	0	0.139535	0.139535	0.731599	0	0.206039	0	0.39822	0	0	0	0
2021-12-14__WC0Dg__1	0	0.204883	0	-0.01	0	0.997103	0	0	0	0.992877	0.999189	0	0	0	0	-0.01	0	0	0.197777	0	0	0	-0.01	0.99664	0.108211	0.995409	0.165389	0	0	-0.01	-0.01	0	0	0	-0.01	-0.01	0	0	0.16	0.16	1	0	0	0	0.996825	-0.01	-0.01	-0.01	0
2021-12-14__WG01__1	0	0	0	-0.01	0	0.96107	0	0	0	0.997606	0.99766	0	0	0	0	-0.01	0	0	0.056863	0.634806	0	0	0	0.997236	0	0.880848	0	0	0	-0.01	-0.01	0	0	0	-0.01	-0.01	0	0	0.190476	0.190476	0.888572	0	0.034626	0	0.986295	-0.01	-0.01	-0.01	0
2021-12-14__WG02c__1	0	0	0	-0.01	0	0.99875	0	0	0	1	1	0	0	0	0	-0.01	0	0	0	-0.01	-0.01	-0.01	-0.01	0.998096	0	1	0	-0.01	0	-0.01	-0.01	0	0	0	-0.01	-0.01	0	0	0	0	0.993186	0	0	0	0.996896	-0.01	-0.01	-0.01	0
2021-12-14__WG02g__1	0	0	0	-0.01	0	0.99786	0	0	0	0.997482	0.998915	0.145457	0	0	0	-0.01	0	0	0	0.492943	0	0	-0.01	0.99846	0	0.997888	0	0	0	-0.01	-0.01	0	0	0	-0.01	-0.01	0	0	0.158333	0.158333	0.998697	0	0	0	0.995857	-0.01	-0.01	-0.01	0
2021-12-14__WG0Hm__1	0	0	0	-0.01	0	-0.01	0	-0.01	0	0.994864	0.999153	0	0	0	0	-0.01	0	0	0	0	0	0	-0.01	0.997548	0	0.99502	0	0	0	-0.01	-0.01	0	0	0	-0.01	-0.01	0	0	0	0	0.997926	0	0	0	0.997534	-0.01	-0.01	-0.01	0
2021-12-14__WG0Kc__1	0	0	0	-0.01	0	1	0	0	0	0.996865	0.998189	0	0	0	0	-0.01	0	0	-0.01	-0.01	-0.01	-0.01	-0.01	0.997544	0	0.995757	0	0	0	-0.01	-0.01	0	0	0	-0.01	-0.01	0	0	0	0	1	0	0	0	0.996447	-0.01	-0.01	-0.01	0
2021-12-14__WG0L__1	0	0	0	-0.01	0	-0.01	-0.01	-0.01	-0.01	1	-0.01	0	0	0	0	-0.01	0	0	0	-0.01	-0.01	-0.01	-0.01	-0.01	0	-0.01	0	-0.01	0	-0.01	-0.01	0	0	0	-0.01	-0.01	0	0	0	0	1	0	0	-0.01	0.997051	-0.01	-0.01	-0.01	-0.01
2021-12-14__WG0N__1	0	0	0	-0.01	0	0.997244	0	0	0	0.994667	0.999036	0	0	0	0	-0.01	0	0	0	0.769805	0	0	-0.01	0.998111	0	1	0	0	0	-0.01	-0.01	0	0	0	-0.01	-0.01	0	0	0.183908	0.183908	0.998773	0	0	0	0.996272	-0.01	-0.01	-0.01	0
2021-12-14__WG0P__1	0	0	0	-0.01	0	0.998533	0	0	0	0.996907	0.999108	0	0	0	0	-0.01	0	0	0	0.517799	0	0	-0.01	0.998427	0	0.998029	0	0	0	-0.01	-0.01	0	0	0	-0.01	-0.01	0	0	0.190955	0.190955	0.999029	0	0	0	0.996896	-0.01	-0.01	-0.01	0
2021-12-14__WG0V__1	0	0	0	-0.01	0	0.998055	0	0	0	0.998549	0.67881	0	0	0	0	-0.01	0	0	0	0.274397	0	0	-0.01	0.997597	0	0.999131	0	0	0	-0.01	-0.01	0	0	0	-0.01	-0.01	0	0	0	0	1	0	0	0	0.996636	-0.01	-0.01	-0.01	0
2021-12-14__WG0W__1	0	0	0	-0.01	-0.01	-0.01	0	0	0	0.99825	-0.01	0	0	0	0	-0.01	-0.01	-0.01	0	0.429274	0	0	-0.01	0.998319	0	1	0	-0.01	0	-0.01	-0.01	0	0	0	-0.01	-0.01	0	0	0	0	0.997563	0	0	0	-0.01	-0.01	-0.01	-0.01	-0.01
2021-12-21__WC0Dc__1	0	0.08679	0	-0.01	0	1	0	0	0	0.99415	0.997788	0	0	0	0	-0.01	0	0	0.049292	0.847402	0	0	-0.01	0.998456	0	1	0	0	0	0	0	0	0	0	-0.01	0	0	0	0.339623	0.339623	0.950783	0	0.039264	0	0.908974	-0.01	0	0	0
2021-12-21__WC0Dg__1	0	0.035183	0	-0.01	0	0.879755	0	0	0	0.995551	0.999111	0	0	0	0	-0.01	0	0	0.025275	0.103919	0	0	-0.01	0.997552	0.046039	0.997072	0.050287	0	0	0	0	0	0	0	-0.01	0	0	0	0.247619	0.247619	0.997748	0	0	0	0.996397	-0.01	0	0	0
2021-12-21__WG01__1	0	0	0	-0.01	0	0.998838	0	0	0	0.997113	0.995506	0	0	0	0	-0.01	0	0	0	0.148936	0	0	-0.01	0.998003	0	1	0	0	0	-0.01	-0.01	0	0	0	-0.01	-0.01	0	0	0	0	0.999057	0	0	0	0.996833	-0.01	-0.01	-0.01	0
2021-12-21__WG02c__1	0	0	0	-0.01	0	0.998367	0	-0.01	0	0.990823	0.998455	0	0	0	0	-0.01	0	0	0	-0.01	-0.01	-0.01	-0.01	0.998154	0	1	0	-0.01	0	-0.01	-0.01	0	0	0	-0.01	-0.01	0	0	0.347826	0.347826	0.998016	0	0	0	0.996998	-0.01	-0.01	-0.01	0
2021-12-21__WG02g__1	0	0	-0.01	-0.01	0	0.996826	0	0	0	1	0.996385	0	0	0	0	-0.01	0	0	0	-0.01	-0.01	-0.01	-0.01	0.998305	0	0.993029	0	-0.01	0	-0.01	-0.01	0	0	0	-0.01	-0.01	0	0	0	0	0.997906	0	0	0	0.855987	-0.01	-0.01	-0.01	0
2021-12-21__WG0Hm__1	0	-0.01	-0.01	-0.01	-0.01	0.997216	0	-0.01	0	1	-0.01	-0.01	-0.01	0	0	-0.01	-0.01	-0.01	0	-0.01	-0.01	-0.01	-0.01	0.999194	0	-0.01	0	-0.01	0	-0.01	-0.01	0	0	-0.01	-0.01	-0.01	-0.01	-0.01	0	0	0.996931	0	0	0	-0.01	-0.01	-0.01	-0.01	-0.01
2021-12-21__WG0Kc__1	0	0	0	-0.01	-0.01	1	-0.01	0	0	0	-0.01	0	0	0	0	-0.01	0	0	0	-0.01	-0.01	-0.01	-0.01	0.998832	0	1	0	-0.01	0	-0.01	-0.01	0	0	0	-0.01	-0.01	0	0	0	0	1	0	0	0	0.99434	-0.01	-0.01	-0.01	0
2021-12-21__WG0Kg__1	0	0	0	-0.01	0	0.999565	0	0	0	0.808755	0.998731	0	0	0	0	-0.01	0	0	0	0.670177	0	0	-0.01	0.998614	0	0.999287	0	0	0	-0.01	-0.01	0	0	0	-0.01	-0.01	0	0	0.346154	0.346154	0.99935	0	0	0	0.996853	-0.01	-0.01	-0.01	0
2021-12-21__WG0L__1	0	0	0	-0.01	0	0.999234	0	0	0	0.992073	0.997387	0	0	0	0	-0.01	0	0	0	0	0	0	-0.01	0.997761	0	0.997309	0	0	0	-0.01	-0.01	0	0	0	-0.01	-0.01	0	0	0.274194	0.274194	0.998013	0	0	0	0.994531	-0.01	-0.01	-0.01	0
2021-12-21__WG0P__1	0	0	0	-0.01	0	0.996918	0	0	0	0.989051	0.998714	-0.01	0	0	0	-0.01	0	0	0	0	0	0	-0.01	0.998166	0	1	0	-0.01	0	-0.01	-0.01	0	0	0	-0.01	-0.01	0	0	0.151515	0.151515	1	0	0	0	0.996335	-0.01	-0.01	-0.01	0
2021-12-21__WG0V__1	0	0	0	-0.01	0	0.998964	0	0	0	0	0	0	0	0	0	-0.01	0	0	0	0	0	0	-0.01	0	0	0	0	0	0	-0.01	-0.01	0	0	0	-0.01	-0.01	0	0	0	0	0	0	0	0	0	-0.01	-0.01	-0.01	0
2021-12-28__WC0Dc__1	0	0	0	-0.01	-0.01	0.869138	0	0	0	-0.01	1	-0.01	0	0	0	-0.01	-0.01	-0.01	0	-0.01	-0.01	-0.01	-0.01	0.998427	0.058188	-0.01	0	-0.01	0	-0.01	-0.01	0	0	0	0	-0.01	0	0	0	0	0.949765	0	0.037037	0	-0.01	0	-0.01	-0.01	0
2021-12-28__WG01__1	0	0	0	-0.01	0	0.997514	0	0	0	0.992829	0.998271	0	0	0	0	-0.01	0	0	0	0.266978	0	0	-0.01	0.998358	0	0.997599	0	0	0	-0.01	-0.01	0	0	0	-0.01	-0.01	0	0	0	0	1	0	0	0	0.994741	-0.01	-0.01	-0.01	0
2021-12-28__WG02c__1	0	0	0	-0.01	0	0.999183	0	-0.01	-0.01	1	1	-0.01	-0.01	0	0	-0.01	0	0	0	-0.01	-0.01	-0.01	-0.01	-0.01	0	1	0	0	0	-0.01	-0.01	0	0	0	-0.01	-0.01	-0.01	0	0	0	1	0	0	0	0.995517	-0.01	-0.01	-0.01	0
2021-12-28__WG02g__1	0	0	0	-0.01	0	0.998479	0	0	0	1	0.997973	0	0	0	0	-0.01	0	0	0	-0.01	-0.01	-0.01	-0.01	0.997826	0	0.995478	0	0	0	-0.01	-0.01	0	0	0	-0.01	-0.01	0	0	0.184783	0.184783	0.998911	0	0	0	0.99549	-0.01	-0.01	-0.01	0
2021-12-28__WG0Hm__1	0	0	0	-0.01	0	0.997138	0	0	0	0.99217	0.997927	0	0	0	0	-0.01	0	0	0	0	0	0	-0.01	0.998053	0	1	0	0	0	-0.01	-0.01	0	0	0	-0.01	-0.01	0	0	0.293413	0.293413	0.999539	0	0	0	0.996153	-0.01	-0.01	-0.01	0
2021-12-28__WG0Hp__1	0	0	-0.01	-0.01	0	0.998691	0	-0.01	0	0.995669	1	0	0	0	0	-0.01	0	0	0	0	0	0	-0.01	0.999387	0	1	0	0	0	-0.01	-0.01	0	0	0	-0.01	-0.01	0	0	0.132075	0.132075	1	0	0	0	0.995696	-0.01	-0.01	-0.01	0
2021-12-28__WG0Kg__1	0	-0.01	0	0	0	0.998676	0	0	0	-0.01	-0.01	0	0	0	0	0	0	0	0	-0.01	-0.01	-0.01	-0.01	0.99748	0	0.992957	0	0	0	-0.01	-0.01	0	0	0	-0.01	-0.01	0	-0.01	0	0	1	0	0	0	0.992784	-0.01	-0.01	-0.01	-0.01
2021-12-28__WG0P__1	0	0	0	-0.01	0	0.996529	0	0	0	1	0.997112	0	0	0	0	-0.01	0	0	0	-0.01	-0.01	-0.01	-0.01	0.997597	0	0.998888	0	0	0	-0.01	-0.01	0	0	0	-0.01	-0.01	0	0	0.123894	0.123894	1	0	0	0	0.99515	-0.01	-0.01	-0.01	0
2021-12-28__WG0W__1	0	-0.01	-0.01	-0.01	-0.01	0.998835	0	-0.01	0.213712	0.99515	0.99931	-0.01	-0.01	0	0	-0.01	-0.01	-0.01	0.333782	0	0	0	0	0.99901	0.044135	-0.01	0	0	0	0	0	0	0	-0.01	-0.01	0	0	-0.01	0.272727	0.272727	0.728782	0	0.186738	-0.01	0	-0.01	0	0	0
2021-12-28__WM06__1	-0.01	-0.01	0	-0.01	-0.01	0.998082	-0.01	0	0	-0.01	-0.01	-0.01	-0.01	-0.01	0	-0.01	-0.01	-0.01	0	-0.01	-0.01	-0.01	-0.01	0.999363	0	1	0	-0.01	-0.01	-0.01	-0.01	-0.01	-0.01	0	-0.01	-0.01	-0.01	-0.01	0	0	-0.01	-0.01	-0.01	0	-0.01	-0.01	-0.01	-0.01	-0.01
2021-12-28__WM08__1	0	0	0	-0.01	0	0.9982	0	0	0	0.995394	0.997947	0	0	0	0	-0.01	0	0	0	0.885266	0	0	-0.01	0.999034	0	0.998317	0	0	0	-0.01	-0.01	0	0	0	-0.01	-0.01	0	0	0.113208	0.113208	0.998363	0	0	0	0.995436	-0.01	-0.01	-0.01	0
2021-12-28__WR03__1	0	-0.01	0	-0.01	0	0.998632	0	-0.01	0	-0.01	0.995584	-0.01	0	0	0	-0.01	0	0	0	-0.01	-0.01	-0.01	-0.01	0.997616	0	0.993023	0	-0.01	0	-0.01	-0.01	0	0	0	-0.01	-0.01	0	-0.01	0.108696	0.108696	1	0	0	0	0.994265	-0.01	-0.01	-0.01	0
2022-01-05__WC0Dc__1	0	0	0	-0.01	0	0.997652	0	0	0	0.875139	0.997606	0	0	0	0	-0.01	0	0	0.05988	-0.01	-0.01	-0.01	-0.01	0.997078	0.054986	0.990887	0	0	0	-0.01	-0.01	0	0	0	-0.01	-0.01	0	0	0	0	0.960121	0	0	0	0.995594	-0.01	-0.01	-0.01	0
2022-01-05__WC0Dg__1	0	0	0	-0.01	0	0.998528	0	0	0	0.988582	0.963299	0	0	0	0	-0.01	0	0	0.128722	0	0	0	-0.01	0.997878	0	0.99926	0	0	0	-0.01	-0.01	0	0	0	0	-0.01	0	0	0	0	1	0	0	0	0.974189	0	-0.01	-0.01	0
2022-01-05__WG01__1	0	0	0	-0.01	0	0.998167	0	0	0	0.994354	0.998479	0	0	0	0	-0.01	0	0	0	0.431235	0	0	-0.01	0.997398	0.032593	0.998749	0	0	0	-0.01	-0.01	0	0	0	-0.01	-0.01	0	0	0.195266	0.195266	0.998326	0	0	0	0.9962	-0.01	-0.01	-0.01	0
2022-01-05__WG02c__1	0	0	0	-0.01	0	0.998637	0	-0.01	0	0.8	-0.01	0	0	0	0	-0.01	0	0	0	-0.01	-0.01	-0.01	-0.01	0.998333	0	1	0	-0.01	0	-0.01	-0.01	0	0	0	-0.01	-0.01	0	0	0	0	1	0	0	0	0.990052	-0.01	-0.01	-0.01	-0.01
2022-01-05__WG02g__1	0	-0.01	-0.01	-0.01	0	0.997683	0	-0.01	0	0.996595	0.999617	0	0	0	0	-0.01	0	0	0.325841	0	0	0	-0.01	0.997904	0.059348	1	0.087553	0	0	0	0	0	0	0	-0.01	0	0	-0.01	0.301887	0.301887	0.963774	0	0	-0.01	0.993121	-0.01	0	0	0
2022-01-05__WG0Kc__1	0	0	-0.01	-0.01	0	1	-0.01	0	0	-0.01	-0.01	-0.01	0	0	0	-0.01	0	0	-0.01	-0.01	-0.01	-0.01	-0.01	1	0	-0.01	0	-0.01	0	-0.01	-0.01	0	0	0	-0.01	-0.01	0	0	0	0	1	0	0	0	0.994473	-0.01	-0.01	-0.01	-0.01
2022-01-05__WG0L__1	0	0	0	-0.01	0	0.998558	0	0	0	0.991205	-0.01	-0.01	0	0	0	-0.01	0	0	0	-0.01	-0.01	-0.01	-0.01	0.998722	0	1	0	-0.01	0	-0.01	-0.01	0	0	0	-0.01	-0.01	0	0	0	0	0.99674	0	0	0	0.991408	-0.01	-0.01	-0.01	-0.01
2022-01-05__WG0P__1	0	0	0	-0.01	0	0.998981	0	-0.01	0	1	0.997011	0	0	0	0	-0.01	0	0	0	-0.01	-0.01	-0.01	-0.01	0.998093	0	0.991893	0	0	0	-0.01	-0.01	0	0	0	-0.01	-0.01	0	0	0.316667	0.316667	0.997574	0	0	0	0.994535	-0.01	-0.01	-0.01	0
2022-01-05__WG0V__1	0	0	0	-0.01	0	0.998245	0	0	0	0.995833	0.998194	0	0	0	0	-0.01	0	0	0	0.452381	0	0	-0.01	0.999046	0	1	0	0	0	-0.01	-0.01	0	0	0	-0.01	-0.01	0	0	0.191304	0.191304	0.999282	0	0	0	0.995406	-0.01	-0.01	-0.01	0
2022-01-05__WM06__1	0	0	-0.01	-0.01	0	0.999607	-0.01	0	-0.01	0.992154	0.998993	0	0	0	0	-0.01	0	0	0	-0.01	-0.01	-0.01	0	-0.01	0	1	0	0	0	-0.01	-0.01	0	0	0	-0.01	-0.01	0	0	0.131148	0.131148	1	0	0	0	0.986644	-0.01	-0.01	-0.01	0
2022-01-05__WM06__2	0	-0.01	0	0	0	0.997977	0	0	0	0.996174	0.998733	0	0	0	0	0	0	0	0	0.952306	0	0	-0.01	0.996467	0	0.997681	0	0	0	-0.01	-0.01	0	0	0	0	-0.01	0	-0.01	0.186667	0.186667	0.997638	0	0	0	0.996656	0	-0.01	-0.01	0
2022-01-05__WM08__1	0	0	0	-0.01	0	0.998255	0	0	0	0.993506	0.997503	0	0	0	0	-0.01	0	0	0	-0.01	-0.01	-0.01	-0.01	0.997544	0	0.996629	0	0	0	-0.01	-0.01	0	0	0	-0.01	-0.01	0	0	0	0	0.995587	0	0	0	0.994588	-0.01	-0.01	-0.01	0
2022-01-05__WM08__2	0	0	0	0	0	0.998256	0	0	0	0.996934	0.998301	0	0	0	0	-0.01	0	0	0	0.882754	0	0	-0.01	0.997805	0	0.999517	0	0	0	-0.01	-0.01	0	0	0	-0.01	-0.01	0	0	0.244755	0.244755	0.998281	0	0	0	0.995677	-0.01	-0.01	-0.01	0
2022-01-10__WG0V__1	0	0	-0.01	-0.01	-0.01	-0.01	0	-0.01	0	1	0.997719	0	-0.01	0	0	-0.01	-0.01	-0.01	0	1	0	0	0	0.997883	0	1	0	-0.01	0	-0.01	-0.01	0	0	0	-0.01	-0.01	0	0	-0.01	-0.01	1	0	0	-0.01	0	-0.01	-0.01	-0.01	0
2022-01-10__WG0W__1	0	0	0	-0.01	0	0.99902	0	0	0	0.993526	0.999459	0	0	0	0	-0.01	0	0	0	-0.01	-0.01	-0.01	-0.01	0.997808	0	1	0	0	0	-0.01	-0.01	0	0	0	-0.01	-0.01	0	0	0.190476	0.190476	1	0	0	0	0.878957	-0.01	-0.01	-0.01	0
2022-01-12__WC0Dc__1	0	0	0	-0.01	0	1	0	0	0	0.999295	1	-0.01	0	0	0	-0.01	0	0	0	0	0	0	-0.01	0.998383	0	-0.01	0	-0.01	0	0	0	0	0	0	-0.01	0	0	0	-0.01	-0.01	0.997835	0	0	0	0.487278	-0.01	0	0	0
2022-01-12__WC0Dg__1	0	0	0	-0.01	0	0.998681	0	0	0	0.995775	0.999108	-0.01	0	0	0	-0.01	0	0	0	0.921228	0	0	0	0.998107	0.050703	0.998067	0	0	0	0.975148	0	0	0	0	-0.01	0	0	0	0.192308	0.192308	0.996746	0	0	0	0.993932	-0.01	0.998869	0.99239	0
2022-01-12__WG0Hp__1	-0.01	-0.01	-0.01	-0.01	0	-0.01	-0.01	-0.01	0	-0.01	0.999498	0	0	-0.01	0	-0.01	0	0	0	1	0	0	-0.01	0.997078	0	1	0	0	-0.01	-0.01	-0.01	-0.01	-0.01	-0.01	-0.01	-0.01	0	-0.01	0.517241	0.517241	-0.01	-0.01	-0.01	-0.01	0.994246	-0.01	-0.01	-0.01	0
2022-01-12__WM06__1	0	-0.01	0	0	0	0.997977	0	0	0	0.996174	0.998733	0	0	0	0	0	0	0	0	0.952306	0	0	-0.01	0.996467	0	0.997681	0	0	0	-0.01	-0.01	0	0	0	0	-0.01	0	-0.01	0.186667	0.186667	0.997638	0	0	0	0.996656	0	-0.01	-0.01	0
2022-01-12__WM08__1	0	0	0	0	0	0.998256	0	0	0	0.996934	0.998301	0	0	0	0	-0.01	0	0	0	0.882754	0	0	-0.01	0.997805	0	0.999517	0	0	0	-0.01	-0.01	0	0	0	-0.01	-0.01	0	0	0.244755	0.244755	0.998281	0	0	0	0.995677	-0.01	-0.01	-0.01	0
2022-01-12__WSFE__1	-0.01	-0.01	0	-0.01	-0.01	0.995005	0	-0.01	0	0.993031	0.997435	-0.01	0	-0.01	0	-0.01	0	0	0	-0.01	-0.01	-0.01	-0.01	0.99807	0	1	0	0	-0.01	-0.01	-0.01	-0.01	-0.01	0	-0.01	-0.01	-0.01	-0.01	0	0	1	0	0	-0.01	0.997053	-0.01	-0.01	-0.01	0
2022-01-19__WC0Dc__1	0	0	0	-0.01	0	0.995602	0	0	0	0.997541	0.997621	-0.01	0	0	0	-0.01	0	0	0	0	0	0	-0.01	0.997256	0	0.998114	0	0	0	-0.01	-0.01	0	0	0	-0.01	-0.01	-0.01	0.11128	0.155172	0.155172	0.995157	0	0	0	0.994299	-0.01	-0.01	-0.01	0
2022-01-19__WC0Dg__1	0	-0.01	-0.01	-0.01	0	-0.01	0	0	0	0.997231	0.997291	0	0	0	0	-0.01	0	0	0	-0.01	-0.01	-0.01	-0.01	0.996895	0	1	0	0	0	-0.01	-0.01	0	0	-0.01	-0.01	-0.01	-0.01	-0.01	0.163934	0.163934	1	0	0	0	0.994985	-0.01	-0.01	-0.01	0
2022-01-19__WG01__1	0	0	-0.01	-0.01	0	-0.01	-0.01	-0.01	0	0.994869	-0.01	-0.01	-0.01	0	0	-0.01	0	0	0	-0.01	-0.01	-0.01	-0.01	0.995842	0	-0.01	0	-0.01	0	-0.01	-0.01	0	0	0	-0.01	-0.01	-0.01	0	0	0	1	0	0	0	0.983786	-0.01	-0.01	-0.01	-0.01
2022-01-19__WG02c__1	0	0	0	-0.01	0	0.997575	0	0	0	1	0.997836	0	0	0	0	-0.01	0	0	0	-0.01	-0.01	-0.01	-0.01	0.998239	0	0.998501	0	0	0	-0.01	-0.01	0	0	0	-0.01	-0.01	0	0	0	0	0.997012	0	0	0	0.993954	-0.01	-0.01	-0.01	0
2022-01-19__WG0L__1	0	0	0	-0.01	0	0.99613	-0.01	0	0	0.994986	0.997634	0	0	0	0	-0.01	0	0	0	0.373737	0	0	-0.01	0.998083	0	0.997061	0	0	0	-0.01	-0.01	0	0	-0.01	-0.01	-0.01	0	0	0	0	1	0	0	0	0.994513	-0.01	-0.01	-0.01	0
2022-01-19__WG0P__1	0	0	0	-0.01	0	0.997589	0	0	0	0.995769	0.999268	0	0	0	0	-0.01	0	0	0	0.635085	0	0	-0.01	0.998062	0	0.999253	0	0	0	-0.01	-0.01	0	0	0	-0.01	-0.01	0	0	0	0	0.997939	0	0	0	0.99513	-0.01	-0.01	-0.01	0
2022-01-26__WC0Dc__1	0	0	0	-0.01	0	0.997595	0	0	0	-0.01	0.998887	0	0	0	0	-0.01	0	0	0	-0.01	-0.01	-0.01	-0.01	0.997877	0	0.996013	0	0	0	-0.01	-0.01	0	0	0	-0.01	-0.01	0	0	0	0	0.995212	0	0	0	0.994457	-0.01	-0.01	-0.01	0
2022-01-26__WC0Dg__1	0	0	0	-0.01	0	0.996432	0	0	0	-0.01	0.997659	-0.01	0	0	0	-0.01	0	0	0	-0.01	-0.01	-0.01	-0.01	0.998138	0	1	0	0	0	-0.01	-0.01	0	0	0	0	-0.01	0	0	0	0	1	0	0	0	0.993136	0	-0.01	-0.01	0
2022-01-26__WG02g__1	-0.01	-0.01	0	-0.01	-0.01	0.996753	0	0	-0.01	-0.01	-0.01	-0.01	-0.01	-0.01	0	-0.01	-0.01	-0.01	-0.01	-0.01	-0.01	-0.01	-0.01	-0.01	0	-0.01	-0.01	-0.01	-0.01	-0.01	-0.01	-0.01	-0.01	0	-0.01	-0.01	-0.01	-0.01	0	0	-0.01	-0.01	-0.01	0	-0.01	-0.01	-0.01	-0.01	-0.01
2022-01-26__WG0Hp__1	0	0	0	-0.01	0	0.998089	0	0	0	0.992878	0.998649	-0.01	-0.01	0	0	-0.01	0	0	0	0	-0.01	-0.01	-0.01	0.997953	0	1	0	0	0	-0.01	-0.01	0	0	0	-0.01	-0.01	-0.01	0	0	0	1	0	0	0	0.991294	-0.01	-0.01	-0.01	0
2022-01-26__WG0P__1	0	0	0	-0.01	0	0.998869	0	0	0	1	0.996998	0	0	0	0	-0.01	0	0	0	-0.01	-0.01	-0.01	-0.01	0.9982	0	0.997447	0	0	0	-0.01	-0.01	0	0	0	-0.01	-0.01	0	0	0	0	0.995999	0	0	0	0.994954	-0.01	-0.01	-0.01	0
2022-01-26__WG0V__1	0	0	0	0	0	0.996904	0	0	0	0.992536	0.997961	0	0	0	0	0	0	0	0	0.606707	0	0	-0.01	0.998018	0	0.999322	0	0	0	-0.01	-0.01	0	0	0	-0.01	-0.01	0	0	0	0	0.99928	0	0	0	0.994303	-0.01	-0.01	-0.01	0
2022-01-26__WM06__1	0	0	0	-0.01	0	0.998517	0	0	0	0.995252	0.996038	0	0	0	0	-0.01	0	0	-0.01	0.751764	0	0	-0.01	0.998006	0	0.999012	0	0	0	-0.01	-0.01	0	0	0	-0.01	-0.01	0	0	0	0	0.995506	0	0	0	0.993724	-0.01	-0.01	-0.01	0
2022-01-26__WM08__1	0	-0.01	0	-0.01	0	0.998184	0	-0.01	0	1	0.997076	-0.01	-0.01	0	0	-0.01	0	0	-0.01	-0.01	-0.01	-0.01	-0.01	0.997853	0	-0.01	0	0	0	-0.01	-0.01	0	0	0	-0.01	-0.01	0	-0.01	0	0	1	0	0	-0.01	0.995014	-0.01	-0.01	-0.01	0
2022-01-26__WSNB__1	0	0	0	0	0	0.998276	0	0	0	0.993645	0.996208	0	0	0	0	0	0	0	0	0.507494	0	0	-0.01	0.99579	0	0.998169	0	0	0	-0.01	-0.01	0	0	0	0	-0.01	0	0	0.308642	0.308642	0.998464	0	0	0	0.996569	0	-0.01	-0.01	0
2022-02-02__WC0Dg__1	0	0	-0.01	-0.01	0	0.997321	0	-0.01	0	-0.01	0.997926	-0.01	-0.01	0	0	-0.01	0	0	0	-0.01	-0.01	-0.01	-0.01	0.99795	0	0.995237	0	0	0	-0.01	-0.01	0	0	0	-0.01	-0.01	-0.01	0	0	0	1	0	0	-0.01	0.99499	-0.01	-0.01	-0.01	0
2022-02-02__WG01__1	0	0	0	-0.01	0	0.997622	0	0	0	0.993421	-0.01	0	-0.01	0	0	-0.01	0	0	0	-0.01	-0.01	-0.01	-0.01	0.998187	0	1	0	-0.01	0	-0.01	-0.01	0	0	0	-0.01	-0.01	0	0	0	0	0.998382	0	0	0	0.996919	-0.01	-0.01	-0.01	-0.01
2022-02-02__WG0Hp__1	0	0	0	0	0	0	0.158537	0	0	0.997406	0	0	0	0	0	0	0	0	0	0	0	0	0.998714	0.997183	0	0.998332	0	0	0	0.982749	0	0	0	0	0.864286	0	0	0.981085	0	0.991955	0.998322	0	0	0	0.997236	0.864286	0	0	0
2022-02-02__WG0L__1	-0.01	0	0	-0.01	-0.01	0.997588	0	-0.01	0	0.996224	-0.01	0	0	-0.01	0	-0.01	-0.01	-0.01	0	0.284382	0	0	-0.01	0.996586	0	1	0	-0.01	-0.01	-0.01	-0.01	-0.01	-0.01	0	-0.01	-0.01	0	0	0	0	-0.01	-0.01	-0.01	0	-0.01	-0.01	-0.01	-0.01	-0.01
2022-02-02__WM08__1	0	0	0	-0.01	0	-0.01	-0.01	-0.01	-0.01	1	0.998708	-0.01	0	0	0	-0.01	0	0	0	-0.01	-0.01	-0.01	-0.01	-0.01	0	-0.01	0	0	0	-0.01	-0.01	0	0	-0.01	-0.01	-0.01	-0.01	0	0.153846	0.153846	1	0	0	-0.01	0.99607	-0.01	-0.01	-0.01	0
2022-02-02__WSNB__1	0	0	-0.01	-0.01	0	0.999029	0	0	0	0.9956	1	0	0	0	0	-0.01	0	0	0	0	0	0	-0.01	0.997815	0	0.99895	0	0	0	-0.01	-0.01	0	0	0	-0.01	-0.01	0	0	0	0	0.997412	0	0	0	0.996329	-0.01	-0.01	-0.01	0
2022-02-09__WSSP__1	0	-0.01	-0.01	-0.01	-0.01	-0.01	0	0	0	1	-0.01	-0.01	-0.01	0	0	-0.01	-0.01	-0.01	0	1	0	0	-0.01	0.997768	0	0.998185	0	-0.01	0	-0.01	-0.01	0	0	0	0	-0.01	-0.01	-0.01	0	0	0.998881	0	0	0	-0.01	0	-0.01	-0.01	-0.01
2022-03-23__WC0Dc__1	0	0	0	-0.01	-0.01	-0.01	-0.01	-0.01	0	-0.01	0	-0.01	0	0	0	-0.01	-0.01	-0.01	0	0	0	0	1	0.998175	0	1	0	0	0	-0.01	-0.01	0	0	0	-0.01	-0.01	0	0.998271	0	0.981657	1	0	0	-0.01	0.99836	-0.01	-0.01	-0.01	0
2022-03-23__WG02c__1	0	-0.01	0	-0.01	0	-0.01	0	0	-0.01	0.995716	-0.01	0	0	0	0	-0.01	0	0	0	0	0	0	-0.01	-0.01	0	0.999044	0	-0.01	0	-0.01	-0.01	0	0	-0.01	-0.01	-0.01	0	-0.01	0	0	0.996096	0	0	0	0.992669	-0.01	-0.01	-0.01	-0.01
2022-03-23__WG0Hm__1	0	0	0	0	0	0	0.93662	0	0	0.994946	0	0	0	0	0	0	0	0	0	0	0	0	0.998259	0.996278	0	0.997888	0	0	0	0.974994	0	0	0	0	0.803571	0	0	0.998058	0	0.983895	0.997826	0	0	0	0.995352	0.803571	0	0	0
2022-03-23__WG0Kc__1	0	0	0	-0.01	0	0	-0.01	0	0	0.996267	0	0	0	0	0	-0.01	0	0	0	0	0	0	0.998981	0.997302	0	0.998207	0	0	0	-0.01	-0.01	0	0	0	0.864407	-0.01	0	0.998054	0	0.968103	0.998858	0.026025	0	0	0.995518	0.864407	0	-0.01	0
2022-03-23__WG0R__1	0	0	0	-0.01	0	0.997814	0	0	0	0.991096	0.997868	0	0	0	0	-0.01	0	0	0	0.355312	0	0	-0.01	0.997388	0	1	0	0	0	-0.01	-0.01	0	0	0	0	-0.01	0	0	0.150641	0.150641	0.998358	0	0	0	0.994259	0	-0.01	-0.01	0
2022-03-30__WG02c__1	-0.01	-0.01	-0.01	-0.01	0	0	-0.01	0	-0.01	0.994691	-0.01	-0.01	0	-0.01	0	-0.01	0	0	0	0	0	0	-0.01	-0.01	-0.01	-0.01	-0.01	0	-0.01	-0.01	-0.01	-0.01	-0.01	-0.01	-0.01	-0.01	-0.01	-0.01	0	0.931228	1	0	0	0	0.995285	-0.01	-0.01	-0.01	0
2022-03-30__WG0Hm__1	0	0	0	0	0	0	-0.01	-0.01	0	0.994366	0	0	0	0	0	0	0	0	0	0	0	0	0.99805	0.994018	0	1	0	0	0	0.946548	0	0	0	0	-0.01	0	0	0.997718	0	0.857346	1	0	0	-0.01	0.992112	-0.01	0	0	0
2022-03-30__WG0Kc__1	0	0	0	0	0	0	0	0	0	0.994126	0	0	0	0	0	0	0	0	0	0	0	0	0.995287	0.993663	0	0.99388	0	0	0	0.996264	0	0	0	0	0.789474	0	0	0.99554	0	0.893365	0.996636	0	0	0	0.99307	0.789474	0	0	0
2022-03-30__WG0Kc__2	0	0	0	0	0	0	-0.01	0	0	0.994079	0	0	0	0	0	0	0	0	0	0	0	0	0.991159	0.993959	0	0.99526	0	0	0	0.996645	0	0	0	0	0.777778	0	0	0.995184	0	0.882325	0.995763	0	0	0	0.992788	0.777778	0	0	0
2022-03-30__WG0V__1	0	0	0	-0.01	0	0	-0.01	0	0	0.994286	0	0	0	0	0	-0.01	0	0	0	0	0	0	0.998538	0.995908	0	-0.01	0	0	0	0.992762	0	0	0	0	0	0	0	0.996242	0	0.812411	0.99774	0	0	0	0.994864	0	0	0	0
2022-03-30__WG0V__2	0	0	0	0	0	0	-0.01	0	0	0.994369	0	0	0	0	0	0	0	0	0	0	0	0	0.994301	0.995201	0	-0.01	0	0	0	0.992762	0	0	0	0	0.695652	0	0	0.99491	0	0.832359	0.996657	0	0	0	0.994739	0.695652	0	0	0
2022-04-06__WC0Dc__1	0	0	0	0	0	0	0	0	0	0.960549	0	0	0.333576	0	0	0	-0.01	-0.01	0	0.882853	0	0	0.373744	0.99387	0	-0.01	0	0	0	-0.01	-0.01	0	0	0	-0.01	-0.01	0	0.995853	0	0.765197	0.990432	0	0	0	0.354298	-0.01	0	-0.01	0
2022-04-06__WC0Dg__1	0	0	0	0	0	-0.01	-0.01	-0.01	0	-0.01	0	-0.01	0	0	0	0	0	0	0	-0.01	-0.01	-0.01	0.994827	0.994175	0	0.996324	0	0	0	0.947368	0	0	0	-0.01	-0.01	0	0	0.996768	0	0.870666	1	0	0	-0.01	0.994062	-0.01	0	0	0
2022-04-06__WG02g__1	0	0	0	0	0	0	-0.01	0	0	0.995115	0	0	0	0	0	0	0	0	0	0	0	0	0.996607	0.994669	0	1	0	0	0	-0.01	-0.01	0	0	0	-0.01	-0.01	0	0.995926	0	0.959626	1	0	0	0	0.995228	-0.01	0	-0.01	0
2022-04-06__WG0Hm__1	0	0	0.107579	0	0	0	-0.01	0	0	0.994903	0	0	0	0	0	0	0	0	0	0	0	0	0.996117	0.996915	0	0.996528	0	0	0	1	0	0	0	0	-0.01	0	0	0.996073	0	0.933179	0.998923	0	0	0	0.99388	-0.01	0	0	0
2022-04-06__WG0V__1	0	0	-0.01	-0.01	0	-0.01	-0.01	0	0	-0.01	0	0	0	0	0	-0.01	0	0	0	0	0	0	1	0.994967	0	0.989583	0	0	0	1	0	0	0	0	0	0	0	0.997436	0	0.942901	1	0	0	0	0.994123	0	0	0	0
2022-04-06__WM06__1	0	0	0.996523	0	0	0	0	0	0.994261	0	0	0	0.993464	0	0	0	0	0	0	0	0	0	0	0.994118	0	0	0	0	0	0	0	0	0	0	0.78169	0	0	0	0	0	0.99634	0	0	0	0	0.78169	0	0	0.1464
2022-04-06__WM06__2	0	0	0.996942	0	0	0	0	0	0.994406	0	0	0	0.993217	0	0	0	0	0	0	0	0	0	0	0.994423	0	0	0	0	0	0	0	0	0	0	0.833333	0	-0.01	0	0	0	0.996886	0	0	0	0	0.833333	0	0	0.146079
2022-04-13__WC0Dc__1	0	0	0	0	0	-0.01	-0.01	0	0	0.994595	0	0	0	0	0	0	0	0	0	0	0	0	0.995834	0.995493	0	-0.01	0	0	0	1	0	0	0	0	-0.01	0	0	0.744205	0	0.901424	0.998587	0	0	0	0.99849	-0.01	0	0	0
2022-04-13__WC0Dg__1	0	0	-0.01	0	0	-0.01	-0.01	0	0	0.993807	-0.01	0	0	0	0	0	0	0	0	0.183116	0	0	0.998413	0.995923	0	0.997758	0	0	0	0.996094	0	0	0	0	-0.01	0	0	0	0	0	0.998849	0	0	0	0.994992	-0.01	0	0	-0.01
2022-04-13__WG01__1	0	0	0	0	0	0	-0.01	0	0	0.99368	0.090199	0	0	0	0	0	0	0	0	0.137762	0	0	0.993263	0.992976	0	0.977727	0	0	0	0.986074	0	0	0	0	0.863636	0	0	0.834069	0	0.916048	0.997557	0	0	0	0.994306	0.863636	0	0	0
2022-04-13__WG0L__1	0	0	0	-0.01	0	0.996566	-0.01	0	-0.01	0.994123	0.995042	0	0	0	0	-0.01	0	0	0	0.478365	0	0	-0.01	-0.01	0	0.989583	0	0	0	-0.01	-0.01	0	0	0	-0.01	-0.01	0	0.48792	0	0	0.998393	0	0	0	0.995514	-0.01	-0.01	-0.01	0
2022-04-13__WG0N__1	0	0	0	0	0	0	-0.01	0	0	1	0	0	0	0	0	0	0	0	0	0	0	0	0.99895	0.995879	0	0.990385	0	0	0	0.998393	0	0	0	0	-0.01	0	0	0.996937	0	0.850809	1	0	0	0	0.993783	-0.01	0	0	0
2022-04-13__WG0P__1	0	-0.01	0	-0.01	-0.01	0	-0.01	0	-0.01	0.99491	-0.01	-0.01	-0.01	0	0	-0.01	-0.01	-0.01	0	0	0	0	-0.01	-0.01	0	-0.01	-0.01	-0.01	0	-0.01	-0.01	0	0	0	-0.01	-0.01	-0.01	-0.01	0	0	1	0	0	0	-0.01	-0.01	-0.01	-0.01	-0.01
2022-04-13__WG0R__1	0	0	0	0	0	0	-0.01	0	0	0.994208	0	0	0	0	0	0	0	0	0	0	0	0	0.99679	0.99594	0	0.997738	0	0	0	0.977865	0	0	0	0	0.878788	0	0	0.995402	0	0.925641	0.996406	0	0	0	0.994195	0.878788	0	0	0
2022-04-13__WG0W__1	-0.01	-0.01	0	-0.01	0	0	-0.01	-0.01	0	0.996094	0	0	0	-0.01	0	-0.01	0	0	0	0	0	0	0.996338	0.993563	-0.01	1	0	0	-0.01	1	0	-0.01	-0.01	-0.01	-0.01	0	0	-0.01	0	0.974579	1	0	0	-0.01	0.994475	-0.01	0	0	0
2022-04-13__WG0W__2	0	-0.01	0	-0.01	0	0	-0.01	-0.01	0	0.996094	0	0	0	0	0	-0.01	0	0	0	0	0	0	0.996382	0.993563	0	1	0	0	0	0.992537	0	0	0	0	-0.01	0	0	-0.01	0	0.978392	0.988582	0	0	-0.01	0.99485	-0.01	0	0	0
2022-04-13__WM06__1	0	0	0	0	0	-0.01	-0.01	-0.01	0	0.995143	0	0	0	0	0	0	0	0	0	0	0	0	0.998547	0.99673	0	-0.01	0	0	0	0.195376	0	0	0	0	-0.01	0	0	0.995984	0	0.725232	0.997946	0	0	-0.01	0.991938	-0.01	0	0	0
2022-04-13__WM06__2	0	0	0	0	0	0	-0.01	0	0	0.995182	0	0	0	0	0	0	0	0	0	0	0	0	0.98495	0.995464	0	1	0	0	0	0.437128	0	0	0	0	0.84	0	0	0.99502	0	0.80811	0.999177	0	0	0	0.904793	0.84	0	0	0.034842
2022-04-13__WM08__1	0	0	0	0	0	0	-0.01	0	0	-0.01	0	-0.01	0	0	0	0	0	0	0	0	0	0	-0.01	0.994572	0	0.99245	0	0	0	-0.01	-0.01	0	0	0	0.860465	-0.01	-0.01	0.996881	0	0.762825	0.996141	0	0	0	-0.01	0.860465	-0.01	-0.01	0
2022-04-20__WC0Dg__1	0	0	-0.01	0	0	0	0	0	0.989353	0.494893	0	0	0.993267	0	0	0	0	0	0	0	0	0	0.224077	0.994193	0	-0.01	0	0	0	-0.01	-0.01	0	0	0	0.818182	-0.01	-0.01	0.995576	0	0.820388	1	0	0	0	0.954816	0.818182	0	-0.01	0
2022-04-20__WG01__1	0	-0.01	0	0	0	0	-0.01	0	0	0.995124	0	0	0	0	0	0	0	0	0	0	0	0	0.995391	0.992851	0	1	0	0	0	0.44875	0	0	0	0	-0.01	0	0	-0.01	0	0.944071	0.822574	0	0	0	0.993525	-0.01	0	0	0
2022-04-20__WG0N__1	-0.01	0	0	0	0	-0.01	-0.01	-0.01	0	-0.01	0	-0.01	-0.01	-0.01	0	0	0	0	-0.01	0	0	0	0.999148	0.99632	0	0.985204	0	0	-0.01	-0.01	-0.01	-0.01	-0.01	0	-0.01	-0.01	-0.01	0.996359	0	0.370533	-0.01	-0.01	-0.01	-0.01	0.994781	-0.01	0	-0.01	0
2022-04-20__WG0P__1	-0.01	0	0	-0.01	-0.01	0	-0.01	-0.01	-0.01	0.995476	-0.01	-0.01	0	-0.01	0	-0.01	-0.01	-0.01	0	0	0	0	1	-0.01	0	-0.01	-0.01	-0.01	-0.01	-0.01	-0.01	-0.01	-0.01	0	0	-0.01	-0.01	0.996373	0	0	-0.01	-0.01	-0.01	-0.01	0.995652	0	0	-0.01	-0.01
2022-04-20__WG0W__1	0	0	0	0	0	0	-0.01	0	0	0.994198	0	0	0	0	0	0	0	0	0	0	0	0	0.994796	0.996436	0	0.990826	0	0	0	0.989403	0	0	0	0	0.8125	0	0	0.996057	0	0.960813	0.997831	0	0	0	0.994621	0.8125	0	0	0
2022-04-20__WM06__1	0	0.00433	0.99707	0	0.007863	0	0	0	0.992452	0.007272	0	0.066011	0.988393	0	0.013718	0.008449	0	0	0	0	0	0	0	0.992669	0	0.009981	0	0.005949	0	0	0	0	0	0	0.868966	0	0	0	0	0.013079	0.993642	0	0	0	0.036588	0.868966	0	0	0.075044
2022-04-20__WR03__1	0	0	0.04157	0	0	0	-0.01	0	0.099587	0.994663	0	0	0	0	0	0	0	0	0	0	0	0	0.77677	0.993438	0	1	0	0	0	0.997135	0	0	0	0	0.8	0	0	0.921168	0	0.971521	0.996997	0	0	0	0.989675	0.8	0	0	0
2022-04-27__WC0Dc__1	0	-0.01	-0.01	0	0	0	0	0	0.339074	0.995888	0	0	0	0	0	0	0	0	0	0	0	0	0.308031	0.998467	0	0.66175	0	0	0	-0.01	-0.01	0	0	-0.01	0	-0.01	0	-0.01	0	0.21875	1	0	0	0	0.381371	0	0	-0.01	0
2022-04-27__WC0Dg__1	0	0	0	-0.01	0	0	-0.01	-0.01	0	0.995807	0	0	0	0	0	-0.01	0	0	0	0	0	0	1	0.997463	0	0.998195	0	0	0	-0.01	-0.01	0	0	0	-0.01	-0.01	0	0.996721	0	0.427684	1	0	0	-0.01	0.995819	-0.01	-0.01	-0.01	0
2022-04-27__WG0Hp__1	0	-0.01	-0.01	-0.01	0	-0.01	-0.01	0	0	-0.01	0	-0.01	-0.01	0	0	-0.01	0	0	0	-0.01	-0.01	-0.01	-0.01	0.997611	0	1	0	0	0	1	0	0	0	-0.01	0.930233	0	-0.01	-0.01	0	0.968887	1	0	0	0	0.995047	0.930233	0	0	0
2022-05-04__WC0Dg__1	0	-0.01	-0.01	-0.01	0	-0.01	-0.01	-0.01	-0.01	-0.01	0	-0.01	-0.01	0	0	-0.01	0	0	0	-0.01	-0.01	-0.01	-0.01	-0.01	0	-0.01	0	-0.01	0	-0.01	-0.01	0	0	0	-0.01	-0.01	-0.01	-0.01	0	0.920781	1	0	0	-0.01	0.996104	-0.01	-0.01	-0.01	0
2022-05-04__WG0P__1	0	0	0	-0.01	0	0	-0.01	0	0	0.996365	0	0	0	0	0	-0.01	0	0	0	0	0	0	1	0.997038	0	1	0	0	0	-0.01	-0.01	0	0	0	0	-0.01	-0.01	0.997993	0	0.917648	0.996784	0	0	0	0.995923	0	-0.01	-0.01	0
2022-05-04__WG0V__1	0	0	0	0	0	0	0.933333	0	0	0.997166	0	0	0	0	0	0	0	0	0	0	0	0	0.999798	0.997412	0	0.999316	0	0	0	0.996856	0	0	0	0	0.860927	0	0	0.998575	0	0.979356	0.99884	0	0	0	0.997003	0.860927	0	0	0
2022-05-04__WM06__1	0	0	0.998909	0	0	0	0	0	0.99835	0	0	0	0.997804	0	0	0	0	0	0	0	0	0	0	0.997565	0	0.011317	0	0	0	0	0	0.006587	0	0	0.872483	0	0	0	0	0	0.993241	0	0	0	0	0.872483	0	0	0.123596
2022-05-11__WC0Dc__1	0	-0.01	0	-0.01	-0.01	0	-0.01	0	0	-0.01	0	0	0	0	0	-0.01	0	0	-0.01	-0.01	-0.01	-0.01	-0.01	0.998601	0	1	0	-0.01	0	-0.01	-0.01	0	0	0	-0.01	-0.01	0	-0.01	0	0.971678	-0.01	-0.01	-0.01	0	0.995583	-0.01	-0.01	-0.01	0
2022-05-11__WC0Dg__1	0	0	0	-0.01	-0.01	0	-0.01	0	-0.01	-0.01	0	-0.01	0	0	0	-0.01	-0.01	-0.01	0	-0.01	-0.01	-0.01	-0.01	-0.01	0	1	0	-0.01	0	-0.01	-0.01	0	0	0	-0.01	-0.01	0	0.998186	0	0.954466	1	0	0	0	-0.01	-0.01	-0.01	-0.01	0
2022-05-11__WG01__1	0	0	0	0	0	0	0	0	0	0.998535	0	0	0	0	0	0	0	0	0	0	0	0	0.998283	0.998887	0	0.998672	0	0	0	0.961481	0	0	0	0	0.916667	0	0	0.998965	0	0.979456	1	0	0	0	0.996552	0.916667	0	0	0
2022-05-11__WG0L__1	0	0	0	-0.01	0	-0.01	-0.01	0	0	-0.01	-0.01	-0.01	-0.01	0	0	-0.01	0	0	0	-0.01	-0.01	-0.01	1	1	0	1	0	-0.01	0	-0.01	-0.01	0	0	-0.01	-0.01	-0.01	-0.01	0.998146	0	0	1	0	0	0	0.999518	-0.01	-0.01	-0.01	-0.01
2022-05-11__WG0P__1	0	0	0	-0.01	0	0	-0.01	0	0	0.997575	0	0	0	0	0	-0.01	0	0	0	0	0	0	1	0.997403	0	1	0	0	0	0.977734	0	0	0	0	0	0	0	0.997521	0	0.990728	1	0	0	0	0.997224	0	0	0	0
2022-05-11__WG0V__1	0	0	0	0	0	0	-0.01	0	0	0.997892	0	0	0	0	0	0	0	0	0	0	0	0	0.999292	0.998476	0	0.99932	0	0	0	0.979453	0	0	0	0	0.913978	0	0	0.99807	0	0.99143	1	0	0	0	0.997607	0.913978	0	0	0
2022-05-11__WG0W__1	0	0	0	0	0	0	-0.01	0	0	-0.01	0	0	-0.01	0	0	0	-0.01	-0.01	0	-0.01	-0.01	-0.01	1	0.996857	0	1	0	0	0	-0.01	-0.01	0	0	0.988304	-0.01	-0.01	-0.01	0.998199	0	0.990511	1	0	0	0	1	-0.01	-0.01	-0.01	0
2022-05-18__WC0Dc__1	0	0	-0.01	-0.01	0	0	-0.01	0	0	0.997704	0	0	0	0	0	-0.01	0	0	0	0	0	0	1	0.996933	0	1	0	0	0	-0.01	-0.01	0	0	0	-0.01	-0.01	0	0.998452	0	0.983706	1	0	0	0	0.996352	-0.01	-0.01	-0.01	0
2022-05-18__WG02c__1	0	0	0	0	0	0	-0.01	0	0	0.99751	0	0	0	0	0	0	0	0	0	0	0	0	0.998588	0.997711	0	0.998304	0	0	0	0.974496	0	0	0	0	0.934426	0	0	0.999185	0	0.985646	0.997113	0	0	0	0.996755	0.934426	0	0	0
2022-05-18__WM06__1	0	0	0.466626	0	0	0	0	0	0.707407	0.53057	0	0	0.686534	0	0	0	0	0	0	0	0	0	0	0.998383	0	0.143817	0	0.302673	0	0.026316	0	0	0	0	0.891304	0	0	0.53301	0	0.275871	1	0	0	0	0.784272	0.891304	0	0	0.133785
2022-05-18__WM08__1	0	0	0	0	0	0	0	0	0	0.998262	0	0	0	0	0	0	0	0	0	0	0	0	0.999719	0.997415	0	1	0	0	0	0.981105	0	0	0	0	0.9375	0	0	0.998788	0	0.990004	1	0	0	0	0.998116	0.9375	0	0	0.007432
2022-05-18__WSNB__1	0	0	0	0	0	0	-0.01	0	0	0.998354	0	0	0	0	0	0	0	0	0	0	0	0	1	0.997459	0	1	0	0	0	1	0	0	0	0	-0.01	0	0	1	0	0.987402	1	0	0	0	0.996372	-0.01	0	0	0
2022-05-18__WSNS__1	0	0	0	0	0	0	-0.01	0	0	0.998022	0	0	0	0	0	0	0	0	0	0	0	0	0.998595	0.997201	0	0.999077	0	0	0	0.963814	0	0	0	0	0.918605	0	0	0.998453	0	0.989706	0.998445	0	0	0	0.998487	0.918605	0	0	0
2022-05-22__WC0Dc__1	0	0	0	-0.01	0	0	-0.01	0	0	0.997169	0	0	0	0	0	-0.01	0	0	0	0	0	0	1	0.998636	0	1	0	0	0	1	0	0	0	0	0	0	0	0.999551	0	0.991487	1	0	0	0	0.997197	0	0	0	0
2022-05-22__WG01__1	0	-0.01	0	0	0	-0.01	-0.01	0	0	0.996936	0	0	-0.01	0	0	0	0	0	0	0	0	0	0	1	0	1	0	0	0	1	0	0	0	0	0.904762	0	-0.01	-0.01	0	0.988931	1	0	0	0	0.998169	0.904762	0	0	0
2022-05-22__WG0U__1	0	0	0	0	0	0	-0.01	0	0	0.997123	0	0	0	0	0	0	0	0	0	0	0	0	1	0.999258	0	0.997923	0	0	0	0.969156	0	0	0	0	0.9	0	0	0.99951	0	0.990514	1	0	0	0	0.997602	0.9	0	0	0
2022-05-22__WM06__1	0	0	0.105794	0	0	0	0	0	0.21523	0.868361	0	0	0.158401	0	0	0	0	0	0	0	0	0	0.619774	0.997382	0	0.790393	0	0	0	0.74056	0	0	0	0	0.883721	0	0	0.9982	0	0.796056	1	0	0	0	0.962811	0.883721	0	0	0
2022-05-22__WM08__1	0	0	-0.01	-0.01	-0.01	0	-0.01	-0.01	0	0.994661	0	-0.01	0	0	0	-0.01	-0.01	-0.01	0	0	0	0	-0.01	0.998072	0	1	0	-0.01	0	-0.01	-0.01	0	0	0	-0.01	-0.01	0	0.998214	0	0.980928	-0.01	-0.01	-0.01	-0.01	-0.01	-0.01	-0.01	-0.01	0
2022-05-22__WSAC__1	-0.01	0	0	0	0	0	-0.01	0	0	0.996877	0	0	0	-0.01	0	0	0	0	0	0	0	0	1	0.999115	0	1	0	0	-0.01	-0.01	-0.01	-0.01	-0.01	0	0	-0.01	0	0.998147	0	0.991042	1	0	0	0	0.996888	0	-0.01	-0.01	0
2022-05-22__WSNB__1	0	0	0	0	0	-0.01	-0.01	0	0	0.997769	0	0	0	0	0	0	0	0	0	0	0	0	0.997683	0.998729	0	1	0	0	0	0.974647	0	0	0	0	0	0	0	0.99772	0	0.988689	1	0	0	0	0.997085	0	0	0	0
2022-06-01__WC0Dc__1	0	0	0	0	0	0	-0.01	0	0	0.997946	0	0	0	0	0	0	0	0	0	0	0	0	1	0.998842	0	1	0	0	0	1	0	0	0	0	0.96	0.152299	0	0.999297	0	0.991748	1	0	0	0.753621	0.997584	0.96	0	0	0
2022-06-01__WG02g__1	0	0	0	-0.01	0	0	-0.01	0	0	0.997528	0	0	0	0	0	-0.01	0	0	0	0	0	0	-0.01	0.998718	0	1	0	0	0	-0.01	-0.01	0	0	0	-0.01	-0.01	0	0.997568	0	0.995185	1	0	0	0	0.998004	-0.01	-0.01	-0.01	0
2022-06-01__WM06__1	0	0	0.062367	0	0	0	0	0	0.035639	0.958943	0	0	0.028393	0	0	0	0	0	0	0	0	0	0.721491	0.997212	0	0.944575	0	0.14337	0	0.792581	0	0	0	0	0.851852	0	0	0.910131	0	0.968864	1	0	0	0	0.981939	0.851852	0	0	0.012991
2022-06-01__WM08__1	0	0	0	0	0	0	-0.01	0	0	0.996657	0	0	0	0	0	0	0	0	0	0	0	0	0.995578	0.998619	0	1	0	0	0	1	0	0	0	0	0.97619	0	0	0.998991	0	0.994448	1	0	0	0	0.99768	0.97619	0	0	0
2022-06-01__WSJ2__1	0	0	0	0	0	0	-0.01	0	0	0.997244	0	0	0	0	0	0	0	0	0	0	0	0	1	0.99818	0	1	0	0	0	-0.01	-0.01	0	0	0	-0.01	-0.01	-0.01	0.999266	0	0.977031	0.983443	0	0	0	0.996448	-0.01	-0.01	-0.01	0
2022-06-01__WSNB__1	0	0	0	0	0	0	1	0	0	0.997989	0	0	0	0	0	0	0	0	0	0	0.714915	0	0.998898	0.998433	0	0.99934	0	0	0	0.991925	0	0	0	0	0.92	0.997699	0	0.998767	0	0.993232	0.998984	0	0	0	0.998018	0.92	0	0	0
2022-06-07__WSGP__1	0	0	0	0	0	0	0.904517	0	0	0.997999	0	0	0	0	0	0	0	0	0	0	0	0	0.988004	0.997815	0	0.998054	0	0	0	0.991887	0	0	0	0	0.872549	0	0	0.997955	0	0.998714	0.998533	0	0	0	0.996813	0.872549	0	0	0
2022-06-07__WSGP__2	0	0	0	0	0	0	0.904713	0	0	0.997933	0	0	0	0	0	0	0	0	0	0	0	0	0.988154	0.997591	0	0.998056	0	0	0	0.990247	0	0	0	0	0.871486	0	0	0.997942	0	0.995756	0.99853	0	0	0	0.996727	0.871486	0	0	0
2022-06-07__WSNB__1	0	0	0	0	0	0	-0.01	0	0	0.99676	0	0	0	0	0	0	0	0	0	0	0	0	0.997761	0.997698	0	0.996094	0	0	0	0.640849	0	0	0	-0.01	0.909091	0	0	0.999113	0	0.955368	1	0	0	0	0.99666	0.909091	0	0	0
2022-06-07__WSNS__1	0	0	0	0	0	0	-0.01	0	0	0.996968	0	0	0	0	0	0	0	0	0	0	0	0	0.998166	0.997607	0	0.997515	0	0	0	0.988178	0	0	0	0	0.807229	0.997908	0	0.996954	0	0.961945	0.998043	0	0	0	0.99668	0.807229	0	0	0
2022-06-08__WC0Dc__1	0	0	0	0	0	0	0.87188	0	0	0.99746	0	0	0	0	0	0	0	0	0	0	0	0	0.992483	0.997652	0	0.997922	0	0	0	0.995429	0	0	0	0	0.842451	0	0	0.996817	0	0.99778	0.998525	0	0	0	0.995872	0.842451	0	0	0
2022-06-08__WC0Dc__2	0	0	0	0	0	0	0.874372	0	0	0.997476	0	0	0	0	0	0	0	0	0	0	0	0	0.99248	0.997426	0	0.99792	0	0	0	1	0	0	0	-0.01	0.842451	0	0	0.996817	0	0.998863	0.998524	0	0	0	0.995703	0.842451	0	0	0
2022-06-08__WG01__1	0	0	0	0	0	0	0.860327	0	0	0.997734	0	0	0	0	0	0	0	0	0	0	0	0	0.98725	0.997129	0	0.99773	0	0	0	0.992426	0	0	0	0.654843	0.828549	0.998661	0	0.997702	0	0.997285	0.998379	0	0	0	0.997085	0.828549	0	0	0
2022-06-08__WG01__2	0	0	0	0	0	0	0.858811	0	0	0.997741	0	0	0	0	0	0	0	0	0	0	0	0	0.986892	0.997179	0	0.997713	0	0	0	0.993759	0	0	0	0.616074	0.811937	0.998071	0	0.997694	0	0.998519	0.9984	0	0	0	0.996991	0.811937	0	0	0
2022-06-08__WG02c__2	0	-0.01	-0.01	0	0	-0.01	0.870293	0	0	0.997722	0	0	0	0	0	0	0	0	0	0	0	0	0.771047	0.996948	0	1	0	0	0	1	0	0	0	-0.01	0.870466	1	0	-0.01	0	0.997157	0.998629	0	0	0	1	0.870466	0	0	0
2022-06-08__WM08__2	0	0	0	-0.01	0	-0.01	0.93	0	0	0.998241	0	0	0	0	0	-0.01	-0.01	-0.01	0	0	0	0	0.994201	0.997598	0	0.998408	0	0	0	-0.01	-0.01	0	0	0	-0.01	-0.01	0	0.998018	0	0.996817	1	0	0	0	0.997081	-0.01	0	-0.01	0
2022-06-15__WC0Dc__1	0	0	0	0	0	0	0	0	0	0.997091	0	0	0	0	0	0	0	0	0	0	0.026398	0	0.996466	0.997246	0	0.992572	0	0	0	1	0	0	0	0	0.839695	0	0	0.804315	0	0.921289	0.996225	0	0	0	0.948119	0.839695	0	0	0
2022-06-15__WG01__1	0	0	0	0	0	0	-0.01	0	0	0.996676	0	0	0	0	0	0	0	0	0	0	0	0	0.999359	0.996934	0	1	0	0	0	0.984081	0	0	0	0.00348	0.90566	0.407958	0	0.996927	0.82807	0.82807	0.999264	0	0	0	0.997278	0.90566	0	0	0
2022-06-15__WG02g__1	0	0	0	0	0	0	-0.01	0	0	0.996977	0	0	0	0	0	0	0	0	0	0	0	0	0.99719	0.997164	0	1	0	0	0	0.995152	0	0	0	0.007748	0.948718	0	0	0.99824	0	0.861816	0.998251	0	0	0	0.99663	0.948718	0	0	0
2022-06-15__WM08__1	0	0	-0.01	0	0	0	-0.01	-0.01	0	0.996074	0	0	0	0	0	0	0	0	0	0	0	0	0.995264	0.997533	0	1	0	0	0	-0.01	-0.01	0	0	-0.01	0	-0.01	0	0.998985	0	0.217907	1	0	0	-0.01	0.997264	0	0	-0.01	0
2022-06-22__WC0Dc__1	0	0	0	0	0	0	0	0	0.087729	0.550801	0	0	0	0	0	0	0	0	0	0	0.298349	0	0.790968	0.99722	0	0.91228	0	0	0	0.501637	0	0	0	0	0.872449	0.505166	0	0.82776	0	0.9533	1	0	0	0	0.870273	0.872449	0	0	0
2022-06-22__WG01__1	0	0	0	0	0	0	-0.01	0	0	0	0	0	0	0	0	0	0	0	-0.01	0	0	0	0	0	0	0	0	0	0	0	0	0	0	0	0	0	0	0.997548	0	0	0	0	0	0	0	0	0	0	0
2022-06-22__WG02c__1	0	0	0	0	0	0	-0.01	0	0	0.997642	0	0	0	0	0	0	0	0	0	0	0.132231	0	1	0.997331	0	1	0	0	0	0.997664	0	0	0	0	0.829545	0	0	0.998167	0	0.95154	0.997645	0	0	0	0.997056	0.829545	0	0	0
2022-06-22__WM08__1	0	0	0	0	0	0	0.9375	0	0	0.997058	0	0	0	0	0	0	0	0	0	0	0.814698	0	0.998869	0.997237	0	0.999394	0	0	0	0.988659	0	0	0	0	0.851163	0.90563	0	0.997404	0	0.967531	0.99914	0	0	0	0.997123	0.851163	0	0	0
2022-06-28__WSFE__1	0	-0.01	-0.01	0	0	0	-0.01	0	0	-0.01	0	-0.01	-0.01	0	0	0	0	0	0	-0.01	-0.01	-0.01	1	0.99721	0	-0.01	-0.01	0	0	-0.01	-0.01	0	0	0	0.882353	-0.01	-0.01	-0.01	0	0.947754	1	0	0	0	0.982468	0.882353	-0.01	-0.01	0
2022-06-28__WSJ2__1	0	0	0	0	0	0	-0.01	-0.01	0	0.994947	0	0	0	0	0	0	0	0	0	0	0.666488	0	1	0.996812	0	1	0	0	0	0.988236	0	0	0	0	0.756098	1	0	0.996961	0	0.95093	0.997047	0	0	-0.01	0.997027	0.756098	0	0	0
2022-06-28__WSNB__1	0	-0.01	-0.01	0	0	-0.01	-0.01	0	-0.01	0.995214	-0.01	-0.01	-0.01	0	0	0	0	0	0	0	0.564348	0	-0.01	-0.01	0	1	0	0	0.897959	-0.01	-0.01	0	0	0	0.96	-0.01	-0.01	-0.01	0	0	1	0	0	0	-0.01	0.96	-0.01	-0.01	-0.01
2022-06-29__WC0Dc__1	0	0	0	0	0	0	0	0	0	0.99208	0	0	0	0	0	0.813693	0	0	0	0	0.783238	0	0.988831	0.996572	0	1	0	0	0	0.990107	0	0	0	0.006069	0.835938	0.268953	0	0.998291	0	0.951384	0.99869	0	0	0	0.996215	0.835938	0	0	0
2022-06-29__WG01__1	0	0	0	0	0	0	-0.01	0	0	0.997073	0	0	0	0	0	0	0	0	0	0	0.228544	0	0.998368	0.996187	0	0.998848	0	0	0	0.979768	0	0	0	0	0.820106	0.725312	0	0.997158	0	0.955844	0.998043	0	0	0	0.996502	0.820106	0	0	0
2022-06-29__WG02c__1	0	0	0	0	0	0	0	0	0	0.997518	0	0	0	0	0	0	0	0	0	0	0.123656	0	0.997069	0.997031	0	0.960601	0	0	0	0.994054	0	0	0	0	0.821918	0.11046	0	0.998143	0	0.961572	0.998497	0	0	0	0.996355	0.821918	0	0	0
2022-06-29__WM08__1	0	0	0	0	0	0	0	0	0	0.997433	0	0	0	0	0	0	0	0	0	0	0	0	0.998039	0.996155	0	0.996708	0	0	0	0.986032	0	0	0	0	0.820628	0.014774	0	0.998095	0	0.97521	0.998008	0	0	0	0.997296	0.820628	0	0	0
2022-07-06__WC0Dc__1	0	0	0	0	0	0	0	0	0	0.996704	0	0	0	0	0	0.69411	0	0	0	0	0.421839	0	0.991088	0.997168	0	1	0	0	0	1	0	0	0	0	0.88785	0.987996	0	0.998171	0	0.95517	0.998104	0	0	0	0.996422	0.88785	0	0	0
2022-07-06__WG01__1	0	0	0	0	0	0	0	0	0	0.997229	0	0	0	0	0	0	0	0	0	0	0	0	0.99898	0.996812	0	0.997024	0	0	0	0.98383	0	0	0	0	0	0	0	0.997873	0	0.919512	1	0	0	0	0.997019	0	0	0	0
2022-07-06__WG02g__1	0	0	0	0	0	0	-0.01	0	0	0.996447	0	0	0	0	0	0	0	0	0	0	0.22508	0	0.997732	0.997439	0	1	0	0	0	0.984243	0	0	0	0	0.833333	0.316463	0	0.997201	0	0.950727	0.999056	0	0	0	0.996526	0.833333	0	0	0
2022-07-06__WG0U__1	0	0	0	0	0	0	0	0	0	0.996548	0	0	0	0	0	0	0	0	0	0	0.058698	0	0.999312	0.997062	0	0.996031	0	0	0	0.985253	0	0	0	0	0.839161	0	0	0.997716	0	0.953325	0.999176	0	0	0	0.996634	0.839161	0	0	0
2022-07-06__WM08__1	0	0	0	0	0	0	0	0	0	0.997562	0	0	0	0	0	0	0	0	0	0	0	0	0.998312	0.99715	0	0.996924	0	0	0	0.989927	0	0	0	0	0.823009	0.010463	0	0.997818	0	0.951025	0.998521	0	0	0	0.988438	0.823009	0	0	0
2022-07-12__WSFE__1	-0.01	0	0	0	0	0	-0.01	0	0	1	0	0	0	-0.01	0	0	0	0	0	0	0.889718	0	0.997838	0.998707	0	-0.01	0	0	-0.01	-0.01	-0.01	-0.01	-0.01	0	-0.01	-0.01	0	0.999142	0	0.953766	-0.01	-0.01	-0.01	0	0.996358	-0.01	0	-0.01	0
2022-07-12__WSJ2__1	-0.01	0	0	-0.01	0	-0.01	0.974359	0	0	0.995923	0	-0.01	-0.01	-0.01	0	-0.01	0	0	0	0	0.989936	0	0.996209	0.996853	0	0.99433	0	0	-0.01	-0.01	-0.01	-0.01	-0.01	0	0.774194	-0.01	-0.01	0.997977	0	0.93396	1	0	0	0	0.997408	0.774194	-0.01	-0.01	0
2022-07-13__WC0Dc__1	0	0	0	0	0	0	0.85	0	0	0.99605	0	0	0	0	0	0	0	0	0	0	0.981175	0	0.999544	0.997174	0	0.999097	0	0	0	-0.01	-0.01	0	0	0	0.859375	-0.01	0	0.997561	0	0.958665	0.994675	0	0	0	0.997004	0.859375	0	-0.01	0
2022-07-13__WG01__1	0	0	-0.01	0	0	0	0	0	0	0.996772	-0.01	0	0	0	0	0	0	0	0	0	0.180289	0	1	0.995266	0	1	0	0	0	0.972024	0	0	0	0.012262	0.821429	1	0	0.998225	0	0	1	0	0	0	0.996131	0.821429	0	0	0
2022-07-13__WG02c__1	0	0	0	0	0	0	-0.01	0	0	0.996985	0	0	0	0	0	0	0	0	0	0	0.367604	0	0.994853	0.997112	0	1	0	0	0	0.98466	0	0	0	0	0.910448	1	0	0.996714	0	0.972708	1	0	0	0	0.997211	0.910448	0	0	0
2022-07-13__WM06__1	0	0	0	0	0	0	0.87931	0	0	0.996836	0	0	0	0	0	0	0	0	0	0	0.273047	0	0.99767	0.997243	0	0.997583	0	0	0	0.990506	0	0	0	0	0.830508	0.639746	0	0.99804	0	0.962345	0.999121	0	0	0	0.997138	0.830508	0	0	0.010069
2022-07-13__WM08__1	0	0	0	0	0	0	0.591837	0	0	0.997275	0	0	0	0	0	0	0	0	0	0	0.40686	0	0.997971	0.997047	0	0.99879	0	0	0	0.996131	0	0	0	0	0.840708	0.625269	0	0.997799	0	0.967081	0.998557	0	0	0	0.997263	0.840708	0	0	0
2022-07-20__WC0Dc__1	0	0	0	0	0	0	1	0	0	0.997028	0	0	0	0	0	0	0	0	0	0	0.544454	0	0.996759	0.997784	0	0.997307	0	0	0	0.99	0	0	0	0	0.838235	0.99851	0	0.99777	0	0.958658	0.99885	0	0	0	0.996428	0.838235	0	0	0
2022-07-20__WG01__1	0	0	0	0	0	0	0	0	0	0.996054	0	0	0	0	0	0	0	0	0	0	0.588296	0	0.998745	0.99788	0	0.996945	0	0	0	0.982159	0	0	0	0	0.875	0.936298	0	0.997304	0	0.960525	0.998151	0	0	0	0.997169	0.875	0	0	0
2022-07-20__WG02c__1	0	0	0	0	0	0	1	0	0	0.996811	0	0	0	0	0	0	0	0	0	0	0.617804	0	0.997742	0.997875	0	0.999547	0	0	0	0.993401	0	0	0	0	0.877778	0.770722	0	0.998684	0	0.974192	0.997435	0	0	0	0.997267	0.877778	0	0	0
2022-07-20__WM06__1	0	0	0	0	0	0	1	0	0	0.997067	0	0	0	0	0	0	0.031757	0	0	0	0.2	0	0.996958	0.997447	0	0.997891	0	0	0	0.993751	0	0	0	0	0.833948	0.222478	0	0.99798	0	0.960627	0.998274	0	0	0	0.996478	0.833948	0	0	0
2022-07-20__WM08__1	0	0	0	0	0	0	0	0	0	0.996911	0	0	0	0	0	0	0	0	0	0	0.050173	0	0.997372	0.996842	0	0.994915	0	0	0	0.989849	0	0	0	0	0.894737	0.111421	0	0.997932	0	0.957808	0.998029	0	0	0	0.996637	0.894737	0	0	0
2022-07-27__WC0Dc__1	0	0	0	-0.01	0	0	-0.01	0	-0.01	-0.01	0	0	0	0	0	-0.01	0	0	0	-0.01	-0.01	-0.01	0.997778	-0.01	0	-0.01	0	0	0.671707	1	0	0	0	0	-0.01	1	0	0.997309	0	0.97633	0.997268	0	0	0	0.997119	-0.01	0	0	0
2022-07-27__WG01__1	0	0	0	0	0	0	0	0	0	0.994653	0	0	0	0	0	0	0	0	0	0	0.886827	0	0.997712	0.99734	0	0.995497	0	0	0	0.978715	0	0	0	0	0.875	1	0	0.99863	0	0.857349	1	0	0	0	0.995043	0.875	0	0	0
2022-07-27__WG02c__1	0	0	0	0	0	0	-0.01	0	0	0.997494	0	0	0	0	0	0	0	0	0	0	0.722373	0	0.996731	0.996989	0	1	0	0	0.745153	0.978201	0	0	0	0	0.83871	0.995525	0	0.997224	0	0.949262	0.999	0	0	0	0.997066	0.83871	0	0	0
2022-07-27__WM08__1	0	0	0	0	0	-0.01	0	0	0	0.995303	0	0	0	0	0	0	0	0	0	0	0.980769	0	0.998952	0.997919	0	0.992781	0	0	0.232286	-0.01	-0.01	0	0	0.007059	0.854545	-0.01	0	0.996739	0	0.960695	0.996884	0	0	0	0.9972	0.854545	0	-0.01	0
[truncated: 124 more columns]
