# Supplementary material for: Towards geospatially-resolved public-health surveillance via wastewater sequencing
Source: Nat Commun. 2024 Sep 27;15:8386. doi: 10.1038/s41467-024-52427-x (PMC11436780; doi:10.1038/s41467-024-52427-x)
Supplement: Supplementary file 9 — Source data [file 41467_2024_52427_MOESM9_ESM.zip › sourcedata_fig3.xlsx]

## Sheet: 3a
	parent	node	branch.length	label	isTip	x	y	branch	angle	species	genus	order	class	phylum	label2
1	233	1	0.961283	Sphaerochaetaceae	TRUE	1.55018	2	1.06954	3.13043	Ornithospirochaeta sp944389065	Ornithospirochaeta	Sphaerochaetales	Spirochaetia	Other
2	234	2	0.844527	Treponemataceae	TRUE	1.61869	3	1.19643	4.69565	Treponema_D sp024687165	Treponema_D	Treponematales	Spirochaetia	Other
3	234	3	0.620564	Rectinemataceae	TRUE	1.39473	4	1.08445	6.26087	Rectinema sp021813065	Rectinema	Treponematales	Spirochaetia	Other
4	232	4	1.0757	Leptonemataceae	TRUE	1.10666	1	0.568807	1.56522	JAEUSB01 sp021413825	JAEUSB01	Leptospirales	Leptospirae	Other
5	235	5	1.22919	Vermiphilaceae	TRUE	1.28871	5	0.674119	7.82609	Noda2021 sp020886235	Noda2021	Babeliales	Babeliae	Other
6	237	6	1.31259	Parachlamydiaceae	TRUE	1.5644	6	0.908104	9.3913	JABDCW01 sp013287905	JABDCW01	Chlamydiales	Chlamydiia	Other
7	241	7	0.996791	Akkermansiaceae	TRUE	1.55367	11	1.05527	17.2174	Luteolibacter sp903888515	Luteolibacter	Verrucomicrobiales	Verrucomicrobiae	Verrucomicrobiota
8	241	8	0.683512	UBA1412	TRUE	1.24039	12	0.898635	18.7826	UBA1412 sp019136955	UBA1412	Pedosphaerales	Verrucomicrobiae	Verrucomicrobiota
9	242	9	0.663673	Opitutaceae	TRUE	1.49144	13	1.1596	20.3478	Rariglobus sp024998815	Rariglobus	Opitutales	Verrucomicrobiae	Verrucomicrobiota
10	243	10	0.537189	Verruco-01	TRUE	1.43989	14	1.1713	21.913	Oceanipulchritudo coccoides	Oceanipulchritudo	Opitutales	Verrucomicrobiae	Verrucomicrobiota
11	243	11	0.756665	CAG-312	TRUE	1.65937	15	1.28103	23.4783	Merdousia sp900546565	Merdousia	Opitutales	Verrucomicrobiae	Verrucomicrobiota
12	244	12	0.592129	RZYC01	TRUE	1.16684	9	0.870772	14.087	RZYC01 sp009930475	RZYC01	RZYC01	Kiritimatiellia	Verrucomicrobiota
13	244	13	1.16545	UBA1067	TRUE	1.74015	10	1.15743	15.6522	UBA1067 sp002321305	UBA1067	RFP12	Kiritimatiellia	Verrucomicrobiota
14	245	14	0.420505	Victivallaceae	TRUE	1.27713	7	1.06688	10.9565	Zth2 sp017134815	Zth2	Victivallales	Lentisphaeria	Verrucomicrobiota
15	245	15	0.514664	UBA1829	TRUE	1.37129	8	1.11396	12.5217	UBA1829 sp900549415	UBA1829	Victivallales	Lentisphaeria	Verrucomicrobiota
16	249	16	1.18097	Fibrobacteraceae	TRUE	1.50693	111	0.916449	173.739	Fibrobacter succinogenes_B	Fibrobacter	Fibrobacterales	Fibrobacteria	Other
17	251	17	0.458616	Hymenobacteraceae	TRUE	1.7002	112	1.47089	175.304	Hymenobacter sp014333585	Hymenobacter	Cytophagales	Bacteroidia	Bacteroidota
18	251	18	0.407963	Spirosomaceae	TRUE	1.64955	113	1.44557	176.87	REAB01 sp004293645	REAB01	Cytophagales	Bacteroidia	Bacteroidota
19	253	19	0.482693	UBA8524	TRUE	1.58642	118	1.34507	184.696	UBA8524 sp023277325	UBA8524	NS11-12g	Bacteroidia	Bacteroidota
20	255	20	0.403176	OLB10	TRUE	1.5741	120	1.37252	187.826	JADJOA01 sp016714005	JADJOA01	AKYH767-A	Bacteroidia	Bacteroidota
21	262	21	0.375016	Marinilabiliaceae	TRUE	1.80924	133	1.62173	208.174	Marinilabilia sp002411085	Marinilabilia	Bacteroidales	Bacteroidia	Bacteroidota
22	262	22	0.428269	Marinifilaceae	TRUE	1.8625	134	1.64836	209.739	Odoribacter sp021771575	Odoribacter	Bacteroidales	Bacteroidia	Bacteroidota
23	261	23	0.452636	Prolixibacteraceae	TRUE	1.86153	132	1.63521	206.609	Draconibacterium mangrovi	Draconibacterium	Bacteroidales	Bacteroidia	Bacteroidota
24	264	24	0.312202	Tenuifilaceae	TRUE	1.82826	135	1.67216	211.304	UBA8529 sp013141385	UBA8529	Bacteroidales	Bacteroidia	Bacteroidota
25	266	25	0.657812	UBA932	TRUE	2.24594	137	1.91704	214.435	Egerieousia sp017959005	Egerieousia	Bacteroidales	Bacteroidia	Bacteroidota
26	266	26	0.743742	Rikenellaceae	TRUE	2.33187	138	1.96	216	Alistipes sp017629985	Alistipes	Bacteroidales	Bacteroidia	Bacteroidota
27	265	27	0.26514	ZOR0009	TRUE	1.81367	136	1.6811	212.87	Acetobacteroides sp000798815	Acetobacteroides	Bacteroidales	Bacteroidia	Bacteroidota
28	268	28	0.440757	Paludibacteraceae	TRUE	2.13588	140	1.9155	219.13	UBA4363 sp017965125	UBA4363	Bacteroidales	Bacteroidia	Bacteroidota
29	269	29	0.332413	Bacteroidaceae	TRUE	2.04695	141	1.88074	220.696	Phocaeicola sp020026225	Phocaeicola	Bacteroidales	Bacteroidia	Bacteroidota
30	271	30	0.201067	Tannerellaceae	TRUE	1.97816	142	1.87762	222.261	UBA12018 sp003447595	UBA12018	Bacteroidales	Bacteroidia	Bacteroidota
31	271	31	0.398925	Dysgonomonadaceae	TRUE	2.17601	143	1.97655	223.826	Fermentimonas sp012838585	Fermentimonas	Bacteroidales	Bacteroidia	Bacteroidota
32	272	32	0.299217	Barnesiellaceae	TRUE	2.13464	144	1.98503	225.391	Barnesiella_A sp017561285	Barnesiella_A	Bacteroidales	Bacteroidia	Bacteroidota
33	272	33	0.192472	UBA11471	TRUE	2.02789	145	1.93166	226.957	UBA11471 sp017462265	UBA11471	Bacteroidales	Bacteroidia	Bacteroidota
34	267	34	0.497506	Muribaculaceae	TRUE	2.16964	139	1.92088	217.565	Paramuribaculum sp910589095	Paramuribaculum	Bacteroidales	Bacteroidia	Bacteroidota
35	259	35	0.45434	UBA1715	TRUE	1.78092	131	1.55375	205.043	UBA1715 sp002317135	UBA1715	Bacteroidales	Bacteroidia	Bacteroidota
36	275	36	0.278108	Lentimicrobiaceae	TRUE	1.78831	129	1.64926	201.913	Lentimicrobium sp002441345	Lentimicrobium	Bacteroidales	Bacteroidia	Bacteroidota
37	275	37	0.299135	UBA4417	TRUE	1.80934	130	1.65977	203.478	UBA4417 sp016707785	UBA4417	Bacteroidales	Bacteroidia	Bacteroidota
38	274	38	0.369832	TTA-H9	TRUE	1.74962	128	1.5647	200.348	JAJTBW01 sp021286705	JAJTBW01	Bacteroidales	Bacteroidia	Bacteroidota
39	273	39	0.683869	P3	TRUE	2.02734	127	1.68541	198.783	UBA1711 sp902774395	UBA1711	Bacteroidales	Bacteroidia	Bacteroidota
40	276	40	0.701813	PHOS-HE28	TRUE	1.96817	122	1.61726	190.957	PHOS-HE28 sp017998165	PHOS-HE28	Flavobacteriales	Bacteroidia	Bacteroidota
41	279	41	0.8581	Blattabacteriaceae	TRUE	2.38575	125	1.9567	195.652	Blattabacterium cuenoti_N	Blattabacterium	Flavobacteriales	Bacteroidia	Bacteroidota
42	279	42	0.37418	Weeksellaceae	TRUE	1.90183	126	1.71474	197.217	Faecalibacter rhinopitheci	Faecalibacter	Flavobacteriales	Bacteroidia	Bacteroidota
43	278	43	0.685441	Flavobacteriaceae	TRUE	2.12651	124	1.78379	194.087	Flavobacterium piscis	Flavobacterium	Flavobacteriales	Bacteroidia	Bacteroidota
44	277	44	0.430932	UBA1820	TRUE	1.84884	123	1.63337	192.522	Merdimorpha sp017620815	Merdimorpha	Flavobacteriales	Bacteroidia	Bacteroidota
45	256	45	0.612489	B-17BO	TRUE	1.81242	121	1.50617	189.391	UBA2475 sp013697245	UBA2475	AKYH767	Bacteroidia	Bacteroidota
46	254	46	0.608838	Sphingobacteriaceae	TRUE	1.74381	119	1.4394	186.261	Sphingobacterium arenae	Sphingobacterium	Sphingobacteriales	Bacteroidia	Bacteroidota
47	282	47	0.426118	JADIYW01	TRUE	1.66575	116	1.45269	181.565	JADIYW01 sp019694955	JADIYW01	Chitinophagales	Bacteroidia	Bacteroidota
48	282	48	0.546253	LD1	TRUE	1.78588	117	1.51276	183.13	Bog-950 sp903919075	Bog-950	Chitinophagales	Bacteroidia	Bacteroidota
49	281	49	0.794286	Chitinophagaceae	TRUE	2.00909	115	1.61195	180	Flavisolibacter sp002050435	Flavisolibacter	Chitinophagales	Bacteroidia	Bacteroidota
50	280	50	0.555234	Saprospiraceae	TRUE	1.7307	114	1.45309	178.435	CAJQQY01 sp905480595	CAJQQY01	Chitinophagales	Bacteroidia	Bacteroidota
51	248	51	1.0242	Cloacimonadaceae	TRUE	1.32099	110	0.80889	172.174	UBA5614 sp002435865	UBA5614	Cloacimonadales	Cloacimonadia	Other
52	285	52	0.908724	JAMOAD01	TRUE	1.25335	147	0.798989	230.087	JAMOAD01 sp023621955	JAMOAD01	JAMOAD01	Aminicenantia	Other
53	286	53	0.781929	UBA5066	TRUE	1.16944	148	0.778478	231.652	RHKY01 sp008363385	RHKY01	UBA5066	Thermoanaerobaculia	Other
54	286	54	0.737417	J045	TRUE	1.12493	149	0.756221	233.217	JANTFM01 sp024763475	JANTFM01	J045	Polarisedimenticolia	Other
55	284	55	1.01258	Holophagaceae	TRUE	1.32539	146	0.819099	228.522	Geothrix sp013390615	Geothrix	Holophagales	Holophagae	Other
56	290	56	0.578181	Helicobacteraceae	TRUE	1.61928	163	1.33019	255.13	Helicobacter_H anseris	Helicobacter_H	Campylobacterales	Campylobacteria	Campylobacterota
57	291	57	0.510022	Arcobacteraceae	TRUE	1.58305	164	1.32804	256.696	JAACJU01 sp021378565	JAACJU01	Campylobacterales	Campylobacteria	Campylobacterota
58	293	58	0.317527	Sulfurospirillaceae	TRUE	1.55514	166	1.39637	259.826	Sulfurospirillum sp016930915	Sulfurospirillum	Campylobacterales	Campylobacteria	Campylobacterota
59	293	59	0.441742	Campylobacteraceae	TRUE	1.67935	167	1.45848	261.391	Campylobacter_D subantarcticus	Campylobacter_D	Campylobacterales	Campylobacteria	Campylobacterota
60	292	60	0.667917	Sulfurimonadaceae	TRUE	1.76149	165	1.42754	258.261	Sulfurimonas sp003978465	Sulfurimonas	Campylobacterales	Campylobacteria	Campylobacterota
61	289	61	0.818462	Denitrovibrionaceae	TRUE	1.1568	162	0.747574	253.565	Geovibrio thiophilus	Geovibrio	Deferribacterales	Deferribacteres	Other
62	296	62	0.623058	CAG-239	TRUE	1.3677	168	1.05617	262.957	RUG410 sp017635595	RUG410	RF32	Alphaproteobacteria	Pseudomonadota
63	296	63	0.475825	CAG-977	TRUE	1.22047	169	0.982558	264.522	UBA2903 sp002438565	UBA2903	RF32	Alphaproteobacteria	Pseudomonadota
64	301	64	0.883255	Acetobacteraceae	TRUE	1.84934	176	1.40771	275.478	Gluconobacter cerevisiae	Gluconobacter	Acetobacterales	Alphaproteobacteria	Pseudomonadota
65	302	65	0.400489	Rhodospirillaceae	TRUE	1.39471	177	1.19447	277.043	Pararhodospirillum oryzae	Pararhodospirillum	Rhodospirillales	Alphaproteobacteria	Pseudomonadota
66	302	66	0.318249	Magnetospirillaceae	TRUE	1.31247	178	1.15335	278.609	Magnetospirillum sp903941095	Magnetospirillum	Rhodospirillales	Alphaproteobacteria	Pseudomonadota
67	303	67	0.392773	Azospirillaceae	TRUE	1.34981	174	1.15342	272.348	Azospirillum agricola	Azospirillum	Azospirillales	Alphaproteobacteria	Pseudomonadota
68	303	68	0.406482	Elsteraceae	TRUE	1.36352	175	1.16028	273.913	Elstera cyanobacteriorum	Elstera	Elsterales	Alphaproteobacteria	Pseudomonadota
69	304	69	0.407859	Tistrellaceae	TRUE	1.39086	179	1.18693	280.174	Tistrella bauzanensis	Tistrella	Tistrellales	Alphaproteobacteria	Pseudomonadota
70	310	70	0.759037	Caulobacteraceae	TRUE	1.98217	184	1.60266	288	Phenylobacterium sp024508875	Phenylobacterium	Caulobacterales	Alphaproteobacteria	Pseudomonadota
71	310	71	0.52016	Micropepsaceae	TRUE	1.7433	185	1.48322	289.565	Rhizomicrobium sp018242085	Rhizomicrobium	Micropepsales	Alphaproteobacteria	Pseudomonadota
72	309	72	0.869653	Rhodobacteraceae	TRUE	2.0714	183	1.63658	286.435	GCA-002712045 sp002712045	GCA-002712045	Rhodobacterales	Alphaproteobacteria	Pseudomonadota
73	311	73	0.387104	Rhizobiaceae	TRUE	1.79701	186	1.60346	291.13	Paenochrobactrum sp023387715	Paenochrobactrum	Rhizobiales	Alphaproteobacteria	Pseudomonadota
74	312	74	0.472699	Beijerinckiaceae	TRUE	1.98143	187	1.74508	292.696	Methylobacterium sp022829585	Methylobacterium	Rhizobiales	Alphaproteobacteria	Pseudomonadota
75	312	75	0.406747	Xanthobacteraceae	TRUE	1.91547	188	1.7121	294.261	Z2-YC6860 sp016869215	Z2-YC6860	Rhizobiales	Alphaproteobacteria	Pseudomonadota
76	307	76	1.08382	Sphingomonadaceae	TRUE	2.17812	182	1.63621	284.87	Erythrobacter sp001516125	Erythrobacter	Sphingomonadales	Alphaproteobacteria	Pseudomonadota
77	306	77	0.382711	Sneathiellaceae	TRUE	1.45214	181	1.26078	283.304	Sneathiella sp021741195	Sneathiella	Sneathiellales	Alphaproteobacteria	Pseudomonadota
78	305	78	0.330344	Ferrovibrionaceae	TRUE	1.36388	180	1.1987	281.739	SYSU-D60015 sp022844005	SYSU-D60015	Ferrovibrionales	Alphaproteobacteria	Pseudomonadota
79	298	79	0.494241	UXAT02	TRUE	1.39992	173	1.1528	270.783	JAEULH01 sp016793925	JAEULH01	Rhodospirillales_A	Alphaproteobacteria	Pseudomonadota
80	314	80	0.502273	Paracaedibacteraceae	TRUE	1.33978	171	1.08864	267.652	Paracaedibacter_A symbiosus	Paracaedibacter_A	Paracaedibacterales	Alphaproteobacteria	Pseudomonadota
81	314	81	1.22226	Holosporaceae	TRUE	2.05977	172	1.44864	269.217	Holospora curviuscula	Holospora	Holosporales	Alphaproteobacteria	Pseudomonadota
82	313	82	0.51632	Caedimonadaceae	TRUE	1.2978	170	1.03964	266.087	Paracaedimonas acanthamoebae_A	Paracaedimonas	Caedimonadales	Alphaproteobacteria	Pseudomonadota
83	318	83	0.665754	Methylomonadaceae	TRUE	1.50914	203	1.17626	317.739	Methylovulum sp903945605	Methylovulum	Methylococcales	Gammaproteobacteria	Pseudomonadota
84	319	84	0.441095	Thiotrichaceae	TRUE	1.3004	204	1.07986	319.304	Thiofilum flexile	Thiofilum	Thiotrichales	Gammaproteobacteria	Pseudomonadota
85	322	85	0.504864	Xanthomonadaceae	TRUE	1.69712	207	1.44469	324	Luteimonas_D excrementigallinarum	Luteimonas_D	Xanthomonadales	Gammaproteobacteria	Pseudomonadota
86	322	86	0.398599	Rhodanobacteraceae	TRUE	1.59085	208	1.39155	325.565	Rhodanobacter sp002001045	Rhodanobacter	Xanthomonadales	Gammaproteobacteria	Pseudomonadota
87	321	87	0.638379	Nevskiaceae	TRUE	1.54709	206	1.2279	322.435	Hydrocarboniphaga effusa	Hydrocarboniphaga	Nevskiales	Gammaproteobacteria	Pseudomonadota
88	320	88	0.405516	Competibacteraceae	TRUE	1.29353	205	1.09077	320.87	Contendobacter odensis	Contendobacter	Competibacterales	Gammaproteobacteria	Pseudomonadota
89	324	89	0.293218	JAAZVR01	TRUE	1.26845	209	1.12184	327.13	JAAZVR01 sp018623305	JAAZVR01	Thiomicrospirales	Gammaproteobacteria	Pseudomonadota
90	324	90	0.428294	Thiomicrospiraceae	TRUE	1.40352	210	1.18938	328.696	Thiomicrorhabdus aquaedulcis	Thiomicrorhabdus	Thiomicrospirales	Gammaproteobacteria	Pseudomonadota
91	325	91	0.814629	Francisellaceae	TRUE	1.68845	211	1.28114	330.261	Allofrancisella guangzhouensis	Allofrancisella	Francisellales	Gammaproteobacteria	Pseudomonadota
92	327	92	0.327524	UBA3532	TRUE	1.25835	212	1.09459	331.826	UBA3532 sp002376965	UBA3532	Enterobacterales_B	Gammaproteobacteria	Pseudomonadota
93	330	93	0.222673	Aeromonadaceae	TRUE	1.33435	216	1.22302	338.087	Aeromonas jandaei	Aeromonas	Enterobacterales_A	Gammaproteobacteria	Pseudomonadota
94	332	94	0.305156	Shewanellaceae	TRUE	1.46009	218	1.30752	341.217	Shewanella cyperi	Shewanella	Enterobacterales_A	Gammaproteobacteria	Pseudomonadota
95	333	95	0.309565	Neiellaceae	TRUE	1.49075	219	1.33597	342.783	RGIG665 sp017425245	RGIG665	Enterobacterales_A	Gammaproteobacteria	Pseudomonadota
96	333	96	0.364154	Alteromonadaceae	TRUE	1.54534	220	1.36326	344.348	Pseudoalteromonas aurantia	Pseudoalteromonas	Enterobacterales_A	Gammaproteobacteria	Pseudomonadota
97	331	97	0.251277	Celerinatantimonadaceae	TRUE	1.38558	217	1.25995	339.652	Celerinatantimonas sp911810475	Celerinatantimonas	Enterobacterales_A	Gammaproteobacteria	Pseudomonadota
98	334	98	0.409893	Pasteurellaceae	TRUE	1.5383	214	1.33336	334.957	Mannheimia pernigra	Mannheimia	Enterobacterales_A	Gammaproteobacteria	Pseudomonadota
99	334	99	0.295338	Vibrionaceae	TRUE	1.42375	215	1.27608	336.522	Vibrio fortis_A	Vibrio	Enterobacterales_A	Gammaproteobacteria	Pseudomonadota
100	328	100	0.681913	Succinivibrionaceae	TRUE	1.74204	213	1.40108	333.391	Succinivibrio hippei_B	Succinivibrio	Enterobacterales_A	Gammaproteobacteria	Pseudomonadota
101	337	101	0.39525	UBA5862	TRUE	1.41152	222	1.21389	347.478	JACKOQ01 sp024234215	JACKOQ01	Pseudomonadales	Gammaproteobacteria	Pseudomonadota
102	338	102	0.288096	Cellvibrionaceae	TRUE	1.37043	223	1.22638	349.043	Microbulbifer sp009903625	Microbulbifer	Pseudomonadales	Gammaproteobacteria	Pseudomonadota
103	338	103	0.32161	UBA7239	TRUE	1.40394	224	1.24313	350.609	UBA7239 sp016713115	UBA7239	Pseudomonadales	Gammaproteobacteria	Pseudomonadota
104	339	104	0.526049	Pseudomonadaceae	TRUE	1.54686	225	1.28384	352.174	Pseudomonas_E parasichuanensis	Pseudomonas_E	Pseudomonadales	Gammaproteobacteria	Pseudomonadota
105	341	105	0.385466	DSM-6294	TRUE	1.44619	227	1.25345	355.304	Venatoribacter sp002706025	Venatoribacter	Pseudomonadales	Gammaproteobacteria	Pseudomonadota
106	343	106	0.325279	Marinomonadaceae	TRUE	1.42376	229	1.26112	358.435	Marinomonas sp013373235	Marinomonas	Pseudomonadales	Gammaproteobacteria	Pseudomonadota
107	343	107	0.345161	Nitrincolaceae	TRUE	1.44364	230	1.27106	360	Amphritea sp018223185	Amphritea	Pseudomonadales	Gammaproteobacteria	Pseudomonadota
108	342	108	0.324065	Halomonadaceae	TRUE	1.40238	228	1.24035	356.87	Terasakiispira papahanaumokuakeensis	Terasakiispira	Pseudomonadales	Gammaproteobacteria	Pseudomonadota
109	340	109	0.393824	Oleiphilaceae	TRUE	1.43351	226	1.2366	353.739	Marinobacter sp001447155	Marinobacter	Pseudomonadales	Gammaproteobacteria	Pseudomonadota
110	335	110	0.731425	Moraxellaceae	TRUE	1.68354	221	1.31783	345.913	Acinetobacter johnsonii	Acinetobacter	Pseudomonadales	Gammaproteobacteria	Pseudomonadota
111	344	111	0.570157	Acidithiobacillaceae	TRUE	1.45116	190	1.16608	297.391	Acidithiobacillus thiooxidans	Acidithiobacillus	Acidithiobacillales	Gammaproteobacteria	Pseudomonadota
112	346	112	0.479718	Rhodocyclaceae	TRUE	1.60467	191	1.36481	298.957	WRNU01 sp009782565	WRNU01	Burkholderiales	Gammaproteobacteria	Pseudomonadota
113	347	113	0.348781	Burkholderiaceae_A	TRUE	1.61608	192	1.44169	300.522	UBA4615 sp903898725	UBA4615	Burkholderiales	Gammaproteobacteria	Pseudomonadota
114	348	114	0.301062	Burkholderiaceae	TRUE	1.59333	193	1.4428	302.087	Pandoraea pnomenusa	Pandoraea	Burkholderiales	Gammaproteobacteria	Pseudomonadota
115	349	115	0.51549	Burkholderiaceae_C	TRUE	1.82365	194	1.5659	303.652	Algicoccus sp021208885	Algicoccus	Burkholderiales	Gammaproteobacteria	Pseudomonadota
116	349	116	0.427875	Burkholderiaceae_B	TRUE	1.73603	195	1.5221	305.217	JACDQM01 sp013824165	JACDQM01	Burkholderiales	Gammaproteobacteria	Pseudomonadota
117	352	117	0.440625	Nitrosomonadaceae	TRUE	1.58918	197	1.36887	308.348	Nitrosomonas sp009833095	Nitrosomonas	Burkholderiales	Gammaproteobacteria	Pseudomonadota
118	352	118	0.251057	Methylophilaceae	TRUE	1.39962	198	1.27409	309.913	MM2 sp001645185	MM2	Burkholderiales	Gammaproteobacteria	Pseudomonadota
119	351	119	0.413597	Thiobacillaceae	TRUE	1.54708	196	1.34029	306.783	Thiobacillus sp001802655	Thiobacillus	Burkholderiales	Gammaproteobacteria	Pseudomonadota
120	355	120	0.199054	Chromobacteriaceae	TRUE	1.56141	201	1.46188	314.609	Chromobacterium haemolyticum	Chromobacterium	Burkholderiales	Gammaproteobacteria	Pseudomonadota
121	355	121	0.412552	Neisseriaceae	TRUE	1.7749	202	1.56863	316.174	Neisseria lactamica	Neisseria	Burkholderiales	Gammaproteobacteria	Pseudomonadota
122	354	122	0.160955	Aquaspirillaceae	TRUE	1.49237	200	1.41189	313.043	Laribacter hongkongensis	Laribacter	Burkholderiales	Gammaproteobacteria	Pseudomonadota
123	353	123	0.630928	UBA11063	TRUE	1.92646	199	1.611	311.478	Aquella sp018061465	Aquella	Burkholderiales	Gammaproteobacteria	Pseudomonadota
124	315	124	1.24096	Enterobacteriaceae	TRUE	1.8761	189	1.25561	295.826	Citrobacter_A sp013836145	Citrobacter_A	Enterobacterales	Gammaproteobacteria	Pseudomonadota
125	360	125	0.416227	Pseudopelobacteraceae	TRUE	0.995251	154	0.787137	241.043	Trichlorobacter lovleyi	Trichlorobacter	Geobacterales	Desulfuromonadia	Other
126	360	126	0.476476	Syntrophotaleaceae	TRUE	1.0555	155	0.817261	242.609	Syntrophotalea_A sp001751225	Syntrophotalea_A	Desulfuromonadales	Desulfuromonadia	Other
127	359	127	0.995529	Nitrospiraceae	TRUE	1.38843	153	0.890668	239.478	Nitrospira_F kreftii	Nitrospira_F	Nitrospirales	Nitrospiria	Other
128	363	128	0.58624	Desulfobacteraceae	TRUE	1.60332	157	1.3102	245.739	Desulfobacula maris	Desulfobacula	Desulfobacterales	Desulfobacteria	Desulfobacterota
129	363	129	0.541727	Desulforegulaceae	TRUE	1.55881	158	1.28794	247.304	JACKCP01 sp020633955	JACKCP01	Desulfobacterales	Desulfobacteria	Desulfobacterota
130	365	130	0.673134	Desulfovibrionaceae	TRUE	1.58514	160	1.24857	250.435	Desulfovibrio sp900547595	Desulfovibrio	Desulfovibrionales	Desulfovibrionia	Desulfobacterota
131	365	131	0.469857	Desulfomicrobiaceae	TRUE	1.38186	161	1.14693	252	Desulfomicrobium sp024204645	Desulfomicrobium	Desulfovibrionales	Desulfovibrionia	Desulfobacterota
132	364	132	0.666166	Desulfobulbaceae	TRUE	1.15816	159	0.82508	248.87	DRKI01 sp011051875	DRKI01	Desulfobulbales	Desulfobulbia	Desulfobacterota
133	361	133	0.814616	Smithellaceae	TRUE	1.22883	156	0.821525	244.174	Smithella sp016927935	Smithella	Syntrophales	Syntrophia	Desulfobacterota
134	366	134	0.887405	Polyangiaceae	TRUE	1.38882	151	0.94512	236.348	PMG-095 sp003242355	PMG-095	Polyangiales	Polyangia	Other
135	366	135	0.700458	JAEUJZ01	TRUE	1.20188	152	0.851647	237.913	JAGNNG01 sp016794465	JAGNNG01	Palsa-1104	Polyangia	Other
136	356	136	1.10568	JAMPXM01	TRUE	1.3662	150	0.813363	234.783	Ga0074137 sp017302795	Ga0074137	Bdellovibrionales	Bdellovibrionia	Other
137	370	137	1.10898	Deinococcaceae	TRUE	1.36436	18	0.809869	28.1739	Deinococcus aquiradiocola	Deinococcus	Deinococcales	Deinococci	Other
138	371	138	1.51253	Nanogingivalaceae	TRUE	2.01431	19	1.25804	29.7391	Nanogingivalis sp934717805	Nanogingivalis	Saccharimonadales	Saccharimonadia	Other
139	371	139	1.18054	UBA6164	TRUE	1.68232	20	1.09205	31.3043	Altimarinus sp020724225	Altimarinus	BD1-5	JAEDAM01	Other
140	372	140	0.911279	Ozemobacteraceae	TRUE	1.1752	21	0.719561	32.8696	Rifleibacterium sp002839445	Rifleibacterium	Ozemobacterales	Ozemobacteria	Other
141	373	141	0.443846	Leptotrichiaceae	TRUE	1.12568	22	0.903759	34.4348	Leptotrichia_A sp001274535	Leptotrichia_A	Fusobacteriales	Fusobacteriia	Other
142	373	142	0.540055	Fusobacteriaceae	TRUE	1.22189	23	0.951864	36	Fusobacterium_A sp900549465	Fusobacterium_A	Fusobacteriales	Fusobacteriia	Other
143	376	143	0.456372	Aminobacteriaceae	TRUE	1.1975	26	0.969317	40.6957	Aminobacterium colombiense	Aminobacterium	Synergistales	Synergistia	Other
144	378	144	0.49688	Synergistaceae	TRUE	1.29279	28	1.04435	43.8261	JAJFTP01 sp021372895	JAJFTP01	Synergistales	Synergistia	Other
145	378	145	0.351623	Aminiphilaceae	TRUE	1.14753	29	0.971719	45.3913	Aminiphilus sp002425685	Aminiphilus	Synergistales	Synergistia	Other
146	377	146	0.355457	SV1-B22	TRUE	1.12481	27	0.947082	42.2609	SV1-B22 sp018398915	SV1-B22	Synergistales	Synergistia	Other
147	379	147	0.687774	MWEM01	TRUE	1.33728	24	0.993393	37.5652	MWEM01 sp002071085	MWEM01	MWEM01	Thermotogae	Other
148	379	148	0.761037	Petrotogaceae	TRUE	1.41054	25	1.03002	39.1304	Petrotoga miotherma	Petrotoga	Petrotogales	Thermotogae	Other
149	384	149	0.505214	Dermatophilaceae	TRUE	1.55571	39	1.3031	61.0435	Janibacter anophelis	Janibacter	Actinomycetales	Actinomycetia	Actinomycetota
150	387	150	0.676587	Bifidobacteriaceae	TRUE	1.88802	42	1.54972	65.7391	Bifidobacterium commune	Bifidobacterium	Actinomycetales	Actinomycetia	Actinomycetota
151	387	151	0.582526	Microbacteriaceae	TRUE	1.79396	43	1.50269	67.3043	Microbacterium sp011620715	Microbacterium	Actinomycetales	Actinomycetia	Actinomycetota
152	386	152	0.35689	Micrococcaceae	TRUE	1.51774	41	1.3393	64.1739	Arthrobacter_B sp023921125	Arthrobacter_B	Actinomycetales	Actinomycetia	Actinomycetota
153	385	153	0.415915	Cellulomonadaceae	TRUE	1.51261	40	1.30465	62.6087	Cellulomonas iranensis	Cellulomonas	Actinomycetales	Actinomycetia	Actinomycetota
154	388	154	0.783282	Propionibacteriaceae	TRUE	1.79993	36	1.40829	56.3478	Cutibacterium modestum	Cutibacterium	Propionibacteriales	Actinomycetia	Actinomycetota
155	389	155	0.460107	Mycobacteriaceae	TRUE	1.79363	37	1.56358	57.913	Gordonia jacobaea	Gordonia	Mycobacteriales	Actinomycetia	Actinomycetota
156	389	156	0.453207	Pseudonocardiaceae	TRUE	1.78673	38	1.56013	59.4783	Saccharomonospora xinjiangensis	Saccharomonospora	Mycobacteriales	Actinomycetia	Actinomycetota
157	391	157	0.343353	Coriobacteriaceae	TRUE	1.5547	34	1.38302	53.2174	Collinsella sp900550785	Collinsella	Coriobacteriales	Coriobacteriia	Actinomycetota
158	391	158	0.275769	Atopobiaceae	TRUE	1.48712	35	1.34923	54.7826	Parolsenella sp900549525	Parolsenella	Coriobacteriales	Coriobacteriia	Actinomycetota
159	390	159	0.455212	Eggerthellaceae	TRUE	1.46342	33	1.23581	51.6522	Slackia heliotrinireducens	Slackia	Coriobacteriales	Coriobacteriia	Actinomycetota
160	392	160	0.68929	HGM14224	TRUE	1.10141	44	0.756766	68.8696	HGM14224 sp900761905	HGM14224	DTUO25	SHA-98	Other
161	402	161	0.631277	Butyricicoccaceae	TRUE	1.78929	105	1.47365	164.348	UBA4644 sp900555855	UBA4644	Oscillospirales	Clostridia	Bacillota_A
162	402	162	0.69339	Oscillospiraceae	TRUE	1.8514	106	1.5047	165.913	Vescimonas sp017427645	Vescimonas	Oscillospirales	Clostridia	Bacillota_A
163	404	163	0.536603	Acutalibacteraceae	TRUE	1.70857	108	1.44027	169.043	Limousia sp944380855	Limousia	Oscillospirales	Clostridia	Bacillota_A
164	404	164	0.808268	Ruminococcaceae	TRUE	1.98024	109	1.5761	170.609	Ruminococcus_D sp902797535	Ruminococcus_D	Oscillospirales	Clostridia	Bacillota_A
165	403	165	0.886343	CAG-272	TRUE	1.96067	107	1.5175	167.478	HGM12713 sp017411785	HGM12713	Oscillospirales	Clostridia	Bacillota_A
166	400	166	0.487362	UBA1381	TRUE	1.38907	104	1.14538	162.783	CAKSFT01 sp934444735	CAKSFT01	UBA1381	Clostridia	Bacillota_A
167	399	167	0.485248	Monoglobaceae	TRUE	1.35609	103	1.11346	161.217	UMGS1820 sp900555375	UMGS1820	Monoglobales	Clostridia	Bacillota_A
168	405	168	0.80729	CAG-508	TRUE	1.5993	99	1.19566	154.957	CAG-269 sp000431335	CAG-269	TANB77	Clostridia	Bacillota_A
169	407	169	0.687005	Saccharofermentanaceae	TRUE	1.82586	101	1.48235	158.087	Saccharofermentans sp024403715	Saccharofermentans	Saccharofermentanales	Clostridia	Bacillota_A
170	407	170	0.398754	UBA5734	TRUE	1.53761	102	1.33823	159.652	UBA5734 sp009928985	UBA5734	Saccharofermentanales	Clostridia	Bacillota_A
171	406	171	0.560377	UBA1255	TRUE	1.46173	100	1.18154	156.522	Egerieisoma faecipullorum	Egerieisoma	UBA1212	Clostridia	Bacillota_A
172	409	172	0.526228	CAG-274	TRUE	1.46279	97	1.19968	151.826	UBA3680 sp002372875	UBA3680	Lachnospirales	Clostridia	Bacillota_A
173	409	173	0.413422	Anaerotignaceae	TRUE	1.34998	98	1.14327	153.391	Anaerotignum sp002380805	Anaerotignum	Lachnospirales	Clostridia	Bacillota_A
174	408	174	0.799917	Lachnospiraceae	TRUE	1.67499	96	1.27503	150.261	Agathobacter sp910587655	Agathobacter	Lachnospirales	Clostridia	Bacillota_A
175	413	175	0.438927	UBA3700	TRUE	1.59551	92	1.37605	144	MGBC100798 sp910588545	MGBC100798	Christensenellales	Clostridia	Bacillota_A
176	413	176	0.589622	CAG-917	TRUE	1.74621	93	1.4514	145.565	CAG-475 sp934277615	CAG-475	Christensenellales	Clostridia	Bacillota_A
177	414	177	0.530763	CAG-314	TRUE	1.60075	94	1.33537	147.13	UMGS929 sp900546875	UMGS929	Christensenellales	Clostridia	Bacillota_A
178	414	178	0.656229	Borkfalkiaceae	TRUE	1.72621	95	1.3981	148.696	Borkfalkia sp944328645	Borkfalkia	Christensenellales	Clostridia	Bacillota_A
179	411	179	0.591994	Pumilibacteraceae	TRUE	1.60121	91	1.30522	142.435	MGBC157735 sp910587445	MGBC157735	Christensenellales	Clostridia	Bacillota_A
180	416	180	0.448567	UBA1750	TRUE	1.44891	87	1.22462	136.174	Spyradocola merdavium	Spyradocola	Christensenellales	Clostridia	Bacillota_A
181	416	181	0.788004	CAG-74	TRUE	1.78834	88	1.39434	137.739	RUG740 sp017569285	RUG740	Christensenellales	Clostridia	Bacillota_A
182	417	182	0.491076	QAND01	TRUE	1.40199	89	1.15645	139.304	QAND01 sp015056185	QAND01	Christensenellales	Clostridia	Bacillota_A
183	417	183	0.639126	CAG-138	TRUE	1.55004	90	1.23047	140.87	RUG472 sp017545535	RUG472	Christensenellales	Clostridia	Bacillota_A
184	418	184	0.716506	Clostridiaceae	TRUE	1.40676	78	1.04851	122.087	JG1575 sp024579835	JG1575	Clostridiales	Clostridia	Bacillota_A
185	422	185	0.633329	Anaerovoracaceae	TRUE	1.48318	82	1.16651	128.348	Aminipila butyrica	Aminipila	Peptostreptococcales	Clostridia	Bacillota_A
186	422	186	0.567529	Acidaminobacteraceae	TRUE	1.41738	83	1.13361	129.913	Fusibacter_C sp020161295	Fusibacter_C	Peptostreptococcales	Clostridia	Bacillota_A
187	423	187	0.386856	Natronincolaceae	TRUE	1.2345	84	1.04108	131.478	GCA-2733545 sp002733545	GCA-2733545	Peptostreptococcales	Clostridia	Bacillota_A
188	424	188	0.401517	Peptostreptococcaceae	TRUE	1.32206	85	1.1213	133.043	Paraclostridium sordellii	Paraclostridium	Peptostreptococcales	Clostridia	Bacillota_A
189	424	189	0.538307	Filifactoraceae	TRUE	1.45885	86	1.18969	134.609	Peptoanaerobacter stomatis	Peptoanaerobacter	Peptostreptococcales	Clostridia	Bacillota_A
190	425	190	0.757408	Peptoniphilaceae	TRUE	1.6004	80	1.2217	125.217	Finegoldia sp910589545	Finegoldia	Tissierellales	Clostridia	Bacillota_A
191	425	191	0.471908	Gottschalkiaceae	TRUE	1.3149	81	1.07895	126.783	Andreesenia angusta	Andreesenia	Tissierellales	Clostridia	Bacillota_A
192	419	192	0.747533	Eubacteriaceae	TRUE	1.48258	79	1.10882	123.652	Acetobacterium sp003260995	Acetobacterium	Eubacteriales	Clostridia	Bacillota_A
193	428	193	0.272802	Succinispiraceae	TRUE	1.08193	66	0.945526	103.304	Succinispira mobilis	Succinispira	Acidaminococcales	Negativicutes	Bacillota_C
194	428	194	0.402948	Acidaminococcaceae	TRUE	1.21207	67	1.0106	104.87	Phascolarctobacterium_A succinatutens_A	Phascolarctobacterium_A	Acidaminococcales	Negativicutes	Bacillota_C
195	430	195	0.364152	Veillonellaceae	TRUE	1.25032	69	1.06824	108	F0422 sp003992055	F0422	Veillonellales	Negativicutes	Bacillota_C
196	430	196	0.393806	Megasphaeraceae	TRUE	1.27997	70	1.08307	109.565	Megasphaera sp022641375	Megasphaera	Veillonellales	Negativicutes	Bacillota_C
197	429	197	0.584998	Dialisteraceae	TRUE	1.44206	68	1.14956	106.435	Dialister sp002471975	Dialister	Veillonellales	Negativicutes	Bacillota_C
198	431	198	0.314184	UBA1444	TRUE	1.02444	71	0.867344	111.13	UBA1444 sp012798135	UBA1444	UBA1444	Negativicutes	Bacillota_C
199	432	199	0.230086	Acetonemaceae	TRUE	1.00618	72	0.89114	112.696	Anaerosporomusa sp900542835	Anaerosporomusa	Sporomusales_A	Negativicutes	Bacillota_C
200	433	200	0.216467	Sporomusaceae	TRUE	1.03902	73	0.930782	114.261	Sporomusa sphaeroides	Sporomusa	Sporomusales	Negativicutes	Bacillota_C
201	435	201	0.560874	Selenomonadaceae	TRUE	1.56029	74	1.27985	115.826	Anaerovibrio sp900548165	Anaerovibrio	Selenomonadales	Negativicutes	Bacillota_C
202	435	202	0.172749	JAGPMH01	TRUE	1.17217	75	1.08579	117.391	JAGPMH01 sp018052945	JAGPMH01	Selenomonadales	Negativicutes	Bacillota_C
203	436	203	0.289549	Anaeromusaceae	TRUE	1.16081	76	1.01603	118.957	Anaeromusa sp009929485	Anaeromusa	Anaeromusales	Negativicutes	Bacillota_C
204	436	204	0.195032	Propionisporaceae	TRUE	1.06629	77	0.968775	120.522	Propionispora vibrioides	Propionispora	Propionisporales	Negativicutes	Bacillota_C
205	438	205	0.377314	Exiguobacteraceae	TRUE	1.38474	47	1.19608	73.5652	Exiguobacterium_A sp004339505	Exiguobacterium_A	Exiguobacterales	Bacilli	Bacillota
206	443	206	0.864259	UBA660	TRUE	2.22961	58	1.79748	90.7826	Faecimonas sp944364005	Faecimonas	RF39	Bacilli	Bacillota
207	445	207	1.13761	Metamycoplasmataceae	TRUE	2.79939	59	2.23058	92.3478	Mycoplasmopsis columbina	Mycoplasmopsis	Mycoplasmatales	Bacilli	Bacillota
208	445	208	1.09169	Mycoplasmoidaceae	TRUE	2.75347	60	2.20762	93.913	RGIG1987 sp017394375	RGIG1987	Mycoplasmatales	Bacilli	Bacillota
209	447	209	0.530399	Coprobacillaceae	TRUE	2.04818	61	1.78298	95.4783	JAJQDJ01 sp021200395	JAJQDJ01	Erysipelotrichales	Bacilli	Bacillota
210	447	210	0.735272	Erysipelotrichaceae	TRUE	2.25305	62	1.88541	97.0435	UBA6182 sp002422065	UBA6182	Erysipelotrichales	Bacilli	Bacillota
211	449	211	0.347273	CAG-449	TRUE	2.07959	64	1.90596	100.174	UBA3210 sp022772105	UBA3210	RFN20	Bacilli	Bacillota
212	449	212	0.714614	CAG-288	TRUE	2.44693	65	2.08963	101.739	Scatoplasma sp002449135	Scatoplasma	RFN20	Bacilli	Bacillota
213	448	213	0.692954	CAG-826	TRUE	2.38753	63	2.04106	98.6087	Enteromonas sp022781015	Enteromonas	RFN20	Bacilli	Bacillota
214	450	214	0.857185	UBA1188	TRUE	2.231	56	1.80241	87.6522	UBA1188 sp900318975	UBA1188	Izemoplasmatales	Bacilli	Bacillota
215	450	215	0.540083	CAG-313	TRUE	1.9139	57	1.64386	89.2174	UBA1427 sp012838545	UBA1427	ML615J-28	Bacilli	Bacillota
216	441	216	0.406695	Turicibacteraceae	TRUE	1.64889	55	1.44554	86.087	Turicibacter sp003486705	Turicibacter	Haloplasmatales	Bacilli	Bacillota
217	451	217	0.225535	Staphylococcaceae	TRUE	1.4708	53	1.35803	82.9565	Macrococcus_B sp004117835	Macrococcus_B	Staphylococcales	Bacilli	Bacillota
218	451	218	0.412594	Salinicoccaceae	TRUE	1.65785	54	1.45156	84.5217	Nosocomiicoccus ampullae_A	Nosocomiicoccus	Staphylococcales	Bacilli	Bacillota
219	452	219	0.269807	Listeriaceae	TRUE	1.37034	48	1.23544	75.1304	Listeria costaricensis	Listeria	Lactobacillales	Bacilli	Bacillota
220	453	220	0.614351	Aerococcaceae	TRUE	1.85992	49	1.55275	76.6957	Facklamia miroungae	Facklamia	Lactobacillales	Bacilli	Bacillota
221	455	221	0.476799	Streptococcaceae	TRUE	1.80352	51	1.56512	79.8261	Streptococcus intermedius	Streptococcus	Lactobacillales	Bacilli	Bacillota
222	455	222	0.211572	Enterococcaceae	TRUE	1.53829	52	1.4325	81.3913	Enterococcus wangshanyuanii	Enterococcus	Lactobacillales	Bacilli	Bacillota
223	454	223	0.432431	Lactobacillaceae	TRUE	1.70544	50	1.48922	78.2609	Levilactobacillus tongjiangensis	Levilactobacillus	Lactobacillales	Bacilli	Bacillota
224	456	224	0.415186	Planococcaceae	TRUE	1.48806	45	1.28047	70.4348	Planococcus sp016820495	Planococcus	Bacillales	Bacilli	Bacillota
225	456	225	0.244527	Bacillaceae	TRUE	1.3174	46	1.19514	72	Bacillus paralicheniformis	Bacillus	Bacillales	Bacilli	Bacillota
226	457	226	0.924802	Gastranaerophilaceae	TRUE	1.32494	30	0.862544	46.9565	UMGS1585 sp944324835	UMGS1585	Gastranaerophilales	Vampirovibrionia	Other
227	458	227	0.886421	Microcoleaceae	TRUE	1.33604	31	0.892832	48.5217	Okeania sp010692555	Okeania	Cyanobacteriales	Cyanobacteriia	Other
228	458	228	0.808362	UBA7694	TRUE	1.25798	32	0.853802	50.087	UBA7694 sp002482705	UBA7694	UBA7694	Sericytochromatia	Other
229	459	229	0.744038	Endomicrobiaceae	TRUE	1.25364	16	0.881625	25.0435	JAHDRN01 sp018433245	JAHDRN01	Endomicrobiales	Endomicrobia	Other
230	459	230	1.18046	Elusimicrobiaceae	TRUE	1.69006	17	1.09983	26.6087	UBA1436 sp944325235	UBA1436	Elusimicrobiales	Elusimicrobia	Other
231	231	231	0	d__Bacteria	FALSE	0	12.7838	0	20.0094	NA	NA	NA	NA	NA	d__Bacteria
232	231	232	0.0309591	'99.0:p__Spirochaetota'	FALSE	0.0309591	1.875	0.0154795	2.93478	NA	NA	NA	NA	NA	'99.0:p__Spirochaetota'
233	232	233	0.557938	83	FALSE	0.588897	2.75	0.309928	4.30435	NA	NA	NA	NA	NA	83
234	233	234	0.185269	47	FALSE	0.774166	3.5	0.681532	5.47826	NA	NA	NA	NA	NA	47
235	231	235	0.0595234	19	FALSE	0.0595234	23.6925	0.0297617	37.084	NA	NA	NA	NA	NA	19
236	235	236	0.0560239	1	FALSE	0.115547	42.3851	0.0875354	66.3419	NA	NA	NA	NA	NA	1
237	236	237	0.136261	39	FALSE	0.251808	7.64062	0.183678	11.9592	NA	NA	NA	NA	NA	39
238	237	238	0.0851292	'55.0:p__Verrucomicrobiota'	FALSE	0.336937	9.28125	0.294373	14.5272	NA	NA	NA	NA	NA	'55.0:p__Verrucomicrobiota'
239	238	239	0.0601468	34	FALSE	0.397084	11.0625	0.367011	17.3152	NA	NA	NA	NA	NA	34
240	239	240	0.0944258	'51.0:c__Verrucomicrobiae'	FALSE	0.49151	12.625	0.444297	19.7609	NA	NA	NA	NA	NA	'51.0:c__Verrucomicrobiae'
241	240	241	0.0653689	100	FALSE	0.556879	11.5	0.524195	18	NA	NA	NA	NA	NA	100
242	240	242	0.336257	'96.0:o__Opitutales'	FALSE	0.827767	13.75	0.659638	21.5217	NA	NA	NA	NA	NA	'96.0:o__Opitutales'
243	242	243	0.0749354	1	FALSE	0.902702	14.5	0.865234	22.6957	NA	NA	NA	NA	NA	1
244	239	244	0.177623	'100.0:c__Kiritimatiellia'	FALSE	0.574707	9.5	0.485896	14.8696	NA	NA	NA	NA	NA	'100.0:c__Kiritimatiellia'
245	238	245	0.519691	6	FALSE	0.856628	7.5	0.596783	11.7391	NA	NA	NA	NA	NA	6
246	236	246	0.0254624	0	FALSE	0.14101	77.1295	0.128278	120.724	NA	NA	NA	NA	NA	0
247	246	247	0.0199375	0	FALSE	0.160947	133.016	0.150978	208.199	NA	NA	NA	NA	NA	0
248	247	248	0.135845	16	FALSE	0.296792	111.444	0.22887	174.435	NA	NA	NA	NA	NA	16
249	248	249	0.0291707	26	FALSE	0.325963	112.889	0.311378	176.695	NA	NA	NA	NA	NA	26
250	249	250	0.712506	99	FALSE	1.03847	114.777	0.682216	179.651	NA	NA	NA	NA	NA	99
251	250	251	0.203116	55	FALSE	1.24159	112.5	1.14003	176.087	NA	NA	NA	NA	NA	55
252	250	252	0.0360651	50	FALSE	1.07453	117.054	1.0565	183.215	NA	NA	NA	NA	NA	50
253	252	253	0.0291902	21	FALSE	1.10372	119.233	1.08913	186.626	NA	NA	NA	NA	NA	21
254	253	254	0.0312517	41	FALSE	1.13498	120.467	1.11935	188.556	NA	NA	NA	NA	NA	41
255	254	255	0.0359526	12	FALSE	1.17093	121.933	1.15295	190.852	NA	NA	NA	NA	NA	12
256	255	256	0.0289968	6	FALSE	1.19993	123.866	1.18543	193.878	NA	NA	NA	NA	NA	6
257	256	257	0.0194757	0	FALSE	1.2194	126.732	1.20966	198.364	NA	NA	NA	NA	NA	0
258	257	258	0.0306266	'83.0:o__Bacteroidales'	FALSE	1.25003	130.527	1.23471	204.304	NA	NA	NA	NA	NA	'83.0:o__Bacteroidales'
259	258	259	0.076549	99	FALSE	1.32658	133.18	1.2883	208.455	NA	NA	NA	NA	NA	99
260	259	260	0.0332329	0	FALSE	1.35981	135.359	1.34319	211.867	NA	NA	NA	NA	NA	0
261	260	261	0.0490845	0	FALSE	1.40889	132.75	1.38435	207.783	NA	NA	NA	NA	NA	0
262	261	262	0.0253319	0	FALSE	1.43423	133.5	1.42156	208.957	NA	NA	NA	NA	NA	0
263	260	263	0.129128	0	FALSE	1.48894	137.969	1.42437	215.951	NA	NA	NA	NA	NA	0
264	263	264	0.0271163	99	FALSE	1.51605	135.875	1.5025	212.674	NA	NA	NA	NA	NA	99
265	264	265	0.0324754	86	FALSE	1.54853	136.75	1.53229	214.043	NA	NA	NA	NA	NA	86
266	265	266	0.0396025	35	FALSE	1.58813	137.5	1.56833	215.217	NA	NA	NA	NA	NA	35
267	263	267	0.183192	0	FALSE	1.67213	140.062	1.58053	219.228	NA	NA	NA	NA	NA	0
268	267	268	0.0229917	0	FALSE	1.69512	141.125	1.68363	220.891	NA	NA	NA	NA	NA	0
269	268	269	0.0194142	0	FALSE	1.71454	142.25	1.70483	222.652	NA	NA	NA	NA	NA	0
270	269	270	0.0197283	43	FALSE	1.73426	143.5	1.7244	224.609	NA	NA	NA	NA	NA	43
271	270	271	0.0428238	95	FALSE	1.77709	142.5	1.75568	223.043	NA	NA	NA	NA	NA	95
272	270	272	0.101155	48	FALSE	1.83542	144.5	1.78484	226.174	NA	NA	NA	NA	NA	48
273	258	273	0.0934465	0	FALSE	1.34347	127.875	1.29675	200.152	NA	NA	NA	NA	NA	0
274	273	274	0.0363106	0	FALSE	1.37979	128.75	1.36163	201.522	NA	NA	NA	NA	NA	0
275	274	275	0.130418	74	FALSE	1.5102	129.5	1.44499	202.696	NA	NA	NA	NA	NA	74
276	257	276	0.0469558	'1.0:o__Flavobacteriales'	FALSE	1.26636	122.938	1.24288	192.424	NA	NA	NA	NA	NA	'1.0:o__Flavobacteriales'
277	276	277	0.151552	35	FALSE	1.41791	123.875	1.34213	193.891	NA	NA	NA	NA	NA	35
278	277	278	0.0231558	3	FALSE	1.44106	124.75	1.42949	195.261	NA	NA	NA	NA	NA	3
279	278	279	0.086585	2	FALSE	1.52765	125.5	1.48436	196.435	NA	NA	NA	NA	NA	2
280	252	280	0.100935	91	FALSE	1.17547	114.875	1.125	179.804	NA	NA	NA	NA	NA	91
281	280	281	0.0393376	1	FALSE	1.21481	115.75	1.19514	181.174	NA	NA	NA	NA	NA	1
282	281	282	0.0248216	0	FALSE	1.23963	116.5	1.22722	182.348	NA	NA	NA	NA	NA	0
283	247	283	0.0392055	1	FALSE	0.200153	154.587	0.18055	241.963	NA	NA	NA	NA	NA	1
284	283	284	0.112654	'100.0:p__Acidobacteriota'	FALSE	0.312807	146.875	0.25648	229.891	NA	NA	NA	NA	NA	'100.0:p__Acidobacteriota'
285	284	285	0.0318204	41	FALSE	0.344627	147.75	0.328717	231.261	NA	NA	NA	NA	NA	41
286	285	286	0.0428861	1	FALSE	0.387513	148.5	0.36607	232.435	NA	NA	NA	NA	NA	1
287	283	287	0.0289199	2	FALSE	0.229073	162.3	0.214613	254.034	NA	NA	NA	NA	NA	2
288	287	288	0.0259078	0	FALSE	0.25498	172.841	0.242027	270.535	NA	NA	NA	NA	NA	0
289	288	289	0.0833624	10	FALSE	0.338343	162.969	0.296662	255.082	NA	NA	NA	NA	NA	10
290	289	290	0.702756	36	FALSE	1.0411	163.938	0.689721	256.598	NA	NA	NA	NA	NA	36
291	290	291	0.0319288	0	FALSE	1.07303	164.875	1.05706	258.065	NA	NA	NA	NA	NA	0
292	291	292	0.0205499	0	FALSE	1.09358	165.75	1.0833	259.435	NA	NA	NA	NA	NA	0
293	292	293	0.14403	76	FALSE	1.23761	166.5	1.16559	260.609	NA	NA	NA	NA	NA	76
294	288	294	0.131838	'65.0:p__Pseudomonadota'	FALSE	0.386818	182.714	0.320899	285.987	NA	NA	NA	NA	NA	'65.0:p__Pseudomonadota'
295	294	295	0.244083	87	FALSE	0.630902	170.794	0.50886	267.33	NA	NA	NA	NA	NA	87
296	295	296	0.113744	'92.0:o__RF32'	FALSE	0.744646	168.5	0.687774	263.739	NA	NA	NA	NA	NA	'92.0:o__RF32'
297	295	297	0.0926297	0	FALSE	0.723531	173.088	0.677216	270.92	NA	NA	NA	NA	NA	0
298	297	298	0.18215	0	FALSE	0.905682	175.426	0.814606	274.579	NA	NA	NA	NA	NA	0
299	298	299	0.0181007	0	FALSE	0.923782	177.852	0.914732	278.376	NA	NA	NA	NA	NA	0
300	299	300	0.0167639	0	FALSE	0.940546	175.625	0.932164	274.891	NA	NA	NA	NA	NA	0
301	300	301	0.0255343	1	FALSE	0.966081	176.75	0.953313	276.652	NA	NA	NA	NA	NA	1
302	301	302	0.0281405	'54.0:o__Rhodospirillales'	FALSE	0.994221	177.5	0.980151	277.826	NA	NA	NA	NA	NA	'54.0:o__Rhodospirillales'
303	300	303	0.0164898	0	FALSE	0.957036	174.5	0.948791	273.13	NA	NA	NA	NA	NA	0
304	299	304	0.0592202	0	FALSE	0.983003	180.078	0.953393	281.861	NA	NA	NA	NA	NA	0
305	304	305	0.0505295	0	FALSE	1.03353	181.156	1.00827	283.549	NA	NA	NA	NA	NA	0
306	305	306	0.0358975	0	FALSE	1.06943	182.312	1.05148	285.359	NA	NA	NA	NA	NA	0
307	306	307	0.0248646	0	FALSE	1.09429	183.625	1.08186	287.413	NA	NA	NA	NA	NA	0
308	307	308	0.0891795	0	FALSE	1.18347	185.25	1.13888	289.957	NA	NA	NA	NA	NA	0
309	308	309	0.018275	53	FALSE	1.20175	183.75	1.19261	287.609	NA	NA	NA	NA	NA	53
310	309	310	0.0213889	63	FALSE	1.22314	184.5	1.21244	288.783	NA	NA	NA	NA	NA	63
311	308	311	0.22643	0	FALSE	1.4099	186.75	1.29669	292.304	NA	NA	NA	NA	NA	0
312	311	312	0.0988225	81	FALSE	1.50873	187.5	1.45932	293.478	NA	NA	NA	NA	NA	81
313	297	313	0.0579509	0	FALSE	0.781482	170.75	0.752507	267.261	NA	NA	NA	NA	NA	0
314	313	314	0.0560234	22	FALSE	0.837506	171.5	0.809494	268.435	NA	NA	NA	NA	NA	22
315	294	315	0.248315	'99.0:c__Gammaproteobacteria'	FALSE	0.635133	194.635	0.510976	304.645	NA	NA	NA	NA	NA	'99.0:c__Gammaproteobacteria'
316	315	316	0.154493	0	FALSE	0.789626	200.269	0.71238	313.465	NA	NA	NA	NA	NA	0
317	316	317	0.0229324	0	FALSE	0.812559	207.976	0.801093	325.527	NA	NA	NA	NA	NA	0
318	317	318	0.0308271	0	FALSE	0.843386	203.969	0.827972	319.255	NA	NA	NA	NA	NA	0
319	318	319	0.0159238	0	FALSE	0.85931	204.938	0.851348	320.772	NA	NA	NA	NA	NA	0
320	319	320	0.028705	0	FALSE	0.888015	205.875	0.873662	322.239	NA	NA	NA	NA	NA	0
321	320	321	0.0206978	0	FALSE	0.908713	206.75	0.898364	323.609	NA	NA	NA	NA	NA	0
322	321	322	0.283542	85	FALSE	1.19225	207.5	1.05048	324.783	NA	NA	NA	NA	NA	85
323	317	323	0.0283433	0	FALSE	0.840902	211.982	0.826731	331.799	NA	NA	NA	NA	NA	0
324	323	324	0.134327	'98.0:o__Thiomicrospirales'	FALSE	0.97523	209.5	0.908066	327.913	NA	NA	NA	NA	NA	'98.0:o__Thiomicrospirales'
325	323	325	0.0329228	0	FALSE	0.873825	214.465	0.857364	335.684	NA	NA	NA	NA	NA	0
326	325	326	0.0329152	1	FALSE	0.90674	217.93	0.890283	341.107	NA	NA	NA	NA	NA	1
327	326	327	0.024088	1	FALSE	0.930828	213.18	0.918784	333.673	NA	NA	NA	NA	NA	1
328	327	328	0.129295	5	FALSE	1.06012	214.359	0.995476	335.519	NA	NA	NA	NA	NA	5
329	328	329	0.0351052	2	FALSE	1.09523	215.719	1.07768	337.647	NA	NA	NA	NA	NA	2
330	329	330	0.0164535	28	FALSE	1.11168	216.938	1.10345	339.554	NA	NA	NA	NA	NA	28
331	330	331	0.0226255	64	FALSE	1.13431	217.875	1.12299	341.022	NA	NA	NA	NA	NA	64
332	331	332	0.0206311	53	FALSE	1.15494	218.75	1.14462	342.391	NA	NA	NA	NA	NA	53
333	332	333	0.0262486	16	FALSE	1.18119	219.5	1.16806	343.565	NA	NA	NA	NA	NA	16
334	329	334	0.0331824	2	FALSE	1.12841	214.5	1.11182	335.739	NA	NA	NA	NA	NA	2
335	326	335	0.0453769	'26.0:o__Pseudomonadales'	FALSE	0.952117	222.68	0.929429	348.542	NA	NA	NA	NA	NA	'26.0:o__Pseudomonadales'
336	335	336	0.0440195	5	FALSE	0.996137	224.359	0.974127	351.171	NA	NA	NA	NA	NA	5
337	336	337	0.0201283	37	FALSE	1.01626	222.75	1.0062	348.652	NA	NA	NA	NA	NA	37
338	337	338	0.0660648	95	FALSE	1.08233	223.5	1.0493	349.826	NA	NA	NA	NA	NA	95
339	336	339	0.024674	31	FALSE	1.02081	225.969	1.00847	353.69	NA	NA	NA	NA	NA	31
340	339	340	0.0188789	23	FALSE	1.03969	226.938	1.03025	355.207	NA	NA	NA	NA	NA	23
341	340	341	0.021032	32	FALSE	1.06072	227.875	1.05021	356.674	NA	NA	NA	NA	NA	32
342	341	342	0.0175931	2	FALSE	1.07831	228.75	1.06952	358.043	NA	NA	NA	NA	NA	2
343	342	343	0.0201624	27	FALSE	1.09848	229.5	1.0884	359.217	NA	NA	NA	NA	NA	27
344	316	344	0.0913735	4	FALSE	0.881	192.562	0.835313	301.402	NA	NA	NA	NA	NA	4
345	344	345	0.214048	0	FALSE	1.09505	195.125	0.988024	305.413	NA	NA	NA	NA	NA	0
346	345	346	0.0299032	0	FALSE	1.12495	191.938	1.11	300.424	NA	NA	NA	NA	NA	0
347	346	347	0.142345	0	FALSE	1.2673	192.875	1.19612	301.891	NA	NA	NA	NA	NA	0
348	347	348	0.0249693	0	FALSE	1.29227	193.75	1.27978	303.261	NA	NA	NA	NA	NA	0
349	348	349	0.0158934	0	FALSE	1.30816	194.5	1.30021	304.435	NA	NA	NA	NA	NA	0
350	345	350	0.0203373	2	FALSE	1.11539	198.312	1.10522	310.402	NA	NA	NA	NA	NA	2
351	350	351	0.0181014	11	FALSE	1.13349	196.75	1.12444	307.957	NA	NA	NA	NA	NA	11
352	351	352	0.0150731	0	FALSE	1.14856	197.5	1.14102	309.13	NA	NA	NA	NA	NA	0
353	350	353	0.180149	96	FALSE	1.29553	199.875	1.20546	312.848	NA	NA	NA	NA	NA	96
354	353	354	0.0358818	36	FALSE	1.33142	200.75	1.31348	314.217	NA	NA	NA	NA	NA	36
355	354	355	0.0309354	18	FALSE	1.36235	201.5	1.34688	315.391	NA	NA	NA	NA	NA	18
356	287	356	0.0314513	0	FALSE	0.260524	151.758	0.244798	237.534	NA	NA	NA	NA	NA	0
357	356	357	0.039904	0	FALSE	0.300428	153.516	0.280476	240.285	NA	NA	NA	NA	NA	0
358	357	358	0.0696767	0	FALSE	0.370105	155.531	0.335266	243.44	NA	NA	NA	NA	NA	0
359	358	359	0.0227992	0	FALSE	0.392904	153.75	0.381504	240.652	NA	NA	NA	NA	NA	0
360	359	360	0.18612	'100.0:c__Desulfuromonadia'	FALSE	0.579024	154.5	0.485964	241.826	NA	NA	NA	NA	NA	'100.0:c__Desulfuromonadia'
361	358	361	0.0441127	11	FALSE	0.414217	157.312	0.392161	246.228	NA	NA	NA	NA	NA	11
362	361	362	0.0467463	23	FALSE	0.460964	158.625	0.437591	248.283	NA	NA	NA	NA	NA	23
363	362	363	0.556114	2	FALSE	1.01708	157.5	0.739021	246.522	NA	NA	NA	NA	NA	2
364	362	364	0.0310327	10	FALSE	0.491996	159.75	0.47648	250.043	NA	NA	NA	NA	NA	10
365	364	365	0.420008	61	FALSE	0.912005	160.5	0.702001	251.217	NA	NA	NA	NA	NA	61
366	357	366	0.20099	'100.0:c__Polyangia'	FALSE	0.501418	151.5	0.400923	237.13	NA	NA	NA	NA	NA	'100.0:c__Polyangia'
367	246	367	0.0186652	0	FALSE	0.159675	21.2433	0.150342	33.2503	NA	NA	NA	NA	NA	0
368	367	368	0.037296	2	FALSE	0.196971	25.9865	0.178323	40.6746	NA	NA	NA	NA	NA	2
369	368	369	0.02602	0	FALSE	0.222991	20.25	0.209981	31.6957	NA	NA	NA	NA	NA	0
370	369	370	0.0323871	0	FALSE	0.255378	18.75	0.239184	29.3478	NA	NA	NA	NA	NA	0
371	370	371	0.246401	25	FALSE	0.501779	19.5	0.378579	30.5217	NA	NA	NA	NA	NA	25
372	369	372	0.0409309	6	FALSE	0.263922	21.75	0.243456	34.0435	NA	NA	NA	NA	NA	6
373	372	373	0.417914	'100.0:o__Fusobacteriales'	FALSE	0.681836	22.5	0.472879	35.2174	NA	NA	NA	NA	NA	'100.0:o__Fusobacteriales'
374	368	374	0.0215144	0	FALSE	0.218485	31.7231	0.207728	49.6535	NA	NA	NA	NA	NA	0
375	374	375	0.0320189	0	FALSE	0.250504	25.6875	0.234495	40.2065	NA	NA	NA	NA	NA	0
376	375	376	0.490627	49	FALSE	0.741131	26.875	0.495818	42.0652	NA	NA	NA	NA	NA	49
377	376	377	0.0282227	86	FALSE	0.769353	27.75	0.755242	43.4348	NA	NA	NA	NA	NA	86
378	377	378	0.0265535	4	FALSE	0.795907	28.5	0.78263	44.6087	NA	NA	NA	NA	NA	4
379	375	379	0.399002	86	FALSE	0.649506	24.5	0.450005	38.3478	NA	NA	NA	NA	NA	86
380	374	380	0.0251092	4	FALSE	0.243594	37.7586	0.23104	59.1005	NA	NA	NA	NA	NA	4
381	380	381	0.0493442	8	FALSE	0.292939	44.7673	0.268267	70.0705	NA	NA	NA	NA	NA	8
382	381	382	0.102852	'100.0:p__Actinomycetota'	FALSE	0.395791	36.0469	0.344365	56.4212	NA	NA	NA	NA	NA	'100.0:p__Actinomycetota'
383	382	383	0.569297	100	FALSE	0.965088	38.3438	0.680439	60.0163	NA	NA	NA	NA	NA	100
384	383	384	0.0854078	'81.0:o__Actinomycetales'	FALSE	1.0505	39.9375	1.00779	62.5109	NA	NA	NA	NA	NA	'81.0:o__Actinomycetales'
385	384	385	0.0461999	80	FALSE	1.0967	40.875	1.0736	63.9783	NA	NA	NA	NA	NA	80
386	385	386	0.0641581	42	FALSE	1.16085	41.75	1.12877	65.3478	NA	NA	NA	NA	NA	42
387	386	387	0.0505771	30	FALSE	1.21143	42.5	1.18614	66.5217	NA	NA	NA	NA	NA	30
388	383	388	0.05156	12	FALSE	1.01665	36.75	0.990868	57.5217	NA	NA	NA	NA	NA	12
389	388	389	0.316877	98	FALSE	1.33352	37.5	1.17509	58.6957	NA	NA	NA	NA	NA	98
390	382	390	0.612414	'100.0:o__Coriobacteriales'	FALSE	1.0082	33.75	0.701998	52.8261	NA	NA	NA	NA	NA	'100.0:o__Coriobacteriales'
391	390	391	0.203144	100	FALSE	1.21135	34.5	1.10978	54	NA	NA	NA	NA	NA	100
392	381	392	0.119182	16	FALSE	0.412121	53.4877	0.35253	83.7198	NA	NA	NA	NA	NA	16
393	392	393	0.0496564	3	FALSE	0.461777	62.9753	0.436949	98.5701	NA	NA	NA	NA	NA	3
394	393	394	0.0214195	10	FALSE	0.483197	78.458	0.472487	122.804	NA	NA	NA	NA	NA	10
395	394	395	0.182135	'34.0:c__Clostridia'	FALSE	0.665332	87.0723	0.574264	136.287	NA	NA	NA	NA	NA	'34.0:c__Clostridia'
396	395	396	0.02145	17	FALSE	0.686782	94.8789	0.676057	148.506	NA	NA	NA	NA	NA	17
397	396	397	0.035296	96	FALSE	0.722078	99.3828	0.70443	155.556	NA	NA	NA	NA	NA	96
398	397	398	0.0314985	99	FALSE	0.753576	102.016	0.737827	159.677	NA	NA	NA	NA	NA	99
399	398	399	0.117262	10	FALSE	0.870838	104.156	0.812207	163.027	NA	NA	NA	NA	NA	10
400	399	400	0.0308653	0	FALSE	0.901703	105.312	0.886271	164.837	NA	NA	NA	NA	NA	0
401	400	401	0.147271	51	FALSE	1.04897	106.625	0.975339	166.891	NA	NA	NA	NA	NA	51
402	401	402	0.109035	56	FALSE	1.15801	105.5	1.10349	165.13	NA	NA	NA	NA	NA	56
403	401	403	0.0253513	33	FALSE	1.07433	107.75	1.06165	168.652	NA	NA	NA	NA	NA	33
404	403	404	0.0976435	77	FALSE	1.17197	108.5	1.12315	169.826	NA	NA	NA	NA	NA	77
405	398	405	0.0384342	82	FALSE	0.79201	99.875	0.772793	156.326	NA	NA	NA	NA	NA	82
406	405	406	0.109339	4	FALSE	0.901349	100.75	0.84668	157.696	NA	NA	NA	NA	NA	4
407	406	407	0.237502	100	FALSE	1.13885	101.5	1.0201	158.87	NA	NA	NA	NA	NA	100
408	397	408	0.152992	100	FALSE	0.87507	96.75	0.798574	151.435	NA	NA	NA	NA	NA	100
409	408	409	0.061491	100	FALSE	0.936561	97.5	0.905815	152.609	NA	NA	NA	NA	NA	100
410	396	410	0.133198	'99.0:o__Christensenellales'	FALSE	0.819979	90.375	0.753381	141.457	NA	NA	NA	NA	NA	'99.0:o__Christensenellales'
411	410	411	0.189241	38	FALSE	1.00922	92.25	0.9146	144.391	NA	NA	NA	NA	NA	38
412	411	412	0.0239513	69	FALSE	1.03317	93.5	1.0212	146.348	NA	NA	NA	NA	NA	69
413	412	413	0.123415	68	FALSE	1.15659	92.5	1.09488	144.783	NA	NA	NA	NA	NA	68
414	412	414	0.0368134	96	FALSE	1.06998	94.5	1.05158	147.913	NA	NA	NA	NA	NA	96
415	410	415	0.035911	33	FALSE	0.85589	88.5	0.837935	138.522	NA	NA	NA	NA	NA	33
416	415	416	0.144449	100	FALSE	1.00034	87.5	0.928115	136.957	NA	NA	NA	NA	NA	100
417	415	417	0.0550194	1	FALSE	0.91091	89.5	0.8834	140.087	NA	NA	NA	NA	NA	1
418	395	418	0.0249217	5	FALSE	0.690253	79.2656	0.677792	124.068	NA	NA	NA	NA	NA	5
419	418	419	0.044797	95	FALSE	0.73505	80.5312	0.712652	126.049	NA	NA	NA	NA	NA	95
420	419	420	0.044423	99	FALSE	0.779473	82.0625	0.757262	128.446	NA	NA	NA	NA	NA	99
421	420	421	0.0327833	'98.0:o__Peptostreptococcales'	FALSE	0.812257	83.625	0.795865	130.891	NA	NA	NA	NA	NA	'98.0:o__Peptostreptococcales'
422	421	422	0.037591	93	FALSE	0.849848	82.5	0.831052	129.13	NA	NA	NA	NA	NA	93
423	421	423	0.0353904	99	FALSE	0.847647	84.75	0.829952	132.652	NA	NA	NA	NA	NA	99
424	423	424	0.072892	100	FALSE	0.920539	85.5	0.884093	133.826	NA	NA	NA	NA	NA	100
425	420	425	0.0635214	'99.0:o__Tissierellales'	FALSE	0.842995	80.5	0.811234	126	NA	NA	NA	NA	NA	'99.0:o__Tissierellales'
426	394	426	0.18918	77	FALSE	0.672377	69.8438	0.577787	109.321	NA	NA	NA	NA	NA	77
427	426	427	0.0572939	41	FALSE	0.729671	67.625	0.701024	105.848	NA	NA	NA	NA	NA	41
428	427	428	0.0794547	'100.0:o__Acidaminococcales'	FALSE	0.809125	66.5	0.769398	104.087	NA	NA	NA	NA	NA	'100.0:o__Acidaminococcales'
429	427	429	0.12739	'100.0:o__Veillonellales'	FALSE	0.85706	68.75	0.793365	107.609	NA	NA	NA	NA	NA	'100.0:o__Veillonellales'
430	429	430	0.0291068	69	FALSE	0.886167	69.5	0.871614	108.783	NA	NA	NA	NA	NA	69
431	426	431	0.0378753	85	FALSE	0.710252	72.0625	0.691314	112.793	NA	NA	NA	NA	NA	85
432	431	432	0.0658452	27	FALSE	0.776097	73.125	0.743175	114.457	NA	NA	NA	NA	NA	27
433	432	433	0.0464513	3	FALSE	0.822548	74.25	0.799323	116.217	NA	NA	NA	NA	NA	3
434	433	434	0.0336966	16	FALSE	0.856245	75.5	0.839397	118.174	NA	NA	NA	NA	NA	16
435	434	435	0.143172	'98.0:o__Selenomonadales'	FALSE	0.999417	74.5	0.927831	116.609	NA	NA	NA	NA	NA	'98.0:o__Selenomonadales'
436	434	436	0.0150137	9	FALSE	0.871259	76.5	0.863752	119.739	NA	NA	NA	NA	NA	9
437	393	437	0.500988	4	FALSE	0.962765	47.4927	0.712271	74.3364	NA	NA	NA	NA	NA	4
438	437	438	0.0446617	2	FALSE	1.00743	49.4854	0.985096	77.4553	NA	NA	NA	NA	NA	2
439	438	439	0.0425223	18	FALSE	1.04995	51.9707	1.02869	81.3454	NA	NA	NA	NA	NA	18
440	439	440	0.0407586	32	FALSE	1.09071	55.0039	1.07033	86.0931	NA	NA	NA	NA	NA	32
441	440	441	0.151484	50	FALSE	1.24219	56.5078	1.16645	88.447	NA	NA	NA	NA	NA	50
442	441	442	0.0644701	46	FALSE	1.30666	58.0156	1.27443	90.8071	NA	NA	NA	NA	NA	46
443	442	443	0.0586907	59	FALSE	1.36535	59.5312	1.33601	93.1793	NA	NA	NA	NA	NA	59
444	443	444	0.0506431	25	FALSE	1.416	61.0625	1.39067	95.5761	NA	NA	NA	NA	NA	25
445	444	445	0.245784	35	FALSE	1.66178	59.5	1.53889	93.1304	NA	NA	NA	NA	NA	35
446	444	446	0.0490082	93	FALSE	1.465	62.625	1.4405	98.0217	NA	NA	NA	NA	NA	93
447	446	447	0.0527742	'100.0:o__Erysipelotrichales'	FALSE	1.51778	61.5	1.49139	96.2609	NA	NA	NA	NA	NA	'100.0:o__Erysipelotrichales'
448	446	448	0.229577	93	FALSE	1.69458	63.75	1.57979	99.7826	NA	NA	NA	NA	NA	93
449	448	449	0.0377378	82	FALSE	1.73232	64.5	1.71345	100.957	NA	NA	NA	NA	NA	82
450	442	450	0.0671542	98	FALSE	1.37382	56.5	1.34024	88.4348	NA	NA	NA	NA	NA	98
451	440	451	0.154554	100	FALSE	1.24526	53.5	1.16798	83.7391	NA	NA	NA	NA	NA	100
452	439	452	0.0505864	'93.0:o__Lactobacillales'	FALSE	1.10054	48.9375	1.07524	76.5978	NA	NA	NA	NA	NA	'93.0:o__Lactobacillales'
453	452	453	0.145036	100	FALSE	1.24557	49.875	1.17305	78.0652	NA	NA	NA	NA	NA	100
454	453	454	0.0274387	100	FALSE	1.27301	50.75	1.25929	79.4348	NA	NA	NA	NA	NA	100
455	454	455	0.053708	100	FALSE	1.32672	51.5	1.29986	80.6087	NA	NA	NA	NA	NA	100
456	437	456	0.110107	0	FALSE	1.07287	45.5	1.01782	71.2174	NA	NA	NA	NA	NA	0
457	380	457	0.156548	'100.0:p__Cyanobacteriota'	FALSE	0.400143	30.75	0.321869	48.1304	NA	NA	NA	NA	NA	'100.0:p__Cyanobacteriota'
458	457	458	0.0494783	8	FALSE	0.449621	31.5	0.424882	49.3043	NA	NA	NA	NA	NA	8
459	367	459	0.349931	93	FALSE	0.509606	16.5	0.334641	25.8261	NA	NA	NA	NA	NA	93

## Sheet: 3b
	value	sampling.date.x	month.x	month2.x	POPSIZE.x	BUILDINGSERVED.x	LOCATION_TYPE.x	month_norm.x	month_cyclical.x	sampling.date.y	month.y	month2.y	POPSIZE.y	BUILDINGSERVED.y	LOCATION_TYPE.y	month_norm.y	month_cyclical.y	avg_value	totalcomps
1	0.0739526	2021-01-12	1	Jan	829725	NA	Wastewater Treatment Plant	0.523599	0.866025	2021-01-05	1	Jan	829725	NA	Wastewater Treatment Plant	0.523599	0.866025	0.167617	8328
2	0.0907381	2021-01-19	1	Jan	829725	NA	Wastewater Treatment Plant	0.523599	0.866025	2021-01-05	1	Jan	829725	NA	Wastewater Treatment Plant	0.523599	0.866025	0.167617	8328
3	0.0679215	2021-01-26	1	Jan	829725	NA	Wastewater Treatment Plant	0.523599	0.866025	2021-01-05	1	Jan	829725	NA	Wastewater Treatment Plant	0.523599	0.866025	0.167617	8328
4	0.0699026	2021-02-09	2	Feb	829725	NA	Wastewater Treatment Plant	1.0472	0.5	2021-01-05	1	Jan	829725	NA	Wastewater Treatment Plant	0.523599	0.866025	0.167617	8328
5	0.14009	2021-02-16	2	Feb	829725	NA	Wastewater Treatment Plant	1.0472	0.5	2021-01-05	1	Jan	829725	NA	Wastewater Treatment Plant	0.523599	0.866025	0.167617	8328
6	0.108174	2021-02-23	2	Feb	829725	NA	Wastewater Treatment Plant	1.0472	0.5	2021-01-05	1	Jan	829725	NA	Wastewater Treatment Plant	0.523599	0.866025	0.167617	8328
7	0.0466035	2021-03-09	3	Mar	829725	NA	Wastewater Treatment Plant	1.5708	6.12323e-17	2021-01-05	1	Jan	829725	NA	Wastewater Treatment Plant	0.523599	0.866025	0.167617	8328
8	0.0579665	2021-03-16	3	Mar	829725	NA	Wastewater Treatment Plant	1.5708	6.12323e-17	2021-01-05	1	Jan	829725	NA	Wastewater Treatment Plant	0.523599	0.866025	0.167617	8328
9	0.141931	2021-03-23	3	Mar	829725	NA	Wastewater Treatment Plant	1.5708	6.12323e-17	2021-01-05	1	Jan	829725	NA	Wastewater Treatment Plant	0.523599	0.866025	0.167617	8328
10	0.083817	2021-03-30	3	Mar	829725	NA	Wastewater Treatment Plant	1.5708	6.12323e-17	2021-01-05	1	Jan	829725	NA	Wastewater Treatment Plant	0.523599	0.866025	0.167617	8328
11	0.0746574	2021-04-06	4	Apr	829725	NA	Wastewater Treatment Plant	2.0944	-0.5	2021-01-05	1	Jan	829725	NA	Wastewater Treatment Plant	0.523599	0.866025	0.167617	8328
12	0.137317	2021-04-13	4	Apr	829725	NA	Wastewater Treatment Plant	2.0944	-0.5	2021-01-05	1	Jan	829725	NA	Wastewater Treatment Plant	0.523599	0.866025	0.167617	8328
13	0.145522	2021-04-20	4	Apr	829725	NA	Wastewater Treatment Plant	2.0944	-0.5	2021-01-05	1	Jan	829725	NA	Wastewater Treatment Plant	0.523599	0.866025	0.167617	8328
14	0.128758	2021-04-27	4	Apr	829725	NA	Wastewater Treatment Plant	2.0944	-0.5	2021-01-05	1	Jan	829725	NA	Wastewater Treatment Plant	0.523599	0.866025	0.167617	8328
15	0.15415	2021-05-04	5	May	829725	NA	Wastewater Treatment Plant	2.61799	-0.866025	2021-01-05	1	Jan	829725	NA	Wastewater Treatment Plant	0.523599	0.866025	0.167617	8328
16	0.152601	2021-05-11	5	May	829725	NA	Wastewater Treatment Plant	2.61799	-0.866025	2021-01-05	1	Jan	829725	NA	Wastewater Treatment Plant	0.523599	0.866025	0.167617	8328
17	0.137802	2021-05-18	5	May	829725	NA	Wastewater Treatment Plant	2.61799	-0.866025	2021-01-05	1	Jan	829725	NA	Wastewater Treatment Plant	0.523599	0.866025	0.167617	8328
18	0.158007	2021-05-25	5	May	829725	NA	Wastewater Treatment Plant	2.61799	-0.866025	2021-01-05	1	Jan	829725	NA	Wastewater Treatment Plant	0.523599	0.866025	0.167617	8328
19	0.267527	2021-06-01	6	Jun	829725	NA	Wastewater Treatment Plant	3.14159	-1	2021-01-05	1	Jan	829725	NA	Wastewater Treatment Plant	0.523599	0.866025	0.167617	8328
20	0.0659092	2021-06-08	6	Jun	829725	NA	Wastewater Treatment Plant	3.14159	-1	2021-01-05	1	Jan	829725	NA	Wastewater Treatment Plant	0.523599	0.866025	0.167617	8328
21	0.16552	2021-06-15	6	Jun	829725	NA	Wastewater Treatment Plant	3.14159	-1	2021-01-05	1	Jan	829725	NA	Wastewater Treatment Plant	0.523599	0.866025	0.167617	8328
22	0.149966	2021-06-22	6	Jun	829725	NA	Wastewater Treatment Plant	3.14159	-1	2021-01-05	1	Jan	829725	NA	Wastewater Treatment Plant	0.523599	0.866025	0.167617	8328
23	0.0955919	2021-06-29	6	Jun	829725	NA	Wastewater Treatment Plant	3.14159	-1	2021-01-05	1	Jan	829725	NA	Wastewater Treatment Plant	0.523599	0.866025	0.167617	8328
24	0.118734	2021-07-06	7	Jul	829725	NA	Wastewater Treatment Plant	3.66519	-0.866025	2021-01-05	1	Jan	829725	NA	Wastewater Treatment Plant	0.523599	0.866025	0.167617	8328
25	0.113888	2021-07-13	7	Jul	829725	NA	Wastewater Treatment Plant	3.66519	-0.866025	2021-01-05	1	Jan	829725	NA	Wastewater Treatment Plant	0.523599	0.866025	0.167617	8328
26	0.101836	2021-07-20	7	Jul	829725	NA	Wastewater Treatment Plant	3.66519	-0.866025	2021-01-05	1	Jan	829725	NA	Wastewater Treatment Plant	0.523599	0.866025	0.167617	8328
27	0.10654	2021-07-27	7	Jul	829725	NA	Wastewater Treatment Plant	3.66519	-0.866025	2021-01-05	1	Jan	829725	NA	Wastewater Treatment Plant	0.523599	0.866025	0.167617	8328
28	0.0860771	2021-08-03	8	Aug	829725	NA	Wastewater Treatment Plant	4.18879	-0.5	2021-01-05	1	Jan	829725	NA	Wastewater Treatment Plant	0.523599	0.866025	0.167617	8328
29	0.0809884	2021-08-10	8	Aug	829725	NA	Wastewater Treatment Plant	4.18879	-0.5	2021-01-05	1	Jan	829725	NA	Wastewater Treatment Plant	0.523599	0.866025	0.167617	8328
30	0.115081	2021-08-17	8	Aug	829725	NA	Wastewater Treatment Plant	4.18879	-0.5	2021-01-05	1	Jan	829725	NA	Wastewater Treatment Plant	0.523599	0.866025	0.167617	8328
31	0.0995324	2021-08-24	8	Aug	829725	NA	Wastewater Treatment Plant	4.18879	-0.5	2021-01-05	1	Jan	829725	NA	Wastewater Treatment Plant	0.523599	0.866025	0.167617	8328
32	0.123662	2021-08-31	8	Aug	829725	NA	Wastewater Treatment Plant	4.18879	-0.5	2021-01-05	1	Jan	829725	NA	Wastewater Treatment Plant	0.523599	0.866025	0.167617	8328
33	0.132265	2021-09-07	9	Sep	829725	NA	Wastewater Treatment Plant	4.71239	-1.83697e-16	2021-01-05	1	Jan	829725	NA	Wastewater Treatment Plant	0.523599	0.866025	0.167617	8328
34	0.0819487	2021-09-14	9	Sep	829725	NA	Wastewater Treatment Plant	4.71239	-1.83697e-16	2021-01-05	1	Jan	829725	NA	Wastewater Treatment Plant	0.523599	0.866025	0.167617	8328
35	0.127197	2021-09-21	9	Sep	829725	NA	Wastewater Treatment Plant	4.71239	-1.83697e-16	2021-01-05	1	Jan	829725	NA	Wastewater Treatment Plant	0.523599	0.866025	0.167617	8328
36	0.124388	2021-09-28	9	Sep	829725	NA	Wastewater Treatment Plant	4.71239	-1.83697e-16	2021-01-05	1	Jan	829725	NA	Wastewater Treatment Plant	0.523599	0.866025	0.167617	8328
37	0.115788	2021-10-12	10	Oct	829725	NA	Wastewater Treatment Plant	5.23599	0.5	2021-01-05	1	Jan	829725	NA	Wastewater Treatment Plant	0.523599	0.866025	0.167617	8328
38	0.131685	2021-10-26	10	Oct	829725	NA	Wastewater Treatment Plant	5.23599	0.5	2021-01-05	1	Jan	829725	NA	Wastewater Treatment Plant	0.523599	0.866025	0.167617	8328
39	0.134661	2021-11-02	11	Nov	829725	NA	Wastewater Treatment Plant	5.75959	0.866025	2021-01-05	1	Jan	829725	NA	Wastewater Treatment Plant	0.523599	0.866025	0.167617	8328
40	0.201927	2021-11-09	11	Nov	829725	NA	Wastewater Treatment Plant	5.75959	0.866025	2021-01-05	1	Jan	829725	NA	Wastewater Treatment Plant	0.523599	0.866025	0.167617	8328
41	0.197433	2021-11-16	11	Nov	829725	NA	Wastewater Treatment Plant	5.75959	0.866025	2021-01-05	1	Jan	829725	NA	Wastewater Treatment Plant	0.523599	0.866025	0.167617	8328
42	0.191495	2021-11-23	11	Nov	829725	NA	Wastewater Treatment Plant	5.75959	0.866025	2021-01-05	1	Jan	829725	NA	Wastewater Treatment Plant	0.523599	0.866025	0.167617	8328
43	0.201066	2021-11-30	11	Nov	829725	NA	Wastewater Treatment Plant	5.75959	0.866025	2021-01-05	1	Jan	829725	NA	Wastewater Treatment Plant	0.523599	0.866025	0.167617	8328
44	0.239165	2021-12-07	12	Dec	829725	NA	Wastewater Treatment Plant	6.28319	1	2021-01-05	1	Jan	829725	NA	Wastewater Treatment Plant	0.523599	0.866025	0.167617	8328
45	0.12593	2021-12-14	12	Dec	829725	NA	Wastewater Treatment Plant	6.28319	1	2021-01-05	1	Jan	829725	NA	Wastewater Treatment Plant	0.523599	0.866025	0.167617	8328
46	0.121177	2021-12-21	12	Dec	829725	NA	Wastewater Treatment Plant	6.28319	1	2021-01-05	1	Jan	829725	NA	Wastewater Treatment Plant	0.523599	0.866025	0.167617	8328
47	0.138083	2021-12-28	12	Dec	829725	NA	Wastewater Treatment Plant	6.28319	1	2021-01-05	1	Jan	829725	NA	Wastewater Treatment Plant	0.523599	0.866025	0.167617	8328
48	0.109267	2022-01-05	1	Jan	829725	NA	Wastewater Treatment Plant	0.523599	0.866025	2021-01-05	1	Jan	829725	NA	Wastewater Treatment Plant	0.523599	0.866025	0.167617	8328
49	0.198532	2022-01-05	1	Jan	829725	NA	Wastewater Treatment Plant	0.523599	0.866025	2021-01-05	1	Jan	829725	NA	Wastewater Treatment Plant	0.523599	0.866025	0.167617	8328
50	0.145797	2022-01-12	1	Jan	829725	NA	Wastewater Treatment Plant	0.523599	0.866025	2021-01-05	1	Jan	829725	NA	Wastewater Treatment Plant	0.523599	0.866025	0.167617	8328
51	0.152572	2022-01-12	1	Jan	829725	NA	Wastewater Treatment Plant	0.523599	0.866025	2021-01-05	1	Jan	829725	NA	Wastewater Treatment Plant	0.523599	0.866025	0.167617	8328
52	0.166232	2022-01-19	1	Jan	829725	NA	Wastewater Treatment Plant	0.523599	0.866025	2021-01-05	1	Jan	829725	NA	Wastewater Treatment Plant	0.523599	0.866025	0.167617	8328
53	0.541457	2022-01-19	1	Jan	829725	NA	Wastewater Treatment Plant	0.523599	0.866025	2021-01-05	1	Jan	829725	NA	Wastewater Treatment Plant	0.523599	0.866025	0.167617	8328
54	0.0872082	2022-01-26	1	Jan	829725	NA	Wastewater Treatment Plant	0.523599	0.866025	2021-01-05	1	Jan	829725	NA	Wastewater Treatment Plant	0.523599	0.866025	0.167617	8328
55	0.516379	2022-01-26	1	Jan	829725	NA	Wastewater Treatment Plant	0.523599	0.866025	2021-01-05	1	Jan	829725	NA	Wastewater Treatment Plant	0.523599	0.866025	0.167617	8328
56	0.090368	2022-02-02	2	Feb	829725	NA	Wastewater Treatment Plant	1.0472	0.5	2021-01-05	1	Jan	829725	NA	Wastewater Treatment Plant	0.523599	0.866025	0.167617	8328
57	0.0941184	2022-02-09	2	Feb	829725	NA	Wastewater Treatment Plant	1.0472	0.5	2021-01-05	1	Jan	829725	NA	Wastewater Treatment Plant	0.523599	0.866025	0.167617	8328
58	0.157357	2022-02-16	2	Feb	829725	NA	Wastewater Treatment Plant	1.0472	0.5	2021-01-05	1	Jan	829725	NA	Wastewater Treatment Plant	0.523599	0.866025	0.167617	8328
59	0.1068	2022-02-23	2	Feb	829725	NA	Wastewater Treatment Plant	1.0472	0.5	2021-01-05	1	Jan	829725	NA	Wastewater Treatment Plant	0.523599	0.866025	0.167617	8328
60	0.105789	2022-03-02	3	Mar	829725	NA	Wastewater Treatment Plant	1.5708	6.12323e-17	2021-01-05	1	Jan	829725	NA	Wastewater Treatment Plant	0.523599	0.866025	0.167617	8328
61	0.123077	2022-03-09	3	Mar	829725	NA	Wastewater Treatment Plant	1.5708	6.12323e-17	2021-01-05	1	Jan	829725	NA	Wastewater Treatment Plant	0.523599	0.866025	0.167617	8328
62	0.142066	2022-03-16	3	Mar	829725	NA	Wastewater Treatment Plant	1.5708	6.12323e-17	2021-01-05	1	Jan	829725	NA	Wastewater Treatment Plant	0.523599	0.866025	0.167617	8328
63	0.155978	2022-03-23	3	Mar	829725	NA	Wastewater Treatment Plant	1.5708	6.12323e-17	2021-01-05	1	Jan	829725	NA	Wastewater Treatment Plant	0.523599	0.866025	0.167617	8328
64	0.190986	2022-03-30	3	Mar	829725	NA	Wastewater Treatment Plant	1.5708	6.12323e-17	2021-01-05	1	Jan	829725	NA	Wastewater Treatment Plant	0.523599	0.866025	0.167617	8328
65	0.239253	2022-04-06	4	Apr	829725	NA	Wastewater Treatment Plant	2.0944	-0.5	2021-01-05	1	Jan	829725	NA	Wastewater Treatment Plant	0.523599	0.866025	0.167617	8328
66	0.0711218	2021-03-02	3	Mar	NA	NA	Wastewater Treatment Plant	1.5708	6.12323e-17	2021-01-05	1	Jan	829725	NA	Wastewater Treatment Plant	0.523599	0.866025	0.167617	8328
67	0.0739526	2021-01-05	1	Jan	829725	NA	Wastewater Treatment Plant	0.523599	0.866025	2021-01-12	1	Jan	829725	NA	Wastewater Treatment Plant	0.523599	0.866025	0.167617	8328
68	0.129937	2021-01-19	1	Jan	829725	NA	Wastewater Treatment Plant	0.523599	0.866025	2021-01-12	1	Jan	829725	NA	Wastewater Treatment Plant	0.523599	0.866025	0.167617	8328
69	0.115867	2021-01-26	1	Jan	829725	NA	Wastewater Treatment Plant	0.523599	0.866025	2021-01-12	1	Jan	829725	NA	Wastewater Treatment Plant	0.523599	0.866025	0.167617	8328
70	0.0828192	2021-02-09	2	Feb	829725	NA	Wastewater Treatment Plant	1.0472	0.5	2021-01-12	1	Jan	829725	NA	Wastewater Treatment Plant	0.523599	0.866025	0.167617	8328
71	0.181387	2021-02-16	2	Feb	829725	NA	Wastewater Treatment Plant	1.0472	0.5	2021-01-12	1	Jan	829725	NA	Wastewater Treatment Plant	0.523599	0.866025	0.167617	8328
72	0.155194	2021-02-23	2	Feb	829725	NA	Wastewater Treatment Plant	1.0472	0.5	2021-01-12	1	Jan	829725	NA	Wastewater Treatment Plant	0.523599	0.866025	0.167617	8328
73	0.0897978	2021-03-09	3	Mar	829725	NA	Wastewater Treatment Plant	1.5708	6.12323e-17	2021-01-12	1	Jan	829725	NA	Wastewater Treatment Plant	0.523599	0.866025	0.167617	8328
74	0.0865777	2021-03-16	3	Mar	829725	NA	Wastewater Treatment Plant	1.5708	6.12323e-17	2021-01-12	1	Jan	829725	NA	Wastewater Treatment Plant	0.523599	0.866025	0.167617	8328
75	0.123703	2021-03-23	3	Mar	829725	NA	Wastewater Treatment Plant	1.5708	6.12323e-17	2021-01-12	1	Jan	829725	NA	Wastewater Treatment Plant	0.523599	0.866025	0.167617	8328
76	0.102708	2021-03-30	3	Mar	829725	NA	Wastewater Treatment Plant	1.5708	6.12323e-17	2021-01-12	1	Jan	829725	NA	Wastewater Treatment Plant	0.523599	0.866025	0.167617	8328
77	0.0890211	2021-04-06	4	Apr	829725	NA	Wastewater Treatment Plant	2.0944	-0.5	2021-01-12	1	Jan	829725	NA	Wastewater Treatment Plant	0.523599	0.866025	0.167617	8328
78	0.118066	2021-04-13	4	Apr	829725	NA	Wastewater Treatment Plant	2.0944	-0.5	2021-01-12	1	Jan	829725	NA	Wastewater Treatment Plant	0.523599	0.866025	0.167617	8328
79	0.15389	2021-04-20	4	Apr	829725	NA	Wastewater Treatment Plant	2.0944	-0.5	2021-01-12	1	Jan	829725	NA	Wastewater Treatment Plant	0.523599	0.866025	0.167617	8328
80	0.135318	2021-04-27	4	Apr	829725	NA	Wastewater Treatment Plant	2.0944	-0.5	2021-01-12	1	Jan	829725	NA	Wastewater Treatment Plant	0.523599	0.866025	0.167617	8328
81	0.161493	2021-05-04	5	May	829725	NA	Wastewater Treatment Plant	2.61799	-0.866025	2021-01-12	1	Jan	829725	NA	Wastewater Treatment Plant	0.523599	0.866025	0.167617	8328
82	0.194263	2021-05-11	5	May	829725	NA	Wastewater Treatment Plant	2.61799	-0.866025	2021-01-12	1	Jan	829725	NA	Wastewater Treatment Plant	0.523599	0.866025	0.167617	8328
83	0.148673	2021-05-18	5	May	829725	NA	Wastewater Treatment Plant	2.61799	-0.866025	2021-01-12	1	Jan	829725	NA	Wastewater Treatment Plant	0.523599	0.866025	0.167617	8328
84	0.137264	2021-05-25	5	May	829725	NA	Wastewater Treatment Plant	2.61799	-0.866025	2021-01-12	1	Jan	829725	NA	Wastewater Treatment Plant	0.523599	0.866025	0.167617	8328
85	0.243336	2021-06-01	6	Jun	829725	NA	Wastewater Treatment Plant	3.14159	-1	2021-01-12	1	Jan	829725	NA	Wastewater Treatment Plant	0.523599	0.866025	0.167617	8328
86	0.106982	2021-06-08	6	Jun	829725	NA	Wastewater Treatment Plant	3.14159	-1	2021-01-12	1	Jan	829725	NA	Wastewater Treatment Plant	0.523599	0.866025	0.167617	8328
87	0.206175	2021-06-15	6	Jun	829725	NA	Wastewater Treatment Plant	3.14159	-1	2021-01-12	1	Jan	829725	NA	Wastewater Treatment Plant	0.523599	0.866025	0.167617	8328
88	0.143173	2021-06-22	6	Jun	829725	NA	Wastewater Treatment Plant	3.14159	-1	2021-01-12	1	Jan	829725	NA	Wastewater Treatment Plant	0.523599	0.866025	0.167617	8328
89	0.141337	2021-06-29	6	Jun	829725	NA	Wastewater Treatment Plant	3.14159	-1	2021-01-12	1	Jan	829725	NA	Wastewater Treatment Plant	0.523599	0.866025	0.167617	8328
90	0.162976	2021-07-06	7	Jul	829725	NA	Wastewater Treatment Plant	3.66519	-0.866025	2021-01-12	1	Jan	829725	NA	Wastewater Treatment Plant	0.523599	0.866025	0.167617	8328
91	0.160025	2021-07-13	7	Jul	829725	NA	Wastewater Treatment Plant	3.66519	-0.866025	2021-01-12	1	Jan	829725	NA	Wastewater Treatment Plant	0.523599	0.866025	0.167617	8328
92	0.145804	2021-07-20	7	Jul	829725	NA	Wastewater Treatment Plant	3.66519	-0.866025	2021-01-12	1	Jan	829725	NA	Wastewater Treatment Plant	0.523599	0.866025	0.167617	8328
93	0.150961	2021-07-27	7	Jul	829725	NA	Wastewater Treatment Plant	3.66519	-0.866025	2021-01-12	1	Jan	829725	NA	Wastewater Treatment Plant	0.523599	0.866025	0.167617	8328
94	0.130815	2021-08-03	8	Aug	829725	NA	Wastewater Treatment Plant	4.18879	-0.5	2021-01-12	1	Jan	829725	NA	Wastewater Treatment Plant	0.523599	0.866025	0.167617	8328
95	0.129802	2021-08-10	8	Aug	829725	NA	Wastewater Treatment Plant	4.18879	-0.5	2021-01-12	1	Jan	829725	NA	Wastewater Treatment Plant	0.523599	0.866025	0.167617	8328
96	0.156349	2021-08-17	8	Aug	829725	NA	Wastewater Treatment Plant	4.18879	-0.5	2021-01-12	1	Jan	829725	NA	Wastewater Treatment Plant	0.523599	0.866025	0.167617	8328
97	0.146109	2021-08-24	8	Aug	829725	NA	Wastewater Treatment Plant	4.18879	-0.5	2021-01-12	1	Jan	829725	NA	Wastewater Treatment Plant	0.523599	0.866025	0.167617	8328
98	0.169922	2021-08-31	8	Aug	829725	NA	Wastewater Treatment Plant	4.18879	-0.5	2021-01-12	1	Jan	829725	NA	Wastewater Treatment Plant	0.523599	0.866025	0.167617	8328
99	0.130287	2021-09-07	9	Sep	829725	NA	Wastewater Treatment Plant	4.71239	-1.83697e-16	2021-01-12	1	Jan	829725	NA	Wastewater Treatment Plant	0.523599	0.866025	0.167617	8328
100	0.1269	2021-09-14	9	Sep	829725	NA	Wastewater Treatment Plant	4.71239	-1.83697e-16	2021-01-12	1	Jan	829725	NA	Wastewater Treatment Plant	0.523599	0.866025	0.167617	8328
101	0.169008	2021-09-21	9	Sep	829725	NA	Wastewater Treatment Plant	4.71239	-1.83697e-16	2021-01-12	1	Jan	829725	NA	Wastewater Treatment Plant	0.523599	0.866025	0.167617	8328
102	0.16802	2021-09-28	9	Sep	829725	NA	Wastewater Treatment Plant	4.71239	-1.83697e-16	2021-01-12	1	Jan	829725	NA	Wastewater Treatment Plant	0.523599	0.866025	0.167617	8328
103	0.15432	2021-10-12	10	Oct	829725	NA	Wastewater Treatment Plant	5.23599	0.5	2021-01-12	1	Jan	829725	NA	Wastewater Treatment Plant	0.523599	0.866025	0.167617	8328
104	0.17813	2021-10-26	10	Oct	829725	NA	Wastewater Treatment Plant	5.23599	0.5	2021-01-12	1	Jan	829725	NA	Wastewater Treatment Plant	0.523599	0.866025	0.167617	8328
105	0.180236	2021-11-02	11	Nov	829725	NA	Wastewater Treatment Plant	5.75959	0.866025	2021-01-12	1	Jan	829725	NA	Wastewater Treatment Plant	0.523599	0.866025	0.167617	8328
106	0.253206	2021-11-09	11	Nov	829725	NA	Wastewater Treatment Plant	5.75959	0.866025	2021-01-12	1	Jan	829725	NA	Wastewater Treatment Plant	0.523599	0.866025	0.167617	8328
107	0.248711	2021-11-16	11	Nov	829725	NA	Wastewater Treatment Plant	5.75959	0.866025	2021-01-12	1	Jan	829725	NA	Wastewater Treatment Plant	0.523599	0.866025	0.167617	8328
108	0.237137	2021-11-23	11	Nov	829725	NA	Wastewater Treatment Plant	5.75959	0.866025	2021-01-12	1	Jan	829725	NA	Wastewater Treatment Plant	0.523599	0.866025	0.167617	8328
109	0.252345	2021-11-30	11	Nov	829725	NA	Wastewater Treatment Plant	5.75959	0.866025	2021-01-12	1	Jan	829725	NA	Wastewater Treatment Plant	0.523599	0.866025	0.167617	8328
110	0.290414	2021-12-07	12	Dec	829725	NA	Wastewater Treatment Plant	6.28319	1	2021-01-12	1	Jan	829725	NA	Wastewater Treatment Plant	0.523599	0.866025	0.167617	8328
111	0.159232	2021-12-14	12	Dec	829725	NA	Wastewater Treatment Plant	6.28319	1	2021-01-12	1	Jan	829725	NA	Wastewater Treatment Plant	0.523599	0.866025	0.167617	8328
112	0.156682	2021-12-21	12	Dec	829725	NA	Wastewater Treatment Plant	6.28319	1	2021-01-12	1	Jan	829725	NA	Wastewater Treatment Plant	0.523599	0.866025	0.167617	8328
113	0.176663	2021-12-28	12	Dec	829725	NA	Wastewater Treatment Plant	6.28319	1	2021-01-12	1	Jan	829725	NA	Wastewater Treatment Plant	0.523599	0.866025	0.167617	8328
114	0.14	2022-01-05	1	Jan	829725	NA	Wastewater Treatment Plant	0.523599	0.866025	2021-01-12	1	Jan	829725	NA	Wastewater Treatment Plant	0.523599	0.866025	0.167617	8328
115	0.179176	2022-01-05	1	Jan	829725	NA	Wastewater Treatment Plant	0.523599	0.866025	2021-01-12	1	Jan	829725	NA	Wastewater Treatment Plant	0.523599	0.866025	0.167617	8328
116	0.182694	2022-01-12	1	Jan	829725	NA	Wastewater Treatment Plant	0.523599	0.866025	2021-01-12	1	Jan	829725	NA	Wastewater Treatment Plant	0.523599	0.866025	0.167617	8328
117	0.1657	2022-01-12	1	Jan	829725	NA	Wastewater Treatment Plant	0.523599	0.866025	2021-01-12	1	Jan	829725	NA	Wastewater Treatment Plant	0.523599	0.866025	0.167617	8328
118	0.208099	2022-01-19	1	Jan	829725	NA	Wastewater Treatment Plant	0.523599	0.866025	2021-01-12	1	Jan	829725	NA	Wastewater Treatment Plant	0.523599	0.866025	0.167617	8328
119	0.542675	2022-01-19	1	Jan	829725	NA	Wastewater Treatment Plant	0.523599	0.866025	2021-01-12	1	Jan	829725	NA	Wastewater Treatment Plant	0.523599	0.866025	0.167617	8328
120	0.122554	2022-01-26	1	Jan	829725	NA	Wastewater Treatment Plant	0.523599	0.866025	2021-01-12	1	Jan	829725	NA	Wastewater Treatment Plant	0.523599	0.866025	0.167617	8328
121	0.517985	2022-01-26	1	Jan	829725	NA	Wastewater Treatment Plant	0.523599	0.866025	2021-01-12	1	Jan	829725	NA	Wastewater Treatment Plant	0.523599	0.866025	0.167617	8328
122	0.121557	2022-02-02	2	Feb	829725	NA	Wastewater Treatment Plant	1.0472	0.5	2021-01-12	1	Jan	829725	NA	Wastewater Treatment Plant	0.523599	0.866025	0.167617	8328
123	0.0916676	2022-02-09	2	Feb	829725	NA	Wastewater Treatment Plant	1.0472	0.5	2021-01-12	1	Jan	829725	NA	Wastewater Treatment Plant	0.523599	0.866025	0.167617	8328
124	0.190301	2022-02-16	2	Feb	829725	NA	Wastewater Treatment Plant	1.0472	0.5	2021-01-12	1	Jan	829725	NA	Wastewater Treatment Plant	0.523599	0.866025	0.167617	8328
125	0.133746	2022-02-23	2	Feb	829725	NA	Wastewater Treatment Plant	1.0472	0.5	2021-01-12	1	Jan	829725	NA	Wastewater Treatment Plant	0.523599	0.866025	0.167617	8328
126	0.143059	2022-03-02	3	Mar	829725	NA	Wastewater Treatment Plant	1.5708	6.12323e-17	2021-01-12	1	Jan	829725	NA	Wastewater Treatment Plant	0.523599	0.866025	0.167617	8328
127	0.13111	2022-03-09	3	Mar	829725	NA	Wastewater Treatment Plant	1.5708	6.12323e-17	2021-01-12	1	Jan	829725	NA	Wastewater Treatment Plant	0.523599	0.866025	0.167617	8328
128	0.172855	2022-03-16	3	Mar	829725	NA	Wastewater Treatment Plant	1.5708	6.12323e-17	2021-01-12	1	Jan	829725	NA	Wastewater Treatment Plant	0.523599	0.866025	0.167617	8328
129	0.189271	2022-03-23	3	Mar	829725	NA	Wastewater Treatment Plant	1.5708	6.12323e-17	2021-01-12	1	Jan	829725	NA	Wastewater Treatment Plant	0.523599	0.866025	0.167617	8328
130	0.228328	2022-03-30	3	Mar	829725	NA	Wastewater Treatment Plant	1.5708	6.12323e-17	2021-01-12	1	Jan	829725	NA	Wastewater Treatment Plant	0.523599	0.866025	0.167617	8328
131	0.290524	2022-04-06	4	Apr	829725	NA	Wastewater Treatment Plant	2.0944	-0.5	2021-01-12	1	Jan	829725	NA	Wastewater Treatment Plant	0.523599	0.866025	0.167617	8328
132	0.122799	2021-03-02	3	Mar	NA	NA	Wastewater Treatment Plant	1.5708	6.12323e-17	2021-01-12	1	Jan	829725	NA	Wastewater Treatment Plant	0.523599	0.866025	0.167617	8328
133	0.0907381	2021-01-05	1	Jan	829725	NA	Wastewater Treatment Plant	0.523599	0.866025	2021-01-19	1	Jan	829725	NA	Wastewater Treatment Plant	0.523599	0.866025	0.167617	8328
134	0.129937	2021-01-12	1	Jan	829725	NA	Wastewater Treatment Plant	0.523599	0.866025	2021-01-19	1	Jan	829725	NA	Wastewater Treatment Plant	0.523599	0.866025	0.167617	8328
135	0.0607204	2021-01-26	1	Jan	829725	NA	Wastewater Treatment Plant	0.523599	0.866025	2021-01-19	1	Jan	829725	NA	Wastewater Treatment Plant	0.523599	0.866025	0.167617	8328
136	0.0970261	2021-02-09	2	Feb	829725	NA	Wastewater Treatment Plant	1.0472	0.5	2021-01-19	1	Jan	829725	NA	Wastewater Treatment Plant	0.523599	0.866025	0.167617	8328
137	0.0733633	2021-02-16	2	Feb	829725	NA	Wastewater Treatment Plant	1.0472	0.5	2021-01-19	1	Jan	829725	NA	Wastewater Treatment Plant	0.523599	0.866025	0.167617	8328
138	0.0427222	2021-02-23	2	Feb	829725	NA	Wastewater Treatment Plant	1.0472	0.5	2021-01-19	1	Jan	829725	NA	Wastewater Treatment Plant	0.523599	0.866025	0.167617	8328
139	0.0658058	2021-03-09	3	Mar	829725	NA	Wastewater Treatment Plant	1.5708	6.12323e-17	2021-01-19	1	Jan	829725	NA	Wastewater Treatment Plant	0.523599	0.866025	0.167617	8328
140	0.108832	2021-03-16	3	Mar	829725	NA	Wastewater Treatment Plant	1.5708	6.12323e-17	2021-01-19	1	Jan	829725	NA	Wastewater Treatment Plant	0.523599	0.866025	0.167617	8328
141	0.173305	2021-03-23	3	Mar	829725	NA	Wastewater Treatment Plant	1.5708	6.12323e-17	2021-01-19	1	Jan	829725	NA	Wastewater Treatment Plant	0.523599	0.866025	0.167617	8328
142	0.118368	2021-03-30	3	Mar	829725	NA	Wastewater Treatment Plant	1.5708	6.12323e-17	2021-01-19	1	Jan	829725	NA	Wastewater Treatment Plant	0.523599	0.866025	0.167617	8328
143	0.132086	2021-04-06	4	Apr	829725	NA	Wastewater Treatment Plant	2.0944	-0.5	2021-01-19	1	Jan	829725	NA	Wastewater Treatment Plant	0.523599	0.866025	0.167617	8328
144	0.160077	2021-04-13	4	Apr	829725	NA	Wastewater Treatment Plant	2.0944	-0.5	2021-01-19	1	Jan	829725	NA	Wastewater Treatment Plant	0.523599	0.866025	0.167617	8328
145	0.123803	2021-04-20	4	Apr	829725	NA	Wastewater Treatment Plant	2.0944	-0.5	2021-01-19	1	Jan	829725	NA	Wastewater Treatment Plant	0.523599	0.866025	0.167617	8328
146	0.117927	2021-04-27	4	Apr	829725	NA	Wastewater Treatment Plant	2.0944	-0.5	2021-01-19	1	Jan	829725	NA	Wastewater Treatment Plant	0.523599	0.866025	0.167617	8328
147	0.120351	2021-05-04	5	May	829725	NA	Wastewater Treatment Plant	2.61799	-0.866025	2021-01-19	1	Jan	829725	NA	Wastewater Treatment Plant	0.523599	0.866025	0.167617	8328
148	0.106058	2021-05-11	5	May	829725	NA	Wastewater Treatment Plant	2.61799	-0.866025	2021-01-19	1	Jan	829725	NA	Wastewater Treatment Plant	0.523599	0.866025	0.167617	8328
149	0.124306	2021-05-18	5	May	829725	NA	Wastewater Treatment Plant	2.61799	-0.866025	2021-01-19	1	Jan	829725	NA	Wastewater Treatment Plant	0.523599	0.866025	0.167617	8328
150	0.209938	2021-05-25	5	May	829725	NA	Wastewater Treatment Plant	2.61799	-0.866025	2021-01-19	1	Jan	829725	NA	Wastewater Treatment Plant	0.523599	0.866025	0.167617	8328
151	0.32135	2021-06-01	6	Jun	829725	NA	Wastewater Treatment Plant	3.14159	-1	2021-01-19	1	Jan	829725	NA	Wastewater Treatment Plant	0.523599	0.866025	0.167617	8328
152	0.0962542	2021-06-08	6	Jun	829725	NA	Wastewater Treatment Plant	3.14159	-1	2021-01-19	1	Jan	829725	NA	Wastewater Treatment Plant	0.523599	0.866025	0.167617	8328
153	0.181235	2021-06-15	6	Jun	829725	NA	Wastewater Treatment Plant	3.14159	-1	2021-01-19	1	Jan	829725	NA	Wastewater Treatment Plant	0.523599	0.866025	0.167617	8328
154	0.143446	2021-06-22	6	Jun	829725	NA	Wastewater Treatment Plant	3.14159	-1	2021-01-19	1	Jan	829725	NA	Wastewater Treatment Plant	0.523599	0.866025	0.167617	8328
155	0.0750214	2021-06-29	6	Jun	829725	NA	Wastewater Treatment Plant	3.14159	-1	2021-01-19	1	Jan	829725	NA	Wastewater Treatment Plant	0.523599	0.866025	0.167617	8328
156	0.0806889	2021-07-06	7	Jul	829725	NA	Wastewater Treatment Plant	3.66519	-0.866025	2021-01-19	1	Jan	829725	NA	Wastewater Treatment Plant	0.523599	0.866025	0.167617	8328
157	0.0990076	2021-07-13	7	Jul	829725	NA	Wastewater Treatment Plant	3.66519	-0.866025	2021-01-19	1	Jan	829725	NA	Wastewater Treatment Plant	0.523599	0.866025	0.167617	8328
158	0.0930813	2021-07-20	7	Jul	829725	NA	Wastewater Treatment Plant	3.66519	-0.866025	2021-01-19	1	Jan	829725	NA	Wastewater Treatment Plant	0.523599	0.866025	0.167617	8328
159	0.0771478	2021-07-27	7	Jul	829725	NA	Wastewater Treatment Plant	3.66519	-0.866025	2021-01-19	1	Jan	829725	NA	Wastewater Treatment Plant	0.523599	0.866025	0.167617	8328
160	0.0910844	2021-08-03	8	Aug	829725	NA	Wastewater Treatment Plant	4.18879	-0.5	2021-01-19	1	Jan	829725	NA	Wastewater Treatment Plant	0.523599	0.866025	0.167617	8328
161	0.0818703	2021-08-10	8	Aug	829725	NA	Wastewater Treatment Plant	4.18879	-0.5	2021-01-19	1	Jan	829725	NA	Wastewater Treatment Plant	0.523599	0.866025	0.167617	8328
162	0.0854775	2021-08-17	8	Aug	829725	NA	Wastewater Treatment Plant	4.18879	-0.5	2021-01-19	1	Jan	829725	NA	Wastewater Treatment Plant	0.523599	0.866025	0.167617	8328
163	0.0770801	2021-08-24	8	Aug	829725	NA	Wastewater Treatment Plant	4.18879	-0.5	2021-01-19	1	Jan	829725	NA	Wastewater Treatment Plant	0.523599	0.866025	0.167617	8328
164	0.068313	2021-08-31	8	Aug	829725	NA	Wastewater Treatment Plant	4.18879	-0.5	2021-01-19	1	Jan	829725	NA	Wastewater Treatment Plant	0.523599	0.866025	0.167617	8328
165	0.136696	2021-09-07	9	Sep	829725	NA	Wastewater Treatment Plant	4.71239	-1.83697e-16	2021-01-19	1	Jan	829725	NA	Wastewater Treatment Plant	0.523599	0.866025	0.167617	8328
166	0.0589837	2021-09-14	9	Sep	829725	NA	Wastewater Treatment Plant	4.71239	-1.83697e-16	2021-01-19	1	Jan	829725	NA	Wastewater Treatment Plant	0.523599	0.866025	0.167617	8328
167	0.0840516	2021-09-21	9	Sep	829725	NA	Wastewater Treatment Plant	4.71239	-1.83697e-16	2021-01-19	1	Jan	829725	NA	Wastewater Treatment Plant	0.523599	0.866025	0.167617	8328
168	0.0655915	2021-09-28	9	Sep	829725	NA	Wastewater Treatment Plant	4.71239	-1.83697e-16	2021-01-19	1	Jan	829725	NA	Wastewater Treatment Plant	0.523599	0.866025	0.167617	8328
169	0.0738958	2021-10-12	10	Oct	829725	NA	Wastewater Treatment Plant	5.23599	0.5	2021-01-19	1	Jan	829725	NA	Wastewater Treatment Plant	0.523599	0.866025	0.167617	8328
170	0.0780366	2021-10-26	10	Oct	829725	NA	Wastewater Treatment Plant	5.23599	0.5	2021-01-19	1	Jan	829725	NA	Wastewater Treatment Plant	0.523599	0.866025	0.167617	8328
171	0.0772703	2021-11-02	11	Nov	829725	NA	Wastewater Treatment Plant	5.75959	0.866025	2021-01-19	1	Jan	829725	NA	Wastewater Treatment Plant	0.523599	0.866025	0.167617	8328
172	0.170085	2021-11-09	11	Nov	829725	NA	Wastewater Treatment Plant	5.75959	0.866025	2021-01-19	1	Jan	829725	NA	Wastewater Treatment Plant	0.523599	0.866025	0.167617	8328
173	0.170085	2021-11-16	11	Nov	829725	NA	Wastewater Treatment Plant	5.75959	0.866025	2021-01-19	1	Jan	829725	NA	Wastewater Treatment Plant	0.523599	0.866025	0.167617	8328
174	0.170077	2021-11-23	11	Nov	829725	NA	Wastewater Treatment Plant	5.75959	0.866025	2021-01-19	1	Jan	829725	NA	Wastewater Treatment Plant	0.523599	0.866025	0.167617	8328
175	0.170086	2021-11-30	11	Nov	829725	NA	Wastewater Treatment Plant	5.75959	0.866025	2021-01-19	1	Jan	829725	NA	Wastewater Treatment Plant	0.523599	0.866025	0.167617	8328
176	0.196941	2021-12-07	12	Dec	829725	NA	Wastewater Treatment Plant	6.28319	1	2021-01-19	1	Jan	829725	NA	Wastewater Treatment Plant	0.523599	0.866025	0.167617	8328
177	0.0802528	2021-12-14	12	Dec	829725	NA	Wastewater Treatment Plant	6.28319	1	2021-01-19	1	Jan	829725	NA	Wastewater Treatment Plant	0.523599	0.866025	0.167617	8328
178	0.0547334	2021-12-21	12	Dec	829725	NA	Wastewater Treatment Plant	6.28319	1	2021-01-19	1	Jan	829725	NA	Wastewater Treatment Plant	0.523599	0.866025	0.167617	8328
179	0.0887581	2021-12-28	12	Dec	829725	NA	Wastewater Treatment Plant	6.28319	1	2021-01-19	1	Jan	829725	NA	Wastewater Treatment Plant	0.523599	0.866025	0.167617	8328
180	0.0533957	2022-01-05	1	Jan	829725	NA	Wastewater Treatment Plant	0.523599	0.866025	2021-01-19	1	Jan	829725	NA	Wastewater Treatment Plant	0.523599	0.866025	0.167617	8328
181	0.248835	2022-01-05	1	Jan	829725	NA	Wastewater Treatment Plant	0.523599	0.866025	2021-01-19	1	Jan	829725	NA	Wastewater Treatment Plant	0.523599	0.866025	0.167617	8328
182	0.0660782	2022-01-12	1	Jan	829725	NA	Wastewater Treatment Plant	0.523599	0.866025	2021-01-19	1	Jan	829725	NA	Wastewater Treatment Plant	0.523599	0.866025	0.167617	8328
183	0.177301	2022-01-12	1	Jan	829725	NA	Wastewater Treatment Plant	0.523599	0.866025	2021-01-19	1	Jan	829725	NA	Wastewater Treatment Plant	0.523599	0.866025	0.167617	8328
184	0.0904624	2022-01-19	1	Jan	829725	NA	Wastewater Treatment Plant	0.523599	0.866025	2021-01-19	1	Jan	829725	NA	Wastewater Treatment Plant	0.523599	0.866025	0.167617	8328
185	0.54263	2022-01-19	1	Jan	829725	NA	Wastewater Treatment Plant	0.523599	0.866025	2021-01-19	1	Jan	829725	NA	Wastewater Treatment Plant	0.523599	0.866025	0.167617	8328
186	0.0562937	2022-01-26	1	Jan	829725	NA	Wastewater Treatment Plant	0.523599	0.866025	2021-01-19	1	Jan	829725	NA	Wastewater Treatment Plant	0.523599	0.866025	0.167617	8328
187	0.5387	2022-01-26	1	Jan	829725	NA	Wastewater Treatment Plant	0.523599	0.866025	2021-01-19	1	Jan	829725	NA	Wastewater Treatment Plant	0.523599	0.866025	0.167617	8328
188	0.0591824	2022-02-02	2	Feb	829725	NA	Wastewater Treatment Plant	1.0472	0.5	2021-01-19	1	Jan	829725	NA	Wastewater Treatment Plant	0.523599	0.866025	0.167617	8328
189	0.111803	2022-02-09	2	Feb	829725	NA	Wastewater Treatment Plant	1.0472	0.5	2021-01-19	1	Jan	829725	NA	Wastewater Treatment Plant	0.523599	0.866025	0.167617	8328
190	0.111811	2022-02-16	2	Feb	829725	NA	Wastewater Treatment Plant	1.0472	0.5	2021-01-19	1	Jan	829725	NA	Wastewater Treatment Plant	0.523599	0.866025	0.167617	8328
191	0.0640586	2022-02-23	2	Feb	829725	NA	Wastewater Treatment Plant	1.0472	0.5	2021-01-19	1	Jan	829725	NA	Wastewater Treatment Plant	0.523599	0.866025	0.167617	8328
192	0.0951678	2022-03-02	3	Mar	829725	NA	Wastewater Treatment Plant	1.5708	6.12323e-17	2021-01-19	1	Jan	829725	NA	Wastewater Treatment Plant	0.523599	0.866025	0.167617	8328
193	0.134274	2022-03-09	3	Mar	829725	NA	Wastewater Treatment Plant	1.5708	6.12323e-17	2021-01-19	1	Jan	829725	NA	Wastewater Treatment Plant	0.523599	0.866025	0.167617	8328
194	0.0887216	2022-03-16	3	Mar	829725	NA	Wastewater Treatment Plant	1.5708	6.12323e-17	2021-01-19	1	Jan	829725	NA	Wastewater Treatment Plant	0.523599	0.866025	0.167617	8328
195	0.113742	2022-03-23	3	Mar	829725	NA	Wastewater Treatment Plant	1.5708	6.12323e-17	2021-01-19	1	Jan	829725	NA	Wastewater Treatment Plant	0.523599	0.866025	0.167617	8328
196	0.135637	2022-03-30	3	Mar	829725	NA	Wastewater Treatment Plant	1.5708	6.12323e-17	2021-01-19	1	Jan	829725	NA	Wastewater Treatment Plant	0.523599	0.866025	0.167617	8328
197	0.196986	2022-04-06	4	Apr	829725	NA	Wastewater Treatment Plant	2.0944	-0.5	2021-01-19	1	Jan	829725	NA	Wastewater Treatment Plant	0.523599	0.866025	0.167617	8328
198	0.0502016	2021-03-02	3	Mar	NA	NA	Wastewater Treatment Plant	1.5708	6.12323e-17	2021-01-19	1	Jan	829725	NA	Wastewater Treatment Plant	0.523599	0.866025	0.167617	8328
199	0.0679215	2021-01-05	1	Jan	829725	NA	Wastewater Treatment Plant	0.523599	0.866025	2021-01-26	1	Jan	829725	NA	Wastewater Treatment Plant	0.523599	0.866025	0.167617	8328
200	0.115867	2021-01-12	1	Jan	829725	NA	Wastewater Treatment Plant	0.523599	0.866025	2021-01-26	1	Jan	829725	NA	Wastewater Treatment Plant	0.523599	0.866025	0.167617	8328
201	0.0607204	2021-01-19	1	Jan	829725	NA	Wastewater Treatment Plant	0.523599	0.866025	2021-01-26	1	Jan	829725	NA	Wastewater Treatment Plant	0.523599	0.866025	0.167617	8328
202	0.0662328	2021-02-09	2	Feb	829725	NA	Wastewater Treatment Plant	1.0472	0.5	2021-01-26	1	Jan	829725	NA	Wastewater Treatment Plant	0.523599	0.866025	0.167617	8328
203	0.106003	2021-02-16	2	Feb	829725	NA	Wastewater Treatment Plant	1.0472	0.5	2021-01-26	1	Jan	829725	NA	Wastewater Treatment Plant	0.523599	0.866025	0.167617	8328
204	0.0639465	2021-02-23	2	Feb	829725	NA	Wastewater Treatment Plant	1.0472	0.5	2021-01-26	1	Jan	829725	NA	Wastewater Treatment Plant	0.523599	0.866025	0.167617	8328
205	0.0585742	2021-03-09	3	Mar	829725	NA	Wastewater Treatment Plant	1.5708	6.12323e-17	2021-01-26	1	Jan	829725	NA	Wastewater Treatment Plant	0.523599	0.866025	0.167617	8328
206	0.0885366	2021-03-16	3	Mar	829725	NA	Wastewater Treatment Plant	1.5708	6.12323e-17	2021-01-26	1	Jan	829725	NA	Wastewater Treatment Plant	0.523599	0.866025	0.167617	8328
207	0.152418	2021-03-23	3	Mar	829725	NA	Wastewater Treatment Plant	1.5708	6.12323e-17	2021-01-26	1	Jan	829725	NA	Wastewater Treatment Plant	0.523599	0.866025	0.167617	8328
208	0.0978391	2021-03-30	3	Mar	829725	NA	Wastewater Treatment Plant	1.5708	6.12323e-17	2021-01-26	1	Jan	829725	NA	Wastewater Treatment Plant	0.523599	0.866025	0.167617	8328
209	0.104578	2021-04-06	4	Apr	829725	NA	Wastewater Treatment Plant	2.0944	-0.5	2021-01-26	1	Jan	829725	NA	Wastewater Treatment Plant	0.523599	0.866025	0.167617	8328
210	0.12887	2021-04-13	4	Apr	829725	NA	Wastewater Treatment Plant	2.0944	-0.5	2021-01-26	1	Jan	829725	NA	Wastewater Treatment Plant	0.523599	0.866025	0.167617	8328
211	0.111155	2021-04-20	4	Apr	829725	NA	Wastewater Treatment Plant	2.0944	-0.5	2021-01-26	1	Jan	829725	NA	Wastewater Treatment Plant	0.523599	0.866025	0.167617	8328
212	0.110463	2021-04-27	4	Apr	829725	NA	Wastewater Treatment Plant	2.0944	-0.5	2021-01-26	1	Jan	829725	NA	Wastewater Treatment Plant	0.523599	0.866025	0.167617	8328
213	0.113987	2021-05-04	5	May	829725	NA	Wastewater Treatment Plant	2.61799	-0.866025	2021-01-26	1	Jan	829725	NA	Wastewater Treatment Plant	0.523599	0.866025	0.167617	8328
214	0.1245	2021-05-11	5	May	829725	NA	Wastewater Treatment Plant	2.61799	-0.866025	2021-01-26	1	Jan	829725	NA	Wastewater Treatment Plant	0.523599	0.866025	0.167617	8328
215	0.107936	2021-05-18	5	May	829725	NA	Wastewater Treatment Plant	2.61799	-0.866025	2021-01-26	1	Jan	829725	NA	Wastewater Treatment Plant	0.523599	0.866025	0.167617	8328
216	0.170055	2021-05-25	5	May	829725	NA	Wastewater Treatment Plant	2.61799	-0.866025	2021-01-26	1	Jan	829725	NA	Wastewater Treatment Plant	0.523599	0.866025	0.167617	8328
217	0.293544	2021-06-01	6	Jun	829725	NA	Wastewater Treatment Plant	3.14159	-1	2021-01-26	1	Jan	829725	NA	Wastewater Treatment Plant	0.523599	0.866025	0.167617	8328
218	0.07097	2021-06-08	6	Jun	829725	NA	Wastewater Treatment Plant	3.14159	-1	2021-01-26	1	Jan	829725	NA	Wastewater Treatment Plant	0.523599	0.866025	0.167617	8328
219	0.163157	2021-06-15	6	Jun	829725	NA	Wastewater Treatment Plant	3.14159	-1	2021-01-26	1	Jan	829725	NA	Wastewater Treatment Plant	0.523599	0.866025	0.167617	8328
220	0.122916	2021-06-22	6	Jun	829725	NA	Wastewater Treatment Plant	3.14159	-1	2021-01-26	1	Jan	829725	NA	Wastewater Treatment Plant	0.523599	0.866025	0.167617	8328
221	0.0950318	2021-06-29	6	Jun	829725	NA	Wastewater Treatment Plant	3.14159	-1	2021-01-26	1	Jan	829725	NA	Wastewater Treatment Plant	0.523599	0.866025	0.167617	8328
222	0.109124	2021-07-06	7	Jul	829725	NA	Wastewater Treatment Plant	3.66519	-0.866025	2021-01-26	1	Jan	829725	NA	Wastewater Treatment Plant	0.523599	0.866025	0.167617	8328
223	0.113614	2021-07-13	7	Jul	829725	NA	Wastewater Treatment Plant	3.66519	-0.866025	2021-01-26	1	Jan	829725	NA	Wastewater Treatment Plant	0.523599	0.866025	0.167617	8328
224	0.104673	2021-07-20	7	Jul	829725	NA	Wastewater Treatment Plant	3.66519	-0.866025	2021-01-26	1	Jan	829725	NA	Wastewater Treatment Plant	0.523599	0.866025	0.167617	8328
225	0.0932917	2021-07-27	7	Jul	829725	NA	Wastewater Treatment Plant	3.66519	-0.866025	2021-01-26	1	Jan	829725	NA	Wastewater Treatment Plant	0.523599	0.866025	0.167617	8328
226	0.0803651	2021-08-03	8	Aug	829725	NA	Wastewater Treatment Plant	4.18879	-0.5	2021-01-26	1	Jan	829725	NA	Wastewater Treatment Plant	0.523599	0.866025	0.167617	8328
227	0.0644453	2021-08-10	8	Aug	829725	NA	Wastewater Treatment Plant	4.18879	-0.5	2021-01-26	1	Jan	829725	NA	Wastewater Treatment Plant	0.523599	0.866025	0.167617	8328
228	0.105154	2021-08-17	8	Aug	829725	NA	Wastewater Treatment Plant	4.18879	-0.5	2021-01-26	1	Jan	829725	NA	Wastewater Treatment Plant	0.523599	0.866025	0.167617	8328
229	0.0705702	2021-08-24	8	Aug	829725	NA	Wastewater Treatment Plant	4.18879	-0.5	2021-01-26	1	Jan	829725	NA	Wastewater Treatment Plant	0.523599	0.866025	0.167617	8328
230	0.106749	2021-08-31	8	Aug	829725	NA	Wastewater Treatment Plant	4.18879	-0.5	2021-01-26	1	Jan	829725	NA	Wastewater Treatment Plant	0.523599	0.866025	0.167617	8328
231	0.118721	2021-09-07	9	Sep	829725	NA	Wastewater Treatment Plant	4.71239	-1.83697e-16	2021-01-26	1	Jan	829725	NA	Wastewater Treatment Plant	0.523599	0.866025	0.167617	8328
232	0.0759304	2021-09-14	9	Sep	829725	NA	Wastewater Treatment Plant	4.71239	-1.83697e-16	2021-01-26	1	Jan	829725	NA	Wastewater Treatment Plant	0.523599	0.866025	0.167617	8328
233	0.120938	2021-09-21	9	Sep	829725	NA	Wastewater Treatment Plant	4.71239	-1.83697e-16	2021-01-26	1	Jan	829725	NA	Wastewater Treatment Plant	0.523599	0.866025	0.167617	8328
234	0.111755	2021-09-28	9	Sep	829725	NA	Wastewater Treatment Plant	4.71239	-1.83697e-16	2021-01-26	1	Jan	829725	NA	Wastewater Treatment Plant	0.523599	0.866025	0.167617	8328
235	0.110587	2021-10-12	10	Oct	829725	NA	Wastewater Treatment Plant	5.23599	0.5	2021-01-26	1	Jan	829725	NA	Wastewater Treatment Plant	0.523599	0.866025	0.167617	8328
236	0.121509	2021-10-26	10	Oct	829725	NA	Wastewater Treatment Plant	5.23599	0.5	2021-01-26	1	Jan	829725	NA	Wastewater Treatment Plant	0.523599	0.866025	0.167617	8328
237	0.116611	2021-11-02	11	Nov	829725	NA	Wastewater Treatment Plant	5.75959	0.866025	2021-01-26	1	Jan	829725	NA	Wastewater Treatment Plant	0.523599	0.866025	0.167617	8328
238	0.198939	2021-11-09	11	Nov	829725	NA	Wastewater Treatment Plant	5.75959	0.866025	2021-01-26	1	Jan	829725	NA	Wastewater Treatment Plant	0.523599	0.866025	0.167617	8328
239	0.198939	2021-11-16	11	Nov	829725	NA	Wastewater Treatment Plant	5.75959	0.866025	2021-01-26	1	Jan	829725	NA	Wastewater Treatment Plant	0.523599	0.866025	0.167617	8328
240	0.198927	2021-11-23	11	Nov	829725	NA	Wastewater Treatment Plant	5.75959	0.866025	2021-01-26	1	Jan	829725	NA	Wastewater Treatment Plant	0.523599	0.866025	0.167617	8328
241	0.198942	2021-11-30	11	Nov	829725	NA	Wastewater Treatment Plant	5.75959	0.866025	2021-01-26	1	Jan	829725	NA	Wastewater Treatment Plant	0.523599	0.866025	0.167617	8328
242	0.232807	2021-12-07	12	Dec	829725	NA	Wastewater Treatment Plant	6.28319	1	2021-01-26	1	Jan	829725	NA	Wastewater Treatment Plant	0.523599	0.866025	0.167617	8328
243	0.114574	2021-12-14	12	Dec	829725	NA	Wastewater Treatment Plant	6.28319	1	2021-01-26	1	Jan	829725	NA	Wastewater Treatment Plant	0.523599	0.866025	0.167617	8328
244	0.0948998	2021-12-21	12	Dec	829725	NA	Wastewater Treatment Plant	6.28319	1	2021-01-26	1	Jan	829725	NA	Wastewater Treatment Plant	0.523599	0.866025	0.167617	8328
245	0.0992781	2021-12-28	12	Dec	829725	NA	Wastewater Treatment Plant	6.28319	1	2021-01-26	1	Jan	829725	NA	Wastewater Treatment Plant	0.523599	0.866025	0.167617	8328
246	0.083799	2022-01-05	1	Jan	829725	NA	Wastewater Treatment Plant	0.523599	0.866025	2021-01-26	1	Jan	829725	NA	Wastewater Treatment Plant	0.523599	0.866025	0.167617	8328
247	0.215452	2022-01-05	1	Jan	829725	NA	Wastewater Treatment Plant	0.523599	0.866025	2021-01-26	1	Jan	829725	NA	Wastewater Treatment Plant	0.523599	0.866025	0.167617	8328
248	0.107866	2022-01-12	1	Jan	829725	NA	Wastewater Treatment Plant	0.523599	0.866025	2021-01-26	1	Jan	829725	NA	Wastewater Treatment Plant	0.523599	0.866025	0.167617	8328
249	0.146133	2022-01-12	1	Jan	829725	NA	Wastewater Treatment Plant	0.523599	0.866025	2021-01-26	1	Jan	829725	NA	Wastewater Treatment Plant	0.523599	0.866025	0.167617	8328
250	0.134001	2022-01-19	1	Jan	829725	NA	Wastewater Treatment Plant	0.523599	0.866025	2021-01-26	1	Jan	829725	NA	Wastewater Treatment Plant	0.523599	0.866025	0.167617	8328
251	0.538346	2022-01-19	1	Jan	829725	NA	Wastewater Treatment Plant	0.523599	0.866025	2021-01-26	1	Jan	829725	NA	Wastewater Treatment Plant	0.523599	0.866025	0.167617	8328
252	0.0560978	2022-01-26	1	Jan	829725	NA	Wastewater Treatment Plant	0.523599	0.866025	2021-01-26	1	Jan	829725	NA	Wastewater Treatment Plant	0.523599	0.866025	0.167617	8328
253	0.522273	2022-01-26	1	Jan	829725	NA	Wastewater Treatment Plant	0.523599	0.866025	2021-01-26	1	Jan	829725	NA	Wastewater Treatment Plant	0.523599	0.866025	0.167617	8328
254	0.0641441	2022-02-02	2	Feb	829725	NA	Wastewater Treatment Plant	1.0472	0.5	2021-01-26	1	Jan	829725	NA	Wastewater Treatment Plant	0.523599	0.866025	0.167617	8328
255	0.0967562	2022-02-09	2	Feb	829725	NA	Wastewater Treatment Plant	1.0472	0.5	2021-01-26	1	Jan	829725	NA	Wastewater Treatment Plant	0.523599	0.866025	0.167617	8328
256	0.120304	2022-02-16	2	Feb	829725	NA	Wastewater Treatment Plant	1.0472	0.5	2021-01-26	1	Jan	829725	NA	Wastewater Treatment Plant	0.523599	0.866025	0.167617	8328
257	0.0946905	2022-02-23	2	Feb	829725	NA	Wastewater Treatment Plant	1.0472	0.5	2021-01-26	1	Jan	829725	NA	Wastewater Treatment Plant	0.523599	0.866025	0.167617	8328
258	0.0845223	2022-03-02	3	Mar	829725	NA	Wastewater Treatment Plant	1.5708	6.12323e-17	2021-01-26	1	Jan	829725	NA	Wastewater Treatment Plant	0.523599	0.866025	0.167617	8328
259	0.111395	2022-03-09	3	Mar	829725	NA	Wastewater Treatment Plant	1.5708	6.12323e-17	2021-01-26	1	Jan	829725	NA	Wastewater Treatment Plant	0.523599	0.866025	0.167617	8328
260	0.131167	2022-03-16	3	Mar	829725	NA	Wastewater Treatment Plant	1.5708	6.12323e-17	2021-01-26	1	Jan	829725	NA	Wastewater Treatment Plant	0.523599	0.866025	0.167617	8328
261	0.125429	2022-03-23	3	Mar	829725	NA	Wastewater Treatment Plant	1.5708	6.12323e-17	2021-01-26	1	Jan	829725	NA	Wastewater Treatment Plant	0.523599	0.866025	0.167617	8328
262	0.169158	2022-03-30	3	Mar	829725	NA	Wastewater Treatment Plant	1.5708	6.12323e-17	2021-01-26	1	Jan	829725	NA	Wastewater Treatment Plant	0.523599	0.866025	0.167617	8328
263	0.232874	2022-04-06	4	Apr	829725	NA	Wastewater Treatment Plant	2.0944	-0.5	2021-01-26	1	Jan	829725	NA	Wastewater Treatment Plant	0.523599	0.866025	0.167617	8328
264	0.0765272	2021-03-02	3	Mar	NA	NA	Wastewater Treatment Plant	1.5708	6.12323e-17	2021-01-26	1	Jan	829725	NA	Wastewater Treatment Plant	0.523599	0.866025	0.167617	8328
265	0.0699026	2021-01-05	1	Jan	829725	NA	Wastewater Treatment Plant	0.523599	0.866025	2021-02-09	2	Feb	829725	NA	Wastewater Treatment Plant	1.0472	0.5	0.167617	8328
266	0.0828192	2021-01-12	1	Jan	829725	NA	Wastewater Treatment Plant	0.523599	0.866025	2021-02-09	2	Feb	829725	NA	Wastewater Treatment Plant	1.0472	0.5	0.167617	8328
267	0.0970261	2021-01-19	1	Jan	829725	NA	Wastewater Treatment Plant	0.523599	0.866025	2021-02-09	2	Feb	829725	NA	Wastewater Treatment Plant	1.0472	0.5	0.167617	8328
268	0.0662328	2021-01-26	1	Jan	829725	NA	Wastewater Treatment Plant	0.523599	0.866025	2021-02-09	2	Feb	829725	NA	Wastewater Treatment Plant	1.0472	0.5	0.167617	8328
269	0.147988	2021-02-16	2	Feb	829725	NA	Wastewater Treatment Plant	1.0472	0.5	2021-02-09	2	Feb	829725	NA	Wastewater Treatment Plant	1.0472	0.5	0.167617	8328
270	0.10684	2021-02-23	2	Feb	829725	NA	Wastewater Treatment Plant	1.0472	0.5	2021-02-09	2	Feb	829725	NA	Wastewater Treatment Plant	1.0472	0.5	0.167617	8328
271	0.0653141	2021-03-09	3	Mar	829725	NA	Wastewater Treatment Plant	1.5708	6.12323e-17	2021-02-09	2	Feb	829725	NA	Wastewater Treatment Plant	1.0472	0.5	0.167617	8328
272	0.0883043	2021-03-16	3	Mar	829725	NA	Wastewater Treatment Plant	1.5708	6.12323e-17	2021-02-09	2	Feb	829725	NA	Wastewater Treatment Plant	1.0472	0.5	0.167617	8328
273	0.114103	2021-03-23	3	Mar	829725	NA	Wastewater Treatment Plant	1.5708	6.12323e-17	2021-02-09	2	Feb	829725	NA	Wastewater Treatment Plant	1.0472	0.5	0.167617	8328
274	0.0887974	2021-03-30	3	Mar	829725	NA	Wastewater Treatment Plant	1.5708	6.12323e-17	2021-02-09	2	Feb	829725	NA	Wastewater Treatment Plant	1.0472	0.5	0.167617	8328
275	0.0901993	2021-04-06	4	Apr	829725	NA	Wastewater Treatment Plant	2.0944	-0.5	2021-02-09	2	Feb	829725	NA	Wastewater Treatment Plant	1.0472	0.5	0.167617	8328
276	0.0985896	2021-04-13	4	Apr	829725	NA	Wastewater Treatment Plant	2.0944	-0.5	2021-02-09	2	Feb	829725	NA	Wastewater Treatment Plant	1.0472	0.5	0.167617	8328
277	0.119605	2021-04-20	4	Apr	829725	NA	Wastewater Treatment Plant	2.0944	-0.5	2021-02-09	2	Feb	829725	NA	Wastewater Treatment Plant	1.0472	0.5	0.167617	8328
278	0.106789	2021-04-27	4	Apr	829725	NA	Wastewater Treatment Plant	2.0944	-0.5	2021-02-09	2	Feb	829725	NA	Wastewater Treatment Plant	1.0472	0.5	0.167617	8328
279	0.125876	2021-05-04	5	May	829725	NA	Wastewater Treatment Plant	2.61799	-0.866025	2021-02-09	2	Feb	829725	NA	Wastewater Treatment Plant	1.0472	0.5	0.167617	8328
280	0.159982	2021-05-11	5	May	829725	NA	Wastewater Treatment Plant	2.61799	-0.866025	2021-02-09	2	Feb	829725	NA	Wastewater Treatment Plant	1.0472	0.5	0.167617	8328
281	0.11745	2021-05-18	5	May	829725	NA	Wastewater Treatment Plant	2.61799	-0.866025	2021-02-09	2	Feb	829725	NA	Wastewater Treatment Plant	1.0472	0.5	0.167617	8328
282	0.149222	2021-05-25	5	May	829725	NA	Wastewater Treatment Plant	2.61799	-0.866025	2021-02-09	2	Feb	829725	NA	Wastewater Treatment Plant	1.0472	0.5	0.167617	8328
283	0.283888	2021-06-01	6	Jun	829725	NA	Wastewater Treatment Plant	3.14159	-1	2021-02-09	2	Feb	829725	NA	Wastewater Treatment Plant	1.0472	0.5	0.167617	8328
284	0.0959428	2021-06-08	6	Jun	829725	NA	Wastewater Treatment Plant	3.14159	-1	2021-02-09	2	Feb	829725	NA	Wastewater Treatment Plant	1.0472	0.5	0.167617	8328
285	0.170403	2021-06-15	6	Jun	829725	NA	Wastewater Treatment Plant	3.14159	-1	2021-02-09	2	Feb	829725	NA	Wastewater Treatment Plant	1.0472	0.5	0.167617	8328
286	0.130911	2021-06-22	6	Jun	829725	NA	Wastewater Treatment Plant	3.14159	-1	2021-02-09	2	Feb	829725	NA	Wastewater Treatment Plant	1.0472	0.5	0.167617	8328
287	0.11696	2021-06-29	6	Jun	829725	NA	Wastewater Treatment Plant	3.14159	-1	2021-02-09	2	Feb	829725	NA	Wastewater Treatment Plant	1.0472	0.5	0.167617	8328
288	0.134091	2021-07-06	7	Jul	829725	NA	Wastewater Treatment Plant	3.66519	-0.866025	2021-02-09	2	Feb	829725	NA	Wastewater Treatment Plant	1.0472	0.5	0.167617	8328
289	0.13653	2021-07-13	7	Jul	829725	NA	Wastewater Treatment Plant	3.66519	-0.866025	2021-02-09	2	Feb	829725	NA	Wastewater Treatment Plant	1.0472	0.5	0.167617	8328
290	0.127625	2021-07-20	7	Jul	829725	NA	Wastewater Treatment Plant	3.66519	-0.866025	2021-02-09	2	Feb	829725	NA	Wastewater Treatment Plant	1.0472	0.5	0.167617	8328
291	0.120846	2021-07-27	7	Jul	829725	NA	Wastewater Treatment Plant	3.66519	-0.866025	2021-02-09	2	Feb	829725	NA	Wastewater Treatment Plant	1.0472	0.5	0.167617	8328
292	0.103095	2021-08-03	8	Aug	829725	NA	Wastewater Treatment Plant	4.18879	-0.5	2021-02-09	2	Feb	829725	NA	Wastewater Treatment Plant	1.0472	0.5	0.167617	8328
293	0.0921194	2021-08-10	8	Aug	829725	NA	Wastewater Treatment Plant	4.18879	-0.5	2021-02-09	2	Feb	829725	NA	Wastewater Treatment Plant	1.0472	0.5	0.167617	8328
294	0.131638	2021-08-17	8	Aug	829725	NA	Wastewater Treatment Plant	4.18879	-0.5	2021-02-09	2	Feb	829725	NA	Wastewater Treatment Plant	1.0472	0.5	0.167617	8328
295	0.108842	2021-08-24	8	Aug	829725	NA	Wastewater Treatment Plant	4.18879	-0.5	2021-02-09	2	Feb	829725	NA	Wastewater Treatment Plant	1.0472	0.5	0.167617	8328
296	0.139316	2021-08-31	8	Aug	829725	NA	Wastewater Treatment Plant	4.18879	-0.5	2021-02-09	2	Feb	829725	NA	Wastewater Treatment Plant	1.0472	0.5	0.167617	8328
297	0.123379	2021-09-07	9	Sep	829725	NA	Wastewater Treatment Plant	4.71239	-1.83697e-16	2021-02-09	2	Feb	829725	NA	Wastewater Treatment Plant	1.0472	0.5	0.167617	8328
298	0.099764	2021-09-14	9	Sep	829725	NA	Wastewater Treatment Plant	4.71239	-1.83697e-16	2021-02-09	2	Feb	829725	NA	Wastewater Treatment Plant	1.0472	0.5	0.167617	8328
299	0.144423	2021-09-21	9	Sep	829725	NA	Wastewater Treatment Plant	4.71239	-1.83697e-16	2021-02-09	2	Feb	829725	NA	Wastewater Treatment Plant	1.0472	0.5	0.167617	8328
300	0.137924	2021-09-28	9	Sep	829725	NA	Wastewater Treatment Plant	4.71239	-1.83697e-16	2021-02-09	2	Feb	829725	NA	Wastewater Treatment Plant	1.0472	0.5	0.167617	8328
301	0.132226	2021-10-12	10	Oct	829725	NA	Wastewater Treatment Plant	5.23599	0.5	2021-02-09	2	Feb	829725	NA	Wastewater Treatment Plant	1.0472	0.5	0.167617	8328
302	0.148039	2021-10-26	10	Oct	829725	NA	Wastewater Treatment Plant	5.23599	0.5	2021-02-09	2	Feb	829725	NA	Wastewater Treatment Plant	1.0472	0.5	0.167617	8328
303	0.148011	2021-11-02	11	Nov	829725	NA	Wastewater Treatment Plant	5.75959	0.866025	2021-02-09	2	Feb	829725	NA	Wastewater Treatment Plant	1.0472	0.5	0.167617	8328
304	0.225834	2021-11-09	11	Nov	829725	NA	Wastewater Treatment Plant	5.75959	0.866025	2021-02-09	2	Feb	829725	NA	Wastewater Treatment Plant	1.0472	0.5	0.167617	8328
305	0.225835	2021-11-16	11	Nov	829725	NA	Wastewater Treatment Plant	5.75959	0.866025	2021-02-09	2	Feb	829725	NA	Wastewater Treatment Plant	1.0472	0.5	0.167617	8328
306	0.225814	2021-11-23	11	Nov	829725	NA	Wastewater Treatment Plant	5.75959	0.866025	2021-02-09	2	Feb	829725	NA	Wastewater Treatment Plant	1.0472	0.5	0.167617	8328
307	0.225839	2021-11-30	11	Nov	829725	NA	Wastewater Treatment Plant	5.75959	0.866025	2021-02-09	2	Feb	829725	NA	Wastewater Treatment Plant	1.0472	0.5	0.167617	8328
308	0.259933	2021-12-07	12	Dec	829725	NA	Wastewater Treatment Plant	6.28319	1	2021-02-09	2	Feb	829725	NA	Wastewater Treatment Plant	1.0472	0.5	0.167617	8328
309	0.138247	2021-12-14	12	Dec	829725	NA	Wastewater Treatment Plant	6.28319	1	2021-02-09	2	Feb	829725	NA	Wastewater Treatment Plant	1.0472	0.5	0.167617	8328
310	0.127879	2021-12-21	12	Dec	829725	NA	Wastewater Treatment Plant	6.28319	1	2021-02-09	2	Feb	829725	NA	Wastewater Treatment Plant	1.0472	0.5	0.167617	8328
311	0.143482	2021-12-28	12	Dec	829725	NA	Wastewater Treatment Plant	6.28319	1	2021-02-09	2	Feb	829725	NA	Wastewater Treatment Plant	1.0472	0.5	0.167617	8328
312	0.11631	2022-01-05	1	Jan	829725	NA	Wastewater Treatment Plant	0.523599	0.866025	2021-02-09	2	Feb	829725	NA	Wastewater Treatment Plant	1.0472	0.5	0.167617	8328
313	0.211044	2022-01-05	1	Jan	829725	NA	Wastewater Treatment Plant	0.523599	0.866025	2021-02-09	2	Feb	829725	NA	Wastewater Treatment Plant	1.0472	0.5	0.167617	8328
314	0.14988	2022-01-12	1	Jan	829725	NA	Wastewater Treatment Plant	0.523599	0.866025	2021-02-09	2	Feb	829725	NA	Wastewater Treatment Plant	1.0472	0.5	0.167617	8328
315	0.145231	2022-01-12	1	Jan	829725	NA	Wastewater Treatment Plant	0.523599	0.866025	2021-02-09	2	Feb	829725	NA	Wastewater Treatment Plant	1.0472	0.5	0.167617	8328
316	0.175932	2022-01-19	1	Jan	829725	NA	Wastewater Treatment Plant	0.523599	0.866025	2021-02-09	2	Feb	829725	NA	Wastewater Treatment Plant	1.0472	0.5	0.167617	8328
317	0.539926	2022-01-19	1	Jan	829725	NA	Wastewater Treatment Plant	0.523599	0.866025	2021-02-09	2	Feb	829725	NA	Wastewater Treatment Plant	1.0472	0.5	0.167617	8328
318	0.096302	2022-01-26	1	Jan	829725	NA	Wastewater Treatment Plant	0.523599	0.866025	2021-02-09	2	Feb	829725	NA	Wastewater Treatment Plant	1.0472	0.5	0.167617	8328
319	0.520959	2022-01-26	1	Jan	829725	NA	Wastewater Treatment Plant	0.523599	0.866025	2021-02-09	2	Feb	829725	NA	Wastewater Treatment Plant	1.0472	0.5	0.167617	8328
320	0.0975987	2022-02-02	2	Feb	829725	NA	Wastewater Treatment Plant	1.0472	0.5	2021-02-09	2	Feb	829725	NA	Wastewater Treatment Plant	1.0472	0.5	0.167617	8328
321	0.0958066	2022-02-09	2	Feb	829725	NA	Wastewater Treatment Plant	1.0472	0.5	2021-02-09	2	Feb	829725	NA	Wastewater Treatment Plant	1.0472	0.5	0.167617	8328
322	0.161185	2022-02-16	2	Feb	829725	NA	Wastewater Treatment Plant	1.0472	0.5	2021-02-09	2	Feb	829725	NA	Wastewater Treatment Plant	1.0472	0.5	0.167617	8328
323	0.113867	2022-02-23	2	Feb	829725	NA	Wastewater Treatment Plant	1.0472	0.5	2021-02-09	2	Feb	829725	NA	Wastewater Treatment Plant	1.0472	0.5	0.167617	8328
324	0.115458	2022-03-02	3	Mar	829725	NA	Wastewater Treatment Plant	1.5708	6.12323e-17	2021-02-09	2	Feb	829725	NA	Wastewater Treatment Plant	1.0472	0.5	0.167617	8328
325	0.113944	2022-03-09	3	Mar	829725	NA	Wastewater Treatment Plant	1.5708	6.12323e-17	2021-02-09	2	Feb	829725	NA	Wastewater Treatment Plant	1.0472	0.5	0.167617	8328
326	0.152341	2022-03-16	3	Mar	829725	NA	Wastewater Treatment Plant	1.5708	6.12323e-17	2021-02-09	2	Feb	829725	NA	Wastewater Treatment Plant	1.0472	0.5	0.167617	8328
327	0.161596	2022-03-23	3	Mar	829725	NA	Wastewater Treatment Plant	1.5708	6.12323e-17	2021-02-09	2	Feb	829725	NA	Wastewater Treatment Plant	1.0472	0.5	0.167617	8328
328	0.20146	2022-03-30	3	Mar	829725	NA	Wastewater Treatment Plant	1.5708	6.12323e-17	2021-02-09	2	Feb	829725	NA	Wastewater Treatment Plant	1.0472	0.5	0.167617	8328
329	0.260046	2022-04-06	4	Apr	829725	NA	Wastewater Treatment Plant	2.0944	-0.5	2021-02-09	2	Feb	829725	NA	Wastewater Treatment Plant	1.0472	0.5	0.167617	8328
330	0.09622	2021-03-02	3	Mar	NA	NA	Wastewater Treatment Plant	1.5708	6.12323e-17	2021-02-09	2	Feb	829725	NA	Wastewater Treatment Plant	1.0472	0.5	0.167617	8328
331	0.14009	2021-01-05	1	Jan	829725	NA	Wastewater Treatment Plant	0.523599	0.866025	2021-02-16	2	Feb	829725	NA	Wastewater Treatment Plant	1.0472	0.5	0.167617	8328
332	0.181387	2021-01-12	1	Jan	829725	NA	Wastewater Treatment Plant	0.523599	0.866025	2021-02-16	2	Feb	829725	NA	Wastewater Treatment Plant	1.0472	0.5	0.167617	8328
333	0.0733633	2021-01-19	1	Jan	829725	NA	Wastewater Treatment Plant	0.523599	0.866025	2021-02-16	2	Feb	829725	NA	Wastewater Treatment Plant	1.0472	0.5	0.167617	8328
334	0.106003	2021-01-26	1	Jan	829725	NA	Wastewater Treatment Plant	0.523599	0.866025	2021-02-16	2	Feb	829725	NA	Wastewater Treatment Plant	1.0472	0.5	0.167617	8328
335	0.147988	2021-02-09	2	Feb	829725	NA	Wastewater Treatment Plant	1.0472	0.5	2021-02-16	2	Feb	829725	NA	Wastewater Treatment Plant	1.0472	0.5	0.167617	8328
336	0.0716261	2021-02-23	2	Feb	829725	NA	Wastewater Treatment Plant	1.0472	0.5	2021-02-16	2	Feb	829725	NA	Wastewater Treatment Plant	1.0472	0.5	0.167617	8328
337	0.116717	2021-03-09	3	Mar	829725	NA	Wastewater Treatment Plant	1.5708	6.12323e-17	2021-02-16	2	Feb	829725	NA	Wastewater Treatment Plant	1.0472	0.5	0.167617	8328
338	0.148952	2021-03-16	3	Mar	829725	NA	Wastewater Treatment Plant	1.5708	6.12323e-17	2021-02-16	2	Feb	829725	NA	Wastewater Treatment Plant	1.0472	0.5	0.167617	8328
339	0.220139	2021-03-23	3	Mar	829725	NA	Wastewater Treatment Plant	1.5708	6.12323e-17	2021-02-16	2	Feb	829725	NA	Wastewater Treatment Plant	1.0472	0.5	0.167617	8328
340	0.148766	2021-03-30	3	Mar	829725	NA	Wastewater Treatment Plant	1.5708	6.12323e-17	2021-02-16	2	Feb	829725	NA	Wastewater Treatment Plant	1.0472	0.5	0.167617	8328
341	0.171417	2021-04-06	4	Apr	829725	NA	Wastewater Treatment Plant	2.0944	-0.5	2021-02-16	2	Feb	829725	NA	Wastewater Treatment Plant	1.0472	0.5	0.167617	8328
342	0.190242	2021-04-13	4	Apr	829725	NA	Wastewater Treatment Plant	2.0944	-0.5	2021-02-16	2	Feb	829725	NA	Wastewater Treatment Plant	1.0472	0.5	0.167617	8328
343	0.155632	2021-04-20	4	Apr	829725	NA	Wastewater Treatment Plant	2.0944	-0.5	2021-02-16	2	Feb	829725	NA	Wastewater Treatment Plant	1.0472	0.5	0.167617	8328
344	0.157367	2021-04-27	4	Apr	829725	NA	Wastewater Treatment Plant	2.0944	-0.5	2021-02-16	2	Feb	829725	NA	Wastewater Treatment Plant	1.0472	0.5	0.167617	8328
345	0.153656	2021-05-04	5	May	829725	NA	Wastewater Treatment Plant	2.61799	-0.866025	2021-02-16	2	Feb	829725	NA	Wastewater Treatment Plant	1.0472	0.5	0.167617	8328
346	0.134593	2021-05-11	5	May	829725	NA	Wastewater Treatment Plant	2.61799	-0.866025	2021-02-16	2	Feb	829725	NA	Wastewater Treatment Plant	1.0472	0.5	0.167617	8328
347	0.164294	2021-05-18	5	May	829725	NA	Wastewater Treatment Plant	2.61799	-0.866025	2021-02-16	2	Feb	829725	NA	Wastewater Treatment Plant	1.0472	0.5	0.167617	8328
348	0.250112	2021-05-25	5	May	829725	NA	Wastewater Treatment Plant	2.61799	-0.866025	2021-02-16	2	Feb	829725	NA	Wastewater Treatment Plant	1.0472	0.5	0.167617	8328
349	0.357114	2021-06-01	6	Jun	829725	NA	Wastewater Treatment Plant	3.14159	-1	2021-02-16	2	Feb	829725	NA	Wastewater Treatment Plant	1.0472	0.5	0.167617	8328
350	0.131217	2021-06-08	6	Jun	829725	NA	Wastewater Treatment Plant	3.14159	-1	2021-02-16	2	Feb	829725	NA	Wastewater Treatment Plant	1.0472	0.5	0.167617	8328
351	0.192554	2021-06-15	6	Jun	829725	NA	Wastewater Treatment Plant	3.14159	-1	2021-02-16	2	Feb	829725	NA	Wastewater Treatment Plant	1.0472	0.5	0.167617	8328
352	0.184725	2021-06-22	6	Jun	829725	NA	Wastewater Treatment Plant	3.14159	-1	2021-02-16	2	Feb	829725	NA	Wastewater Treatment Plant	1.0472	0.5	0.167617	8328
353	0.0951763	2021-06-29	6	Jun	829725	NA	Wastewater Treatment Plant	3.14159	-1	2021-02-16	2	Feb	829725	NA	Wastewater Treatment Plant	1.0472	0.5	0.167617	8328
354	0.0998848	2021-07-06	7	Jul	829725	NA	Wastewater Treatment Plant	3.66519	-0.866025	2021-02-16	2	Feb	829725	NA	Wastewater Treatment Plant	1.0472	0.5	0.167617	8328
355	0.0888654	2021-07-13	7	Jul	829725	NA	Wastewater Treatment Plant	3.66519	-0.866025	2021-02-16	2	Feb	829725	NA	Wastewater Treatment Plant	1.0472	0.5	0.167617	8328
356	0.101957	2021-07-20	7	Jul	829725	NA	Wastewater Treatment Plant	3.66519	-0.866025	2021-02-16	2	Feb	829725	NA	Wastewater Treatment Plant	1.0472	0.5	0.167617	8328
357	0.0765859	2021-07-27	7	Jul	829725	NA	Wastewater Treatment Plant	3.66519	-0.866025	2021-02-16	2	Feb	829725	NA	Wastewater Treatment Plant	1.0472	0.5	0.167617	8328
358	0.122023	2021-08-03	8	Aug	829725	NA	Wastewater Treatment Plant	4.18879	-0.5	2021-02-16	2	Feb	829725	NA	Wastewater Treatment Plant	1.0472	0.5	0.167617	8328
359	0.119205	2021-08-10	8	Aug	829725	NA	Wastewater Treatment Plant	4.18879	-0.5	2021-02-16	2	Feb	829725	NA	Wastewater Treatment Plant	1.0472	0.5	0.167617	8328
360	0.0912564	2021-08-17	8	Aug	829725	NA	Wastewater Treatment Plant	4.18879	-0.5	2021-02-16	2	Feb	829725	NA	Wastewater Treatment Plant	1.0472	0.5	0.167617	8328
361	0.102095	2021-08-24	8	Aug	829725	NA	Wastewater Treatment Plant	4.18879	-0.5	2021-02-16	2	Feb	829725	NA	Wastewater Treatment Plant	1.0472	0.5	0.167617	8328
362	0.0687623	2021-08-31	8	Aug	829725	NA	Wastewater Treatment Plant	4.18879	-0.5	2021-02-16	2	Feb	829725	NA	Wastewater Treatment Plant	1.0472	0.5	0.167617	8328
363	0.181146	2021-09-07	9	Sep	829725	NA	Wastewater Treatment Plant	4.71239	-1.83697e-16	2021-02-16	2	Feb	829725	NA	Wastewater Treatment Plant	1.0472	0.5	0.167617	8328
364	0.105547	2021-09-14	9	Sep	829725	NA	Wastewater Treatment Plant	4.71239	-1.83697e-16	2021-02-16	2	Feb	829725	NA	Wastewater Treatment Plant	1.0472	0.5	0.167617	8328
365	0.0808219	2021-09-21	9	Sep	829725	NA	Wastewater Treatment Plant	4.71239	-1.83697e-16	2021-02-16	2	Feb	829725	NA	Wastewater Treatment Plant	1.0472	0.5	0.167617	8328
366	0.0776696	2021-09-28	9	Sep	829725	NA	Wastewater Treatment Plant	4.71239	-1.83697e-16	2021-02-16	2	Feb	829725	NA	Wastewater Treatment Plant	1.0472	0.5	0.167617	8328
367	0.0816865	2021-10-12	10	Oct	829725	NA	Wastewater Treatment Plant	5.23599	0.5	2021-02-16	2	Feb	829725	NA	Wastewater Treatment Plant	1.0472	0.5	0.167617	8328
368	0.0776883	2021-10-26	10	Oct	829725	NA	Wastewater Treatment Plant	5.23599	0.5	2021-02-16	2	Feb	829725	NA	Wastewater Treatment Plant	1.0472	0.5	0.167617	8328
369	0.0746031	2021-11-02	11	Nov	829725	NA	Wastewater Treatment Plant	5.75959	0.866025	2021-02-16	2	Feb	829725	NA	Wastewater Treatment Plant	1.0472	0.5	0.167617	8328
370	0.144159	2021-11-09	11	Nov	829725	NA	Wastewater Treatment Plant	5.75959	0.866025	2021-02-16	2	Feb	829725	NA	Wastewater Treatment Plant	1.0472	0.5	0.167617	8328
371	0.144159	2021-11-16	11	Nov	829725	NA	Wastewater Treatment Plant	5.75959	0.866025	2021-02-16	2	Feb	829725	NA	Wastewater Treatment Plant	1.0472	0.5	0.167617	8328
372	0.14415	2021-11-23	11	Nov	829725	NA	Wastewater Treatment Plant	5.75959	0.866025	2021-02-16	2	Feb	829725	NA	Wastewater Treatment Plant	1.0472	0.5	0.167617	8328
373	0.144161	2021-11-30	11	Nov	829725	NA	Wastewater Treatment Plant	5.75959	0.866025	2021-02-16	2	Feb	829725	NA	Wastewater Treatment Plant	1.0472	0.5	0.167617	8328
374	0.164835	2021-12-07	12	Dec	829725	NA	Wastewater Treatment Plant	6.28319	1	2021-02-16	2	Feb	829725	NA	Wastewater Treatment Plant	1.0472	0.5	0.167617	8328
375	0.086707	2021-12-14	12	Dec	829725	NA	Wastewater Treatment Plant	6.28319	1	2021-02-16	2	Feb	829725	NA	Wastewater Treatment Plant	1.0472	0.5	0.167617	8328
376	0.0653055	2021-12-21	12	Dec	829725	NA	Wastewater Treatment Plant	6.28319	1	2021-02-16	2	Feb	829725	NA	Wastewater Treatment Plant	1.0472	0.5	0.167617	8328
377	0.115273	2021-12-28	12	Dec	829725	NA	Wastewater Treatment Plant	6.28319	1	2021-02-16	2	Feb	829725	NA	Wastewater Treatment Plant	1.0472	0.5	0.167617	8328
378	0.074447	2022-01-05	1	Jan	829725	NA	Wastewater Treatment Plant	0.523599	0.866025	2021-02-16	2	Feb	829725	NA	Wastewater Treatment Plant	1.0472	0.5	0.167617	8328
379	0.259572	2022-01-05	1	Jan	829725	NA	Wastewater Treatment Plant	0.523599	0.866025	2021-02-16	2	Feb	829725	NA	Wastewater Treatment Plant	1.0472	0.5	0.167617	8328
380	0.0607843	2022-01-12	1	Jan	829725	NA	Wastewater Treatment Plant	0.523599	0.866025	2021-02-16	2	Feb	829725	NA	Wastewater Treatment Plant	1.0472	0.5	0.167617	8328
381	0.192282	2022-01-12	1	Jan	829725	NA	Wastewater Treatment Plant	0.523599	0.866025	2021-02-16	2	Feb	829725	NA	Wastewater Treatment Plant	1.0472	0.5	0.167617	8328
382	0.0913805	2022-01-19	1	Jan	829725	NA	Wastewater Treatment Plant	0.523599	0.866025	2021-02-16	2	Feb	829725	NA	Wastewater Treatment Plant	1.0472	0.5	0.167617	8328
383	0.544877	2022-01-19	1	Jan	829725	NA	Wastewater Treatment Plant	0.523599	0.866025	2021-02-16	2	Feb	829725	NA	Wastewater Treatment Plant	1.0472	0.5	0.167617	8328
384	0.0903729	2022-01-26	1	Jan	829725	NA	Wastewater Treatment Plant	0.523599	0.866025	2021-02-16	2	Feb	829725	NA	Wastewater Treatment Plant	1.0472	0.5	0.167617	8328
385	0.56447	2022-01-26	1	Jan	829725	NA	Wastewater Treatment Plant	0.523599	0.866025	2021-02-16	2	Feb	829725	NA	Wastewater Treatment Plant	1.0472	0.5	0.167617	8328
386	0.102056	2022-02-02	2	Feb	829725	NA	Wastewater Treatment Plant	1.0472	0.5	2021-02-16	2	Feb	829725	NA	Wastewater Treatment Plant	1.0472	0.5	0.167617	8328
387	0.161858	2022-02-09	2	Feb	829725	NA	Wastewater Treatment Plant	1.0472	0.5	2021-02-16	2	Feb	829725	NA	Wastewater Treatment Plant	1.0472	0.5	0.167617	8328
388	0.13264	2022-02-16	2	Feb	829725	NA	Wastewater Treatment Plant	1.0472	0.5	2021-02-16	2	Feb	829725	NA	Wastewater Treatment Plant	1.0472	0.5	0.167617	8328
389	0.111011	2022-02-23	2	Feb	829725	NA	Wastewater Treatment Plant	1.0472	0.5	2021-02-16	2	Feb	829725	NA	Wastewater Treatment Plant	1.0472	0.5	0.167617	8328
390	0.142709	2022-03-02	3	Mar	829725	NA	Wastewater Treatment Plant	1.5708	6.12323e-17	2021-02-16	2	Feb	829725	NA	Wastewater Treatment Plant	1.0472	0.5	0.167617	8328
391	0.171421	2022-03-09	3	Mar	829725	NA	Wastewater Treatment Plant	1.5708	6.12323e-17	2021-02-16	2	Feb	829725	NA	Wastewater Treatment Plant	1.0472	0.5	0.167617	8328
392	0.130199	2022-03-16	3	Mar	829725	NA	Wastewater Treatment Plant	1.5708	6.12323e-17	2021-02-16	2	Feb	829725	NA	Wastewater Treatment Plant	1.0472	0.5	0.167617	8328
393	0.153795	2022-03-23	3	Mar	829725	NA	Wastewater Treatment Plant	1.5708	6.12323e-17	2021-02-16	2	Feb	829725	NA	Wastewater Treatment Plant	1.0472	0.5	0.167617	8328
394	0.15126	2022-03-30	3	Mar	829725	NA	Wastewater Treatment Plant	1.5708	6.12323e-17	2021-02-16	2	Feb	829725	NA	Wastewater Treatment Plant	1.0472	0.5	0.167617	8328
395	0.164887	2022-04-06	4	Apr	829725	NA	Wastewater Treatment Plant	2.0944	-0.5	2021-02-16	2	Feb	829725	NA	Wastewater Treatment Plant	1.0472	0.5	0.167617	8328
396	0.0845277	2021-03-02	3	Mar	NA	NA	Wastewater Treatment Plant	1.5708	6.12323e-17	2021-02-16	2	Feb	829725	NA	Wastewater Treatment Plant	1.0472	0.5	0.167617	8328
397	0.108174	2021-01-05	1	Jan	829725	NA	Wastewater Treatment Plant	0.523599	0.866025	2021-02-23	2	Feb	829725	NA	Wastewater Treatment Plant	1.0472	0.5	0.167617	8328
398	0.155194	2021-01-12	1	Jan	829725	NA	Wastewater Treatment Plant	0.523599	0.866025	2021-02-23	2	Feb	829725	NA	Wastewater Treatment Plant	1.0472	0.5	0.167617	8328
399	0.0427222	2021-01-19	1	Jan	829725	NA	Wastewater Treatment Plant	0.523599	0.866025	2021-02-23	2	Feb	829725	NA	Wastewater Treatment Plant	1.0472	0.5	0.167617	8328
400	0.0639465	2021-01-26	1	Jan	829725	NA	Wastewater Treatment Plant	0.523599	0.866025	2021-02-23	2	Feb	829725	NA	Wastewater Treatment Plant	1.0472	0.5	0.167617	8328
401	0.10684	2021-02-09	2	Feb	829725	NA	Wastewater Treatment Plant	1.0472	0.5	2021-02-23	2	Feb	829725	NA	Wastewater Treatment Plant	1.0472	0.5	0.167617	8328
402	0.0716261	2021-02-16	2	Feb	829725	NA	Wastewater Treatment Plant	1.0472	0.5	2021-02-23	2	Feb	829725	NA	Wastewater Treatment Plant	1.0472	0.5	0.167617	8328
403	0.0890723	2021-03-09	3	Mar	829725	NA	Wastewater Treatment Plant	1.5708	6.12323e-17	2021-02-23	2	Feb	829725	NA	Wastewater Treatment Plant	1.0472	0.5	0.167617	8328
404	0.121669	2021-03-16	3	Mar	829725	NA	Wastewater Treatment Plant	1.5708	6.12323e-17	2021-02-23	2	Feb	829725	NA	Wastewater Treatment Plant	1.0472	0.5	0.167617	8328
405	0.192291	2021-03-23	3	Mar	829725	NA	Wastewater Treatment Plant	1.5708	6.12323e-17	2021-02-23	2	Feb	829725	NA	Wastewater Treatment Plant	1.0472	0.5	0.167617	8328
406	0.14092	2021-03-30	3	Mar	829725	NA	Wastewater Treatment Plant	1.5708	6.12323e-17	2021-02-23	2	Feb	829725	NA	Wastewater Treatment Plant	1.0472	0.5	0.167617	8328
407	0.15112	2021-04-06	4	Apr	829725	NA	Wastewater Treatment Plant	2.0944	-0.5	2021-02-23	2	Feb	829725	NA	Wastewater Treatment Plant	1.0472	0.5	0.167617	8328
408	0.1767	2021-04-13	4	Apr	829725	NA	Wastewater Treatment Plant	2.0944	-0.5	2021-02-23	2	Feb	829725	NA	Wastewater Treatment Plant	1.0472	0.5	0.167617	8328
409	0.119671	2021-04-20	4	Apr	829725	NA	Wastewater Treatment Plant	2.0944	-0.5	2021-02-23	2	Feb	829725	NA	Wastewater Treatment Plant	1.0472	0.5	0.167617	8328
410	0.119393	2021-04-27	4	Apr	829725	NA	Wastewater Treatment Plant	2.0944	-0.5	2021-02-23	2	Feb	829725	NA	Wastewater Treatment Plant	1.0472	0.5	0.167617	8328
411	0.124	2021-05-04	5	May	829725	NA	Wastewater Treatment Plant	2.61799	-0.866025	2021-02-23	2	Feb	829725	NA	Wastewater Treatment Plant	1.0472	0.5	0.167617	8328
412	0.118909	2021-05-11	5	May	829725	NA	Wastewater Treatment Plant	2.61799	-0.866025	2021-02-23	2	Feb	829725	NA	Wastewater Treatment Plant	1.0472	0.5	0.167617	8328
413	0.119915	2021-05-18	5	May	829725	NA	Wastewater Treatment Plant	2.61799	-0.866025	2021-02-23	2	Feb	829725	NA	Wastewater Treatment Plant	1.0472	0.5	0.167617	8328
414	0.21109	2021-05-25	5	May	829725	NA	Wastewater Treatment Plant	2.61799	-0.866025	2021-02-23	2	Feb	829725	NA	Wastewater Treatment Plant	1.0472	0.5	0.167617	8328
415	0.33119	2021-06-01	6	Jun	829725	NA	Wastewater Treatment Plant	3.14159	-1	2021-02-23	2	Feb	829725	NA	Wastewater Treatment Plant	1.0472	0.5	0.167617	8328
416	0.105287	2021-06-08	6	Jun	829725	NA	Wastewater Treatment Plant	3.14159	-1	2021-02-23	2	Feb	829725	NA	Wastewater Treatment Plant	1.0472	0.5	0.167617	8328
417	0.178529	2021-06-15	6	Jun	829725	NA	Wastewater Treatment Plant	3.14159	-1	2021-02-23	2	Feb	829725	NA	Wastewater Treatment Plant	1.0472	0.5	0.167617	8328
418	0.129445	2021-06-22	6	Jun	829725	NA	Wastewater Treatment Plant	3.14159	-1	2021-02-23	2	Feb	829725	NA	Wastewater Treatment Plant	1.0472	0.5	0.167617	8328
419	0.072287	2021-06-29	6	Jun	829725	NA	Wastewater Treatment Plant	3.14159	-1	2021-02-23	2	Feb	829725	NA	Wastewater Treatment Plant	1.0472	0.5	0.167617	8328
420	0.0818628	2021-07-06	7	Jul	829725	NA	Wastewater Treatment Plant	3.66519	-0.866025	2021-02-23	2	Feb	829725	NA	Wastewater Treatment Plant	1.0472	0.5	0.167617	8328
421	0.0994128	2021-07-13	7	Jul	829725	NA	Wastewater Treatment Plant	3.66519	-0.866025	2021-02-23	2	Feb	829725	NA	Wastewater Treatment Plant	1.0472	0.5	0.167617	8328
422	0.0964692	2021-07-20	7	Jul	829725	NA	Wastewater Treatment Plant	3.66519	-0.866025	2021-02-23	2	Feb	829725	NA	Wastewater Treatment Plant	1.0472	0.5	0.167617	8328
423	0.0795443	2021-07-27	7	Jul	829725	NA	Wastewater Treatment Plant	3.66519	-0.866025	2021-02-23	2	Feb	829725	NA	Wastewater Treatment Plant	1.0472	0.5	0.167617	8328
424	0.0943525	2021-08-03	8	Aug	829725	NA	Wastewater Treatment Plant	4.18879	-0.5	2021-02-23	2	Feb	829725	NA	Wastewater Treatment Plant	1.0472	0.5	0.167617	8328
425	0.075495	2021-08-10	8	Aug	829725	NA	Wastewater Treatment Plant	4.18879	-0.5	2021-02-23	2	Feb	829725	NA	Wastewater Treatment Plant	1.0472	0.5	0.167617	8328
426	0.0858122	2021-08-17	8	Aug	829725	NA	Wastewater Treatment Plant	4.18879	-0.5	2021-02-23	2	Feb	829725	NA	Wastewater Treatment Plant	1.0472	0.5	0.167617	8328
427	0.0808047	2021-08-24	8	Aug	829725	NA	Wastewater Treatment Plant	4.18879	-0.5	2021-02-23	2	Feb	829725	NA	Wastewater Treatment Plant	1.0472	0.5	0.167617	8328
428	0.0733726	2021-08-31	8	Aug	829725	NA	Wastewater Treatment Plant	4.18879	-0.5	2021-02-23	2	Feb	829725	NA	Wastewater Treatment Plant	1.0472	0.5	0.167617	8328
429	0.139306	2021-09-07	9	Sep	829725	NA	Wastewater Treatment Plant	4.71239	-1.83697e-16	2021-02-23	2	Feb	829725	NA	Wastewater Treatment Plant	1.0472	0.5	0.167617	8328
430	0.07392	2021-09-14	9	Sep	829725	NA	Wastewater Treatment Plant	4.71239	-1.83697e-16	2021-02-23	2	Feb	829725	NA	Wastewater Treatment Plant	1.0472	0.5	0.167617	8328
431	0.0784108	2021-09-21	9	Sep	829725	NA	Wastewater Treatment Plant	4.71239	-1.83697e-16	2021-02-23	2	Feb	829725	NA	Wastewater Treatment Plant	1.0472	0.5	0.167617	8328
432	0.0779937	2021-09-28	9	Sep	829725	NA	Wastewater Treatment Plant	4.71239	-1.83697e-16	2021-02-23	2	Feb	829725	NA	Wastewater Treatment Plant	1.0472	0.5	0.167617	8328
433	0.075047	2021-10-12	10	Oct	829725	NA	Wastewater Treatment Plant	5.23599	0.5	2021-02-23	2	Feb	829725	NA	Wastewater Treatment Plant	1.0472	0.5	0.167617	8328
434	0.0770057	2021-10-26	10	Oct	829725	NA	Wastewater Treatment Plant	5.23599	0.5	2021-02-23	2	Feb	829725	NA	Wastewater Treatment Plant	1.0472	0.5	0.167617	8328
435	0.0726079	2021-11-02	11	Nov	829725	NA	Wastewater Treatment Plant	5.75959	0.866025	2021-02-23	2	Feb	829725	NA	Wastewater Treatment Plant	1.0472	0.5	0.167617	8328
436	0.169362	2021-11-09	11	Nov	829725	NA	Wastewater Treatment Plant	5.75959	0.866025	2021-02-23	2	Feb	829725	NA	Wastewater Treatment Plant	1.0472	0.5	0.167617	8328
437	0.169363	2021-11-16	11	Nov	829725	NA	Wastewater Treatment Plant	5.75959	0.866025	2021-02-23	2	Feb	829725	NA	Wastewater Treatment Plant	1.0472	0.5	0.167617	8328
438	0.169353	2021-11-23	11	Nov	829725	NA	Wastewater Treatment Plant	5.75959	0.866025	2021-02-23	2	Feb	829725	NA	Wastewater Treatment Plant	1.0472	0.5	0.167617	8328
439	0.169365	2021-11-30	11	Nov	829725	NA	Wastewater Treatment Plant	5.75959	0.866025	2021-02-23	2	Feb	829725	NA	Wastewater Treatment Plant	1.0472	0.5	0.167617	8328
440	0.184606	2021-12-07	12	Dec	829725	NA	Wastewater Treatment Plant	6.28319	1	2021-02-23	2	Feb	829725	NA	Wastewater Treatment Plant	1.0472	0.5	0.167617	8328
441	0.082738	2021-12-14	12	Dec	829725	NA	Wastewater Treatment Plant	6.28319	1	2021-02-23	2	Feb	829725	NA	Wastewater Treatment Plant	1.0472	0.5	0.167617	8328
442	0.0596815	2021-12-21	12	Dec	829725	NA	Wastewater Treatment Plant	6.28319	1	2021-02-23	2	Feb	829725	NA	Wastewater Treatment Plant	1.0472	0.5	0.167617	8328
443	0.102158	2021-12-28	12	Dec	829725	NA	Wastewater Treatment Plant	6.28319	1	2021-02-23	2	Feb	829725	NA	Wastewater Treatment Plant	1.0472	0.5	0.167617	8328
444	0.0658324	2022-01-05	1	Jan	829725	NA	Wastewater Treatment Plant	0.523599	0.866025	2021-02-23	2	Feb	829725	NA	Wastewater Treatment Plant	1.0472	0.5	0.167617	8328
445	0.259524	2022-01-05	1	Jan	829725	NA	Wastewater Treatment Plant	0.523599	0.866025	2021-02-23	2	Feb	829725	NA	Wastewater Treatment Plant	1.0472	0.5	0.167617	8328
446	0.0772208	2022-01-12	1	Jan	829725	NA	Wastewater Treatment Plant	0.523599	0.866025	2021-02-23	2	Feb	829725	NA	Wastewater Treatment Plant	1.0472	0.5	0.167617	8328
447	0.190446	2022-01-12	1	Jan	829725	NA	Wastewater Treatment Plant	0.523599	0.866025	2021-02-23	2	Feb	829725	NA	Wastewater Treatment Plant	1.0472	0.5	0.167617	8328
448	0.0882728	2022-01-19	1	Jan	829725	NA	Wastewater Treatment Plant	0.523599	0.866025	2021-02-23	2	Feb	829725	NA	Wastewater Treatment Plant	1.0472	0.5	0.167617	8328
449	0.545607	2022-01-19	1	Jan	829725	NA	Wastewater Treatment Plant	0.523599	0.866025	2021-02-23	2	Feb	829725	NA	Wastewater Treatment Plant	1.0472	0.5	0.167617	8328
450	0.076508	2022-01-26	1	Jan	829725	NA	Wastewater Treatment Plant	0.523599	0.866025	2021-02-23	2	Feb	829725	NA	Wastewater Treatment Plant	1.0472	0.5	0.167617	8328
451	0.535424	2022-01-26	1	Jan	829725	NA	Wastewater Treatment Plant	0.523599	0.866025	2021-02-23	2	Feb	829725	NA	Wastewater Treatment Plant	1.0472	0.5	0.167617	8328
452	0.0780283	2022-02-02	2	Feb	829725	NA	Wastewater Treatment Plant	1.0472	0.5	2021-02-23	2	Feb	829725	NA	Wastewater Treatment Plant	1.0472	0.5	0.167617	8328
453	0.12905	2022-02-09	2	Feb	829725	NA	Wastewater Treatment Plant	1.0472	0.5	2021-02-23	2	Feb	829725	NA	Wastewater Treatment Plant	1.0472	0.5	0.167617	8328
454	0.125303	2022-02-16	2	Feb	829725	NA	Wastewater Treatment Plant	1.0472	0.5	2021-02-23	2	Feb	829725	NA	Wastewater Treatment Plant	1.0472	0.5	0.167617	8328
455	0.0860054	2022-02-23	2	Feb	829725	NA	Wastewater Treatment Plant	1.0472	0.5	2021-02-23	2	Feb	829725	NA	Wastewater Treatment Plant	1.0472	0.5	0.167617	8328
456	0.11529	2022-03-02	3	Mar	829725	NA	Wastewater Treatment Plant	1.5708	6.12323e-17	2021-02-23	2	Feb	829725	NA	Wastewater Treatment Plant	1.0472	0.5	0.167617	8328
457	0.155528	2022-03-09	3	Mar	829725	NA	Wastewater Treatment Plant	1.5708	6.12323e-17	2021-02-23	2	Feb	829725	NA	Wastewater Treatment Plant	1.0472	0.5	0.167617	8328
458	0.106457	2022-03-16	3	Mar	829725	NA	Wastewater Treatment Plant	1.5708	6.12323e-17	2021-02-23	2	Feb	829725	NA	Wastewater Treatment Plant	1.0472	0.5	0.167617	8328
459	0.136393	2022-03-23	3	Mar	829725	NA	Wastewater Treatment Plant	1.5708	6.12323e-17	2021-02-23	2	Feb	829725	NA	Wastewater Treatment Plant	1.0472	0.5	0.167617	8328
460	0.154531	2022-03-30	3	Mar	829725	NA	Wastewater Treatment Plant	1.5708	6.12323e-17	2021-02-23	2	Feb	829725	NA	Wastewater Treatment Plant	1.0472	0.5	0.167617	8328
461	0.184662	2022-04-06	4	Apr	829725	NA	Wastewater Treatment Plant	2.0944	-0.5	2021-02-23	2	Feb	829725	NA	Wastewater Treatment Plant	1.0472	0.5	0.167617	8328
462	0.0490335	2021-03-02	3	Mar	NA	NA	Wastewater Treatment Plant	1.5708	6.12323e-17	2021-02-23	2	Feb	829725	NA	Wastewater Treatment Plant	1.0472	0.5	0.167617	8328
463	0.0466035	2021-01-05	1	Jan	829725	NA	Wastewater Treatment Plant	0.523599	0.866025	2021-03-09	3	Mar	829725	NA	Wastewater Treatment Plant	1.5708	6.12323e-17	0.167617	8328
464	0.0897978	2021-01-12	1	Jan	829725	NA	Wastewater Treatment Plant	0.523599	0.866025	2021-03-09	3	Mar	829725	NA	Wastewater Treatment Plant	1.5708	6.12323e-17	0.167617	8328
465	0.0658058	2021-01-19	1	Jan	829725	NA	Wastewater Treatment Plant	0.523599	0.866025	2021-03-09	3	Mar	829725	NA	Wastewater Treatment Plant	1.5708	6.12323e-17	0.167617	8328
466	0.0585742	2021-01-26	1	Jan	829725	NA	Wastewater Treatment Plant	0.523599	0.866025	2021-03-09	3	Mar	829725	NA	Wastewater Treatment Plant	1.5708	6.12323e-17	0.167617	8328
467	0.0653141	2021-02-09	2	Feb	829725	NA	Wastewater Treatment Plant	1.0472	0.5	2021-03-09	3	Mar	829725	NA	Wastewater Treatment Plant	1.5708	6.12323e-17	0.167617	8328
468	0.116717	2021-02-16	2	Feb	829725	NA	Wastewater Treatment Plant	1.0472	0.5	2021-03-09	3	Mar	829725	NA	Wastewater Treatment Plant	1.5708	6.12323e-17	0.167617	8328
469	0.0890723	2021-02-23	2	Feb	829725	NA	Wastewater Treatment Plant	1.0472	0.5	2021-03-09	3	Mar	829725	NA	Wastewater Treatment Plant	1.5708	6.12323e-17	0.167617	8328
470	0.061609	2021-03-16	3	Mar	829725	NA	Wastewater Treatment Plant	1.5708	6.12323e-17	2021-03-09	3	Mar	829725	NA	Wastewater Treatment Plant	1.5708	6.12323e-17	0.167617	8328
471	0.134508	2021-03-23	3	Mar	829725	NA	Wastewater Treatment Plant	1.5708	6.12323e-17	2021-03-09	3	Mar	829725	NA	Wastewater Treatment Plant	1.5708	6.12323e-17	0.167617	8328
472	0.0887993	2021-03-30	3	Mar	829725	NA	Wastewater Treatment Plant	1.5708	6.12323e-17	2021-03-09	3	Mar	829725	NA	Wastewater Treatment Plant	1.5708	6.12323e-17	0.167617	8328
473	0.0887162	2021-04-06	4	Apr	829725	NA	Wastewater Treatment Plant	2.0944	-0.5	2021-03-09	3	Mar	829725	NA	Wastewater Treatment Plant	1.5708	6.12323e-17	0.167617	8328
474	0.134649	2021-04-13	4	Apr	829725	NA	Wastewater Treatment Plant	2.0944	-0.5	2021-03-09	3	Mar	829725	NA	Wastewater Treatment Plant	1.5708	6.12323e-17	0.167617	8328
475	0.139431	2021-04-20	4	Apr	829725	NA	Wastewater Treatment Plant	2.0944	-0.5	2021-03-09	3	Mar	829725	NA	Wastewater Treatment Plant	1.5708	6.12323e-17	0.167617	8328
476	0.122878	2021-04-27	4	Apr	829725	NA	Wastewater Treatment Plant	2.0944	-0.5	2021-03-09	3	Mar	829725	NA	Wastewater Treatment Plant	1.5708	6.12323e-17	0.167617	8328
477	0.143933	2021-05-04	5	May	829725	NA	Wastewater Treatment Plant	2.61799	-0.866025	2021-03-09	3	Mar	829725	NA	Wastewater Treatment Plant	1.5708	6.12323e-17	0.167617	8328
478	0.135367	2021-05-11	5	May	829725	NA	Wastewater Treatment Plant	2.61799	-0.866025	2021-03-09	3	Mar	829725	NA	Wastewater Treatment Plant	1.5708	6.12323e-17	0.167617	8328
479	0.139611	2021-05-18	5	May	829725	NA	Wastewater Treatment Plant	2.61799	-0.866025	2021-03-09	3	Mar	829725	NA	Wastewater Treatment Plant	1.5708	6.12323e-17	0.167617	8328
480	0.17507	2021-05-25	5	May	829725	NA	Wastewater Treatment Plant	2.61799	-0.866025	2021-03-09	3	Mar	829725	NA	Wastewater Treatment Plant	1.5708	6.12323e-17	0.167617	8328
481	0.282605	2021-06-01	6	Jun	829725	NA	Wastewater Treatment Plant	3.14159	-1	2021-03-09	3	Mar	829725	NA	Wastewater Treatment Plant	1.5708	6.12323e-17	0.167617	8328
482	0.0652733	2021-06-08	6	Jun	829725	NA	Wastewater Treatment Plant	3.14159	-1	2021-03-09	3	Mar	829725	NA	Wastewater Treatment Plant	1.5708	6.12323e-17	0.167617	8328
483	0.168245	2021-06-15	6	Jun	829725	NA	Wastewater Treatment Plant	3.14159	-1	2021-03-09	3	Mar	829725	NA	Wastewater Treatment Plant	1.5708	6.12323e-17	0.167617	8328
484	0.151833	2021-06-22	6	Jun	829725	NA	Wastewater Treatment Plant	3.14159	-1	2021-03-09	3	Mar	829725	NA	Wastewater Treatment Plant	1.5708	6.12323e-17	0.167617	8328
485	0.0848463	2021-06-29	6	Jun	829725	NA	Wastewater Treatment Plant	3.14159	-1	2021-03-09	3	Mar	829725	NA	Wastewater Treatment Plant	1.5708	6.12323e-17	0.167617	8328
486	0.103827	2021-07-06	7	Jul	829725	NA	Wastewater Treatment Plant	3.66519	-0.866025	2021-03-09	3	Mar	829725	NA	Wastewater Treatment Plant	1.5708	6.12323e-17	0.167617	8328
487	0.102123	2021-07-13	7	Jul	829725	NA	Wastewater Treatment Plant	3.66519	-0.866025	2021-03-09	3	Mar	829725	NA	Wastewater Treatment Plant	1.5708	6.12323e-17	0.167617	8328
488	0.0952472	2021-07-20	7	Jul	829725	NA	Wastewater Treatment Plant	3.66519	-0.866025	2021-03-09	3	Mar	829725	NA	Wastewater Treatment Plant	1.5708	6.12323e-17	0.167617	8328
489	0.0919932	2021-07-27	7	Jul	829725	NA	Wastewater Treatment Plant	3.66519	-0.866025	2021-03-09	3	Mar	829725	NA	Wastewater Treatment Plant	1.5708	6.12323e-17	0.167617	8328
490	0.0838998	2021-08-03	8	Aug	829725	NA	Wastewater Treatment Plant	4.18879	-0.5	2021-03-09	3	Mar	829725	NA	Wastewater Treatment Plant	1.5708	6.12323e-17	0.167617	8328
491	0.0739032	2021-08-10	8	Aug	829725	NA	Wastewater Treatment Plant	4.18879	-0.5	2021-03-09	3	Mar	829725	NA	Wastewater Treatment Plant	1.5708	6.12323e-17	0.167617	8328
492	0.100641	2021-08-17	8	Aug	829725	NA	Wastewater Treatment Plant	4.18879	-0.5	2021-03-09	3	Mar	829725	NA	Wastewater Treatment Plant	1.5708	6.12323e-17	0.167617	8328
493	0.0863066	2021-08-24	8	Aug	829725	NA	Wastewater Treatment Plant	4.18879	-0.5	2021-03-09	3	Mar	829725	NA	Wastewater Treatment Plant	1.5708	6.12323e-17	0.167617	8328
494	0.108041	2021-08-31	8	Aug	829725	NA	Wastewater Treatment Plant	4.18879	-0.5	2021-03-09	3	Mar	829725	NA	Wastewater Treatment Plant	1.5708	6.12323e-17	0.167617	8328
495	0.135084	2021-09-07	9	Sep	829725	NA	Wastewater Treatment Plant	4.71239	-1.83697e-16	2021-03-09	3	Mar	829725	NA	Wastewater Treatment Plant	1.5708	6.12323e-17	0.167617	8328
496	0.0667445	2021-09-14	9	Sep	829725	NA	Wastewater Treatment Plant	4.71239	-1.83697e-16	2021-03-09	3	Mar	829725	NA	Wastewater Treatment Plant	1.5708	6.12323e-17	0.167617	8328
497	0.10641	2021-09-21	9	Sep	829725	NA	Wastewater Treatment Plant	4.71239	-1.83697e-16	2021-03-09	3	Mar	829725	NA	Wastewater Treatment Plant	1.5708	6.12323e-17	0.167617	8328
498	0.102987	2021-09-28	9	Sep	829725	NA	Wastewater Treatment Plant	4.71239	-1.83697e-16	2021-03-09	3	Mar	829725	NA	Wastewater Treatment Plant	1.5708	6.12323e-17	0.167617	8328
499	0.0943453	2021-10-12	10	Oct	829725	NA	Wastewater Treatment Plant	5.23599	0.5	2021-03-09	3	Mar	829725	NA	Wastewater Treatment Plant	1.5708	6.12323e-17	0.167617	8328
500	0.114958	2021-10-26	10	Oct	829725	NA	Wastewater Treatment Plant	5.23599	0.5	2021-03-09	3	Mar	829725	NA	Wastewater Treatment Plant	1.5708	6.12323e-17	0.167617	8328
501	0.118725	2021-11-02	11	Nov	829725	NA	Wastewater Treatment Plant	5.75959	0.866025	2021-03-09	3	Mar	829725	NA	Wastewater Treatment Plant	1.5708	6.12323e-17	0.167617	8328
502	0.187438	2021-11-09	11	Nov	829725	NA	Wastewater Treatment Plant	5.75959	0.866025	2021-03-09	3	Mar	829725	NA	Wastewater Treatment Plant	1.5708	6.12323e-17	0.167617	8328
503	0.187438	2021-11-16	11	Nov	829725	NA	Wastewater Treatment Plant	5.75959	0.866025	2021-03-09	3	Mar	829725	NA	Wastewater Treatment Plant	1.5708	6.12323e-17	0.167617	8328
504	0.187425	2021-11-23	11	Nov	829725	NA	Wastewater Treatment Plant	5.75959	0.866025	2021-03-09	3	Mar	829725	NA	Wastewater Treatment Plant	1.5708	6.12323e-17	0.167617	8328
505	0.187441	2021-11-30	11	Nov	829725	NA	Wastewater Treatment Plant	5.75959	0.866025	2021-03-09	3	Mar	829725	NA	Wastewater Treatment Plant	1.5708	6.12323e-17	0.167617	8328
506	0.223575	2021-12-07	12	Dec	829725	NA	Wastewater Treatment Plant	6.28319	1	2021-03-09	3	Mar	829725	NA	Wastewater Treatment Plant	1.5708	6.12323e-17	0.167617	8328
507	0.104898	2021-12-14	12	Dec	829725	NA	Wastewater Treatment Plant	6.28319	1	2021-03-09	3	Mar	829725	NA	Wastewater Treatment Plant	1.5708	6.12323e-17	0.167617	8328
508	0.0981555	2021-12-21	12	Dec	829725	NA	Wastewater Treatment Plant	6.28319	1	2021-03-09	3	Mar	829725	NA	Wastewater Treatment Plant	1.5708	6.12323e-17	0.167617	8328
509	0.115639	2021-12-28	12	Dec	829725	NA	Wastewater Treatment Plant	6.28319	1	2021-03-09	3	Mar	829725	NA	Wastewater Treatment Plant	1.5708	6.12323e-17	0.167617	8328
510	0.083251	2022-01-05	1	Jan	829725	NA	Wastewater Treatment Plant	0.523599	0.866025	2021-03-09	3	Mar	829725	NA	Wastewater Treatment Plant	1.5708	6.12323e-17	0.167617	8328
511	0.222502	2022-01-05	1	Jan	829725	NA	Wastewater Treatment Plant	0.523599	0.866025	2021-03-09	3	Mar	829725	NA	Wastewater Treatment Plant	1.5708	6.12323e-17	0.167617	8328
512	0.122652	2022-01-12	1	Jan	829725	NA	Wastewater Treatment Plant	0.523599	0.866025	2021-03-09	3	Mar	829725	NA	Wastewater Treatment Plant	1.5708	6.12323e-17	0.167617	8328
513	0.1642	2022-01-12	1	Jan	829725	NA	Wastewater Treatment Plant	0.523599	0.866025	2021-03-09	3	Mar	829725	NA	Wastewater Treatment Plant	1.5708	6.12323e-17	0.167617	8328
514	0.150744	2022-01-19	1	Jan	829725	NA	Wastewater Treatment Plant	0.523599	0.866025	2021-03-09	3	Mar	829725	NA	Wastewater Treatment Plant	1.5708	6.12323e-17	0.167617	8328
515	0.540124	2022-01-19	1	Jan	829725	NA	Wastewater Treatment Plant	0.523599	0.866025	2021-03-09	3	Mar	829725	NA	Wastewater Treatment Plant	1.5708	6.12323e-17	0.167617	8328
516	0.0603923	2022-01-26	1	Jan	829725	NA	Wastewater Treatment Plant	0.523599	0.866025	2021-03-09	3	Mar	829725	NA	Wastewater Treatment Plant	1.5708	6.12323e-17	0.167617	8328
517	0.523834	2022-01-26	1	Jan	829725	NA	Wastewater Treatment Plant	0.523599	0.866025	2021-03-09	3	Mar	829725	NA	Wastewater Treatment Plant	1.5708	6.12323e-17	0.167617	8328
518	0.0606085	2022-02-02	2	Feb	829725	NA	Wastewater Treatment Plant	1.0472	0.5	2021-03-09	3	Mar	829725	NA	Wastewater Treatment Plant	1.5708	6.12323e-17	0.167617	8328
519	0.0937465	2022-02-09	2	Feb	829725	NA	Wastewater Treatment Plant	1.0472	0.5	2021-03-09	3	Mar	829725	NA	Wastewater Treatment Plant	1.5708	6.12323e-17	0.167617	8328
520	0.136868	2022-02-16	2	Feb	829725	NA	Wastewater Treatment Plant	1.0472	0.5	2021-03-09	3	Mar	829725	NA	Wastewater Treatment Plant	1.5708	6.12323e-17	0.167617	8328
521	0.0816205	2022-02-23	2	Feb	829725	NA	Wastewater Treatment Plant	1.0472	0.5	2021-03-09	3	Mar	829725	NA	Wastewater Treatment Plant	1.5708	6.12323e-17	0.167617	8328
522	0.0986893	2022-03-02	3	Mar	829725	NA	Wastewater Treatment Plant	1.5708	6.12323e-17	2021-03-09	3	Mar	829725	NA	Wastewater Treatment Plant	1.5708	6.12323e-17	0.167617	8328
523	0.123211	2022-03-09	3	Mar	829725	NA	Wastewater Treatment Plant	1.5708	6.12323e-17	2021-03-09	3	Mar	829725	NA	Wastewater Treatment Plant	1.5708	6.12323e-17	0.167617	8328
524	0.1158	2022-03-16	3	Mar	829725	NA	Wastewater Treatment Plant	1.5708	6.12323e-17	2021-03-09	3	Mar	829725	NA	Wastewater Treatment Plant	1.5708	6.12323e-17	0.167617	8328
525	0.148091	2022-03-23	3	Mar	829725	NA	Wastewater Treatment Plant	1.5708	6.12323e-17	2021-03-09	3	Mar	829725	NA	Wastewater Treatment Plant	1.5708	6.12323e-17	0.167617	8328
526	0.170571	2022-03-30	3	Mar	829725	NA	Wastewater Treatment Plant	1.5708	6.12323e-17	2021-03-09	3	Mar	829725	NA	Wastewater Treatment Plant	1.5708	6.12323e-17	0.167617	8328
527	0.223648	2022-04-06	4	Apr	829725	NA	Wastewater Treatment Plant	2.0944	-0.5	2021-03-09	3	Mar	829725	NA	Wastewater Treatment Plant	1.5708	6.12323e-17	0.167617	8328
528	0.0568109	2021-03-02	3	Mar	NA	NA	Wastewater Treatment Plant	1.5708	6.12323e-17	2021-03-09	3	Mar	829725	NA	Wastewater Treatment Plant	1.5708	6.12323e-17	0.167617	8328
529	0.0579665	2021-01-05	1	Jan	829725	NA	Wastewater Treatment Plant	0.523599	0.866025	2021-03-16	3	Mar	829725	NA	Wastewater Treatment Plant	1.5708	6.12323e-17	0.167617	8328
530	0.0865777	2021-01-12	1	Jan	829725	NA	Wastewater Treatment Plant	0.523599	0.866025	2021-03-16	3	Mar	829725	NA	Wastewater Treatment Plant	1.5708	6.12323e-17	0.167617	8328
531	0.108832	2021-01-19	1	Jan	829725	NA	Wastewater Treatment Plant	0.523599	0.866025	2021-03-16	3	Mar	829725	NA	Wastewater Treatment Plant	1.5708	6.12323e-17	0.167617	8328
532	0.0885366	2021-01-26	1	Jan	829725	NA	Wastewater Treatment Plant	0.523599	0.866025	2021-03-16	3	Mar	829725	NA	Wastewater Treatment Plant	1.5708	6.12323e-17	0.167617	8328
533	0.0883043	2021-02-09	2	Feb	829725	NA	Wastewater Treatment Plant	1.0472	0.5	2021-03-16	3	Mar	829725	NA	Wastewater Treatment Plant	1.5708	6.12323e-17	0.167617	8328
534	0.148952	2021-02-16	2	Feb	829725	NA	Wastewater Treatment Plant	1.0472	0.5	2021-03-16	3	Mar	829725	NA	Wastewater Treatment Plant	1.5708	6.12323e-17	0.167617	8328
535	0.121669	2021-02-23	2	Feb	829725	NA	Wastewater Treatment Plant	1.0472	0.5	2021-03-16	3	Mar	829725	NA	Wastewater Treatment Plant	1.5708	6.12323e-17	0.167617	8328
536	0.061609	2021-03-09	3	Mar	829725	NA	Wastewater Treatment Plant	1.5708	6.12323e-17	2021-03-16	3	Mar	829725	NA	Wastewater Treatment Plant	1.5708	6.12323e-17	0.167617	8328
537	0.159861	2021-03-23	3	Mar	829725	NA	Wastewater Treatment Plant	1.5708	6.12323e-17	2021-03-16	3	Mar	829725	NA	Wastewater Treatment Plant	1.5708	6.12323e-17	0.167617	8328
538	0.0971259	2021-03-30	3	Mar	829725	NA	Wastewater Treatment Plant	1.5708	6.12323e-17	2021-03-16	3	Mar	829725	NA	Wastewater Treatment Plant	1.5708	6.12323e-17	0.167617	8328
539	0.0837186	2021-04-06	4	Apr	829725	NA	Wastewater Treatment Plant	2.0944	-0.5	2021-03-16	3	Mar	829725	NA	Wastewater Treatment Plant	1.5708	6.12323e-17	0.167617	8328
540	0.159558	2021-04-13	4	Apr	829725	NA	Wastewater Treatment Plant	2.0944	-0.5	2021-03-16	3	Mar	829725	NA	Wastewater Treatment Plant	1.5708	6.12323e-17	0.167617	8328
541	0.149708	2021-04-20	4	Apr	829725	NA	Wastewater Treatment Plant	2.0944	-0.5	2021-03-16	3	Mar	829725	NA	Wastewater Treatment Plant	1.5708	6.12323e-17	0.167617	8328
542	0.124379	2021-04-27	4	Apr	829725	NA	Wastewater Treatment Plant	2.0944	-0.5	2021-03-16	3	Mar	829725	NA	Wastewater Treatment Plant	1.5708	6.12323e-17	0.167617	8328
543	0.156983	2021-05-04	5	May	829725	NA	Wastewater Treatment Plant	2.61799	-0.866025	2021-03-16	3	Mar	829725	NA	Wastewater Treatment Plant	1.5708	6.12323e-17	0.167617	8328
544	0.166964	2021-05-11	5	May	829725	NA	Wastewater Treatment Plant	2.61799	-0.866025	2021-03-16	3	Mar	829725	NA	Wastewater Treatment Plant	1.5708	6.12323e-17	0.167617	8328
545	0.143482	2021-05-18	5	May	829725	NA	Wastewater Treatment Plant	2.61799	-0.866025	2021-03-16	3	Mar	829725	NA	Wastewater Treatment Plant	1.5708	6.12323e-17	0.167617	8328
546	0.174337	2021-05-25	5	May	829725	NA	Wastewater Treatment Plant	2.61799	-0.866025	2021-03-16	3	Mar	829725	NA	Wastewater Treatment Plant	1.5708	6.12323e-17	0.167617	8328
547	0.248604	2021-06-01	6	Jun	829725	NA	Wastewater Treatment Plant	3.14159	-1	2021-03-16	3	Mar	829725	NA	Wastewater Treatment Plant	1.5708	6.12323e-17	0.167617	8328
548	0.0652818	2021-06-08	6	Jun	829725	NA	Wastewater Treatment Plant	3.14159	-1	2021-03-16	3	Mar	829725	NA	Wastewater Treatment Plant	1.5708	6.12323e-17	0.167617	8328
549	0.173229	2021-06-15	6	Jun	829725	NA	Wastewater Treatment Plant	3.14159	-1	2021-03-16	3	Mar	829725	NA	Wastewater Treatment Plant	1.5708	6.12323e-17	0.167617	8328
550	0.163868	2021-06-22	6	Jun	829725	NA	Wastewater Treatment Plant	3.14159	-1	2021-03-16	3	Mar	829725	NA	Wastewater Treatment Plant	1.5708	6.12323e-17	0.167617	8328
551	0.107444	2021-06-29	6	Jun	829725	NA	Wastewater Treatment Plant	3.14159	-1	2021-03-16	3	Mar	829725	NA	Wastewater Treatment Plant	1.5708	6.12323e-17	0.167617	8328
552	0.13259	2021-07-06	7	Jul	829725	NA	Wastewater Treatment Plant	3.66519	-0.866025	2021-03-16	3	Mar	829725	NA	Wastewater Treatment Plant	1.5708	6.12323e-17	0.167617	8328
553	0.121497	2021-07-13	7	Jul	829725	NA	Wastewater Treatment Plant	3.66519	-0.866025	2021-03-16	3	Mar	829725	NA	Wastewater Treatment Plant	1.5708	6.12323e-17	0.167617	8328
554	0.113088	2021-07-20	7	Jul	829725	NA	Wastewater Treatment Plant	3.66519	-0.866025	2021-03-16	3	Mar	829725	NA	Wastewater Treatment Plant	1.5708	6.12323e-17	0.167617	8328
555	0.116439	2021-07-27	7	Jul	829725	NA	Wastewater Treatment Plant	3.66519	-0.866025	2021-03-16	3	Mar	829725	NA	Wastewater Treatment Plant	1.5708	6.12323e-17	0.167617	8328
556	0.104875	2021-08-03	8	Aug	829725	NA	Wastewater Treatment Plant	4.18879	-0.5	2021-03-16	3	Mar	829725	NA	Wastewater Treatment Plant	1.5708	6.12323e-17	0.167617	8328
557	0.0896009	2021-08-10	8	Aug	829725	NA	Wastewater Treatment Plant	4.18879	-0.5	2021-03-16	3	Mar	829725	NA	Wastewater Treatment Plant	1.5708	6.12323e-17	0.167617	8328
558	0.123715	2021-08-17	8	Aug	829725	NA	Wastewater Treatment Plant	4.18879	-0.5	2021-03-16	3	Mar	829725	NA	Wastewater Treatment Plant	1.5708	6.12323e-17	0.167617	8328
559	0.102025	2021-08-24	8	Aug	829725	NA	Wastewater Treatment Plant	4.18879	-0.5	2021-03-16	3	Mar	829725	NA	Wastewater Treatment Plant	1.5708	6.12323e-17	0.167617	8328
560	0.128133	2021-08-31	8	Aug	829725	NA	Wastewater Treatment Plant	4.18879	-0.5	2021-03-16	3	Mar	829725	NA	Wastewater Treatment Plant	1.5708	6.12323e-17	0.167617	8328
561	0.125	2021-09-07	9	Sep	829725	NA	Wastewater Treatment Plant	4.71239	-1.83697e-16	2021-03-16	3	Mar	829725	NA	Wastewater Treatment Plant	1.5708	6.12323e-17	0.167617	8328
562	0.0805298	2021-09-14	9	Sep	829725	NA	Wastewater Treatment Plant	4.71239	-1.83697e-16	2021-03-16	3	Mar	829725	NA	Wastewater Treatment Plant	1.5708	6.12323e-17	0.167617	8328
563	0.122497	2021-09-21	9	Sep	829725	NA	Wastewater Treatment Plant	4.71239	-1.83697e-16	2021-03-16	3	Mar	829725	NA	Wastewater Treatment Plant	1.5708	6.12323e-17	0.167617	8328
564	0.128741	2021-09-28	9	Sep	829725	NA	Wastewater Treatment Plant	4.71239	-1.83697e-16	2021-03-16	3	Mar	829725	NA	Wastewater Treatment Plant	1.5708	6.12323e-17	0.167617	8328
565	0.112917	2021-10-12	10	Oct	829725	NA	Wastewater Treatment Plant	5.23599	0.5	2021-03-16	3	Mar	829725	NA	Wastewater Treatment Plant	1.5708	6.12323e-17	0.167617	8328
566	0.139552	2021-10-26	10	Oct	829725	NA	Wastewater Treatment Plant	5.23599	0.5	2021-03-16	3	Mar	829725	NA	Wastewater Treatment Plant	1.5708	6.12323e-17	0.167617	8328
567	0.141897	2021-11-02	11	Nov	829725	NA	Wastewater Treatment Plant	5.75959	0.866025	2021-03-16	3	Mar	829725	NA	Wastewater Treatment Plant	1.5708	6.12323e-17	0.167617	8328
568	0.211608	2021-11-09	11	Nov	829725	NA	Wastewater Treatment Plant	5.75959	0.866025	2021-03-16	3	Mar	829725	NA	Wastewater Treatment Plant	1.5708	6.12323e-17	0.167617	8328
569	0.207113	2021-11-16	11	Nov	829725	NA	Wastewater Treatment Plant	5.75959	0.866025	2021-03-16	3	Mar	829725	NA	Wastewater Treatment Plant	1.5708	6.12323e-17	0.167617	8328
570	0.195549	2021-11-23	11	Nov	829725	NA	Wastewater Treatment Plant	5.75959	0.866025	2021-03-16	3	Mar	829725	NA	Wastewater Treatment Plant	1.5708	6.12323e-17	0.167617	8328
571	0.210745	2021-11-30	11	Nov	829725	NA	Wastewater Treatment Plant	5.75959	0.866025	2021-03-16	3	Mar	829725	NA	Wastewater Treatment Plant	1.5708	6.12323e-17	0.167617	8328
572	0.248893	2021-12-07	12	Dec	829725	NA	Wastewater Treatment Plant	6.28319	1	2021-03-16	3	Mar	829725	NA	Wastewater Treatment Plant	1.5708	6.12323e-17	0.167617	8328
573	0.123087	2021-12-14	12	Dec	829725	NA	Wastewater Treatment Plant	6.28319	1	2021-03-16	3	Mar	829725	NA	Wastewater Treatment Plant	1.5708	6.12323e-17	0.167617	8328
574	0.130752	2021-12-21	12	Dec	829725	NA	Wastewater Treatment Plant	6.28319	1	2021-03-16	3	Mar	829725	NA	Wastewater Treatment Plant	1.5708	6.12323e-17	0.167617	8328
575	0.144053	2021-12-28	12	Dec	829725	NA	Wastewater Treatment Plant	6.28319	1	2021-03-16	3	Mar	829725	NA	Wastewater Treatment Plant	1.5708	6.12323e-17	0.167617	8328
576	0.112569	2022-01-05	1	Jan	829725	NA	Wastewater Treatment Plant	0.523599	0.866025	2021-03-16	3	Mar	829725	NA	Wastewater Treatment Plant	1.5708	6.12323e-17	0.167617	8328
577	0.197758	2022-01-05	1	Jan	829725	NA	Wastewater Treatment Plant	0.523599	0.866025	2021-03-16	3	Mar	829725	NA	Wastewater Treatment Plant	1.5708	6.12323e-17	0.167617	8328
578	0.153942	2022-01-12	1	Jan	829725	NA	Wastewater Treatment Plant	0.523599	0.866025	2021-03-16	3	Mar	829725	NA	Wastewater Treatment Plant	1.5708	6.12323e-17	0.167617	8328
579	0.167445	2022-01-12	1	Jan	829725	NA	Wastewater Treatment Plant	0.523599	0.866025	2021-03-16	3	Mar	829725	NA	Wastewater Treatment Plant	1.5708	6.12323e-17	0.167617	8328
580	0.176056	2022-01-19	1	Jan	829725	NA	Wastewater Treatment Plant	0.523599	0.866025	2021-03-16	3	Mar	829725	NA	Wastewater Treatment Plant	1.5708	6.12323e-17	0.167617	8328
581	0.540399	2022-01-19	1	Jan	829725	NA	Wastewater Treatment Plant	0.523599	0.866025	2021-03-16	3	Mar	829725	NA	Wastewater Treatment Plant	1.5708	6.12323e-17	0.167617	8328
582	0.0969436	2022-01-26	1	Jan	829725	NA	Wastewater Treatment Plant	0.523599	0.866025	2021-03-16	3	Mar	829725	NA	Wastewater Treatment Plant	1.5708	6.12323e-17	0.167617	8328
583	0.519555	2022-01-26	1	Jan	829725	NA	Wastewater Treatment Plant	0.523599	0.866025	2021-03-16	3	Mar	829725	NA	Wastewater Treatment Plant	1.5708	6.12323e-17	0.167617	8328
584	0.0908913	2022-02-02	2	Feb	829725	NA	Wastewater Treatment Plant	1.0472	0.5	2021-03-16	3	Mar	829725	NA	Wastewater Treatment Plant	1.5708	6.12323e-17	0.167617	8328
585	0.0665132	2022-02-09	2	Feb	829725	NA	Wastewater Treatment Plant	1.0472	0.5	2021-03-16	3	Mar	829725	NA	Wastewater Treatment Plant	1.5708	6.12323e-17	0.167617	8328
586	0.165908	2022-02-16	2	Feb	829725	NA	Wastewater Treatment Plant	1.0472	0.5	2021-03-16	3	Mar	829725	NA	Wastewater Treatment Plant	1.5708	6.12323e-17	0.167617	8328
587	0.108462	2022-02-23	2	Feb	829725	NA	Wastewater Treatment Plant	1.0472	0.5	2021-03-16	3	Mar	829725	NA	Wastewater Treatment Plant	1.5708	6.12323e-17	0.167617	8328
588	0.117565	2022-03-02	3	Mar	829725	NA	Wastewater Treatment Plant	1.5708	6.12323e-17	2021-03-16	3	Mar	829725	NA	Wastewater Treatment Plant	1.5708	6.12323e-17	0.167617	8328
589	0.127016	2022-03-09	3	Mar	829725	NA	Wastewater Treatment Plant	1.5708	6.12323e-17	2021-03-16	3	Mar	829725	NA	Wastewater Treatment Plant	1.5708	6.12323e-17	0.167617	8328
590	0.142268	2022-03-16	3	Mar	829725	NA	Wastewater Treatment Plant	1.5708	6.12323e-17	2021-03-16	3	Mar	829725	NA	Wastewater Treatment Plant	1.5708	6.12323e-17	0.167617	8328
591	0.164252	2022-03-23	3	Mar	829725	NA	Wastewater Treatment Plant	1.5708	6.12323e-17	2021-03-16	3	Mar	829725	NA	Wastewater Treatment Plant	1.5708	6.12323e-17	0.167617	8328
592	0.199688	2022-03-30	3	Mar	829725	NA	Wastewater Treatment Plant	1.5708	6.12323e-17	2021-03-16	3	Mar	829725	NA	Wastewater Treatment Plant	1.5708	6.12323e-17	0.167617	8328
593	0.248947	2022-04-06	4	Apr	829725	NA	Wastewater Treatment Plant	2.0944	-0.5	2021-03-16	3	Mar	829725	NA	Wastewater Treatment Plant	1.5708	6.12323e-17	0.167617	8328
594	0.0763765	2021-03-02	3	Mar	NA	NA	Wastewater Treatment Plant	1.5708	6.12323e-17	2021-03-16	3	Mar	829725	NA	Wastewater Treatment Plant	1.5708	6.12323e-17	0.167617	8328
595	0.141931	2021-01-05	1	Jan	829725	NA	Wastewater Treatment Plant	0.523599	0.866025	2021-03-23	3	Mar	829725	NA	Wastewater Treatment Plant	1.5708	6.12323e-17	0.167617	8328
596	0.123703	2021-01-12	1	Jan	829725	NA	Wastewater Treatment Plant	0.523599	0.866025	2021-03-23	3	Mar	829725	NA	Wastewater Treatment Plant	1.5708	6.12323e-17	0.167617	8328
597	0.173305	2021-01-19	1	Jan	829725	NA	Wastewater Treatment Plant	0.523599	0.866025	2021-03-23	3	Mar	829725	NA	Wastewater Treatment Plant	1.5708	6.12323e-17	0.167617	8328
598	0.152418	2021-01-26	1	Jan	829725	NA	Wastewater Treatment Plant	0.523599	0.866025	2021-03-23	3	Mar	829725	NA	Wastewater Treatment Plant	1.5708	6.12323e-17	0.167617	8328
599	0.114103	2021-02-09	2	Feb	829725	NA	Wastewater Treatment Plant	1.0472	0.5	2021-03-23	3	Mar	829725	NA	Wastewater Treatment Plant	1.5708	6.12323e-17	0.167617	8328
600	0.220139	2021-02-16	2	Feb	829725	NA	Wastewater Treatment Plant	1.0472	0.5	2021-03-23	3	Mar	829725	NA	Wastewater Treatment Plant	1.5708	6.12323e-17	0.167617	8328
601	0.192291	2021-02-23	2	Feb	829725	NA	Wastewater Treatment Plant	1.0472	0.5	2021-03-23	3	Mar	829725	NA	Wastewater Treatment Plant	1.5708	6.12323e-17	0.167617	8328
602	0.134508	2021-03-09	3	Mar	829725	NA	Wastewater Treatment Plant	1.5708	6.12323e-17	2021-03-23	3	Mar	829725	NA	Wastewater Treatment Plant	1.5708	6.12323e-17	0.167617	8328
603	0.159861	2021-03-16	3	Mar	829725	NA	Wastewater Treatment Plant	1.5708	6.12323e-17	2021-03-23	3	Mar	829725	NA	Wastewater Treatment Plant	1.5708	6.12323e-17	0.167617	8328
604	0.160877	2021-03-30	3	Mar	829725	NA	Wastewater Treatment Plant	1.5708	6.12323e-17	2021-03-23	3	Mar	829725	NA	Wastewater Treatment Plant	1.5708	6.12323e-17	0.167617	8328
605	0.12519	2021-04-06	4	Apr	829725	NA	Wastewater Treatment Plant	2.0944	-0.5	2021-03-23	3	Mar	829725	NA	Wastewater Treatment Plant	1.5708	6.12323e-17	0.167617	8328
606	0.121	2021-04-13	4	Apr	829725	NA	Wastewater Treatment Plant	2.0944	-0.5	2021-03-23	3	Mar	829725	NA	Wastewater Treatment Plant	1.5708	6.12323e-17	0.167617	8328
607	0.19241	2021-04-20	4	Apr	829725	NA	Wastewater Treatment Plant	2.0944	-0.5	2021-03-23	3	Mar	829725	NA	Wastewater Treatment Plant	1.5708	6.12323e-17	0.167617	8328
608	0.179772	2021-04-27	4	Apr	829725	NA	Wastewater Treatment Plant	2.0944	-0.5	2021-03-23	3	Mar	829725	NA	Wastewater Treatment Plant	1.5708	6.12323e-17	0.167617	8328
609	0.194815	2021-05-04	5	May	829725	NA	Wastewater Treatment Plant	2.61799	-0.866025	2021-03-23	3	Mar	829725	NA	Wastewater Treatment Plant	1.5708	6.12323e-17	0.167617	8328
610	0.237333	2021-05-11	5	May	829725	NA	Wastewater Treatment Plant	2.61799	-0.866025	2021-03-23	3	Mar	829725	NA	Wastewater Treatment Plant	1.5708	6.12323e-17	0.167617	8328
611	0.180673	2021-05-18	5	May	829725	NA	Wastewater Treatment Plant	2.61799	-0.866025	2021-03-23	3	Mar	829725	NA	Wastewater Treatment Plant	1.5708	6.12323e-17	0.167617	8328
612	0.120595	2021-05-25	5	May	829725	NA	Wastewater Treatment Plant	2.61799	-0.866025	2021-03-23	3	Mar	829725	NA	Wastewater Treatment Plant	1.5708	6.12323e-17	0.167617	8328
613	0.287721	2021-06-01	6	Jun	829725	NA	Wastewater Treatment Plant	3.14159	-1	2021-03-23	3	Mar	829725	NA	Wastewater Treatment Plant	1.5708	6.12323e-17	0.167617	8328
614	0.177049	2021-06-08	6	Jun	829725	NA	Wastewater Treatment Plant	3.14159	-1	2021-03-23	3	Mar	829725	NA	Wastewater Treatment Plant	1.5708	6.12323e-17	0.167617	8328
615	0.232835	2021-06-15	6	Jun	829725	NA	Wastewater Treatment Plant	3.14159	-1	2021-03-23	3	Mar	829725	NA	Wastewater Treatment Plant	1.5708	6.12323e-17	0.167617	8328
616	0.178448	2021-06-22	6	Jun	829725	NA	Wastewater Treatment Plant	3.14159	-1	2021-03-23	3	Mar	829725	NA	Wastewater Treatment Plant	1.5708	6.12323e-17	0.167617	8328
617	0.199283	2021-06-29	6	Jun	829725	NA	Wastewater Treatment Plant	3.14159	-1	2021-03-23	3	Mar	829725	NA	Wastewater Treatment Plant	1.5708	6.12323e-17	0.167617	8328
618	0.212191	2021-07-06	7	Jul	829725	NA	Wastewater Treatment Plant	3.66519	-0.866025	2021-03-23	3	Mar	829725	NA	Wastewater Treatment Plant	1.5708	6.12323e-17	0.167617	8328
619	0.217283	2021-07-13	7	Jul	829725	NA	Wastewater Treatment Plant	3.66519	-0.866025	2021-03-23	3	Mar	829725	NA	Wastewater Treatment Plant	1.5708	6.12323e-17	0.167617	8328
620	0.207894	2021-07-20	7	Jul	829725	NA	Wastewater Treatment Plant	3.66519	-0.866025	2021-03-23	3	Mar	829725	NA	Wastewater Treatment Plant	1.5708	6.12323e-17	0.167617	8328
621	0.20599	2021-07-27	7	Jul	829725	NA	Wastewater Treatment Plant	3.66519	-0.866025	2021-03-23	3	Mar	829725	NA	Wastewater Treatment Plant	1.5708	6.12323e-17	0.167617	8328
622	0.188126	2021-08-03	8	Aug	829725	NA	Wastewater Treatment Plant	4.18879	-0.5	2021-03-23	3	Mar	829725	NA	Wastewater Treatment Plant	1.5708	6.12323e-17	0.167617	8328
623	0.181038	2021-08-10	8	Aug	829725	NA	Wastewater Treatment Plant	4.18879	-0.5	2021-03-23	3	Mar	829725	NA	Wastewater Treatment Plant	1.5708	6.12323e-17	0.167617	8328
624	0.208234	2021-08-17	8	Aug	829725	NA	Wastewater Treatment Plant	4.18879	-0.5	2021-03-23	3	Mar	829725	NA	Wastewater Treatment Plant	1.5708	6.12323e-17	0.167617	8328
625	0.182148	2021-08-24	8	Aug	829725	NA	Wastewater Treatment Plant	4.18879	-0.5	2021-03-23	3	Mar	829725	NA	Wastewater Treatment Plant	1.5708	6.12323e-17	0.167617	8328
626	0.216231	2021-08-31	8	Aug	829725	NA	Wastewater Treatment Plant	4.18879	-0.5	2021-03-23	3	Mar	829725	NA	Wastewater Treatment Plant	1.5708	6.12323e-17	0.167617	8328
627	0.167951	2021-09-07	9	Sep	829725	NA	Wastewater Treatment Plant	4.71239	-1.83697e-16	2021-03-23	3	Mar	829725	NA	Wastewater Treatment Plant	1.5708	6.12323e-17	0.167617	8328
628	0.189019	2021-09-14	9	Sep	829725	NA	Wastewater Treatment Plant	4.71239	-1.83697e-16	2021-03-23	3	Mar	829725	NA	Wastewater Treatment Plant	1.5708	6.12323e-17	0.167617	8328
629	0.221918	2021-09-21	9	Sep	829725	NA	Wastewater Treatment Plant	4.71239	-1.83697e-16	2021-03-23	3	Mar	829725	NA	Wastewater Treatment Plant	1.5708	6.12323e-17	0.167617	8328
630	0.216611	2021-09-28	9	Sep	829725	NA	Wastewater Treatment Plant	4.71239	-1.83697e-16	2021-03-23	3	Mar	829725	NA	Wastewater Treatment Plant	1.5708	6.12323e-17	0.167617	8328
631	0.213975	2021-10-12	10	Oct	829725	NA	Wastewater Treatment Plant	5.23599	0.5	2021-03-23	3	Mar	829725	NA	Wastewater Treatment Plant	1.5708	6.12323e-17	0.167617	8328
632	0.225845	2021-10-26	10	Oct	829725	NA	Wastewater Treatment Plant	5.23599	0.5	2021-03-23	3	Mar	829725	NA	Wastewater Treatment Plant	1.5708	6.12323e-17	0.167617	8328
633	0.224824	2021-11-02	11	Nov	829725	NA	Wastewater Treatment Plant	5.75959	0.866025	2021-03-23	3	Mar	829725	NA	Wastewater Treatment Plant	1.5708	6.12323e-17	0.167617	8328
634	0.300629	2021-11-09	11	Nov	829725	NA	Wastewater Treatment Plant	5.75959	0.866025	2021-03-23	3	Mar	829725	NA	Wastewater Treatment Plant	1.5708	6.12323e-17	0.167617	8328
635	0.30063	2021-11-16	11	Nov	829725	NA	Wastewater Treatment Plant	5.75959	0.866025	2021-03-23	3	Mar	829725	NA	Wastewater Treatment Plant	1.5708	6.12323e-17	0.167617	8328
636	0.300604	2021-11-23	11	Nov	829725	NA	Wastewater Treatment Plant	5.75959	0.866025	2021-03-23	3	Mar	829725	NA	Wastewater Treatment Plant	1.5708	6.12323e-17	0.167617	8328
637	0.300636	2021-11-30	11	Nov	829725	NA	Wastewater Treatment Plant	5.75959	0.866025	2021-03-23	3	Mar	829725	NA	Wastewater Treatment Plant	1.5708	6.12323e-17	0.167617	8328
638	0.328546	2021-12-07	12	Dec	829725	NA	Wastewater Treatment Plant	6.28319	1	2021-03-23	3	Mar	829725	NA	Wastewater Treatment Plant	1.5708	6.12323e-17	0.167617	8328
639	0.231452	2021-12-14	12	Dec	829725	NA	Wastewater Treatment Plant	6.28319	1	2021-03-23	3	Mar	829725	NA	Wastewater Treatment Plant	1.5708	6.12323e-17	0.167617	8328
640	0.202886	2021-12-21	12	Dec	829725	NA	Wastewater Treatment Plant	6.28319	1	2021-03-23	3	Mar	829725	NA	Wastewater Treatment Plant	1.5708	6.12323e-17	0.167617	8328
641	0.221474	2021-12-28	12	Dec	829725	NA	Wastewater Treatment Plant	6.28319	1	2021-03-23	3	Mar	829725	NA	Wastewater Treatment Plant	1.5708	6.12323e-17	0.167617	8328
642	0.195908	2022-01-05	1	Jan	829725	NA	Wastewater Treatment Plant	0.523599	0.866025	2021-03-23	3	Mar	829725	NA	Wastewater Treatment Plant	1.5708	6.12323e-17	0.167617	8328
643	0.223905	2022-01-05	1	Jan	829725	NA	Wastewater Treatment Plant	0.523599	0.866025	2021-03-23	3	Mar	829725	NA	Wastewater Treatment Plant	1.5708	6.12323e-17	0.167617	8328
644	0.227895	2022-01-12	1	Jan	829725	NA	Wastewater Treatment Plant	0.523599	0.866025	2021-03-23	3	Mar	829725	NA	Wastewater Treatment Plant	1.5708	6.12323e-17	0.167617	8328
645	0.221153	2022-01-12	1	Jan	829725	NA	Wastewater Treatment Plant	0.523599	0.866025	2021-03-23	3	Mar	829725	NA	Wastewater Treatment Plant	1.5708	6.12323e-17	0.167617	8328
646	0.255764	2022-01-19	1	Jan	829725	NA	Wastewater Treatment Plant	0.523599	0.866025	2021-03-23	3	Mar	829725	NA	Wastewater Treatment Plant	1.5708	6.12323e-17	0.167617	8328
647	0.539483	2022-01-19	1	Jan	829725	NA	Wastewater Treatment Plant	0.523599	0.866025	2021-03-23	3	Mar	829725	NA	Wastewater Treatment Plant	1.5708	6.12323e-17	0.167617	8328
648	0.167582	2022-01-26	1	Jan	829725	NA	Wastewater Treatment Plant	0.523599	0.866025	2021-03-23	3	Mar	829725	NA	Wastewater Treatment Plant	1.5708	6.12323e-17	0.167617	8328
649	0.521066	2022-01-26	1	Jan	829725	NA	Wastewater Treatment Plant	0.523599	0.866025	2021-03-23	3	Mar	829725	NA	Wastewater Treatment Plant	1.5708	6.12323e-17	0.167617	8328
650	0.154992	2022-02-02	2	Feb	829725	NA	Wastewater Treatment Plant	1.0472	0.5	2021-03-23	3	Mar	829725	NA	Wastewater Treatment Plant	1.5708	6.12323e-17	0.167617	8328
651	0.158599	2022-02-09	2	Feb	829725	NA	Wastewater Treatment Plant	1.0472	0.5	2021-03-23	3	Mar	829725	NA	Wastewater Treatment Plant	1.5708	6.12323e-17	0.167617	8328
652	0.221924	2022-02-16	2	Feb	829725	NA	Wastewater Treatment Plant	1.0472	0.5	2021-03-23	3	Mar	829725	NA	Wastewater Treatment Plant	1.5708	6.12323e-17	0.167617	8328
653	0.185757	2022-02-23	2	Feb	829725	NA	Wastewater Treatment Plant	1.0472	0.5	2021-03-23	3	Mar	829725	NA	Wastewater Treatment Plant	1.5708	6.12323e-17	0.167617	8328
654	0.182232	2022-03-02	3	Mar	829725	NA	Wastewater Treatment Plant	1.5708	6.12323e-17	2021-03-23	3	Mar	829725	NA	Wastewater Treatment Plant	1.5708	6.12323e-17	0.167617	8328
655	0.175841	2022-03-09	3	Mar	829725	NA	Wastewater Treatment Plant	1.5708	6.12323e-17	2021-03-23	3	Mar	829725	NA	Wastewater Treatment Plant	1.5708	6.12323e-17	0.167617	8328
656	0.2178	2022-03-16	3	Mar	829725	NA	Wastewater Treatment Plant	1.5708	6.12323e-17	2021-03-23	3	Mar	829725	NA	Wastewater Treatment Plant	1.5708	6.12323e-17	0.167617	8328
657	0.229097	2022-03-23	3	Mar	829725	NA	Wastewater Treatment Plant	1.5708	6.12323e-17	2021-03-23	3	Mar	829725	NA	Wastewater Treatment Plant	1.5708	6.12323e-17	0.167617	8328
658	0.263999	2022-03-30	3	Mar	829725	NA	Wastewater Treatment Plant	1.5708	6.12323e-17	2021-03-23	3	Mar	829725	NA	Wastewater Treatment Plant	1.5708	6.12323e-17	0.167617	8328
659	0.32869	2022-04-06	4	Apr	829725	NA	Wastewater Treatment Plant	2.0944	-0.5	2021-03-23	3	Mar	829725	NA	Wastewater Treatment Plant	1.5708	6.12323e-17	0.167617	8328
660	0.177396	2021-03-02	3	Mar	NA	NA	Wastewater Treatment Plant	1.5708	6.12323e-17	2021-03-23	3	Mar	829725	NA	Wastewater Treatment Plant	1.5708	6.12323e-17	0.167617	8328
661	0.083817	2021-01-05	1	Jan	829725	NA	Wastewater Treatment Plant	0.523599	0.866025	2021-03-30	3	Mar	829725	NA	Wastewater Treatment Plant	1.5708	6.12323e-17	0.167617	8328
662	0.102708	2021-01-12	1	Jan	829725	NA	Wastewater Treatment Plant	0.523599	0.866025	2021-03-30	3	Mar	829725	NA	Wastewater Treatment Plant	1.5708	6.12323e-17	0.167617	8328
663	0.118368	2021-01-19	1	Jan	829725	NA	Wastewater Treatment Plant	0.523599	0.866025	2021-03-30	3	Mar	829725	NA	Wastewater Treatment Plant	1.5708	6.12323e-17	0.167617	8328
664	0.0978391	2021-01-26	1	Jan	829725	NA	Wastewater Treatment Plant	0.523599	0.866025	2021-03-30	3	Mar	829725	NA	Wastewater Treatment Plant	1.5708	6.12323e-17	0.167617	8328
665	0.0887974	2021-02-09	2	Feb	829725	NA	Wastewater Treatment Plant	1.0472	0.5	2021-03-30	3	Mar	829725	NA	Wastewater Treatment Plant	1.5708	6.12323e-17	0.167617	8328
666	0.148766	2021-02-16	2	Feb	829725	NA	Wastewater Treatment Plant	1.0472	0.5	2021-03-30	3	Mar	829725	NA	Wastewater Treatment Plant	1.5708	6.12323e-17	0.167617	8328
667	0.14092	2021-02-23	2	Feb	829725	NA	Wastewater Treatment Plant	1.0472	0.5	2021-03-30	3	Mar	829725	NA	Wastewater Treatment Plant	1.5708	6.12323e-17	0.167617	8328
668	0.0887993	2021-03-09	3	Mar	829725	NA	Wastewater Treatment Plant	1.5708	6.12323e-17	2021-03-30	3	Mar	829725	NA	Wastewater Treatment Plant	1.5708	6.12323e-17	0.167617	8328
669	0.0971259	2021-03-16	3	Mar	829725	NA	Wastewater Treatment Plant	1.5708	6.12323e-17	2021-03-30	3	Mar	829725	NA	Wastewater Treatment Plant	1.5708	6.12323e-17	0.167617	8328
670	0.160877	2021-03-23	3	Mar	829725	NA	Wastewater Treatment Plant	1.5708	6.12323e-17	2021-03-30	3	Mar	829725	NA	Wastewater Treatment Plant	1.5708	6.12323e-17	0.167617	8328
671	0.0865487	2021-04-06	4	Apr	829725	NA	Wastewater Treatment Plant	2.0944	-0.5	2021-03-30	3	Mar	829725	NA	Wastewater Treatment Plant	1.5708	6.12323e-17	0.167617	8328
672	0.0822208	2021-04-13	4	Apr	829725	NA	Wastewater Treatment Plant	2.0944	-0.5	2021-03-30	3	Mar	829725	NA	Wastewater Treatment Plant	1.5708	6.12323e-17	0.167617	8328
673	0.100443	2021-04-20	4	Apr	829725	NA	Wastewater Treatment Plant	2.0944	-0.5	2021-03-30	3	Mar	829725	NA	Wastewater Treatment Plant	1.5708	6.12323e-17	0.167617	8328
674	0.0959617	2021-04-27	4	Apr	829725	NA	Wastewater Treatment Plant	2.0944	-0.5	2021-03-30	3	Mar	829725	NA	Wastewater Treatment Plant	1.5708	6.12323e-17	0.167617	8328
675	0.0978929	2021-05-04	5	May	829725	NA	Wastewater Treatment Plant	2.61799	-0.866025	2021-03-30	3	Mar	829725	NA	Wastewater Treatment Plant	1.5708	6.12323e-17	0.167617	8328
676	0.117779	2021-05-11	5	May	829725	NA	Wastewater Treatment Plant	2.61799	-0.866025	2021-03-30	3	Mar	829725	NA	Wastewater Treatment Plant	1.5708	6.12323e-17	0.167617	8328
677	0.103512	2021-05-18	5	May	829725	NA	Wastewater Treatment Plant	2.61799	-0.866025	2021-03-30	3	Mar	829725	NA	Wastewater Treatment Plant	1.5708	6.12323e-17	0.167617	8328
678	0.139218	2021-05-25	5	May	829725	NA	Wastewater Treatment Plant	2.61799	-0.866025	2021-03-30	3	Mar	829725	NA	Wastewater Treatment Plant	1.5708	6.12323e-17	0.167617	8328
679	0.303734	2021-06-01	6	Jun	829725	NA	Wastewater Treatment Plant	3.14159	-1	2021-03-30	3	Mar	829725	NA	Wastewater Treatment Plant	1.5708	6.12323e-17	0.167617	8328
680	0.101177	2021-06-08	6	Jun	829725	NA	Wastewater Treatment Plant	3.14159	-1	2021-03-30	3	Mar	829725	NA	Wastewater Treatment Plant	1.5708	6.12323e-17	0.167617	8328
681	0.172575	2021-06-15	6	Jun	829725	NA	Wastewater Treatment Plant	3.14159	-1	2021-03-30	3	Mar	829725	NA	Wastewater Treatment Plant	1.5708	6.12323e-17	0.167617	8328
682	0.12801	2021-06-22	6	Jun	829725	NA	Wastewater Treatment Plant	3.14159	-1	2021-03-30	3	Mar	829725	NA	Wastewater Treatment Plant	1.5708	6.12323e-17	0.167617	8328
683	0.11359	2021-06-29	6	Jun	829725	NA	Wastewater Treatment Plant	3.14159	-1	2021-03-30	3	Mar	829725	NA	Wastewater Treatment Plant	1.5708	6.12323e-17	0.167617	8328
684	0.132068	2021-07-06	7	Jul	829725	NA	Wastewater Treatment Plant	3.66519	-0.866025	2021-03-30	3	Mar	829725	NA	Wastewater Treatment Plant	1.5708	6.12323e-17	0.167617	8328
685	0.12001	2021-07-13	7	Jul	829725	NA	Wastewater Treatment Plant	3.66519	-0.866025	2021-03-30	3	Mar	829725	NA	Wastewater Treatment Plant	1.5708	6.12323e-17	0.167617	8328
686	0.105889	2021-07-20	7	Jul	829725	NA	Wastewater Treatment Plant	3.66519	-0.866025	2021-03-30	3	Mar	829725	NA	Wastewater Treatment Plant	1.5708	6.12323e-17	0.167617	8328
687	0.114258	2021-07-27	7	Jul	829725	NA	Wastewater Treatment Plant	3.66519	-0.866025	2021-03-30	3	Mar	829725	NA	Wastewater Treatment Plant	1.5708	6.12323e-17	0.167617	8328
688	0.0925512	2021-08-03	8	Aug	829725	NA	Wastewater Treatment Plant	4.18879	-0.5	2021-03-30	3	Mar	829725	NA	Wastewater Treatment Plant	1.5708	6.12323e-17	0.167617	8328
689	0.118312	2021-08-10	8	Aug	829725	NA	Wastewater Treatment Plant	4.18879	-0.5	2021-03-30	3	Mar	829725	NA	Wastewater Treatment Plant	1.5708	6.12323e-17	0.167617	8328
690	0.119089	2021-08-17	8	Aug	829725	NA	Wastewater Treatment Plant	4.18879	-0.5	2021-03-30	3	Mar	829725	NA	Wastewater Treatment Plant	1.5708	6.12323e-17	0.167617	8328
691	0.119555	2021-08-24	8	Aug	829725	NA	Wastewater Treatment Plant	4.18879	-0.5	2021-03-30	3	Mar	829725	NA	Wastewater Treatment Plant	1.5708	6.12323e-17	0.167617	8328
692	0.129641	2021-08-31	8	Aug	829725	NA	Wastewater Treatment Plant	4.18879	-0.5	2021-03-30	3	Mar	829725	NA	Wastewater Treatment Plant	1.5708	6.12323e-17	0.167617	8328
693	0.107359	2021-09-07	9	Sep	829725	NA	Wastewater Treatment Plant	4.71239	-1.83697e-16	2021-03-30	3	Mar	829725	NA	Wastewater Treatment Plant	1.5708	6.12323e-17	0.167617	8328
694	0.116832	2021-09-14	9	Sep	829725	NA	Wastewater Treatment Plant	4.71239	-1.83697e-16	2021-03-30	3	Mar	829725	NA	Wastewater Treatment Plant	1.5708	6.12323e-17	0.167617	8328
695	0.152023	2021-09-21	9	Sep	829725	NA	Wastewater Treatment Plant	4.71239	-1.83697e-16	2021-03-30	3	Mar	829725	NA	Wastewater Treatment Plant	1.5708	6.12323e-17	0.167617	8328
696	0.149604	2021-09-28	9	Sep	829725	NA	Wastewater Treatment Plant	4.71239	-1.83697e-16	2021-03-30	3	Mar	829725	NA	Wastewater Treatment Plant	1.5708	6.12323e-17	0.167617	8328
697	0.14043	2021-10-12	10	Oct	829725	NA	Wastewater Treatment Plant	5.23599	0.5	2021-03-30	3	Mar	829725	NA	Wastewater Treatment Plant	1.5708	6.12323e-17	0.167617	8328
698	0.156528	2021-10-26	10	Oct	829725	NA	Wastewater Treatment Plant	5.23599	0.5	2021-03-30	3	Mar	829725	NA	Wastewater Treatment Plant	1.5708	6.12323e-17	0.167617	8328
699	0.152556	2021-11-02	11	Nov	829725	NA	Wastewater Treatment Plant	5.75959	0.866025	2021-03-30	3	Mar	829725	NA	Wastewater Treatment Plant	1.5708	6.12323e-17	0.167617	8328
700	0.213407	2021-11-09	11	Nov	829725	NA	Wastewater Treatment Plant	5.75959	0.866025	2021-03-30	3	Mar	829725	NA	Wastewater Treatment Plant	1.5708	6.12323e-17	0.167617	8328
701	0.209127	2021-11-16	11	Nov	829725	NA	Wastewater Treatment Plant	5.75959	0.866025	2021-03-30	3	Mar	829725	NA	Wastewater Treatment Plant	1.5708	6.12323e-17	0.167617	8328
702	0.209112	2021-11-23	11	Nov	829725	NA	Wastewater Treatment Plant	5.75959	0.866025	2021-03-30	3	Mar	829725	NA	Wastewater Treatment Plant	1.5708	6.12323e-17	0.167617	8328
703	0.212545	2021-11-30	11	Nov	829725	NA	Wastewater Treatment Plant	5.75959	0.866025	2021-03-30	3	Mar	829725	NA	Wastewater Treatment Plant	1.5708	6.12323e-17	0.167617	8328
704	0.250651	2021-12-07	12	Dec	829725	NA	Wastewater Treatment Plant	6.28319	1	2021-03-30	3	Mar	829725	NA	Wastewater Treatment Plant	1.5708	6.12323e-17	0.167617	8328
705	0.142376	2021-12-14	12	Dec	829725	NA	Wastewater Treatment Plant	6.28319	1	2021-03-30	3	Mar	829725	NA	Wastewater Treatment Plant	1.5708	6.12323e-17	0.167617	8328
706	0.127605	2021-12-21	12	Dec	829725	NA	Wastewater Treatment Plant	6.28319	1	2021-03-30	3	Mar	829725	NA	Wastewater Treatment Plant	1.5708	6.12323e-17	0.167617	8328
707	0.0922403	2021-12-28	12	Dec	829725	NA	Wastewater Treatment Plant	6.28319	1	2021-03-30	3	Mar	829725	NA	Wastewater Treatment Plant	1.5708	6.12323e-17	0.167617	8328
708	0.104056	2022-01-05	1	Jan	829725	NA	Wastewater Treatment Plant	0.523599	0.866025	2021-03-30	3	Mar	829725	NA	Wastewater Treatment Plant	1.5708	6.12323e-17	0.167617	8328
709	0.201648	2022-01-05	1	Jan	829725	NA	Wastewater Treatment Plant	0.523599	0.866025	2021-03-30	3	Mar	829725	NA	Wastewater Treatment Plant	1.5708	6.12323e-17	0.167617	8328
710	0.141157	2022-01-12	1	Jan	829725	NA	Wastewater Treatment Plant	0.523599	0.866025	2021-03-30	3	Mar	829725	NA	Wastewater Treatment Plant	1.5708	6.12323e-17	0.167617	8328
711	0.146939	2022-01-12	1	Jan	829725	NA	Wastewater Treatment Plant	0.523599	0.866025	2021-03-30	3	Mar	829725	NA	Wastewater Treatment Plant	1.5708	6.12323e-17	0.167617	8328
712	0.175134	2022-01-19	1	Jan	829725	NA	Wastewater Treatment Plant	0.523599	0.866025	2021-03-30	3	Mar	829725	NA	Wastewater Treatment Plant	1.5708	6.12323e-17	0.167617	8328
713	0.542009	2022-01-19	1	Jan	829725	NA	Wastewater Treatment Plant	0.523599	0.866025	2021-03-30	3	Mar	829725	NA	Wastewater Treatment Plant	1.5708	6.12323e-17	0.167617	8328
714	0.0953544	2022-01-26	1	Jan	829725	NA	Wastewater Treatment Plant	0.523599	0.866025	2021-03-30	3	Mar	829725	NA	Wastewater Treatment Plant	1.5708	6.12323e-17	0.167617	8328
715	0.546717	2022-01-26	1	Jan	829725	NA	Wastewater Treatment Plant	0.523599	0.866025	2021-03-30	3	Mar	829725	NA	Wastewater Treatment Plant	1.5708	6.12323e-17	0.167617	8328
716	0.0991789	2022-02-02	2	Feb	829725	NA	Wastewater Treatment Plant	1.0472	0.5	2021-03-30	3	Mar	829725	NA	Wastewater Treatment Plant	1.5708	6.12323e-17	0.167617	8328
717	0.107471	2022-02-09	2	Feb	829725	NA	Wastewater Treatment Plant	1.0472	0.5	2021-03-30	3	Mar	829725	NA	Wastewater Treatment Plant	1.5708	6.12323e-17	0.167617	8328
718	0.14492	2022-02-16	2	Feb	829725	NA	Wastewater Treatment Plant	1.0472	0.5	2021-03-30	3	Mar	829725	NA	Wastewater Treatment Plant	1.5708	6.12323e-17	0.167617	8328
719	0.114752	2022-02-23	2	Feb	829725	NA	Wastewater Treatment Plant	1.0472	0.5	2021-03-30	3	Mar	829725	NA	Wastewater Treatment Plant	1.5708	6.12323e-17	0.167617	8328
720	0.107537	2022-03-02	3	Mar	829725	NA	Wastewater Treatment Plant	1.5708	6.12323e-17	2021-03-30	3	Mar	829725	NA	Wastewater Treatment Plant	1.5708	6.12323e-17	0.167617	8328
721	0.106973	2022-03-09	3	Mar	829725	NA	Wastewater Treatment Plant	1.5708	6.12323e-17	2021-03-30	3	Mar	829725	NA	Wastewater Treatment Plant	1.5708	6.12323e-17	0.167617	8328
722	0.153889	2022-03-16	3	Mar	829725	NA	Wastewater Treatment Plant	1.5708	6.12323e-17	2021-03-30	3	Mar	829725	NA	Wastewater Treatment Plant	1.5708	6.12323e-17	0.167617	8328
723	0.152949	2022-03-23	3	Mar	829725	NA	Wastewater Treatment Plant	1.5708	6.12323e-17	2021-03-30	3	Mar	829725	NA	Wastewater Treatment Plant	1.5708	6.12323e-17	0.167617	8328
724	0.183822	2022-03-30	3	Mar	829725	NA	Wastewater Treatment Plant	1.5708	6.12323e-17	2021-03-30	3	Mar	829725	NA	Wastewater Treatment Plant	1.5708	6.12323e-17	0.167617	8328
725	0.250735	2022-04-06	4	Apr	829725	NA	Wastewater Treatment Plant	2.0944	-0.5	2021-03-30	3	Mar	829725	NA	Wastewater Treatment Plant	1.5708	6.12323e-17	0.167617	8328
726	0.109209	2021-03-02	3	Mar	NA	NA	Wastewater Treatment Plant	1.5708	6.12323e-17	2021-03-30	3	Mar	829725	NA	Wastewater Treatment Plant	1.5708	6.12323e-17	0.167617	8328
727	0.0746574	2021-01-05	1	Jan	829725	NA	Wastewater Treatment Plant	0.523599	0.866025	2021-04-06	4	Apr	829725	NA	Wastewater Treatment Plant	2.0944	-0.5	0.167617	8328
728	0.0890211	2021-01-12	1	Jan	829725	NA	Wastewater Treatment Plant	0.523599	0.866025	2021-04-06	4	Apr	829725	NA	Wastewater Treatment Plant	2.0944	-0.5	0.167617	8328
729	0.132086	2021-01-19	1	Jan	829725	NA	Wastewater Treatment Plant	0.523599	0.866025	2021-04-06	4	Apr	829725	NA	Wastewater Treatment Plant	2.0944	-0.5	0.167617	8328
730	0.104578	2021-01-26	1	Jan	829725	NA	Wastewater Treatment Plant	0.523599	0.866025	2021-04-06	4	Apr	829725	NA	Wastewater Treatment Plant	2.0944	-0.5	0.167617	8328
731	0.0901993	2021-02-09	2	Feb	829725	NA	Wastewater Treatment Plant	1.0472	0.5	2021-04-06	4	Apr	829725	NA	Wastewater Treatment Plant	2.0944	-0.5	0.167617	8328
732	0.171417	2021-02-16	2	Feb	829725	NA	Wastewater Treatment Plant	1.0472	0.5	2021-04-06	4	Apr	829725	NA	Wastewater Treatment Plant	2.0944	-0.5	0.167617	8328
733	0.15112	2021-02-23	2	Feb	829725	NA	Wastewater Treatment Plant	1.0472	0.5	2021-04-06	4	Apr	829725	NA	Wastewater Treatment Plant	2.0944	-0.5	0.167617	8328
734	0.0887162	2021-03-09	3	Mar	829725	NA	Wastewater Treatment Plant	1.5708	6.12323e-17	2021-04-06	4	Apr	829725	NA	Wastewater Treatment Plant	2.0944	-0.5	0.167617	8328
735	0.0837186	2021-03-16	3	Mar	829725	NA	Wastewater Treatment Plant	1.5708	6.12323e-17	2021-04-06	4	Apr	829725	NA	Wastewater Treatment Plant	2.0944	-0.5	0.167617	8328
736	0.12519	2021-03-23	3	Mar	829725	NA	Wastewater Treatment Plant	1.5708	6.12323e-17	2021-04-06	4	Apr	829725	NA	Wastewater Treatment Plant	2.0944	-0.5	0.167617	8328
737	0.0865487	2021-03-30	3	Mar	829725	NA	Wastewater Treatment Plant	1.5708	6.12323e-17	2021-04-06	4	Apr	829725	NA	Wastewater Treatment Plant	2.0944	-0.5	0.167617	8328
738	0.127418	2021-04-13	4	Apr	829725	NA	Wastewater Treatment Plant	2.0944	-0.5	2021-04-06	4	Apr	829725	NA	Wastewater Treatment Plant	2.0944	-0.5	0.167617	8328
739	0.14431	2021-04-20	4	Apr	829725	NA	Wastewater Treatment Plant	2.0944	-0.5	2021-04-06	4	Apr	829725	NA	Wastewater Treatment Plant	2.0944	-0.5	0.167617	8328
740	0.136471	2021-04-27	4	Apr	829725	NA	Wastewater Treatment Plant	2.0944	-0.5	2021-04-06	4	Apr	829725	NA	Wastewater Treatment Plant	2.0944	-0.5	0.167617	8328
741	0.150696	2021-05-04	5	May	829725	NA	Wastewater Treatment Plant	2.61799	-0.866025	2021-04-06	4	Apr	829725	NA	Wastewater Treatment Plant	2.0944	-0.5	0.167617	8328
742	0.18385	2021-05-11	5	May	829725	NA	Wastewater Treatment Plant	2.61799	-0.866025	2021-04-06	4	Apr	829725	NA	Wastewater Treatment Plant	2.0944	-0.5	0.167617	8328
743	0.143456	2021-05-18	5	May	829725	NA	Wastewater Treatment Plant	2.61799	-0.866025	2021-04-06	4	Apr	829725	NA	Wastewater Treatment Plant	2.0944	-0.5	0.167617	8328
744	0.16456	2021-05-25	5	May	829725	NA	Wastewater Treatment Plant	2.61799	-0.866025	2021-04-06	4	Apr	829725	NA	Wastewater Treatment Plant	2.0944	-0.5	0.167617	8328
745	0.280722	2021-06-01	6	Jun	829725	NA	Wastewater Treatment Plant	3.14159	-1	2021-04-06	4	Apr	829725	NA	Wastewater Treatment Plant	2.0944	-0.5	0.167617	8328
746	0.100291	2021-06-08	6	Jun	829725	NA	Wastewater Treatment Plant	3.14159	-1	2021-04-06	4	Apr	829725	NA	Wastewater Treatment Plant	2.0944	-0.5	0.167617	8328
747	0.185454	2021-06-15	6	Jun	829725	NA	Wastewater Treatment Plant	3.14159	-1	2021-04-06	4	Apr	829725	NA	Wastewater Treatment Plant	2.0944	-0.5	0.167617	8328
748	0.162362	2021-06-22	6	Jun	829725	NA	Wastewater Treatment Plant	3.14159	-1	2021-04-06	4	Apr	829725	NA	Wastewater Treatment Plant	2.0944	-0.5	0.167617	8328
749	0.125806	2021-06-29	6	Jun	829725	NA	Wastewater Treatment Plant	3.14159	-1	2021-04-06	4	Apr	829725	NA	Wastewater Treatment Plant	2.0944	-0.5	0.167617	8328
750	0.146462	2021-07-06	7	Jul	829725	NA	Wastewater Treatment Plant	3.66519	-0.866025	2021-04-06	4	Apr	829725	NA	Wastewater Treatment Plant	2.0944	-0.5	0.167617	8328
751	0.138541	2021-07-13	7	Jul	829725	NA	Wastewater Treatment Plant	3.66519	-0.866025	2021-04-06	4	Apr	829725	NA	Wastewater Treatment Plant	2.0944	-0.5	0.167617	8328
752	0.124219	2021-07-20	7	Jul	829725	NA	Wastewater Treatment Plant	3.66519	-0.866025	2021-04-06	4	Apr	829725	NA	Wastewater Treatment Plant	2.0944	-0.5	0.167617	8328
753	0.133952	2021-07-27	7	Jul	829725	NA	Wastewater Treatment Plant	3.66519	-0.866025	2021-04-06	4	Apr	829725	NA	Wastewater Treatment Plant	2.0944	-0.5	0.167617	8328
754	0.113931	2021-08-03	8	Aug	829725	NA	Wastewater Treatment Plant	4.18879	-0.5	2021-04-06	4	Apr	829725	NA	Wastewater Treatment Plant	2.0944	-0.5	0.167617	8328
755	0.117866	2021-08-10	8	Aug	829725	NA	Wastewater Treatment Plant	4.18879	-0.5	2021-04-06	4	Apr	829725	NA	Wastewater Treatment Plant	2.0944	-0.5	0.167617	8328
756	0.137323	2021-08-17	8	Aug	829725	NA	Wastewater Treatment Plant	4.18879	-0.5	2021-04-06	4	Apr	829725	NA	Wastewater Treatment Plant	2.0944	-0.5	0.167617	8328
757	0.129422	2021-08-24	8	Aug	829725	NA	Wastewater Treatment Plant	4.18879	-0.5	2021-04-06	4	Apr	829725	NA	Wastewater Treatment Plant	2.0944	-0.5	0.167617	8328
758	0.150788	2021-08-31	8	Aug	829725	NA	Wastewater Treatment Plant	4.18879	-0.5	2021-04-06	4	Apr	829725	NA	Wastewater Treatment Plant	2.0944	-0.5	0.167617	8328
759	0.139907	2021-09-07	9	Sep	829725	NA	Wastewater Treatment Plant	4.71239	-1.83697e-16	2021-04-06	4	Apr	829725	NA	Wastewater Treatment Plant	2.0944	-0.5	0.167617	8328
760	0.119722	2021-09-14	9	Sep	829725	NA	Wastewater Treatment Plant	4.71239	-1.83697e-16	2021-04-06	4	Apr	829725	NA	Wastewater Treatment Plant	2.0944	-0.5	0.167617	8328
761	0.166953	2021-09-21	9	Sep	829725	NA	Wastewater Treatment Plant	4.71239	-1.83697e-16	2021-04-06	4	Apr	829725	NA	Wastewater Treatment Plant	2.0944	-0.5	0.167617	8328
762	0.167527	2021-09-28	9	Sep	829725	NA	Wastewater Treatment Plant	4.71239	-1.83697e-16	2021-04-06	4	Apr	829725	NA	Wastewater Treatment Plant	2.0944	-0.5	0.167617	8328
763	0.156488	2021-10-12	10	Oct	829725	NA	Wastewater Treatment Plant	5.23599	0.5	2021-04-06	4	Apr	829725	NA	Wastewater Treatment Plant	2.0944	-0.5	0.167617	8328
764	0.172603	2021-10-26	10	Oct	829725	NA	Wastewater Treatment Plant	5.23599	0.5	2021-04-06	4	Apr	829725	NA	Wastewater Treatment Plant	2.0944	-0.5	0.167617	8328
765	0.172419	2021-11-02	11	Nov	829725	NA	Wastewater Treatment Plant	5.75959	0.866025	2021-04-06	4	Apr	829725	NA	Wastewater Treatment Plant	2.0944	-0.5	0.167617	8328
766	0.232718	2021-11-09	11	Nov	829725	NA	Wastewater Treatment Plant	5.75959	0.866025	2021-04-06	4	Apr	829725	NA	Wastewater Treatment Plant	2.0944	-0.5	0.167617	8328
767	0.228223	2021-11-16	11	Nov	829725	NA	Wastewater Treatment Plant	5.75959	0.866025	2021-04-06	4	Apr	829725	NA	Wastewater Treatment Plant	2.0944	-0.5	0.167617	8328
768	0.226334	2021-11-23	11	Nov	829725	NA	Wastewater Treatment Plant	5.75959	0.866025	2021-04-06	4	Apr	829725	NA	Wastewater Treatment Plant	2.0944	-0.5	0.167617	8328
769	0.231857	2021-11-30	11	Nov	829725	NA	Wastewater Treatment Plant	5.75959	0.866025	2021-04-06	4	Apr	829725	NA	Wastewater Treatment Plant	2.0944	-0.5	0.167617	8328
770	0.269946	2021-12-07	12	Dec	829725	NA	Wastewater Treatment Plant	6.28319	1	2021-04-06	4	Apr	829725	NA	Wastewater Treatment Plant	2.0944	-0.5	0.167617	8328
771	0.16567	2021-12-14	12	Dec	829725	NA	Wastewater Treatment Plant	6.28319	1	2021-04-06	4	Apr	829725	NA	Wastewater Treatment Plant	2.0944	-0.5	0.167617	8328
772	0.146143	2021-12-21	12	Dec	829725	NA	Wastewater Treatment Plant	6.28319	1	2021-04-06	4	Apr	829725	NA	Wastewater Treatment Plant	2.0944	-0.5	0.167617	8328
773	0.163975	2021-12-28	12	Dec	829725	NA	Wastewater Treatment Plant	6.28319	1	2021-04-06	4	Apr	829725	NA	Wastewater Treatment Plant	2.0944	-0.5	0.167617	8328
774	0.125811	2022-01-05	1	Jan	829725	NA	Wastewater Treatment Plant	0.523599	0.866025	2021-04-06	4	Apr	829725	NA	Wastewater Treatment Plant	2.0944	-0.5	0.167617	8328
775	0.192391	2022-01-05	1	Jan	829725	NA	Wastewater Treatment Plant	0.523599	0.866025	2021-04-06	4	Apr	829725	NA	Wastewater Treatment Plant	2.0944	-0.5	0.167617	8328
776	0.172166	2022-01-12	1	Jan	829725	NA	Wastewater Treatment Plant	0.523599	0.866025	2021-04-06	4	Apr	829725	NA	Wastewater Treatment Plant	2.0944	-0.5	0.167617	8328
777	0.153202	2022-01-12	1	Jan	829725	NA	Wastewater Treatment Plant	0.523599	0.866025	2021-04-06	4	Apr	829725	NA	Wastewater Treatment Plant	2.0944	-0.5	0.167617	8328
778	0.198647	2022-01-19	1	Jan	829725	NA	Wastewater Treatment Plant	0.523599	0.866025	2021-04-06	4	Apr	829725	NA	Wastewater Treatment Plant	2.0944	-0.5	0.167617	8328
779	0.542886	2022-01-19	1	Jan	829725	NA	Wastewater Treatment Plant	0.523599	0.866025	2021-04-06	4	Apr	829725	NA	Wastewater Treatment Plant	2.0944	-0.5	0.167617	8328
780	0.10811	2022-01-26	1	Jan	829725	NA	Wastewater Treatment Plant	0.523599	0.866025	2021-04-06	4	Apr	829725	NA	Wastewater Treatment Plant	2.0944	-0.5	0.167617	8328
781	0.528025	2022-01-26	1	Jan	829725	NA	Wastewater Treatment Plant	0.523599	0.866025	2021-04-06	4	Apr	829725	NA	Wastewater Treatment Plant	2.0944	-0.5	0.167617	8328
782	0.110896	2022-02-02	2	Feb	829725	NA	Wastewater Treatment Plant	1.0472	0.5	2021-04-06	4	Apr	829725	NA	Wastewater Treatment Plant	2.0944	-0.5	0.167617	8328
783	0.0875558	2022-02-09	2	Feb	829725	NA	Wastewater Treatment Plant	1.0472	0.5	2021-04-06	4	Apr	829725	NA	Wastewater Treatment Plant	2.0944	-0.5	0.167617	8328
784	0.17497	2022-02-16	2	Feb	829725	NA	Wastewater Treatment Plant	1.0472	0.5	2021-04-06	4	Apr	829725	NA	Wastewater Treatment Plant	2.0944	-0.5	0.167617	8328
785	0.132086	2022-02-23	2	Feb	829725	NA	Wastewater Treatment Plant	1.0472	0.5	2021-04-06	4	Apr	829725	NA	Wastewater Treatment Plant	2.0944	-0.5	0.167617	8328
786	0.126732	2022-03-02	3	Mar	829725	NA	Wastewater Treatment Plant	1.5708	6.12323e-17	2021-04-06	4	Apr	829725	NA	Wastewater Treatment Plant	2.0944	-0.5	0.167617	8328
787	0.11592	2022-03-09	3	Mar	829725	NA	Wastewater Treatment Plant	1.5708	6.12323e-17	2021-04-06	4	Apr	829725	NA	Wastewater Treatment Plant	2.0944	-0.5	0.167617	8328
788	0.170948	2022-03-16	3	Mar	829725	NA	Wastewater Treatment Plant	1.5708	6.12323e-17	2021-04-06	4	Apr	829725	NA	Wastewater Treatment Plant	2.0944	-0.5	0.167617	8328
789	0.175353	2022-03-23	3	Mar	829725	NA	Wastewater Treatment Plant	1.5708	6.12323e-17	2021-04-06	4	Apr	829725	NA	Wastewater Treatment Plant	2.0944	-0.5	0.167617	8328
790	0.208687	2022-03-30	3	Mar	829725	NA	Wastewater Treatment Plant	1.5708	6.12323e-17	2021-04-06	4	Apr	829725	NA	Wastewater Treatment Plant	2.0944	-0.5	0.167617	8328
791	0.270041	2022-04-06	4	Apr	829725	NA	Wastewater Treatment Plant	2.0944	-0.5	2021-04-06	4	Apr	829725	NA	Wastewater Treatment Plant	2.0944	-0.5	0.167617	8328
792	0.107711	2021-03-02	3	Mar	NA	NA	Wastewater Treatment Plant	1.5708	6.12323e-17	2021-04-06	4	Apr	829725	NA	Wastewater Treatment Plant	2.0944	-0.5	0.167617	8328
793	0.137317	2021-01-05	1	Jan	829725	NA	Wastewater Treatment Plant	0.523599	0.866025	2021-04-13	4	Apr	829725	NA	Wastewater Treatment Plant	2.0944	-0.5	0.167617	8328
794	0.118066	2021-01-12	1	Jan	829725	NA	Wastewater Treatment Plant	0.523599	0.866025	2021-04-13	4	Apr	829725	NA	Wastewater Treatment Plant	2.0944	-0.5	0.167617	8328
795	0.160077	2021-01-19	1	Jan	829725	NA	Wastewater Treatment Plant	0.523599	0.866025	2021-04-13	4	Apr	829725	NA	Wastewater Treatment Plant	2.0944	-0.5	0.167617	8328
796	0.12887	2021-01-26	1	Jan	829725	NA	Wastewater Treatment Plant	0.523599	0.866025	2021-04-13	4	Apr	829725	NA	Wastewater Treatment Plant	2.0944	-0.5	0.167617	8328
797	0.0985896	2021-02-09	2	Feb	829725	NA	Wastewater Treatment Plant	1.0472	0.5	2021-04-13	4	Apr	829725	NA	Wastewater Treatment Plant	2.0944	-0.5	0.167617	8328
798	0.190242	2021-02-16	2	Feb	829725	NA	Wastewater Treatment Plant	1.0472	0.5	2021-04-13	4	Apr	829725	NA	Wastewater Treatment Plant	2.0944	-0.5	0.167617	8328
799	0.1767	2021-02-23	2	Feb	829725	NA	Wastewater Treatment Plant	1.0472	0.5	2021-04-13	4	Apr	829725	NA	Wastewater Treatment Plant	2.0944	-0.5	0.167617	8328
800	0.134649	2021-03-09	3	Mar	829725	NA	Wastewater Treatment Plant	1.5708	6.12323e-17	2021-04-13	4	Apr	829725	NA	Wastewater Treatment Plant	2.0944	-0.5	0.167617	8328
801	0.159558	2021-03-16	3	Mar	829725	NA	Wastewater Treatment Plant	1.5708	6.12323e-17	2021-04-13	4	Apr	829725	NA	Wastewater Treatment Plant	2.0944	-0.5	0.167617	8328
802	0.121	2021-03-23	3	Mar	829725	NA	Wastewater Treatment Plant	1.5708	6.12323e-17	2021-04-13	4	Apr	829725	NA	Wastewater Treatment Plant	2.0944	-0.5	0.167617	8328
803	0.0822208	2021-03-30	3	Mar	829725	NA	Wastewater Treatment Plant	1.5708	6.12323e-17	2021-04-13	4	Apr	829725	NA	Wastewater Treatment Plant	2.0944	-0.5	0.167617	8328
804	0.127418	2021-04-06	4	Apr	829725	NA	Wastewater Treatment Plant	2.0944	-0.5	2021-04-13	4	Apr	829725	NA	Wastewater Treatment Plant	2.0944	-0.5	0.167617	8328
805	0.116761	2021-04-20	4	Apr	829725	NA	Wastewater Treatment Plant	2.0944	-0.5	2021-04-13	4	Apr	829725	NA	Wastewater Treatment Plant	2.0944	-0.5	0.167617	8328
806	0.113475	2021-04-27	4	Apr	829725	NA	Wastewater Treatment Plant	2.0944	-0.5	2021-04-13	4	Apr	829725	NA	Wastewater Treatment Plant	2.0944	-0.5	0.167617	8328
807	0.12089	2021-05-04	5	May	829725	NA	Wastewater Treatment Plant	2.61799	-0.866025	2021-04-13	4	Apr	829725	NA	Wastewater Treatment Plant	2.0944	-0.5	0.167617	8328
808	0.155765	2021-05-11	5	May	829725	NA	Wastewater Treatment Plant	2.61799	-0.866025	2021-04-13	4	Apr	829725	NA	Wastewater Treatment Plant	2.0944	-0.5	0.167617	8328
809	0.115443	2021-05-18	5	May	829725	NA	Wastewater Treatment Plant	2.61799	-0.866025	2021-04-13	4	Apr	829725	NA	Wastewater Treatment Plant	2.0944	-0.5	0.167617	8328
810	0.12701	2021-05-25	5	May	829725	NA	Wastewater Treatment Plant	2.61799	-0.866025	2021-04-13	4	Apr	829725	NA	Wastewater Treatment Plant	2.0944	-0.5	0.167617	8328
811	0.308797	2021-06-01	6	Jun	829725	NA	Wastewater Treatment Plant	3.14159	-1	2021-04-13	4	Apr	829725	NA	Wastewater Treatment Plant	2.0944	-0.5	0.167617	8328
812	0.161285	2021-06-08	6	Jun	829725	NA	Wastewater Treatment Plant	3.14159	-1	2021-04-13	4	Apr	829725	NA	Wastewater Treatment Plant	2.0944	-0.5	0.167617	8328
813	0.208958	2021-06-15	6	Jun	829725	NA	Wastewater Treatment Plant	3.14159	-1	2021-04-13	4	Apr	829725	NA	Wastewater Treatment Plant	2.0944	-0.5	0.167617	8328
814	0.113206	2021-06-22	6	Jun	829725	NA	Wastewater Treatment Plant	3.14159	-1	2021-04-13	4	Apr	829725	NA	Wastewater Treatment Plant	2.0944	-0.5	0.167617	8328
815	0.179438	2021-06-29	6	Jun	829725	NA	Wastewater Treatment Plant	3.14159	-1	2021-04-13	4	Apr	829725	NA	Wastewater Treatment Plant	2.0944	-0.5	0.167617	8328
816	0.188344	2021-07-06	7	Jul	829725	NA	Wastewater Treatment Plant	3.66519	-0.866025	2021-04-13	4	Apr	829725	NA	Wastewater Treatment Plant	2.0944	-0.5	0.167617	8328
817	0.186892	2021-07-13	7	Jul	829725	NA	Wastewater Treatment Plant	3.66519	-0.866025	2021-04-13	4	Apr	829725	NA	Wastewater Treatment Plant	2.0944	-0.5	0.167617	8328
818	0.173613	2021-07-20	7	Jul	829725	NA	Wastewater Treatment Plant	3.66519	-0.866025	2021-04-13	4	Apr	829725	NA	Wastewater Treatment Plant	2.0944	-0.5	0.167617	8328
819	0.176682	2021-07-27	7	Jul	829725	NA	Wastewater Treatment Plant	3.66519	-0.866025	2021-04-13	4	Apr	829725	NA	Wastewater Treatment Plant	2.0944	-0.5	0.167617	8328
820	0.15657	2021-08-03	8	Aug	829725	NA	Wastewater Treatment Plant	4.18879	-0.5	2021-04-13	4	Apr	829725	NA	Wastewater Treatment Plant	2.0944	-0.5	0.167617	8328
821	0.16305	2021-08-10	8	Aug	829725	NA	Wastewater Treatment Plant	4.18879	-0.5	2021-04-13	4	Apr	829725	NA	Wastewater Treatment Plant	2.0944	-0.5	0.167617	8328
822	0.178512	2021-08-17	8	Aug	829725	NA	Wastewater Treatment Plant	4.18879	-0.5	2021-04-13	4	Apr	829725	NA	Wastewater Treatment Plant	2.0944	-0.5	0.167617	8328
823	0.154622	2021-08-24	8	Aug	829725	NA	Wastewater Treatment Plant	4.18879	-0.5	2021-04-13	4	Apr	829725	NA	Wastewater Treatment Plant	2.0944	-0.5	0.167617	8328
824	0.18887	2021-08-31	8	Aug	829725	NA	Wastewater Treatment Plant	4.18879	-0.5	2021-04-13	4	Apr	829725	NA	Wastewater Treatment Plant	2.0944	-0.5	0.167617	8328
825	0.102146	2021-09-07	9	Sep	829725	NA	Wastewater Treatment Plant	4.71239	-1.83697e-16	2021-04-13	4	Apr	829725	NA	Wastewater Treatment Plant	2.0944	-0.5	0.167617	8328
826	0.173596	2021-09-14	9	Sep	829725	NA	Wastewater Treatment Plant	4.71239	-1.83697e-16	2021-04-13	4	Apr	829725	NA	Wastewater Treatment Plant	2.0944	-0.5	0.167617	8328
827	0.210366	2021-09-21	9	Sep	829725	NA	Wastewater Treatment Plant	4.71239	-1.83697e-16	2021-04-13	4	Apr	829725	NA	Wastewater Treatment Plant	2.0944	-0.5	0.167617	8328
828	0.205249	2021-09-28	9	Sep	829725	NA	Wastewater Treatment Plant	4.71239	-1.83697e-16	2021-04-13	4	Apr	829725	NA	Wastewater Treatment Plant	2.0944	-0.5	0.167617	8328
829	0.198667	2021-10-12	10	Oct	829725	NA	Wastewater Treatment Plant	5.23599	0.5	2021-04-13	4	Apr	829725	NA	Wastewater Treatment Plant	2.0944	-0.5	0.167617	8328
830	0.214456	2021-10-26	10	Oct	829725	NA	Wastewater Treatment Plant	5.23599	0.5	2021-04-13	4	Apr	829725	NA	Wastewater Treatment Plant	2.0944	-0.5	0.167617	8328
831	0.209772	2021-11-02	11	Nov	829725	NA	Wastewater Treatment Plant	5.75959	0.866025	2021-04-13	4	Apr	829725	NA	Wastewater Treatment Plant	2.0944	-0.5	0.167617	8328
832	0.273857	2021-11-09	11	Nov	829725	NA	Wastewater Treatment Plant	5.75959	0.866025	2021-04-13	4	Apr	829725	NA	Wastewater Treatment Plant	2.0944	-0.5	0.167617	8328
833	0.273857	2021-11-16	11	Nov	829725	NA	Wastewater Treatment Plant	5.75959	0.866025	2021-04-13	4	Apr	829725	NA	Wastewater Treatment Plant	2.0944	-0.5	0.167617	8328
834	0.273833	2021-11-23	11	Nov	829725	NA	Wastewater Treatment Plant	5.75959	0.866025	2021-04-13	4	Apr	829725	NA	Wastewater Treatment Plant	2.0944	-0.5	0.167617	8328
835	0.273863	2021-11-30	11	Nov	829725	NA	Wastewater Treatment Plant	5.75959	0.866025	2021-04-13	4	Apr	829725	NA	Wastewater Treatment Plant	2.0944	-0.5	0.167617	8328
836	0.30392	2021-12-07	12	Dec	829725	NA	Wastewater Treatment Plant	6.28319	1	2021-04-13	4	Apr	829725	NA	Wastewater Treatment Plant	2.0944	-0.5	0.167617	8328
837	0.210406	2021-12-14	12	Dec	829725	NA	Wastewater Treatment Plant	6.28319	1	2021-04-13	4	Apr	829725	NA	Wastewater Treatment Plant	2.0944	-0.5	0.167617	8328
838	0.182798	2021-12-21	12	Dec	829725	NA	Wastewater Treatment Plant	6.28319	1	2021-04-13	4	Apr	829725	NA	Wastewater Treatment Plant	2.0944	-0.5	0.167617	8328
839	0.146395	2021-12-28	12	Dec	829725	NA	Wastewater Treatment Plant	6.28319	1	2021-04-13	4	Apr	829725	NA	Wastewater Treatment Plant	2.0944	-0.5	0.167617	8328
840	0.169781	2022-01-05	1	Jan	829725	NA	Wastewater Treatment Plant	0.523599	0.866025	2021-04-13	4	Apr	829725	NA	Wastewater Treatment Plant	2.0944	-0.5	0.167617	8328
841	0.212151	2022-01-05	1	Jan	829725	NA	Wastewater Treatment Plant	0.523599	0.866025	2021-04-13	4	Apr	829725	NA	Wastewater Treatment Plant	2.0944	-0.5	0.167617	8328
842	0.19556	2022-01-12	1	Jan	829725	NA	Wastewater Treatment Plant	0.523599	0.866025	2021-04-13	4	Apr	829725	NA	Wastewater Treatment Plant	2.0944	-0.5	0.167617	8328
843	0.18213	2022-01-12	1	Jan	829725	NA	Wastewater Treatment Plant	0.523599	0.866025	2021-04-13	4	Apr	829725	NA	Wastewater Treatment Plant	2.0944	-0.5	0.167617	8328
844	0.234355	2022-01-19	1	Jan	829725	NA	Wastewater Treatment Plant	0.523599	0.866025	2021-04-13	4	Apr	829725	NA	Wastewater Treatment Plant	2.0944	-0.5	0.167617	8328
845	0.539693	2022-01-19	1	Jan	829725	NA	Wastewater Treatment Plant	0.523599	0.866025	2021-04-13	4	Apr	829725	NA	Wastewater Treatment Plant	2.0944	-0.5	0.167617	8328
846	0.148199	2022-01-26	1	Jan	829725	NA	Wastewater Treatment Plant	0.523599	0.866025	2021-04-13	4	Apr	829725	NA	Wastewater Treatment Plant	2.0944	-0.5	0.167617	8328
847	0.537508	2022-01-26	1	Jan	829725	NA	Wastewater Treatment Plant	0.523599	0.866025	2021-04-13	4	Apr	829725	NA	Wastewater Treatment Plant	2.0944	-0.5	0.167617	8328
848	0.156725	2022-02-02	2	Feb	829725	NA	Wastewater Treatment Plant	1.0472	0.5	2021-04-13	4	Apr	829725	NA	Wastewater Treatment Plant	2.0944	-0.5	0.167617	8328
849	0.150207	2022-02-09	2	Feb	829725	NA	Wastewater Treatment Plant	1.0472	0.5	2021-04-13	4	Apr	829725	NA	Wastewater Treatment Plant	2.0944	-0.5	0.167617	8328
850	0.200283	2022-02-16	2	Feb	829725	NA	Wastewater Treatment Plant	1.0472	0.5	2021-04-13	4	Apr	829725	NA	Wastewater Treatment Plant	2.0944	-0.5	0.167617	8328
851	0.176412	2022-02-23	2	Feb	829725	NA	Wastewater Treatment Plant	1.0472	0.5	2021-04-13	4	Apr	829725	NA	Wastewater Treatment Plant	2.0944	-0.5	0.167617	8328
852	0.170122	2022-03-02	3	Mar	829725	NA	Wastewater Treatment Plant	1.5708	6.12323e-17	2021-04-13	4	Apr	829725	NA	Wastewater Treatment Plant	2.0944	-0.5	0.167617	8328
853	0.157223	2022-03-09	3	Mar	829725	NA	Wastewater Treatment Plant	1.5708	6.12323e-17	2021-04-13	4	Apr	829725	NA	Wastewater Treatment Plant	2.0944	-0.5	0.167617	8328
854	0.211795	2022-03-16	3	Mar	829725	NA	Wastewater Treatment Plant	1.5708	6.12323e-17	2021-04-13	4	Apr	829725	NA	Wastewater Treatment Plant	2.0944	-0.5	0.167617	8328
855	0.212436	2022-03-23	3	Mar	829725	NA	Wastewater Treatment Plant	1.5708	6.12323e-17	2021-04-13	4	Apr	829725	NA	Wastewater Treatment Plant	2.0944	-0.5	0.167617	8328
856	0.238493	2022-03-30	3	Mar	829725	NA	Wastewater Treatment Plant	1.5708	6.12323e-17	2021-04-13	4	Apr	829725	NA	Wastewater Treatment Plant	2.0944	-0.5	0.167617	8328
857	0.304052	2022-04-06	4	Apr	829725	NA	Wastewater Treatment Plant	2.0944	-0.5	2021-04-13	4	Apr	829725	NA	Wastewater Treatment Plant	2.0944	-0.5	0.167617	8328
858	0.166541	2021-03-02	3	Mar	NA	NA	Wastewater Treatment Plant	1.5708	6.12323e-17	2021-04-13	4	Apr	829725	NA	Wastewater Treatment Plant	2.0944	-0.5	0.167617	8328
859	0.145522	2021-01-05	1	Jan	829725	NA	Wastewater Treatment Plant	0.523599	0.866025	2021-04-20	4	Apr	829725	NA	Wastewater Treatment Plant	2.0944	-0.5	0.167617	8328
860	0.15389	2021-01-12	1	Jan	829725	NA	Wastewater Treatment Plant	0.523599	0.866025	2021-04-20	4	Apr	829725	NA	Wastewater Treatment Plant	2.0944	-0.5	0.167617	8328
861	0.123803	2021-01-19	1	Jan	829725	NA	Wastewater Treatment Plant	0.523599	0.866025	2021-04-20	4	Apr	829725	NA	Wastewater Treatment Plant	2.0944	-0.5	0.167617	8328
862	0.111155	2021-01-26	1	Jan	829725	NA	Wastewater Treatment Plant	0.523599	0.866025	2021-04-20	4	Apr	829725	NA	Wastewater Treatment Plant	2.0944	-0.5	0.167617	8328
863	0.119605	2021-02-09	2	Feb	829725	NA	Wastewater Treatment Plant	1.0472	0.5	2021-04-20	4	Apr	829725	NA	Wastewater Treatment Plant	2.0944	-0.5	0.167617	8328
864	0.155632	2021-02-16	2	Feb	829725	NA	Wastewater Treatment Plant	1.0472	0.5	2021-04-20	4	Apr	829725	NA	Wastewater Treatment Plant	2.0944	-0.5	0.167617	8328
865	0.119671	2021-02-23	2	Feb	829725	NA	Wastewater Treatment Plant	1.0472	0.5	2021-04-20	4	Apr	829725	NA	Wastewater Treatment Plant	2.0944	-0.5	0.167617	8328
866	0.139431	2021-03-09	3	Mar	829725	NA	Wastewater Treatment Plant	1.5708	6.12323e-17	2021-04-20	4	Apr	829725	NA	Wastewater Treatment Plant	2.0944	-0.5	0.167617	8328
867	0.149708	2021-03-16	3	Mar	829725	NA	Wastewater Treatment Plant	1.5708	6.12323e-17	2021-04-20	4	Apr	829725	NA	Wastewater Treatment Plant	2.0944	-0.5	0.167617	8328
868	0.19241	2021-03-23	3	Mar	829725	NA	Wastewater Treatment Plant	1.5708	6.12323e-17	2021-04-20	4	Apr	829725	NA	Wastewater Treatment Plant	2.0944	-0.5	0.167617	8328
869	0.100443	2021-03-30	3	Mar	829725	NA	Wastewater Treatment Plant	1.5708	6.12323e-17	2021-04-20	4	Apr	829725	NA	Wastewater Treatment Plant	2.0944	-0.5	0.167617	8328
870	0.14431	2021-04-06	4	Apr	829725	NA	Wastewater Treatment Plant	2.0944	-0.5	2021-04-20	4	Apr	829725	NA	Wastewater Treatment Plant	2.0944	-0.5	0.167617	8328
871	0.116761	2021-04-13	4	Apr	829725	NA	Wastewater Treatment Plant	2.0944	-0.5	2021-04-20	4	Apr	829725	NA	Wastewater Treatment Plant	2.0944	-0.5	0.167617	8328
872	0.0284206	2021-04-27	4	Apr	829725	NA	Wastewater Treatment Plant	2.0944	-0.5	2021-04-20	4	Apr	829725	NA	Wastewater Treatment Plant	2.0944	-0.5	0.167617	8328
873	0.0236548	2021-05-04	5	May	829725	NA	Wastewater Treatment Plant	2.61799	-0.866025	2021-04-20	4	Apr	829725	NA	Wastewater Treatment Plant	2.0944	-0.5	0.167617	8328
874	0.0757361	2021-05-11	5	May	829725	NA	Wastewater Treatment Plant	2.61799	-0.866025	2021-04-20	4	Apr	829725	NA	Wastewater Treatment Plant	2.0944	-0.5	0.167617	8328
875	0.0543565	2021-05-18	5	May	829725	NA	Wastewater Treatment Plant	2.61799	-0.866025	2021-04-20	4	Apr	829725	NA	Wastewater Treatment Plant	2.0944	-0.5	0.167617	8328
876	0.171932	2021-05-25	5	May	829725	NA	Wastewater Treatment Plant	2.61799	-0.866025	2021-04-20	4	Apr	829725	NA	Wastewater Treatment Plant	2.0944	-0.5	0.167617	8328
877	0.337492	2021-06-01	6	Jun	829725	NA	Wastewater Treatment Plant	3.14159	-1	2021-04-20	4	Apr	829725	NA	Wastewater Treatment Plant	2.0944	-0.5	0.167617	8328
878	0.142077	2021-06-08	6	Jun	829725	NA	Wastewater Treatment Plant	3.14159	-1	2021-04-20	4	Apr	829725	NA	Wastewater Treatment Plant	2.0944	-0.5	0.167617	8328
879	0.188227	2021-06-15	6	Jun	829725	NA	Wastewater Treatment Plant	3.14159	-1	2021-04-20	4	Apr	829725	NA	Wastewater Treatment Plant	2.0944	-0.5	0.167617	8328
880	0.0738774	2021-06-22	6	Jun	829725	NA	Wastewater Treatment Plant	3.14159	-1	2021-04-20	4	Apr	829725	NA	Wastewater Treatment Plant	2.0944	-0.5	0.167617	8328
881	0.161346	2021-06-29	6	Jun	829725	NA	Wastewater Treatment Plant	3.14159	-1	2021-04-20	4	Apr	829725	NA	Wastewater Treatment Plant	2.0944	-0.5	0.167617	8328
882	0.165078	2021-07-06	7	Jul	829725	NA	Wastewater Treatment Plant	3.66519	-0.866025	2021-04-20	4	Apr	829725	NA	Wastewater Treatment Plant	2.0944	-0.5	0.167617	8328
883	0.180527	2021-07-13	7	Jul	829725	NA	Wastewater Treatment Plant	3.66519	-0.866025	2021-04-20	4	Apr	829725	NA	Wastewater Treatment Plant	2.0944	-0.5	0.167617	8328
884	0.174547	2021-07-20	7	Jul	829725	NA	Wastewater Treatment Plant	3.66519	-0.866025	2021-04-20	4	Apr	829725	NA	Wastewater Treatment Plant	2.0944	-0.5	0.167617	8328
885	0.169201	2021-07-27	7	Jul	829725	NA	Wastewater Treatment Plant	3.66519	-0.866025	2021-04-20	4	Apr	829725	NA	Wastewater Treatment Plant	2.0944	-0.5	0.167617	8328
886	0.156411	2021-08-03	8	Aug	829725	NA	Wastewater Treatment Plant	4.18879	-0.5	2021-04-20	4	Apr	829725	NA	Wastewater Treatment Plant	2.0944	-0.5	0.167617	8328
887	0.136608	2021-08-10	8	Aug	829725	NA	Wastewater Treatment Plant	4.18879	-0.5	2021-04-20	4	Apr	829725	NA	Wastewater Treatment Plant	2.0944	-0.5	0.167617	8328
888	0.166789	2021-08-17	8	Aug	829725	NA	Wastewater Treatment Plant	4.18879	-0.5	2021-04-20	4	Apr	829725	NA	Wastewater Treatment Plant	2.0944	-0.5	0.167617	8328
889	0.137545	2021-08-24	8	Aug	829725	NA	Wastewater Treatment Plant	4.18879	-0.5	2021-04-20	4	Apr	829725	NA	Wastewater Treatment Plant	2.0944	-0.5	0.167617	8328
890	0.164668	2021-08-31	8	Aug	829725	NA	Wastewater Treatment Plant	4.18879	-0.5	2021-04-20	4	Apr	829725	NA	Wastewater Treatment Plant	2.0944	-0.5	0.167617	8328
891	0.0752201	2021-09-07	9	Sep	829725	NA	Wastewater Treatment Plant	4.71239	-1.83697e-16	2021-04-20	4	Apr	829725	NA	Wastewater Treatment Plant	2.0944	-0.5	0.167617	8328
892	0.153668	2021-09-14	9	Sep	829725	NA	Wastewater Treatment Plant	4.71239	-1.83697e-16	2021-04-20	4	Apr	829725	NA	Wastewater Treatment Plant	2.0944	-0.5	0.167617	8328
893	0.166702	2021-09-21	9	Sep	829725	NA	Wastewater Treatment Plant	4.71239	-1.83697e-16	2021-04-20	4	Apr	829725	NA	Wastewater Treatment Plant	2.0944	-0.5	0.167617	8328
894	0.166665	2021-09-28	9	Sep	829725	NA	Wastewater Treatment Plant	4.71239	-1.83697e-16	2021-04-20	4	Apr	829725	NA	Wastewater Treatment Plant	2.0944	-0.5	0.167617	8328
895	0.163173	2021-10-12	10	Oct	829725	NA	Wastewater Treatment Plant	5.23599	0.5	2021-04-20	4	Apr	829725	NA	Wastewater Treatment Plant	2.0944	-0.5	0.167617	8328
896	0.165217	2021-10-26	10	Oct	829725	NA	Wastewater Treatment Plant	5.23599	0.5	2021-04-20	4	Apr	829725	NA	Wastewater Treatment Plant	2.0944	-0.5	0.167617	8328
897	0.162797	2021-11-02	11	Nov	829725	NA	Wastewater Treatment Plant	5.75959	0.866025	2021-04-20	4	Apr	829725	NA	Wastewater Treatment Plant	2.0944	-0.5	0.167617	8328
898	0.248195	2021-11-09	11	Nov	829725	NA	Wastewater Treatment Plant	5.75959	0.866025	2021-04-20	4	Apr	829725	NA	Wastewater Treatment Plant	2.0944	-0.5	0.167617	8328
899	0.248195	2021-11-16	11	Nov	829725	NA	Wastewater Treatment Plant	5.75959	0.866025	2021-04-20	4	Apr	829725	NA	Wastewater Treatment Plant	2.0944	-0.5	0.167617	8328
900	0.248184	2021-11-23	11	Nov	829725	NA	Wastewater Treatment Plant	5.75959	0.866025	2021-04-20	4	Apr	829725	NA	Wastewater Treatment Plant	2.0944	-0.5	0.167617	8328
901	0.248197	2021-11-30	11	Nov	829725	NA	Wastewater Treatment Plant	5.75959	0.866025	2021-04-20	4	Apr	829725	NA	Wastewater Treatment Plant	2.0944	-0.5	0.167617	8328
902	0.264913	2021-12-07	12	Dec	829725	NA	Wastewater Treatment Plant	6.28319	1	2021-04-20	4	Apr	829725	NA	Wastewater Treatment Plant	2.0944	-0.5	0.167617	8328
903	0.169783	2021-12-14	12	Dec	829725	NA	Wastewater Treatment Plant	6.28319	1	2021-04-20	4	Apr	829725	NA	Wastewater Treatment Plant	2.0944	-0.5	0.167617	8328
904	0.143204	2021-12-21	12	Dec	829725	NA	Wastewater Treatment Plant	6.28319	1	2021-04-20	4	Apr	829725	NA	Wastewater Treatment Plant	2.0944	-0.5	0.167617	8328
905	0.0685056	2021-12-28	12	Dec	829725	NA	Wastewater Treatment Plant	6.28319	1	2021-04-20	4	Apr	829725	NA	Wastewater Treatment Plant	2.0944	-0.5	0.167617	8328
906	0.144384	2022-01-05	1	Jan	829725	NA	Wastewater Treatment Plant	0.523599	0.866025	2021-04-20	4	Apr	829725	NA	Wastewater Treatment Plant	2.0944	-0.5	0.167617	8328
907	0.265715	2022-01-05	1	Jan	829725	NA	Wastewater Treatment Plant	0.523599	0.866025	2021-04-20	4	Apr	829725	NA	Wastewater Treatment Plant	2.0944	-0.5	0.167617	8328
908	0.162035	2022-01-12	1	Jan	829725	NA	Wastewater Treatment Plant	0.523599	0.866025	2021-04-20	4	Apr	829725	NA	Wastewater Treatment Plant	2.0944	-0.5	0.167617	8328
909	0.196682	2022-01-12	1	Jan	829725	NA	Wastewater Treatment Plant	0.523599	0.866025	2021-04-20	4	Apr	829725	NA	Wastewater Treatment Plant	2.0944	-0.5	0.167617	8328
910	0.176827	2022-01-19	1	Jan	829725	NA	Wastewater Treatment Plant	0.523599	0.866025	2021-04-20	4	Apr	829725	NA	Wastewater Treatment Plant	2.0944	-0.5	0.167617	8328
911	0.547394	2022-01-19	1	Jan	829725	NA	Wastewater Treatment Plant	0.523599	0.866025	2021-04-20	4	Apr	829725	NA	Wastewater Treatment Plant	2.0944	-0.5	0.167617	8328
912	0.131034	2022-01-26	1	Jan	829725	NA	Wastewater Treatment Plant	0.523599	0.866025	2021-04-20	4	Apr	829725	NA	Wastewater Treatment Plant	2.0944	-0.5	0.167617	8328
913	0.546392	2022-01-26	1	Jan	829725	NA	Wastewater Treatment Plant	0.523599	0.866025	2021-04-20	4	Apr	829725	NA	Wastewater Treatment Plant	2.0944	-0.5	0.167617	8328
914	0.129101	2022-02-02	2	Feb	829725	NA	Wastewater Treatment Plant	1.0472	0.5	2021-04-20	4	Apr	829725	NA	Wastewater Treatment Plant	2.0944	-0.5	0.167617	8328
915	0.139669	2022-02-09	2	Feb	829725	NA	Wastewater Treatment Plant	1.0472	0.5	2021-04-20	4	Apr	829725	NA	Wastewater Treatment Plant	2.0944	-0.5	0.167617	8328
916	0.162076	2022-02-16	2	Feb	829725	NA	Wastewater Treatment Plant	1.0472	0.5	2021-04-20	4	Apr	829725	NA	Wastewater Treatment Plant	2.0944	-0.5	0.167617	8328
917	0.152942	2022-02-23	2	Feb	829725	NA	Wastewater Treatment Plant	1.0472	0.5	2021-04-20	4	Apr	829725	NA	Wastewater Treatment Plant	2.0944	-0.5	0.167617	8328
918	0.15141	2022-03-02	3	Mar	829725	NA	Wastewater Treatment Plant	1.5708	6.12323e-17	2021-04-20	4	Apr	829725	NA	Wastewater Treatment Plant	2.0944	-0.5	0.167617	8328
919	0.152703	2022-03-09	3	Mar	829725	NA	Wastewater Treatment Plant	1.5708	6.12323e-17	2021-04-20	4	Apr	829725	NA	Wastewater Treatment Plant	2.0944	-0.5	0.167617	8328
920	0.175111	2022-03-16	3	Mar	829725	NA	Wastewater Treatment Plant	1.5708	6.12323e-17	2021-04-20	4	Apr	829725	NA	Wastewater Treatment Plant	2.0944	-0.5	0.167617	8328
921	0.16318	2022-03-23	3	Mar	829725	NA	Wastewater Treatment Plant	1.5708	6.12323e-17	2021-04-20	4	Apr	829725	NA	Wastewater Treatment Plant	2.0944	-0.5	0.167617	8328
922	0.216053	2022-03-30	3	Mar	829725	NA	Wastewater Treatment Plant	1.5708	6.12323e-17	2021-04-20	4	Apr	829725	NA	Wastewater Treatment Plant	2.0944	-0.5	0.167617	8328
923	0.26497	2022-04-06	4	Apr	829725	NA	Wastewater Treatment Plant	2.0944	-0.5	2021-04-20	4	Apr	829725	NA	Wastewater Treatment Plant	2.0944	-0.5	0.167617	8328
924	0.148418	2021-03-02	3	Mar	NA	NA	Wastewater Treatment Plant	1.5708	6.12323e-17	2021-04-20	4	Apr	829725	NA	Wastewater Treatment Plant	2.0944	-0.5	0.167617	8328
925	0.128758	2021-01-05	1	Jan	829725	NA	Wastewater Treatment Plant	0.523599	0.866025	2021-04-27	4	Apr	829725	NA	Wastewater Treatment Plant	2.0944	-0.5	0.167617	8328
926	0.135318	2021-01-12	1	Jan	829725	NA	Wastewater Treatment Plant	0.523599	0.866025	2021-04-27	4	Apr	829725	NA	Wastewater Treatment Plant	2.0944	-0.5	0.167617	8328
927	0.117927	2021-01-19	1	Jan	829725	NA	Wastewater Treatment Plant	0.523599	0.866025	2021-04-27	4	Apr	829725	NA	Wastewater Treatment Plant	2.0944	-0.5	0.167617	8328
928	0.110463	2021-01-26	1	Jan	829725	NA	Wastewater Treatment Plant	0.523599	0.866025	2021-04-27	4	Apr	829725	NA	Wastewater Treatment Plant	2.0944	-0.5	0.167617	8328
929	0.106789	2021-02-09	2	Feb	829725	NA	Wastewater Treatment Plant	1.0472	0.5	2021-04-27	4	Apr	829725	NA	Wastewater Treatment Plant	2.0944	-0.5	0.167617	8328
930	0.157367	2021-02-16	2	Feb	829725	NA	Wastewater Treatment Plant	1.0472	0.5	2021-04-27	4	Apr	829725	NA	Wastewater Treatment Plant	2.0944	-0.5	0.167617	8328
931	0.119393	2021-02-23	2	Feb	829725	NA	Wastewater Treatment Plant	1.0472	0.5	2021-04-27	4	Apr	829725	NA	Wastewater Treatment Plant	2.0944	-0.5	0.167617	8328
932	0.122878	2021-03-09	3	Mar	829725	NA	Wastewater Treatment Plant	1.5708	6.12323e-17	2021-04-27	4	Apr	829725	NA	Wastewater Treatment Plant	2.0944	-0.5	0.167617	8328
933	0.124379	2021-03-16	3	Mar	829725	NA	Wastewater Treatment Plant	1.5708	6.12323e-17	2021-04-27	4	Apr	829725	NA	Wastewater Treatment Plant	2.0944	-0.5	0.167617	8328
934	0.179772	2021-03-23	3	Mar	829725	NA	Wastewater Treatment Plant	1.5708	6.12323e-17	2021-04-27	4	Apr	829725	NA	Wastewater Treatment Plant	2.0944	-0.5	0.167617	8328
935	0.0959617	2021-03-30	3	Mar	829725	NA	Wastewater Treatment Plant	1.5708	6.12323e-17	2021-04-27	4	Apr	829725	NA	Wastewater Treatment Plant	2.0944	-0.5	0.167617	8328
936	0.136471	2021-04-06	4	Apr	829725	NA	Wastewater Treatment Plant	2.0944	-0.5	2021-04-27	4	Apr	829725	NA	Wastewater Treatment Plant	2.0944	-0.5	0.167617	8328
937	0.113475	2021-04-13	4	Apr	829725	NA	Wastewater Treatment Plant	2.0944	-0.5	2021-04-27	4	Apr	829725	NA	Wastewater Treatment Plant	2.0944	-0.5	0.167617	8328
938	0.0284206	2021-04-20	4	Apr	829725	NA	Wastewater Treatment Plant	2.0944	-0.5	2021-04-27	4	Apr	829725	NA	Wastewater Treatment Plant	2.0944	-0.5	0.167617	8328
939	0.0364458	2021-05-04	5	May	829725	NA	Wastewater Treatment Plant	2.61799	-0.866025	2021-04-27	4	Apr	829725	NA	Wastewater Treatment Plant	2.0944	-0.5	0.167617	8328
940	0.0866917	2021-05-11	5	May	829725	NA	Wastewater Treatment Plant	2.61799	-0.866025	2021-04-27	4	Apr	829725	NA	Wastewater Treatment Plant	2.0944	-0.5	0.167617	8328
941	0.049766	2021-05-18	5	May	829725	NA	Wastewater Treatment Plant	2.61799	-0.866025	2021-04-27	4	Apr	829725	NA	Wastewater Treatment Plant	2.0944	-0.5	0.167617	8328
942	0.15689	2021-05-25	5	May	829725	NA	Wastewater Treatment Plant	2.61799	-0.866025	2021-04-27	4	Apr	829725	NA	Wastewater Treatment Plant	2.0944	-0.5	0.167617	8328
943	0.318071	2021-06-01	6	Jun	829725	NA	Wastewater Treatment Plant	3.14159	-1	2021-04-27	4	Apr	829725	NA	Wastewater Treatment Plant	2.0944	-0.5	0.167617	8328
944	0.12053	2021-06-08	6	Jun	829725	NA	Wastewater Treatment Plant	3.14159	-1	2021-04-27	4	Apr	829725	NA	Wastewater Treatment Plant	2.0944	-0.5	0.167617	8328
945	0.188476	2021-06-15	6	Jun	829725	NA	Wastewater Treatment Plant	3.14159	-1	2021-04-27	4	Apr	829725	NA	Wastewater Treatment Plant	2.0944	-0.5	0.167617	8328
946	0.070503	2021-06-22	6	Jun	829725	NA	Wastewater Treatment Plant	3.14159	-1	2021-04-27	4	Apr	829725	NA	Wastewater Treatment Plant	2.0944	-0.5	0.167617	8328
947	0.155989	2021-06-29	6	Jun	829725	NA	Wastewater Treatment Plant	3.14159	-1	2021-04-27	4	Apr	829725	NA	Wastewater Treatment Plant	2.0944	-0.5	0.167617	8328
948	0.160936	2021-07-06	7	Jul	829725	NA	Wastewater Treatment Plant	3.66519	-0.866025	2021-04-27	4	Apr	829725	NA	Wastewater Treatment Plant	2.0944	-0.5	0.167617	8328
949	0.172865	2021-07-13	7	Jul	829725	NA	Wastewater Treatment Plant	3.66519	-0.866025	2021-04-27	4	Apr	829725	NA	Wastewater Treatment Plant	2.0944	-0.5	0.167617	8328
950	0.167427	2021-07-20	7	Jul	829725	NA	Wastewater Treatment Plant	3.66519	-0.866025	2021-04-27	4	Apr	829725	NA	Wastewater Treatment Plant	2.0944	-0.5	0.167617	8328
951	0.16426	2021-07-27	7	Jul	829725	NA	Wastewater Treatment Plant	3.66519	-0.866025	2021-04-27	4	Apr	829725	NA	Wastewater Treatment Plant	2.0944	-0.5	0.167617	8328
952	0.152402	2021-08-03	8	Aug	829725	NA	Wastewater Treatment Plant	4.18879	-0.5	2021-04-27	4	Apr	829725	NA	Wastewater Treatment Plant	2.0944	-0.5	0.167617	8328
953	0.121072	2021-08-10	8	Aug	829725	NA	Wastewater Treatment Plant	4.18879	-0.5	2021-04-27	4	Apr	829725	NA	Wastewater Treatment Plant	2.0944	-0.5	0.167617	8328
954	0.162445	2021-08-17	8	Aug	829725	NA	Wastewater Treatment Plant	4.18879	-0.5	2021-04-27	4	Apr	829725	NA	Wastewater Treatment Plant	2.0944	-0.5	0.167617	8328
955	0.128055	2021-08-24	8	Aug	829725	NA	Wastewater Treatment Plant	4.18879	-0.5	2021-04-27	4	Apr	829725	NA	Wastewater Treatment Plant	2.0944	-0.5	0.167617	8328
956	0.160518	2021-08-31	8	Aug	829725	NA	Wastewater Treatment Plant	4.18879	-0.5	2021-04-27	4	Apr	829725	NA	Wastewater Treatment Plant	2.0944	-0.5	0.167617	8328
957	0.0601186	2021-09-07	9	Sep	829725	NA	Wastewater Treatment Plant	4.71239	-1.83697e-16	2021-04-27	4	Apr	829725	NA	Wastewater Treatment Plant	2.0944	-0.5	0.167617	8328
958	0.137037	2021-09-14	9	Sep	829725	NA	Wastewater Treatment Plant	4.71239	-1.83697e-16	2021-04-27	4	Apr	829725	NA	Wastewater Treatment Plant	2.0944	-0.5	0.167617	8328
959	0.149555	2021-09-21	9	Sep	829725	NA	Wastewater Treatment Plant	4.71239	-1.83697e-16	2021-04-27	4	Apr	829725	NA	Wastewater Treatment Plant	2.0944	-0.5	0.167617	8328
960	0.149049	2021-09-28	9	Sep	829725	NA	Wastewater Treatment Plant	4.71239	-1.83697e-16	2021-04-27	4	Apr	829725	NA	Wastewater Treatment Plant	2.0944	-0.5	0.167617	8328
961	0.146075	2021-10-12	10	Oct	829725	NA	Wastewater Treatment Plant	5.23599	0.5	2021-04-27	4	Apr	829725	NA	Wastewater Treatment Plant	2.0944	-0.5	0.167617	8328
962	0.149333	2021-10-26	10	Oct	829725	NA	Wastewater Treatment Plant	5.23599	0.5	2021-04-27	4	Apr	829725	NA	Wastewater Treatment Plant	2.0944	-0.5	0.167617	8328
963	0.157066	2021-11-02	11	Nov	829725	NA	Wastewater Treatment Plant	5.75959	0.866025	2021-04-27	4	Apr	829725	NA	Wastewater Treatment Plant	2.0944	-0.5	0.167617	8328
964	0.240526	2021-11-09	11	Nov	829725	NA	Wastewater Treatment Plant	5.75959	0.866025	2021-04-27	4	Apr	829725	NA	Wastewater Treatment Plant	2.0944	-0.5	0.167617	8328
965	0.240526	2021-11-16	11	Nov	829725	NA	Wastewater Treatment Plant	5.75959	0.866025	2021-04-27	4	Apr	829725	NA	Wastewater Treatment Plant	2.0944	-0.5	0.167617	8328
966	0.240516	2021-11-23	11	Nov	829725	NA	Wastewater Treatment Plant	5.75959	0.866025	2021-04-27	4	Apr	829725	NA	Wastewater Treatment Plant	2.0944	-0.5	0.167617	8328
967	0.240528	2021-11-30	11	Nov	829725	NA	Wastewater Treatment Plant	5.75959	0.866025	2021-04-27	4	Apr	829725	NA	Wastewater Treatment Plant	2.0944	-0.5	0.167617	8328
968	0.265005	2021-12-07	12	Dec	829725	NA	Wastewater Treatment Plant	6.28319	1	2021-04-27	4	Apr	829725	NA	Wastewater Treatment Plant	2.0944	-0.5	0.167617	8328
969	0.153909	2021-12-14	12	Dec	829725	NA	Wastewater Treatment Plant	6.28319	1	2021-04-27	4	Apr	829725	NA	Wastewater Treatment Plant	2.0944	-0.5	0.167617	8328
970	0.140177	2021-12-21	12	Dec	829725	NA	Wastewater Treatment Plant	6.28319	1	2021-04-27	4	Apr	829725	NA	Wastewater Treatment Plant	2.0944	-0.5	0.167617	8328
971	0.068825	2021-12-28	12	Dec	829725	NA	Wastewater Treatment Plant	6.28319	1	2021-04-27	4	Apr	829725	NA	Wastewater Treatment Plant	2.0944	-0.5	0.167617	8328
972	0.141216	2022-01-05	1	Jan	829725	NA	Wastewater Treatment Plant	0.523599	0.866025	2021-04-27	4	Apr	829725	NA	Wastewater Treatment Plant	2.0944	-0.5	0.167617	8328
973	0.26073	2022-01-05	1	Jan	829725	NA	Wastewater Treatment Plant	0.523599	0.866025	2021-04-27	4	Apr	829725	NA	Wastewater Treatment Plant	2.0944	-0.5	0.167617	8328
974	0.161677	2022-01-12	1	Jan	829725	NA	Wastewater Treatment Plant	0.523599	0.866025	2021-04-27	4	Apr	829725	NA	Wastewater Treatment Plant	2.0944	-0.5	0.167617	8328
975	0.192044	2022-01-12	1	Jan	829725	NA	Wastewater Treatment Plant	0.523599	0.866025	2021-04-27	4	Apr	829725	NA	Wastewater Treatment Plant	2.0944	-0.5	0.167617	8328
976	0.179674	2022-01-19	1	Jan	829725	NA	Wastewater Treatment Plant	0.523599	0.866025	2021-04-27	4	Apr	829725	NA	Wastewater Treatment Plant	2.0944	-0.5	0.167617	8328
977	0.546763	2022-01-19	1	Jan	829725	NA	Wastewater Treatment Plant	0.523599	0.866025	2021-04-27	4	Apr	829725	NA	Wastewater Treatment Plant	2.0944	-0.5	0.167617	8328
978	0.127476	2022-01-26	1	Jan	829725	NA	Wastewater Treatment Plant	0.523599	0.866025	2021-04-27	4	Apr	829725	NA	Wastewater Treatment Plant	2.0944	-0.5	0.167617	8328
979	0.536848	2022-01-26	1	Jan	829725	NA	Wastewater Treatment Plant	0.523599	0.866025	2021-04-27	4	Apr	829725	NA	Wastewater Treatment Plant	2.0944	-0.5	0.167617	8328
980	0.116607	2022-02-02	2	Feb	829725	NA	Wastewater Treatment Plant	1.0472	0.5	2021-04-27	4	Apr	829725	NA	Wastewater Treatment Plant	2.0944	-0.5	0.167617	8328
981	0.119324	2022-02-09	2	Feb	829725	NA	Wastewater Treatment Plant	1.0472	0.5	2021-04-27	4	Apr	829725	NA	Wastewater Treatment Plant	2.0944	-0.5	0.167617	8328
982	0.164466	2022-02-16	2	Feb	829725	NA	Wastewater Treatment Plant	1.0472	0.5	2021-04-27	4	Apr	829725	NA	Wastewater Treatment Plant	2.0944	-0.5	0.167617	8328
983	0.134534	2022-02-23	2	Feb	829725	NA	Wastewater Treatment Plant	1.0472	0.5	2021-04-27	4	Apr	829725	NA	Wastewater Treatment Plant	2.0944	-0.5	0.167617	8328
984	0.147007	2022-03-02	3	Mar	829725	NA	Wastewater Treatment Plant	1.5708	6.12323e-17	2021-04-27	4	Apr	829725	NA	Wastewater Treatment Plant	2.0944	-0.5	0.167617	8328
985	0.147883	2022-03-09	3	Mar	829725	NA	Wastewater Treatment Plant	1.5708	6.12323e-17	2021-04-27	4	Apr	829725	NA	Wastewater Treatment Plant	2.0944	-0.5	0.167617	8328
986	0.156688	2022-03-16	3	Mar	829725	NA	Wastewater Treatment Plant	1.5708	6.12323e-17	2021-04-27	4	Apr	829725	NA	Wastewater Treatment Plant	2.0944	-0.5	0.167617	8328
987	0.161189	2022-03-23	3	Mar	829725	NA	Wastewater Treatment Plant	1.5708	6.12323e-17	2021-04-27	4	Apr	829725	NA	Wastewater Treatment Plant	2.0944	-0.5	0.167617	8328
988	0.209826	2022-03-30	3	Mar	829725	NA	Wastewater Treatment Plant	1.5708	6.12323e-17	2021-04-27	4	Apr	829725	NA	Wastewater Treatment Plant	2.0944	-0.5	0.167617	8328
989	0.265059	2022-04-06	4	Apr	829725	NA	Wastewater Treatment Plant	2.0944	-0.5	2021-04-27	4	Apr	829725	NA	Wastewater Treatment Plant	2.0944	-0.5	0.167617	8328
990	0.1339	2021-03-02	3	Mar	NA	NA	Wastewater Treatment Plant	1.5708	6.12323e-17	2021-04-27	4	Apr	829725	NA	Wastewater Treatment Plant	2.0944	-0.5	0.167617	8328
991	0.15415	2021-01-05	1	Jan	829725	NA	Wastewater Treatment Plant	0.523599	0.866025	2021-05-04	5	May	829725	NA	Wastewater Treatment Plant	2.61799	-0.866025	0.167617	8328
992	0.161493	2021-01-12	1	Jan	829725	NA	Wastewater Treatment Plant	0.523599	0.866025	2021-05-04	5	May	829725	NA	Wastewater Treatment Plant	2.61799	-0.866025	0.167617	8328
993	0.120351	2021-01-19	1	Jan	829725	NA	Wastewater Treatment Plant	0.523599	0.866025	2021-05-04	5	May	829725	NA	Wastewater Treatment Plant	2.61799	-0.866025	0.167617	8328
994	0.113987	2021-01-26	1	Jan	829725	NA	Wastewater Treatment Plant	0.523599	0.866025	2021-05-04	5	May	829725	NA	Wastewater Treatment Plant	2.61799	-0.866025	0.167617	8328
995	0.125876	2021-02-09	2	Feb	829725	NA	Wastewater Treatment Plant	1.0472	0.5	2021-05-04	5	May	829725	NA	Wastewater Treatment Plant	2.61799	-0.866025	0.167617	8328
996	0.153656	2021-02-16	2	Feb	829725	NA	Wastewater Treatment Plant	1.0472	0.5	2021-05-04	5	May	829725	NA	Wastewater Treatment Plant	2.61799	-0.866025	0.167617	8328
997	0.124	2021-02-23	2	Feb	829725	NA	Wastewater Treatment Plant	1.0472	0.5	2021-05-04	5	May	829725	NA	Wastewater Treatment Plant	2.61799	-0.866025	0.167617	8328
998	0.143933	2021-03-09	3	Mar	829725	NA	Wastewater Treatment Plant	1.5708	6.12323e-17	2021-05-04	5	May	829725	NA	Wastewater Treatment Plant	2.61799	-0.866025	0.167617	8328
999	0.156983	2021-03-16	3	Mar	829725	NA	Wastewater Treatment Plant	1.5708	6.12323e-17	2021-05-04	5	May	829725	NA	Wastewater Treatment Plant	2.61799	-0.866025	0.167617	8328
1000	0.194815	2021-03-23	3	Mar	829725	NA	Wastewater Treatment Plant	1.5708	6.12323e-17	2021-05-04	5	May	829725	NA	Wastewater Treatment Plant	2.61799	-0.866025	0.167617	8328
1001	0.0978929	2021-03-30	3	Mar	829725	NA	Wastewater Treatment Plant	1.5708	6.12323e-17	2021-05-04	5	May	829725	NA	Wastewater Treatment Plant	2.61799	-0.866025	0.167617	8328
1002	0.150696	2021-04-06	4	Apr	829725	NA	Wastewater Treatment Plant	2.0944	-0.5	2021-05-04	5	May	829725	NA	Wastewater Treatment Plant	2.61799	-0.866025	0.167617	8328
1003	0.12089	2021-04-13	4	Apr	829725	NA	Wastewater Treatment Plant	2.0944	-0.5	2021-05-04	5	May	829725	NA	Wastewater Treatment Plant	2.61799	-0.866025	0.167617	8328
1004	0.0236548	2021-04-20	4	Apr	829725	NA	Wastewater Treatment Plant	2.0944	-0.5	2021-05-04	5	May	829725	NA	Wastewater Treatment Plant	2.61799	-0.866025	0.167617	8328
1005	0.0364458	2021-04-27	4	Apr	829725	NA	Wastewater Treatment Plant	2.0944	-0.5	2021-05-04	5	May	829725	NA	Wastewater Treatment Plant	2.61799	-0.866025	0.167617	8328
1006	0.0671226	2021-05-11	5	May	829725	NA	Wastewater Treatment Plant	2.61799	-0.866025	2021-05-04	5	May	829725	NA	Wastewater Treatment Plant	2.61799	-0.866025	0.167617	8328
1007	0.0513087	2021-05-18	5	May	829725	NA	Wastewater Treatment Plant	2.61799	-0.866025	2021-05-04	5	May	829725	NA	Wastewater Treatment Plant	2.61799	-0.866025	0.167617	8328
1008	0.180176	2021-05-25	5	May	829725	NA	Wastewater Treatment Plant	2.61799	-0.866025	2021-05-04	5	May	829725	NA	Wastewater Treatment Plant	2.61799	-0.866025	0.167617	8328
1009	0.348279	2021-06-01	6	Jun	829725	NA	Wastewater Treatment Plant	3.14159	-1	2021-05-04	5	May	829725	NA	Wastewater Treatment Plant	2.61799	-0.866025	0.167617	8328
1010	0.150974	2021-06-08	6	Jun	829725	NA	Wastewater Treatment Plant	3.14159	-1	2021-05-04	5	May	829725	NA	Wastewater Treatment Plant	2.61799	-0.866025	0.167617	8328
1011	0.186852	2021-06-15	6	Jun	829725	NA	Wastewater Treatment Plant	3.14159	-1	2021-05-04	5	May	829725	NA	Wastewater Treatment Plant	2.61799	-0.866025	0.167617	8328
1012	0.0793592	2021-06-22	6	Jun	829725	NA	Wastewater Treatment Plant	3.14159	-1	2021-05-04	5	May	829725	NA	Wastewater Treatment Plant	2.61799	-0.866025	0.167617	8328
1013	0.163351	2021-06-29	6	Jun	829725	NA	Wastewater Treatment Plant	3.14159	-1	2021-05-04	5	May	829725	NA	Wastewater Treatment Plant	2.61799	-0.866025	0.167617	8328
1014	0.163809	2021-07-06	7	Jul	829725	NA	Wastewater Treatment Plant	3.66519	-0.866025	2021-05-04	5	May	829725	NA	Wastewater Treatment Plant	2.61799	-0.866025	0.167617	8328
1015	0.180752	2021-07-13	7	Jul	829725	NA	Wastewater Treatment Plant	3.66519	-0.866025	2021-05-04	5	May	829725	NA	Wastewater Treatment Plant	2.61799	-0.866025	0.167617	8328
1016	0.174984	2021-07-20	7	Jul	829725	NA	Wastewater Treatment Plant	3.66519	-0.866025	2021-05-04	5	May	829725	NA	Wastewater Treatment Plant	2.61799	-0.866025	0.167617	8328
1017	0.165222	2021-07-27	7	Jul	829725	NA	Wastewater Treatment Plant	3.66519	-0.866025	2021-05-04	5	May	829725	NA	Wastewater Treatment Plant	2.61799	-0.866025	0.167617	8328
1018	0.155729	2021-08-03	8	Aug	829725	NA	Wastewater Treatment Plant	4.18879	-0.5	2021-05-04	5	May	829725	NA	Wastewater Treatment Plant	2.61799	-0.866025	0.167617	8328
1019	0.139846	2021-08-10	8	Aug	829725	NA	Wastewater Treatment Plant	4.18879	-0.5	2021-05-04	5	May	829725	NA	Wastewater Treatment Plant	2.61799	-0.866025	0.167617	8328
1020	0.167573	2021-08-17	8	Aug	829725	NA	Wastewater Treatment Plant	4.18879	-0.5	2021-05-04	5	May	829725	NA	Wastewater Treatment Plant	2.61799	-0.866025	0.167617	8328
1021	0.138339	2021-08-24	8	Aug	829725	NA	Wastewater Treatment Plant	4.18879	-0.5	2021-05-04	5	May	829725	NA	Wastewater Treatment Plant	2.61799	-0.866025	0.167617	8328
1022	0.154941	2021-08-31	8	Aug	829725	NA	Wastewater Treatment Plant	4.18879	-0.5	2021-05-04	5	May	829725	NA	Wastewater Treatment Plant	2.61799	-0.866025	0.167617	8328
1023	0.0786381	2021-09-07	9	Sep	829725	NA	Wastewater Treatment Plant	4.71239	-1.83697e-16	2021-05-04	5	May	829725	NA	Wastewater Treatment Plant	2.61799	-0.866025	0.167617	8328
1024	0.152511	2021-09-14	9	Sep	829725	NA	Wastewater Treatment Plant	4.71239	-1.83697e-16	2021-05-04	5	May	829725	NA	Wastewater Treatment Plant	2.61799	-0.866025	0.167617	8328
1025	0.167387	2021-09-21	9	Sep	829725	NA	Wastewater Treatment Plant	4.71239	-1.83697e-16	2021-05-04	5	May	829725	NA	Wastewater Treatment Plant	2.61799	-0.866025	0.167617	8328
1026	0.157059	2021-09-28	9	Sep	829725	NA	Wastewater Treatment Plant	4.71239	-1.83697e-16	2021-05-04	5	May	829725	NA	Wastewater Treatment Plant	2.61799	-0.866025	0.167617	8328
1027	0.162339	2021-10-12	10	Oct	829725	NA	Wastewater Treatment Plant	5.23599	0.5	2021-05-04	5	May	829725	NA	Wastewater Treatment Plant	2.61799	-0.866025	0.167617	8328
1028	0.160755	2021-10-26	10	Oct	829725	NA	Wastewater Treatment Plant	5.23599	0.5	2021-05-04	5	May	829725	NA	Wastewater Treatment Plant	2.61799	-0.866025	0.167617	8328
1029	0.158805	2021-11-02	11	Nov	829725	NA	Wastewater Treatment Plant	5.75959	0.866025	2021-05-04	5	May	829725	NA	Wastewater Treatment Plant	2.61799	-0.866025	0.167617	8328
1030	0.246434	2021-11-09	11	Nov	829725	NA	Wastewater Treatment Plant	5.75959	0.866025	2021-05-04	5	May	829725	NA	Wastewater Treatment Plant	2.61799	-0.866025	0.167617	8328
1031	0.246434	2021-11-16	11	Nov	829725	NA	Wastewater Treatment Plant	5.75959	0.866025	2021-05-04	5	May	829725	NA	Wastewater Treatment Plant	2.61799	-0.866025	0.167617	8328
1032	0.246424	2021-11-23	11	Nov	829725	NA	Wastewater Treatment Plant	5.75959	0.866025	2021-05-04	5	May	829725	NA	Wastewater Treatment Plant	2.61799	-0.866025	0.167617	8328
1033	0.246436	2021-11-30	11	Nov	829725	NA	Wastewater Treatment Plant	5.75959	0.866025	2021-05-04	5	May	829725	NA	Wastewater Treatment Plant	2.61799	-0.866025	0.167617	8328
1034	0.263481	2021-12-07	12	Dec	829725	NA	Wastewater Treatment Plant	6.28319	1	2021-05-04	5	May	829725	NA	Wastewater Treatment Plant	2.61799	-0.866025	0.167617	8328
1035	0.16914	2021-12-14	12	Dec	829725	NA	Wastewater Treatment Plant	6.28319	1	2021-05-04	5	May	829725	NA	Wastewater Treatment Plant	2.61799	-0.866025	0.167617	8328
1036	0.138964	2021-12-21	12	Dec	829725	NA	Wastewater Treatment Plant	6.28319	1	2021-05-04	5	May	829725	NA	Wastewater Treatment Plant	2.61799	-0.866025	0.167617	8328
1037	0.0619238	2021-12-28	12	Dec	829725	NA	Wastewater Treatment Plant	6.28319	1	2021-05-04	5	May	829725	NA	Wastewater Treatment Plant	2.61799	-0.866025	0.167617	8328
1038	0.135772	2022-01-05	1	Jan	829725	NA	Wastewater Treatment Plant	0.523599	0.866025	2021-05-04	5	May	829725	NA	Wastewater Treatment Plant	2.61799	-0.866025	0.167617	8328
1039	0.267106	2022-01-05	1	Jan	829725	NA	Wastewater Treatment Plant	0.523599	0.866025	2021-05-04	5	May	829725	NA	Wastewater Treatment Plant	2.61799	-0.866025	0.167617	8328
1040	0.150743	2022-01-12	1	Jan	829725	NA	Wastewater Treatment Plant	0.523599	0.866025	2021-05-04	5	May	829725	NA	Wastewater Treatment Plant	2.61799	-0.866025	0.167617	8328
1041	0.197837	2022-01-12	1	Jan	829725	NA	Wastewater Treatment Plant	0.523599	0.866025	2021-05-04	5	May	829725	NA	Wastewater Treatment Plant	2.61799	-0.866025	0.167617	8328
1042	0.166418	2022-01-19	1	Jan	829725	NA	Wastewater Treatment Plant	0.523599	0.866025	2021-05-04	5	May	829725	NA	Wastewater Treatment Plant	2.61799	-0.866025	0.167617	8328
1043	0.547399	2022-01-19	1	Jan	829725	NA	Wastewater Treatment Plant	0.523599	0.866025	2021-05-04	5	May	829725	NA	Wastewater Treatment Plant	2.61799	-0.866025	0.167617	8328
1044	0.131992	2022-01-26	1	Jan	829725	NA	Wastewater Treatment Plant	0.523599	0.866025	2021-05-04	5	May	829725	NA	Wastewater Treatment Plant	2.61799	-0.866025	0.167617	8328
1045	0.553794	2022-01-26	1	Jan	829725	NA	Wastewater Treatment Plant	0.523599	0.866025	2021-05-04	5	May	829725	NA	Wastewater Treatment Plant	2.61799	-0.866025	0.167617	8328
1046	0.129891	2022-02-02	2	Feb	829725	NA	Wastewater Treatment Plant	1.0472	0.5	2021-05-04	5	May	829725	NA	Wastewater Treatment Plant	2.61799	-0.866025	0.167617	8328
1047	0.144974	2022-02-09	2	Feb	829725	NA	Wastewater Treatment Plant	1.0472	0.5	2021-05-04	5	May	829725	NA	Wastewater Treatment Plant	2.61799	-0.866025	0.167617	8328
1048	0.1531	2022-02-16	2	Feb	829725	NA	Wastewater Treatment Plant	1.0472	0.5	2021-05-04	5	May	829725	NA	Wastewater Treatment Plant	2.61799	-0.866025	0.167617	8328
1049	0.150737	2022-02-23	2	Feb	829725	NA	Wastewater Treatment Plant	1.0472	0.5	2021-05-04	5	May	829725	NA	Wastewater Treatment Plant	2.61799	-0.866025	0.167617	8328
1050	0.148721	2022-03-02	3	Mar	829725	NA	Wastewater Treatment Plant	1.5708	6.12323e-17	2021-05-04	5	May	829725	NA	Wastewater Treatment Plant	2.61799	-0.866025	0.167617	8328
1051	0.150559	2022-03-09	3	Mar	829725	NA	Wastewater Treatment Plant	1.5708	6.12323e-17	2021-05-04	5	May	829725	NA	Wastewater Treatment Plant	2.61799	-0.866025	0.167617	8328
1052	0.171465	2022-03-16	3	Mar	829725	NA	Wastewater Treatment Plant	1.5708	6.12323e-17	2021-05-04	5	May	829725	NA	Wastewater Treatment Plant	2.61799	-0.866025	0.167617	8328
1053	0.15044	2022-03-23	3	Mar	829725	NA	Wastewater Treatment Plant	1.5708	6.12323e-17	2021-05-04	5	May	829725	NA	Wastewater Treatment Plant	2.61799	-0.866025	0.167617	8328
1054	0.211006	2022-03-30	3	Mar	829725	NA	Wastewater Treatment Plant	1.5708	6.12323e-17	2021-05-04	5	May	829725	NA	Wastewater Treatment Plant	2.61799	-0.866025	0.167617	8328
1055	0.263533	2022-04-06	4	Apr	829725	NA	Wastewater Treatment Plant	2.0944	-0.5	2021-05-04	5	May	829725	NA	Wastewater Treatment Plant	2.61799	-0.866025	0.167617	8328
1056	0.155606	2021-03-02	3	Mar	NA	NA	Wastewater Treatment Plant	1.5708	6.12323e-17	2021-05-04	5	May	829725	NA	Wastewater Treatment Plant	2.61799	-0.866025	0.167617	8328
1057	0.152601	2021-01-05	1	Jan	829725	NA	Wastewater Treatment Plant	0.523599	0.866025	2021-05-11	5	May	829725	NA	Wastewater Treatment Plant	2.61799	-0.866025	0.167617	8328
1058	0.194263	2021-01-12	1	Jan	829725	NA	Wastewater Treatment Plant	0.523599	0.866025	2021-05-11	5	May	829725	NA	Wastewater Treatment Plant	2.61799	-0.866025	0.167617	8328
1059	0.106058	2021-01-19	1	Jan	829725	NA	Wastewater Treatment Plant	0.523599	0.866025	2021-05-11	5	May	829725	NA	Wastewater Treatment Plant	2.61799	-0.866025	0.167617	8328
1060	0.1245	2021-01-26	1	Jan	829725	NA	Wastewater Treatment Plant	0.523599	0.866025	2021-05-11	5	May	829725	NA	Wastewater Treatment Plant	2.61799	-0.866025	0.167617	8328
1061	0.159982	2021-02-09	2	Feb	829725	NA	Wastewater Treatment Plant	1.0472	0.5	2021-05-11	5	May	829725	NA	Wastewater Treatment Plant	2.61799	-0.866025	0.167617	8328
1062	0.134593	2021-02-16	2	Feb	829725	NA	Wastewater Treatment Plant	1.0472	0.5	2021-05-11	5	May	829725	NA	Wastewater Treatment Plant	2.61799	-0.866025	0.167617	8328
1063	0.118909	2021-02-23	2	Feb	829725	NA	Wastewater Treatment Plant	1.0472	0.5	2021-05-11	5	May	829725	NA	Wastewater Treatment Plant	2.61799	-0.866025	0.167617	8328
1064	0.135367	2021-03-09	3	Mar	829725	NA	Wastewater Treatment Plant	1.5708	6.12323e-17	2021-05-11	5	May	829725	NA	Wastewater Treatment Plant	2.61799	-0.866025	0.167617	8328
1065	0.166964	2021-03-16	3	Mar	829725	NA	Wastewater Treatment Plant	1.5708	6.12323e-17	2021-05-11	5	May	829725	NA	Wastewater Treatment Plant	2.61799	-0.866025	0.167617	8328
1066	0.237333	2021-03-23	3	Mar	829725	NA	Wastewater Treatment Plant	1.5708	6.12323e-17	2021-05-11	5	May	829725	NA	Wastewater Treatment Plant	2.61799	-0.866025	0.167617	8328
1067	0.117779	2021-03-30	3	Mar	829725	NA	Wastewater Treatment Plant	1.5708	6.12323e-17	2021-05-11	5	May	829725	NA	Wastewater Treatment Plant	2.61799	-0.866025	0.167617	8328
1068	0.18385	2021-04-06	4	Apr	829725	NA	Wastewater Treatment Plant	2.0944	-0.5	2021-05-11	5	May	829725	NA	Wastewater Treatment Plant	2.61799	-0.866025	0.167617	8328
1069	0.155765	2021-04-13	4	Apr	829725	NA	Wastewater Treatment Plant	2.0944	-0.5	2021-05-11	5	May	829725	NA	Wastewater Treatment Plant	2.61799	-0.866025	0.167617	8328
1070	0.0757361	2021-04-20	4	Apr	829725	NA	Wastewater Treatment Plant	2.0944	-0.5	2021-05-11	5	May	829725	NA	Wastewater Treatment Plant	2.61799	-0.866025	0.167617	8328
1071	0.0866917	2021-04-27	4	Apr	829725	NA	Wastewater Treatment Plant	2.0944	-0.5	2021-05-11	5	May	829725	NA	Wastewater Treatment Plant	2.61799	-0.866025	0.167617	8328
1072	0.0671226	2021-05-04	5	May	829725	NA	Wastewater Treatment Plant	2.61799	-0.866025	2021-05-11	5	May	829725	NA	Wastewater Treatment Plant	2.61799	-0.866025	0.167617	8328
1073	0.0895427	2021-05-18	5	May	829725	NA	Wastewater Treatment Plant	2.61799	-0.866025	2021-05-11	5	May	829725	NA	Wastewater Treatment Plant	2.61799	-0.866025	0.167617	8328
1074	0.22331	2021-05-25	5	May	829725	NA	Wastewater Treatment Plant	2.61799	-0.866025	2021-05-11	5	May	829725	NA	Wastewater Treatment Plant	2.61799	-0.866025	0.167617	8328
1075	0.380729	2021-06-01	6	Jun	829725	NA	Wastewater Treatment Plant	3.14159	-1	2021-05-11	5	May	829725	NA	Wastewater Treatment Plant	2.61799	-0.866025	0.167617	8328
1076	0.152838	2021-06-08	6	Jun	829725	NA	Wastewater Treatment Plant	3.14159	-1	2021-05-11	5	May	829725	NA	Wastewater Treatment Plant	2.61799	-0.866025	0.167617	8328
1077	0.19973	2021-06-15	6	Jun	829725	NA	Wastewater Treatment Plant	3.14159	-1	2021-05-11	5	May	829725	NA	Wastewater Treatment Plant	2.61799	-0.866025	0.167617	8328
1078	0.117867	2021-06-22	6	Jun	829725	NA	Wastewater Treatment Plant	3.14159	-1	2021-05-11	5	May	829725	NA	Wastewater Treatment Plant	2.61799	-0.866025	0.167617	8328
1079	0.148275	2021-06-29	6	Jun	829725	NA	Wastewater Treatment Plant	3.14159	-1	2021-05-11	5	May	829725	NA	Wastewater Treatment Plant	2.61799	-0.866025	0.167617	8328
1080	0.152575	2021-07-06	7	Jul	829725	NA	Wastewater Treatment Plant	3.66519	-0.866025	2021-05-11	5	May	829725	NA	Wastewater Treatment Plant	2.61799	-0.866025	0.167617	8328
1081	0.165941	2021-07-13	7	Jul	829725	NA	Wastewater Treatment Plant	3.66519	-0.866025	2021-05-11	5	May	829725	NA	Wastewater Treatment Plant	2.61799	-0.866025	0.167617	8328
1082	0.156986	2021-07-20	7	Jul	829725	NA	Wastewater Treatment Plant	3.66519	-0.866025	2021-05-11	5	May	829725	NA	Wastewater Treatment Plant	2.61799	-0.866025	0.167617	8328
1083	0.14634	2021-07-27	7	Jul	829725	NA	Wastewater Treatment Plant	3.66519	-0.866025	2021-05-11	5	May	829725	NA	Wastewater Treatment Plant	2.61799	-0.866025	0.167617	8328
1084	0.148586	2021-08-03	8	Aug	829725	NA	Wastewater Treatment Plant	4.18879	-0.5	2021-05-11	5	May	829725	NA	Wastewater Treatment Plant	2.61799	-0.866025	0.167617	8328
1085	0.135659	2021-08-10	8	Aug	829725	NA	Wastewater Treatment Plant	4.18879	-0.5	2021-05-11	5	May	829725	NA	Wastewater Treatment Plant	2.61799	-0.866025	0.167617	8328
1086	0.151561	2021-08-17	8	Aug	829725	NA	Wastewater Treatment Plant	4.18879	-0.5	2021-05-11	5	May	829725	NA	Wastewater Treatment Plant	2.61799	-0.866025	0.167617	8328
1087	0.131724	2021-08-24	8	Aug	829725	NA	Wastewater Treatment Plant	4.18879	-0.5	2021-05-11	5	May	829725	NA	Wastewater Treatment Plant	2.61799	-0.866025	0.167617	8328
1088	0.12732	2021-08-31	8	Aug	829725	NA	Wastewater Treatment Plant	4.18879	-0.5	2021-05-11	5	May	829725	NA	Wastewater Treatment Plant	2.61799	-0.866025	0.167617	8328
1089	0.115625	2021-09-07	9	Sep	829725	NA	Wastewater Treatment Plant	4.71239	-1.83697e-16	2021-05-11	5	May	829725	NA	Wastewater Treatment Plant	2.61799	-0.866025	0.167617	8328
1090	0.133131	2021-09-14	9	Sep	829725	NA	Wastewater Treatment Plant	4.71239	-1.83697e-16	2021-05-11	5	May	829725	NA	Wastewater Treatment Plant	2.61799	-0.866025	0.167617	8328
1091	0.157529	2021-09-21	9	Sep	829725	NA	Wastewater Treatment Plant	4.71239	-1.83697e-16	2021-05-11	5	May	829725	NA	Wastewater Treatment Plant	2.61799	-0.866025	0.167617	8328
1092	0.139369	2021-09-28	9	Sep	829725	NA	Wastewater Treatment Plant	4.71239	-1.83697e-16	2021-05-11	5	May	829725	NA	Wastewater Treatment Plant	2.61799	-0.866025	0.167617	8328
1093	0.151542	2021-10-12	10	Oct	829725	NA	Wastewater Treatment Plant	5.23599	0.5	2021-05-11	5	May	829725	NA	Wastewater Treatment Plant	2.61799	-0.866025	0.167617	8328
1094	0.149609	2021-10-26	10	Oct	829725	NA	Wastewater Treatment Plant	5.23599	0.5	2021-05-11	5	May	829725	NA	Wastewater Treatment Plant	2.61799	-0.866025	0.167617	8328
1095	0.147147	2021-11-02	11	Nov	829725	NA	Wastewater Treatment Plant	5.75959	0.866025	2021-05-11	5	May	829725	NA	Wastewater Treatment Plant	2.61799	-0.866025	0.167617	8328
1096	0.213044	2021-11-09	11	Nov	829725	NA	Wastewater Treatment Plant	5.75959	0.866025	2021-05-11	5	May	829725	NA	Wastewater Treatment Plant	2.61799	-0.866025	0.167617	8328
1097	0.213044	2021-11-16	11	Nov	829725	NA	Wastewater Treatment Plant	5.75959	0.866025	2021-05-11	5	May	829725	NA	Wastewater Treatment Plant	2.61799	-0.866025	0.167617	8328
1098	0.213035	2021-11-23	11	Nov	829725	NA	Wastewater Treatment Plant	5.75959	0.866025	2021-05-11	5	May	829725	NA	Wastewater Treatment Plant	2.61799	-0.866025	0.167617	8328
1099	0.213046	2021-11-30	11	Nov	829725	NA	Wastewater Treatment Plant	5.75959	0.866025	2021-05-11	5	May	829725	NA	Wastewater Treatment Plant	2.61799	-0.866025	0.167617	8328
1100	0.221452	2021-12-07	12	Dec	829725	NA	Wastewater Treatment Plant	6.28319	1	2021-05-11	5	May	829725	NA	Wastewater Treatment Plant	2.61799	-0.866025	0.167617	8328
1101	0.150043	2021-12-14	12	Dec	829725	NA	Wastewater Treatment Plant	6.28319	1	2021-05-11	5	May	829725	NA	Wastewater Treatment Plant	2.61799	-0.866025	0.167617	8328
1102	0.125029	2021-12-21	12	Dec	829725	NA	Wastewater Treatment Plant	6.28319	1	2021-05-11	5	May	829725	NA	Wastewater Treatment Plant	2.61799	-0.866025	0.167617	8328
1103	0.0520564	2021-12-28	12	Dec	829725	NA	Wastewater Treatment Plant	6.28319	1	2021-05-11	5	May	829725	NA	Wastewater Treatment Plant	2.61799	-0.866025	0.167617	8328
1104	0.134008	2022-01-05	1	Jan	829725	NA	Wastewater Treatment Plant	0.523599	0.866025	2021-05-11	5	May	829725	NA	Wastewater Treatment Plant	2.61799	-0.866025	0.167617	8328
1105	0.289924	2022-01-05	1	Jan	829725	NA	Wastewater Treatment Plant	0.523599	0.866025	2021-05-11	5	May	829725	NA	Wastewater Treatment Plant	2.61799	-0.866025	0.167617	8328
1106	0.128941	2022-01-12	1	Jan	829725	NA	Wastewater Treatment Plant	0.523599	0.866025	2021-05-11	5	May	829725	NA	Wastewater Treatment Plant	2.61799	-0.866025	0.167617	8328
1107	0.220694	2022-01-12	1	Jan	829725	NA	Wastewater Treatment Plant	0.523599	0.866025	2021-05-11	5	May	829725	NA	Wastewater Treatment Plant	2.61799	-0.866025	0.167617	8328
1108	0.141959	2022-01-19	1	Jan	829725	NA	Wastewater Treatment Plant	0.523599	0.866025	2021-05-11	5	May	829725	NA	Wastewater Treatment Plant	2.61799	-0.866025	0.167617	8328
1109	0.554884	2022-01-19	1	Jan	829725	NA	Wastewater Treatment Plant	0.523599	0.866025	2021-05-11	5	May	829725	NA	Wastewater Treatment Plant	2.61799	-0.866025	0.167617	8328
1110	0.128907	2022-01-26	1	Jan	829725	NA	Wastewater Treatment Plant	0.523599	0.866025	2021-05-11	5	May	829725	NA	Wastewater Treatment Plant	2.61799	-0.866025	0.167617	8328
1111	0.577151	2022-01-26	1	Jan	829725	NA	Wastewater Treatment Plant	0.523599	0.866025	2021-05-11	5	May	829725	NA	Wastewater Treatment Plant	2.61799	-0.866025	0.167617	8328
1112	0.133851	2022-02-02	2	Feb	829725	NA	Wastewater Treatment Plant	1.0472	0.5	2021-05-11	5	May	829725	NA	Wastewater Treatment Plant	2.61799	-0.866025	0.167617	8328
1113	0.178055	2022-02-09	2	Feb	829725	NA	Wastewater Treatment Plant	1.0472	0.5	2021-05-11	5	May	829725	NA	Wastewater Treatment Plant	2.61799	-0.866025	0.167617	8328
1114	0.147016	2022-02-16	2	Feb	829725	NA	Wastewater Treatment Plant	1.0472	0.5	2021-05-11	5	May	829725	NA	Wastewater Treatment Plant	2.61799	-0.866025	0.167617	8328
1115	0.151437	2022-02-23	2	Feb	829725	NA	Wastewater Treatment Plant	1.0472	0.5	2021-05-11	5	May	829725	NA	Wastewater Treatment Plant	2.61799	-0.866025	0.167617	8328
1116	0.14836	2022-03-02	3	Mar	829725	NA	Wastewater Treatment Plant	1.5708	6.12323e-17	2021-05-11	5	May	829725	NA	Wastewater Treatment Plant	2.61799	-0.866025	0.167617	8328
1117	0.190902	2022-03-09	3	Mar	829725	NA	Wastewater Treatment Plant	1.5708	6.12323e-17	2021-05-11	5	May	829725	NA	Wastewater Treatment Plant	2.61799	-0.866025	0.167617	8328
1118	0.159932	2022-03-16	3	Mar	829725	NA	Wastewater Treatment Plant	1.5708	6.12323e-17	2021-05-11	5	May	829725	NA	Wastewater Treatment Plant	2.61799	-0.866025	0.167617	8328
1119	0.152323	2022-03-23	3	Mar	829725	NA	Wastewater Treatment Plant	1.5708	6.12323e-17	2021-05-11	5	May	829725	NA	Wastewater Treatment Plant	2.61799	-0.866025	0.167617	8328
1120	0.188345	2022-03-30	3	Mar	829725	NA	Wastewater Treatment Plant	1.5708	6.12323e-17	2021-05-11	5	May	829725	NA	Wastewater Treatment Plant	2.61799	-0.866025	0.167617	8328
1121	0.221501	2022-04-06	4	Apr	829725	NA	Wastewater Treatment Plant	2.0944	-0.5	2021-05-11	5	May	829725	NA	Wastewater Treatment Plant	2.61799	-0.866025	0.167617	8328
1122	0.136633	2021-03-02	3	Mar	NA	NA	Wastewater Treatment Plant	1.5708	6.12323e-17	2021-05-11	5	May	829725	NA	Wastewater Treatment Plant	2.61799	-0.866025	0.167617	8328
1123	0.137802	2021-01-05	1	Jan	829725	NA	Wastewater Treatment Plant	0.523599	0.866025	2021-05-18	5	May	829725	NA	Wastewater Treatment Plant	2.61799	-0.866025	0.167617	8328
1124	0.148673	2021-01-12	1	Jan	829725	NA	Wastewater Treatment Plant	0.523599	0.866025	2021-05-18	5	May	829725	NA	Wastewater Treatment Plant	2.61799	-0.866025	0.167617	8328
1125	0.124306	2021-01-19	1	Jan	829725	NA	Wastewater Treatment Plant	0.523599	0.866025	2021-05-18	5	May	829725	NA	Wastewater Treatment Plant	2.61799	-0.866025	0.167617	8328
1126	0.107936	2021-01-26	1	Jan	829725	NA	Wastewater Treatment Plant	0.523599	0.866025	2021-05-18	5	May	829725	NA	Wastewater Treatment Plant	2.61799	-0.866025	0.167617	8328
1127	0.11745	2021-02-09	2	Feb	829725	NA	Wastewater Treatment Plant	1.0472	0.5	2021-05-18	5	May	829725	NA	Wastewater Treatment Plant	2.61799	-0.866025	0.167617	8328
1128	0.164294	2021-02-16	2	Feb	829725	NA	Wastewater Treatment Plant	1.0472	0.5	2021-05-18	5	May	829725	NA	Wastewater Treatment Plant	2.61799	-0.866025	0.167617	8328
1129	0.119915	2021-02-23	2	Feb	829725	NA	Wastewater Treatment Plant	1.0472	0.5	2021-05-18	5	May	829725	NA	Wastewater Treatment Plant	2.61799	-0.866025	0.167617	8328
1130	0.139611	2021-03-09	3	Mar	829725	NA	Wastewater Treatment Plant	1.5708	6.12323e-17	2021-05-18	5	May	829725	NA	Wastewater Treatment Plant	2.61799	-0.866025	0.167617	8328
1131	0.143482	2021-03-16	3	Mar	829725	NA	Wastewater Treatment Plant	1.5708	6.12323e-17	2021-05-18	5	May	829725	NA	Wastewater Treatment Plant	2.61799	-0.866025	0.167617	8328
1132	0.180673	2021-03-23	3	Mar	829725	NA	Wastewater Treatment Plant	1.5708	6.12323e-17	2021-05-18	5	May	829725	NA	Wastewater Treatment Plant	2.61799	-0.866025	0.167617	8328
1133	0.103512	2021-03-30	3	Mar	829725	NA	Wastewater Treatment Plant	1.5708	6.12323e-17	2021-05-18	5	May	829725	NA	Wastewater Treatment Plant	2.61799	-0.866025	0.167617	8328
1134	0.143456	2021-04-06	4	Apr	829725	NA	Wastewater Treatment Plant	2.0944	-0.5	2021-05-18	5	May	829725	NA	Wastewater Treatment Plant	2.61799	-0.866025	0.167617	8328
1135	0.115443	2021-04-13	4	Apr	829725	NA	Wastewater Treatment Plant	2.0944	-0.5	2021-05-18	5	May	829725	NA	Wastewater Treatment Plant	2.61799	-0.866025	0.167617	8328
1136	0.0543565	2021-04-20	4	Apr	829725	NA	Wastewater Treatment Plant	2.0944	-0.5	2021-05-18	5	May	829725	NA	Wastewater Treatment Plant	2.61799	-0.866025	0.167617	8328
1137	0.049766	2021-04-27	4	Apr	829725	NA	Wastewater Treatment Plant	2.0944	-0.5	2021-05-18	5	May	829725	NA	Wastewater Treatment Plant	2.61799	-0.866025	0.167617	8328
1138	0.0513087	2021-05-04	5	May	829725	NA	Wastewater Treatment Plant	2.61799	-0.866025	2021-05-18	5	May	829725	NA	Wastewater Treatment Plant	2.61799	-0.866025	0.167617	8328
1139	0.0895427	2021-05-11	5	May	829725	NA	Wastewater Treatment Plant	2.61799	-0.866025	2021-05-18	5	May	829725	NA	Wastewater Treatment Plant	2.61799	-0.866025	0.167617	8328
1140	0.14982	2021-05-25	5	May	829725	NA	Wastewater Treatment Plant	2.61799	-0.866025	2021-05-18	5	May	829725	NA	Wastewater Treatment Plant	2.61799	-0.866025	0.167617	8328
1141	0.328181	2021-06-01	6	Jun	829725	NA	Wastewater Treatment Plant	3.14159	-1	2021-05-18	5	May	829725	NA	Wastewater Treatment Plant	2.61799	-0.866025	0.167617	8328
1142	0.13347	2021-06-08	6	Jun	829725	NA	Wastewater Treatment Plant	3.14159	-1	2021-05-18	5	May	829725	NA	Wastewater Treatment Plant	2.61799	-0.866025	0.167617	8328
1143	0.183065	2021-06-15	6	Jun	829725	NA	Wastewater Treatment Plant	3.14159	-1	2021-05-18	5	May	829725	NA	Wastewater Treatment Plant	2.61799	-0.866025	0.167617	8328
1144	0.055989	2021-06-22	6	Jun	829725	NA	Wastewater Treatment Plant	3.14159	-1	2021-05-18	5	May	829725	NA	Wastewater Treatment Plant	2.61799	-0.866025	0.167617	8328
1145	0.150412	2021-06-29	6	Jun	829725	NA	Wastewater Treatment Plant	3.14159	-1	2021-05-18	5	May	829725	NA	Wastewater Treatment Plant	2.61799	-0.866025	0.167617	8328
1146	0.160069	2021-07-06	7	Jul	829725	NA	Wastewater Treatment Plant	3.66519	-0.866025	2021-05-18	5	May	829725	NA	Wastewater Treatment Plant	2.61799	-0.866025	0.167617	8328
1147	0.175178	2021-07-13	7	Jul	829725	NA	Wastewater Treatment Plant	3.66519	-0.866025	2021-05-18	5	May	829725	NA	Wastewater Treatment Plant	2.61799	-0.866025	0.167617	8328
1148	0.167525	2021-07-20	7	Jul	829725	NA	Wastewater Treatment Plant	3.66519	-0.866025	2021-05-18	5	May	829725	NA	Wastewater Treatment Plant	2.61799	-0.866025	0.167617	8328
1149	0.157285	2021-07-27	7	Jul	829725	NA	Wastewater Treatment Plant	3.66519	-0.866025	2021-05-18	5	May	829725	NA	Wastewater Treatment Plant	2.61799	-0.866025	0.167617	8328
1150	0.143631	2021-08-03	8	Aug	829725	NA	Wastewater Treatment Plant	4.18879	-0.5	2021-05-18	5	May	829725	NA	Wastewater Treatment Plant	2.61799	-0.866025	0.167617	8328
1151	0.126911	2021-08-10	8	Aug	829725	NA	Wastewater Treatment Plant	4.18879	-0.5	2021-05-18	5	May	829725	NA	Wastewater Treatment Plant	2.61799	-0.866025	0.167617	8328
1152	0.16116	2021-08-17	8	Aug	829725	NA	Wastewater Treatment Plant	4.18879	-0.5	2021-05-18	5	May	829725	NA	Wastewater Treatment Plant	2.61799	-0.866025	0.167617	8328
1153	0.13053	2021-08-24	8	Aug	829725	NA	Wastewater Treatment Plant	4.18879	-0.5	2021-05-18	5	May	829725	NA	Wastewater Treatment Plant	2.61799	-0.866025	0.167617	8328
1154	0.148913	2021-08-31	8	Aug	829725	NA	Wastewater Treatment Plant	4.18879	-0.5	2021-05-18	5	May	829725	NA	Wastewater Treatment Plant	2.61799	-0.866025	0.167617	8328
1155	0.0579382	2021-09-07	9	Sep	829725	NA	Wastewater Treatment Plant	4.71239	-1.83697e-16	2021-05-18	5	May	829725	NA	Wastewater Treatment Plant	2.61799	-0.866025	0.167617	8328
1156	0.139548	2021-09-14	9	Sep	829725	NA	Wastewater Treatment Plant	4.71239	-1.83697e-16	2021-05-18	5	May	829725	NA	Wastewater Treatment Plant	2.61799	-0.866025	0.167617	8328
1157	0.162797	2021-09-21	9	Sep	829725	NA	Wastewater Treatment Plant	4.71239	-1.83697e-16	2021-05-18	5	May	829725	NA	Wastewater Treatment Plant	2.61799	-0.866025	0.167617	8328
1158	0.160396	2021-09-28	9	Sep	829725	NA	Wastewater Treatment Plant	4.71239	-1.83697e-16	2021-05-18	5	May	829725	NA	Wastewater Treatment Plant	2.61799	-0.866025	0.167617	8328
1159	0.161803	2021-10-12	10	Oct	829725	NA	Wastewater Treatment Plant	5.23599	0.5	2021-05-18	5	May	829725	NA	Wastewater Treatment Plant	2.61799	-0.866025	0.167617	8328
1160	0.161662	2021-10-26	10	Oct	829725	NA	Wastewater Treatment Plant	5.23599	0.5	2021-05-18	5	May	829725	NA	Wastewater Treatment Plant	2.61799	-0.866025	0.167617	8328
1161	0.158388	2021-11-02	11	Nov	829725	NA	Wastewater Treatment Plant	5.75959	0.866025	2021-05-18	5	May	829725	NA	Wastewater Treatment Plant	2.61799	-0.866025	0.167617	8328
1162	0.249823	2021-11-09	11	Nov	829725	NA	Wastewater Treatment Plant	5.75959	0.866025	2021-05-18	5	May	829725	NA	Wastewater Treatment Plant	2.61799	-0.866025	0.167617	8328
1163	0.249824	2021-11-16	11	Nov	829725	NA	Wastewater Treatment Plant	5.75959	0.866025	2021-05-18	5	May	829725	NA	Wastewater Treatment Plant	2.61799	-0.866025	0.167617	8328
1164	0.249808	2021-11-23	11	Nov	829725	NA	Wastewater Treatment Plant	5.75959	0.866025	2021-05-18	5	May	829725	NA	Wastewater Treatment Plant	2.61799	-0.866025	0.167617	8328
1165	0.249827	2021-11-30	11	Nov	829725	NA	Wastewater Treatment Plant	5.75959	0.866025	2021-05-18	5	May	829725	NA	Wastewater Treatment Plant	2.61799	-0.866025	0.167617	8328
1166	0.271598	2021-12-07	12	Dec	829725	NA	Wastewater Treatment Plant	6.28319	1	2021-05-18	5	May	829725	NA	Wastewater Treatment Plant	2.61799	-0.866025	0.167617	8328
1167	0.175218	2021-12-14	12	Dec	829725	NA	Wastewater Treatment Plant	6.28319	1	2021-05-18	5	May	829725	NA	Wastewater Treatment Plant	2.61799	-0.866025	0.167617	8328
1168	0.146199	2021-12-21	12	Dec	829725	NA	Wastewater Treatment Plant	6.28319	1	2021-05-18	5	May	829725	NA	Wastewater Treatment Plant	2.61799	-0.866025	0.167617	8328
1169	0.0787704	2021-12-28	12	Dec	829725	NA	Wastewater Treatment Plant	6.28319	1	2021-05-18	5	May	829725	NA	Wastewater Treatment Plant	2.61799	-0.866025	0.167617	8328
1170	0.1546	2022-01-05	1	Jan	829725	NA	Wastewater Treatment Plant	0.523599	0.866025	2021-05-18	5	May	829725	NA	Wastewater Treatment Plant	2.61799	-0.866025	0.167617	8328
1171	0.255946	2022-01-05	1	Jan	829725	NA	Wastewater Treatment Plant	0.523599	0.866025	2021-05-18	5	May	829725	NA	Wastewater Treatment Plant	2.61799	-0.866025	0.167617	8328
1172	0.162139	2022-01-12	1	Jan	829725	NA	Wastewater Treatment Plant	0.523599	0.866025	2021-05-18	5	May	829725	NA	Wastewater Treatment Plant	2.61799	-0.866025	0.167617	8328
1173	0.191315	2022-01-12	1	Jan	829725	NA	Wastewater Treatment Plant	0.523599	0.866025	2021-05-18	5	May	829725	NA	Wastewater Treatment Plant	2.61799	-0.866025	0.167617	8328
1174	0.174984	2022-01-19	1	Jan	829725	NA	Wastewater Treatment Plant	0.523599	0.866025	2021-05-18	5	May	829725	NA	Wastewater Treatment Plant	2.61799	-0.866025	0.167617	8328
1175	0.545896	2022-01-19	1	Jan	829725	NA	Wastewater Treatment Plant	0.523599	0.866025	2021-05-18	5	May	829725	NA	Wastewater Treatment Plant	2.61799	-0.866025	0.167617	8328
1176	0.141525	2022-01-26	1	Jan	829725	NA	Wastewater Treatment Plant	0.523599	0.866025	2021-05-18	5	May	829725	NA	Wastewater Treatment Plant	2.61799	-0.866025	0.167617	8328
1177	0.545745	2022-01-26	1	Jan	829725	NA	Wastewater Treatment Plant	0.523599	0.866025	2021-05-18	5	May	829725	NA	Wastewater Treatment Plant	2.61799	-0.866025	0.167617	8328
1178	0.143654	2022-02-02	2	Feb	829725	NA	Wastewater Treatment Plant	1.0472	0.5	2021-05-18	5	May	829725	NA	Wastewater Treatment Plant	2.61799	-0.866025	0.167617	8328
1179	0.139668	2022-02-09	2	Feb	829725	NA	Wastewater Treatment Plant	1.0472	0.5	2021-05-18	5	May	829725	NA	Wastewater Treatment Plant	2.61799	-0.866025	0.167617	8328
1180	0.171605	2022-02-16	2	Feb	829725	NA	Wastewater Treatment Plant	1.0472	0.5	2021-05-18	5	May	829725	NA	Wastewater Treatment Plant	2.61799	-0.866025	0.167617	8328
1181	0.162873	2022-02-23	2	Feb	829725	NA	Wastewater Treatment Plant	1.0472	0.5	2021-05-18	5	May	829725	NA	Wastewater Treatment Plant	2.61799	-0.866025	0.167617	8328
1182	0.15067	2022-03-02	3	Mar	829725	NA	Wastewater Treatment Plant	1.5708	6.12323e-17	2021-05-18	5	May	829725	NA	Wastewater Treatment Plant	2.61799	-0.866025	0.167617	8328
1183	0.160978	2022-03-09	3	Mar	829725	NA	Wastewater Treatment Plant	1.5708	6.12323e-17	2021-05-18	5	May	829725	NA	Wastewater Treatment Plant	2.61799	-0.866025	0.167617	8328
1184	0.186677	2022-03-16	3	Mar	829725	NA	Wastewater Treatment Plant	1.5708	6.12323e-17	2021-05-18	5	May	829725	NA	Wastewater Treatment Plant	2.61799	-0.866025	0.167617	8328
1185	0.168009	2022-03-23	3	Mar	829725	NA	Wastewater Treatment Plant	1.5708	6.12323e-17	2021-05-18	5	May	829725	NA	Wastewater Treatment Plant	2.61799	-0.866025	0.167617	8328
1186	0.228555	2022-03-30	3	Mar	829725	NA	Wastewater Treatment Plant	1.5708	6.12323e-17	2021-05-18	5	May	829725	NA	Wastewater Treatment Plant	2.61799	-0.866025	0.167617	8328
1187	0.271688	2022-04-06	4	Apr	829725	NA	Wastewater Treatment Plant	2.0944	-0.5	2021-05-18	5	May	829725	NA	Wastewater Treatment Plant	2.61799	-0.866025	0.167617	8328
1188	0.146145	2021-03-02	3	Mar	NA	NA	Wastewater Treatment Plant	1.5708	6.12323e-17	2021-05-18	5	May	829725	NA	Wastewater Treatment Plant	2.61799	-0.866025	0.167617	8328
1189	0.158007	2021-01-05	1	Jan	829725	NA	Wastewater Treatment Plant	0.523599	0.866025	2021-05-25	5	May	829725	NA	Wastewater Treatment Plant	2.61799	-0.866025	0.167617	8328
1190	0.137264	2021-01-12	1	Jan	829725	NA	Wastewater Treatment Plant	0.523599	0.866025	2021-05-25	5	May	829725	NA	Wastewater Treatment Plant	2.61799	-0.866025	0.167617	8328
1191	0.209938	2021-01-19	1	Jan	829725	NA	Wastewater Treatment Plant	0.523599	0.866025	2021-05-25	5	May	829725	NA	Wastewater Treatment Plant	2.61799	-0.866025	0.167617	8328
1192	0.170055	2021-01-26	1	Jan	829725	NA	Wastewater Treatment Plant	0.523599	0.866025	2021-05-25	5	May	829725	NA	Wastewater Treatment Plant	2.61799	-0.866025	0.167617	8328
1193	0.149222	2021-02-09	2	Feb	829725	NA	Wastewater Treatment Plant	1.0472	0.5	2021-05-25	5	May	829725	NA	Wastewater Treatment Plant	2.61799	-0.866025	0.167617	8328
1194	0.250112	2021-02-16	2	Feb	829725	NA	Wastewater Treatment Plant	1.0472	0.5	2021-05-25	5	May	829725	NA	Wastewater Treatment Plant	2.61799	-0.866025	0.167617	8328
1195	0.21109	2021-02-23	2	Feb	829725	NA	Wastewater Treatment Plant	1.0472	0.5	2021-05-25	5	May	829725	NA	Wastewater Treatment Plant	2.61799	-0.866025	0.167617	8328
1196	0.17507	2021-03-09	3	Mar	829725	NA	Wastewater Treatment Plant	1.5708	6.12323e-17	2021-05-25	5	May	829725	NA	Wastewater Treatment Plant	2.61799	-0.866025	0.167617	8328
1197	0.174337	2021-03-16	3	Mar	829725	NA	Wastewater Treatment Plant	1.5708	6.12323e-17	2021-05-25	5	May	829725	NA	Wastewater Treatment Plant	2.61799	-0.866025	0.167617	8328
1198	0.120595	2021-03-23	3	Mar	829725	NA	Wastewater Treatment Plant	1.5708	6.12323e-17	2021-05-25	5	May	829725	NA	Wastewater Treatment Plant	2.61799	-0.866025	0.167617	8328
1199	0.139218	2021-03-30	3	Mar	829725	NA	Wastewater Treatment Plant	1.5708	6.12323e-17	2021-05-25	5	May	829725	NA	Wastewater Treatment Plant	2.61799	-0.866025	0.167617	8328
1200	0.16456	2021-04-06	4	Apr	829725	NA	Wastewater Treatment Plant	2.0944	-0.5	2021-05-25	5	May	829725	NA	Wastewater Treatment Plant	2.61799	-0.866025	0.167617	8328
1201	0.12701	2021-04-13	4	Apr	829725	NA	Wastewater Treatment Plant	2.0944	-0.5	2021-05-25	5	May	829725	NA	Wastewater Treatment Plant	2.61799	-0.866025	0.167617	8328
1202	0.171932	2021-04-20	4	Apr	829725	NA	Wastewater Treatment Plant	2.0944	-0.5	2021-05-25	5	May	829725	NA	Wastewater Treatment Plant	2.61799	-0.866025	0.167617	8328
1203	0.15689	2021-04-27	4	Apr	829725	NA	Wastewater Treatment Plant	2.0944	-0.5	2021-05-25	5	May	829725	NA	Wastewater Treatment Plant	2.61799	-0.866025	0.167617	8328
1204	0.180176	2021-05-04	5	May	829725	NA	Wastewater Treatment Plant	2.61799	-0.866025	2021-05-25	5	May	829725	NA	Wastewater Treatment Plant	2.61799	-0.866025	0.167617	8328
1205	0.22331	2021-05-11	5	May	829725	NA	Wastewater Treatment Plant	2.61799	-0.866025	2021-05-25	5	May	829725	NA	Wastewater Treatment Plant	2.61799	-0.866025	0.167617	8328
1206	0.14982	2021-05-18	5	May	829725	NA	Wastewater Treatment Plant	2.61799	-0.866025	2021-05-25	5	May	829725	NA	Wastewater Treatment Plant	2.61799	-0.866025	0.167617	8328
1207	0.266302	2021-06-01	6	Jun	829725	NA	Wastewater Treatment Plant	3.14159	-1	2021-05-25	5	May	829725	NA	Wastewater Treatment Plant	2.61799	-0.866025	0.167617	8328
1208	0.165398	2021-06-08	6	Jun	829725	NA	Wastewater Treatment Plant	3.14159	-1	2021-05-25	5	May	829725	NA	Wastewater Treatment Plant	2.61799	-0.866025	0.167617	8328
1209	0.241528	2021-06-15	6	Jun	829725	NA	Wastewater Treatment Plant	3.14159	-1	2021-05-25	5	May	829725	NA	Wastewater Treatment Plant	2.61799	-0.866025	0.167617	8328
1210	0.15026	2021-06-22	6	Jun	829725	NA	Wastewater Treatment Plant	3.14159	-1	2021-05-25	5	May	829725	NA	Wastewater Treatment Plant	2.61799	-0.866025	0.167617	8328
1211	0.200999	2021-06-29	6	Jun	829725	NA	Wastewater Treatment Plant	3.14159	-1	2021-05-25	5	May	829725	NA	Wastewater Treatment Plant	2.61799	-0.866025	0.167617	8328
1212	0.222047	2021-07-06	7	Jul	829725	NA	Wastewater Treatment Plant	3.66519	-0.866025	2021-05-25	5	May	829725	NA	Wastewater Treatment Plant	2.61799	-0.866025	0.167617	8328
1213	0.210775	2021-07-13	7	Jul	829725	NA	Wastewater Treatment Plant	3.66519	-0.866025	2021-05-25	5	May	829725	NA	Wastewater Treatment Plant	2.61799	-0.866025	0.167617	8328
1214	0.19801	2021-07-20	7	Jul	829725	NA	Wastewater Treatment Plant	3.66519	-0.866025	2021-05-25	5	May	829725	NA	Wastewater Treatment Plant	2.61799	-0.866025	0.167617	8328
1215	0.211894	2021-07-27	7	Jul	829725	NA	Wastewater Treatment Plant	3.66519	-0.866025	2021-05-25	5	May	829725	NA	Wastewater Treatment Plant	2.61799	-0.866025	0.167617	8328
1216	0.179065	2021-08-03	8	Aug	829725	NA	Wastewater Treatment Plant	4.18879	-0.5	2021-05-25	5	May	829725	NA	Wastewater Treatment Plant	2.61799	-0.866025	0.167617	8328
1217	0.183212	2021-08-10	8	Aug	829725	NA	Wastewater Treatment Plant	4.18879	-0.5	2021-05-25	5	May	829725	NA	Wastewater Treatment Plant	2.61799	-0.866025	0.167617	8328
1218	0.206967	2021-08-17	8	Aug	829725	NA	Wastewater Treatment Plant	4.18879	-0.5	2021-05-25	5	May	829725	NA	Wastewater Treatment Plant	2.61799	-0.866025	0.167617	8328
1219	0.186396	2021-08-24	8	Aug	829725	NA	Wastewater Treatment Plant	4.18879	-0.5	2021-05-25	5	May	829725	NA	Wastewater Treatment Plant	2.61799	-0.866025	0.167617	8328
1220	0.232592	2021-08-31	8	Aug	829725	NA	Wastewater Treatment Plant	4.18879	-0.5	2021-05-25	5	May	829725	NA	Wastewater Treatment Plant	2.61799	-0.866025	0.167617	8328
1221	0.137098	2021-09-07	9	Sep	829725	NA	Wastewater Treatment Plant	4.71239	-1.83697e-16	2021-05-25	5	May	829725	NA	Wastewater Treatment Plant	2.61799	-0.866025	0.167617	8328
1222	0.194556	2021-09-14	9	Sep	829725	NA	Wastewater Treatment Plant	4.71239	-1.83697e-16	2021-05-25	5	May	829725	NA	Wastewater Treatment Plant	2.61799	-0.866025	0.167617	8328
1223	0.233393	2021-09-21	9	Sep	829725	NA	Wastewater Treatment Plant	4.71239	-1.83697e-16	2021-05-25	5	May	829725	NA	Wastewater Treatment Plant	2.61799	-0.866025	0.167617	8328
1224	0.232751	2021-09-28	9	Sep	829725	NA	Wastewater Treatment Plant	4.71239	-1.83697e-16	2021-05-25	5	May	829725	NA	Wastewater Treatment Plant	2.61799	-0.866025	0.167617	8328
1225	0.225262	2021-10-12	10	Oct	829725	NA	Wastewater Treatment Plant	5.23599	0.5	2021-05-25	5	May	829725	NA	Wastewater Treatment Plant	2.61799	-0.866025	0.167617	8328
1226	0.240822	2021-10-26	10	Oct	829725	NA	Wastewater Treatment Plant	5.23599	0.5	2021-05-25	5	May	829725	NA	Wastewater Treatment Plant	2.61799	-0.866025	0.167617	8328
1227	0.234839	2021-11-02	11	Nov	829725	NA	Wastewater Treatment Plant	5.75959	0.866025	2021-05-25	5	May	829725	NA	Wastewater Treatment Plant	2.61799	-0.866025	0.167617	8328
1228	0.308909	2021-11-09	11	Nov	829725	NA	Wastewater Treatment Plant	5.75959	0.866025	2021-05-25	5	May	829725	NA	Wastewater Treatment Plant	2.61799	-0.866025	0.167617	8328
1229	0.304528	2021-11-16	11	Nov	829725	NA	Wastewater Treatment Plant	5.75959	0.866025	2021-05-25	5	May	829725	NA	Wastewater Treatment Plant	2.61799	-0.866025	0.167617	8328
1230	0.304507	2021-11-23	11	Nov	829725	NA	Wastewater Treatment Plant	5.75959	0.866025	2021-05-25	5	May	829725	NA	Wastewater Treatment Plant	2.61799	-0.866025	0.167617	8328
1231	0.308049	2021-11-30	11	Nov	829725	NA	Wastewater Treatment Plant	5.75959	0.866025	2021-05-25	5	May	829725	NA	Wastewater Treatment Plant	2.61799	-0.866025	0.167617	8328
1232	0.346103	2021-12-07	12	Dec	829725	NA	Wastewater Treatment Plant	6.28319	1	2021-05-25	5	May	829725	NA	Wastewater Treatment Plant	2.61799	-0.866025	0.167617	8328
1233	0.235051	2021-12-14	12	Dec	829725	NA	Wastewater Treatment Plant	6.28319	1	2021-05-25	5	May	829725	NA	Wastewater Treatment Plant	2.61799	-0.866025	0.167617	8328
1234	0.234092	2021-12-21	12	Dec	829725	NA	Wastewater Treatment Plant	6.28319	1	2021-05-25	5	May	829725	NA	Wastewater Treatment Plant	2.61799	-0.866025	0.167617	8328
1235	0.199212	2021-12-28	12	Dec	829725	NA	Wastewater Treatment Plant	6.28319	1	2021-05-25	5	May	829725	NA	Wastewater Treatment Plant	2.61799	-0.866025	0.167617	8328
1236	0.214826	2022-01-05	1	Jan	829725	NA	Wastewater Treatment Plant	0.523599	0.866025	2021-05-25	5	May	829725	NA	Wastewater Treatment Plant	2.61799	-0.866025	0.167617	8328
1237	0.205593	2022-01-05	1	Jan	829725	NA	Wastewater Treatment Plant	0.523599	0.866025	2021-05-25	5	May	829725	NA	Wastewater Treatment Plant	2.61799	-0.866025	0.167617	8328
1238	0.24906	2022-01-12	1	Jan	829725	NA	Wastewater Treatment Plant	0.523599	0.866025	2021-05-25	5	May	829725	NA	Wastewater Treatment Plant	2.61799	-0.866025	0.167617	8328
1239	0.214795	2022-01-12	1	Jan	829725	NA	Wastewater Treatment Plant	0.523599	0.866025	2021-05-25	5	May	829725	NA	Wastewater Treatment Plant	2.61799	-0.866025	0.167617	8328
1240	0.266105	2022-01-19	1	Jan	829725	NA	Wastewater Treatment Plant	0.523599	0.866025	2021-05-25	5	May	829725	NA	Wastewater Treatment Plant	2.61799	-0.866025	0.167617	8328
1241	0.539271	2022-01-19	1	Jan	829725	NA	Wastewater Treatment Plant	0.523599	0.866025	2021-05-25	5	May	829725	NA	Wastewater Treatment Plant	2.61799	-0.866025	0.167617	8328
1242	0.189259	2022-01-26	1	Jan	829725	NA	Wastewater Treatment Plant	0.523599	0.866025	2021-05-25	5	May	829725	NA	Wastewater Treatment Plant	2.61799	-0.866025	0.167617	8328
1243	0.51279	2022-01-26	1	Jan	829725	NA	Wastewater Treatment Plant	0.523599	0.866025	2021-05-25	5	May	829725	NA	Wastewater Treatment Plant	2.61799	-0.866025	0.167617	8328
1244	0.194266	2022-02-02	2	Feb	829725	NA	Wastewater Treatment Plant	1.0472	0.5	2021-05-25	5	May	829725	NA	Wastewater Treatment Plant	2.61799	-0.866025	0.167617	8328
1245	0.182938	2022-02-09	2	Feb	829725	NA	Wastewater Treatment Plant	1.0472	0.5	2021-05-25	5	May	829725	NA	Wastewater Treatment Plant	2.61799	-0.866025	0.167617	8328
1246	0.259725	2022-02-16	2	Feb	829725	NA	Wastewater Treatment Plant	1.0472	0.5	2021-05-25	5	May	829725	NA	Wastewater Treatment Plant	2.61799	-0.866025	0.167617	8328
1247	0.213624	2022-02-23	2	Feb	829725	NA	Wastewater Treatment Plant	1.0472	0.5	2021-05-25	5	May	829725	NA	Wastewater Treatment Plant	2.61799	-0.866025	0.167617	8328
1248	0.214675	2022-03-02	3	Mar	829725	NA	Wastewater Treatment Plant	1.5708	6.12323e-17	2021-05-25	5	May	829725	NA	Wastewater Treatment Plant	2.61799	-0.866025	0.167617	8328
1249	0.198521	2022-03-09	3	Mar	829725	NA	Wastewater Treatment Plant	1.5708	6.12323e-17	2021-05-25	5	May	829725	NA	Wastewater Treatment Plant	2.61799	-0.866025	0.167617	8328
1250	0.253363	2022-03-16	3	Mar	829725	NA	Wastewater Treatment Plant	1.5708	6.12323e-17	2021-05-25	5	May	829725	NA	Wastewater Treatment Plant	2.61799	-0.866025	0.167617	8328
1251	0.258795	2022-03-23	3	Mar	829725	NA	Wastewater Treatment Plant	1.5708	6.12323e-17	2021-05-25	5	May	829725	NA	Wastewater Treatment Plant	2.61799	-0.866025	0.167617	8328
1252	0.297257	2022-03-30	3	Mar	829725	NA	Wastewater Treatment Plant	1.5708	6.12323e-17	2021-05-25	5	May	829725	NA	Wastewater Treatment Plant	2.61799	-0.866025	0.167617	8328
1253	0.346223	2022-04-06	4	Apr	829725	NA	Wastewater Treatment Plant	2.0944	-0.5	2021-05-25	5	May	829725	NA	Wastewater Treatment Plant	2.61799	-0.866025	0.167617	8328
1254	0.195378	2021-03-02	3	Mar	NA	NA	Wastewater Treatment Plant	1.5708	6.12323e-17	2021-05-25	5	May	829725	NA	Wastewater Treatment Plant	2.61799	-0.866025	0.167617	8328
1255	0.267527	2021-01-05	1	Jan	829725	NA	Wastewater Treatment Plant	0.523599	0.866025	2021-06-01	6	Jun	829725	NA	Wastewater Treatment Plant	3.14159	-1	0.167617	8328
1256	0.243336	2021-01-12	1	Jan	829725	NA	Wastewater Treatment Plant	0.523599	0.866025	2021-06-01	6	Jun	829725	NA	Wastewater Treatment Plant	3.14159	-1	0.167617	8328
1257	0.32135	2021-01-19	1	Jan	829725	NA	Wastewater Treatment Plant	0.523599	0.866025	2021-06-01	6	Jun	829725	NA	Wastewater Treatment Plant	3.14159	-1	0.167617	8328
1258	0.293544	2021-01-26	1	Jan	829725	NA	Wastewater Treatment Plant	0.523599	0.866025	2021-06-01	6	Jun	829725	NA	Wastewater Treatment Plant	3.14159	-1	0.167617	8328
1259	0.283888	2021-02-09	2	Feb	829725	NA	Wastewater Treatment Plant	1.0472	0.5	2021-06-01	6	Jun	829725	NA	Wastewater Treatment Plant	3.14159	-1	0.167617	8328
1260	0.357114	2021-02-16	2	Feb	829725	NA	Wastewater Treatment Plant	1.0472	0.5	2021-06-01	6	Jun	829725	NA	Wastewater Treatment Plant	3.14159	-1	0.167617	8328
1261	0.33119	2021-02-23	2	Feb	829725	NA	Wastewater Treatment Plant	1.0472	0.5	2021-06-01	6	Jun	829725	NA	Wastewater Treatment Plant	3.14159	-1	0.167617	8328
1262	0.282605	2021-03-09	3	Mar	829725	NA	Wastewater Treatment Plant	1.5708	6.12323e-17	2021-06-01	6	Jun	829725	NA	Wastewater Treatment Plant	3.14159	-1	0.167617	8328
1263	0.248604	2021-03-16	3	Mar	829725	NA	Wastewater Treatment Plant	1.5708	6.12323e-17	2021-06-01	6	Jun	829725	NA	Wastewater Treatment Plant	3.14159	-1	0.167617	8328
1264	0.287721	2021-03-23	3	Mar	829725	NA	Wastewater Treatment Plant	1.5708	6.12323e-17	2021-06-01	6	Jun	829725	NA	Wastewater Treatment Plant	3.14159	-1	0.167617	8328
1265	0.303734	2021-03-30	3	Mar	829725	NA	Wastewater Treatment Plant	1.5708	6.12323e-17	2021-06-01	6	Jun	829725	NA	Wastewater Treatment Plant	3.14159	-1	0.167617	8328
1266	0.280722	2021-04-06	4	Apr	829725	NA	Wastewater Treatment Plant	2.0944	-0.5	2021-06-01	6	Jun	829725	NA	Wastewater Treatment Plant	3.14159	-1	0.167617	8328
1267	0.308797	2021-04-13	4	Apr	829725	NA	Wastewater Treatment Plant	2.0944	-0.5	2021-06-01	6	Jun	829725	NA	Wastewater Treatment Plant	3.14159	-1	0.167617	8328
1268	0.337492	2021-04-20	4	Apr	829725	NA	Wastewater Treatment Plant	2.0944	-0.5	2021-06-01	6	Jun	829725	NA	Wastewater Treatment Plant	3.14159	-1	0.167617	8328
1269	0.318071	2021-04-27	4	Apr	829725	NA	Wastewater Treatment Plant	2.0944	-0.5	2021-06-01	6	Jun	829725	NA	Wastewater Treatment Plant	3.14159	-1	0.167617	8328
1270	0.348279	2021-05-04	5	May	829725	NA	Wastewater Treatment Plant	2.61799	-0.866025	2021-06-01	6	Jun	829725	NA	Wastewater Treatment Plant	3.14159	-1	0.167617	8328
1271	0.380729	2021-05-11	5	May	829725	NA	Wastewater Treatment Plant	2.61799	-0.866025	2021-06-01	6	Jun	829725	NA	Wastewater Treatment Plant	3.14159	-1	0.167617	8328
1272	0.328181	2021-05-18	5	May	829725	NA	Wastewater Treatment Plant	2.61799	-0.866025	2021-06-01	6	Jun	829725	NA	Wastewater Treatment Plant	3.14159	-1	0.167617	8328
1273	0.266302	2021-05-25	5	May	829725	NA	Wastewater Treatment Plant	2.61799	-0.866025	2021-06-01	6	Jun	829725	NA	Wastewater Treatment Plant	3.14159	-1	0.167617	8328
1274	0.269454	2021-06-08	6	Jun	829725	NA	Wastewater Treatment Plant	3.14159	-1	2021-06-01	6	Jun	829725	NA	Wastewater Treatment Plant	3.14159	-1	0.167617	8328
1275	0.344556	2021-06-15	6	Jun	829725	NA	Wastewater Treatment Plant	3.14159	-1	2021-06-01	6	Jun	829725	NA	Wastewater Treatment Plant	3.14159	-1	0.167617	8328
1276	0.321456	2021-06-22	6	Jun	829725	NA	Wastewater Treatment Plant	3.14159	-1	2021-06-01	6	Jun	829725	NA	Wastewater Treatment Plant	3.14159	-1	0.167617	8328
1277	0.310824	2021-06-29	6	Jun	829725	NA	Wastewater Treatment Plant	3.14159	-1	2021-06-01	6	Jun	829725	NA	Wastewater Treatment Plant	3.14159	-1	0.167617	8328
1278	0.332714	2021-07-06	7	Jul	829725	NA	Wastewater Treatment Plant	3.66519	-0.866025	2021-06-01	6	Jun	829725	NA	Wastewater Treatment Plant	3.14159	-1	0.167617	8328
1279	0.315905	2021-07-13	7	Jul	829725	NA	Wastewater Treatment Plant	3.66519	-0.866025	2021-06-01	6	Jun	829725	NA	Wastewater Treatment Plant	3.14159	-1	0.167617	8328
1280	0.30875	2021-07-20	7	Jul	829725	NA	Wastewater Treatment Plant	3.66519	-0.866025	2021-06-01	6	Jun	829725	NA	Wastewater Treatment Plant	3.14159	-1	0.167617	8328
1281	0.320264	2021-07-27	7	Jul	829725	NA	Wastewater Treatment Plant	3.66519	-0.866025	2021-06-01	6	Jun	829725	NA	Wastewater Treatment Plant	3.14159	-1	0.167617	8328
1282	0.301893	2021-08-03	8	Aug	829725	NA	Wastewater Treatment Plant	4.18879	-0.5	2021-06-01	6	Jun	829725	NA	Wastewater Treatment Plant	3.14159	-1	0.167617	8328
1283	0.296193	2021-08-10	8	Aug	829725	NA	Wastewater Treatment Plant	4.18879	-0.5	2021-06-01	6	Jun	829725	NA	Wastewater Treatment Plant	3.14159	-1	0.167617	8328
1284	0.326183	2021-08-17	8	Aug	829725	NA	Wastewater Treatment Plant	4.18879	-0.5	2021-06-01	6	Jun	829725	NA	Wastewater Treatment Plant	3.14159	-1	0.167617	8328
1285	0.305848	2021-08-24	8	Aug	829725	NA	Wastewater Treatment Plant	4.18879	-0.5	2021-06-01	6	Jun	829725	NA	Wastewater Treatment Plant	3.14159	-1	0.167617	8328
1286	0.343896	2021-08-31	8	Aug	829725	NA	Wastewater Treatment Plant	4.18879	-0.5	2021-06-01	6	Jun	829725	NA	Wastewater Treatment Plant	3.14159	-1	0.167617	8328
1287	0.298904	2021-09-07	9	Sep	829725	NA	Wastewater Treatment Plant	4.71239	-1.83697e-16	2021-06-01	6	Jun	829725	NA	Wastewater Treatment Plant	3.14159	-1	0.167617	8328
1288	0.2839	2021-09-14	9	Sep	829725	NA	Wastewater Treatment Plant	4.71239	-1.83697e-16	2021-06-01	6	Jun	829725	NA	Wastewater Treatment Plant	3.14159	-1	0.167617	8328
1289	0.308822	2021-09-21	9	Sep	829725	NA	Wastewater Treatment Plant	4.71239	-1.83697e-16	2021-06-01	6	Jun	829725	NA	Wastewater Treatment Plant	3.14159	-1	0.167617	8328
1290	0.325892	2021-09-28	9	Sep	829725	NA	Wastewater Treatment Plant	4.71239	-1.83697e-16	2021-06-01	6	Jun	829725	NA	Wastewater Treatment Plant	3.14159	-1	0.167617	8328
1291	0.310263	2021-10-12	10	Oct	829725	NA	Wastewater Treatment Plant	5.23599	0.5	2021-06-01	6	Jun	829725	NA	Wastewater Treatment Plant	3.14159	-1	0.167617	8328
1292	0.33933	2021-10-26	10	Oct	829725	NA	Wastewater Treatment Plant	5.23599	0.5	2021-06-01	6	Jun	829725	NA	Wastewater Treatment Plant	3.14159	-1	0.167617	8328
1293	0.339003	2021-11-02	11	Nov	829725	NA	Wastewater Treatment Plant	5.75959	0.866025	2021-06-01	6	Jun	829725	NA	Wastewater Treatment Plant	3.14159	-1	0.167617	8328
1294	0.39646	2021-11-09	11	Nov	829725	NA	Wastewater Treatment Plant	5.75959	0.866025	2021-06-01	6	Jun	829725	NA	Wastewater Treatment Plant	3.14159	-1	0.167617	8328
1295	0.391966	2021-11-16	11	Nov	829725	NA	Wastewater Treatment Plant	5.75959	0.866025	2021-06-01	6	Jun	829725	NA	Wastewater Treatment Plant	3.14159	-1	0.167617	8328
1296	0.380391	2021-11-23	11	Nov	829725	NA	Wastewater Treatment Plant	5.75959	0.866025	2021-06-01	6	Jun	829725	NA	Wastewater Treatment Plant	3.14159	-1	0.167617	8328
1297	0.3956	2021-11-30	11	Nov	829725	NA	Wastewater Treatment Plant	5.75959	0.866025	2021-06-01	6	Jun	829725	NA	Wastewater Treatment Plant	3.14159	-1	0.167617	8328
1298	0.433662	2021-12-07	12	Dec	829725	NA	Wastewater Treatment Plant	6.28319	1	2021-06-01	6	Jun	829725	NA	Wastewater Treatment Plant	3.14159	-1	0.167617	8328
1299	0.317829	2021-12-14	12	Dec	829725	NA	Wastewater Treatment Plant	6.28319	1	2021-06-01	6	Jun	829725	NA	Wastewater Treatment Plant	3.14159	-1	0.167617	8328
1300	0.351583	2021-12-21	12	Dec	829725	NA	Wastewater Treatment Plant	6.28319	1	2021-06-01	6	Jun	829725	NA	Wastewater Treatment Plant	3.14159	-1	0.167617	8328
1301	0.348821	2021-12-28	12	Dec	829725	NA	Wastewater Treatment Plant	6.28319	1	2021-06-01	6	Jun	829725	NA	Wastewater Treatment Plant	3.14159	-1	0.167617	8328
1302	0.331417	2022-01-05	1	Jan	829725	NA	Wastewater Treatment Plant	0.523599	0.866025	2021-06-01	6	Jun	829725	NA	Wastewater Treatment Plant	3.14159	-1	0.167617	8328
1303	0.258774	2022-01-05	1	Jan	829725	NA	Wastewater Treatment Plant	0.523599	0.866025	2021-06-01	6	Jun	829725	NA	Wastewater Treatment Plant	3.14159	-1	0.167617	8328
1304	0.35791	2022-01-12	1	Jan	829725	NA	Wastewater Treatment Plant	0.523599	0.866025	2021-06-01	6	Jun	829725	NA	Wastewater Treatment Plant	3.14159	-1	0.167617	8328
1305	0.314895	2022-01-12	1	Jan	829725	NA	Wastewater Treatment Plant	0.523599	0.866025	2021-06-01	6	Jun	829725	NA	Wastewater Treatment Plant	3.14159	-1	0.167617	8328
1306	0.369233	2022-01-19	1	Jan	829725	NA	Wastewater Treatment Plant	0.523599	0.866025	2021-06-01	6	Jun	829725	NA	Wastewater Treatment Plant	3.14159	-1	0.167617	8328
1307	0.526479	2022-01-19	1	Jan	829725	NA	Wastewater Treatment Plant	0.523599	0.866025	2021-06-01	6	Jun	829725	NA	Wastewater Treatment Plant	3.14159	-1	0.167617	8328
1308	0.295183	2022-01-26	1	Jan	829725	NA	Wastewater Treatment Plant	0.523599	0.866025	2021-06-01	6	Jun	829725	NA	Wastewater Treatment Plant	3.14159	-1	0.167617	8328
1309	0.469771	2022-01-26	1	Jan	829725	NA	Wastewater Treatment Plant	0.523599	0.866025	2021-06-01	6	Jun	829725	NA	Wastewater Treatment Plant	3.14159	-1	0.167617	8328
1310	0.296884	2022-02-02	2	Feb	829725	NA	Wastewater Treatment Plant	1.0472	0.5	2021-06-01	6	Jun	829725	NA	Wastewater Treatment Plant	3.14159	-1	0.167617	8328
1311	0.242261	2022-02-09	2	Feb	829725	NA	Wastewater Treatment Plant	1.0472	0.5	2021-06-01	6	Jun	829725	NA	Wastewater Treatment Plant	3.14159	-1	0.167617	8328
1312	0.365356	2022-02-16	2	Feb	829725	NA	Wastewater Treatment Plant	1.0472	0.5	2021-06-01	6	Jun	829725	NA	Wastewater Treatment Plant	3.14159	-1	0.167617	8328
1313	0.31068	2022-02-23	2	Feb	829725	NA	Wastewater Treatment Plant	1.0472	0.5	2021-06-01	6	Jun	829725	NA	Wastewater Treatment Plant	3.14159	-1	0.167617	8328
1314	0.324937	2022-03-02	3	Mar	829725	NA	Wastewater Treatment Plant	1.5708	6.12323e-17	2021-06-01	6	Jun	829725	NA	Wastewater Treatment Plant	3.14159	-1	0.167617	8328
1315	0.307325	2022-03-09	3	Mar	829725	NA	Wastewater Treatment Plant	1.5708	6.12323e-17	2021-06-01	6	Jun	829725	NA	Wastewater Treatment Plant	3.14159	-1	0.167617	8328
1316	0.341814	2022-03-16	3	Mar	829725	NA	Wastewater Treatment Plant	1.5708	6.12323e-17	2021-06-01	6	Jun	829725	NA	Wastewater Treatment Plant	3.14159	-1	0.167617	8328
1317	0.363924	2022-03-23	3	Mar	829725	NA	Wastewater Treatment Plant	1.5708	6.12323e-17	2021-06-01	6	Jun	829725	NA	Wastewater Treatment Plant	3.14159	-1	0.167617	8328
1318	0.398807	2022-03-30	3	Mar	829725	NA	Wastewater Treatment Plant	1.5708	6.12323e-17	2021-06-01	6	Jun	829725	NA	Wastewater Treatment Plant	3.14159	-1	0.167617	8328
1319	0.433776	2022-04-06	4	Apr	829725	NA	Wastewater Treatment Plant	2.0944	-0.5	2021-06-01	6	Jun	829725	NA	Wastewater Treatment Plant	3.14159	-1	0.167617	8328
1320	0.30325	2021-03-02	3	Mar	NA	NA	Wastewater Treatment Plant	1.5708	6.12323e-17	2021-06-01	6	Jun	829725	NA	Wastewater Treatment Plant	3.14159	-1	0.167617	8328
1321	0.0659092	2021-01-05	1	Jan	829725	NA	Wastewater Treatment Plant	0.523599	0.866025	2021-06-08	6	Jun	829725	NA	Wastewater Treatment Plant	3.14159	-1	0.167617	8328
1322	0.106982	2021-01-12	1	Jan	829725	NA	Wastewater Treatment Plant	0.523599	0.866025	2021-06-08	6	Jun	829725	NA	Wastewater Treatment Plant	3.14159	-1	0.167617	8328
1323	0.0962542	2021-01-19	1	Jan	829725	NA	Wastewater Treatment Plant	0.523599	0.866025	2021-06-08	6	Jun	829725	NA	Wastewater Treatment Plant	3.14159	-1	0.167617	8328
1324	0.07097	2021-01-26	1	Jan	829725	NA	Wastewater Treatment Plant	0.523599	0.866025	2021-06-08	6	Jun	829725	NA	Wastewater Treatment Plant	3.14159	-1	0.167617	8328
1325	0.0959428	2021-02-09	2	Feb	829725	NA	Wastewater Treatment Plant	1.0472	0.5	2021-06-08	6	Jun	829725	NA	Wastewater Treatment Plant	3.14159	-1	0.167617	8328
1326	0.131217	2021-02-16	2	Feb	829725	NA	Wastewater Treatment Plant	1.0472	0.5	2021-06-08	6	Jun	829725	NA	Wastewater Treatment Plant	3.14159	-1	0.167617	8328
1327	0.105287	2021-02-23	2	Feb	829725	NA	Wastewater Treatment Plant	1.0472	0.5	2021-06-08	6	Jun	829725	NA	Wastewater Treatment Plant	3.14159	-1	0.167617	8328
1328	0.0652733	2021-03-09	3	Mar	829725	NA	Wastewater Treatment Plant	1.5708	6.12323e-17	2021-06-08	6	Jun	829725	NA	Wastewater Treatment Plant	3.14159	-1	0.167617	8328
1329	0.0652818	2021-03-16	3	Mar	829725	NA	Wastewater Treatment Plant	1.5708	6.12323e-17	2021-06-08	6	Jun	829725	NA	Wastewater Treatment Plant	3.14159	-1	0.167617	8328
1330	0.177049	2021-03-23	3	Mar	829725	NA	Wastewater Treatment Plant	1.5708	6.12323e-17	2021-06-08	6	Jun	829725	NA	Wastewater Treatment Plant	3.14159	-1	0.167617	8328
1331	0.101177	2021-03-30	3	Mar	829725	NA	Wastewater Treatment Plant	1.5708	6.12323e-17	2021-06-08	6	Jun	829725	NA	Wastewater Treatment Plant	3.14159	-1	0.167617	8328
1332	0.100291	2021-04-06	4	Apr	829725	NA	Wastewater Treatment Plant	2.0944	-0.5	2021-06-08	6	Jun	829725	NA	Wastewater Treatment Plant	3.14159	-1	0.167617	8328
1333	0.161285	2021-04-13	4	Apr	829725	NA	Wastewater Treatment Plant	2.0944	-0.5	2021-06-08	6	Jun	829725	NA	Wastewater Treatment Plant	3.14159	-1	0.167617	8328
1334	0.142077	2021-04-20	4	Apr	829725	NA	Wastewater Treatment Plant	2.0944	-0.5	2021-06-08	6	Jun	829725	NA	Wastewater Treatment Plant	3.14159	-1	0.167617	8328
1335	0.12053	2021-04-27	4	Apr	829725	NA	Wastewater Treatment Plant	2.0944	-0.5	2021-06-08	6	Jun	829725	NA	Wastewater Treatment Plant	3.14159	-1	0.167617	8328
1336	0.150974	2021-05-04	5	May	829725	NA	Wastewater Treatment Plant	2.61799	-0.866025	2021-06-08	6	Jun	829725	NA	Wastewater Treatment Plant	3.14159	-1	0.167617	8328
1337	0.152838	2021-05-11	5	May	829725	NA	Wastewater Treatment Plant	2.61799	-0.866025	2021-06-08	6	Jun	829725	NA	Wastewater Treatment Plant	3.14159	-1	0.167617	8328
1338	0.13347	2021-05-18	5	May	829725	NA	Wastewater Treatment Plant	2.61799	-0.866025	2021-06-08	6	Jun	829725	NA	Wastewater Treatment Plant	3.14159	-1	0.167617	8328
1339	0.165398	2021-05-25	5	May	829725	NA	Wastewater Treatment Plant	2.61799	-0.866025	2021-06-08	6	Jun	829725	NA	Wastewater Treatment Plant	3.14159	-1	0.167617	8328
1340	0.269454	2021-06-01	6	Jun	829725	NA	Wastewater Treatment Plant	3.14159	-1	2021-06-08	6	Jun	829725	NA	Wastewater Treatment Plant	3.14159	-1	0.167617	8328
1341	0.168726	2021-06-15	6	Jun	829725	NA	Wastewater Treatment Plant	3.14159	-1	2021-06-08	6	Jun	829725	NA	Wastewater Treatment Plant	3.14159	-1	0.167617	8328
1342	0.14884	2021-06-22	6	Jun	829725	NA	Wastewater Treatment Plant	3.14159	-1	2021-06-08	6	Jun	829725	NA	Wastewater Treatment Plant	3.14159	-1	0.167617	8328
1343	0.0823405	2021-06-29	6	Jun	829725	NA	Wastewater Treatment Plant	3.14159	-1	2021-06-08	6	Jun	829725	NA	Wastewater Treatment Plant	3.14159	-1	0.167617	8328
1344	0.09859	2021-07-06	7	Jul	829725	NA	Wastewater Treatment Plant	3.66519	-0.866025	2021-06-08	6	Jun	829725	NA	Wastewater Treatment Plant	3.14159	-1	0.167617	8328
1345	0.0823154	2021-07-13	7	Jul	829725	NA	Wastewater Treatment Plant	3.66519	-0.866025	2021-06-08	6	Jun	829725	NA	Wastewater Treatment Plant	3.14159	-1	0.167617	8328
1346	0.0793386	2021-07-20	7	Jul	829725	NA	Wastewater Treatment Plant	3.66519	-0.866025	2021-06-08	6	Jun	829725	NA	Wastewater Treatment Plant	3.14159	-1	0.167617	8328
1347	0.0904609	2021-07-27	7	Jul	829725	NA	Wastewater Treatment Plant	3.66519	-0.866025	2021-06-08	6	Jun	829725	NA	Wastewater Treatment Plant	3.14159	-1	0.167617	8328
1348	0.07514	2021-08-03	8	Aug	829725	NA	Wastewater Treatment Plant	4.18879	-0.5	2021-06-08	6	Jun	829725	NA	Wastewater Treatment Plant	3.14159	-1	0.167617	8328
1349	0.0531141	2021-08-10	8	Aug	829725	NA	Wastewater Treatment Plant	4.18879	-0.5	2021-06-08	6	Jun	829725	NA	Wastewater Treatment Plant	3.14159	-1	0.167617	8328
1350	0.0910286	2021-08-17	8	Aug	829725	NA	Wastewater Treatment Plant	4.18879	-0.5	2021-06-08	6	Jun	829725	NA	Wastewater Treatment Plant	3.14159	-1	0.167617	8328
1351	0.0718893	2021-08-24	8	Aug	829725	NA	Wastewater Treatment Plant	4.18879	-0.5	2021-06-08	6	Jun	829725	NA	Wastewater Treatment Plant	3.14159	-1	0.167617	8328
1352	0.110039	2021-08-31	8	Aug	829725	NA	Wastewater Treatment Plant	4.18879	-0.5	2021-06-08	6	Jun	829725	NA	Wastewater Treatment Plant	3.14159	-1	0.167617	8328
1353	0.121247	2021-09-07	9	Sep	829725	NA	Wastewater Treatment Plant	4.71239	-1.83697e-16	2021-06-08	6	Jun	829725	NA	Wastewater Treatment Plant	3.14159	-1	0.167617	8328
1354	0.0592747	2021-09-14	9	Sep	829725	NA	Wastewater Treatment Plant	4.71239	-1.83697e-16	2021-06-08	6	Jun	829725	NA	Wastewater Treatment Plant	3.14159	-1	0.167617	8328
1355	0.106404	2021-09-21	9	Sep	829725	NA	Wastewater Treatment Plant	4.71239	-1.83697e-16	2021-06-08	6	Jun	829725	NA	Wastewater Treatment Plant	3.14159	-1	0.167617	8328
1356	0.112016	2021-09-28	9	Sep	829725	NA	Wastewater Treatment Plant	4.71239	-1.83697e-16	2021-06-08	6	Jun	829725	NA	Wastewater Treatment Plant	3.14159	-1	0.167617	8328
1357	0.100358	2021-10-12	10	Oct	829725	NA	Wastewater Treatment Plant	5.23599	0.5	2021-06-08	6	Jun	829725	NA	Wastewater Treatment Plant	3.14159	-1	0.167617	8328
1358	0.11873	2021-10-26	10	Oct	829725	NA	Wastewater Treatment Plant	5.23599	0.5	2021-06-08	6	Jun	829725	NA	Wastewater Treatment Plant	3.14159	-1	0.167617	8328
1359	0.118934	2021-11-02	11	Nov	829725	NA	Wastewater Treatment Plant	5.75959	0.866025	2021-06-08	6	Jun	829725	NA	Wastewater Treatment Plant	3.14159	-1	0.167617	8328
1360	0.195207	2021-11-09	11	Nov	829725	NA	Wastewater Treatment Plant	5.75959	0.866025	2021-06-08	6	Jun	829725	NA	Wastewater Treatment Plant	3.14159	-1	0.167617	8328
1361	0.192465	2021-11-16	11	Nov	829725	NA	Wastewater Treatment Plant	5.75959	0.866025	2021-06-08	6	Jun	829725	NA	Wastewater Treatment Plant	3.14159	-1	0.167617	8328
1362	0.192452	2021-11-23	11	Nov	829725	NA	Wastewater Treatment Plant	5.75959	0.866025	2021-06-08	6	Jun	829725	NA	Wastewater Treatment Plant	3.14159	-1	0.167617	8328
1363	0.194345	2021-11-30	11	Nov	829725	NA	Wastewater Treatment Plant	5.75959	0.866025	2021-06-08	6	Jun	829725	NA	Wastewater Treatment Plant	3.14159	-1	0.167617	8328
1364	0.232468	2021-12-07	12	Dec	829725	NA	Wastewater Treatment Plant	6.28319	1	2021-06-08	6	Jun	829725	NA	Wastewater Treatment Plant	3.14159	-1	0.167617	8328
1365	0.107686	2021-12-14	12	Dec	829725	NA	Wastewater Treatment Plant	6.28319	1	2021-06-08	6	Jun	829725	NA	Wastewater Treatment Plant	3.14159	-1	0.167617	8328
1366	0.117551	2021-12-21	12	Dec	829725	NA	Wastewater Treatment Plant	6.28319	1	2021-06-08	6	Jun	829725	NA	Wastewater Treatment Plant	3.14159	-1	0.167617	8328
1367	0.122823	2021-12-28	12	Dec	829725	NA	Wastewater Treatment Plant	6.28319	1	2021-06-08	6	Jun	829725	NA	Wastewater Treatment Plant	3.14159	-1	0.167617	8328
1368	0.0951083	2022-01-05	1	Jan	829725	NA	Wastewater Treatment Plant	0.523599	0.866025	2021-06-08	6	Jun	829725	NA	Wastewater Treatment Plant	3.14159	-1	0.167617	8328
1369	0.200339	2022-01-05	1	Jan	829725	NA	Wastewater Treatment Plant	0.523599	0.866025	2021-06-08	6	Jun	829725	NA	Wastewater Treatment Plant	3.14159	-1	0.167617	8328
1370	0.1322	2022-01-12	1	Jan	829725	NA	Wastewater Treatment Plant	0.523599	0.866025	2021-06-08	6	Jun	829725	NA	Wastewater Treatment Plant	3.14159	-1	0.167617	8328
1371	0.157544	2022-01-12	1	Jan	829725	NA	Wastewater Treatment Plant	0.523599	0.866025	2021-06-08	6	Jun	829725	NA	Wastewater Treatment Plant	3.14159	-1	0.167617	8328
1372	0.145775	2022-01-19	1	Jan	829725	NA	Wastewater Treatment Plant	0.523599	0.866025	2021-06-08	6	Jun	829725	NA	Wastewater Treatment Plant	3.14159	-1	0.167617	8328
1373	0.543542	2022-01-19	1	Jan	829725	NA	Wastewater Treatment Plant	0.523599	0.866025	2021-06-08	6	Jun	829725	NA	Wastewater Treatment Plant	3.14159	-1	0.167617	8328
1374	0.0739713	2022-01-26	1	Jan	829725	NA	Wastewater Treatment Plant	0.523599	0.866025	2021-06-08	6	Jun	829725	NA	Wastewater Treatment Plant	3.14159	-1	0.167617	8328
1375	0.520458	2022-01-26	1	Jan	829725	NA	Wastewater Treatment Plant	0.523599	0.866025	2021-06-08	6	Jun	829725	NA	Wastewater Treatment Plant	3.14159	-1	0.167617	8328
1376	0.0766402	2022-02-02	2	Feb	829725	NA	Wastewater Treatment Plant	1.0472	0.5	2021-06-08	6	Jun	829725	NA	Wastewater Treatment Plant	3.14159	-1	0.167617	8328
1377	0.0977359	2022-02-09	2	Feb	829725	NA	Wastewater Treatment Plant	1.0472	0.5	2021-06-08	6	Jun	829725	NA	Wastewater Treatment Plant	3.14159	-1	0.167617	8328
1378	0.141923	2022-02-16	2	Feb	829725	NA	Wastewater Treatment Plant	1.0472	0.5	2021-06-08	6	Jun	829725	NA	Wastewater Treatment Plant	3.14159	-1	0.167617	8328
1379	0.0911637	2022-02-23	2	Feb	829725	NA	Wastewater Treatment Plant	1.0472	0.5	2021-06-08	6	Jun	829725	NA	Wastewater Treatment Plant	3.14159	-1	0.167617	8328
1380	0.105118	2022-03-02	3	Mar	829725	NA	Wastewater Treatment Plant	1.5708	6.12323e-17	2021-06-08	6	Jun	829725	NA	Wastewater Treatment Plant	3.14159	-1	0.167617	8328
1381	0.121339	2022-03-09	3	Mar	829725	NA	Wastewater Treatment Plant	1.5708	6.12323e-17	2021-06-08	6	Jun	829725	NA	Wastewater Treatment Plant	3.14159	-1	0.167617	8328
1382	0.132384	2022-03-16	3	Mar	829725	NA	Wastewater Treatment Plant	1.5708	6.12323e-17	2021-06-08	6	Jun	829725	NA	Wastewater Treatment Plant	3.14159	-1	0.167617	8328
1383	0.144434	2022-03-23	3	Mar	829725	NA	Wastewater Treatment Plant	1.5708	6.12323e-17	2021-06-08	6	Jun	829725	NA	Wastewater Treatment Plant	3.14159	-1	0.167617	8328
1384	0.186011	2022-03-30	3	Mar	829725	NA	Wastewater Treatment Plant	1.5708	6.12323e-17	2021-06-08	6	Jun	829725	NA	Wastewater Treatment Plant	3.14159	-1	0.167617	8328
1385	0.232539	2022-04-06	4	Apr	829725	NA	Wastewater Treatment Plant	2.0944	-0.5	2021-06-08	6	Jun	829725	NA	Wastewater Treatment Plant	3.14159	-1	0.167617	8328
1386	0.0763305	2021-03-02	3	Mar	NA	NA	Wastewater Treatment Plant	1.5708	6.12323e-17	2021-06-08	6	Jun	829725	NA	Wastewater Treatment Plant	3.14159	-1	0.167617	8328
1387	0.16552	2021-01-05	1	Jan	829725	NA	Wastewater Treatment Plant	0.523599	0.866025	2021-06-15	6	Jun	829725	NA	Wastewater Treatment Plant	3.14159	-1	0.167617	8328
1388	0.206175	2021-01-12	1	Jan	829725	NA	Wastewater Treatment Plant	0.523599	0.866025	2021-06-15	6	Jun	829725	NA	Wastewater Treatment Plant	3.14159	-1	0.167617	8328
1389	0.181235	2021-01-19	1	Jan	829725	NA	Wastewater Treatment Plant	0.523599	0.866025	2021-06-15	6	Jun	829725	NA	Wastewater Treatment Plant	3.14159	-1	0.167617	8328
1390	0.163157	2021-01-26	1	Jan	829725	NA	Wastewater Treatment Plant	0.523599	0.866025	2021-06-15	6	Jun	829725	NA	Wastewater Treatment Plant	3.14159	-1	0.167617	8328
1391	0.170403	2021-02-09	2	Feb	829725	NA	Wastewater Treatment Plant	1.0472	0.5	2021-06-15	6	Jun	829725	NA	Wastewater Treatment Plant	3.14159	-1	0.167617	8328
1392	0.192554	2021-02-16	2	Feb	829725	NA	Wastewater Treatment Plant	1.0472	0.5	2021-06-15	6	Jun	829725	NA	Wastewater Treatment Plant	3.14159	-1	0.167617	8328
1393	0.178529	2021-02-23	2	Feb	829725	NA	Wastewater Treatment Plant	1.0472	0.5	2021-06-15	6	Jun	829725	NA	Wastewater Treatment Plant	3.14159	-1	0.167617	8328
1394	0.168245	2021-03-09	3	Mar	829725	NA	Wastewater Treatment Plant	1.5708	6.12323e-17	2021-06-15	6	Jun	829725	NA	Wastewater Treatment Plant	3.14159	-1	0.167617	8328
1395	0.173229	2021-03-16	3	Mar	829725	NA	Wastewater Treatment Plant	1.5708	6.12323e-17	2021-06-15	6	Jun	829725	NA	Wastewater Treatment Plant	3.14159	-1	0.167617	8328
1396	0.232835	2021-03-23	3	Mar	829725	NA	Wastewater Treatment Plant	1.5708	6.12323e-17	2021-06-15	6	Jun	829725	NA	Wastewater Treatment Plant	3.14159	-1	0.167617	8328
1397	0.172575	2021-03-30	3	Mar	829725	NA	Wastewater Treatment Plant	1.5708	6.12323e-17	2021-06-15	6	Jun	829725	NA	Wastewater Treatment Plant	3.14159	-1	0.167617	8328
1398	0.185454	2021-04-06	4	Apr	829725	NA	Wastewater Treatment Plant	2.0944	-0.5	2021-06-15	6	Jun	829725	NA	Wastewater Treatment Plant	3.14159	-1	0.167617	8328
1399	0.208958	2021-04-13	4	Apr	829725	NA	Wastewater Treatment Plant	2.0944	-0.5	2021-06-15	6	Jun	829725	NA	Wastewater Treatment Plant	3.14159	-1	0.167617	8328
1400	0.188227	2021-04-20	4	Apr	829725	NA	Wastewater Treatment Plant	2.0944	-0.5	2021-06-15	6	Jun	829725	NA	Wastewater Treatment Plant	3.14159	-1	0.167617	8328
1401	0.188476	2021-04-27	4	Apr	829725	NA	Wastewater Treatment Plant	2.0944	-0.5	2021-06-15	6	Jun	829725	NA	Wastewater Treatment Plant	3.14159	-1	0.167617	8328
1402	0.186852	2021-05-04	5	May	829725	NA	Wastewater Treatment Plant	2.61799	-0.866025	2021-06-15	6	Jun	829725	NA	Wastewater Treatment Plant	3.14159	-1	0.167617	8328
1403	0.19973	2021-05-11	5	May	829725	NA	Wastewater Treatment Plant	2.61799	-0.866025	2021-06-15	6	Jun	829725	NA	Wastewater Treatment Plant	3.14159	-1	0.167617	8328
1404	0.183065	2021-05-18	5	May	829725	NA	Wastewater Treatment Plant	2.61799	-0.866025	2021-06-15	6	Jun	829725	NA	Wastewater Treatment Plant	3.14159	-1	0.167617	8328
1405	0.241528	2021-05-25	5	May	829725	NA	Wastewater Treatment Plant	2.61799	-0.866025	2021-06-15	6	Jun	829725	NA	Wastewater Treatment Plant	3.14159	-1	0.167617	8328
1406	0.344556	2021-06-01	6	Jun	829725	NA	Wastewater Treatment Plant	3.14159	-1	2021-06-15	6	Jun	829725	NA	Wastewater Treatment Plant	3.14159	-1	0.167617	8328
1407	0.168726	2021-06-08	6	Jun	829725	NA	Wastewater Treatment Plant	3.14159	-1	2021-06-15	6	Jun	829725	NA	Wastewater Treatment Plant	3.14159	-1	0.167617	8328
1408	0.20974	2021-06-22	6	Jun	829725	NA	Wastewater Treatment Plant	3.14159	-1	2021-06-15	6	Jun	829725	NA	Wastewater Treatment Plant	3.14159	-1	0.167617	8328
1409	0.180133	2021-06-29	6	Jun	829725	NA	Wastewater Treatment Plant	3.14159	-1	2021-06-15	6	Jun	829725	NA	Wastewater Treatment Plant	3.14159	-1	0.167617	8328
1410	0.180774	2021-07-06	7	Jul	829725	NA	Wastewater Treatment Plant	3.66519	-0.866025	2021-06-15	6	Jun	829725	NA	Wastewater Treatment Plant	3.14159	-1	0.167617	8328
1411	0.174562	2021-07-13	7	Jul	829725	NA	Wastewater Treatment Plant	3.66519	-0.866025	2021-06-15	6	Jun	829725	NA	Wastewater Treatment Plant	3.14159	-1	0.167617	8328
1412	0.167636	2021-07-20	7	Jul	829725	NA	Wastewater Treatment Plant	3.66519	-0.866025	2021-06-15	6	Jun	829725	NA	Wastewater Treatment Plant	3.14159	-1	0.167617	8328
1413	0.181638	2021-07-27	7	Jul	829725	NA	Wastewater Treatment Plant	3.66519	-0.866025	2021-06-15	6	Jun	829725	NA	Wastewater Treatment Plant	3.14159	-1	0.167617	8328
1414	0.165575	2021-08-03	8	Aug	829725	NA	Wastewater Treatment Plant	4.18879	-0.5	2021-06-15	6	Jun	829725	NA	Wastewater Treatment Plant	3.14159	-1	0.167617	8328
1415	0.17177	2021-08-10	8	Aug	829725	NA	Wastewater Treatment Plant	4.18879	-0.5	2021-06-15	6	Jun	829725	NA	Wastewater Treatment Plant	3.14159	-1	0.167617	8328
1416	0.171137	2021-08-17	8	Aug	829725	NA	Wastewater Treatment Plant	4.18879	-0.5	2021-06-15	6	Jun	829725	NA	Wastewater Treatment Plant	3.14159	-1	0.167617	8328
1417	0.161422	2021-08-24	8	Aug	829725	NA	Wastewater Treatment Plant	4.18879	-0.5	2021-06-15	6	Jun	829725	NA	Wastewater Treatment Plant	3.14159	-1	0.167617	8328
1418	0.185519	2021-08-31	8	Aug	829725	NA	Wastewater Treatment Plant	4.18879	-0.5	2021-06-15	6	Jun	829725	NA	Wastewater Treatment Plant	3.14159	-1	0.167617	8328
1419	0.204165	2021-09-07	9	Sep	829725	NA	Wastewater Treatment Plant	4.71239	-1.83697e-16	2021-06-15	6	Jun	829725	NA	Wastewater Treatment Plant	3.14159	-1	0.167617	8328
1420	0.181871	2021-09-14	9	Sep	829725	NA	Wastewater Treatment Plant	4.71239	-1.83697e-16	2021-06-15	6	Jun	829725	NA	Wastewater Treatment Plant	3.14159	-1	0.167617	8328
1421	0.189244	2021-09-21	9	Sep	829725	NA	Wastewater Treatment Plant	4.71239	-1.83697e-16	2021-06-15	6	Jun	829725	NA	Wastewater Treatment Plant	3.14159	-1	0.167617	8328
1422	0.18939	2021-09-28	9	Sep	829725	NA	Wastewater Treatment Plant	4.71239	-1.83697e-16	2021-06-15	6	Jun	829725	NA	Wastewater Treatment Plant	3.14159	-1	0.167617	8328
1423	0.190765	2021-10-12	10	Oct	829725	NA	Wastewater Treatment Plant	5.23599	0.5	2021-06-15	6	Jun	829725	NA	Wastewater Treatment Plant	3.14159	-1	0.167617	8328
1424	0.195923	2021-10-26	10	Oct	829725	NA	Wastewater Treatment Plant	5.23599	0.5	2021-06-15	6	Jun	829725	NA	Wastewater Treatment Plant	3.14159	-1	0.167617	8328
1425	0.190178	2021-11-02	11	Nov	829725	NA	Wastewater Treatment Plant	5.75959	0.866025	2021-06-15	6	Jun	829725	NA	Wastewater Treatment Plant	3.14159	-1	0.167617	8328
1426	0.239398	2021-11-09	11	Nov	829725	NA	Wastewater Treatment Plant	5.75959	0.866025	2021-06-15	6	Jun	829725	NA	Wastewater Treatment Plant	3.14159	-1	0.167617	8328
1427	0.239399	2021-11-16	11	Nov	829725	NA	Wastewater Treatment Plant	5.75959	0.866025	2021-06-15	6	Jun	829725	NA	Wastewater Treatment Plant	3.14159	-1	0.167617	8328
1428	0.239387	2021-11-23	11	Nov	829725	NA	Wastewater Treatment Plant	5.75959	0.866025	2021-06-15	6	Jun	829725	NA	Wastewater Treatment Plant	3.14159	-1	0.167617	8328
1429	0.239401	2021-11-30	11	Nov	829725	NA	Wastewater Treatment Plant	5.75959	0.866025	2021-06-15	6	Jun	829725	NA	Wastewater Treatment Plant	3.14159	-1	0.167617	8328
1430	0.253157	2021-12-07	12	Dec	829725	NA	Wastewater Treatment Plant	6.28319	1	2021-06-15	6	Jun	829725	NA	Wastewater Treatment Plant	3.14159	-1	0.167617	8328
1431	0.207687	2021-12-14	12	Dec	829725	NA	Wastewater Treatment Plant	6.28319	1	2021-06-15	6	Jun	829725	NA	Wastewater Treatment Plant	3.14159	-1	0.167617	8328
1432	0.183676	2021-12-21	12	Dec	829725	NA	Wastewater Treatment Plant	6.28319	1	2021-06-15	6	Jun	829725	NA	Wastewater Treatment Plant	3.14159	-1	0.167617	8328
1433	0.188544	2021-12-28	12	Dec	829725	NA	Wastewater Treatment Plant	6.28319	1	2021-06-15	6	Jun	829725	NA	Wastewater Treatment Plant	3.14159	-1	0.167617	8328
1434	0.183381	2022-01-05	1	Jan	829725	NA	Wastewater Treatment Plant	0.523599	0.866025	2021-06-15	6	Jun	829725	NA	Wastewater Treatment Plant	3.14159	-1	0.167617	8328
1435	0.254009	2022-01-05	1	Jan	829725	NA	Wastewater Treatment Plant	0.523599	0.866025	2021-06-15	6	Jun	829725	NA	Wastewater Treatment Plant	3.14159	-1	0.167617	8328
1436	0.188756	2022-01-12	1	Jan	829725	NA	Wastewater Treatment Plant	0.523599	0.866025	2021-06-15	6	Jun	829725	NA	Wastewater Treatment Plant	3.14159	-1	0.167617	8328
1437	0.200747	2022-01-12	1	Jan	829725	NA	Wastewater Treatment Plant	0.523599	0.866025	2021-06-15	6	Jun	829725	NA	Wastewater Treatment Plant	3.14159	-1	0.167617	8328
1438	0.209561	2022-01-19	1	Jan	829725	NA	Wastewater Treatment Plant	0.523599	0.866025	2021-06-15	6	Jun	829725	NA	Wastewater Treatment Plant	3.14159	-1	0.167617	8328
1439	0.535211	2022-01-19	1	Jan	829725	NA	Wastewater Treatment Plant	0.523599	0.866025	2021-06-15	6	Jun	829725	NA	Wastewater Treatment Plant	3.14159	-1	0.167617	8328
1440	0.169561	2022-01-26	1	Jan	829725	NA	Wastewater Treatment Plant	0.523599	0.866025	2021-06-15	6	Jun	829725	NA	Wastewater Treatment Plant	3.14159	-1	0.167617	8328
1441	0.544144	2022-01-26	1	Jan	829725	NA	Wastewater Treatment Plant	0.523599	0.866025	2021-06-15	6	Jun	829725	NA	Wastewater Treatment Plant	3.14159	-1	0.167617	8328
1442	0.183241	2022-02-02	2	Feb	829725	NA	Wastewater Treatment Plant	1.0472	0.5	2021-06-15	6	Jun	829725	NA	Wastewater Treatment Plant	3.14159	-1	0.167617	8328
1443	0.192877	2022-02-09	2	Feb	829725	NA	Wastewater Treatment Plant	1.0472	0.5	2021-06-15	6	Jun	829725	NA	Wastewater Treatment Plant	3.14159	-1	0.167617	8328
1444	0.197711	2022-02-16	2	Feb	829725	NA	Wastewater Treatment Plant	1.0472	0.5	2021-06-15	6	Jun	829725	NA	Wastewater Treatment Plant	3.14159	-1	0.167617	8328
1445	0.18719	2022-02-23	2	Feb	829725	NA	Wastewater Treatment Plant	1.0472	0.5	2021-06-15	6	Jun	829725	NA	Wastewater Treatment Plant	3.14159	-1	0.167617	8328
1446	0.187947	2022-03-02	3	Mar	829725	NA	Wastewater Treatment Plant	1.5708	6.12323e-17	2021-06-15	6	Jun	829725	NA	Wastewater Treatment Plant	3.14159	-1	0.167617	8328
1447	0.187585	2022-03-09	3	Mar	829725	NA	Wastewater Treatment Plant	1.5708	6.12323e-17	2021-06-15	6	Jun	829725	NA	Wastewater Treatment Plant	3.14159	-1	0.167617	8328
1448	0.208982	2022-03-16	3	Mar	829725	NA	Wastewater Treatment Plant	1.5708	6.12323e-17	2021-06-15	6	Jun	829725	NA	Wastewater Treatment Plant	3.14159	-1	0.167617	8328
1449	0.208672	2022-03-23	3	Mar	829725	NA	Wastewater Treatment Plant	1.5708	6.12323e-17	2021-06-15	6	Jun	829725	NA	Wastewater Treatment Plant	3.14159	-1	0.167617	8328
1450	0.234853	2022-03-30	3	Mar	829725	NA	Wastewater Treatment Plant	1.5708	6.12323e-17	2021-06-15	6	Jun	829725	NA	Wastewater Treatment Plant	3.14159	-1	0.167617	8328
1451	0.25322	2022-04-06	4	Apr	829725	NA	Wastewater Treatment Plant	2.0944	-0.5	2021-06-15	6	Jun	829725	NA	Wastewater Treatment Plant	3.14159	-1	0.167617	8328
1452	0.181091	2021-03-02	3	Mar	NA	NA	Wastewater Treatment Plant	1.5708	6.12323e-17	2021-06-15	6	Jun	829725	NA	Wastewater Treatment Plant	3.14159	-1	0.167617	8328
1453	0.149966	2021-01-05	1	Jan	829725	NA	Wastewater Treatment Plant	0.523599	0.866025	2021-06-22	6	Jun	829725	NA	Wastewater Treatment Plant	3.14159	-1	0.167617	8328
1454	0.143173	2021-01-12	1	Jan	829725	NA	Wastewater Treatment Plant	0.523599	0.866025	2021-06-22	6	Jun	829725	NA	Wastewater Treatment Plant	3.14159	-1	0.167617	8328
1455	0.143446	2021-01-19	1	Jan	829725	NA	Wastewater Treatment Plant	0.523599	0.866025	2021-06-22	6	Jun	829725	NA	Wastewater Treatment Plant	3.14159	-1	0.167617	8328
1456	0.122916	2021-01-26	1	Jan	829725	NA	Wastewater Treatment Plant	0.523599	0.866025	2021-06-22	6	Jun	829725	NA	Wastewater Treatment Plant	3.14159	-1	0.167617	8328
1457	0.130911	2021-02-09	2	Feb	829725	NA	Wastewater Treatment Plant	1.0472	0.5	2021-06-22	6	Jun	829725	NA	Wastewater Treatment Plant	3.14159	-1	0.167617	8328
1458	0.184725	2021-02-16	2	Feb	829725	NA	Wastewater Treatment Plant	1.0472	0.5	2021-06-22	6	Jun	829725	NA	Wastewater Treatment Plant	3.14159	-1	0.167617	8328
1459	0.129445	2021-02-23	2	Feb	829725	NA	Wastewater Treatment Plant	1.0472	0.5	2021-06-22	6	Jun	829725	NA	Wastewater Treatment Plant	3.14159	-1	0.167617	8328
1460	0.151833	2021-03-09	3	Mar	829725	NA	Wastewater Treatment Plant	1.5708	6.12323e-17	2021-06-22	6	Jun	829725	NA	Wastewater Treatment Plant	3.14159	-1	0.167617	8328
1461	0.163868	2021-03-16	3	Mar	829725	NA	Wastewater Treatment Plant	1.5708	6.12323e-17	2021-06-22	6	Jun	829725	NA	Wastewater Treatment Plant	3.14159	-1	0.167617	8328
1462	0.178448	2021-03-23	3	Mar	829725	NA	Wastewater Treatment Plant	1.5708	6.12323e-17	2021-06-22	6	Jun	829725	NA	Wastewater Treatment Plant	3.14159	-1	0.167617	8328
1463	0.12801	2021-03-30	3	Mar	829725	NA	Wastewater Treatment Plant	1.5708	6.12323e-17	2021-06-22	6	Jun	829725	NA	Wastewater Treatment Plant	3.14159	-1	0.167617	8328
1464	0.162362	2021-04-06	4	Apr	829725	NA	Wastewater Treatment Plant	2.0944	-0.5	2021-06-22	6	Jun	829725	NA	Wastewater Treatment Plant	3.14159	-1	0.167617	8328
1465	0.113206	2021-04-13	4	Apr	829725	NA	Wastewater Treatment Plant	2.0944	-0.5	2021-06-22	6	Jun	829725	NA	Wastewater Treatment Plant	3.14159	-1	0.167617	8328
1466	0.0738774	2021-04-20	4	Apr	829725	NA	Wastewater Treatment Plant	2.0944	-0.5	2021-06-22	6	Jun	829725	NA	Wastewater Treatment Plant	3.14159	-1	0.167617	8328
1467	0.070503	2021-04-27	4	Apr	829725	NA	Wastewater Treatment Plant	2.0944	-0.5	2021-06-22	6	Jun	829725	NA	Wastewater Treatment Plant	3.14159	-1	0.167617	8328
1468	0.0793592	2021-05-04	5	May	829725	NA	Wastewater Treatment Plant	2.61799	-0.866025	2021-06-22	6	Jun	829725	NA	Wastewater Treatment Plant	3.14159	-1	0.167617	8328
1469	0.117867	2021-05-11	5	May	829725	NA	Wastewater Treatment Plant	2.61799	-0.866025	2021-06-22	6	Jun	829725	NA	Wastewater Treatment Plant	3.14159	-1	0.167617	8328
1470	0.055989	2021-05-18	5	May	829725	NA	Wastewater Treatment Plant	2.61799	-0.866025	2021-06-22	6	Jun	829725	NA	Wastewater Treatment Plant	3.14159	-1	0.167617	8328
1471	0.15026	2021-05-25	5	May	829725	NA	Wastewater Treatment Plant	2.61799	-0.866025	2021-06-22	6	Jun	829725	NA	Wastewater Treatment Plant	3.14159	-1	0.167617	8328
1472	0.321456	2021-06-01	6	Jun	829725	NA	Wastewater Treatment Plant	3.14159	-1	2021-06-22	6	Jun	829725	NA	Wastewater Treatment Plant	3.14159	-1	0.167617	8328
1473	0.14884	2021-06-08	6	Jun	829725	NA	Wastewater Treatment Plant	3.14159	-1	2021-06-22	6	Jun	829725	NA	Wastewater Treatment Plant	3.14159	-1	0.167617	8328
1474	0.20974	2021-06-15	6	Jun	829725	NA	Wastewater Treatment Plant	3.14159	-1	2021-06-22	6	Jun	829725	NA	Wastewater Treatment Plant	3.14159	-1	0.167617	8328
1475	0.165806	2021-06-29	6	Jun	829725	NA	Wastewater Treatment Plant	3.14159	-1	2021-06-22	6	Jun	829725	NA	Wastewater Treatment Plant	3.14159	-1	0.167617	8328
1476	0.181648	2021-07-06	7	Jul	829725	NA	Wastewater Treatment Plant	3.66519	-0.866025	2021-06-22	6	Jun	829725	NA	Wastewater Treatment Plant	3.14159	-1	0.167617	8328
1477	0.197123	2021-07-13	7	Jul	829725	NA	Wastewater Treatment Plant	3.66519	-0.866025	2021-06-22	6	Jun	829725	NA	Wastewater Treatment Plant	3.14159	-1	0.167617	8328
1478	0.190036	2021-07-20	7	Jul	829725	NA	Wastewater Treatment Plant	3.66519	-0.866025	2021-06-22	6	Jun	829725	NA	Wastewater Treatment Plant	3.14159	-1	0.167617	8328
1479	0.177611	2021-07-27	7	Jul	829725	NA	Wastewater Treatment Plant	3.66519	-0.866025	2021-06-22	6	Jun	829725	NA	Wastewater Treatment Plant	3.14159	-1	0.167617	8328
1480	0.164824	2021-08-03	8	Aug	829725	NA	Wastewater Treatment Plant	4.18879	-0.5	2021-06-22	6	Jun	829725	NA	Wastewater Treatment Plant	3.14159	-1	0.167617	8328
1481	0.137834	2021-08-10	8	Aug	829725	NA	Wastewater Treatment Plant	4.18879	-0.5	2021-06-22	6	Jun	829725	NA	Wastewater Treatment Plant	3.14159	-1	0.167617	8328
1482	0.185465	2021-08-17	8	Aug	829725	NA	Wastewater Treatment Plant	4.18879	-0.5	2021-06-22	6	Jun	829725	NA	Wastewater Treatment Plant	3.14159	-1	0.167617	8328
1483	0.150868	2021-08-24	8	Aug	829725	NA	Wastewater Treatment Plant	4.18879	-0.5	2021-06-22	6	Jun	829725	NA	Wastewater Treatment Plant	3.14159	-1	0.167617	8328
1484	0.178824	2021-08-31	8	Aug	829725	NA	Wastewater Treatment Plant	4.18879	-0.5	2021-06-22	6	Jun	829725	NA	Wastewater Treatment Plant	3.14159	-1	0.167617	8328
1485	0.061685	2021-09-07	9	Sep	829725	NA	Wastewater Treatment Plant	4.71239	-1.83697e-16	2021-06-22	6	Jun	829725	NA	Wastewater Treatment Plant	3.14159	-1	0.167617	8328
1486	0.156762	2021-09-14	9	Sep	829725	NA	Wastewater Treatment Plant	4.71239	-1.83697e-16	2021-06-22	6	Jun	829725	NA	Wastewater Treatment Plant	3.14159	-1	0.167617	8328
1487	0.181659	2021-09-21	9	Sep	829725	NA	Wastewater Treatment Plant	4.71239	-1.83697e-16	2021-06-22	6	Jun	829725	NA	Wastewater Treatment Plant	3.14159	-1	0.167617	8328
1488	0.184148	2021-09-28	9	Sep	829725	NA	Wastewater Treatment Plant	4.71239	-1.83697e-16	2021-06-22	6	Jun	829725	NA	Wastewater Treatment Plant	3.14159	-1	0.167617	8328
1489	0.180474	2021-10-12	10	Oct	829725	NA	Wastewater Treatment Plant	5.23599	0.5	2021-06-22	6	Jun	829725	NA	Wastewater Treatment Plant	3.14159	-1	0.167617	8328
1490	0.18354	2021-10-26	10	Oct	829725	NA	Wastewater Treatment Plant	5.23599	0.5	2021-06-22	6	Jun	829725	NA	Wastewater Treatment Plant	3.14159	-1	0.167617	8328
1491	0.179214	2021-11-02	11	Nov	829725	NA	Wastewater Treatment Plant	5.75959	0.866025	2021-06-22	6	Jun	829725	NA	Wastewater Treatment Plant	3.14159	-1	0.167617	8328
1492	0.272371	2021-11-09	11	Nov	829725	NA	Wastewater Treatment Plant	5.75959	0.866025	2021-06-22	6	Jun	829725	NA	Wastewater Treatment Plant	3.14159	-1	0.167617	8328
1493	0.272371	2021-11-16	11	Nov	829725	NA	Wastewater Treatment Plant	5.75959	0.866025	2021-06-22	6	Jun	829725	NA	Wastewater Treatment Plant	3.14159	-1	0.167617	8328
1494	0.272356	2021-11-23	11	Nov	829725	NA	Wastewater Treatment Plant	5.75959	0.866025	2021-06-22	6	Jun	829725	NA	Wastewater Treatment Plant	3.14159	-1	0.167617	8328
1495	0.272375	2021-11-30	11	Nov	829725	NA	Wastewater Treatment Plant	5.75959	0.866025	2021-06-22	6	Jun	829725	NA	Wastewater Treatment Plant	3.14159	-1	0.167617	8328
1496	0.289917	2021-12-07	12	Dec	829725	NA	Wastewater Treatment Plant	6.28319	1	2021-06-22	6	Jun	829725	NA	Wastewater Treatment Plant	3.14159	-1	0.167617	8328
1497	0.193528	2021-12-14	12	Dec	829725	NA	Wastewater Treatment Plant	6.28319	1	2021-06-22	6	Jun	829725	NA	Wastewater Treatment Plant	3.14159	-1	0.167617	8328
1498	0.171784	2021-12-21	12	Dec	829725	NA	Wastewater Treatment Plant	6.28319	1	2021-06-22	6	Jun	829725	NA	Wastewater Treatment Plant	3.14159	-1	0.167617	8328
1499	0.109771	2021-12-28	12	Dec	829725	NA	Wastewater Treatment Plant	6.28319	1	2021-06-22	6	Jun	829725	NA	Wastewater Treatment Plant	3.14159	-1	0.167617	8328
1500	0.181391	2022-01-05	1	Jan	829725	NA	Wastewater Treatment Plant	0.523599	0.866025	2021-06-22	6	Jun	829725	NA	Wastewater Treatment Plant	3.14159	-1	0.167617	8328
1501	0.258726	2022-01-05	1	Jan	829725	NA	Wastewater Treatment Plant	0.523599	0.866025	2021-06-22	6	Jun	829725	NA	Wastewater Treatment Plant	3.14159	-1	0.167617	8328
1502	0.191807	2022-01-12	1	Jan	829725	NA	Wastewater Treatment Plant	0.523599	0.866025	2021-06-22	6	Jun	829725	NA	Wastewater Treatment Plant	3.14159	-1	0.167617	8328
1503	0.210954	2022-01-12	1	Jan	829725	NA	Wastewater Treatment Plant	0.523599	0.866025	2021-06-22	6	Jun	829725	NA	Wastewater Treatment Plant	3.14159	-1	0.167617	8328
1504	0.200151	2022-01-19	1	Jan	829725	NA	Wastewater Treatment Plant	0.523599	0.866025	2021-06-22	6	Jun	829725	NA	Wastewater Treatment Plant	3.14159	-1	0.167617	8328
1505	0.546035	2022-01-19	1	Jan	829725	NA	Wastewater Treatment Plant	0.523599	0.866025	2021-06-22	6	Jun	829725	NA	Wastewater Treatment Plant	3.14159	-1	0.167617	8328
1506	0.161856	2022-01-26	1	Jan	829725	NA	Wastewater Treatment Plant	0.523599	0.866025	2021-06-22	6	Jun	829725	NA	Wastewater Treatment Plant	3.14159	-1	0.167617	8328
1507	0.532524	2022-01-26	1	Jan	829725	NA	Wastewater Treatment Plant	0.523599	0.866025	2021-06-22	6	Jun	829725	NA	Wastewater Treatment Plant	3.14159	-1	0.167617	8328
1508	0.161276	2022-02-02	2	Feb	829725	NA	Wastewater Treatment Plant	1.0472	0.5	2021-06-22	6	Jun	829725	NA	Wastewater Treatment Plant	3.14159	-1	0.167617	8328
1509	0.157693	2022-02-09	2	Feb	829725	NA	Wastewater Treatment Plant	1.0472	0.5	2021-06-22	6	Jun	829725	NA	Wastewater Treatment Plant	3.14159	-1	0.167617	8328
1510	0.195229	2022-02-16	2	Feb	829725	NA	Wastewater Treatment Plant	1.0472	0.5	2021-06-22	6	Jun	829725	NA	Wastewater Treatment Plant	3.14159	-1	0.167617	8328
1511	0.181131	2022-02-23	2	Feb	829725	NA	Wastewater Treatment Plant	1.0472	0.5	2021-06-22	6	Jun	829725	NA	Wastewater Treatment Plant	3.14159	-1	0.167617	8328
1512	0.175531	2022-03-02	3	Mar	829725	NA	Wastewater Treatment Plant	1.5708	6.12323e-17	2021-06-22	6	Jun	829725	NA	Wastewater Treatment Plant	3.14159	-1	0.167617	8328
1513	0.180424	2022-03-09	3	Mar	829725	NA	Wastewater Treatment Plant	1.5708	6.12323e-17	2021-06-22	6	Jun	829725	NA	Wastewater Treatment Plant	3.14159	-1	0.167617	8328
1514	0.204611	2022-03-16	3	Mar	829725	NA	Wastewater Treatment Plant	1.5708	6.12323e-17	2021-06-22	6	Jun	829725	NA	Wastewater Treatment Plant	3.14159	-1	0.167617	8328
1515	0.197388	2022-03-23	3	Mar	829725	NA	Wastewater Treatment Plant	1.5708	6.12323e-17	2021-06-22	6	Jun	829725	NA	Wastewater Treatment Plant	3.14159	-1	0.167617	8328
1516	0.251383	2022-03-30	3	Mar	829725	NA	Wastewater Treatment Plant	1.5708	6.12323e-17	2021-06-22	6	Jun	829725	NA	Wastewater Treatment Plant	3.14159	-1	0.167617	8328
1517	0.290003	2022-04-06	4	Apr	829725	NA	Wastewater Treatment Plant	2.0944	-0.5	2021-06-22	6	Jun	829725	NA	Wastewater Treatment Plant	3.14159	-1	0.167617	8328
1518	0.163379	2021-03-02	3	Mar	NA	NA	Wastewater Treatment Plant	1.5708	6.12323e-17	2021-06-22	6	Jun	829725	NA	Wastewater Treatment Plant	3.14159	-1	0.167617	8328
1519	0.0955919	2021-01-05	1	Jan	829725	NA	Wastewater Treatment Plant	0.523599	0.866025	2021-06-29	6	Jun	829725	NA	Wastewater Treatment Plant	3.14159	-1	0.167617	8328
1520	0.141337	2021-01-12	1	Jan	829725	NA	Wastewater Treatment Plant	0.523599	0.866025	2021-06-29	6	Jun	829725	NA	Wastewater Treatment Plant	3.14159	-1	0.167617	8328
1521	0.0750214	2021-01-19	1	Jan	829725	NA	Wastewater Treatment Plant	0.523599	0.866025	2021-06-29	6	Jun	829725	NA	Wastewater Treatment Plant	3.14159	-1	0.167617	8328
1522	0.0950318	2021-01-26	1	Jan	829725	NA	Wastewater Treatment Plant	0.523599	0.866025	2021-06-29	6	Jun	829725	NA	Wastewater Treatment Plant	3.14159	-1	0.167617	8328
1523	0.11696	2021-02-09	2	Feb	829725	NA	Wastewater Treatment Plant	1.0472	0.5	2021-06-29	6	Jun	829725	NA	Wastewater Treatment Plant	3.14159	-1	0.167617	8328
1524	0.0951763	2021-02-16	2	Feb	829725	NA	Wastewater Treatment Plant	1.0472	0.5	2021-06-29	6	Jun	829725	NA	Wastewater Treatment Plant	3.14159	-1	0.167617	8328
1525	0.072287	2021-02-23	2	Feb	829725	NA	Wastewater Treatment Plant	1.0472	0.5	2021-06-29	6	Jun	829725	NA	Wastewater Treatment Plant	3.14159	-1	0.167617	8328
1526	0.0848463	2021-03-09	3	Mar	829725	NA	Wastewater Treatment Plant	1.5708	6.12323e-17	2021-06-29	6	Jun	829725	NA	Wastewater Treatment Plant	3.14159	-1	0.167617	8328
1527	0.107444	2021-03-16	3	Mar	829725	NA	Wastewater Treatment Plant	1.5708	6.12323e-17	2021-06-29	6	Jun	829725	NA	Wastewater Treatment Plant	3.14159	-1	0.167617	8328
1528	0.199283	2021-03-23	3	Mar	829725	NA	Wastewater Treatment Plant	1.5708	6.12323e-17	2021-06-29	6	Jun	829725	NA	Wastewater Treatment Plant	3.14159	-1	0.167617	8328
1529	0.11359	2021-03-30	3	Mar	829725	NA	Wastewater Treatment Plant	1.5708	6.12323e-17	2021-06-29	6	Jun	829725	NA	Wastewater Treatment Plant	3.14159	-1	0.167617	8328
1530	0.125806	2021-04-06	4	Apr	829725	NA	Wastewater Treatment Plant	2.0944	-0.5	2021-06-29	6	Jun	829725	NA	Wastewater Treatment Plant	3.14159	-1	0.167617	8328
1531	0.179438	2021-04-13	4	Apr	829725	NA	Wastewater Treatment Plant	2.0944	-0.5	2021-06-29	6	Jun	829725	NA	Wastewater Treatment Plant	3.14159	-1	0.167617	8328
1532	0.161346	2021-04-20	4	Apr	829725	NA	Wastewater Treatment Plant	2.0944	-0.5	2021-06-29	6	Jun	829725	NA	Wastewater Treatment Plant	3.14159	-1	0.167617	8328
1533	0.155989	2021-04-27	4	Apr	829725	NA	Wastewater Treatment Plant	2.0944	-0.5	2021-06-29	6	Jun	829725	NA	Wastewater Treatment Plant	3.14159	-1	0.167617	8328
1534	0.163351	2021-05-04	5	May	829725	NA	Wastewater Treatment Plant	2.61799	-0.866025	2021-06-29	6	Jun	829725	NA	Wastewater Treatment Plant	3.14159	-1	0.167617	8328
1535	0.148275	2021-05-11	5	May	829725	NA	Wastewater Treatment Plant	2.61799	-0.866025	2021-06-29	6	Jun	829725	NA	Wastewater Treatment Plant	3.14159	-1	0.167617	8328
1536	0.150412	2021-05-18	5	May	829725	NA	Wastewater Treatment Plant	2.61799	-0.866025	2021-06-29	6	Jun	829725	NA	Wastewater Treatment Plant	3.14159	-1	0.167617	8328
1537	0.200999	2021-05-25	5	May	829725	NA	Wastewater Treatment Plant	2.61799	-0.866025	2021-06-29	6	Jun	829725	NA	Wastewater Treatment Plant	3.14159	-1	0.167617	8328
1538	0.310824	2021-06-01	6	Jun	829725	NA	Wastewater Treatment Plant	3.14159	-1	2021-06-29	6	Jun	829725	NA	Wastewater Treatment Plant	3.14159	-1	0.167617	8328
1539	0.0823405	2021-06-08	6	Jun	829725	NA	Wastewater Treatment Plant	3.14159	-1	2021-06-29	6	Jun	829725	NA	Wastewater Treatment Plant	3.14159	-1	0.167617	8328
1540	0.180133	2021-06-15	6	Jun	829725	NA	Wastewater Treatment Plant	3.14159	-1	2021-06-29	6	Jun	829725	NA	Wastewater Treatment Plant	3.14159	-1	0.167617	8328
1541	0.165806	2021-06-22	6	Jun	829725	NA	Wastewater Treatment Plant	3.14159	-1	2021-06-29	6	Jun	829725	NA	Wastewater Treatment Plant	3.14159	-1	0.167617	8328
1542	0.0443106	2021-07-06	7	Jul	829725	NA	Wastewater Treatment Plant	3.66519	-0.866025	2021-06-29	6	Jun	829725	NA	Wastewater Treatment Plant	3.14159	-1	0.167617	8328
1543	0.0375022	2021-07-13	7	Jul	829725	NA	Wastewater Treatment Plant	3.66519	-0.866025	2021-06-29	6	Jun	829725	NA	Wastewater Treatment Plant	3.14159	-1	0.167617	8328
1544	0.0475345	2021-07-20	7	Jul	829725	NA	Wastewater Treatment Plant	3.66519	-0.866025	2021-06-29	6	Jun	829725	NA	Wastewater Treatment Plant	3.14159	-1	0.167617	8328
1545	0.0317911	2021-07-27	7	Jul	829725	NA	Wastewater Treatment Plant	3.66519	-0.866025	2021-06-29	6	Jun	829725	NA	Wastewater Treatment Plant	3.14159	-1	0.167617	8328
1546	0.0551962	2021-08-03	8	Aug	829725	NA	Wastewater Treatment Plant	4.18879	-0.5	2021-06-29	6	Jun	829725	NA	Wastewater Treatment Plant	3.14159	-1	0.167617	8328
1547	0.0750516	2021-08-10	8	Aug	829725	NA	Wastewater Treatment Plant	4.18879	-0.5	2021-06-29	6	Jun	829725	NA	Wastewater Treatment Plant	3.14159	-1	0.167617	8328
1548	0.0501212	2021-08-17	8	Aug	829725	NA	Wastewater Treatment Plant	4.18879	-0.5	2021-06-29	6	Jun	829725	NA	Wastewater Treatment Plant	3.14159	-1	0.167617	8328
1549	0.0863568	2021-08-24	8	Aug	829725	NA	Wastewater Treatment Plant	4.18879	-0.5	2021-06-29	6	Jun	829725	NA	Wastewater Treatment Plant	3.14159	-1	0.167617	8328
1550	0.0518746	2021-08-31	8	Aug	829725	NA	Wastewater Treatment Plant	4.18879	-0.5	2021-06-29	6	Jun	829725	NA	Wastewater Treatment Plant	3.14159	-1	0.167617	8328
1551	0.146876	2021-09-07	9	Sep	829725	NA	Wastewater Treatment Plant	4.71239	-1.83697e-16	2021-06-29	6	Jun	829725	NA	Wastewater Treatment Plant	3.14159	-1	0.167617	8328
1552	0.0527564	2021-09-14	9	Sep	829725	NA	Wastewater Treatment Plant	4.71239	-1.83697e-16	2021-06-29	6	Jun	829725	NA	Wastewater Treatment Plant	3.14159	-1	0.167617	8328
1553	0.0705635	2021-09-21	9	Sep	829725	NA	Wastewater Treatment Plant	4.71239	-1.83697e-16	2021-06-29	6	Jun	829725	NA	Wastewater Treatment Plant	3.14159	-1	0.167617	8328
1554	0.0743869	2021-09-28	9	Sep	829725	NA	Wastewater Treatment Plant	4.71239	-1.83697e-16	2021-06-29	6	Jun	829725	NA	Wastewater Treatment Plant	3.14159	-1	0.167617	8328
1555	0.0633989	2021-10-12	10	Oct	829725	NA	Wastewater Treatment Plant	5.23599	0.5	2021-06-29	6	Jun	829725	NA	Wastewater Treatment Plant	3.14159	-1	0.167617	8328
1556	0.0762976	2021-10-26	10	Oct	829725	NA	Wastewater Treatment Plant	5.23599	0.5	2021-06-29	6	Jun	829725	NA	Wastewater Treatment Plant	3.14159	-1	0.167617	8328
1557	0.0745889	2021-11-02	11	Nov	829725	NA	Wastewater Treatment Plant	5.75959	0.866025	2021-06-29	6	Jun	829725	NA	Wastewater Treatment Plant	3.14159	-1	0.167617	8328
1558	0.139458	2021-11-09	11	Nov	829725	NA	Wastewater Treatment Plant	5.75959	0.866025	2021-06-29	6	Jun	829725	NA	Wastewater Treatment Plant	3.14159	-1	0.167617	8328
1559	0.138401	2021-11-16	11	Nov	829725	NA	Wastewater Treatment Plant	5.75959	0.866025	2021-06-29	6	Jun	829725	NA	Wastewater Treatment Plant	3.14159	-1	0.167617	8328
1560	0.138392	2021-11-23	11	Nov	829725	NA	Wastewater Treatment Plant	5.75959	0.866025	2021-06-29	6	Jun	829725	NA	Wastewater Treatment Plant	3.14159	-1	0.167617	8328
1561	0.138595	2021-11-30	11	Nov	829725	NA	Wastewater Treatment Plant	5.75959	0.866025	2021-06-29	6	Jun	829725	NA	Wastewater Treatment Plant	3.14159	-1	0.167617	8328
1562	0.176744	2021-12-07	12	Dec	829725	NA	Wastewater Treatment Plant	6.28319	1	2021-06-29	6	Jun	829725	NA	Wastewater Treatment Plant	3.14159	-1	0.167617	8328
1563	0.0692833	2021-12-14	12	Dec	829725	NA	Wastewater Treatment Plant	6.28319	1	2021-06-29	6	Jun	829725	NA	Wastewater Treatment Plant	3.14159	-1	0.167617	8328
1564	0.0577404	2021-12-21	12	Dec	829725	NA	Wastewater Treatment Plant	6.28319	1	2021-06-29	6	Jun	829725	NA	Wastewater Treatment Plant	3.14159	-1	0.167617	8328
1565	0.120278	2021-12-28	12	Dec	829725	NA	Wastewater Treatment Plant	6.28319	1	2021-06-29	6	Jun	829725	NA	Wastewater Treatment Plant	3.14159	-1	0.167617	8328
1566	0.0517274	2022-01-05	1	Jan	829725	NA	Wastewater Treatment Plant	0.523599	0.866025	2021-06-29	6	Jun	829725	NA	Wastewater Treatment Plant	3.14159	-1	0.167617	8328
1567	0.218059	2022-01-05	1	Jan	829725	NA	Wastewater Treatment Plant	0.523599	0.866025	2021-06-29	6	Jun	829725	NA	Wastewater Treatment Plant	3.14159	-1	0.167617	8328
1568	0.0878066	2022-01-12	1	Jan	829725	NA	Wastewater Treatment Plant	0.523599	0.866025	2021-06-29	6	Jun	829725	NA	Wastewater Treatment Plant	3.14159	-1	0.167617	8328
1569	0.168836	2022-01-12	1	Jan	829725	NA	Wastewater Treatment Plant	0.523599	0.866025	2021-06-29	6	Jun	829725	NA	Wastewater Treatment Plant	3.14159	-1	0.167617	8328
1570	0.0953378	2022-01-19	1	Jan	829725	NA	Wastewater Treatment Plant	0.523599	0.866025	2021-06-29	6	Jun	829725	NA	Wastewater Treatment Plant	3.14159	-1	0.167617	8328
1571	0.545225	2022-01-19	1	Jan	829725	NA	Wastewater Treatment Plant	0.523599	0.866025	2021-06-29	6	Jun	829725	NA	Wastewater Treatment Plant	3.14159	-1	0.167617	8328
1572	0.0828687	2022-01-26	1	Jan	829725	NA	Wastewater Treatment Plant	0.523599	0.866025	2021-06-29	6	Jun	829725	NA	Wastewater Treatment Plant	3.14159	-1	0.167617	8328
1573	0.547938	2022-01-26	1	Jan	829725	NA	Wastewater Treatment Plant	0.523599	0.866025	2021-06-29	6	Jun	829725	NA	Wastewater Treatment Plant	3.14159	-1	0.167617	8328
1574	0.0936766	2022-02-02	2	Feb	829725	NA	Wastewater Treatment Plant	1.0472	0.5	2021-06-29	6	Jun	829725	NA	Wastewater Treatment Plant	3.14159	-1	0.167617	8328
1575	0.13524	2022-02-09	2	Feb	829725	NA	Wastewater Treatment Plant	1.0472	0.5	2021-06-29	6	Jun	829725	NA	Wastewater Treatment Plant	3.14159	-1	0.167617	8328
1576	0.14198	2022-02-16	2	Feb	829725	NA	Wastewater Treatment Plant	1.0472	0.5	2021-06-29	6	Jun	829725	NA	Wastewater Treatment Plant	3.14159	-1	0.167617	8328
1577	0.0840642	2022-02-23	2	Feb	829725	NA	Wastewater Treatment Plant	1.0472	0.5	2021-06-29	6	Jun	829725	NA	Wastewater Treatment Plant	3.14159	-1	0.167617	8328
1578	0.106888	2022-03-02	3	Mar	829725	NA	Wastewater Treatment Plant	1.5708	6.12323e-17	2021-06-29	6	Jun	829725	NA	Wastewater Treatment Plant	3.14159	-1	0.167617	8328
1579	0.129383	2022-03-09	3	Mar	829725	NA	Wastewater Treatment Plant	1.5708	6.12323e-17	2021-06-29	6	Jun	829725	NA	Wastewater Treatment Plant	3.14159	-1	0.167617	8328
1580	0.115521	2022-03-16	3	Mar	829725	NA	Wastewater Treatment Plant	1.5708	6.12323e-17	2021-06-29	6	Jun	829725	NA	Wastewater Treatment Plant	3.14159	-1	0.167617	8328
1581	0.14925	2022-03-23	3	Mar	829725	NA	Wastewater Treatment Plant	1.5708	6.12323e-17	2021-06-29	6	Jun	829725	NA	Wastewater Treatment Plant	3.14159	-1	0.167617	8328
1582	0.155921	2022-03-30	3	Mar	829725	NA	Wastewater Treatment Plant	1.5708	6.12323e-17	2021-06-29	6	Jun	829725	NA	Wastewater Treatment Plant	3.14159	-1	0.167617	8328
1583	0.176797	2022-04-06	4	Apr	829725	NA	Wastewater Treatment Plant	2.0944	-0.5	2021-06-29	6	Jun	829725	NA	Wastewater Treatment Plant	3.14159	-1	0.167617	8328
1584	0.0513716	2021-03-02	3	Mar	NA	NA	Wastewater Treatment Plant	1.5708	6.12323e-17	2021-06-29	6	Jun	829725	NA	Wastewater Treatment Plant	3.14159	-1	0.167617	8328
1585	0.118734	2021-01-05	1	Jan	829725	NA	Wastewater Treatment Plant	0.523599	0.866025	2021-07-06	7	Jul	829725	NA	Wastewater Treatment Plant	3.66519	-0.866025	0.167617	8328
1586	0.162976	2021-01-12	1	Jan	829725	NA	Wastewater Treatment Plant	0.523599	0.866025	2021-07-06	7	Jul	829725	NA	Wastewater Treatment Plant	3.66519	-0.866025	0.167617	8328
1587	0.0806889	2021-01-19	1	Jan	829725	NA	Wastewater Treatment Plant	0.523599	0.866025	2021-07-06	7	Jul	829725	NA	Wastewater Treatment Plant	3.66519	-0.866025	0.167617	8328
1588	0.109124	2021-01-26	1	Jan	829725	NA	Wastewater Treatment Plant	0.523599	0.866025	2021-07-06	7	Jul	829725	NA	Wastewater Treatment Plant	3.66519	-0.866025	0.167617	8328
1589	0.134091	2021-02-09	2	Feb	829725	NA	Wastewater Treatment Plant	1.0472	0.5	2021-07-06	7	Jul	829725	NA	Wastewater Treatment Plant	3.66519	-0.866025	0.167617	8328
1590	0.0998848	2021-02-16	2	Feb	829725	NA	Wastewater Treatment Plant	1.0472	0.5	2021-07-06	7	Jul	829725	NA	Wastewater Treatment Plant	3.66519	-0.866025	0.167617	8328
1591	0.0818628	2021-02-23	2	Feb	829725	NA	Wastewater Treatment Plant	1.0472	0.5	2021-07-06	7	Jul	829725	NA	Wastewater Treatment Plant	3.66519	-0.866025	0.167617	8328
1592	0.103827	2021-03-09	3	Mar	829725	NA	Wastewater Treatment Plant	1.5708	6.12323e-17	2021-07-06	7	Jul	829725	NA	Wastewater Treatment Plant	3.66519	-0.866025	0.167617	8328
1593	0.13259	2021-03-16	3	Mar	829725	NA	Wastewater Treatment Plant	1.5708	6.12323e-17	2021-07-06	7	Jul	829725	NA	Wastewater Treatment Plant	3.66519	-0.866025	0.167617	8328
1594	0.212191	2021-03-23	3	Mar	829725	NA	Wastewater Treatment Plant	1.5708	6.12323e-17	2021-07-06	7	Jul	829725	NA	Wastewater Treatment Plant	3.66519	-0.866025	0.167617	8328
1595	0.132068	2021-03-30	3	Mar	829725	NA	Wastewater Treatment Plant	1.5708	6.12323e-17	2021-07-06	7	Jul	829725	NA	Wastewater Treatment Plant	3.66519	-0.866025	0.167617	8328
1596	0.146462	2021-04-06	4	Apr	829725	NA	Wastewater Treatment Plant	2.0944	-0.5	2021-07-06	7	Jul	829725	NA	Wastewater Treatment Plant	3.66519	-0.866025	0.167617	8328
1597	0.188344	2021-04-13	4	Apr	829725	NA	Wastewater Treatment Plant	2.0944	-0.5	2021-07-06	7	Jul	829725	NA	Wastewater Treatment Plant	3.66519	-0.866025	0.167617	8328
1598	0.165078	2021-04-20	4	Apr	829725	NA	Wastewater Treatment Plant	2.0944	-0.5	2021-07-06	7	Jul	829725	NA	Wastewater Treatment Plant	3.66519	-0.866025	0.167617	8328
1599	0.160936	2021-04-27	4	Apr	829725	NA	Wastewater Treatment Plant	2.0944	-0.5	2021-07-06	7	Jul	829725	NA	Wastewater Treatment Plant	3.66519	-0.866025	0.167617	8328
1600	0.163809	2021-05-04	5	May	829725	NA	Wastewater Treatment Plant	2.61799	-0.866025	2021-07-06	7	Jul	829725	NA	Wastewater Treatment Plant	3.66519	-0.866025	0.167617	8328
1601	0.152575	2021-05-11	5	May	829725	NA	Wastewater Treatment Plant	2.61799	-0.866025	2021-07-06	7	Jul	829725	NA	Wastewater Treatment Plant	3.66519	-0.866025	0.167617	8328
1602	0.160069	2021-05-18	5	May	829725	NA	Wastewater Treatment Plant	2.61799	-0.866025	2021-07-06	7	Jul	829725	NA	Wastewater Treatment Plant	3.66519	-0.866025	0.167617	8328
1603	0.222047	2021-05-25	5	May	829725	NA	Wastewater Treatment Plant	2.61799	-0.866025	2021-07-06	7	Jul	829725	NA	Wastewater Treatment Plant	3.66519	-0.866025	0.167617	8328
1604	0.332714	2021-06-01	6	Jun	829725	NA	Wastewater Treatment Plant	3.14159	-1	2021-07-06	7	Jul	829725	NA	Wastewater Treatment Plant	3.66519	-0.866025	0.167617	8328
1605	0.09859	2021-06-08	6	Jun	829725	NA	Wastewater Treatment Plant	3.14159	-1	2021-07-06	7	Jul	829725	NA	Wastewater Treatment Plant	3.66519	-0.866025	0.167617	8328
1606	0.180774	2021-06-15	6	Jun	829725	NA	Wastewater Treatment Plant	3.14159	-1	2021-07-06	7	Jul	829725	NA	Wastewater Treatment Plant	3.66519	-0.866025	0.167617	8328
1607	0.181648	2021-06-22	6	Jun	829725	NA	Wastewater Treatment Plant	3.14159	-1	2021-07-06	7	Jul	829725	NA	Wastewater Treatment Plant	3.66519	-0.866025	0.167617	8328
1608	0.0443106	2021-06-29	6	Jun	829725	NA	Wastewater Treatment Plant	3.14159	-1	2021-07-06	7	Jul	829725	NA	Wastewater Treatment Plant	3.66519	-0.866025	0.167617	8328
1609	0.0562036	2021-07-13	7	Jul	829725	NA	Wastewater Treatment Plant	3.66519	-0.866025	2021-07-06	7	Jul	829725	NA	Wastewater Treatment Plant	3.66519	-0.866025	0.167617	8328
1610	0.0614947	2021-07-20	7	Jul	829725	NA	Wastewater Treatment Plant	3.66519	-0.866025	2021-07-06	7	Jul	829725	NA	Wastewater Treatment Plant	3.66519	-0.866025	0.167617	8328
1611	0.05083	2021-07-27	7	Jul	829725	NA	Wastewater Treatment Plant	3.66519	-0.866025	2021-07-06	7	Jul	829725	NA	Wastewater Treatment Plant	3.66519	-0.866025	0.167617	8328
1612	0.0787147	2021-08-03	8	Aug	829725	NA	Wastewater Treatment Plant	4.18879	-0.5	2021-07-06	7	Jul	829725	NA	Wastewater Treatment Plant	3.66519	-0.866025	0.167617	8328
1613	0.0938939	2021-08-10	8	Aug	829725	NA	Wastewater Treatment Plant	4.18879	-0.5	2021-07-06	7	Jul	829725	NA	Wastewater Treatment Plant	3.66519	-0.866025	0.167617	8328
1614	0.0525351	2021-08-17	8	Aug	829725	NA	Wastewater Treatment Plant	4.18879	-0.5	2021-07-06	7	Jul	829725	NA	Wastewater Treatment Plant	3.66519	-0.866025	0.167617	8328
1615	0.0901709	2021-08-24	8	Aug	829725	NA	Wastewater Treatment Plant	4.18879	-0.5	2021-07-06	7	Jul	829725	NA	Wastewater Treatment Plant	3.66519	-0.866025	0.167617	8328
1616	0.066011	2021-08-31	8	Aug	829725	NA	Wastewater Treatment Plant	4.18879	-0.5	2021-07-06	7	Jul	829725	NA	Wastewater Treatment Plant	3.66519	-0.866025	0.167617	8328
1617	0.160698	2021-09-07	9	Sep	829725	NA	Wastewater Treatment Plant	4.71239	-1.83697e-16	2021-07-06	7	Jul	829725	NA	Wastewater Treatment Plant	3.66519	-0.866025	0.167617	8328
1618	0.0737537	2021-09-14	9	Sep	829725	NA	Wastewater Treatment Plant	4.71239	-1.83697e-16	2021-07-06	7	Jul	829725	NA	Wastewater Treatment Plant	3.66519	-0.866025	0.167617	8328
1619	0.0811462	2021-09-21	9	Sep	829725	NA	Wastewater Treatment Plant	4.71239	-1.83697e-16	2021-07-06	7	Jul	829725	NA	Wastewater Treatment Plant	3.66519	-0.866025	0.167617	8328
1620	0.07811	2021-09-28	9	Sep	829725	NA	Wastewater Treatment Plant	4.71239	-1.83697e-16	2021-07-06	7	Jul	829725	NA	Wastewater Treatment Plant	3.66519	-0.866025	0.167617	8328
1621	0.0678632	2021-10-12	10	Oct	829725	NA	Wastewater Treatment Plant	5.23599	0.5	2021-07-06	7	Jul	829725	NA	Wastewater Treatment Plant	3.66519	-0.866025	0.167617	8328
1622	0.0832294	2021-10-26	10	Oct	829725	NA	Wastewater Treatment Plant	5.23599	0.5	2021-07-06	7	Jul	829725	NA	Wastewater Treatment Plant	3.66519	-0.866025	0.167617	8328
1623	0.0800021	2021-11-02	11	Nov	829725	NA	Wastewater Treatment Plant	5.75959	0.866025	2021-07-06	7	Jul	829725	NA	Wastewater Treatment Plant	3.66519	-0.866025	0.167617	8328
1624	0.149756	2021-11-09	11	Nov	829725	NA	Wastewater Treatment Plant	5.75959	0.866025	2021-07-06	7	Jul	829725	NA	Wastewater Treatment Plant	3.66519	-0.866025	0.167617	8328
1625	0.149756	2021-11-16	11	Nov	829725	NA	Wastewater Treatment Plant	5.75959	0.866025	2021-07-06	7	Jul	829725	NA	Wastewater Treatment Plant	3.66519	-0.866025	0.167617	8328
1626	0.149747	2021-11-23	11	Nov	829725	NA	Wastewater Treatment Plant	5.75959	0.866025	2021-07-06	7	Jul	829725	NA	Wastewater Treatment Plant	3.66519	-0.866025	0.167617	8328
1627	0.149758	2021-11-30	11	Nov	829725	NA	Wastewater Treatment Plant	5.75959	0.866025	2021-07-06	7	Jul	829725	NA	Wastewater Treatment Plant	3.66519	-0.866025	0.167617	8328
1628	0.18074	2021-12-07	12	Dec	829725	NA	Wastewater Treatment Plant	6.28319	1	2021-07-06	7	Jul	829725	NA	Wastewater Treatment Plant	3.66519	-0.866025	0.167617	8328
1629	0.0833286	2021-12-14	12	Dec	829725	NA	Wastewater Treatment Plant	6.28319	1	2021-07-06	7	Jul	829725	NA	Wastewater Treatment Plant	3.66519	-0.866025	0.167617	8328
1630	0.067903	2021-12-21	12	Dec	829725	NA	Wastewater Treatment Plant	6.28319	1	2021-07-06	7	Jul	829725	NA	Wastewater Treatment Plant	3.66519	-0.866025	0.167617	8328
1631	0.118847	2021-12-28	12	Dec	829725	NA	Wastewater Treatment Plant	6.28319	1	2021-07-06	7	Jul	829725	NA	Wastewater Treatment Plant	3.66519	-0.866025	0.167617	8328
1632	0.0565222	2022-01-05	1	Jan	829725	NA	Wastewater Treatment Plant	0.523599	0.866025	2021-07-06	7	Jul	829725	NA	Wastewater Treatment Plant	3.66519	-0.866025	0.167617	8328
1633	0.227763	2022-01-05	1	Jan	829725	NA	Wastewater Treatment Plant	0.523599	0.866025	2021-07-06	7	Jul	829725	NA	Wastewater Treatment Plant	3.66519	-0.866025	0.167617	8328
1634	0.0892353	2022-01-12	1	Jan	829725	NA	Wastewater Treatment Plant	0.523599	0.866025	2021-07-06	7	Jul	829725	NA	Wastewater Treatment Plant	3.66519	-0.866025	0.167617	8328
1635	0.177651	2022-01-12	1	Jan	829725	NA	Wastewater Treatment Plant	0.523599	0.866025	2021-07-06	7	Jul	829725	NA	Wastewater Treatment Plant	3.66519	-0.866025	0.167617	8328
1636	0.100035	2022-01-19	1	Jan	829725	NA	Wastewater Treatment Plant	0.523599	0.866025	2021-07-06	7	Jul	829725	NA	Wastewater Treatment Plant	3.66519	-0.866025	0.167617	8328
1637	0.542538	2022-01-19	1	Jan	829725	NA	Wastewater Treatment Plant	0.523599	0.866025	2021-07-06	7	Jul	829725	NA	Wastewater Treatment Plant	3.66519	-0.866025	0.167617	8328
1638	0.0842898	2022-01-26	1	Jan	829725	NA	Wastewater Treatment Plant	0.523599	0.866025	2021-07-06	7	Jul	829725	NA	Wastewater Treatment Plant	3.66519	-0.866025	0.167617	8328
1639	0.553336	2022-01-26	1	Jan	829725	NA	Wastewater Treatment Plant	0.523599	0.866025	2021-07-06	7	Jul	829725	NA	Wastewater Treatment Plant	3.66519	-0.866025	0.167617	8328
1640	0.101996	2022-02-02	2	Feb	829725	NA	Wastewater Treatment Plant	1.0472	0.5	2021-07-06	7	Jul	829725	NA	Wastewater Treatment Plant	3.66519	-0.866025	0.167617	8328
1641	0.152011	2022-02-09	2	Feb	829725	NA	Wastewater Treatment Plant	1.0472	0.5	2021-07-06	7	Jul	829725	NA	Wastewater Treatment Plant	3.66519	-0.866025	0.167617	8328
1642	0.140488	2022-02-16	2	Feb	829725	NA	Wastewater Treatment Plant	1.0472	0.5	2021-07-06	7	Jul	829725	NA	Wastewater Treatment Plant	3.66519	-0.866025	0.167617	8328
1643	0.0863438	2022-02-23	2	Feb	829725	NA	Wastewater Treatment Plant	1.0472	0.5	2021-07-06	7	Jul	829725	NA	Wastewater Treatment Plant	3.66519	-0.866025	0.167617	8328
1644	0.116178	2022-03-02	3	Mar	829725	NA	Wastewater Treatment Plant	1.5708	6.12323e-17	2021-07-06	7	Jul	829725	NA	Wastewater Treatment Plant	3.66519	-0.866025	0.167617	8328
1645	0.140198	2022-03-09	3	Mar	829725	NA	Wastewater Treatment Plant	1.5708	6.12323e-17	2021-07-06	7	Jul	829725	NA	Wastewater Treatment Plant	3.66519	-0.866025	0.167617	8328
1646	0.118499	2022-03-16	3	Mar	829725	NA	Wastewater Treatment Plant	1.5708	6.12323e-17	2021-07-06	7	Jul	829725	NA	Wastewater Treatment Plant	3.66519	-0.866025	0.167617	8328
1647	0.150308	2022-03-23	3	Mar	829725	NA	Wastewater Treatment Plant	1.5708	6.12323e-17	2021-07-06	7	Jul	829725	NA	Wastewater Treatment Plant	3.66519	-0.866025	0.167617	8328
1648	0.155944	2022-03-30	3	Mar	829725	NA	Wastewater Treatment Plant	1.5708	6.12323e-17	2021-07-06	7	Jul	829725	NA	Wastewater Treatment Plant	3.66519	-0.866025	0.167617	8328
1649	0.180792	2022-04-06	4	Apr	829725	NA	Wastewater Treatment Plant	2.0944	-0.5	2021-07-06	7	Jul	829725	NA	Wastewater Treatment Plant	3.66519	-0.866025	0.167617	8328
1650	0.0681589	2021-03-02	3	Mar	NA	NA	Wastewater Treatment Plant	1.5708	6.12323e-17	2021-07-06	7	Jul	829725	NA	Wastewater Treatment Plant	3.66519	-0.866025	0.167617	8328
1651	0.113888	2021-01-05	1	Jan	829725	NA	Wastewater Treatment Plant	0.523599	0.866025	2021-07-13	7	Jul	829725	NA	Wastewater Treatment Plant	3.66519	-0.866025	0.167617	8328
1652	0.160025	2021-01-12	1	Jan	829725	NA	Wastewater Treatment Plant	0.523599	0.866025	2021-07-13	7	Jul	829725	NA	Wastewater Treatment Plant	3.66519	-0.866025	0.167617	8328
1653	0.0990076	2021-01-19	1	Jan	829725	NA	Wastewater Treatment Plant	0.523599	0.866025	2021-07-13	7	Jul	829725	NA	Wastewater Treatment Plant	3.66519	-0.866025	0.167617	8328
1654	0.113614	2021-01-26	1	Jan	829725	NA	Wastewater Treatment Plant	0.523599	0.866025	2021-07-13	7	Jul	829725	NA	Wastewater Treatment Plant	3.66519	-0.866025	0.167617	8328
1655	0.13653	2021-02-09	2	Feb	829725	NA	Wastewater Treatment Plant	1.0472	0.5	2021-07-13	7	Jul	829725	NA	Wastewater Treatment Plant	3.66519	-0.866025	0.167617	8328
1656	0.0888654	2021-02-16	2	Feb	829725	NA	Wastewater Treatment Plant	1.0472	0.5	2021-07-13	7	Jul	829725	NA	Wastewater Treatment Plant	3.66519	-0.866025	0.167617	8328
1657	0.0994128	2021-02-23	2	Feb	829725	NA	Wastewater Treatment Plant	1.0472	0.5	2021-07-13	7	Jul	829725	NA	Wastewater Treatment Plant	3.66519	-0.866025	0.167617	8328
1658	0.102123	2021-03-09	3	Mar	829725	NA	Wastewater Treatment Plant	1.5708	6.12323e-17	2021-07-13	7	Jul	829725	NA	Wastewater Treatment Plant	3.66519	-0.866025	0.167617	8328
1659	0.121497	2021-03-16	3	Mar	829725	NA	Wastewater Treatment Plant	1.5708	6.12323e-17	2021-07-13	7	Jul	829725	NA	Wastewater Treatment Plant	3.66519	-0.866025	0.167617	8328
1660	0.217283	2021-03-23	3	Mar	829725	NA	Wastewater Treatment Plant	1.5708	6.12323e-17	2021-07-13	7	Jul	829725	NA	Wastewater Treatment Plant	3.66519	-0.866025	0.167617	8328
1661	0.12001	2021-03-30	3	Mar	829725	NA	Wastewater Treatment Plant	1.5708	6.12323e-17	2021-07-13	7	Jul	829725	NA	Wastewater Treatment Plant	3.66519	-0.866025	0.167617	8328
1662	0.138541	2021-04-06	4	Apr	829725	NA	Wastewater Treatment Plant	2.0944	-0.5	2021-07-13	7	Jul	829725	NA	Wastewater Treatment Plant	3.66519	-0.866025	0.167617	8328
1663	0.186892	2021-04-13	4	Apr	829725	NA	Wastewater Treatment Plant	2.0944	-0.5	2021-07-13	7	Jul	829725	NA	Wastewater Treatment Plant	3.66519	-0.866025	0.167617	8328
1664	0.180527	2021-04-20	4	Apr	829725	NA	Wastewater Treatment Plant	2.0944	-0.5	2021-07-13	7	Jul	829725	NA	Wastewater Treatment Plant	3.66519	-0.866025	0.167617	8328
1665	0.172865	2021-04-27	4	Apr	829725	NA	Wastewater Treatment Plant	2.0944	-0.5	2021-07-13	7	Jul	829725	NA	Wastewater Treatment Plant	3.66519	-0.866025	0.167617	8328
1666	0.180752	2021-05-04	5	May	829725	NA	Wastewater Treatment Plant	2.61799	-0.866025	2021-07-13	7	Jul	829725	NA	Wastewater Treatment Plant	3.66519	-0.866025	0.167617	8328
1667	0.165941	2021-05-11	5	May	829725	NA	Wastewater Treatment Plant	2.61799	-0.866025	2021-07-13	7	Jul	829725	NA	Wastewater Treatment Plant	3.66519	-0.866025	0.167617	8328
1668	0.175178	2021-05-18	5	May	829725	NA	Wastewater Treatment Plant	2.61799	-0.866025	2021-07-13	7	Jul	829725	NA	Wastewater Treatment Plant	3.66519	-0.866025	0.167617	8328
1669	0.210775	2021-05-25	5	May	829725	NA	Wastewater Treatment Plant	2.61799	-0.866025	2021-07-13	7	Jul	829725	NA	Wastewater Treatment Plant	3.66519	-0.866025	0.167617	8328
1670	0.315905	2021-06-01	6	Jun	829725	NA	Wastewater Treatment Plant	3.14159	-1	2021-07-13	7	Jul	829725	NA	Wastewater Treatment Plant	3.66519	-0.866025	0.167617	8328
1671	0.0823154	2021-06-08	6	Jun	829725	NA	Wastewater Treatment Plant	3.14159	-1	2021-07-13	7	Jul	829725	NA	Wastewater Treatment Plant	3.66519	-0.866025	0.167617	8328
1672	0.174562	2021-06-15	6	Jun	829725	NA	Wastewater Treatment Plant	3.14159	-1	2021-07-13	7	Jul	829725	NA	Wastewater Treatment Plant	3.66519	-0.866025	0.167617	8328
1673	0.197123	2021-06-22	6	Jun	829725	NA	Wastewater Treatment Plant	3.14159	-1	2021-07-13	7	Jul	829725	NA	Wastewater Treatment Plant	3.66519	-0.866025	0.167617	8328
1674	0.0375022	2021-06-29	6	Jun	829725	NA	Wastewater Treatment Plant	3.14159	-1	2021-07-13	7	Jul	829725	NA	Wastewater Treatment Plant	3.66519	-0.866025	0.167617	8328
1675	0.0562036	2021-07-06	7	Jul	829725	NA	Wastewater Treatment Plant	3.66519	-0.866025	2021-07-13	7	Jul	829725	NA	Wastewater Treatment Plant	3.66519	-0.866025	0.167617	8328
1676	0.0380733	2021-07-20	7	Jul	829725	NA	Wastewater Treatment Plant	3.66519	-0.866025	2021-07-13	7	Jul	829725	NA	Wastewater Treatment Plant	3.66519	-0.866025	0.167617	8328
1677	0.0280092	2021-07-27	7	Jul	829725	NA	Wastewater Treatment Plant	3.66519	-0.866025	2021-07-13	7	Jul	829725	NA	Wastewater Treatment Plant	3.66519	-0.866025	0.167617	8328
1678	0.0635638	2021-08-03	8	Aug	829725	NA	Wastewater Treatment Plant	4.18879	-0.5	2021-07-13	7	Jul	829725	NA	Wastewater Treatment Plant	3.66519	-0.866025	0.167617	8328
1679	0.0881827	2021-08-10	8	Aug	829725	NA	Wastewater Treatment Plant	4.18879	-0.5	2021-07-13	7	Jul	829725	NA	Wastewater Treatment Plant	3.66519	-0.866025	0.167617	8328
1680	0.0430967	2021-08-17	8	Aug	829725	NA	Wastewater Treatment Plant	4.18879	-0.5	2021-07-13	7	Jul	829725	NA	Wastewater Treatment Plant	3.66519	-0.866025	0.167617	8328
1681	0.0898373	2021-08-24	8	Aug	829725	NA	Wastewater Treatment Plant	4.18879	-0.5	2021-07-13	7	Jul	829725	NA	Wastewater Treatment Plant	3.66519	-0.866025	0.167617	8328
1682	0.0508347	2021-08-31	8	Aug	829725	NA	Wastewater Treatment Plant	4.18879	-0.5	2021-07-13	7	Jul	829725	NA	Wastewater Treatment Plant	3.66519	-0.866025	0.167617	8328
1683	0.167892	2021-09-07	9	Sep	829725	NA	Wastewater Treatment Plant	4.71239	-1.83697e-16	2021-07-13	7	Jul	829725	NA	Wastewater Treatment Plant	3.66519	-0.866025	0.167617	8328
1684	0.0720328	2021-09-14	9	Sep	829725	NA	Wastewater Treatment Plant	4.71239	-1.83697e-16	2021-07-13	7	Jul	829725	NA	Wastewater Treatment Plant	3.66519	-0.866025	0.167617	8328
1685	0.067626	2021-09-21	9	Sep	829725	NA	Wastewater Treatment Plant	4.71239	-1.83697e-16	2021-07-13	7	Jul	829725	NA	Wastewater Treatment Plant	3.66519	-0.866025	0.167617	8328
1686	0.0689771	2021-09-28	9	Sep	829725	NA	Wastewater Treatment Plant	4.71239	-1.83697e-16	2021-07-13	7	Jul	829725	NA	Wastewater Treatment Plant	3.66519	-0.866025	0.167617	8328
1687	0.067581	2021-10-12	10	Oct	829725	NA	Wastewater Treatment Plant	5.23599	0.5	2021-07-13	7	Jul	829725	NA	Wastewater Treatment Plant	3.66519	-0.866025	0.167617	8328
1688	0.0762531	2021-10-26	10	Oct	829725	NA	Wastewater Treatment Plant	5.23599	0.5	2021-07-13	7	Jul	829725	NA	Wastewater Treatment Plant	3.66519	-0.866025	0.167617	8328
1689	0.070787	2021-11-02	11	Nov	829725	NA	Wastewater Treatment Plant	5.75959	0.866025	2021-07-13	7	Jul	829725	NA	Wastewater Treatment Plant	3.66519	-0.866025	0.167617	8328
1690	0.12555	2021-11-09	11	Nov	829725	NA	Wastewater Treatment Plant	5.75959	0.866025	2021-07-13	7	Jul	829725	NA	Wastewater Treatment Plant	3.66519	-0.866025	0.167617	8328
1691	0.124387	2021-11-16	11	Nov	829725	NA	Wastewater Treatment Plant	5.75959	0.866025	2021-07-13	7	Jul	829725	NA	Wastewater Treatment Plant	3.66519	-0.866025	0.167617	8328
1692	0.124377	2021-11-23	11	Nov	829725	NA	Wastewater Treatment Plant	5.75959	0.866025	2021-07-13	7	Jul	829725	NA	Wastewater Treatment Plant	3.66519	-0.866025	0.167617	8328
1693	0.124687	2021-11-30	11	Nov	829725	NA	Wastewater Treatment Plant	5.75959	0.866025	2021-07-13	7	Jul	829725	NA	Wastewater Treatment Plant	3.66519	-0.866025	0.167617	8328
1694	0.162835	2021-12-07	12	Dec	829725	NA	Wastewater Treatment Plant	6.28319	1	2021-07-13	7	Jul	829725	NA	Wastewater Treatment Plant	3.66519	-0.866025	0.167617	8328
1695	0.0691496	2021-12-14	12	Dec	829725	NA	Wastewater Treatment Plant	6.28319	1	2021-07-13	7	Jul	829725	NA	Wastewater Treatment Plant	3.66519	-0.866025	0.167617	8328
1696	0.0680409	2021-12-21	12	Dec	829725	NA	Wastewater Treatment Plant	6.28319	1	2021-07-13	7	Jul	829725	NA	Wastewater Treatment Plant	3.66519	-0.866025	0.167617	8328
1697	0.128899	2021-12-28	12	Dec	829725	NA	Wastewater Treatment Plant	6.28319	1	2021-07-13	7	Jul	829725	NA	Wastewater Treatment Plant	3.66519	-0.866025	0.167617	8328
1698	0.0597894	2022-01-05	1	Jan	829725	NA	Wastewater Treatment Plant	0.523599	0.866025	2021-07-13	7	Jul	829725	NA	Wastewater Treatment Plant	3.66519	-0.866025	0.167617	8328
1699	0.202774	2022-01-05	1	Jan	829725	NA	Wastewater Treatment Plant	0.523599	0.866025	2021-07-13	7	Jul	829725	NA	Wastewater Treatment Plant	3.66519	-0.866025	0.167617	8328
1700	0.0779741	2022-01-12	1	Jan	829725	NA	Wastewater Treatment Plant	0.523599	0.866025	2021-07-13	7	Jul	829725	NA	Wastewater Treatment Plant	3.66519	-0.866025	0.167617	8328
1701	0.167238	2022-01-12	1	Jan	829725	NA	Wastewater Treatment Plant	0.523599	0.866025	2021-07-13	7	Jul	829725	NA	Wastewater Treatment Plant	3.66519	-0.866025	0.167617	8328
1702	0.09467	2022-01-19	1	Jan	829725	NA	Wastewater Treatment Plant	0.523599	0.866025	2021-07-13	7	Jul	829725	NA	Wastewater Treatment Plant	3.66519	-0.866025	0.167617	8328
1703	0.539644	2022-01-19	1	Jan	829725	NA	Wastewater Treatment Plant	0.523599	0.866025	2021-07-13	7	Jul	829725	NA	Wastewater Treatment Plant	3.66519	-0.866025	0.167617	8328
1704	0.087877	2022-01-26	1	Jan	829725	NA	Wastewater Treatment Plant	0.523599	0.866025	2021-07-13	7	Jul	829725	NA	Wastewater Treatment Plant	3.66519	-0.866025	0.167617	8328
1705	0.551035	2022-01-26	1	Jan	829725	NA	Wastewater Treatment Plant	0.523599	0.866025	2021-07-13	7	Jul	829725	NA	Wastewater Treatment Plant	3.66519	-0.866025	0.167617	8328
1706	0.102875	2022-02-02	2	Feb	829725	NA	Wastewater Treatment Plant	1.0472	0.5	2021-07-13	7	Jul	829725	NA	Wastewater Treatment Plant	3.66519	-0.866025	0.167617	8328
1707	0.147241	2022-02-09	2	Feb	829725	NA	Wastewater Treatment Plant	1.0472	0.5	2021-07-13	7	Jul	829725	NA	Wastewater Treatment Plant	3.66519	-0.866025	0.167617	8328
1708	0.147771	2022-02-16	2	Feb	829725	NA	Wastewater Treatment Plant	1.0472	0.5	2021-07-13	7	Jul	829725	NA	Wastewater Treatment Plant	3.66519	-0.866025	0.167617	8328
1709	0.0897581	2022-02-23	2	Feb	829725	NA	Wastewater Treatment Plant	1.0472	0.5	2021-07-13	7	Jul	829725	NA	Wastewater Treatment Plant	3.66519	-0.866025	0.167617	8328
1710	0.12023	2022-03-02	3	Mar	829725	NA	Wastewater Treatment Plant	1.5708	6.12323e-17	2021-07-13	7	Jul	829725	NA	Wastewater Treatment Plant	3.66519	-0.866025	0.167617	8328
1711	0.132365	2022-03-09	3	Mar	829725	NA	Wastewater Treatment Plant	1.5708	6.12323e-17	2021-07-13	7	Jul	829725	NA	Wastewater Treatment Plant	3.66519	-0.866025	0.167617	8328
1712	0.127507	2022-03-16	3	Mar	829725	NA	Wastewater Treatment Plant	1.5708	6.12323e-17	2021-07-13	7	Jul	829725	NA	Wastewater Treatment Plant	3.66519	-0.866025	0.167617	8328
1713	0.162728	2022-03-23	3	Mar	829725	NA	Wastewater Treatment Plant	1.5708	6.12323e-17	2021-07-13	7	Jul	829725	NA	Wastewater Treatment Plant	3.66519	-0.866025	0.167617	8328
1714	0.159586	2022-03-30	3	Mar	829725	NA	Wastewater Treatment Plant	1.5708	6.12323e-17	2021-07-13	7	Jul	829725	NA	Wastewater Treatment Plant	3.66519	-0.866025	0.167617	8328
1715	0.162889	2022-04-06	4	Apr	829725	NA	Wastewater Treatment Plant	2.0944	-0.5	2021-07-13	7	Jul	829725	NA	Wastewater Treatment Plant	3.66519	-0.866025	0.167617	8328
1716	0.0692437	2021-03-02	3	Mar	NA	NA	Wastewater Treatment Plant	1.5708	6.12323e-17	2021-07-13	7	Jul	829725	NA	Wastewater Treatment Plant	3.66519	-0.866025	0.167617	8328
1717	0.101836	2021-01-05	1	Jan	829725	NA	Wastewater Treatment Plant	0.523599	0.866025	2021-07-20	7	Jul	829725	NA	Wastewater Treatment Plant	3.66519	-0.866025	0.167617	8328
1718	0.145804	2021-01-12	1	Jan	829725	NA	Wastewater Treatment Plant	0.523599	0.866025	2021-07-20	7	Jul	829725	NA	Wastewater Treatment Plant	3.66519	-0.866025	0.167617	8328
1719	0.0930813	2021-01-19	1	Jan	829725	NA	Wastewater Treatment Plant	0.523599	0.866025	2021-07-20	7	Jul	829725	NA	Wastewater Treatment Plant	3.66519	-0.866025	0.167617	8328
1720	0.104673	2021-01-26	1	Jan	829725	NA	Wastewater Treatment Plant	0.523599	0.866025	2021-07-20	7	Jul	829725	NA	Wastewater Treatment Plant	3.66519	-0.866025	0.167617	8328
1721	0.127625	2021-02-09	2	Feb	829725	NA	Wastewater Treatment Plant	1.0472	0.5	2021-07-20	7	Jul	829725	NA	Wastewater Treatment Plant	3.66519	-0.866025	0.167617	8328
1722	0.101957	2021-02-16	2	Feb	829725	NA	Wastewater Treatment Plant	1.0472	0.5	2021-07-20	7	Jul	829725	NA	Wastewater Treatment Plant	3.66519	-0.866025	0.167617	8328
1723	0.0964692	2021-02-23	2	Feb	829725	NA	Wastewater Treatment Plant	1.0472	0.5	2021-07-20	7	Jul	829725	NA	Wastewater Treatment Plant	3.66519	-0.866025	0.167617	8328
1724	0.0952472	2021-03-09	3	Mar	829725	NA	Wastewater Treatment Plant	1.5708	6.12323e-17	2021-07-20	7	Jul	829725	NA	Wastewater Treatment Plant	3.66519	-0.866025	0.167617	8328
1725	0.113088	2021-03-16	3	Mar	829725	NA	Wastewater Treatment Plant	1.5708	6.12323e-17	2021-07-20	7	Jul	829725	NA	Wastewater Treatment Plant	3.66519	-0.866025	0.167617	8328
1726	0.207894	2021-03-23	3	Mar	829725	NA	Wastewater Treatment Plant	1.5708	6.12323e-17	2021-07-20	7	Jul	829725	NA	Wastewater Treatment Plant	3.66519	-0.866025	0.167617	8328
1727	0.105889	2021-03-30	3	Mar	829725	NA	Wastewater Treatment Plant	1.5708	6.12323e-17	2021-07-20	7	Jul	829725	NA	Wastewater Treatment Plant	3.66519	-0.866025	0.167617	8328
1728	0.124219	2021-04-06	4	Apr	829725	NA	Wastewater Treatment Plant	2.0944	-0.5	2021-07-20	7	Jul	829725	NA	Wastewater Treatment Plant	3.66519	-0.866025	0.167617	8328
1729	0.173613	2021-04-13	4	Apr	829725	NA	Wastewater Treatment Plant	2.0944	-0.5	2021-07-20	7	Jul	829725	NA	Wastewater Treatment Plant	3.66519	-0.866025	0.167617	8328
1730	0.174547	2021-04-20	4	Apr	829725	NA	Wastewater Treatment Plant	2.0944	-0.5	2021-07-20	7	Jul	829725	NA	Wastewater Treatment Plant	3.66519	-0.866025	0.167617	8328
1731	0.167427	2021-04-27	4	Apr	829725	NA	Wastewater Treatment Plant	2.0944	-0.5	2021-07-20	7	Jul	829725	NA	Wastewater Treatment Plant	3.66519	-0.866025	0.167617	8328
1732	0.174984	2021-05-04	5	May	829725	NA	Wastewater Treatment Plant	2.61799	-0.866025	2021-07-20	7	Jul	829725	NA	Wastewater Treatment Plant	3.66519	-0.866025	0.167617	8328
1733	0.156986	2021-05-11	5	May	829725	NA	Wastewater Treatment Plant	2.61799	-0.866025	2021-07-20	7	Jul	829725	NA	Wastewater Treatment Plant	3.66519	-0.866025	0.167617	8328
1734	0.167525	2021-05-18	5	May	829725	NA	Wastewater Treatment Plant	2.61799	-0.866025	2021-07-20	7	Jul	829725	NA	Wastewater Treatment Plant	3.66519	-0.866025	0.167617	8328
1735	0.19801	2021-05-25	5	May	829725	NA	Wastewater Treatment Plant	2.61799	-0.866025	2021-07-20	7	Jul	829725	NA	Wastewater Treatment Plant	3.66519	-0.866025	0.167617	8328
1736	0.30875	2021-06-01	6	Jun	829725	NA	Wastewater Treatment Plant	3.14159	-1	2021-07-20	7	Jul	829725	NA	Wastewater Treatment Plant	3.66519	-0.866025	0.167617	8328
1737	0.0793386	2021-06-08	6	Jun	829725	NA	Wastewater Treatment Plant	3.14159	-1	2021-07-20	7	Jul	829725	NA	Wastewater Treatment Plant	3.66519	-0.866025	0.167617	8328
1738	0.167636	2021-06-15	6	Jun	829725	NA	Wastewater Treatment Plant	3.14159	-1	2021-07-20	7	Jul	829725	NA	Wastewater Treatment Plant	3.66519	-0.866025	0.167617	8328
1739	0.190036	2021-06-22	6	Jun	829725	NA	Wastewater Treatment Plant	3.14159	-1	2021-07-20	7	Jul	829725	NA	Wastewater Treatment Plant	3.66519	-0.866025	0.167617	8328
1740	0.0475345	2021-06-29	6	Jun	829725	NA	Wastewater Treatment Plant	3.14159	-1	2021-07-20	7	Jul	829725	NA	Wastewater Treatment Plant	3.66519	-0.866025	0.167617	8328
1741	0.0614947	2021-07-06	7	Jul	829725	NA	Wastewater Treatment Plant	3.66519	-0.866025	2021-07-20	7	Jul	829725	NA	Wastewater Treatment Plant	3.66519	-0.866025	0.167617	8328
1742	0.0380733	2021-07-13	7	Jul	829725	NA	Wastewater Treatment Plant	3.66519	-0.866025	2021-07-20	7	Jul	829725	NA	Wastewater Treatment Plant	3.66519	-0.866025	0.167617	8328
1743	0.04855	2021-07-27	7	Jul	829725	NA	Wastewater Treatment Plant	3.66519	-0.866025	2021-07-20	7	Jul	829725	NA	Wastewater Treatment Plant	3.66519	-0.866025	0.167617	8328
1744	0.0517805	2021-08-03	8	Aug	829725	NA	Wastewater Treatment Plant	4.18879	-0.5	2021-07-20	7	Jul	829725	NA	Wastewater Treatment Plant	3.66519	-0.866025	0.167617	8328
1745	0.0860144	2021-08-10	8	Aug	829725	NA	Wastewater Treatment Plant	4.18879	-0.5	2021-07-20	7	Jul	829725	NA	Wastewater Treatment Plant	3.66519	-0.866025	0.167617	8328
1746	0.0321624	2021-08-17	8	Aug	829725	NA	Wastewater Treatment Plant	4.18879	-0.5	2021-07-20	7	Jul	829725	NA	Wastewater Treatment Plant	3.66519	-0.866025	0.167617	8328
1747	0.0674933	2021-08-24	8	Aug	829725	NA	Wastewater Treatment Plant	4.18879	-0.5	2021-07-20	7	Jul	829725	NA	Wastewater Treatment Plant	3.66519	-0.866025	0.167617	8328
1748	0.070251	2021-08-31	8	Aug	829725	NA	Wastewater Treatment Plant	4.18879	-0.5	2021-07-20	7	Jul	829725	NA	Wastewater Treatment Plant	3.66519	-0.866025	0.167617	8328
1749	0.160687	2021-09-07	9	Sep	829725	NA	Wastewater Treatment Plant	4.71239	-1.83697e-16	2021-07-20	7	Jul	829725	NA	Wastewater Treatment Plant	3.66519	-0.866025	0.167617	8328
1750	0.0698068	2021-09-14	9	Sep	829725	NA	Wastewater Treatment Plant	4.71239	-1.83697e-16	2021-07-20	7	Jul	829725	NA	Wastewater Treatment Plant	3.66519	-0.866025	0.167617	8328
1751	0.0880684	2021-09-21	9	Sep	829725	NA	Wastewater Treatment Plant	4.71239	-1.83697e-16	2021-07-20	7	Jul	829725	NA	Wastewater Treatment Plant	3.66519	-0.866025	0.167617	8328
1752	0.088109	2021-09-28	9	Sep	829725	NA	Wastewater Treatment Plant	4.71239	-1.83697e-16	2021-07-20	7	Jul	829725	NA	Wastewater Treatment Plant	3.66519	-0.866025	0.167617	8328
1753	0.0809091	2021-10-12	10	Oct	829725	NA	Wastewater Treatment Plant	5.23599	0.5	2021-07-20	7	Jul	829725	NA	Wastewater Treatment Plant	3.66519	-0.866025	0.167617	8328
1754	0.0963413	2021-10-26	10	Oct	829725	NA	Wastewater Treatment Plant	5.23599	0.5	2021-07-20	7	Jul	829725	NA	Wastewater Treatment Plant	3.66519	-0.866025	0.167617	8328
1755	0.0906682	2021-11-02	11	Nov	829725	NA	Wastewater Treatment Plant	5.75959	0.866025	2021-07-20	7	Jul	829725	NA	Wastewater Treatment Plant	3.66519	-0.866025	0.167617	8328
1756	0.149119	2021-11-09	11	Nov	829725	NA	Wastewater Treatment Plant	5.75959	0.866025	2021-07-20	7	Jul	829725	NA	Wastewater Treatment Plant	3.66519	-0.866025	0.167617	8328
1757	0.144625	2021-11-16	11	Nov	829725	NA	Wastewater Treatment Plant	5.75959	0.866025	2021-07-20	7	Jul	829725	NA	Wastewater Treatment Plant	3.66519	-0.866025	0.167617	8328
1758	0.144061	2021-11-23	11	Nov	829725	NA	Wastewater Treatment Plant	5.75959	0.866025	2021-07-20	7	Jul	829725	NA	Wastewater Treatment Plant	3.66519	-0.866025	0.167617	8328
1759	0.148257	2021-11-30	11	Nov	829725	NA	Wastewater Treatment Plant	5.75959	0.866025	2021-07-20	7	Jul	829725	NA	Wastewater Treatment Plant	3.66519	-0.866025	0.167617	8328
1760	0.186392	2021-12-07	12	Dec	829725	NA	Wastewater Treatment Plant	6.28319	1	2021-07-20	7	Jul	829725	NA	Wastewater Treatment Plant	3.66519	-0.866025	0.167617	8328
1761	0.088922	2021-12-14	12	Dec	829725	NA	Wastewater Treatment Plant	6.28319	1	2021-07-20	7	Jul	829725	NA	Wastewater Treatment Plant	3.66519	-0.866025	0.167617	8328
1762	0.087782	2021-12-21	12	Dec	829725	NA	Wastewater Treatment Plant	6.28319	1	2021-07-20	7	Jul	829725	NA	Wastewater Treatment Plant	3.66519	-0.866025	0.167617	8328
1763	0.124666	2021-12-28	12	Dec	829725	NA	Wastewater Treatment Plant	6.28319	1	2021-07-20	7	Jul	829725	NA	Wastewater Treatment Plant	3.66519	-0.866025	0.167617	8328
1764	0.0625566	2022-01-05	1	Jan	829725	NA	Wastewater Treatment Plant	0.523599	0.866025	2021-07-20	7	Jul	829725	NA	Wastewater Treatment Plant	3.66519	-0.866025	0.167617	8328
1765	0.187908	2022-01-05	1	Jan	829725	NA	Wastewater Treatment Plant	0.523599	0.866025	2021-07-20	7	Jul	829725	NA	Wastewater Treatment Plant	3.66519	-0.866025	0.167617	8328
1766	0.090779	2022-01-12	1	Jan	829725	NA	Wastewater Treatment Plant	0.523599	0.866025	2021-07-20	7	Jul	829725	NA	Wastewater Treatment Plant	3.66519	-0.866025	0.167617	8328
1767	0.152762	2022-01-12	1	Jan	829725	NA	Wastewater Treatment Plant	0.523599	0.866025	2021-07-20	7	Jul	829725	NA	Wastewater Treatment Plant	3.66519	-0.866025	0.167617	8328
1768	0.114345	2022-01-19	1	Jan	829725	NA	Wastewater Treatment Plant	0.523599	0.866025	2021-07-20	7	Jul	829725	NA	Wastewater Treatment Plant	3.66519	-0.866025	0.167617	8328
1769	0.538198	2022-01-19	1	Jan	829725	NA	Wastewater Treatment Plant	0.523599	0.866025	2021-07-20	7	Jul	829725	NA	Wastewater Treatment Plant	3.66519	-0.866025	0.167617	8328
1770	0.0786141	2022-01-26	1	Jan	829725	NA	Wastewater Treatment Plant	0.523599	0.866025	2021-07-20	7	Jul	829725	NA	Wastewater Treatment Plant	3.66519	-0.866025	0.167617	8328
1771	0.551639	2022-01-26	1	Jan	829725	NA	Wastewater Treatment Plant	0.523599	0.866025	2021-07-20	7	Jul	829725	NA	Wastewater Treatment Plant	3.66519	-0.866025	0.167617	8328
1772	0.096207	2022-02-02	2	Feb	829725	NA	Wastewater Treatment Plant	1.0472	0.5	2021-07-20	7	Jul	829725	NA	Wastewater Treatment Plant	3.66519	-0.866025	0.167617	8328
1773	0.128606	2022-02-09	2	Feb	829725	NA	Wastewater Treatment Plant	1.0472	0.5	2021-07-20	7	Jul	829725	NA	Wastewater Treatment Plant	3.66519	-0.866025	0.167617	8328
1774	0.139648	2022-02-16	2	Feb	829725	NA	Wastewater Treatment Plant	1.0472	0.5	2021-07-20	7	Jul	829725	NA	Wastewater Treatment Plant	3.66519	-0.866025	0.167617	8328
1775	0.0768104	2022-02-23	2	Feb	829725	NA	Wastewater Treatment Plant	1.0472	0.5	2021-07-20	7	Jul	829725	NA	Wastewater Treatment Plant	3.66519	-0.866025	0.167617	8328
1776	0.115653	2022-03-02	3	Mar	829725	NA	Wastewater Treatment Plant	1.5708	6.12323e-17	2021-07-20	7	Jul	829725	NA	Wastewater Treatment Plant	3.66519	-0.866025	0.167617	8328
1777	0.124918	2022-03-09	3	Mar	829725	NA	Wastewater Treatment Plant	1.5708	6.12323e-17	2021-07-20	7	Jul	829725	NA	Wastewater Treatment Plant	3.66519	-0.866025	0.167617	8328
1778	0.12467	2022-03-16	3	Mar	829725	NA	Wastewater Treatment Plant	1.5708	6.12323e-17	2021-07-20	7	Jul	829725	NA	Wastewater Treatment Plant	3.66519	-0.866025	0.167617	8328
1779	0.159287	2022-03-23	3	Mar	829725	NA	Wastewater Treatment Plant	1.5708	6.12323e-17	2021-07-20	7	Jul	829725	NA	Wastewater Treatment Plant	3.66519	-0.866025	0.167617	8328
1780	0.152025	2022-03-30	3	Mar	829725	NA	Wastewater Treatment Plant	1.5708	6.12323e-17	2021-07-20	7	Jul	829725	NA	Wastewater Treatment Plant	3.66519	-0.866025	0.167617	8328
1781	0.186455	2022-04-06	4	Apr	829725	NA	Wastewater Treatment Plant	2.0944	-0.5	2021-07-20	7	Jul	829725	NA	Wastewater Treatment Plant	3.66519	-0.866025	0.167617	8328
1782	0.0648513	2021-03-02	3	Mar	NA	NA	Wastewater Treatment Plant	1.5708	6.12323e-17	2021-07-20	7	Jul	829725	NA	Wastewater Treatment Plant	3.66519	-0.866025	0.167617	8328
1783	0.10654	2021-01-05	1	Jan	829725	NA	Wastewater Treatment Plant	0.523599	0.866025	2021-07-27	7	Jul	829725	NA	Wastewater Treatment Plant	3.66519	-0.866025	0.167617	8328
1784	0.150961	2021-01-12	1	Jan	829725	NA	Wastewater Treatment Plant	0.523599	0.866025	2021-07-27	7	Jul	829725	NA	Wastewater Treatment Plant	3.66519	-0.866025	0.167617	8328
1785	0.0771478	2021-01-19	1	Jan	829725	NA	Wastewater Treatment Plant	0.523599	0.866025	2021-07-27	7	Jul	829725	NA	Wastewater Treatment Plant	3.66519	-0.866025	0.167617	8328
1786	0.0932917	2021-01-26	1	Jan	829725	NA	Wastewater Treatment Plant	0.523599	0.866025	2021-07-27	7	Jul	829725	NA	Wastewater Treatment Plant	3.66519	-0.866025	0.167617	8328
1787	0.120846	2021-02-09	2	Feb	829725	NA	Wastewater Treatment Plant	1.0472	0.5	2021-07-27	7	Jul	829725	NA	Wastewater Treatment Plant	3.66519	-0.866025	0.167617	8328
1788	0.0765859	2021-02-16	2	Feb	829725	NA	Wastewater Treatment Plant	1.0472	0.5	2021-07-27	7	Jul	829725	NA	Wastewater Treatment Plant	3.66519	-0.866025	0.167617	8328
1789	0.0795443	2021-02-23	2	Feb	829725	NA	Wastewater Treatment Plant	1.0472	0.5	2021-07-27	7	Jul	829725	NA	Wastewater Treatment Plant	3.66519	-0.866025	0.167617	8328
1790	0.0919932	2021-03-09	3	Mar	829725	NA	Wastewater Treatment Plant	1.5708	6.12323e-17	2021-07-27	7	Jul	829725	NA	Wastewater Treatment Plant	3.66519	-0.866025	0.167617	8328
1791	0.116439	2021-03-16	3	Mar	829725	NA	Wastewater Treatment Plant	1.5708	6.12323e-17	2021-07-27	7	Jul	829725	NA	Wastewater Treatment Plant	3.66519	-0.866025	0.167617	8328
1792	0.20599	2021-03-23	3	Mar	829725	NA	Wastewater Treatment Plant	1.5708	6.12323e-17	2021-07-27	7	Jul	829725	NA	Wastewater Treatment Plant	3.66519	-0.866025	0.167617	8328
1793	0.114258	2021-03-30	3	Mar	829725	NA	Wastewater Treatment Plant	1.5708	6.12323e-17	2021-07-27	7	Jul	829725	NA	Wastewater Treatment Plant	3.66519	-0.866025	0.167617	8328
1794	0.133952	2021-04-06	4	Apr	829725	NA	Wastewater Treatment Plant	2.0944	-0.5	2021-07-27	7	Jul	829725	NA	Wastewater Treatment Plant	3.66519	-0.866025	0.167617	8328
1795	0.176682	2021-04-13	4	Apr	829725	NA	Wastewater Treatment Plant	2.0944	-0.5	2021-07-27	7	Jul	829725	NA	Wastewater Treatment Plant	3.66519	-0.866025	0.167617	8328
1796	0.169201	2021-04-20	4	Apr	829725	NA	Wastewater Treatment Plant	2.0944	-0.5	2021-07-27	7	Jul	829725	NA	Wastewater Treatment Plant	3.66519	-0.866025	0.167617	8328
1797	0.16426	2021-04-27	4	Apr	829725	NA	Wastewater Treatment Plant	2.0944	-0.5	2021-07-27	7	Jul	829725	NA	Wastewater Treatment Plant	3.66519	-0.866025	0.167617	8328
1798	0.165222	2021-05-04	5	May	829725	NA	Wastewater Treatment Plant	2.61799	-0.866025	2021-07-27	7	Jul	829725	NA	Wastewater Treatment Plant	3.66519	-0.866025	0.167617	8328
1799	0.14634	2021-05-11	5	May	829725	NA	Wastewater Treatment Plant	2.61799	-0.866025	2021-07-27	7	Jul	829725	NA	Wastewater Treatment Plant	3.66519	-0.866025	0.167617	8328
1800	0.157285	2021-05-18	5	May	829725	NA	Wastewater Treatment Plant	2.61799	-0.866025	2021-07-27	7	Jul	829725	NA	Wastewater Treatment Plant	3.66519	-0.866025	0.167617	8328
1801	0.211894	2021-05-25	5	May	829725	NA	Wastewater Treatment Plant	2.61799	-0.866025	2021-07-27	7	Jul	829725	NA	Wastewater Treatment Plant	3.66519	-0.866025	0.167617	8328
1802	0.320264	2021-06-01	6	Jun	829725	NA	Wastewater Treatment Plant	3.14159	-1	2021-07-27	7	Jul	829725	NA	Wastewater Treatment Plant	3.66519	-0.866025	0.167617	8328
1803	0.0904609	2021-06-08	6	Jun	829725	NA	Wastewater Treatment Plant	3.14159	-1	2021-07-27	7	Jul	829725	NA	Wastewater Treatment Plant	3.66519	-0.866025	0.167617	8328
1804	0.181638	2021-06-15	6	Jun	829725	NA	Wastewater Treatment Plant	3.14159	-1	2021-07-27	7	Jul	829725	NA	Wastewater Treatment Plant	3.66519	-0.866025	0.167617	8328
1805	0.177611	2021-06-22	6	Jun	829725	NA	Wastewater Treatment Plant	3.14159	-1	2021-07-27	7	Jul	829725	NA	Wastewater Treatment Plant	3.66519	-0.866025	0.167617	8328
1806	0.0317911	2021-06-29	6	Jun	829725	NA	Wastewater Treatment Plant	3.14159	-1	2021-07-27	7	Jul	829725	NA	Wastewater Treatment Plant	3.66519	-0.866025	0.167617	8328
1807	0.05083	2021-07-06	7	Jul	829725	NA	Wastewater Treatment Plant	3.66519	-0.866025	2021-07-27	7	Jul	829725	NA	Wastewater Treatment Plant	3.66519	-0.866025	0.167617	8328
1808	0.0280092	2021-07-13	7	Jul	829725	NA	Wastewater Treatment Plant	3.66519	-0.866025	2021-07-27	7	Jul	829725	NA	Wastewater Treatment Plant	3.66519	-0.866025	0.167617	8328
1809	0.04855	2021-07-20	7	Jul	829725	NA	Wastewater Treatment Plant	3.66519	-0.866025	2021-07-27	7	Jul	829725	NA	Wastewater Treatment Plant	3.66519	-0.866025	0.167617	8328
1810	0.0560322	2021-08-03	8	Aug	829725	NA	Wastewater Treatment Plant	4.18879	-0.5	2021-07-27	7	Jul	829725	NA	Wastewater Treatment Plant	3.66519	-0.866025	0.167617	8328
1811	0.079253	2021-08-10	8	Aug	829725	NA	Wastewater Treatment Plant	4.18879	-0.5	2021-07-27	7	Jul	829725	NA	Wastewater Treatment Plant	3.66519	-0.866025	0.167617	8328
1812	0.0464333	2021-08-17	8	Aug	829725	NA	Wastewater Treatment Plant	4.18879	-0.5	2021-07-27	7	Jul	829725	NA	Wastewater Treatment Plant	3.66519	-0.866025	0.167617	8328
1813	0.0804879	2021-08-24	8	Aug	829725	NA	Wastewater Treatment Plant	4.18879	-0.5	2021-07-27	7	Jul	829725	NA	Wastewater Treatment Plant	3.66519	-0.866025	0.167617	8328
1814	0.0320837	2021-08-31	8	Aug	829725	NA	Wastewater Treatment Plant	4.18879	-0.5	2021-07-27	7	Jul	829725	NA	Wastewater Treatment Plant	3.66519	-0.866025	0.167617	8328
1815	0.149404	2021-09-07	9	Sep	829725	NA	Wastewater Treatment Plant	4.71239	-1.83697e-16	2021-07-27	7	Jul	829725	NA	Wastewater Treatment Plant	3.66519	-0.866025	0.167617	8328
1816	0.052872	2021-09-14	9	Sep	829725	NA	Wastewater Treatment Plant	4.71239	-1.83697e-16	2021-07-27	7	Jul	829725	NA	Wastewater Treatment Plant	3.66519	-0.866025	0.167617	8328
1817	0.0580477	2021-09-21	9	Sep	829725	NA	Wastewater Treatment Plant	4.71239	-1.83697e-16	2021-07-27	7	Jul	829725	NA	Wastewater Treatment Plant	3.66519	-0.866025	0.167617	8328
1818	0.0518189	2021-09-28	9	Sep	829725	NA	Wastewater Treatment Plant	4.71239	-1.83697e-16	2021-07-27	7	Jul	829725	NA	Wastewater Treatment Plant	3.66519	-0.866025	0.167617	8328
1819	0.0546075	2021-10-12	10	Oct	829725	NA	Wastewater Treatment Plant	5.23599	0.5	2021-07-27	7	Jul	829725	NA	Wastewater Treatment Plant	3.66519	-0.866025	0.167617	8328
1820	0.0590047	2021-10-26	10	Oct	829725	NA	Wastewater Treatment Plant	5.23599	0.5	2021-07-27	7	Jul	829725	NA	Wastewater Treatment Plant	3.66519	-0.866025	0.167617	8328
1821	0.0530195	2021-11-02	11	Nov	829725	NA	Wastewater Treatment Plant	5.75959	0.866025	2021-07-27	7	Jul	829725	NA	Wastewater Treatment Plant	3.66519	-0.866025	0.167617	8328
1822	0.127006	2021-11-09	11	Nov	829725	NA	Wastewater Treatment Plant	5.75959	0.866025	2021-07-27	7	Jul	829725	NA	Wastewater Treatment Plant	3.66519	-0.866025	0.167617	8328
1823	0.127007	2021-11-16	11	Nov	829725	NA	Wastewater Treatment Plant	5.75959	0.866025	2021-07-27	7	Jul	829725	NA	Wastewater Treatment Plant	3.66519	-0.866025	0.167617	8328
1824	0.126998	2021-11-23	11	Nov	829725	NA	Wastewater Treatment Plant	5.75959	0.866025	2021-07-27	7	Jul	829725	NA	Wastewater Treatment Plant	3.66519	-0.866025	0.167617	8328
1825	0.127009	2021-11-30	11	Nov	829725	NA	Wastewater Treatment Plant	5.75959	0.866025	2021-07-27	7	Jul	829725	NA	Wastewater Treatment Plant	3.66519	-0.866025	0.167617	8328
1826	0.160648	2021-12-07	12	Dec	829725	NA	Wastewater Treatment Plant	6.28319	1	2021-07-27	7	Jul	829725	NA	Wastewater Treatment Plant	3.66519	-0.866025	0.167617	8328
1827	0.0593765	2021-12-14	12	Dec	829725	NA	Wastewater Treatment Plant	6.28319	1	2021-07-27	7	Jul	829725	NA	Wastewater Treatment Plant	3.66519	-0.866025	0.167617	8328
1828	0.0442906	2021-12-21	12	Dec	829725	NA	Wastewater Treatment Plant	6.28319	1	2021-07-27	7	Jul	829725	NA	Wastewater Treatment Plant	3.66519	-0.866025	0.167617	8328
1829	0.112452	2021-12-28	12	Dec	829725	NA	Wastewater Treatment Plant	6.28319	1	2021-07-27	7	Jul	829725	NA	Wastewater Treatment Plant	3.66519	-0.866025	0.167617	8328
1830	0.0472809	2022-01-05	1	Jan	829725	NA	Wastewater Treatment Plant	0.523599	0.866025	2021-07-27	7	Jul	829725	NA	Wastewater Treatment Plant	3.66519	-0.866025	0.167617	8328
1831	0.218857	2022-01-05	1	Jan	829725	NA	Wastewater Treatment Plant	0.523599	0.866025	2021-07-27	7	Jul	829725	NA	Wastewater Treatment Plant	3.66519	-0.866025	0.167617	8328
1832	0.062082	2022-01-12	1	Jan	829725	NA	Wastewater Treatment Plant	0.523599	0.866025	2021-07-27	7	Jul	829725	NA	Wastewater Treatment Plant	3.66519	-0.866025	0.167617	8328
1833	0.159777	2022-01-12	1	Jan	829725	NA	Wastewater Treatment Plant	0.523599	0.866025	2021-07-27	7	Jul	829725	NA	Wastewater Treatment Plant	3.66519	-0.866025	0.167617	8328
1834	0.0759532	2022-01-19	1	Jan	829725	NA	Wastewater Treatment Plant	0.523599	0.866025	2021-07-27	7	Jul	829725	NA	Wastewater Treatment Plant	3.66519	-0.866025	0.167617	8328
1835	0.540433	2022-01-19	1	Jan	829725	NA	Wastewater Treatment Plant	0.523599	0.866025	2021-07-27	7	Jul	829725	NA	Wastewater Treatment Plant	3.66519	-0.866025	0.167617	8328
1836	0.0741608	2022-01-26	1	Jan	829725	NA	Wastewater Treatment Plant	0.523599	0.866025	2021-07-27	7	Jul	829725	NA	Wastewater Treatment Plant	3.66519	-0.866025	0.167617	8328
1837	0.54683	2022-01-26	1	Jan	829725	NA	Wastewater Treatment Plant	0.523599	0.866025	2021-07-27	7	Jul	829725	NA	Wastewater Treatment Plant	3.66519	-0.866025	0.167617	8328
1838	0.0954855	2022-02-02	2	Feb	829725	NA	Wastewater Treatment Plant	1.0472	0.5	2021-07-27	7	Jul	829725	NA	Wastewater Treatment Plant	3.66519	-0.866025	0.167617	8328
1839	0.142302	2022-02-09	2	Feb	829725	NA	Wastewater Treatment Plant	1.0472	0.5	2021-07-27	7	Jul	829725	NA	Wastewater Treatment Plant	3.66519	-0.866025	0.167617	8328
1840	0.134124	2022-02-16	2	Feb	829725	NA	Wastewater Treatment Plant	1.0472	0.5	2021-07-27	7	Jul	829725	NA	Wastewater Treatment Plant	3.66519	-0.866025	0.167617	8328
1841	0.0824958	2022-02-23	2	Feb	829725	NA	Wastewater Treatment Plant	1.0472	0.5	2021-07-27	7	Jul	829725	NA	Wastewater Treatment Plant	3.66519	-0.866025	0.167617	8328
1842	0.105425	2022-03-02	3	Mar	829725	NA	Wastewater Treatment Plant	1.5708	6.12323e-17	2021-07-27	7	Jul	829725	NA	Wastewater Treatment Plant	3.66519	-0.866025	0.167617	8328
1843	0.121502	2022-03-09	3	Mar	829725	NA	Wastewater Treatment Plant	1.5708	6.12323e-17	2021-07-27	7	Jul	829725	NA	Wastewater Treatment Plant	3.66519	-0.866025	0.167617	8328
1844	0.117446	2022-03-16	3	Mar	829725	NA	Wastewater Treatment Plant	1.5708	6.12323e-17	2021-07-27	7	Jul	829725	NA	Wastewater Treatment Plant	3.66519	-0.866025	0.167617	8328
1845	0.146452	2022-03-23	3	Mar	829725	NA	Wastewater Treatment Plant	1.5708	6.12323e-17	2021-07-27	7	Jul	829725	NA	Wastewater Treatment Plant	3.66519	-0.866025	0.167617	8328
1846	0.152271	2022-03-30	3	Mar	829725	NA	Wastewater Treatment Plant	1.5708	6.12323e-17	2021-07-27	7	Jul	829725	NA	Wastewater Treatment Plant	3.66519	-0.866025	0.167617	8328
1847	0.160697	2022-04-06	4	Apr	829725	NA	Wastewater Treatment Plant	2.0944	-0.5	2021-07-27	7	Jul	829725	NA	Wastewater Treatment Plant	3.66519	-0.866025	0.167617	8328
1848	0.0560808	2021-03-02	3	Mar	NA	NA	Wastewater Treatment Plant	1.5708	6.12323e-17	2021-07-27	7	Jul	829725	NA	Wastewater Treatment Plant	3.66519	-0.866025	0.167617	8328
1849	0.0860771	2021-01-05	1	Jan	829725	NA	Wastewater Treatment Plant	0.523599	0.866025	2021-08-03	8	Aug	829725	NA	Wastewater Treatment Plant	4.18879	-0.5	0.167617	8328
1850	0.130815	2021-01-12	1	Jan	829725	NA	Wastewater Treatment Plant	0.523599	0.866025	2021-08-03	8	Aug	829725	NA	Wastewater Treatment Plant	4.18879	-0.5	0.167617	8328
1851	0.0910844	2021-01-19	1	Jan	829725	NA	Wastewater Treatment Plant	0.523599	0.866025	2021-08-03	8	Aug	829725	NA	Wastewater Treatment Plant	4.18879	-0.5	0.167617	8328
1852	0.0803651	2021-01-26	1	Jan	829725	NA	Wastewater Treatment Plant	0.523599	0.866025	2021-08-03	8	Aug	829725	NA	Wastewater Treatment Plant	4.18879	-0.5	0.167617	8328
1853	0.103095	2021-02-09	2	Feb	829725	NA	Wastewater Treatment Plant	1.0472	0.5	2021-08-03	8	Aug	829725	NA	Wastewater Treatment Plant	4.18879	-0.5	0.167617	8328
1854	0.122023	2021-02-16	2	Feb	829725	NA	Wastewater Treatment Plant	1.0472	0.5	2021-08-03	8	Aug	829725	NA	Wastewater Treatment Plant	4.18879	-0.5	0.167617	8328
1855	0.0943525	2021-02-23	2	Feb	829725	NA	Wastewater Treatment Plant	1.0472	0.5	2021-08-03	8	Aug	829725	NA	Wastewater Treatment Plant	4.18879	-0.5	0.167617	8328
1856	0.0838998	2021-03-09	3	Mar	829725	NA	Wastewater Treatment Plant	1.5708	6.12323e-17	2021-08-03	8	Aug	829725	NA	Wastewater Treatment Plant	4.18879	-0.5	0.167617	8328
1857	0.104875	2021-03-16	3	Mar	829725	NA	Wastewater Treatment Plant	1.5708	6.12323e-17	2021-08-03	8	Aug	829725	NA	Wastewater Treatment Plant	4.18879	-0.5	0.167617	8328
1858	0.188126	2021-03-23	3	Mar	829725	NA	Wastewater Treatment Plant	1.5708	6.12323e-17	2021-08-03	8	Aug	829725	NA	Wastewater Treatment Plant	4.18879	-0.5	0.167617	8328
1859	0.0925512	2021-03-30	3	Mar	829725	NA	Wastewater Treatment Plant	1.5708	6.12323e-17	2021-08-03	8	Aug	829725	NA	Wastewater Treatment Plant	4.18879	-0.5	0.167617	8328
1860	0.113931	2021-04-06	4	Apr	829725	NA	Wastewater Treatment Plant	2.0944	-0.5	2021-08-03	8	Aug	829725	NA	Wastewater Treatment Plant	4.18879	-0.5	0.167617	8328
1861	0.15657	2021-04-13	4	Apr	829725	NA	Wastewater Treatment Plant	2.0944	-0.5	2021-08-03	8	Aug	829725	NA	Wastewater Treatment Plant	4.18879	-0.5	0.167617	8328
1862	0.156411	2021-04-20	4	Apr	829725	NA	Wastewater Treatment Plant	2.0944	-0.5	2021-08-03	8	Aug	829725	NA	Wastewater Treatment Plant	4.18879	-0.5	0.167617	8328
1863	0.152402	2021-04-27	4	Apr	829725	NA	Wastewater Treatment Plant	2.0944	-0.5	2021-08-03	8	Aug	829725	NA	Wastewater Treatment Plant	4.18879	-0.5	0.167617	8328
1864	0.155729	2021-05-04	5	May	829725	NA	Wastewater Treatment Plant	2.61799	-0.866025	2021-08-03	8	Aug	829725	NA	Wastewater Treatment Plant	4.18879	-0.5	0.167617	8328
1865	0.148586	2021-05-11	5	May	829725	NA	Wastewater Treatment Plant	2.61799	-0.866025	2021-08-03	8	Aug	829725	NA	Wastewater Treatment Plant	4.18879	-0.5	0.167617	8328
1866	0.143631	2021-05-18	5	May	829725	NA	Wastewater Treatment Plant	2.61799	-0.866025	2021-08-03	8	Aug	829725	NA	Wastewater Treatment Plant	4.18879	-0.5	0.167617	8328
1867	0.179065	2021-05-25	5	May	829725	NA	Wastewater Treatment Plant	2.61799	-0.866025	2021-08-03	8	Aug	829725	NA	Wastewater Treatment Plant	4.18879	-0.5	0.167617	8328
1868	0.301893	2021-06-01	6	Jun	829725	NA	Wastewater Treatment Plant	3.14159	-1	2021-08-03	8	Aug	829725	NA	Wastewater Treatment Plant	4.18879	-0.5	0.167617	8328
1869	0.07514	2021-06-08	6	Jun	829725	NA	Wastewater Treatment Plant	3.14159	-1	2021-08-03	8	Aug	829725	NA	Wastewater Treatment Plant	4.18879	-0.5	0.167617	8328
1870	0.165575	2021-06-15	6	Jun	829725	NA	Wastewater Treatment Plant	3.14159	-1	2021-08-03	8	Aug	829725	NA	Wastewater Treatment Plant	4.18879	-0.5	0.167617	8328
1871	0.164824	2021-06-22	6	Jun	829725	NA	Wastewater Treatment Plant	3.14159	-1	2021-08-03	8	Aug	829725	NA	Wastewater Treatment Plant	4.18879	-0.5	0.167617	8328
1872	0.0551962	2021-06-29	6	Jun	829725	NA	Wastewater Treatment Plant	3.14159	-1	2021-08-03	8	Aug	829725	NA	Wastewater Treatment Plant	4.18879	-0.5	0.167617	8328
1873	0.0787147	2021-07-06	7	Jul	829725	NA	Wastewater Treatment Plant	3.66519	-0.866025	2021-08-03	8	Aug	829725	NA	Wastewater Treatment Plant	4.18879	-0.5	0.167617	8328
1874	0.0635638	2021-07-13	7	Jul	829725	NA	Wastewater Treatment Plant	3.66519	-0.866025	2021-08-03	8	Aug	829725	NA	Wastewater Treatment Plant	4.18879	-0.5	0.167617	8328
1875	0.0517805	2021-07-20	7	Jul	829725	NA	Wastewater Treatment Plant	3.66519	-0.866025	2021-08-03	8	Aug	829725	NA	Wastewater Treatment Plant	4.18879	-0.5	0.167617	8328
1876	0.0560322	2021-07-27	7	Jul	829725	NA	Wastewater Treatment Plant	3.66519	-0.866025	2021-08-03	8	Aug	829725	NA	Wastewater Treatment Plant	4.18879	-0.5	0.167617	8328
1877	0.0606232	2021-08-10	8	Aug	829725	NA	Wastewater Treatment Plant	4.18879	-0.5	2021-08-03	8	Aug	829725	NA	Wastewater Treatment Plant	4.18879	-0.5	0.167617	8328
1878	0.0670766	2021-08-17	8	Aug	829725	NA	Wastewater Treatment Plant	4.18879	-0.5	2021-08-03	8	Aug	829725	NA	Wastewater Treatment Plant	4.18879	-0.5	0.167617	8328
1879	0.0640887	2021-08-24	8	Aug	829725	NA	Wastewater Treatment Plant	4.18879	-0.5	2021-08-03	8	Aug	829725	NA	Wastewater Treatment Plant	4.18879	-0.5	0.167617	8328
1880	0.0803407	2021-08-31	8	Aug	829725	NA	Wastewater Treatment Plant	4.18879	-0.5	2021-08-03	8	Aug	829725	NA	Wastewater Treatment Plant	4.18879	-0.5	0.167617	8328
1881	0.136823	2021-09-07	9	Sep	829725	NA	Wastewater Treatment Plant	4.71239	-1.83697e-16	2021-08-03	8	Aug	829725	NA	Wastewater Treatment Plant	4.18879	-0.5	0.167617	8328
1882	0.0588075	2021-09-14	9	Sep	829725	NA	Wastewater Treatment Plant	4.71239	-1.83697e-16	2021-08-03	8	Aug	829725	NA	Wastewater Treatment Plant	4.18879	-0.5	0.167617	8328
1883	0.104238	2021-09-21	9	Sep	829725	NA	Wastewater Treatment Plant	4.71239	-1.83697e-16	2021-08-03	8	Aug	829725	NA	Wastewater Treatment Plant	4.18879	-0.5	0.167617	8328
1884	0.105073	2021-09-28	9	Sep	829725	NA	Wastewater Treatment Plant	4.71239	-1.83697e-16	2021-08-03	8	Aug	829725	NA	Wastewater Treatment Plant	4.18879	-0.5	0.167617	8328
1885	0.096447	2021-10-12	10	Oct	829725	NA	Wastewater Treatment Plant	5.23599	0.5	2021-08-03	8	Aug	829725	NA	Wastewater Treatment Plant	4.18879	-0.5	0.167617	8328
1886	0.110004	2021-10-26	10	Oct	829725	NA	Wastewater Treatment Plant	5.23599	0.5	2021-08-03	8	Aug	829725	NA	Wastewater Treatment Plant	4.18879	-0.5	0.167617	8328
1887	0.1063	2021-11-02	11	Nov	829725	NA	Wastewater Treatment Plant	5.75959	0.866025	2021-08-03	8	Aug	829725	NA	Wastewater Treatment Plant	4.18879	-0.5	0.167617	8328
1888	0.171907	2021-11-09	11	Nov	829725	NA	Wastewater Treatment Plant	5.75959	0.866025	2021-08-03	8	Aug	829725	NA	Wastewater Treatment Plant	4.18879	-0.5	0.167617	8328
1889	0.167845	2021-11-16	11	Nov	829725	NA	Wastewater Treatment Plant	5.75959	0.866025	2021-08-03	8	Aug	829725	NA	Wastewater Treatment Plant	4.18879	-0.5	0.167617	8328
1890	0.167833	2021-11-23	11	Nov	829725	NA	Wastewater Treatment Plant	5.75959	0.866025	2021-08-03	8	Aug	829725	NA	Wastewater Treatment Plant	4.18879	-0.5	0.167617	8328
1891	0.171045	2021-11-30	11	Nov	829725	NA	Wastewater Treatment Plant	5.75959	0.866025	2021-08-03	8	Aug	829725	NA	Wastewater Treatment Plant	4.18879	-0.5	0.167617	8328
1892	0.209175	2021-12-07	12	Dec	829725	NA	Wastewater Treatment Plant	6.28319	1	2021-08-03	8	Aug	829725	NA	Wastewater Treatment Plant	4.18879	-0.5	0.167617	8328
1893	0.103831	2021-12-14	12	Dec	829725	NA	Wastewater Treatment Plant	6.28319	1	2021-08-03	8	Aug	829725	NA	Wastewater Treatment Plant	4.18879	-0.5	0.167617	8328
1894	0.0959281	2021-12-21	12	Dec	829725	NA	Wastewater Treatment Plant	6.28319	1	2021-08-03	8	Aug	829725	NA	Wastewater Treatment Plant	4.18879	-0.5	0.167617	8328
1895	0.116656	2021-12-28	12	Dec	829725	NA	Wastewater Treatment Plant	6.28319	1	2021-08-03	8	Aug	829725	NA	Wastewater Treatment Plant	4.18879	-0.5	0.167617	8328
1896	0.0768908	2022-01-05	1	Jan	829725	NA	Wastewater Treatment Plant	0.523599	0.866025	2021-08-03	8	Aug	829725	NA	Wastewater Treatment Plant	4.18879	-0.5	0.167617	8328
1897	0.194835	2022-01-05	1	Jan	829725	NA	Wastewater Treatment Plant	0.523599	0.866025	2021-08-03	8	Aug	829725	NA	Wastewater Treatment Plant	4.18879	-0.5	0.167617	8328
1898	0.111222	2022-01-12	1	Jan	829725	NA	Wastewater Treatment Plant	0.523599	0.866025	2021-08-03	8	Aug	829725	NA	Wastewater Treatment Plant	4.18879	-0.5	0.167617	8328
1899	0.15178	2022-01-12	1	Jan	829725	NA	Wastewater Treatment Plant	0.523599	0.866025	2021-08-03	8	Aug	829725	NA	Wastewater Treatment Plant	4.18879	-0.5	0.167617	8328
1900	0.127782	2022-01-19	1	Jan	829725	NA	Wastewater Treatment Plant	0.523599	0.866025	2021-08-03	8	Aug	829725	NA	Wastewater Treatment Plant	4.18879	-0.5	0.167617	8328
1901	0.540845	2022-01-19	1	Jan	829725	NA	Wastewater Treatment Plant	0.523599	0.866025	2021-08-03	8	Aug	829725	NA	Wastewater Treatment Plant	4.18879	-0.5	0.167617	8328
1902	0.069093	2022-01-26	1	Jan	829725	NA	Wastewater Treatment Plant	0.523599	0.866025	2021-08-03	8	Aug	829725	NA	Wastewater Treatment Plant	4.18879	-0.5	0.167617	8328
1903	0.54115	2022-01-26	1	Jan	829725	NA	Wastewater Treatment Plant	0.523599	0.866025	2021-08-03	8	Aug	829725	NA	Wastewater Treatment Plant	4.18879	-0.5	0.167617	8328
1904	0.0907071	2022-02-02	2	Feb	829725	NA	Wastewater Treatment Plant	1.0472	0.5	2021-08-03	8	Aug	829725	NA	Wastewater Treatment Plant	4.18879	-0.5	0.167617	8328
1905	0.127839	2022-02-09	2	Feb	829725	NA	Wastewater Treatment Plant	1.0472	0.5	2021-08-03	8	Aug	829725	NA	Wastewater Treatment Plant	4.18879	-0.5	0.167617	8328
1906	0.13714	2022-02-16	2	Feb	829725	NA	Wastewater Treatment Plant	1.0472	0.5	2021-08-03	8	Aug	829725	NA	Wastewater Treatment Plant	4.18879	-0.5	0.167617	8328
1907	0.0892168	2022-02-23	2	Feb	829725	NA	Wastewater Treatment Plant	1.0472	0.5	2021-08-03	8	Aug	829725	NA	Wastewater Treatment Plant	4.18879	-0.5	0.167617	8328
1908	0.101944	2022-03-02	3	Mar	829725	NA	Wastewater Treatment Plant	1.5708	6.12323e-17	2021-08-03	8	Aug	829725	NA	Wastewater Treatment Plant	4.18879	-0.5	0.167617	8328
1909	0.11566	2022-03-09	3	Mar	829725	NA	Wastewater Treatment Plant	1.5708	6.12323e-17	2021-08-03	8	Aug	829725	NA	Wastewater Treatment Plant	4.18879	-0.5	0.167617	8328
1910	0.129348	2022-03-16	3	Mar	829725	NA	Wastewater Treatment Plant	1.5708	6.12323e-17	2021-08-03	8	Aug	829725	NA	Wastewater Treatment Plant	4.18879	-0.5	0.167617	8328
1911	0.149671	2022-03-23	3	Mar	829725	NA	Wastewater Treatment Plant	1.5708	6.12323e-17	2021-08-03	8	Aug	829725	NA	Wastewater Treatment Plant	4.18879	-0.5	0.167617	8328
1912	0.162907	2022-03-30	3	Mar	829725	NA	Wastewater Treatment Plant	1.5708	6.12323e-17	2021-08-03	8	Aug	829725	NA	Wastewater Treatment Plant	4.18879	-0.5	0.167617	8328
1913	0.209241	2022-04-06	4	Apr	829725	NA	Wastewater Treatment Plant	2.0944	-0.5	2021-08-03	8	Aug	829725	NA	Wastewater Treatment Plant	4.18879	-0.5	0.167617	8328
1914	0.0762173	2021-03-02	3	Mar	NA	NA	Wastewater Treatment Plant	1.5708	6.12323e-17	2021-08-03	8	Aug	829725	NA	Wastewater Treatment Plant	4.18879	-0.5	0.167617	8328
1915	0.0809884	2021-01-05	1	Jan	829725	NA	Wastewater Treatment Plant	0.523599	0.866025	2021-08-10	8	Aug	829725	NA	Wastewater Treatment Plant	4.18879	-0.5	0.167617	8328
1916	0.129802	2021-01-12	1	Jan	829725	NA	Wastewater Treatment Plant	0.523599	0.866025	2021-08-10	8	Aug	829725	NA	Wastewater Treatment Plant	4.18879	-0.5	0.167617	8328
1917	0.0818703	2021-01-19	1	Jan	829725	NA	Wastewater Treatment Plant	0.523599	0.866025	2021-08-10	8	Aug	829725	NA	Wastewater Treatment Plant	4.18879	-0.5	0.167617	8328
1918	0.0644453	2021-01-26	1	Jan	829725	NA	Wastewater Treatment Plant	0.523599	0.866025	2021-08-10	8	Aug	829725	NA	Wastewater Treatment Plant	4.18879	-0.5	0.167617	8328
1919	0.0921194	2021-02-09	2	Feb	829725	NA	Wastewater Treatment Plant	1.0472	0.5	2021-08-10	8	Aug	829725	NA	Wastewater Treatment Plant	4.18879	-0.5	0.167617	8328
1920	0.119205	2021-02-16	2	Feb	829725	NA	Wastewater Treatment Plant	1.0472	0.5	2021-08-10	8	Aug	829725	NA	Wastewater Treatment Plant	4.18879	-0.5	0.167617	8328
1921	0.075495	2021-02-23	2	Feb	829725	NA	Wastewater Treatment Plant	1.0472	0.5	2021-08-10	8	Aug	829725	NA	Wastewater Treatment Plant	4.18879	-0.5	0.167617	8328
1922	0.0739032	2021-03-09	3	Mar	829725	NA	Wastewater Treatment Plant	1.5708	6.12323e-17	2021-08-10	8	Aug	829725	NA	Wastewater Treatment Plant	4.18879	-0.5	0.167617	8328
1923	0.0896009	2021-03-16	3	Mar	829725	NA	Wastewater Treatment Plant	1.5708	6.12323e-17	2021-08-10	8	Aug	829725	NA	Wastewater Treatment Plant	4.18879	-0.5	0.167617	8328
1924	0.181038	2021-03-23	3	Mar	829725	NA	Wastewater Treatment Plant	1.5708	6.12323e-17	2021-08-10	8	Aug	829725	NA	Wastewater Treatment Plant	4.18879	-0.5	0.167617	8328
1925	0.118312	2021-03-30	3	Mar	829725	NA	Wastewater Treatment Plant	1.5708	6.12323e-17	2021-08-10	8	Aug	829725	NA	Wastewater Treatment Plant	4.18879	-0.5	0.167617	8328
1926	0.117866	2021-04-06	4	Apr	829725	NA	Wastewater Treatment Plant	2.0944	-0.5	2021-08-10	8	Aug	829725	NA	Wastewater Treatment Plant	4.18879	-0.5	0.167617	8328
1927	0.16305	2021-04-13	4	Apr	829725	NA	Wastewater Treatment Plant	2.0944	-0.5	2021-08-10	8	Aug	829725	NA	Wastewater Treatment Plant	4.18879	-0.5	0.167617	8328
1928	0.136608	2021-04-20	4	Apr	829725	NA	Wastewater Treatment Plant	2.0944	-0.5	2021-08-10	8	Aug	829725	NA	Wastewater Treatment Plant	4.18879	-0.5	0.167617	8328
1929	0.121072	2021-04-27	4	Apr	829725	NA	Wastewater Treatment Plant	2.0944	-0.5	2021-08-10	8	Aug	829725	NA	Wastewater Treatment Plant	4.18879	-0.5	0.167617	8328
1930	0.139846	2021-05-04	5	May	829725	NA	Wastewater Treatment Plant	2.61799	-0.866025	2021-08-10	8	Aug	829725	NA	Wastewater Treatment Plant	4.18879	-0.5	0.167617	8328
1931	0.135659	2021-05-11	5	May	829725	NA	Wastewater Treatment Plant	2.61799	-0.866025	2021-08-10	8	Aug	829725	NA	Wastewater Treatment Plant	4.18879	-0.5	0.167617	8328
1932	0.126911	2021-05-18	5	May	829725	NA	Wastewater Treatment Plant	2.61799	-0.866025	2021-08-10	8	Aug	829725	NA	Wastewater Treatment Plant	4.18879	-0.5	0.167617	8328
1933	0.183212	2021-05-25	5	May	829725	NA	Wastewater Treatment Plant	2.61799	-0.866025	2021-08-10	8	Aug	829725	NA	Wastewater Treatment Plant	4.18879	-0.5	0.167617	8328
1934	0.296193	2021-06-01	6	Jun	829725	NA	Wastewater Treatment Plant	3.14159	-1	2021-08-10	8	Aug	829725	NA	Wastewater Treatment Plant	4.18879	-0.5	0.167617	8328
1935	0.0531141	2021-06-08	6	Jun	829725	NA	Wastewater Treatment Plant	3.14159	-1	2021-08-10	8	Aug	829725	NA	Wastewater Treatment Plant	4.18879	-0.5	0.167617	8328
1936	0.17177	2021-06-15	6	Jun	829725	NA	Wastewater Treatment Plant	3.14159	-1	2021-08-10	8	Aug	829725	NA	Wastewater Treatment Plant	4.18879	-0.5	0.167617	8328
1937	0.137834	2021-06-22	6	Jun	829725	NA	Wastewater Treatment Plant	3.14159	-1	2021-08-10	8	Aug	829725	NA	Wastewater Treatment Plant	4.18879	-0.5	0.167617	8328
1938	0.0750516	2021-06-29	6	Jun	829725	NA	Wastewater Treatment Plant	3.14159	-1	2021-08-10	8	Aug	829725	NA	Wastewater Treatment Plant	4.18879	-0.5	0.167617	8328
1939	0.0938939	2021-07-06	7	Jul	829725	NA	Wastewater Treatment Plant	3.66519	-0.866025	2021-08-10	8	Aug	829725	NA	Wastewater Treatment Plant	4.18879	-0.5	0.167617	8328
1940	0.0881827	2021-07-13	7	Jul	829725	NA	Wastewater Treatment Plant	3.66519	-0.866025	2021-08-10	8	Aug	829725	NA	Wastewater Treatment Plant	4.18879	-0.5	0.167617	8328
1941	0.0860144	2021-07-20	7	Jul	829725	NA	Wastewater Treatment Plant	3.66519	-0.866025	2021-08-10	8	Aug	829725	NA	Wastewater Treatment Plant	4.18879	-0.5	0.167617	8328
1942	0.079253	2021-07-27	7	Jul	829725	NA	Wastewater Treatment Plant	3.66519	-0.866025	2021-08-10	8	Aug	829725	NA	Wastewater Treatment Plant	4.18879	-0.5	0.167617	8328
1943	0.0606232	2021-08-03	8	Aug	829725	NA	Wastewater Treatment Plant	4.18879	-0.5	2021-08-10	8	Aug	829725	NA	Wastewater Treatment Plant	4.18879	-0.5	0.167617	8328
1944	0.0802774	2021-08-17	8	Aug	829725	NA	Wastewater Treatment Plant	4.18879	-0.5	2021-08-10	8	Aug	829725	NA	Wastewater Treatment Plant	4.18879	-0.5	0.167617	8328
1945	0.0651878	2021-08-24	8	Aug	829725	NA	Wastewater Treatment Plant	4.18879	-0.5	2021-08-10	8	Aug	829725	NA	Wastewater Treatment Plant	4.18879	-0.5	0.167617	8328
1946	0.0859514	2021-08-31	8	Aug	829725	NA	Wastewater Treatment Plant	4.18879	-0.5	2021-08-10	8	Aug	829725	NA	Wastewater Treatment Plant	4.18879	-0.5	0.167617	8328
1947	0.115007	2021-09-07	9	Sep	829725	NA	Wastewater Treatment Plant	4.71239	-1.83697e-16	2021-08-10	8	Aug	829725	NA	Wastewater Treatment Plant	4.18879	-0.5	0.167617	8328
1948	0.0492484	2021-09-14	9	Sep	829725	NA	Wastewater Treatment Plant	4.71239	-1.83697e-16	2021-08-10	8	Aug	829725	NA	Wastewater Treatment Plant	4.18879	-0.5	0.167617	8328
1949	0.100062	2021-09-21	9	Sep	829725	NA	Wastewater Treatment Plant	4.71239	-1.83697e-16	2021-08-10	8	Aug	829725	NA	Wastewater Treatment Plant	4.18879	-0.5	0.167617	8328
1950	0.10413	2021-09-28	9	Sep	829725	NA	Wastewater Treatment Plant	4.71239	-1.83697e-16	2021-08-10	8	Aug	829725	NA	Wastewater Treatment Plant	4.18879	-0.5	0.167617	8328
1951	0.0893069	2021-10-12	10	Oct	829725	NA	Wastewater Treatment Plant	5.23599	0.5	2021-08-10	8	Aug	829725	NA	Wastewater Treatment Plant	4.18879	-0.5	0.167617	8328
1952	0.105137	2021-10-26	10	Oct	829725	NA	Wastewater Treatment Plant	5.23599	0.5	2021-08-10	8	Aug	829725	NA	Wastewater Treatment Plant	4.18879	-0.5	0.167617	8328
1953	0.108149	2021-11-02	11	Nov	829725	NA	Wastewater Treatment Plant	5.75959	0.866025	2021-08-10	8	Aug	829725	NA	Wastewater Treatment Plant	4.18879	-0.5	0.167617	8328
1954	0.192028	2021-11-09	11	Nov	829725	NA	Wastewater Treatment Plant	5.75959	0.866025	2021-08-10	8	Aug	829725	NA	Wastewater Treatment Plant	4.18879	-0.5	0.167617	8328
1955	0.192029	2021-11-16	11	Nov	829725	NA	Wastewater Treatment Plant	5.75959	0.866025	2021-08-10	8	Aug	829725	NA	Wastewater Treatment Plant	4.18879	-0.5	0.167617	8328
1956	0.192016	2021-11-23	11	Nov	829725	NA	Wastewater Treatment Plant	5.75959	0.866025	2021-08-10	8	Aug	829725	NA	Wastewater Treatment Plant	4.18879	-0.5	0.167617	8328
1957	0.192032	2021-11-30	11	Nov	829725	NA	Wastewater Treatment Plant	5.75959	0.866025	2021-08-10	8	Aug	829725	NA	Wastewater Treatment Plant	4.18879	-0.5	0.167617	8328
1958	0.221963	2021-12-07	12	Dec	829725	NA	Wastewater Treatment Plant	6.28319	1	2021-08-10	8	Aug	829725	NA	Wastewater Treatment Plant	4.18879	-0.5	0.167617	8328
1959	0.105093	2021-12-14	12	Dec	829725	NA	Wastewater Treatment Plant	6.28319	1	2021-08-10	8	Aug	829725	NA	Wastewater Treatment Plant	4.18879	-0.5	0.167617	8328
1960	0.0975076	2021-12-21	12	Dec	829725	NA	Wastewater Treatment Plant	6.28319	1	2021-08-10	8	Aug	829725	NA	Wastewater Treatment Plant	4.18879	-0.5	0.167617	8328
1961	0.110863	2021-12-28	12	Dec	829725	NA	Wastewater Treatment Plant	6.28319	1	2021-08-10	8	Aug	829725	NA	Wastewater Treatment Plant	4.18879	-0.5	0.167617	8328
1962	0.0921743	2022-01-05	1	Jan	829725	NA	Wastewater Treatment Plant	0.523599	0.866025	2021-08-10	8	Aug	829725	NA	Wastewater Treatment Plant	4.18879	-0.5	0.167617	8328
1963	0.210446	2022-01-05	1	Jan	829725	NA	Wastewater Treatment Plant	0.523599	0.866025	2021-08-10	8	Aug	829725	NA	Wastewater Treatment Plant	4.18879	-0.5	0.167617	8328
1964	0.123387	2022-01-12	1	Jan	829725	NA	Wastewater Treatment Plant	0.523599	0.866025	2021-08-10	8	Aug	829725	NA	Wastewater Treatment Plant	4.18879	-0.5	0.167617	8328
1965	0.16699	2022-01-12	1	Jan	829725	NA	Wastewater Treatment Plant	0.523599	0.866025	2021-08-10	8	Aug	829725	NA	Wastewater Treatment Plant	4.18879	-0.5	0.167617	8328
1966	0.131133	2022-01-19	1	Jan	829725	NA	Wastewater Treatment Plant	0.523599	0.866025	2021-08-10	8	Aug	829725	NA	Wastewater Treatment Plant	4.18879	-0.5	0.167617	8328
1967	0.542948	2022-01-19	1	Jan	829725	NA	Wastewater Treatment Plant	0.523599	0.866025	2021-08-10	8	Aug	829725	NA	Wastewater Treatment Plant	4.18879	-0.5	0.167617	8328
1968	0.0718319	2022-01-26	1	Jan	829725	NA	Wastewater Treatment Plant	0.523599	0.866025	2021-08-10	8	Aug	829725	NA	Wastewater Treatment Plant	4.18879	-0.5	0.167617	8328
1969	0.524254	2022-01-26	1	Jan	829725	NA	Wastewater Treatment Plant	0.523599	0.866025	2021-08-10	8	Aug	829725	NA	Wastewater Treatment Plant	4.18879	-0.5	0.167617	8328
1970	0.0781004	2022-02-02	2	Feb	829725	NA	Wastewater Treatment Plant	1.0472	0.5	2021-08-10	8	Aug	829725	NA	Wastewater Treatment Plant	4.18879	-0.5	0.167617	8328
1971	0.110214	2022-02-09	2	Feb	829725	NA	Wastewater Treatment Plant	1.0472	0.5	2021-08-10	8	Aug	829725	NA	Wastewater Treatment Plant	4.18879	-0.5	0.167617	8328
1972	0.13291	2022-02-16	2	Feb	829725	NA	Wastewater Treatment Plant	1.0472	0.5	2021-08-10	8	Aug	829725	NA	Wastewater Treatment Plant	4.18879	-0.5	0.167617	8328
1973	0.0892013	2022-02-23	2	Feb	829725	NA	Wastewater Treatment Plant	1.0472	0.5	2021-08-10	8	Aug	829725	NA	Wastewater Treatment Plant	4.18879	-0.5	0.167617	8328
1974	0.105106	2022-03-02	3	Mar	829725	NA	Wastewater Treatment Plant	1.5708	6.12323e-17	2021-08-10	8	Aug	829725	NA	Wastewater Treatment Plant	4.18879	-0.5	0.167617	8328
1975	0.126704	2022-03-09	3	Mar	829725	NA	Wastewater Treatment Plant	1.5708	6.12323e-17	2021-08-10	8	Aug	829725	NA	Wastewater Treatment Plant	4.18879	-0.5	0.167617	8328
1976	0.122842	2022-03-16	3	Mar	829725	NA	Wastewater Treatment Plant	1.5708	6.12323e-17	2021-08-10	8	Aug	829725	NA	Wastewater Treatment Plant	4.18879	-0.5	0.167617	8328
1977	0.140203	2022-03-23	3	Mar	829725	NA	Wastewater Treatment Plant	1.5708	6.12323e-17	2021-08-10	8	Aug	829725	NA	Wastewater Treatment Plant	4.18879	-0.5	0.167617	8328
1978	0.172348	2022-03-30	3	Mar	829725	NA	Wastewater Treatment Plant	1.5708	6.12323e-17	2021-08-10	8	Aug	829725	NA	Wastewater Treatment Plant	4.18879	-0.5	0.167617	8328
1979	0.222034	2022-04-06	4	Apr	829725	NA	Wastewater Treatment Plant	2.0944	-0.5	2021-08-10	8	Aug	829725	NA	Wastewater Treatment Plant	4.18879	-0.5	0.167617	8328
1980	0.0678901	2021-03-02	3	Mar	NA	NA	Wastewater Treatment Plant	1.5708	6.12323e-17	2021-08-10	8	Aug	829725	NA	Wastewater Treatment Plant	4.18879	-0.5	0.167617	8328
1981	0.115081	2021-01-05	1	Jan	829725	NA	Wastewater Treatment Plant	0.523599	0.866025	2021-08-17	8	Aug	829725	NA	Wastewater Treatment Plant	4.18879	-0.5	0.167617	8328
1982	0.156349	2021-01-12	1	Jan	829725	NA	Wastewater Treatment Plant	0.523599	0.866025	2021-08-17	8	Aug	829725	NA	Wastewater Treatment Plant	4.18879	-0.5	0.167617	8328
1983	0.0854775	2021-01-19	1	Jan	829725	NA	Wastewater Treatment Plant	0.523599	0.866025	2021-08-17	8	Aug	829725	NA	Wastewater Treatment Plant	4.18879	-0.5	0.167617	8328
1984	0.105154	2021-01-26	1	Jan	829725	NA	Wastewater Treatment Plant	0.523599	0.866025	2021-08-17	8	Aug	829725	NA	Wastewater Treatment Plant	4.18879	-0.5	0.167617	8328
1985	0.131638	2021-02-09	2	Feb	829725	NA	Wastewater Treatment Plant	1.0472	0.5	2021-08-17	8	Aug	829725	NA	Wastewater Treatment Plant	4.18879	-0.5	0.167617	8328
1986	0.0912564	2021-02-16	2	Feb	829725	NA	Wastewater Treatment Plant	1.0472	0.5	2021-08-17	8	Aug	829725	NA	Wastewater Treatment Plant	4.18879	-0.5	0.167617	8328
1987	0.0858122	2021-02-23	2	Feb	829725	NA	Wastewater Treatment Plant	1.0472	0.5	2021-08-17	8	Aug	829725	NA	Wastewater Treatment Plant	4.18879	-0.5	0.167617	8328
1988	0.100641	2021-03-09	3	Mar	829725	NA	Wastewater Treatment Plant	1.5708	6.12323e-17	2021-08-17	8	Aug	829725	NA	Wastewater Treatment Plant	4.18879	-0.5	0.167617	8328
1989	0.123715	2021-03-16	3	Mar	829725	NA	Wastewater Treatment Plant	1.5708	6.12323e-17	2021-08-17	8	Aug	829725	NA	Wastewater Treatment Plant	4.18879	-0.5	0.167617	8328
1990	0.208234	2021-03-23	3	Mar	829725	NA	Wastewater Treatment Plant	1.5708	6.12323e-17	2021-08-17	8	Aug	829725	NA	Wastewater Treatment Plant	4.18879	-0.5	0.167617	8328
1991	0.119089	2021-03-30	3	Mar	829725	NA	Wastewater Treatment Plant	1.5708	6.12323e-17	2021-08-17	8	Aug	829725	NA	Wastewater Treatment Plant	4.18879	-0.5	0.167617	8328
1992	0.137323	2021-04-06	4	Apr	829725	NA	Wastewater Treatment Plant	2.0944	-0.5	2021-08-17	8	Aug	829725	NA	Wastewater Treatment Plant	4.18879	-0.5	0.167617	8328
1993	0.178512	2021-04-13	4	Apr	829725	NA	Wastewater Treatment Plant	2.0944	-0.5	2021-08-17	8	Aug	829725	NA	Wastewater Treatment Plant	4.18879	-0.5	0.167617	8328
1994	0.166789	2021-04-20	4	Apr	829725	NA	Wastewater Treatment Plant	2.0944	-0.5	2021-08-17	8	Aug	829725	NA	Wastewater Treatment Plant	4.18879	-0.5	0.167617	8328
1995	0.162445	2021-04-27	4	Apr	829725	NA	Wastewater Treatment Plant	2.0944	-0.5	2021-08-17	8	Aug	829725	NA	Wastewater Treatment Plant	4.18879	-0.5	0.167617	8328
1996	0.167573	2021-05-04	5	May	829725	NA	Wastewater Treatment Plant	2.61799	-0.866025	2021-08-17	8	Aug	829725	NA	Wastewater Treatment Plant	4.18879	-0.5	0.167617	8328
1997	0.151561	2021-05-11	5	May	829725	NA	Wastewater Treatment Plant	2.61799	-0.866025	2021-08-17	8	Aug	829725	NA	Wastewater Treatment Plant	4.18879	-0.5	0.167617	8328
1998	0.16116	2021-05-18	5	May	829725	NA	Wastewater Treatment Plant	2.61799	-0.866025	2021-08-17	8	Aug	829725	NA	Wastewater Treatment Plant	4.18879	-0.5	0.167617	8328
1999	0.206967	2021-05-25	5	May	829725	NA	Wastewater Treatment Plant	2.61799	-0.866025	2021-08-17	8	Aug	829725	NA	Wastewater Treatment Plant	4.18879	-0.5	0.167617	8328
[truncated: 56,823 more rows]

## Sheet: 3c
	taxon	Dormitory	Hospital/Medical Campus	Primary/Secondary School	University Campus	Wastewater Treatment Plant	Dormitory Prevalence	Hospital/Medical Campus Prevalence	Primary/Secondary School Prevalence	University Campus Prevalence	Wastewater Treatment Plant Prevalence	Dormitory mean RA	Hospital/Medical Campus mean RA	Primary/Secondary School mean RA	University Campus mean RA	Wastewater Treatment Plant mean RA
1	1XD42-69 sp014287635	1	0	0	0	0	0.00168634	NA	NA	NA	NA	0.00231333	NA	NA	NA	NA
2	40-19 sp001898075	1	0	0	1	0	0.00337268	NA	NA	0.00754717	NA	9.55093e-05	NA	NA	0.000330846	NA
3	51-20 sp001917175	1	1	1	1	1	0.0539629	0.0267857	0.037037	0.0264151	0.00769231	0.00235027	0.00118957	0.00111189	0.000900698	0.00082489
4	66-26 sp001897745	1	0	0	0	0	0.00337268	NA	NA	NA	NA	8.81563e-05	NA	NA	NA	NA
5	Acetatifactor intestinalis	1	1	0	1	0	0.0387858	0.0267857	NA	0.0113208	NA	0.00540977	0.00411755	NA	0.000529903	NA
6	Acetatifactor sp003447295	1	0	0	0	0	0.0118044	NA	NA	NA	NA	4.83632e-05	NA	NA	NA	NA
7	Acetatifactor sp900066565	1	1	1	1	0	0.114671	0.0625	0.00925926	0.0490566	NA	0.00375737	0.00306399	0.003873	0.00319715	NA
8	Acetatifactor sp900760705	1	0	0	0	0	0.00168634	NA	NA	NA	NA	2.16565e-05	NA	NA	NA	NA
9	Acetoanaerobium noterae	1	1	1	1	1	0.173693	0.0178571	0.185185	0.275472	0.315385	7.10762e-05	3.25714e-05	8.87245e-05	5.96952e-05	3.34345e-05
10	Acetoanaerobium sticklandii	1	1	1	1	1	0.750422	0.741071	0.638889	0.811321	0.869231	0.00110785	0.000290469	0.00135499	0.00134469	0.00100888
11	Acetobacter peroxydans	1	0	0	1	0	0.00168634	NA	NA	0.0113208	NA	0.00144211	NA	NA	0.00188883	NA
12	Acetobacter sp012517935	1	0	0	0	0	0.00337268	NA	NA	NA	NA	0.000120936	NA	NA	NA	NA
13	Acetobacterium wieringae	0	1	0	1	0	NA	0.00892857	NA	0.00754717	NA	NA	0.000507732	NA	0.00120046	NA
14	Acetobacteroides hydrogenigenes	1	1	1	1	1	0.0927487	0.205357	0.037037	0.196226	0.523077	0.0101404	0.00883134	0.00480181	0.00580058	0.00683772
15	Acetobacteroides sp000798815	1	1	1	1	1	0.0539629	0.0982143	0.0277778	0.0867925	0.0461538	0.000198287	0.00047929	8.52951e-05	0.000298798	4.15077e-05
16	Achromobacter bronchisepticus_A	0	0	1	0	0	NA	NA	0.00925926	NA	NA	NA	NA	0.0040561	NA	NA
17	Achromobacter dolens	1	0	0	0	0	0.00168634	NA	NA	NA	NA	0.00244296	NA	NA	NA	NA
18	Acidaminococcus fermentans	1	1	0	1	0	0.00337268	0.0178571	NA	0.00754717	NA	0.000384193	0.000219256	NA	0.000590514	NA
19	Acidaminococcus intestini	1	1	0	1	1	0.114671	0.321429	NA	0.0301887	0.0153846	0.00142811	0.000903058	NA	0.000804213	0.000259217
20	Acidaminococcus massiliensis	1	0	0	0	0	0.0134907	NA	NA	NA	NA	0.00070572	NA	NA	NA	NA
21	Acidaminococcus provencensis	1	0	0	1	0	0.0219224	NA	NA	0.00377358	NA	3.25739e-05	NA	NA	0.000411977	NA
22	Acidaminococcus sp900770265	0	1	0	0	0	NA	0.0267857	NA	NA	NA	NA	2.68705e-05	NA	NA	NA
23	Acidaminococcus timonensis	1	0	0	0	0	0.00505902	NA	NA	NA	NA	0.000583507	NA	NA	NA	NA
24	Acidithiobacillus thiooxidans	0	0	0	1	0	NA	NA	NA	0.0339623	NA	NA	NA	NA	0.0031757	NA
25	Acidovorax defluvii	1	1	1	1	0	0.0910624	0.0178571	0.00925926	0.0566038	NA	0.000228485	0.000520781	0.000255759	0.000306123	NA
26	Acidovorax delafieldii	1	0	0	0	0	0.0084317	NA	NA	NA	NA	0.000162983	NA	NA	NA	NA
27	Acidovorax delafieldii_A	1	0	0	0	0	0.0168634	NA	NA	NA	NA	0.000172716	NA	NA	NA	NA
28	Acidovorax facilis	1	0	0	0	0	0.00674536	NA	NA	NA	NA	0.00163694	NA	NA	NA	NA
29	Acidovorax sp000302535	1	1	1	1	1	0.278246	0.0446429	0.0462963	0.116981	0.00769231	0.00105516	0.000617073	0.000945003	0.000384854	0.00135443
30	Acidovorax sp003058055	1	0	0	0	0	0.00168634	NA	NA	NA	NA	0.00811843	NA	NA	NA	NA
31	Acidovorax temperans	1	1	1	1	1	0.878583	0.848214	0.731481	0.74717	0.784615	0.0573324	0.0428684	0.0361617	0.0317323	0.018222
32	Acidovorax_C caeni	1	1	1	1	1	0.514334	0.357143	0.212963	0.509434	0.0615385	0.0100644	0.0111766	0.0144979	0.0105936	0.0119322
33	Acidovorax_C sp001725235	1	1	1	1	1	0.0354132	0.00892857	0.0277778	0.0188679	0.00769231	0.00352615	0.00569593	0.0152058	0.000366538	0.0207768
34	Acidovorax_C sp011303755	1	0	0	0	0	0.00505902	NA	NA	NA	NA	0.00307438	NA	NA	NA	NA
35	Acidovorax_C sp021286965	1	1	1	1	0	0.0084317	0.0178571	0.0185185	0.0226415	NA	3.41694e-05	3.55589e-05	3.64972e-05	3.28026e-05	NA
36	Acinetobacter baumannii	1	1	0	1	0	0.0084317	0.0267857	NA	0.00377358	NA	0.00137356	0.00218503	NA	0.00228642	NA
37	Acinetobacter baylyi	0	1	0	0	0	NA	0.00892857	NA	NA	NA	NA	0.00176124	NA	NA	NA
38	Acinetobacter beijerinckii	0	0	0	0	1	NA	NA	NA	NA	0.00769231	NA	NA	NA	NA	0.00382507
39	Acinetobacter bereziniae	1	1	0	1	0	0.00337268	0.00892857	NA	0.0113208	NA	0.00332603	0.00126163	NA	0.0012931	NA
40	Acinetobacter bohemicus	1	1	0	0	0	0.00337268	0.00892857	NA	NA	NA	0.0231624	0.00278234	NA	NA	NA
41	Acinetobacter bouvetii	1	1	1	1	0	0.0438449	0.0446429	0.0277778	0.0301887	NA	0.00508279	0.00240775	0.00454447	0.00182913	NA
42	Acinetobacter bouvetii_A	0	1	0	0	0	NA	0.00892857	NA	NA	NA	NA	0.000225395	NA	NA	NA
43	Acinetobacter brisouii	1	1	1	1	0	0.010118	0.00892857	0.00925926	0.00754717	NA	0.00279678	0.00411519	0.00471844	0.000863164	NA
44	Acinetobacter brisouii_A	1	1	0	1	0	0.010118	0.0357143	NA	0.0188679	NA	0.00112316	0.00139451	NA	0.000458844	NA
45	Acinetobacter chengduensis	1	1	1	1	0	0.0623946	0.0446429	0.101852	0.0792453	NA	0.00304541	0.00265296	0.00454788	0.00122662	NA
46	Acinetobacter chinensis	1	1	1	1	1	0.0573356	0.0892857	0.037037	0.045283	0.00769231	0.00173083	0.00107526	0.000991465	0.0012299	0.00468303
47	Acinetobacter cumulans	1	1	1	1	1	0.0893761	0.0535714	0.148148	0.169811	0.0153846	0.00537257	0.00122686	0.00742957	0.00395603	0.000565341
48	Acinetobacter geminorum	1	0	0	0	0	0.00168634	NA	NA	NA	NA	9.44107e-05	NA	NA	NA	NA
49	Acinetobacter gerneri	1	0	0	0	0	0.0084317	NA	NA	NA	NA	0.00192964	NA	NA	NA	NA
50	Acinetobacter guillouiae	1	1	0	0	0	0.00168634	0.00892857	NA	NA	NA	0.0104671	0.00576247	NA	NA	NA
51	Acinetobacter harbinensis	1	0	0	0	1	0.00168634	NA	NA	NA	0.0384615	0.000828545	NA	NA	NA	0.00894041
52	Acinetobacter idrijaensis	1	0	0	0	0	0.00168634	NA	NA	NA	NA	2.09626e-05	NA	NA	NA	NA
53	Acinetobacter johnsonii	1	1	1	1	1	0.175379	0.169643	0.296296	0.192453	0.107692	0.00975291	0.00972211	0.0157015	0.0101483	0.00405477
54	Acinetobacter junii	1	1	1	1	1	0.510961	0.0892857	0.0833333	0.25283	0.0538462	0.00563108	0.00421282	0.00193121	0.00117515	0.0020309
55	Acinetobacter kanungonis	1	1	1	1	0	0.00168634	0.00892857	0.00925926	0.0264151	NA	0.00716581	0.00103702	0.00986103	0.0178257	NA
56	Acinetobacter kookii	1	1	1	1	1	0.0674536	0.0803571	0.101852	0.162264	0.00769231	0.0018753	0.000798834	0.00761136	0.00183743	0.000942935
57	Acinetobacter kyonggiensis	1	0	0	0	0	0.00168634	NA	NA	NA	NA	0.00057606	NA	NA	NA	NA
58	Acinetobacter lwoffii_E	1	0	1	1	1	0.0826307	NA	0.00925926	0.0528302	0.00769231	2.98289e-05	NA	5.18306e-06	3.44372e-05	8.93218e-06
59	Acinetobacter lwoffii_G	1	0	0	1	0	0.00168634	NA	NA	0.00377358	NA	1.08876e-05	NA	NA	8.62906e-05	NA
60	Acinetobacter modestus	1	1	1	1	1	0.118044	0.00892857	0.0277778	0.045283	0.00769231	0.00412897	0.00831525	0.00455139	0.00135959	0.0142394
61	Acinetobacter parvus	1	1	1	1	1	0.720067	0.375	0.203704	0.467925	0.192308	0.00887401	0.00378275	0.00883736	0.00666609	0.00419018
62	Acinetobacter piscicola_A	0	0	0	1	0	NA	NA	NA	0.00377358	NA	NA	NA	NA	0.00978667	NA
63	Acinetobacter pittii	1	0	0	0	0	0.00337268	NA	NA	NA	NA	0.0140067	NA	NA	NA	NA
64	Acinetobacter pittii_H	1	0	0	0	0	0.00168634	NA	NA	NA	NA	0.000151331	NA	NA	NA	NA
65	Acinetobacter rongchengensis	1	0	0	0	0	0.00337268	NA	NA	NA	NA	0.00152891	NA	NA	NA	NA
66	Acinetobacter schindleri	1	1	1	1	0	0.010118	0.00892857	0.00925926	0.00754717	NA	0.001661	0.000253047	0.00317033	0.00126015	NA
67	Acinetobacter sichuanensis	1	1	1	0	0	0.010118	0.00892857	0.00925926	NA	NA	0.00607934	0.00202844	0.005916	NA	NA
68	Acinetobacter soli	1	0	0	0	0	0.00337268	NA	NA	NA	NA	0.000865594	NA	NA	NA	NA
69	Acinetobacter sp000368265	1	0	0	0	0	0.00168634	NA	NA	NA	NA	6.90168e-05	NA	NA	NA	NA
70	Acinetobacter sp000632455	1	0	1	1	0	0.00505902	NA	0.0462963	0.0226415	NA	0.000864527	NA	0.00834232	0.00152399	NA
71	Acinetobacter sp001696615	1	1	0	1	0	0.084317	0.0714286	NA	0.0716981	NA	0.00251155	0.00136421	NA	0.00126536	NA
72	Acinetobacter sp002018365	1	1	1	1	0	0.0118044	0.0178571	0.00925926	0.0264151	NA	0.00119525	0.00082712	0.00253836	0.0012344	NA
73	Acinetobacter sp002135205	1	1	1	1	0	0.0286678	0.0625	0.0462963	0.0528302	NA	0.00243048	0.000568415	0.000742494	0.000466986	NA
74	Acinetobacter sp002135245	1	1	1	1	1	0.0556492	0.0892857	0.0462963	0.090566	0.0307692	0.00236448	0.0017984	0.0016635	0.00315494	0.00173166
75	Acinetobacter sp002165255	1	1	1	1	1	0.56661	0.196429	0.166667	0.396226	0.161538	0.00207505	0.000785853	0.00366996	0.00245463	0.00102829
76	Acinetobacter sp002165305	1	1	1	1	0	0.0404722	0.0267857	0.0833333	0.0566038	NA	0.000391791	0.000623133	0.000497265	0.00288631	NA
77	Acinetobacter sp002296655	1	1	1	1	1	0.72344	0.598214	0.240741	0.611321	0.546154	0.000946666	0.00057987	0.00104399	0.00061023	0.000467727
78	Acinetobacter sp008017255	1	0	0	0	0	0.00674536	NA	NA	NA	NA	3.23814e-05	NA	NA	NA	NA
79	Acinetobacter sp008017315	1	0	0	1	0	0.0118044	NA	NA	0.00377358	NA	0.00487793	NA	NA	0.0121866	NA
80	Acinetobacter sp012371325	1	1	1	1	1	0.0826307	0.116071	0.0462963	0.10566	0.00769231	0.0015461	0.00117507	0.00138668	0.00134521	0.00291074
81	Acinetobacter sp022601715	0	0	0	1	0	NA	NA	NA	0.0113208	NA	NA	NA	NA	0.00031982	NA
82	Acinetobacter sp900771065	0	0	1	0	0	NA	NA	0.0277778	NA	NA	NA	NA	7.56178e-05	NA	NA
83	Acinetobacter sp913777945	1	1	0	1	0	0.0118044	0.00892857	NA	0.00377358	NA	4.08799e-05	7.92821e-05	NA	2.98668e-05	NA
84	Acinetobacter sp943914805	1	0	1	0	0	0.00168634	NA	0.00925926	NA	NA	0.000437793	NA	4.58263e-05	NA	NA
85	Acinetobacter tandoii	1	1	0	1	0	0.0118044	0.00892857	NA	0.0377358	NA	0.00153006	0.000114614	NA	0.00120877	NA
86	Acinetobacter tianfuensis	1	0	0	0	0	0.0134907	NA	NA	NA	NA	0.0112307	NA	NA	NA	NA
87	Acinetobacter towneri	1	1	1	1	1	0.519393	0.571429	0.222222	0.6	0.323077	0.0116069	0.0120832	0.0147629	0.0100445	0.00630112
88	Acinetobacter towneri_A	1	1	1	1	1	0.418212	0.25	0.12037	0.343396	0.130769	0.00490453	0.00345389	0.0134701	0.00271705	0.0098775
89	Acinetobacter ursingii	1	0	1	1	0	0.0118044	NA	0.00925926	0.00377358	NA	0.000991123	NA	0.000245671	0.0029722	NA
90	Acinetobacter venetianus	0	1	0	0	0	NA	0.00892857	NA	NA	NA	NA	0.00704076	NA	NA	NA
91	Acinetobacter wuhouensis	1	1	1	1	1	0.0252951	0.107143	0.00925926	0.0301887	0.00769231	0.00556498	0.00210252	0.00229694	0.00355289	0.00205549
92	Aerococcus christensenii	1	0	0	0	0	0.00337268	NA	NA	NA	NA	2.8e-05	NA	NA	NA	NA
[truncated: 1,842 more rows]

## Sheet: 3d
	Acetatifactor intestinalis	Acetobacteroides hydrogenigenes	Acidaminococcus intestini	Acidovorax defluvii	Acinetobacter junii	Acinetobacter modestus	Acinetobacter parvus	Agathobacter faecis	Agathobacter rectalis	Agathobaculum butyriciproducens	Aliarcobacter ellisii	Alistipes finegoldii	Alistipes onderdonkii	Alistipes putredinis	Alistipes shahii	Aminomonas paucivorans	Anaerostipes hadrus	Bacteroides cellulosilyticus	Bacteroides fragilis	Bacteroides ovatus	Bacteroides rodentium	Bacteroides thetaiotaomicron	Bacteroides xylanisolvens	Bariatricus comes	Barnesiella intestinihominis	Bifidobacterium longum	Bifidobacterium thermophilum	Bilophila wadsworthia	Blautia_A faecis	Blautia_A massiliensis	Blautia_A obeum	Blautia_A wexlerae	Clostridium_Q fessum	Dialister invisus	Dorea formicigenerans	Dorea_A longicatena	Duodenibacillus massiliensis	Dysosmobacter welbionis	Escherichia coli	Eubacterium_G ventriosum	Eubacterium_I ramulus	Faecalibacterium duncaniae	Faecalibacterium longum	Faecalibacterium prausnitzii	Flavobacterium sasangense	Flavobacterium solisilvae	Flavonifractor plautii	Fusicatenibacter saccharivorans	Gemmiger formicilis
[truncated: 902 more rows]
[truncated: 45 more columns]
