# Supplementary material for: Towards geospatially-resolved public-health surveillance via wastewater sequencing
Source: Nat Commun. 2024 Sep 27;15:8386. doi: 10.1038/s41467-024-52427-x (PMC11436780; doi:10.1038/s41467-024-52427-x)
Supplement: Supplementary file 9 — Source data [file 41467_2024_52427_MOESM9_ESM.zip › sourcedata_fig4.xlsx]

## Sheet: 4a
	taxon	Taxonomic.Rank	variable	classifier	Genome.Composition	Genome.Composition_DNAvsRNA	Host.Domain	value	bacteria	fungi	invertebrates	plants	protists	vertebrates
1	Alphaflexiviridae	Family	A0000-18-14	xtree / PVC	ssRNA(+)	RNA	Eukaryotes	-7.1903	0	1	0	1	0	0
2	Alphaflexiviridae	Family	A0100-19-14	xtree / PVC	ssRNA(+)	RNA	Eukaryotes	-7.19798	0	1	0	1	0	0
3	Alphaflexiviridae	Family	A0200-20-14	xtree / PVC	ssRNA(+)	RNA	Eukaryotes	-6.97817	0	1	0	1	0	0
4	Alphaflexiviridae	Family	A0300-21-14	xtree / PVC	ssRNA(+)	RNA	Eukaryotes	-7.29231	0	1	0	1	0	0
5	Alphaflexiviridae	Family	A0400-22-14	xtree / PVC	ssRNA(+)	RNA	Eukaryotes	-7.17503	0	1	0	1	0	0
6	Alphaflexiviridae	Family	A0500-23-14	xtree / PVC	ssRNA(+)	RNA	Eukaryotes	-7.13933	0	1	0	1	0	0
7	Alphaflexiviridae	Family	A0600-24-14	xtree / PVC	ssRNA(+)	RNA	Eukaryotes	-7.05365	0	1	0	1	0	0
8	Alphaflexiviridae	Family	A0700-1-14	xtree / PVC	ssRNA(+)	RNA	Eukaryotes	-7.2983	0	1	0	1	0	0
9	Alphaflexiviridae	Family	A0800-2-14	xtree / PVC	ssRNA(+)	RNA	Eukaryotes	-7.22642	0	1	0	1	0	0
10	Alphaflexiviridae	Family	A0900-3-14	xtree / PVC	ssRNA(+)	RNA	Eukaryotes	-7.24131	0	1	0	1	0	0
11	Alphaflexiviridae	Family	A1000-4-14	xtree / PVC	ssRNA(+)	RNA	Eukaryotes	-7.16794	0	1	0	1	0	0
12	Alphaflexiviridae	Family	A1100-5-14	xtree / PVC	ssRNA(+)	RNA	Eukaryotes	-7.57652	0	1	0	1	0	0
13	Alphaflexiviridae	Family	A1200-6-14	xtree / PVC	ssRNA(+)	RNA	Eukaryotes	-7.30873	0	1	0	1	0	0
14	Alphaflexiviridae	Family	A1300-7-14	xtree / PVC	ssRNA(+)	RNA	Eukaryotes	-7.34551	0	1	0	1	0	0
15	Alphaflexiviridae	Family	A1400-8-14	xtree / PVC	ssRNA(+)	RNA	Eukaryotes	-7.26112	0	1	0	1	0	0
16	Alphaflexiviridae	Family	A1500-9-14	xtree / PVC	ssRNA(+)	RNA	Eukaryotes	-7.22756	0	1	0	1	0	0
17	Alphaflexiviridae	Family	A1600-10-14	xtree / PVC	ssRNA(+)	RNA	Eukaryotes	-7.40429	0	1	0	1	0	0
18	Alphaflexiviridae	Family	A1700-11-14	xtree / PVC	ssRNA(+)	RNA	Eukaryotes	-7.09952	0	1	0	1	0	0
19	Alphaflexiviridae	Family	A1900-13-14	xtree / PVC	ssRNA(+)	RNA	Eukaryotes	-7.15015	0	1	0	1	0	0
20	Alphaflexiviridae	Family	A2000-14-14	xtree / PVC	ssRNA(+)	RNA	Eukaryotes	-6.9048	0	1	0	1	0	0
21	Alphaflexiviridae	Family	A2100-15-14	xtree / PVC	ssRNA(+)	RNA	Eukaryotes	-7.12211	0	1	0	1	0	0
22	Alphaflexiviridae	Family	A2200-16-14	xtree / PVC	ssRNA(+)	RNA	Eukaryotes	-6.9541	0	1	0	1	0	0
23	Alphaflexiviridae	Family	A2300-17-14	xtree / PVC	ssRNA(+)	RNA	Eukaryotes	-7.11546	0	1	0	1	0	0
24	Alphaflexiviridae	Family	Ac0700-25-14	xtree / PVC	ssRNA(+)	RNA	Eukaryotes	-7.22176	0	1	0	1	0	0
25	Alphaflexiviridae	Family	B0700-1-14	xtree / PVC	ssRNA(+)	RNA	Eukaryotes	-7.23359	0	1	0	1	0	0
26	Alphaflexiviridae	Family	B0800-2-14	xtree / PVC	ssRNA(+)	RNA	Eukaryotes	-7.37798	0	1	0	1	0	0
27	Alphaflexiviridae	Family	B0900-3-14	xtree / PVC	ssRNA(+)	RNA	Eukaryotes	-7.08498	0	1	0	1	0	0
28	Alphaflexiviridae	Family	B1000-4-14	xtree / PVC	ssRNA(+)	RNA	Eukaryotes	-7.29838	0	1	0	1	0	0
29	Alphaflexiviridae	Family	B1100-5-14	xtree / PVC	ssRNA(+)	RNA	Eukaryotes	-7.36665	0	1	0	1	0	0
30	Alphaflexiviridae	Family	B1200-6-14	xtree / PVC	ssRNA(+)	RNA	Eukaryotes	-7.32507	0	1	0	1	0	0
31	Alphaflexiviridae	Family	B1300-7-14	xtree / PVC	ssRNA(+)	RNA	Eukaryotes	-7.30521	0	1	0	1	0	0
32	Alphaflexiviridae	Family	B1400-8-14	xtree / PVC	ssRNA(+)	RNA	Eukaryotes	-7.34263	0	1	0	1	0	0
33	Alphaflexiviridae	Family	B1500-9-14	xtree / PVC	ssRNA(+)	RNA	Eukaryotes	-7.32977	0	1	0	1	0	0
34	Alphaflexiviridae	Family	B1600-10-14	xtree / PVC	ssRNA(+)	RNA	Eukaryotes	-7.33206	0	1	0	1	0	0
35	Alphaflexiviridae	Family	WC0Dc-210105-14	xtree / PVC	ssRNA(+)	RNA	Eukaryotes	-7.28407	0	1	0	1	0	0
36	Alphaflexiviridae	Family	WC0Dc-210112-14	xtree / PVC	ssRNA(+)	RNA	Eukaryotes	-7.35611	0	1	0	1	0	0
37	Alphaflexiviridae	Family	WC0Dc-210119-14	xtree / PVC	ssRNA(+)	RNA	Eukaryotes	-7.196	0	1	0	1	0	0
38	Alphaflexiviridae	Family	WC0Dc-210126-14	xtree / PVC	ssRNA(+)	RNA	Eukaryotes	-7.18716	0	1	0	1	0	0
39	Alphaflexiviridae	Family	WC0Dc-210209-14	xtree / PVC	ssRNA(+)	RNA	Eukaryotes	-7.30027	0	1	0	1	0	0
40	Alphaflexiviridae	Family	WC0Dc-210216-14	xtree / PVC	ssRNA(+)	RNA	Eukaryotes	-7.20504	0	1	0	1	0	0
41	Alphaflexiviridae	Family	WC0Dc-210223-14	xtree / PVC	ssRNA(+)	RNA	Eukaryotes	-7.08694	0	1	0	1	0	0
42	Alphaflexiviridae	Family	WC0Dc-210309-14	xtree / PVC	ssRNA(+)	RNA	Eukaryotes	-7.16728	0	1	0	1	0	0
43	Alphaflexiviridae	Family	WC0Dc-210316-14	xtree / PVC	ssRNA(+)	RNA	Eukaryotes	-7.16252	0	1	0	1	0	0
44	Alphaflexiviridae	Family	WC0Dc-210323-14	xtree / PVC	ssRNA(+)	RNA	Eukaryotes	-7.41735	0	1	0	1	0	0
45	Alphaflexiviridae	Family	WC0Dc-210330-14	xtree / PVC	ssRNA(+)	RNA	Eukaryotes	-7.17619	0	1	0	1	0	0
46	Alphaflexiviridae	Family	WC0Dc-210406-14	xtree / PVC	ssRNA(+)	RNA	Eukaryotes	-7.24364	0	1	0	1	0	0
47	Alphaflexiviridae	Family	WC0Dc-210413-14	xtree / PVC	ssRNA(+)	RNA	Eukaryotes	-7.29845	0	1	0	1	0	0
48	Alphaflexiviridae	Family	WC0Dc-210420-14	xtree / PVC	ssRNA(+)	RNA	Eukaryotes	-7.25926	0	1	0	1	0	0
49	Alphaflexiviridae	Family	WC0Dc-210427-14	xtree / PVC	ssRNA(+)	RNA	Eukaryotes	-7.2969	0	1	0	1	0	0
50	Alphaflexiviridae	Family	WC0Dc-210504-14	xtree / PVC	ssRNA(+)	RNA	Eukaryotes	-7.21569	0	1	0	1	0	0
51	Alphaflexiviridae	Family	WC0Dc-210511-14	xtree / PVC	ssRNA(+)	RNA	Eukaryotes	-7.33262	0	1	0	1	0	0
52	Alphaflexiviridae	Family	WC0Dc-210518-14	xtree / PVC	ssRNA(+)	RNA	Eukaryotes	-7.41209	0	1	0	1	0	0
53	Alphaflexiviridae	Family	WC0Dc-210525-14	xtree / PVC	ssRNA(+)	RNA	Eukaryotes	-7.28148	0	1	0	1	0	0
54	Alphaflexiviridae	Family	WC0Dc-210601-14	xtree / PVC	ssRNA(+)	RNA	Eukaryotes	-7.26889	0	1	0	1	0	0
55	Alphaflexiviridae	Family	WC0Dc-210608-14	xtree / PVC	ssRNA(+)	RNA	Eukaryotes	-7.31775	0	1	0	1	0	0
56	Alphaflexiviridae	Family	WC0Dc-210615-14	xtree / PVC	ssRNA(+)	RNA	Eukaryotes	-7.28757	0	1	0	1	0	0
57	Alphaflexiviridae	Family	WC0Dc-210622-14	xtree / PVC	ssRNA(+)	RNA	Eukaryotes	-7.35919	0	1	0	1	0	0
58	Alphaflexiviridae	Family	WC0Dc-210629-14	xtree / PVC	ssRNA(+)	RNA	Eukaryotes	-6.89428	0	1	0	1	0	0
59	Alphaflexiviridae	Family	WC0Dc-210706-14	xtree / PVC	ssRNA(+)	RNA	Eukaryotes	-6.89228	0	1	0	1	0	0
60	Alphaflexiviridae	Family	WC0Dc-210713-14	xtree / PVC	ssRNA(+)	RNA	Eukaryotes	-6.93033	0	1	0	1	0	0
61	Alphaflexiviridae	Family	WC0Dc-210720-14	xtree / PVC	ssRNA(+)	RNA	Eukaryotes	-6.91112	0	1	0	1	0	0
62	Alphaflexiviridae	Family	WC0Dc-210727-14	xtree / PVC	ssRNA(+)	RNA	Eukaryotes	-6.91127	0	1	0	1	0	0
63	Alphaflexiviridae	Family	WC0Dc-210803-14	xtree / PVC	ssRNA(+)	RNA	Eukaryotes	-6.97693	0	1	0	1	0	0
64	Alphaflexiviridae	Family	WC0Dc-210810	xtree / PVC	ssRNA(+)	RNA	Eukaryotes	-7.16459	0	1	0	1	0	0
65	Alphaflexiviridae	Family	WC0Dc-210817	xtree / PVC	ssRNA(+)	RNA	Eukaryotes	-7.04189	0	1	0	1	0	0
66	Alphaflexiviridae	Family	WC0Dc-210824	xtree / PVC	ssRNA(+)	RNA	Eukaryotes	-7.05473	0	1	0	1	0	0
67	Alphaflexiviridae	Family	WC0Dc-210831	xtree / PVC	ssRNA(+)	RNA	Eukaryotes	-7.0283	0	1	0	1	0	0
68	Alphaflexiviridae	Family	WC0Dc-210907	xtree / PVC	ssRNA(+)	RNA	Eukaryotes	-7.19448	0	1	0	1	0	0
69	Alphaflexiviridae	Family	WC0Dc-210914	xtree / PVC	ssRNA(+)	RNA	Eukaryotes	-7.00586	0	1	0	1	0	0
70	Alphaflexiviridae	Family	WC0Dc-210921	xtree / PVC	ssRNA(+)	RNA	Eukaryotes	-6.77697	0	1	0	1	0	0
71	Alphaflexiviridae	Family	WC0Dc-210928	xtree / PVC	ssRNA(+)	RNA	Eukaryotes	-6.66281	0	1	0	1	0	0
72	Alphaflexiviridae	Family	WC0Dc-211012	xtree / PVC	ssRNA(+)	RNA	Eukaryotes	-6.81664	0	1	0	1	0	0
73	Alphaflexiviridae	Family	WC0Dc-211026	xtree / PVC	ssRNA(+)	RNA	Eukaryotes	-6.76933	0	1	0	1	0	0
74	Alphaflexiviridae	Family	WC0Dc-211102	xtree / PVC	ssRNA(+)	RNA	Eukaryotes	-6.75268	0	1	0	1	0	0
75	Alphaflexiviridae	Family	WC0Dc-211109	xtree / PVC	ssRNA(+)	RNA	Eukaryotes	-6.28438	0	1	0	1	0	0
76	Alphaflexiviridae	Family	WC0Dc-211116	xtree / PVC	ssRNA(+)	RNA	Eukaryotes	-6.29456	0	1	0	1	0	0
77	Alphaflexiviridae	Family	WC0Dc-211123	xtree / PVC	ssRNA(+)	RNA	Eukaryotes	-5.91114	0	1	0	1	0	0
78	Alphaflexiviridae	Family	WC0Dc-211130	xtree / PVC	ssRNA(+)	RNA	Eukaryotes	-6.45608	0	1	0	1	0	0
79	Alphaflexiviridae	Family	WC0Dc-211207	xtree / PVC	ssRNA(+)	RNA	Eukaryotes	-5.19649	0	1	0	1	0	0
80	Alphaflexiviridae	Family	WC0Dc-211214	xtree / PVC	ssRNA(+)	RNA	Eukaryotes	-6.74015	0	1	0	1	0	0
81	Alphaflexiviridae	Family	WC0Dc-211221	xtree / PVC	ssRNA(+)	RNA	Eukaryotes	-6.97542	0	1	0	1	0	0
82	Alphaflexiviridae	Family	WC0Dc-211228	xtree / PVC	ssRNA(+)	RNA	Eukaryotes	-6.90875	0	1	0	1	0	0
83	Alphaflexiviridae	Family	WC0Dc-220105-34	xtree / PVC	ssRNA(+)	RNA	Eukaryotes	-6.72501	0	1	0	1	0	0
84	Alphaflexiviridae	Family	WC0Dc-220105	xtree / PVC	ssRNA(+)	RNA	Eukaryotes	-6.74991	0	1	0	1	0	0
85	Alphaflexiviridae	Family	WC0Dc-220112-34	xtree / PVC	ssRNA(+)	RNA	Eukaryotes	-6.72877	0	1	0	1	0	0
86	Alphaflexiviridae	Family	WC0Dc-220112	xtree / PVC	ssRNA(+)	RNA	Eukaryotes	-6.99642	0	1	0	1	0	0
87	Alphaflexiviridae	Family	WC0Dc-220119-34	xtree / PVC	ssRNA(+)	RNA	Eukaryotes	-6.42249	0	1	0	1	0	0
88	Alphaflexiviridae	Family	WC0Dc-220119	xtree / PVC	ssRNA(+)	RNA	Eukaryotes	-6.76636	0	1	0	1	0	0
89	Alphaflexiviridae	Family	WC0Dc-220126-34	xtree / PVC	ssRNA(+)	RNA	Eukaryotes	-6.53486	0	1	0	1	0	0
90	Alphaflexiviridae	Family	WC0Dc-220126	xtree / PVC	ssRNA(+)	RNA	Eukaryotes	-7.05225	0	1	0	1	0	0
91	Alphaflexiviridae	Family	WC0Dc-220202	xtree / PVC	ssRNA(+)	RNA	Eukaryotes	-6.98638	0	1	0	1	0	0
92	Alphaflexiviridae	Family	WC0Dc-220209	xtree / PVC	ssRNA(+)	RNA	Eukaryotes	-6.9811	0	1	0	1	0	0
93	Alphaflexiviridae	Family	WC0Dc-220216	xtree / PVC	ssRNA(+)	RNA	Eukaryotes	-6.7598	0	1	0	1	0	0
94	Alphaflexiviridae	Family	WC0Dc-220223	xtree / PVC	ssRNA(+)	RNA	Eukaryotes	-6.95635	0	1	0	1	0	0
95	Alphaflexiviridae	Family	WC0Dc-220302	xtree / PVC	ssRNA(+)	RNA	Eukaryotes	-6.92811	0	1	0	1	0	0
96	Alphaflexiviridae	Family	WC0Dc-220309	xtree / PVC	ssRNA(+)	RNA	Eukaryotes	-6.90201	0	1	0	1	0	0
97	Alphaflexiviridae	Family	WC0Dc-220316	xtree / PVC	ssRNA(+)	RNA	Eukaryotes	-6.69104	0	1	0	1	0	0
98	Alphaflexiviridae	Family	WC0Dc-220323	xtree / PVC	ssRNA(+)	RNA	Eukaryotes	-6.76231	0	1	0	1	0	0
99	Alphaflexiviridae	Family	WC0Dc-220330	xtree / PVC	ssRNA(+)	RNA	Eukaryotes	-6.606	0	1	0	1	0	0
100	Alphaflexiviridae	Family	WC0Dc-220406	xtree / PVC	ssRNA(+)	RNA	Eukaryotes	-5.65361	0	1	0	1	0	0
101	Alphaflexiviridae	Family	WC0Dg-210105-14	xtree / PVC	ssRNA(+)	RNA	Eukaryotes	-7.36527	0	1	0	1	0	0
102	Alphaflexiviridae	Family	WC0Dg-210112-14	xtree / PVC	ssRNA(+)	RNA	Eukaryotes	-7.33269	0	1	0	1	0	0
103	Alphaflexiviridae	Family	WC0Dg-210126-14	xtree / PVC	ssRNA(+)	RNA	Eukaryotes	-7.37985	0	1	0	1	0	0
104	Alphaflexiviridae	Family	WC0Dg-210223-14	xtree / PVC	ssRNA(+)	RNA	Eukaryotes	-7.25624	0	1	0	1	0	0
105	Alphaflexiviridae	Family	WC0Dg-210309-14	xtree / PVC	ssRNA(+)	RNA	Eukaryotes	-7.25644	0	1	0	1	0	0
106	Alphaflexiviridae	Family	WC0Dg-210316-14	xtree / PVC	ssRNA(+)	RNA	Eukaryotes	-7.31283	0	1	0	1	0	0
107	Alphaflexiviridae	Family	WC0Dg-210323-14	xtree / PVC	ssRNA(+)	RNA	Eukaryotes	-7.54853	0	1	0	1	0	0
108	Alphaflexiviridae	Family	WC0Dg-210330-14	xtree / PVC	ssRNA(+)	RNA	Eukaryotes	-7.31601	0	1	0	1	0	0
109	Alphaflexiviridae	Family	WC0Dg-210406-14	xtree / PVC	ssRNA(+)	RNA	Eukaryotes	-7.15832	0	1	0	1	0	0
110	Alphaflexiviridae	Family	WC0Dg-210413-14	xtree / PVC	ssRNA(+)	RNA	Eukaryotes	-7.21038	0	1	0	1	0	0
111	Alphaflexiviridae	Family	WC0Dg-210420-14	xtree / PVC	ssRNA(+)	RNA	Eukaryotes	-7.21785	0	1	0	1	0	0
112	Alphaflexiviridae	Family	WC0Dg-210427-14	xtree / PVC	ssRNA(+)	RNA	Eukaryotes	-7.23987	0	1	0	1	0	0
113	Alphaflexiviridae	Family	WC0Dg-210504-14	xtree / PVC	ssRNA(+)	RNA	Eukaryotes	-7.44395	0	1	0	1	0	0
114	Alphaflexiviridae	Family	WC0Dg-210511-14	xtree / PVC	ssRNA(+)	RNA	Eukaryotes	-5.45494	0	1	0	1	0	0
115	Alphaflexiviridae	Family	WC0Dg-210518-14	xtree / PVC	ssRNA(+)	RNA	Eukaryotes	-7.22142	0	1	0	1	0	0
116	Alphaflexiviridae	Family	WC0Dg-210525-14	xtree / PVC	ssRNA(+)	RNA	Eukaryotes	-7.17864	0	1	0	1	0	0
117	Alphaflexiviridae	Family	WC0Dg-210601-14	xtree / PVC	ssRNA(+)	RNA	Eukaryotes	-7.234	0	1	0	1	0	0
118	Alphaflexiviridae	Family	WC0Dg-210608-14	xtree / PVC	ssRNA(+)	RNA	Eukaryotes	-7.32959	0	1	0	1	0	0
119	Alphaflexiviridae	Family	WC0Dg-210615-14	xtree / PVC	ssRNA(+)	RNA	Eukaryotes	-7.38016	0	1	0	1	0	0
120	Alphaflexiviridae	Family	WC0Dg-210622-14	xtree / PVC	ssRNA(+)	RNA	Eukaryotes	-7.36285	0	1	0	1	0	0
121	Alphaflexiviridae	Family	WC0Dg-210629-14	xtree / PVC	ssRNA(+)	RNA	Eukaryotes	-6.85744	0	1	0	1	0	0
122	Alphaflexiviridae	Family	WC0Dg-210706-14	xtree / PVC	ssRNA(+)	RNA	Eukaryotes	-6.85753	0	1	0	1	0	0
123	Alphaflexiviridae	Family	WC0Dg-210720-14	xtree / PVC	ssRNA(+)	RNA	Eukaryotes	-7.06001	0	1	0	1	0	0
124	Alphaflexiviridae	Family	WC0Dg-210727-14	xtree / PVC	ssRNA(+)	RNA	Eukaryotes	-6.93052	0	1	0	1	0	0
125	Alphaflexiviridae	Family	WC0Dg-210803-14	xtree / PVC	ssRNA(+)	RNA	Eukaryotes	-6.85108	0	1	0	1	0	0
126	Alphaflexiviridae	Family	WC0Dg-210810	xtree / PVC	ssRNA(+)	RNA	Eukaryotes	-7.09304	0	1	0	1	0	0
127	Alphaflexiviridae	Family	WC0Dg-210824	xtree / PVC	ssRNA(+)	RNA	Eukaryotes	-7.16794	0	1	0	1	0	0
128	Alphaflexiviridae	Family	WC0Dg-210831	xtree / PVC	ssRNA(+)	RNA	Eukaryotes	-6.96204	0	1	0	1	0	0
129	Alphaflexiviridae	Family	WC0Dg-210907	xtree / PVC	ssRNA(+)	RNA	Eukaryotes	-7.08339	0	1	0	1	0	0
130	Alphaflexiviridae	Family	WC0Dg-210914	xtree / PVC	ssRNA(+)	RNA	Eukaryotes	-7.14364	0	1	0	1	0	0
131	Alphaflexiviridae	Family	WC0Dg-210921	xtree / PVC	ssRNA(+)	RNA	Eukaryotes	-6.79146	0	1	0	1	0	0
132	Alphaflexiviridae	Family	WC0Dg-210928	xtree / PVC	ssRNA(+)	RNA	Eukaryotes	-6.81985	0	1	0	1	0	0
133	Alphaflexiviridae	Family	WC0Dg-211012	xtree / PVC	ssRNA(+)	RNA	Eukaryotes	-5.95478	0	1	0	1	0	0
134	Alphaflexiviridae	Family	WC0Dg-211026	xtree / PVC	ssRNA(+)	RNA	Eukaryotes	-6.61473	0	1	0	1	0	0
135	Alphaflexiviridae	Family	WC0Dg-211102	xtree / PVC	ssRNA(+)	RNA	Eukaryotes	-6.83041	0	1	0	1	0	0
136	Alphaflexiviridae	Family	WC0Dg-211109	xtree / PVC	ssRNA(+)	RNA	Eukaryotes	-6.16088	0	1	0	1	0	0
137	Alphaflexiviridae	Family	WC0Dg-211116	xtree / PVC	ssRNA(+)	RNA	Eukaryotes	-5.89898	0	1	0	1	0	0
138	Alphaflexiviridae	Family	WC0Dg-211123	xtree / PVC	ssRNA(+)	RNA	Eukaryotes	-6.36946	0	1	0	1	0	0
139	Alphaflexiviridae	Family	WC0Dg-211130	xtree / PVC	ssRNA(+)	RNA	Eukaryotes	-6.40688	0	1	0	1	0	0
140	Alphaflexiviridae	Family	WC0Dg-211207	xtree / PVC	ssRNA(+)	RNA	Eukaryotes	-5.25052	0	1	0	1	0	0
141	Alphaflexiviridae	Family	WC0Dg-211214	xtree / PVC	ssRNA(+)	RNA	Eukaryotes	-6.95026	0	1	0	1	0	0
142	Alphaflexiviridae	Family	WC0Dg-211221	xtree / PVC	ssRNA(+)	RNA	Eukaryotes	-6.9177	0	1	0	1	0	0
143	Alphaflexiviridae	Family	WC0Dg-211228	xtree / PVC	ssRNA(+)	RNA	Eukaryotes	-6.83792	0	1	0	1	0	0
144	Alphaflexiviridae	Family	WC0Dg-220105-34	xtree / PVC	ssRNA(+)	RNA	Eukaryotes	-6.72904	0	1	0	1	0	0
145	Alphaflexiviridae	Family	WC0Dg-220105	xtree / PVC	ssRNA(+)	RNA	Eukaryotes	-6.99733	0	1	0	1	0	0
146	Alphaflexiviridae	Family	WC0Dg-220112-34	xtree / PVC	ssRNA(+)	RNA	Eukaryotes	-6.66714	0	1	0	1	0	0
147	Alphaflexiviridae	Family	WC0Dg-220112	xtree / PVC	ssRNA(+)	RNA	Eukaryotes	-6.8662	0	1	0	1	0	0
148	Alphaflexiviridae	Family	WC0Dg-220119-34	xtree / PVC	ssRNA(+)	RNA	Eukaryotes	-6.57379	0	1	0	1	0	0
149	Alphaflexiviridae	Family	WC0Dg-220119	xtree / PVC	ssRNA(+)	RNA	Eukaryotes	-6.72526	0	1	0	1	0	0
150	Alphaflexiviridae	Family	WC0Dg-220126-34	xtree / PVC	ssRNA(+)	RNA	Eukaryotes	-6.3914	0	1	0	1	0	0
151	Alphaflexiviridae	Family	WC0Dg-220126	xtree / PVC	ssRNA(+)	RNA	Eukaryotes	-7.02235	0	1	0	1	0	0
152	Alphaflexiviridae	Family	WC0Dg-220202	xtree / PVC	ssRNA(+)	RNA	Eukaryotes	-6.94872	0	1	0	1	0	0
153	Alphaflexiviridae	Family	WC0Dg-220209	xtree / PVC	ssRNA(+)	RNA	Eukaryotes	-6.99595	0	1	0	1	0	0
154	Alphaflexiviridae	Family	WC0Dg-220216	xtree / PVC	ssRNA(+)	RNA	Eukaryotes	-6.98469	0	1	0	1	0	0
155	Alphaflexiviridae	Family	WC0Dg-220223	xtree / PVC	ssRNA(+)	RNA	Eukaryotes	-6.97885	0	1	0	1	0	0
156	Alphaflexiviridae	Family	WC0Dg-220302	xtree / PVC	ssRNA(+)	RNA	Eukaryotes	-6.98195	0	1	0	1	0	0
157	Alphaflexiviridae	Family	WC0Dg-220309	xtree / PVC	ssRNA(+)	RNA	Eukaryotes	-6.90917	0	1	0	1	0	0
158	Alphaflexiviridae	Family	WC0Dg-220316	xtree / PVC	ssRNA(+)	RNA	Eukaryotes	-6.7502	0	1	0	1	0	0
159	Alphaflexiviridae	Family	WC0Dg-220323	xtree / PVC	ssRNA(+)	RNA	Eukaryotes	-6.82725	0	1	0	1	0	0
160	Alphaflexiviridae	Family	WC0Dg-220330	xtree / PVC	ssRNA(+)	RNA	Eukaryotes	-6.94054	0	1	0	1	0	0
161	Alphaflexiviridae	Family	WC0Dg-220406	xtree / PVC	ssRNA(+)	RNA	Eukaryotes	-6.44276	0	1	0	1	0	0
162	Alphaflexiviridae	Family	WCDc-210302-14	xtree / PVC	ssRNA(+)	RNA	Eukaryotes	-7.17574	0	1	0	1	0	0
163	Alphaflexiviridae	Family	WCDg-210302-14	xtree / PVC	ssRNA(+)	RNA	Eukaryotes	-7.24662	0	1	0	1	0	0
164	Alphaflexiviridae	Family	WG01-201021-05	xtree / PVC	ssRNA(+)	RNA	Eukaryotes	-7.20051	0	1	0	1	0	0
165	Alphaflexiviridae	Family	WG01-201125-14	xtree / PVC	ssRNA(+)	RNA	Eukaryotes	-7.48013	0	1	0	1	0	0
166	Alphaflexiviridae	Family	WG01-201202-14	xtree / PVC	ssRNA(+)	RNA	Eukaryotes	-7.38296	0	1	0	1	0	0
167	Alphaflexiviridae	Family	WG01-201209-14	xtree / PVC	ssRNA(+)	RNA	Eukaryotes	-7.28696	0	1	0	1	0	0
168	Alphaflexiviridae	Family	WG01-201216-14	xtree / PVC	ssRNA(+)	RNA	Eukaryotes	-7.23487	0	1	0	1	0	0
169	Alphaflexiviridae	Family	WG01-20200930-05	xtree / PVC	ssRNA(+)	RNA	Eukaryotes	-7.28926	0	1	0	1	0	0
170	Alphaflexiviridae	Family	WG01-20200930-14	xtree / PVC	ssRNA(+)	RNA	Eukaryotes	-7.37731	0	1	0	1	0	0
171	Alphaflexiviridae	Family	WG01-20201007-05	xtree / PVC	ssRNA(+)	RNA	Eukaryotes	-7.17534	0	1	0	1	0	0
172	Alphaflexiviridae	Family	WG01-20201007-14	xtree / PVC	ssRNA(+)	RNA	Eukaryotes	-7.41218	0	1	0	1	0	0
173	Alphaflexiviridae	Family	WG01-210105-14	xtree / PVC	ssRNA(+)	RNA	Eukaryotes	-7.47512	0	1	0	1	0	0
174	Alphaflexiviridae	Family	WG01-210112-14	xtree / PVC	ssRNA(+)	RNA	Eukaryotes	-7.37944	0	1	0	1	0	0
175	Alphaflexiviridae	Family	WG01-210119-14	xtree / PVC	ssRNA(+)	RNA	Eukaryotes	-7.32604	0	1	0	1	0	0
176	Alphaflexiviridae	Family	WG01-210126-14	xtree / PVC	ssRNA(+)	RNA	Eukaryotes	-7.2673	0	1	0	1	0	0
177	Alphaflexiviridae	Family	WG01-210209-14	xtree / PVC	ssRNA(+)	RNA	Eukaryotes	-7.0496	0	1	0	1	0	0
178	Alphaflexiviridae	Family	WG01-210223-14	xtree / PVC	ssRNA(+)	RNA	Eukaryotes	-6.966	0	1	0	1	0	0
179	Alphaflexiviridae	Family	WG01-210302-14	xtree / PVC	ssRNA(+)	RNA	Eukaryotes	-7.2438	0	1	0	1	0	0
180	Alphaflexiviridae	Family	WG01-210309-14	xtree / PVC	ssRNA(+)	RNA	Eukaryotes	-7.29768	0	1	0	1	0	0
181	Alphaflexiviridae	Family	WG01-210316-14	xtree / PVC	ssRNA(+)	RNA	Eukaryotes	-7.25315	0	1	0	1	0	0
182	Alphaflexiviridae	Family	WG01-210323-14	xtree / PVC	ssRNA(+)	RNA	Eukaryotes	-7.14223	0	1	0	1	0	0
183	Alphaflexiviridae	Family	WG01-210330-14	xtree / PVC	ssRNA(+)	RNA	Eukaryotes	-7.26871	0	1	0	1	0	0
184	Alphaflexiviridae	Family	WG01-210406-14	xtree / PVC	ssRNA(+)	RNA	Eukaryotes	-7.52997	0	1	0	1	0	0
185	Alphaflexiviridae	Family	WG01-210413-14	xtree / PVC	ssRNA(+)	RNA	Eukaryotes	-7.26588	0	1	0	1	0	0
186	Alphaflexiviridae	Family	WG01-210420-14	xtree / PVC	ssRNA(+)	RNA	Eukaryotes	-7.17582	0	1	0	1	0	0
187	Alphaflexiviridae	Family	WG01-210427-14	xtree / PVC	ssRNA(+)	RNA	Eukaryotes	-7.34974	0	1	0	1	0	0
188	Alphaflexiviridae	Family	WG01-210504-14	xtree / PVC	ssRNA(+)	RNA	Eukaryotes	-7.24293	0	1	0	1	0	0
189	Alphaflexiviridae	Family	WG01-210511-14	xtree / PVC	ssRNA(+)	RNA	Eukaryotes	-7.0824	0	1	0	1	0	0
190	Alphaflexiviridae	Family	WG01-210518-14	xtree / PVC	ssRNA(+)	RNA	Eukaryotes	-7.32503	0	1	0	1	0	0
191	Alphaflexiviridae	Family	WG01-210525-14	xtree / PVC	ssRNA(+)	RNA	Eukaryotes	-7.28932	0	1	0	1	0	0
192	Alphaflexiviridae	Family	WG01-210601-14	xtree / PVC	ssRNA(+)	RNA	Eukaryotes	-7.49522	0	1	0	1	0	0
193	Alphaflexiviridae	Family	WG01-210608-14	xtree / PVC	ssRNA(+)	RNA	Eukaryotes	-7.24539	0	1	0	1	0	0
194	Alphaflexiviridae	Family	WG01-210615-14	xtree / PVC	ssRNA(+)	RNA	Eukaryotes	-7.19403	0	1	0	1	0	0
195	Alphaflexiviridae	Family	WG01-210622-14	xtree / PVC	ssRNA(+)	RNA	Eukaryotes	-7.3444	0	1	0	1	0	0
196	Alphaflexiviridae	Family	WG01-210629-14	xtree / PVC	ssRNA(+)	RNA	Eukaryotes	-6.90522	0	1	0	1	0	0
197	Alphaflexiviridae	Family	WG01-210706-14	xtree / PVC	ssRNA(+)	RNA	Eukaryotes	-6.86209	0	1	0	1	0	0
198	Alphaflexiviridae	Family	WG01-210713-14	xtree / PVC	ssRNA(+)	RNA	Eukaryotes	-6.89019	0	1	0	1	0	0
199	Alphaflexiviridae	Family	WG01-210720-14	xtree / PVC	ssRNA(+)	RNA	Eukaryotes	-6.96285	0	1	0	1	0	0
200	Alphaflexiviridae	Family	WG01-210727-14	xtree / PVC	ssRNA(+)	RNA	Eukaryotes	-6.99091	0	1	0	1	0	0
201	Alphaflexiviridae	Family	WG01-210803-14	xtree / PVC	ssRNA(+)	RNA	Eukaryotes	-6.99727	0	1	0	1	0	0
202	Alphaflexiviridae	Family	WG01-210810	xtree / PVC	ssRNA(+)	RNA	Eukaryotes	-7.08674	0	1	0	1	0	0
203	Alphaflexiviridae	Family	WG01-210817	xtree / PVC	ssRNA(+)	RNA	Eukaryotes	-7.12884	0	1	0	1	0	0
204	Alphaflexiviridae	Family	WG01-210824	xtree / PVC	ssRNA(+)	RNA	Eukaryotes	-6.92627	0	1	0	1	0	0
205	Alphaflexiviridae	Family	WG01-210831	xtree / PVC	ssRNA(+)	RNA	Eukaryotes	-6.87305	0	1	0	1	0	0
206	Alphaflexiviridae	Family	WG01-210907	xtree / PVC	ssRNA(+)	RNA	Eukaryotes	-7.03515	0	1	0	1	0	0
207	Alphaflexiviridae	Family	WG01-210921	xtree / PVC	ssRNA(+)	RNA	Eukaryotes	-5.62084	0	1	0	1	0	0
208	Alphaflexiviridae	Family	WG01-210928	xtree / PVC	ssRNA(+)	RNA	Eukaryotes	-7.15482	0	1	0	1	0	0
209	Alphaflexiviridae	Family	WG01-211012	xtree / PVC	ssRNA(+)	RNA	Eukaryotes	-7.02829	0	1	0	1	0	0
210	Alphaflexiviridae	Family	WG01-211026	xtree / PVC	ssRNA(+)	RNA	Eukaryotes	-6.88042	0	1	0	1	0	0
211	Alphaflexiviridae	Family	WG01-211102	xtree / PVC	ssRNA(+)	RNA	Eukaryotes	-6.0538	0	1	0	1	0	0
212	Alphaflexiviridae	Family	WG01-211109	xtree / PVC	ssRNA(+)	RNA	Eukaryotes	-5.90057	0	1	0	1	0	0
213	Alphaflexiviridae	Family	WG01-211116	xtree / PVC	ssRNA(+)	RNA	Eukaryotes	-6.3581	0	1	0	1	0	0
214	Alphaflexiviridae	Family	WG01-211123	xtree / PVC	ssRNA(+)	RNA	Eukaryotes	-5.71301	0	1	0	1	0	0
215	Alphaflexiviridae	Family	WG01-211130	xtree / PVC	ssRNA(+)	RNA	Eukaryotes	-6.22063	0	1	0	1	0	0
216	Alphaflexiviridae	Family	WG01-211207	xtree / PVC	ssRNA(+)	RNA	Eukaryotes	-6.44007	0	1	0	1	0	0
217	Alphaflexiviridae	Family	WG01-211214	xtree / PVC	ssRNA(+)	RNA	Eukaryotes	-5.91175	0	1	0	1	0	0
218	Alphaflexiviridae	Family	WG01-211221	xtree / PVC	ssRNA(+)	RNA	Eukaryotes	-6.97491	0	1	0	1	0	0
219	Alphaflexiviridae	Family	WG01-211228	xtree / PVC	ssRNA(+)	RNA	Eukaryotes	-6.90042	0	1	0	1	0	0
220	Alphaflexiviridae	Family	WG01-220105-34	xtree / PVC	ssRNA(+)	RNA	Eukaryotes	-6.64265	0	1	0	1	0	0
221	Alphaflexiviridae	Family	WG01-220105	xtree / PVC	ssRNA(+)	RNA	Eukaryotes	-7.00915	0	1	0	1	0	0
222	Alphaflexiviridae	Family	WG01-220112-34	xtree / PVC	ssRNA(+)	RNA	Eukaryotes	-6.56544	0	1	0	1	0	0
223	Alphaflexiviridae	Family	WG01-220112	xtree / PVC	ssRNA(+)	RNA	Eukaryotes	-6.86821	0	1	0	1	0	0
224	Alphaflexiviridae	Family	WG01-220119-34	xtree / PVC	ssRNA(+)	RNA	Eukaryotes	-6.41365	0	1	0	1	0	0
225	Alphaflexiviridae	Family	WG01-220119	xtree / PVC	ssRNA(+)	RNA	Eukaryotes	-6.98709	0	1	0	1	0	0
226	Alphaflexiviridae	Family	WG01-220126-34	xtree / PVC	ssRNA(+)	RNA	Eukaryotes	-2.53719	0	1	0	1	0	0
227	Alphaflexiviridae	Family	WG01-220126	xtree / PVC	ssRNA(+)	RNA	Eukaryotes	-6.9894	0	1	0	1	0	0
228	Alphaflexiviridae	Family	WG01-220202	xtree / PVC	ssRNA(+)	RNA	Eukaryotes	-6.94337	0	1	0	1	0	0
229	Alphaflexiviridae	Family	WG01-220209	xtree / PVC	ssRNA(+)	RNA	Eukaryotes	-6.98177	0	1	0	1	0	0
230	Alphaflexiviridae	Family	WG01-220216	xtree / PVC	ssRNA(+)	RNA	Eukaryotes	-6.97388	0	1	0	1	0	0
231	Alphaflexiviridae	Family	WG01-220223	xtree / PVC	ssRNA(+)	RNA	Eukaryotes	-7.05872	0	1	0	1	0	0
232	Alphaflexiviridae	Family	WG01-220302	xtree / PVC	ssRNA(+)	RNA	Eukaryotes	-6.82926	0	1	0	1	0	0
233	Alphaflexiviridae	Family	WG01-220309	xtree / PVC	ssRNA(+)	RNA	Eukaryotes	-7.00623	0	1	0	1	0	0
234	Alphaflexiviridae	Family	WG01-220316	xtree / PVC	ssRNA(+)	RNA	Eukaryotes	-6.73936	0	1	0	1	0	0
235	Alphaflexiviridae	Family	WG01-220323	xtree / PVC	ssRNA(+)	RNA	Eukaryotes	-6.28982	0	1	0	1	0	0
236	Alphaflexiviridae	Family	WG01-220330	xtree / PVC	ssRNA(+)	RNA	Eukaryotes	-6.81045	0	1	0	1	0	0
237	Alphaflexiviridae	Family	WG01-220406	xtree / PVC	ssRNA(+)	RNA	Eukaryotes	-6.68989	0	1	0	1	0	0
238	Alphaflexiviridae	Family	WG02-200930-05	xtree / PVC	ssRNA(+)	RNA	Eukaryotes	-7.23718	0	1	0	1	0	0
239	Alphaflexiviridae	Family	WG02-201021-05	xtree / PVC	ssRNA(+)	RNA	Eukaryotes	-7.27725	0	1	0	1	0	0
240	Alphaflexiviridae	Family	WG02-201118-14	xtree / PVC	ssRNA(+)	RNA	Eukaryotes	-7.35147	0	1	0	1	0	0
241	Alphaflexiviridae	Family	WG02-201125-14	xtree / PVC	ssRNA(+)	RNA	Eukaryotes	-7.19328	0	1	0	1	0	0
242	Alphaflexiviridae	Family	WG02-201202-14	xtree / PVC	ssRNA(+)	RNA	Eukaryotes	-7.22878	0	1	0	1	0	0
243	Alphaflexiviridae	Family	WG02-201209-14	xtree / PVC	ssRNA(+)	RNA	Eukaryotes	-7.17727	0	1	0	1	0	0
244	Alphaflexiviridae	Family	WG02-201216-14	xtree / PVC	ssRNA(+)	RNA	Eukaryotes	-7.15742	0	1	0	1	0	0
245	Alphaflexiviridae	Family	WG02-20200930-14	xtree / PVC	ssRNA(+)	RNA	Eukaryotes	-7.1947	0	1	0	1	0	0
246	Alphaflexiviridae	Family	WG02-20201007-05	xtree / PVC	ssRNA(+)	RNA	Eukaryotes	-7.02508	0	1	0	1	0	0
247	Alphaflexiviridae	Family	WG02-20201007-14	xtree / PVC	ssRNA(+)	RNA	Eukaryotes	-7.16339	0	1	0	1	0	0
248	Alphaflexiviridae	Family	WG02-210105-14	xtree / PVC	ssRNA(+)	RNA	Eukaryotes	-7.20364	0	1	0	1	0	0
249	Alphaflexiviridae	Family	WG02-210112-14	xtree / PVC	ssRNA(+)	RNA	Eukaryotes	-7.20509	0	1	0	1	0	0
250	Alphaflexiviridae	Family	WG02-210119-14	xtree / PVC	ssRNA(+)	RNA	Eukaryotes	-7.21574	0	1	0	1	0	0
251	Alphaflexiviridae	Family	WG02-210126-14	xtree / PVC	ssRNA(+)	RNA	Eukaryotes	-7.27801	0	1	0	1	0	0
252	Alphaflexiviridae	Family	WG02-210202-14	xtree / PVC	ssRNA(+)	RNA	Eukaryotes	-7.4056	0	1	0	1	0	0
253	Alphaflexiviridae	Family	WG02-210209-14	xtree / PVC	ssRNA(+)	RNA	Eukaryotes	-7.17214	0	1	0	1	0	0
254	Alphaflexiviridae	Family	WG02-210216-14	xtree / PVC	ssRNA(+)	RNA	Eukaryotes	-7.24348	0	1	0	1	0	0
255	Alphaflexiviridae	Family	WG02-210223-14	xtree / PVC	ssRNA(+)	RNA	Eukaryotes	-7.28164	0	1	0	1	0	0
256	Alphaflexiviridae	Family	WG02-210302-14	xtree / PVC	ssRNA(+)	RNA	Eukaryotes	-7.26816	0	1	0	1	0	0
257	Alphaflexiviridae	Family	WG02-210309-14	xtree / PVC	ssRNA(+)	RNA	Eukaryotes	-7.26372	0	1	0	1	0	0
258	Alphaflexiviridae	Family	WG02-210316-14	xtree / PVC	ssRNA(+)	RNA	Eukaryotes	-7.23734	0	1	0	1	0	0
259	Alphaflexiviridae	Family	WG02-210323-14	xtree / PVC	ssRNA(+)	RNA	Eukaryotes	-7.22324	0	1	0	1	0	0
260	Alphaflexiviridae	Family	WG02-210330-14	xtree / PVC	ssRNA(+)	RNA	Eukaryotes	-7.22142	0	1	0	1	0	0
261	Alphaflexiviridae	Family	WG02c-210406-14	xtree / PVC	ssRNA(+)	RNA	Eukaryotes	-7.06476	0	1	0	1	0	0
262	Alphaflexiviridae	Family	WG02c-210413-14	xtree / PVC	ssRNA(+)	RNA	Eukaryotes	-7.22687	0	1	0	1	0	0
263	Alphaflexiviridae	Family	WG02c-210420-14	xtree / PVC	ssRNA(+)	RNA	Eukaryotes	-7.30482	0	1	0	1	0	0
264	Alphaflexiviridae	Family	WG02c-210427-14	xtree / PVC	ssRNA(+)	RNA	Eukaryotes	-7.27605	0	1	0	1	0	0
265	Alphaflexiviridae	Family	WG02c-210504-14	xtree / PVC	ssRNA(+)	RNA	Eukaryotes	-7.2643	0	1	0	1	0	0
266	Alphaflexiviridae	Family	WG02c-210511-14	xtree / PVC	ssRNA(+)	RNA	Eukaryotes	-7.24654	0	1	0	1	0	0
267	Alphaflexiviridae	Family	WG02c-210518-14	xtree / PVC	ssRNA(+)	RNA	Eukaryotes	-7.15759	0	1	0	1	0	0
268	Alphaflexiviridae	Family	WG02c-210601-14	xtree / PVC	ssRNA(+)	RNA	Eukaryotes	-7.15805	0	1	0	1	0	0
269	Alphaflexiviridae	Family	WG02c-2106029-14	xtree / PVC	ssRNA(+)	RNA	Eukaryotes	-6.8266	0	1	0	1	0	0
270	Alphaflexiviridae	Family	WG02c-210608-14	xtree / PVC	ssRNA(+)	RNA	Eukaryotes	-7.33065	0	1	0	1	0	0
271	Alphaflexiviridae	Family	WG02c-210615-14	xtree / PVC	ssRNA(+)	RNA	Eukaryotes	-7.35382	0	1	0	1	0	0
272	Alphaflexiviridae	Family	WG02c-210622-14	xtree / PVC	ssRNA(+)	RNA	Eukaryotes	-7.1752	0	1	0	1	0	0
273	Alphaflexiviridae	Family	WG02c-210706-14	xtree / PVC	ssRNA(+)	RNA	Eukaryotes	-6.80539	0	1	0	1	0	0
274	Alphaflexiviridae	Family	WG02c-210713-14	xtree / PVC	ssRNA(+)	RNA	Eukaryotes	-6.88381	0	1	0	1	0	0
275	Alphaflexiviridae	Family	WG02c-210727-14	xtree / PVC	ssRNA(+)	RNA	Eukaryotes	-6.79702	0	1	0	1	0	0
276	Alphaflexiviridae	Family	WG02c-210803-14	xtree / PVC	ssRNA(+)	RNA	Eukaryotes	-6.98901	0	1	0	1	0	0
277	Alphaflexiviridae	Family	WG02c-210810	xtree / PVC	ssRNA(+)	RNA	Eukaryotes	-7.073	0	1	0	1	0	0
278	Alphaflexiviridae	Family	WG02c-210817	xtree / PVC	ssRNA(+)	RNA	Eukaryotes	-6.88725	0	1	0	1	0	0
279	Alphaflexiviridae	Family	WG02c-210907	xtree / PVC	ssRNA(+)	RNA	Eukaryotes	-6.9238	0	1	0	1	0	0
280	Alphaflexiviridae	Family	WG02c-210921	xtree / PVC	ssRNA(+)	RNA	Eukaryotes	-5.84831	0	1	0	1	0	0
281	Alphaflexiviridae	Family	WG02c-210928	xtree / PVC	ssRNA(+)	RNA	Eukaryotes	-6.9666	0	1	0	1	0	0
282	Alphaflexiviridae	Family	WG02c-211012	xtree / PVC	ssRNA(+)	RNA	Eukaryotes	-6.85928	0	1	0	1	0	0
283	Alphaflexiviridae	Family	WG02c-211026	xtree / PVC	ssRNA(+)	RNA	Eukaryotes	-6.92546	0	1	0	1	0	0
284	Alphaflexiviridae	Family	WG02c-211102	xtree / PVC	ssRNA(+)	RNA	Eukaryotes	-6.79514	0	1	0	1	0	0
285	Alphaflexiviridae	Family	WG02c-211109	xtree / PVC	ssRNA(+)	RNA	Eukaryotes	-6.55197	0	1	0	1	0	0
286	Alphaflexiviridae	Family	WG02c-211116	xtree / PVC	ssRNA(+)	RNA	Eukaryotes	-6.14588	0	1	0	1	0	0
287	Alphaflexiviridae	Family	WG02c-211123	xtree / PVC	ssRNA(+)	RNA	Eukaryotes	-3.88324	0	1	0	1	0	0
288	Alphaflexiviridae	Family	WG02c-211130	xtree / PVC	ssRNA(+)	RNA	Eukaryotes	-5.53054	0	1	0	1	0	0
289	Alphaflexiviridae	Family	WG02c-211207	xtree / PVC	ssRNA(+)	RNA	Eukaryotes	-6.26261	0	1	0	1	0	0
290	Alphaflexiviridae	Family	WG02c-211212	xtree / PVC	ssRNA(+)	RNA	Eukaryotes	-5.46802	0	1	0	1	0	0
291	Alphaflexiviridae	Family	WG02c-211221	xtree / PVC	ssRNA(+)	RNA	Eukaryotes	-6.81771	0	1	0	1	0	0
292	Alphaflexiviridae	Family	WG02c-211228	xtree / PVC	ssRNA(+)	RNA	Eukaryotes	-6.86432	0	1	0	1	0	0
293	Alphaflexiviridae	Family	WG02c-220105-34	xtree / PVC	ssRNA(+)	RNA	Eukaryotes	-6.84244	0	1	0	1	0	0
294	Alphaflexiviridae	Family	WG02c-220105	xtree / PVC	ssRNA(+)	RNA	Eukaryotes	-6.83009	0	1	0	1	0	0
295	Alphaflexiviridae	Family	WG02c-220112-34	xtree / PVC	ssRNA(+)	RNA	Eukaryotes	-6.90131	0	1	0	1	0	0
296	Alphaflexiviridae	Family	WG02c-220112	xtree / PVC	ssRNA(+)	RNA	Eukaryotes	-6.92911	0	1	0	1	0	0
297	Alphaflexiviridae	Family	WG02c-220119-34	xtree / PVC	ssRNA(+)	RNA	Eukaryotes	-6.45249	0	1	0	1	0	0
298	Alphaflexiviridae	Family	WG02c-220119	xtree / PVC	ssRNA(+)	RNA	Eukaryotes	-6.95795	0	1	0	1	0	0
299	Alphaflexiviridae	Family	WG02c-220202	xtree / PVC	ssRNA(+)	RNA	Eukaryotes	-6.82045	0	1	0	1	0	0
300	Alphaflexiviridae	Family	WG02c-220209	xtree / PVC	ssRNA(+)	RNA	Eukaryotes	-6.90435	0	1	0	1	0	0
301	Alphaflexiviridae	Family	WG02c-220216	xtree / PVC	ssRNA(+)	RNA	Eukaryotes	-6.96654	0	1	0	1	0	0
302	Alphaflexiviridae	Family	WG02c-220223	xtree / PVC	ssRNA(+)	RNA	Eukaryotes	-6.95315	0	1	0	1	0	0
303	Alphaflexiviridae	Family	WG02c-220302	xtree / PVC	ssRNA(+)	RNA	Eukaryotes	-6.83802	0	1	0	1	0	0
304	Alphaflexiviridae	Family	WG02c-220323	xtree / PVC	ssRNA(+)	RNA	Eukaryotes	-6.7892	0	1	0	1	0	0
305	Alphaflexiviridae	Family	WG02c-220330	xtree / PVC	ssRNA(+)	RNA	Eukaryotes	-6.23005	0	1	0	1	0	0
306	Alphaflexiviridae	Family	WG02c-220406	xtree / PVC	ssRNA(+)	RNA	Eukaryotes	-6.57037	0	1	0	1	0	0
307	Alphaflexiviridae	Family	WG02g-210406-14	xtree / PVC	ssRNA(+)	RNA	Eukaryotes	-7.19165	0	1	0	1	0	0
308	Alphaflexiviridae	Family	WG02g-210413-14	xtree / PVC	ssRNA(+)	RNA	Eukaryotes	-7.20656	0	1	0	1	0	0
309	Alphaflexiviridae	Family	WG02g-210420-14	xtree / PVC	ssRNA(+)	RNA	Eukaryotes	-7.11455	0	1	0	1	0	0
310	Alphaflexiviridae	Family	WG02g-210427-14	xtree / PVC	ssRNA(+)	RNA	Eukaryotes	-7.33353	0	1	0	1	0	0
311	Alphaflexiviridae	Family	WG02g-210504-14	xtree / PVC	ssRNA(+)	RNA	Eukaryotes	-7.28045	0	1	0	1	0	0
312	Alphaflexiviridae	Family	WG02g-210511-14	xtree / PVC	ssRNA(+)	RNA	Eukaryotes	-7.1189	0	1	0	1	0	0
313	Alphaflexiviridae	Family	WG02g-210525-14	xtree / PVC	ssRNA(+)	RNA	Eukaryotes	-7.35613	0	1	0	1	0	0
314	Alphaflexiviridae	Family	WG02g-210601-14	xtree / PVC	ssRNA(+)	RNA	Eukaryotes	-7.30521	0	1	0	1	0	0
315	Alphaflexiviridae	Family	WG02g-210608-14	xtree / PVC	ssRNA(+)	RNA	Eukaryotes	-7.20706	0	1	0	1	0	0
316	Alphaflexiviridae	Family	WG02g-210615-14	xtree / PVC	ssRNA(+)	RNA	Eukaryotes	-7.22149	0	1	0	1	0	0
317	Alphaflexiviridae	Family	WG02g-210622-14	xtree / PVC	ssRNA(+)	RNA	Eukaryotes	-7.20486	0	1	0	1	0	0
318	Alphaflexiviridae	Family	WG02g-210629-14	xtree / PVC	ssRNA(+)	RNA	Eukaryotes	-6.67389	0	1	0	1	0	0
319	Alphaflexiviridae	Family	WG02g-210706-14	xtree / PVC	ssRNA(+)	RNA	Eukaryotes	-6.80561	0	1	0	1	0	0
320	Alphaflexiviridae	Family	WG02g-210713-14	xtree / PVC	ssRNA(+)	RNA	Eukaryotes	-6.70897	0	1	0	1	0	0
321	Alphaflexiviridae	Family	WG02g-210720-14	xtree / PVC	ssRNA(+)	RNA	Eukaryotes	-6.83237	0	1	0	1	0	0
322	Alphaflexiviridae	Family	WG02g-210727-14	xtree / PVC	ssRNA(+)	RNA	Eukaryotes	-6.86807	0	1	0	1	0	0
323	Alphaflexiviridae	Family	WG02g-210810	xtree / PVC	ssRNA(+)	RNA	Eukaryotes	-6.85821	0	1	0	1	0	0
324	Alphaflexiviridae	Family	WG02g-210817	xtree / PVC	ssRNA(+)	RNA	Eukaryotes	-7.0439	0	1	0	1	0	0
325	Alphaflexiviridae	Family	WG02g-210824	xtree / PVC	ssRNA(+)	RNA	Eukaryotes	-7.01679	0	1	0	1	0	0
326	Alphaflexiviridae	Family	WG02g-210831	xtree / PVC	ssRNA(+)	RNA	Eukaryotes	-6.96238	0	1	0	1	0	0
327	Alphaflexiviridae	Family	WG02g-210914	xtree / PVC	ssRNA(+)	RNA	Eukaryotes	-6.93914	0	1	0	1	0	0
328	Alphaflexiviridae	Family	WG02g-210921	xtree / PVC	ssRNA(+)	RNA	Eukaryotes	-6.59502	0	1	0	1	0	0
329	Alphaflexiviridae	Family	WG02g-210928	xtree / PVC	ssRNA(+)	RNA	Eukaryotes	-6.8943	0	1	0	1	0	0
330	Alphaflexiviridae	Family	WG02g-211012	xtree / PVC	ssRNA(+)	RNA	Eukaryotes	-6.93326	0	1	0	1	0	0
331	Alphaflexiviridae	Family	WG02g-211026	xtree / PVC	ssRNA(+)	RNA	Eukaryotes	-6.86561	0	1	0	1	0	0
332	Alphaflexiviridae	Family	WG02g-211102	xtree / PVC	ssRNA(+)	RNA	Eukaryotes	-6.95756	0	1	0	1	0	0
333	Alphaflexiviridae	Family	WG02g-211109	xtree / PVC	ssRNA(+)	RNA	Eukaryotes	-6.96561	0	1	0	1	0	0
334	Alphaflexiviridae	Family	WG02g-211116	xtree / PVC	ssRNA(+)	RNA	Eukaryotes	-6.17407	0	1	0	1	0	0
335	Alphaflexiviridae	Family	WG02g-211123	xtree / PVC	ssRNA(+)	RNA	Eukaryotes	-5.85665	0	1	0	1	0	0
336	Alphaflexiviridae	Family	WG02g-211130	xtree / PVC	ssRNA(+)	RNA	Eukaryotes	-6.12371	0	1	0	1	0	0
337	Alphaflexiviridae	Family	WG02g-211207	xtree / PVC	ssRNA(+)	RNA	Eukaryotes	-5.55884	0	1	0	1	0	0
338	Alphaflexiviridae	Family	WG02g-211214	xtree / PVC	ssRNA(+)	RNA	Eukaryotes	-5.36997	0	1	0	1	0	0
339	Alphaflexiviridae	Family	WG02g-211221	xtree / PVC	ssRNA(+)	RNA	Eukaryotes	-6.75053	0	1	0	1	0	0
340	Alphaflexiviridae	Family	WG02g-211228	xtree / PVC	ssRNA(+)	RNA	Eukaryotes	-6.93227	0	1	0	1	0	0
341	Alphaflexiviridae	Family	WG02g-220105-34	xtree / PVC	ssRNA(+)	RNA	Eukaryotes	-6.80834	0	1	0	1	0	0
342	Alphaflexiviridae	Family	WG02g-220105	xtree / PVC	ssRNA(+)	RNA	Eukaryotes	-6.15877	0	1	0	1	0	0
343	Alphaflexiviridae	Family	WG02g-220112-34	xtree / PVC	ssRNA(+)	RNA	Eukaryotes	-6.87892	0	1	0	1	0	0
344	Alphaflexiviridae	Family	WG02g-220112	xtree / PVC	ssRNA(+)	RNA	Eukaryotes	-6.91426	0	1	0	1	0	0
345	Alphaflexiviridae	Family	WG02g-220119	xtree / PVC	ssRNA(+)	RNA	Eukaryotes	-6.91497	0	1	0	1	0	0
346	Alphaflexiviridae	Family	WG02g-220126-34	xtree / PVC	ssRNA(+)	RNA	Eukaryotes	-6.52021	0	1	0	1	0	0
347	Alphaflexiviridae	Family	WG02g-220126	xtree / PVC	ssRNA(+)	RNA	Eukaryotes	-6.95727	0	1	0	1	0	0
348	Alphaflexiviridae	Family	WG02g-220202	xtree / PVC	ssRNA(+)	RNA	Eukaryotes	-6.90718	0	1	0	1	0	0
349	Alphaflexiviridae	Family	WG02g-220209	xtree / PVC	ssRNA(+)	RNA	Eukaryotes	-7.02091	0	1	0	1	0	0
350	Alphaflexiviridae	Family	WG02g-220216	xtree / PVC	ssRNA(+)	RNA	Eukaryotes	-7.91938	0	1	0	1	0	0
351	Alphaflexiviridae	Family	WG02g-220223	xtree / PVC	ssRNA(+)	RNA	Eukaryotes	-6.26636	0	1	0	1	0	0
352	Alphaflexiviridae	Family	WG02g-220302	xtree / PVC	ssRNA(+)	RNA	Eukaryotes	-6.90004	0	1	0	1	0	0
353	Alphaflexiviridae	Family	WG02g-220309	xtree / PVC	ssRNA(+)	RNA	Eukaryotes	-6.78992	0	1	0	1	0	0
354	Alphaflexiviridae	Family	WG02g-220316	xtree / PVC	ssRNA(+)	RNA	Eukaryotes	-5.82032	0	1	0	1	0	0
355	Alphaflexiviridae	Family	WG02g-220323	xtree / PVC	ssRNA(+)	RNA	Eukaryotes	-6.40835	0	1	0	1	0	0
356	Alphaflexiviridae	Family	WG02g-220330	xtree / PVC	ssRNA(+)	RNA	Eukaryotes	-6.92253	0	1	0	1	0	0
357	Alphaflexiviridae	Family	WG02g-220406	xtree / PVC	ssRNA(+)	RNA	Eukaryotes	-6.58743	0	1	0	1	0	0
358	Alphaflexiviridae	Family	WG0A-210105-14	xtree / PVC	ssRNA(+)	RNA	Eukaryotes	-7.18091	0	1	0	1	0	0
359	Alphaflexiviridae	Family	WG0A-210119-14	xtree / PVC	ssRNA(+)	RNA	Eukaryotes	-7.09922	0	1	0	1	0	0
360	Alphaflexiviridae	Family	WG0A-210126-14	xtree / PVC	ssRNA(+)	RNA	Eukaryotes	-7.26838	0	1	0	1	0	0
361	Alphaflexiviridae	Family	WG0A-210209-14	xtree / PVC	ssRNA(+)	RNA	Eukaryotes	-7.34724	0	1	0	1	0	0
362	Alphaflexiviridae	Family	WG0A-210216-14	xtree / PVC	ssRNA(+)	RNA	Eukaryotes	-7.21744	0	1	0	1	0	0
363	Alphaflexiviridae	Family	WG0A-210223-14	xtree / PVC	ssRNA(+)	RNA	Eukaryotes	-7.29004	0	1	0	1	0	0
364	Alphaflexiviridae	Family	WG0A-210302-14	xtree / PVC	ssRNA(+)	RNA	Eukaryotes	-7.31886	0	1	0	1	0	0
365	Alphaflexiviridae	Family	WG0A-210309-14	xtree / PVC	ssRNA(+)	RNA	Eukaryotes	-7.19073	0	1	0	1	0	0
366	Alphaflexiviridae	Family	WG0A-210316-14	xtree / PVC	ssRNA(+)	RNA	Eukaryotes	-7.22267	0	1	0	1	0	0
367	Alphaflexiviridae	Family	WG0A-210323-14	xtree / PVC	ssRNA(+)	RNA	Eukaryotes	-7.42137	0	1	0	1	0	0
368	Alphaflexiviridae	Family	WG0A-210330-14	xtree / PVC	ssRNA(+)	RNA	Eukaryotes	-7.35204	0	1	0	1	0	0
369	Alphaflexiviridae	Family	WG0A-210406-14	xtree / PVC	ssRNA(+)	RNA	Eukaryotes	-7.44879	0	1	0	1	0	0
370	Alphaflexiviridae	Family	WG0A-210413-14	xtree / PVC	ssRNA(+)	RNA	Eukaryotes	-7.34631	0	1	0	1	0	0
371	Alphaflexiviridae	Family	WG0A-210420-14	xtree / PVC	ssRNA(+)	RNA	Eukaryotes	-7.11248	0	1	0	1	0	0
372	Alphaflexiviridae	Family	WG0A-210427-14	xtree / PVC	ssRNA(+)	RNA	Eukaryotes	-7.05549	0	1	0	1	0	0
373	Alphaflexiviridae	Family	WG0A-210504-14	xtree / PVC	ssRNA(+)	RNA	Eukaryotes	-7.13234	0	1	0	1	0	0
374	Alphaflexiviridae	Family	WG0A-210511-14	xtree / PVC	ssRNA(+)	RNA	Eukaryotes	-7.26095	0	1	0	1	0	0
375	Alphaflexiviridae	Family	WG0A-210518-14	xtree / PVC	ssRNA(+)	RNA	Eukaryotes	-7.23947	0	1	0	1	0	0
376	Alphaflexiviridae	Family	WG0A-210525-14	xtree / PVC	ssRNA(+)	RNA	Eukaryotes	-7.22495	0	1	0	1	0	0
377	Alphaflexiviridae	Family	WG0A-210601-14	xtree / PVC	ssRNA(+)	RNA	Eukaryotes	-7.42722	0	1	0	1	0	0
378	Alphaflexiviridae	Family	WG0A-210608-14	xtree / PVC	ssRNA(+)	RNA	Eukaryotes	-7.21746	0	1	0	1	0	0
379	Alphaflexiviridae	Family	WG0A-210622-14	xtree / PVC	ssRNA(+)	RNA	Eukaryotes	-7.26084	0	1	0	1	0	0
380	Alphaflexiviridae	Family	WG0A-210706-14	xtree / PVC	ssRNA(+)	RNA	Eukaryotes	-6.99222	0	1	0	1	0	0
381	Alphaflexiviridae	Family	WG0A-210713-14	xtree / PVC	ssRNA(+)	RNA	Eukaryotes	-6.92807	0	1	0	1	0	0
382	Alphaflexiviridae	Family	WG0A-210720-14	xtree / PVC	ssRNA(+)	RNA	Eukaryotes	-6.93786	0	1	0	1	0	0
383	Alphaflexiviridae	Family	WG0A-210803-14	xtree / PVC	ssRNA(+)	RNA	Eukaryotes	-7.09531	0	1	0	1	0	0
384	Alphaflexiviridae	Family	WG0A-210810	xtree / PVC	ssRNA(+)	RNA	Eukaryotes	-7.20562	0	1	0	1	0	0
385	Alphaflexiviridae	Family	WG0Dg-210216-14	xtree / PVC	ssRNA(+)	RNA	Eukaryotes	-7.26503	0	1	0	1	0	0
386	Alphaflexiviridae	Family	WG0E-201118-14	xtree / PVC	ssRNA(+)	RNA	Eukaryotes	-7.18236	0	1	0	1	0	0
387	Alphaflexiviridae	Family	WG0E-201125-14	xtree / PVC	ssRNA(+)	RNA	Eukaryotes	-7.40286	0	1	0	1	0	0
388	Alphaflexiviridae	Family	WG0E-201202-14	xtree / PVC	ssRNA(+)	RNA	Eukaryotes	-7.18544	0	1	0	1	0	0
389	Alphaflexiviridae	Family	WG0E-201209-14	xtree / PVC	ssRNA(+)	RNA	Eukaryotes	-7.25823	0	1	0	1	0	0
390	Alphaflexiviridae	Family	WG0E-201216-14	xtree / PVC	ssRNA(+)	RNA	Eukaryotes	-7.35013	0	1	0	1	0	0
391	Alphaflexiviridae	Family	WG0E-210105-14	xtree / PVC	ssRNA(+)	RNA	Eukaryotes	-7.00128	0	1	0	1	0	0
392	Alphaflexiviridae	Family	WG0E-210119-14	xtree / PVC	ssRNA(+)	RNA	Eukaryotes	-7.23255	0	1	0	1	0	0
393	Alphaflexiviridae	Family	WG0E-210126-14	xtree / PVC	ssRNA(+)	RNA	Eukaryotes	-7.36025	0	1	0	1	0	0
394	Alphaflexiviridae	Family	WG0E-210202-14	xtree / PVC	ssRNA(+)	RNA	Eukaryotes	-7.18044	0	1	0	1	0	0
395	Alphaflexiviridae	Family	WG0E-210209-14	xtree / PVC	ssRNA(+)	RNA	Eukaryotes	-7.25029	0	1	0	1	0	0
396	Alphaflexiviridae	Family	WG0H-201125-14	xtree / PVC	ssRNA(+)	RNA	Eukaryotes	-7.15792	0	1	0	1	0	0
397	Alphaflexiviridae	Family	WG0H-201202-14	xtree / PVC	ssRNA(+)	RNA	Eukaryotes	-7.31726	0	1	0	1	0	0
398	Alphaflexiviridae	Family	WG0H-201216-14	xtree / PVC	ssRNA(+)	RNA	Eukaryotes	-7.25838	0	1	0	1	0	0
399	Alphaflexiviridae	Family	WG0Hm-210105-14	xtree / PVC	ssRNA(+)	RNA	Eukaryotes	-6.72654	0	1	0	1	0	0
400	Alphaflexiviridae	Family	WG0Hm-210112-14	xtree / PVC	ssRNA(+)	RNA	Eukaryotes	-7.17295	0	1	0	1	0	0
401	Alphaflexiviridae	Family	WG0Hm-210119-14	xtree / PVC	ssRNA(+)	RNA	Eukaryotes	-7.28962	0	1	0	1	0	0
402	Alphaflexiviridae	Family	WG0Hm-210126-14	xtree / PVC	ssRNA(+)	RNA	Eukaryotes	-7.27878	0	1	0	1	0	0
403	Alphaflexiviridae	Family	WG0Hm-210202-14	xtree / PVC	ssRNA(+)	RNA	Eukaryotes	-7.21082	0	1	0	1	0	0
404	Alphaflexiviridae	Family	WG0Hm-210209-14	xtree / PVC	ssRNA(+)	RNA	Eukaryotes	-7.35415	0	1	0	1	0	0
405	Alphaflexiviridae	Family	WG0Hm-210216-14	xtree / PVC	ssRNA(+)	RNA	Eukaryotes	-7.32937	0	1	0	1	0	0
406	Alphaflexiviridae	Family	WG0Hm-210223-14	xtree / PVC	ssRNA(+)	RNA	Eukaryotes	-7.35441	0	1	0	1	0	0
407	Alphaflexiviridae	Family	WG0Hm-210302-14	xtree / PVC	ssRNA(+)	RNA	Eukaryotes	-7.38065	0	1	0	1	0	0
408	Alphaflexiviridae	Family	WG0Hm-210309-14	xtree / PVC	ssRNA(+)	RNA	Eukaryotes	-7.26471	0	1	0	1	0	0
409	Alphaflexiviridae	Family	WG0Hm-210316-14	xtree / PVC	ssRNA(+)	RNA	Eukaryotes	-7.29162	0	1	0	1	0	0
410	Alphaflexiviridae	Family	WG0Hm-210323-14	xtree / PVC	ssRNA(+)	RNA	Eukaryotes	-7.32301	0	1	0	1	0	0
411	Alphaflexiviridae	Family	WG0Hm-210330-14	xtree / PVC	ssRNA(+)	RNA	Eukaryotes	-7.20797	0	1	0	1	0	0
412	Alphaflexiviridae	Family	WG0Hm-210406-14	xtree / PVC	ssRNA(+)	RNA	Eukaryotes	-7.34914	0	1	0	1	0	0
413	Alphaflexiviridae	Family	WG0Hm-210413-14	xtree / PVC	ssRNA(+)	RNA	Eukaryotes	-7.10431	0	1	0	1	0	0
414	Alphaflexiviridae	Family	WG0Hm-210420-14	xtree / PVC	ssRNA(+)	RNA	Eukaryotes	-7.30766	0	1	0	1	0	0
415	Alphaflexiviridae	Family	WG0Hm-210427-14	xtree / PVC	ssRNA(+)	RNA	Eukaryotes	-7.21206	0	1	0	1	0	0
416	Alphaflexiviridae	Family	WG0Hm-210504-14	xtree / PVC	ssRNA(+)	RNA	Eukaryotes	-7.19839	0	1	0	1	0	0
417	Alphaflexiviridae	Family	WG0Hm-210511-14	xtree / PVC	ssRNA(+)	RNA	Eukaryotes	-7.21182	0	1	0	1	0	0
418	Alphaflexiviridae	Family	WG0Hm-210817	xtree / PVC	ssRNA(+)	RNA	Eukaryotes	-7.05146	0	1	0	1	0	0
419	Alphaflexiviridae	Family	WG0Hm-210824	xtree / PVC	ssRNA(+)	RNA	Eukaryotes	-6.93118	0	1	0	1	0	0
420	Alphaflexiviridae	Family	WG0Hm-210831	xtree / PVC	ssRNA(+)	RNA	Eukaryotes	-7.14807	0	1	0	1	0	0
421	Alphaflexiviridae	Family	WG0Hm-210907	xtree / PVC	ssRNA(+)	RNA	Eukaryotes	-7.21562	0	1	0	1	0	0
422	Alphaflexiviridae	Family	WG0Hm-210914	xtree / PVC	ssRNA(+)	RNA	Eukaryotes	-7.08908	0	1	0	1	0	0
423	Alphaflexiviridae	Family	WG0Hm-210921	xtree / PVC	ssRNA(+)	RNA	Eukaryotes	-6.81623	0	1	0	1	0	0
424	Alphaflexiviridae	Family	WG0Hm-210928	xtree / PVC	ssRNA(+)	RNA	Eukaryotes	-6.89934	0	1	0	1	0	0
425	Alphaflexiviridae	Family	WG0Hm-211012	xtree / PVC	ssRNA(+)	RNA	Eukaryotes	-6.90098	0	1	0	1	0	0
426	Alphaflexiviridae	Family	WG0Hm-211026	xtree / PVC	ssRNA(+)	RNA	Eukaryotes	-6.30181	0	1	0	1	0	0
427	Alphaflexiviridae	Family	WG0Hm-211102	xtree / PVC	ssRNA(+)	RNA	Eukaryotes	-6.78439	0	1	0	1	0	0
428	Alphaflexiviridae	Family	WG0Hm-211109	xtree / PVC	ssRNA(+)	RNA	Eukaryotes	-6.06993	0	1	0	1	0	0
429	Alphaflexiviridae	Family	WG0Hm-211116	xtree / PVC	ssRNA(+)	RNA	Eukaryotes	-5.69909	0	1	0	1	0	0
430	Alphaflexiviridae	Family	WG0Hm-211123	xtree / PVC	ssRNA(+)	RNA	Eukaryotes	-6.22798	0	1	0	1	0	0
431	Alphaflexiviridae	Family	WG0Hm-211130	xtree / PVC	ssRNA(+)	RNA	Eukaryotes	-6.04973	0	1	0	1	0	0
432	Alphaflexiviridae	Family	WG0Hm-211207	xtree / PVC	ssRNA(+)	RNA	Eukaryotes	-5.6364	0	1	0	1	0	0
433	Alphaflexiviridae	Family	WG0Hm-211214	xtree / PVC	ssRNA(+)	RNA	Eukaryotes	-6.90305	0	1	0	1	0	0
434	Alphaflexiviridae	Family	WG0Hm-211221	xtree / PVC	ssRNA(+)	RNA	Eukaryotes	-6.94674	0	1	0	1	0	0
435	Alphaflexiviridae	Family	WG0Hm-211228	xtree / PVC	ssRNA(+)	RNA	Eukaryotes	-6.81405	0	1	0	1	0	0
436	Alphaflexiviridae	Family	WG0Hm-220112-34	xtree / PVC	ssRNA(+)	RNA	Eukaryotes	-6.33348	0	1	0	1	0	0
437	Alphaflexiviridae	Family	WG0Hm-220112	xtree / PVC	ssRNA(+)	RNA	Eukaryotes	-6.75977	0	1	0	1	0	0
438	Alphaflexiviridae	Family	WG0Hm-220119-34	xtree / PVC	ssRNA(+)	RNA	Eukaryotes	-6.77988	0	1	0	1	0	0
439	Alphaflexiviridae	Family	WG0Hm-220119	xtree / PVC	ssRNA(+)	RNA	Eukaryotes	-6.60518	0	1	0	1	0	0
440	Alphaflexiviridae	Family	WG0Hm-220126-34	xtree / PVC	ssRNA(+)	RNA	Eukaryotes	-6.80052	0	1	0	1	0	0
441	Alphaflexiviridae	Family	WG0Hm-220126	xtree / PVC	ssRNA(+)	RNA	Eukaryotes	-6.88618	0	1	0	1	0	0
442	Alphaflexiviridae	Family	WG0Hm-220202	xtree / PVC	ssRNA(+)	RNA	Eukaryotes	-6.70741	0	1	0	1	0	0
443	Alphaflexiviridae	Family	WG0Hm-220209	xtree / PVC	ssRNA(+)	RNA	Eukaryotes	-6.86494	0	1	0	1	0	0
444	Alphaflexiviridae	Family	WG0Hm-220216	xtree / PVC	ssRNA(+)	RNA	Eukaryotes	-6.88515	0	1	0	1	0	0
445	Alphaflexiviridae	Family	WG0Hm-220223	xtree / PVC	ssRNA(+)	RNA	Eukaryotes	-6.84762	0	1	0	1	0	0
446	Alphaflexiviridae	Family	WG0Hm-220302	xtree / PVC	ssRNA(+)	RNA	Eukaryotes	-6.72815	0	1	0	1	0	0
447	Alphaflexiviridae	Family	WG0Hm-220309	xtree / PVC	ssRNA(+)	RNA	Eukaryotes	-7.06325	0	1	0	1	0	0
448	Alphaflexiviridae	Family	WG0Hm-220316	xtree / PVC	ssRNA(+)	RNA	Eukaryotes	-6.78187	0	1	0	1	0	0
449	Alphaflexiviridae	Family	WG0Hm-220323	xtree / PVC	ssRNA(+)	RNA	Eukaryotes	-6.6508	0	1	0	1	0	0
450	Alphaflexiviridae	Family	WG0Hm-220330	xtree / PVC	ssRNA(+)	RNA	Eukaryotes	-6.6856	0	1	0	1	0	0
451	Alphaflexiviridae	Family	WG0Hm-220406	xtree / PVC	ssRNA(+)	RNA	Eukaryotes	-6.51074	0	1	0	1	0	0
452	Alphaflexiviridae	Family	WG0Hp-210105-14	xtree / PVC	ssRNA(+)	RNA	Eukaryotes	-7.25593	0	1	0	1	0	0
453	Alphaflexiviridae	Family	WG0Hp-210112-14	xtree / PVC	ssRNA(+)	RNA	Eukaryotes	-7.34049	0	1	0	1	0	0
454	Alphaflexiviridae	Family	WG0Hp-210119-14	xtree / PVC	ssRNA(+)	RNA	Eukaryotes	-7.21482	0	1	0	1	0	0
455	Alphaflexiviridae	Family	WG0Hp-210126-14	xtree / PVC	ssRNA(+)	RNA	Eukaryotes	-7.30231	0	1	0	1	0	0
456	Alphaflexiviridae	Family	WG0Hp-210202-14	xtree / PVC	ssRNA(+)	RNA	Eukaryotes	-7.43569	0	1	0	1	0	0
457	Alphaflexiviridae	Family	WG0HP-210209-14	xtree / PVC	ssRNA(+)	RNA	Eukaryotes	-7.16443	0	1	0	1	0	0
458	Alphaflexiviridae	Family	WG0Hp-210216-14	xtree / PVC	ssRNA(+)	RNA	Eukaryotes	-7.20768	0	1	0	1	0	0
459	Alphaflexiviridae	Family	WG0Hp-210223-14	xtree / PVC	ssRNA(+)	RNA	Eukaryotes	-7.25865	0	1	0	1	0	0
460	Alphaflexiviridae	Family	WG0Hp-210302-14	xtree / PVC	ssRNA(+)	RNA	Eukaryotes	-7.41659	0	1	0	1	0	0
461	Alphaflexiviridae	Family	WG0Hp-210309-14	xtree / PVC	ssRNA(+)	RNA	Eukaryotes	-7.305	0	1	0	1	0	0
462	Alphaflexiviridae	Family	WG0Hp-210316-14	xtree / PVC	ssRNA(+)	RNA	Eukaryotes	-7.33274	0	1	0	1	0	0
463	Alphaflexiviridae	Family	WG0Hp-210323-14	xtree / PVC	ssRNA(+)	RNA	Eukaryotes	-7.17795	0	1	0	1	0	0
464	Alphaflexiviridae	Family	WG0Hp-210330-14	xtree / PVC	ssRNA(+)	RNA	Eukaryotes	-7.06336	0	1	0	1	0	0
465	Alphaflexiviridae	Family	WG0Hp-210406-14	xtree / PVC	ssRNA(+)	RNA	Eukaryotes	-7.1419	0	1	0	1	0	0
466	Alphaflexiviridae	Family	WG0Hp-210413-14	xtree / PVC	ssRNA(+)	RNA	Eukaryotes	-7.37076	0	1	0	1	0	0
467	Alphaflexiviridae	Family	WG0Hp-210420-14	xtree / PVC	ssRNA(+)	RNA	Eukaryotes	-7.25947	0	1	0	1	0	0
468	Alphaflexiviridae	Family	WG0Hp-210427-14	xtree / PVC	ssRNA(+)	RNA	Eukaryotes	-7.16801	0	1	0	1	0	0
469	Alphaflexiviridae	Family	WG0Hp-210504-14	xtree / PVC	ssRNA(+)	RNA	Eukaryotes	-7.28715	0	1	0	1	0	0
470	Alphaflexiviridae	Family	WG0Hp-210511-14	xtree / PVC	ssRNA(+)	RNA	Eukaryotes	-7.16636	0	1	0	1	0	0
471	Alphaflexiviridae	Family	WG0HP-210824	xtree / PVC	ssRNA(+)	RNA	Eukaryotes	-6.93739	0	1	0	1	0	0
472	Alphaflexiviridae	Family	WG0Hp-220112-34	xtree / PVC	ssRNA(+)	RNA	Eukaryotes	-6.12114	0	1	0	1	0	0
473	Alphaflexiviridae	Family	WG0Hp-220112	xtree / PVC	ssRNA(+)	RNA	Eukaryotes	-6.68494	0	1	0	1	0	0
474	Alphaflexiviridae	Family	WG0Hp-220119-34	xtree / PVC	ssRNA(+)	RNA	Eukaryotes	-6.51229	0	1	0	1	0	0
475	Alphaflexiviridae	Family	WG0Hp-220119	xtree / PVC	ssRNA(+)	RNA	Eukaryotes	-6.65576	0	1	0	1	0	0
476	Alphaflexiviridae	Family	WG0Hp-220126-34	xtree / PVC	ssRNA(+)	RNA	Eukaryotes	-6.55352	0	1	0	1	0	0
477	Alphaflexiviridae	Family	WG0Hp-220126	xtree / PVC	ssRNA(+)	RNA	Eukaryotes	-6.91238	0	1	0	1	0	0
478	Alphaflexiviridae	Family	WG0Hp-220202	xtree / PVC	ssRNA(+)	RNA	Eukaryotes	-6.70391	0	1	0	1	0	0
479	Alphaflexiviridae	Family	WG0Hp-220209	xtree / PVC	ssRNA(+)	RNA	Eukaryotes	-6.50146	0	1	0	1	0	0
480	Alphaflexiviridae	Family	WG0Hp-220216	xtree / PVC	ssRNA(+)	RNA	Eukaryotes	-6.98528	0	1	0	1	0	0
481	Alphaflexiviridae	Family	WG0Hp-220223	xtree / PVC	ssRNA(+)	RNA	Eukaryotes	-6.94595	0	1	0	1	0	0
482	Alphaflexiviridae	Family	WG0Hp-220302	xtree / PVC	ssRNA(+)	RNA	Eukaryotes	-6.99934	0	1	0	1	0	0
483	Alphaflexiviridae	Family	WG0Hp-220309	xtree / PVC	ssRNA(+)	RNA	Eukaryotes	-6.97601	0	1	0	1	0	0
484	Alphaflexiviridae	Family	WG0Hp-220316	xtree / PVC	ssRNA(+)	RNA	Eukaryotes	-6.63916	0	1	0	1	0	0
485	Alphaflexiviridae	Family	WG0Hp-220323	xtree / PVC	ssRNA(+)	RNA	Eukaryotes	-6.81447	0	1	0	1	0	0
486	Alphaflexiviridae	Family	WG0Hp-220330	xtree / PVC	ssRNA(+)	RNA	Eukaryotes	-6.67269	0	1	0	1	0	0
487	Alphaflexiviridae	Family	WG0Hp-220406	xtree / PVC	ssRNA(+)	RNA	Eukaryotes	-6.60323	0	1	0	1	0	0
488	Alphaflexiviridae	Family	WG0Kc-210601-14	xtree / PVC	ssRNA(+)	RNA	Eukaryotes	-7.2076	0	1	0	1	0	0
489	Alphaflexiviridae	Family	WG0Kc-210608-14	xtree / PVC	ssRNA(+)	RNA	Eukaryotes	-7.27327	0	1	0	1	0	0
490	Alphaflexiviridae	Family	WG0Kc-210615-14	xtree / PVC	ssRNA(+)	RNA	Eukaryotes	-7.32246	0	1	0	1	0	0
491	Alphaflexiviridae	Family	WG0Kc-210706-14	xtree / PVC	ssRNA(+)	RNA	Eukaryotes	-6.94002	0	1	0	1	0	0
492	Alphaflexiviridae	Family	WG0Kc-210727-14	xtree / PVC	ssRNA(+)	RNA	Eukaryotes	-6.94928	0	1	0	1	0	0
493	Alphaflexiviridae	Family	WG0Kc-210817	xtree / PVC	ssRNA(+)	RNA	Eukaryotes	-6.7446	0	1	0	1	0	0
494	Alphaflexiviridae	Family	WG0Kc-210824	xtree / PVC	ssRNA(+)	RNA	Eukaryotes	-6.93818	0	1	0	1	0	0
495	Alphaflexiviridae	Family	WG0Kc-210831	xtree / PVC	ssRNA(+)	RNA	Eukaryotes	-6.87137	0	1	0	1	0	0
496	Alphaflexiviridae	Family	WG0Kc-210907	xtree / PVC	ssRNA(+)	RNA	Eukaryotes	-6.97444	0	1	0	1	0	0
497	Alphaflexiviridae	Family	WG0Kc-210914	xtree / PVC	ssRNA(+)	RNA	Eukaryotes	-6.8138	0	1	0	1	0	0
498	Alphaflexiviridae	Family	WG0Kc-210928	xtree / PVC	ssRNA(+)	RNA	Eukaryotes	-6.86796	0	1	0	1	0	0
499	Alphaflexiviridae	Family	WG0Kc-211012	xtree / PVC	ssRNA(+)	RNA	Eukaryotes	-6.58667	0	1	0	1	0	0
500	Alphaflexiviridae	Family	WG0Kc-211026	xtree / PVC	ssRNA(+)	RNA	Eukaryotes	-6.49153	0	1	0	1	0	0
501	Alphaflexiviridae	Family	WG0Kc-211116	xtree / PVC	ssRNA(+)	RNA	Eukaryotes	-6.36783	0	1	0	1	0	0
502	Alphaflexiviridae	Family	WG0Kc-211123	xtree / PVC	ssRNA(+)	RNA	Eukaryotes	-6.05571	0	1	0	1	0	0
503	Alphaflexiviridae	Family	WG0Kc-211130	xtree / PVC	ssRNA(+)	RNA	Eukaryotes	-4.93721	0	1	0	1	0	0
504	Alphaflexiviridae	Family	WG0Kc-211207	xtree / PVC	ssRNA(+)	RNA	Eukaryotes	-5.60288	0	1	0	1	0	0
505	Alphaflexiviridae	Family	WG0Kc-211214	xtree / PVC	ssRNA(+)	RNA	Eukaryotes	-6.89322	0	1	0	1	0	0
506	Alphaflexiviridae	Family	WG0Kc-211221	xtree / PVC	ssRNA(+)	RNA	Eukaryotes	-6.79269	0	1	0	1	0	0
507	Alphaflexiviridae	Family	WG0Kc-220105-34	xtree / PVC	ssRNA(+)	RNA	Eukaryotes	-6.78864	0	1	0	1	0	0
508	Alphaflexiviridae	Family	WG0KC-220105	xtree / PVC	ssRNA(+)	RNA	Eukaryotes	-6.9336	0	1	0	1	0	0
509	Alphaflexiviridae	Family	WG0Kc-220119-34	xtree / PVC	ssRNA(+)	RNA	Eukaryotes	-6.69226	0	1	0	1	0	0
510	Alphaflexiviridae	Family	WG0Kc-220119	xtree / PVC	ssRNA(+)	RNA	Eukaryotes	-6.79769	0	1	0	1	0	0
511	Alphaflexiviridae	Family	WG0Kc-220202	xtree / PVC	ssRNA(+)	RNA	Eukaryotes	-6.81197	0	1	0	1	0	0
512	Alphaflexiviridae	Family	WG0Kc-220209	xtree / PVC	ssRNA(+)	RNA	Eukaryotes	-6.8781	0	1	0	1	0	0
513	Alphaflexiviridae	Family	WG0Kc-220223	xtree / PVC	ssRNA(+)	RNA	Eukaryotes	-6.92101	0	1	0	1	0	0
514	Alphaflexiviridae	Family	WG0Kc-220302	xtree / PVC	ssRNA(+)	RNA	Eukaryotes	-6.90118	0	1	0	1	0	0
515	Alphaflexiviridae	Family	WG0Kc-220309	xtree / PVC	ssRNA(+)	RNA	Eukaryotes	-6.86497	0	1	0	1	0	0
516	Alphaflexiviridae	Family	WG0Kc-220316	xtree / PVC	ssRNA(+)	RNA	Eukaryotes	-6.4497	0	1	0	1	0	0
517	Alphaflexiviridae	Family	WG0Kc-220323	xtree / PVC	ssRNA(+)	RNA	Eukaryotes	-6.77952	0	1	0	1	0	0
518	Alphaflexiviridae	Family	WG0Kc-220330	xtree / PVC	ssRNA(+)	RNA	Eukaryotes	-6.69544	0	1	0	1	0	0
519	Alphaflexiviridae	Family	WG0Kc-220406	xtree / PVC	ssRNA(+)	RNA	Eukaryotes	-6.52	0	1	0	1	0	0
520	Alphaflexiviridae	Family	WG0Kg-210601-14	xtree / PVC	ssRNA(+)	RNA	Eukaryotes	-7.30444	0	1	0	1	0	0
521	Alphaflexiviridae	Family	WG0Kg-210608-14	xtree / PVC	ssRNA(+)	RNA	Eukaryotes	-7.27748	0	1	0	1	0	0
522	Alphaflexiviridae	Family	WG0Kg-210615-14	xtree / PVC	ssRNA(+)	RNA	Eukaryotes	-7.20041	0	1	0	1	0	0
523	Alphaflexiviridae	Family	WG0Kg-210622-14	xtree / PVC	ssRNA(+)	RNA	Eukaryotes	-7.28917	0	1	0	1	0	0
524	Alphaflexiviridae	Family	WG0Kg-210629-14	xtree / PVC	ssRNA(+)	RNA	Eukaryotes	-6.76833	0	1	0	1	0	0
525	Alphaflexiviridae	Family	WG0Kg-210706-14	xtree / PVC	ssRNA(+)	RNA	Eukaryotes	-6.77918	0	1	0	1	0	0
526	Alphaflexiviridae	Family	WG0Kg-210713-14	xtree / PVC	ssRNA(+)	RNA	Eukaryotes	-6.91332	0	1	0	1	0	0
527	Alphaflexiviridae	Family	WG0Kg-210720-14	xtree / PVC	ssRNA(+)	RNA	Eukaryotes	-7.03056	0	1	0	1	0	0
528	Alphaflexiviridae	Family	WG0Kg-210727-14	xtree / PVC	ssRNA(+)	RNA	Eukaryotes	-6.84491	0	1	0	1	0	0
529	Alphaflexiviridae	Family	WG0Kg-210803-14	xtree / PVC	ssRNA(+)	RNA	Eukaryotes	-6.8082	0	1	0	1	0	0
530	Alphaflexiviridae	Family	WG0Kg-210810	xtree / PVC	ssRNA(+)	RNA	Eukaryotes	-6.9697	0	1	0	1	0	0
531	Alphaflexiviridae	Family	WG0Kg-210817	xtree / PVC	ssRNA(+)	RNA	Eukaryotes	-7.12133	0	1	0	1	0	0
532	Alphaflexiviridae	Family	WG0Kg-210824	xtree / PVC	ssRNA(+)	RNA	Eukaryotes	-7.09385	0	1	0	1	0	0
533	Alphaflexiviridae	Family	WG0Kg-210831	xtree / PVC	ssRNA(+)	RNA	Eukaryotes	-6.96295	0	1	0	1	0	0
534	Alphaflexiviridae	Family	WG0Kg-210914	xtree / PVC	ssRNA(+)	RNA	Eukaryotes	-6.90287	0	1	0	1	0	0
535	Alphaflexiviridae	Family	WG0Kg-210921	xtree / PVC	ssRNA(+)	RNA	Eukaryotes	-6.56219	0	1	0	1	0	0
536	Alphaflexiviridae	Family	WG0Kg-210928	xtree / PVC	ssRNA(+)	RNA	Eukaryotes	-6.63997	0	1	0	1	0	0
537	Alphaflexiviridae	Family	WG0Kg-211012	xtree / PVC	ssRNA(+)	RNA	Eukaryotes	-6.8502	0	1	0	1	0	0
538	Alphaflexiviridae	Family	WG0Kg-211026	xtree / PVC	ssRNA(+)	RNA	Eukaryotes	-6.68921	0	1	0	1	0	0
539	Alphaflexiviridae	Family	WG0Kg-211102	xtree / PVC	ssRNA(+)	RNA	Eukaryotes	-4.65421	0	1	0	1	0	0
540	Alphaflexiviridae	Family	WG0Kg-211109	xtree / PVC	ssRNA(+)	RNA	Eukaryotes	-6.35161	0	1	0	1	0	0
541	Alphaflexiviridae	Family	WG0Kg-211116	xtree / PVC	ssRNA(+)	RNA	Eukaryotes	-5.89843	0	1	0	1	0	0
542	Alphaflexiviridae	Family	WG0Kg-211123	xtree / PVC	ssRNA(+)	RNA	Eukaryotes	-6.25761	0	1	0	1	0	0
543	Alphaflexiviridae	Family	WG0Kg-211130	xtree / PVC	ssRNA(+)	RNA	Eukaryotes	-5.89262	0	1	0	1	0	0
544	Alphaflexiviridae	Family	WG0Kg-211207	xtree / PVC	ssRNA(+)	RNA	Eukaryotes	-5.74611	0	1	0	1	0	0
545	Alphaflexiviridae	Family	WG0Kg-211214	xtree / PVC	ssRNA(+)	RNA	Eukaryotes	-6.84385	0	1	0	1	0	0
546	Alphaflexiviridae	Family	WG0Kg-211221	xtree / PVC	ssRNA(+)	RNA	Eukaryotes	-7.05581	0	1	0	1	0	0
547	Alphaflexiviridae	Family	WG0Kg-211228	xtree / PVC	ssRNA(+)	RNA	Eukaryotes	-6.72951	0	1	0	1	0	0
548	Alphaflexiviridae	Family	WG0Kg-220105-34	xtree / PVC	ssRNA(+)	RNA	Eukaryotes	-6.63567	0	1	0	1	0	0
549	Alphaflexiviridae	Family	WG0Kg-220105	xtree / PVC	ssRNA(+)	RNA	Eukaryotes	-6.82397	0	1	0	1	0	0
550	Alphaflexiviridae	Family	WG0Kg-220112-34	xtree / PVC	ssRNA(+)	RNA	Eukaryotes	-6.65344	0	1	0	1	0	0
551	Alphaflexiviridae	Family	WG0Kg-220112	xtree / PVC	ssRNA(+)	RNA	Eukaryotes	-6.6254	0	1	0	1	0	0
552	Alphaflexiviridae	Family	WG0Kg-220119-34	xtree / PVC	ssRNA(+)	RNA	Eukaryotes	-6.66534	0	1	0	1	0	0
553	Alphaflexiviridae	Family	WG0Kg-220119	xtree / PVC	ssRNA(+)	RNA	Eukaryotes	-6.99678	0	1	0	1	0	0
554	Alphaflexiviridae	Family	WG0Kg-220126-34	xtree / PVC	ssRNA(+)	RNA	Eukaryotes	-6.94468	0	1	0	1	0	0
555	Alphaflexiviridae	Family	WG0Kg-220126	xtree / PVC	ssRNA(+)	RNA	Eukaryotes	-7.03136	0	1	0	1	0	0
556	Alphaflexiviridae	Family	WG0Kg-220202	xtree / PVC	ssRNA(+)	RNA	Eukaryotes	-6.97238	0	1	0	1	0	0
557	Alphaflexiviridae	Family	WG0Kg-220209	xtree / PVC	ssRNA(+)	RNA	Eukaryotes	-6.97405	0	1	0	1	0	0
558	Alphaflexiviridae	Family	WG0Kg-220216	xtree / PVC	ssRNA(+)	RNA	Eukaryotes	-6.90779	0	1	0	1	0	0
559	Alphaflexiviridae	Family	WG0Kg-220223	xtree / PVC	ssRNA(+)	RNA	Eukaryotes	-6.74842	0	1	0	1	0	0
560	Alphaflexiviridae	Family	WG0Kg-220302	xtree / PVC	ssRNA(+)	RNA	Eukaryotes	-6.99005	0	1	0	1	0	0
561	Alphaflexiviridae	Family	WG0Kg-220309	xtree / PVC	ssRNA(+)	RNA	Eukaryotes	-6.97622	0	1	0	1	0	0
562	Alphaflexiviridae	Family	WG0Kg-220316	xtree / PVC	ssRNA(+)	RNA	Eukaryotes	-6.02394	0	1	0	1	0	0
563	Alphaflexiviridae	Family	WG0Kg-220323	xtree / PVC	ssRNA(+)	RNA	Eukaryotes	-6.6723	0	1	0	1	0	0
564	Alphaflexiviridae	Family	WG0Kg-220330	xtree / PVC	ssRNA(+)	RNA	Eukaryotes	-6.8258	0	1	0	1	0	0
565	Alphaflexiviridae	Family	WG0Kg-220406	xtree / PVC	ssRNA(+)	RNA	Eukaryotes	-6.57347	0	1	0	1	0	0
566	Alphaflexiviridae	Family	WG0L-201118-14	xtree / PVC	ssRNA(+)	RNA	Eukaryotes	-7.3093	0	1	0	1	0	0
567	Alphaflexiviridae	Family	WG0L-201125-14	xtree / PVC	ssRNA(+)	RNA	Eukaryotes	-7.37752	0	1	0	1	0	0
568	Alphaflexiviridae	Family	WG0L-201202-14	xtree / PVC	ssRNA(+)	RNA	Eukaryotes	-7.54247	0	1	0	1	0	0
569	Alphaflexiviridae	Family	WG0L-201209-14	xtree / PVC	ssRNA(+)	RNA	Eukaryotes	-7.24143	0	1	0	1	0	0
570	Alphaflexiviridae	Family	WG0L-201216-14	xtree / PVC	ssRNA(+)	RNA	Eukaryotes	-7.19837	0	1	0	1	0	0
571	Alphaflexiviridae	Family	WG0L-210105-14	xtree / PVC	ssRNA(+)	RNA	Eukaryotes	-7.02503	0	1	0	1	0	0
572	Alphaflexiviridae	Family	WG0L-210112-14	xtree / PVC	ssRNA(+)	RNA	Eukaryotes	-7.36777	0	1	0	1	0	0
573	Alphaflexiviridae	Family	WG0L-210119-14	xtree / PVC	ssRNA(+)	RNA	Eukaryotes	-7.14608	0	1	0	1	0	0
574	Alphaflexiviridae	Family	WG0L-210126-14	xtree / PVC	ssRNA(+)	RNA	Eukaryotes	-7.21699	0	1	0	1	0	0
575	Alphaflexiviridae	Family	WG0L-210202-14	xtree / PVC	ssRNA(+)	RNA	Eukaryotes	-7.21856	0	1	0	1	0	0
576	Alphaflexiviridae	Family	WG0L-210209-14	xtree / PVC	ssRNA(+)	RNA	Eukaryotes	-7.28033	0	1	0	1	0	0
577	Alphaflexiviridae	Family	WG0L-210216-14	xtree / PVC	ssRNA(+)	RNA	Eukaryotes	-7.23719	0	1	0	1	0	0
578	Alphaflexiviridae	Family	WG0L-210223-14	xtree / PVC	ssRNA(+)	RNA	Eukaryotes	-7.14964	0	1	0	1	0	0
579	Alphaflexiviridae	Family	WG0L-210302-14	xtree / PVC	ssRNA(+)	RNA	Eukaryotes	-7.34174	0	1	0	1	0	0
580	Alphaflexiviridae	Family	WG0L-210309-14	xtree / PVC	ssRNA(+)	RNA	Eukaryotes	-7.26418	0	1	0	1	0	0
581	Alphaflexiviridae	Family	WG0L-210316-14	xtree / PVC	ssRNA(+)	RNA	Eukaryotes	-7.31167	0	1	0	1	0	0
582	Alphaflexiviridae	Family	WG0L-210323-14	xtree / PVC	ssRNA(+)	RNA	Eukaryotes	-7.34106	0	1	0	1	0	0
583	Alphaflexiviridae	Family	WG0L-210330-14	xtree / PVC	ssRNA(+)	RNA	Eukaryotes	-7.35781	0	1	0	1	0	0
584	Alphaflexiviridae	Family	WG0L-210406-14	xtree / PVC	ssRNA(+)	RNA	Eukaryotes	-7.3509	0	1	0	1	0	0
585	Alphaflexiviridae	Family	WG0L-210413-14	xtree / PVC	ssRNA(+)	RNA	Eukaryotes	-7.30114	0	1	0	1	0	0
586	Alphaflexiviridae	Family	WG0L-210420-14	xtree / PVC	ssRNA(+)	RNA	Eukaryotes	-7.17645	0	1	0	1	0	0
587	Alphaflexiviridae	Family	WG0L-210427-14	xtree / PVC	ssRNA(+)	RNA	Eukaryotes	-7.13999	0	1	0	1	0	0
588	Alphaflexiviridae	Family	WG0L-210504-14	xtree / PVC	ssRNA(+)	RNA	Eukaryotes	-7.38219	0	1	0	1	0	0
589	Alphaflexiviridae	Family	WG0L-210511-14	xtree / PVC	ssRNA(+)	RNA	Eukaryotes	-7.26506	0	1	0	1	0	0
590	Alphaflexiviridae	Family	WG0L-210518-14	xtree / PVC	ssRNA(+)	RNA	Eukaryotes	-7.21382	0	1	0	1	0	0
591	Alphaflexiviridae	Family	WG0L-210525-14	xtree / PVC	ssRNA(+)	RNA	Eukaryotes	-7.35098	0	1	0	1	0	0
592	Alphaflexiviridae	Family	WG0L-210601-14	xtree / PVC	ssRNA(+)	RNA	Eukaryotes	-7.37432	0	1	0	1	0	0
593	Alphaflexiviridae	Family	WG0L-210608-14	xtree / PVC	ssRNA(+)	RNA	Eukaryotes	-7.31867	0	1	0	1	0	0
594	Alphaflexiviridae	Family	WG0L-210615-14	xtree / PVC	ssRNA(+)	RNA	Eukaryotes	-7.30781	0	1	0	1	0	0
595	Alphaflexiviridae	Family	WG0L-210622-14	xtree / PVC	ssRNA(+)	RNA	Eukaryotes	-7.21367	0	1	0	1	0	0
596	Alphaflexiviridae	Family	WG0L-210629-14	xtree / PVC	ssRNA(+)	RNA	Eukaryotes	-6.95534	0	1	0	1	0	0
597	Alphaflexiviridae	Family	WG0L-210706-14	xtree / PVC	ssRNA(+)	RNA	Eukaryotes	-6.93014	0	1	0	1	0	0
598	Alphaflexiviridae	Family	WG0L-210713-14	xtree / PVC	ssRNA(+)	RNA	Eukaryotes	-6.91952	0	1	0	1	0	0
599	Alphaflexiviridae	Family	WG0L-210720-14	xtree / PVC	ssRNA(+)	RNA	Eukaryotes	-7.05933	0	1	0	1	0	0
600	Alphaflexiviridae	Family	WG0L-210727-14	xtree / PVC	ssRNA(+)	RNA	Eukaryotes	-6.94955	0	1	0	1	0	0
601	Alphaflexiviridae	Family	WG0L-210803-14	xtree / PVC	ssRNA(+)	RNA	Eukaryotes	-6.95603	0	1	0	1	0	0
602	Alphaflexiviridae	Family	WG0L-210810	xtree / PVC	ssRNA(+)	RNA	Eukaryotes	-7.12788	0	1	0	1	0	0
603	Alphaflexiviridae	Family	WG0L-210817	xtree / PVC	ssRNA(+)	RNA	Eukaryotes	-7.15929	0	1	0	1	0	0
604	Alphaflexiviridae	Family	WG0L-210824-15	xtree / PVC	ssRNA(+)	RNA	Eukaryotes	-7.07163	0	1	0	1	0	0
605	Alphaflexiviridae	Family	WG0L-210831	xtree / PVC	ssRNA(+)	RNA	Eukaryotes	-6.94546	0	1	0	1	0	0
606	Alphaflexiviridae	Family	WG0L-210907	xtree / PVC	ssRNA(+)	RNA	Eukaryotes	-6.96574	0	1	0	1	0	0
607	Alphaflexiviridae	Family	WG0L-210914	xtree / PVC	ssRNA(+)	RNA	Eukaryotes	-7.09477	0	1	0	1	0	0
608	Alphaflexiviridae	Family	WG0L-210921	xtree / PVC	ssRNA(+)	RNA	Eukaryotes	-6.26654	0	1	0	1	0	0
609	Alphaflexiviridae	Family	WG0L-210928	xtree / PVC	ssRNA(+)	RNA	Eukaryotes	-6.99347	0	1	0	1	0	0
610	Alphaflexiviridae	Family	WG0L-211012	xtree / PVC	ssRNA(+)	RNA	Eukaryotes	-6.9729	0	1	0	1	0	0
611	Alphaflexiviridae	Family	WG0L-211026	xtree / PVC	ssRNA(+)	RNA	Eukaryotes	-6.02533	0	1	0	1	0	0
612	Alphaflexiviridae	Family	WG0L-211102	xtree / PVC	ssRNA(+)	RNA	Eukaryotes	-6.85738	0	1	0	1	0	0
613	Alphaflexiviridae	Family	WG0L-211109	xtree / PVC	ssRNA(+)	RNA	Eukaryotes	-5.83515	0	1	0	1	0	0
614	Alphaflexiviridae	Family	WG0L-211116	xtree / PVC	ssRNA(+)	RNA	Eukaryotes	-6.12451	0	1	0	1	0	0
615	Alphaflexiviridae	Family	WG0L-211123	xtree / PVC	ssRNA(+)	RNA	Eukaryotes	-6.10349	0	1	0	1	0	0
616	Alphaflexiviridae	Family	WG0L-211130	xtree / PVC	ssRNA(+)	RNA	Eukaryotes	-6.38818	0	1	0	1	0	0
617	Alphaflexiviridae	Family	WG0L-211207	xtree / PVC	ssRNA(+)	RNA	Eukaryotes	-6.30481	0	1	0	1	0	0
618	Alphaflexiviridae	Family	WG0L-211214	xtree / PVC	ssRNA(+)	RNA	Eukaryotes	-6.78407	0	1	0	1	0	0
619	Alphaflexiviridae	Family	WG0L-211221	xtree / PVC	ssRNA(+)	RNA	Eukaryotes	-6.98513	0	1	0	1	0	0
620	Alphaflexiviridae	Family	WG0L-211228	xtree / PVC	ssRNA(+)	RNA	Eukaryotes	-6.83452	0	1	0	1	0	0
621	Alphaflexiviridae	Family	WG0L-220105-34	xtree / PVC	ssRNA(+)	RNA	Eukaryotes	-6.47616	0	1	0	1	0	0
622	Alphaflexiviridae	Family	WG0L-220105	xtree / PVC	ssRNA(+)	RNA	Eukaryotes	-6.87401	0	1	0	1	0	0
623	Alphaflexiviridae	Family	WG0L-220112-34	xtree / PVC	ssRNA(+)	RNA	Eukaryotes	-6.61997	0	1	0	1	0	0
624	Alphaflexiviridae	Family	WG0L-220112	xtree / PVC	ssRNA(+)	RNA	Eukaryotes	-7.08308	0	1	0	1	0	0
625	Alphaflexiviridae	Family	WG0L-220119-34	xtree / PVC	ssRNA(+)	RNA	Eukaryotes	-6.43677	0	1	0	1	0	0
626	Alphaflexiviridae	Family	WG0L-220119	xtree / PVC	ssRNA(+)	RNA	Eukaryotes	-6.90531	0	1	0	1	0	0
627	Alphaflexiviridae	Family	WG0L-220126-34	xtree / PVC	ssRNA(+)	RNA	Eukaryotes	-6.69431	0	1	0	1	0	0
628	Alphaflexiviridae	Family	WG0L-220126	xtree / PVC	ssRNA(+)	RNA	Eukaryotes	-7.01339	0	1	0	1	0	0
629	Alphaflexiviridae	Family	WG0L-220202	xtree / PVC	ssRNA(+)	RNA	Eukaryotes	-7.00769	0	1	0	1	0	0
630	Alphaflexiviridae	Family	WG0L-220209	xtree / PVC	ssRNA(+)	RNA	Eukaryotes	-6.86707	0	1	0	1	0	0
631	Alphaflexiviridae	Family	WG0L-220216	xtree / PVC	ssRNA(+)	RNA	Eukaryotes	-6.99236	0	1	0	1	0	0
632	Alphaflexiviridae	Family	WG0L-220223	xtree / PVC	ssRNA(+)	RNA	Eukaryotes	-6.94361	0	1	0	1	0	0
633	Alphaflexiviridae	Family	WG0L-220302	xtree / PVC	ssRNA(+)	RNA	Eukaryotes	-6.96005	0	1	0	1	0	0
634	Alphaflexiviridae	Family	WG0L-220309	xtree / PVC	ssRNA(+)	RNA	Eukaryotes	-7.01464	0	1	0	1	0	0
635	Alphaflexiviridae	Family	WG0L-220316	xtree / PVC	ssRNA(+)	RNA	Eukaryotes	-6.75499	0	1	0	1	0	0
636	Alphaflexiviridae	Family	WG0L-220323	xtree / PVC	ssRNA(+)	RNA	Eukaryotes	-6.71878	0	1	0	1	0	0
637	Alphaflexiviridae	Family	WG0L-220330	xtree / PVC	ssRNA(+)	RNA	Eukaryotes	-6.83052	0	1	0	1	0	0
638	Alphaflexiviridae	Family	WG0L-220406	xtree / PVC	ssRNA(+)	RNA	Eukaryotes	-6.83869	0	1	0	1	0	0
639	Alphaflexiviridae	Family	WG0N-210209-14	xtree / PVC	ssRNA(+)	RNA	Eukaryotes	-7.12964	0	1	0	1	0	0
640	Alphaflexiviridae	Family	WG0N-210216-14	xtree / PVC	ssRNA(+)	RNA	Eukaryotes	-7.11863	0	1	0	1	0	0
641	Alphaflexiviridae	Family	WG0N-210223-14	xtree / PVC	ssRNA(+)	RNA	Eukaryotes	-7.2489	0	1	0	1	0	0
642	Alphaflexiviridae	Family	WG0N-210302-14	xtree / PVC	ssRNA(+)	RNA	Eukaryotes	-7.23284	0	1	0	1	0	0
643	Alphaflexiviridae	Family	WG0N-210309-14	xtree / PVC	ssRNA(+)	RNA	Eukaryotes	-7.24877	0	1	0	1	0	0
644	Alphaflexiviridae	Family	WG0N-210316-14	xtree / PVC	ssRNA(+)	RNA	Eukaryotes	-7.23019	0	1	0	1	0	0
645	Alphaflexiviridae	Family	WG0N-210323-14	xtree / PVC	ssRNA(+)	RNA	Eukaryotes	-7.40993	0	1	0	1	0	0
646	Alphaflexiviridae	Family	WG0N-210330-14	xtree / PVC	ssRNA(+)	RNA	Eukaryotes	-7.17406	0	1	0	1	0	0
647	Alphaflexiviridae	Family	WG0N-210406-14	xtree / PVC	ssRNA(+)	RNA	Eukaryotes	-7.26165	0	1	0	1	0	0
648	Alphaflexiviridae	Family	WG0N-210413-14	xtree / PVC	ssRNA(+)	RNA	Eukaryotes	-7.26917	0	1	0	1	0	0
649	Alphaflexiviridae	Family	WG0N-210420-14	xtree / PVC	ssRNA(+)	RNA	Eukaryotes	-7.33265	0	1	0	1	0	0
650	Alphaflexiviridae	Family	WG0N-210427-14	xtree / PVC	ssRNA(+)	RNA	Eukaryotes	-7.4034	0	1	0	1	0	0
651	Alphaflexiviridae	Family	WG0N-210504-14	xtree / PVC	ssRNA(+)	RNA	Eukaryotes	-7.22282	0	1	0	1	0	0
652	Alphaflexiviridae	Family	WG0N-210511-14	xtree / PVC	ssRNA(+)	RNA	Eukaryotes	-7.25873	0	1	0	1	0	0
653	Alphaflexiviridae	Family	WG0N-210817	xtree / PVC	ssRNA(+)	RNA	Eukaryotes	-7.0261	0	1	0	1	0	0
654	Alphaflexiviridae	Family	WG0N-210824	xtree / PVC	ssRNA(+)	RNA	Eukaryotes	-7.06273	0	1	0	1	0	0
655	Alphaflexiviridae	Family	WG0N-210831	xtree / PVC	ssRNA(+)	RNA	Eukaryotes	-6.90156	0	1	0	1	0	0
656	Alphaflexiviridae	Family	WG0N-210907	xtree / PVC	ssRNA(+)	RNA	Eukaryotes	-7.1153	0	1	0	1	0	0
657	Alphaflexiviridae	Family	WG0N-210914	xtree / PVC	ssRNA(+)	RNA	Eukaryotes	-6.34803	0	1	0	1	0	0
658	Alphaflexiviridae	Family	WG0N-210921	xtree / PVC	ssRNA(+)	RNA	Eukaryotes	-6.73095	0	1	0	1	0	0
659	Alphaflexiviridae	Family	WG0N-210928	xtree / PVC	ssRNA(+)	RNA	Eukaryotes	-6.84535	0	1	0	1	0	0
660	Alphaflexiviridae	Family	WG0N-211012	xtree / PVC	ssRNA(+)	RNA	Eukaryotes	-6.34272	0	1	0	1	0	0
661	Alphaflexiviridae	Family	WG0N-211026	xtree / PVC	ssRNA(+)	RNA	Eukaryotes	-4.46243	0	1	0	1	0	0
662	Alphaflexiviridae	Family	WG0N-211102	xtree / PVC	ssRNA(+)	RNA	Eukaryotes	-6.45605	0	1	0	1	0	0
663	Alphaflexiviridae	Family	WG0N-211109	xtree / PVC	ssRNA(+)	RNA	Eukaryotes	-6.01681	0	1	0	1	0	0
664	Alphaflexiviridae	Family	WG0N-211116	xtree / PVC	ssRNA(+)	RNA	Eukaryotes	-6.16985	0	1	0	1	0	0
665	Alphaflexiviridae	Family	WG0N-211123	xtree / PVC	ssRNA(+)	RNA	Eukaryotes	-6.49778	0	1	0	1	0	0
666	Alphaflexiviridae	Family	WG0N-211130	xtree / PVC	ssRNA(+)	RNA	Eukaryotes	-4.06158	0	1	0	1	0	0
667	Alphaflexiviridae	Family	WG0N-211207	xtree / PVC	ssRNA(+)	RNA	Eukaryotes	-5.40728	0	1	0	1	0	0
668	Alphaflexiviridae	Family	WG0N-211214	xtree / PVC	ssRNA(+)	RNA	Eukaryotes	-6.93371	0	1	0	1	0	0
669	Alphaflexiviridae	Family	WG0N-211221	xtree / PVC	ssRNA(+)	RNA	Eukaryotes	-6.97094	0	1	0	1	0	0
670	Alphaflexiviridae	Family	WG0N-220112-34	xtree / PVC	ssRNA(+)	RNA	Eukaryotes	-6.39571	0	1	0	1	0	0
671	Alphaflexiviridae	Family	WG0N-220112	xtree / PVC	ssRNA(+)	RNA	Eukaryotes	-6.9312	0	1	0	1	0	0
672	Alphaflexiviridae	Family	WG0N-220119-34	xtree / PVC	ssRNA(+)	RNA	Eukaryotes	-6.56502	0	1	0	1	0	0
673	Alphaflexiviridae	Family	WG0N-220119	xtree / PVC	ssRNA(+)	RNA	Eukaryotes	-6.84576	0	1	0	1	0	0
674	Alphaflexiviridae	Family	WG0N-220126-34	xtree / PVC	ssRNA(+)	RNA	Eukaryotes	-6.86367	0	1	0	1	0	0
675	Alphaflexiviridae	Family	WG0N-220126	xtree / PVC	ssRNA(+)	RNA	Eukaryotes	-6.84183	0	1	0	1	0	0
676	Alphaflexiviridae	Family	WG0N-220202	xtree / PVC	ssRNA(+)	RNA	Eukaryotes	-6.75408	0	1	0	1	0	0
677	Alphaflexiviridae	Family	WG0N-220209	xtree / PVC	ssRNA(+)	RNA	Eukaryotes	-6.91973	0	1	0	1	0	0
678	Alphaflexiviridae	Family	WG0N-220216	xtree / PVC	ssRNA(+)	RNA	Eukaryotes	-6.85974	0	1	0	1	0	0
679	Alphaflexiviridae	Family	WG0N-220223	xtree / PVC	ssRNA(+)	RNA	Eukaryotes	-6.47146	0	1	0	1	0	0
680	Alphaflexiviridae	Family	WG0N-220302	xtree / PVC	ssRNA(+)	RNA	Eukaryotes	-6.86699	0	1	0	1	0	0
681	Alphaflexiviridae	Family	WG0N-220309	xtree / PVC	ssRNA(+)	RNA	Eukaryotes	-6.9779	0	1	0	1	0	0
682	Alphaflexiviridae	Family	WG0N-220316	xtree / PVC	ssRNA(+)	RNA	Eukaryotes	-6.75405	0	1	0	1	0	0
683	Alphaflexiviridae	Family	WG0N-220323	xtree / PVC	ssRNA(+)	RNA	Eukaryotes	-6.63457	0	1	0	1	0	0
684	Alphaflexiviridae	Family	WG0N-220330	xtree / PVC	ssRNA(+)	RNA	Eukaryotes	-6.67186	0	1	0	1	0	0
685	Alphaflexiviridae	Family	WG0N-220406	xtree / PVC	ssRNA(+)	RNA	Eukaryotes	-6.55516	0	1	0	1	0	0
686	Alphaflexiviridae	Family	WG0P-201125-14	xtree / PVC	ssRNA(+)	RNA	Eukaryotes	-7.31828	0	1	0	1	0	0
687	Alphaflexiviridae	Family	WG0P-201202-14	xtree / PVC	ssRNA(+)	RNA	Eukaryotes	-7.2154	0	1	0	1	0	0
688	Alphaflexiviridae	Family	WG0P-201209-14	xtree / PVC	ssRNA(+)	RNA	Eukaryotes	-7.13432	0	1	0	1	0	0
689	Alphaflexiviridae	Family	WG0P-201216-14	xtree / PVC	ssRNA(+)	RNA	Eukaryotes	-7.18384	0	1	0	1	0	0
690	Alphaflexiviridae	Family	WG0P-210105-14	xtree / PVC	ssRNA(+)	RNA	Eukaryotes	-7.32533	0	1	0	1	0	0
691	Alphaflexiviridae	Family	WG0P-210112-14	xtree / PVC	ssRNA(+)	RNA	Eukaryotes	-7.04808	0	1	0	1	0	0
692	Alphaflexiviridae	Family	WG0P-210119-14	xtree / PVC	ssRNA(+)	RNA	Eukaryotes	-7.25095	0	1	0	1	0	0
693	Alphaflexiviridae	Family	WG0P-210126-14	xtree / PVC	ssRNA(+)	RNA	Eukaryotes	-7.1836	0	1	0	1	0	0
694	Alphaflexiviridae	Family	WG0P-210202-14	xtree / PVC	ssRNA(+)	RNA	Eukaryotes	-6.99343	0	1	0	1	0	0
695	Alphaflexiviridae	Family	WG0P-210209-14	xtree / PVC	ssRNA(+)	RNA	Eukaryotes	-7.28311	0	1	0	1	0	0
696	Alphaflexiviridae	Family	WG0P-210216-14	xtree / PVC	ssRNA(+)	RNA	Eukaryotes	-7.06429	0	1	0	1	0	0
697	Alphaflexiviridae	Family	WG0P-210223-14	xtree / PVC	ssRNA(+)	RNA	Eukaryotes	-7.00994	0	1	0	1	0	0
698	Alphaflexiviridae	Family	WG0P-210302-14	xtree / PVC	ssRNA(+)	RNA	Eukaryotes	-7.18988	0	1	0	1	0	0
699	Alphaflexiviridae	Family	WG0P-210309-14	xtree / PVC	ssRNA(+)	RNA	Eukaryotes	-7.22567	0	1	0	1	0	0
700	Alphaflexiviridae	Family	WG0P-210316-14	xtree / PVC	ssRNA(+)	RNA	Eukaryotes	-7.23332	0	1	0	1	0	0
701	Alphaflexiviridae	Family	WG0P-210323-14	xtree / PVC	ssRNA(+)	RNA	Eukaryotes	-7.22631	0	1	0	1	0	0
702	Alphaflexiviridae	Family	WG0P-210330-14	xtree / PVC	ssRNA(+)	RNA	Eukaryotes	-7.25664	0	1	0	1	0	0
703	Alphaflexiviridae	Family	WG0P-210406-14	xtree / PVC	ssRNA(+)	RNA	Eukaryotes	-7.38632	0	1	0	1	0	0
704	Alphaflexiviridae	Family	WG0P-210413-14	xtree / PVC	ssRNA(+)	RNA	Eukaryotes	-7.52243	0	1	0	1	0	0
705	Alphaflexiviridae	Family	WG0P-210420-14	xtree / PVC	ssRNA(+)	RNA	Eukaryotes	-7.233	0	1	0	1	0	0
706	Alphaflexiviridae	Family	WG0P-210427-14	xtree / PVC	ssRNA(+)	RNA	Eukaryotes	-7.25009	0	1	0	1	0	0
707	Alphaflexiviridae	Family	WG0P-210504-14	xtree / PVC	ssRNA(+)	RNA	Eukaryotes	-7.40087	0	1	0	1	0	0
708	Alphaflexiviridae	Family	WG0P-210511-14	xtree / PVC	ssRNA(+)	RNA	Eukaryotes	-7.2164	0	1	0	1	0	0
709	Alphaflexiviridae	Family	WG0P-210518-14	xtree / PVC	ssRNA(+)	RNA	Eukaryotes	-7.23076	0	1	0	1	0	0
710	Alphaflexiviridae	Family	WG0P-210525-14	xtree / PVC	ssRNA(+)	RNA	Eukaryotes	-7.38007	0	1	0	1	0	0
711	Alphaflexiviridae	Family	WG0P-210601-14	xtree / PVC	ssRNA(+)	RNA	Eukaryotes	-7.36047	0	1	0	1	0	0
712	Alphaflexiviridae	Family	WG0P-210608-14	xtree / PVC	ssRNA(+)	RNA	Eukaryotes	-7.23212	0	1	0	1	0	0
713	Alphaflexiviridae	Family	WG0P-210615-14	xtree / PVC	ssRNA(+)	RNA	Eukaryotes	-7.27747	0	1	0	1	0	0
714	Alphaflexiviridae	Family	WG0P-210622-14	xtree / PVC	ssRNA(+)	RNA	Eukaryotes	-7.35967	0	1	0	1	0	0
715	Alphaflexiviridae	Family	WG0P-210629-14	xtree / PVC	ssRNA(+)	RNA	Eukaryotes	-6.88576	0	1	0	1	0	0
716	Alphaflexiviridae	Family	WG0P-210706-14	xtree / PVC	ssRNA(+)	RNA	Eukaryotes	-6.91453	0	1	0	1	0	0
717	Alphaflexiviridae	Family	WG0P-210713-14	xtree / PVC	ssRNA(+)	RNA	Eukaryotes	-6.86855	0	1	0	1	0	0
718	Alphaflexiviridae	Family	WG0P-210720-14	xtree / PVC	ssRNA(+)	RNA	Eukaryotes	-6.67762	0	1	0	1	0	0
719	Alphaflexiviridae	Family	WG0P-210727-14	xtree / PVC	ssRNA(+)	RNA	Eukaryotes	-6.87623	0	1	0	1	0	0
720	Alphaflexiviridae	Family	WG0P-210803-14	xtree / PVC	ssRNA(+)	RNA	Eukaryotes	-6.60952	0	1	0	1	0	0
721	Alphaflexiviridae	Family	WG0P-210810	xtree / PVC	ssRNA(+)	RNA	Eukaryotes	-7.07134	0	1	0	1	0	0
722	Alphaflexiviridae	Family	WG0P-210817	xtree / PVC	ssRNA(+)	RNA	Eukaryotes	-7.21989	0	1	0	1	0	0
723	Alphaflexiviridae	Family	WG0P-210824	xtree / PVC	ssRNA(+)	RNA	Eukaryotes	-7.14385	0	1	0	1	0	0
724	Alphaflexiviridae	Family	WG0P-210831	xtree / PVC	ssRNA(+)	RNA	Eukaryotes	-7.00706	0	1	0	1	0	0
725	Alphaflexiviridae	Family	WG0P-210907	xtree / PVC	ssRNA(+)	RNA	Eukaryotes	-7.07316	0	1	0	1	0	0
726	Alphaflexiviridae	Family	WG0P-210914	xtree / PVC	ssRNA(+)	RNA	Eukaryotes	-6.96914	0	1	0	1	0	0
727	Alphaflexiviridae	Family	WG0P-210921	xtree / PVC	ssRNA(+)	RNA	Eukaryotes	-7.1874	0	1	0	1	0	0
728	Alphaflexiviridae	Family	WG0P-210928	xtree / PVC	ssRNA(+)	RNA	Eukaryotes	-6.6307	0	1	0	1	0	0
729	Alphaflexiviridae	Family	WG0P-211012	xtree / PVC	ssRNA(+)	RNA	Eukaryotes	-7.09696	0	1	0	1	0	0
730	Alphaflexiviridae	Family	WG0P-211026	xtree / PVC	ssRNA(+)	RNA	Eukaryotes	-7.07925	0	1	0	1	0	0
731	Alphaflexiviridae	Family	WG0P-211102	xtree / PVC	ssRNA(+)	RNA	Eukaryotes	-7.06662	0	1	0	1	0	0
732	Alphaflexiviridae	Family	WG0P-211109	xtree / PVC	ssRNA(+)	RNA	Eukaryotes	-6.19365	0	1	0	1	0	0
733	Alphaflexiviridae	Family	WG0P-211116	xtree / PVC	ssRNA(+)	RNA	Eukaryotes	-6.29975	0	1	0	1	0	0
734	Alphaflexiviridae	Family	WG0P-211123	xtree / PVC	ssRNA(+)	RNA	Eukaryotes	-6.21952	0	1	0	1	0	0
735	Alphaflexiviridae	Family	WG0P-211130	xtree / PVC	ssRNA(+)	RNA	Eukaryotes	-6.41977	0	1	0	1	0	0
736	Alphaflexiviridae	Family	WG0P-211207	xtree / PVC	ssRNA(+)	RNA	Eukaryotes	-6.51634	0	1	0	1	0	0
737	Alphaflexiviridae	Family	WG0P-211214	xtree / PVC	ssRNA(+)	RNA	Eukaryotes	-6.86942	0	1	0	1	0	0
738	Alphaflexiviridae	Family	WG0P-211221	xtree / PVC	ssRNA(+)	RNA	Eukaryotes	-6.855	0	1	0	1	0	0
739	Alphaflexiviridae	Family	WG0P-211228	xtree / PVC	ssRNA(+)	RNA	Eukaryotes	-6.94232	0	1	0	1	0	0
740	Alphaflexiviridae	Family	WG0P-220105-34	xtree / PVC	ssRNA(+)	RNA	Eukaryotes	-6.85571	0	1	0	1	0	0
741	Alphaflexiviridae	Family	WG0P-220105	xtree / PVC	ssRNA(+)	RNA	Eukaryotes	-7.03579	0	1	0	1	0	0
742	Alphaflexiviridae	Family	WG0P-220112-34	xtree / PVC	ssRNA(+)	RNA	Eukaryotes	-6.85457	0	1	0	1	0	0
743	Alphaflexiviridae	Family	WG0P-220112	xtree / PVC	ssRNA(+)	RNA	Eukaryotes	-6.71428	0	1	0	1	0	0
744	Alphaflexiviridae	Family	WG0P-220119-34	xtree / PVC	ssRNA(+)	RNA	Eukaryotes	-6.45778	0	1	0	1	0	0
745	Alphaflexiviridae	Family	WG0P-220119	xtree / PVC	ssRNA(+)	RNA	Eukaryotes	-6.91562	0	1	0	1	0	0
746	Alphaflexiviridae	Family	WG0P-220126-34	xtree / PVC	ssRNA(+)	RNA	Eukaryotes	-6.70942	0	1	0	1	0	0
747	Alphaflexiviridae	Family	WG0P-220126	xtree / PVC	ssRNA(+)	RNA	Eukaryotes	-6.98548	0	1	0	1	0	0
748	Alphaflexiviridae	Family	WG0P-220202	xtree / PVC	ssRNA(+)	RNA	Eukaryotes	-6.89461	0	1	0	1	0	0
749	Alphaflexiviridae	Family	WG0P-220209	xtree / PVC	ssRNA(+)	RNA	Eukaryotes	-7.01926	0	1	0	1	0	0
750	Alphaflexiviridae	Family	WG0P-220216	xtree / PVC	ssRNA(+)	RNA	Eukaryotes	-7.02571	0	1	0	1	0	0
751	Alphaflexiviridae	Family	WG0P-220223	xtree / PVC	ssRNA(+)	RNA	Eukaryotes	-6.92141	0	1	0	1	0	0
752	Alphaflexiviridae	Family	WG0P-220302	xtree / PVC	ssRNA(+)	RNA	Eukaryotes	-6.97845	0	1	0	1	0	0
753	Alphaflexiviridae	Family	WG0P-220309	xtree / PVC	ssRNA(+)	RNA	Eukaryotes	-6.95755	0	1	0	1	0	0
754	Alphaflexiviridae	Family	WG0P-220316	xtree / PVC	ssRNA(+)	RNA	Eukaryotes	-6.66769	0	1	0	1	0	0
755	Alphaflexiviridae	Family	WG0P-220323	xtree / PVC	ssRNA(+)	RNA	Eukaryotes	-6.89857	0	1	0	1	0	0
756	Alphaflexiviridae	Family	WG0P-220330	xtree / PVC	ssRNA(+)	RNA	Eukaryotes	-6.75565	0	1	0	1	0	0
757	Alphaflexiviridae	Family	WG0P-220406	xtree / PVC	ssRNA(+)	RNA	Eukaryotes	-4.87138	0	1	0	1	0	0
758	Alphaflexiviridae	Family	WG0R-210105-14	xtree / PVC	ssRNA(+)	RNA	Eukaryotes	-7.22854	0	1	0	1	0	0
759	Alphaflexiviridae	Family	WG0R-210112-14	xtree / PVC	ssRNA(+)	RNA	Eukaryotes	-7.13182	0	1	0	1	0	0
760	Alphaflexiviridae	Family	WG0R-210119-14	xtree / PVC	ssRNA(+)	RNA	Eukaryotes	-7.32321	0	1	0	1	0	0
761	Alphaflexiviridae	Family	WG0R-210126-14	xtree / PVC	ssRNA(+)	RNA	Eukaryotes	-7.40831	0	1	0	1	0	0
762	Alphaflexiviridae	Family	WG0R-210202-14	xtree / PVC	ssRNA(+)	RNA	Eukaryotes	-7.33512	0	1	0	1	0	0
763	Alphaflexiviridae	Family	WG0R-210209-14	xtree / PVC	ssRNA(+)	RNA	Eukaryotes	-7.28664	0	1	0	1	0	0
764	Alphaflexiviridae	Family	WG0R-210216-14	xtree / PVC	ssRNA(+)	RNA	Eukaryotes	-7.26617	0	1	0	1	0	0
765	Alphaflexiviridae	Family	WG0R-210223-14	xtree / PVC	ssRNA(+)	RNA	Eukaryotes	-7.40999	0	1	0	1	0	0
766	Alphaflexiviridae	Family	WG0R-210302-14	xtree / PVC	ssRNA(+)	RNA	Eukaryotes	-7.08158	0	1	0	1	0	0
767	Alphaflexiviridae	Family	WG0R-210309-14	xtree / PVC	ssRNA(+)	RNA	Eukaryotes	-7.24481	0	1	0	1	0	0
768	Alphaflexiviridae	Family	WG0R-210316-14	xtree / PVC	ssRNA(+)	RNA	Eukaryotes	-7.21783	0	1	0	1	0	0
769	Alphaflexiviridae	Family	WG0R-210323-14	xtree / PVC	ssRNA(+)	RNA	Eukaryotes	-7.23699	0	1	0	1	0	0
770	Alphaflexiviridae	Family	WG0R-210330-14	xtree / PVC	ssRNA(+)	RNA	Eukaryotes	-7.46591	0	1	0	1	0	0
771	Alphaflexiviridae	Family	WG0R-210406-14	xtree / PVC	ssRNA(+)	RNA	Eukaryotes	-7.26493	0	1	0	1	0	0
772	Alphaflexiviridae	Family	WG0R-210413-14	xtree / PVC	ssRNA(+)	RNA	Eukaryotes	-7.18586	0	1	0	1	0	0
773	Alphaflexiviridae	Family	WG0R-210420-14	xtree / PVC	ssRNA(+)	RNA	Eukaryotes	-7.30269	0	1	0	1	0	0
774	Alphaflexiviridae	Family	WG0R-210427-14	xtree / PVC	ssRNA(+)	RNA	Eukaryotes	-7.11131	0	1	0	1	0	0
775	Alphaflexiviridae	Family	WG0R-210504-14	xtree / PVC	ssRNA(+)	RNA	Eukaryotes	-7.19302	0	1	0	1	0	0
776	Alphaflexiviridae	Family	WG0R-210511-14	xtree / PVC	ssRNA(+)	RNA	Eukaryotes	-7.2502	0	1	0	1	0	0
777	Alphaflexiviridae	Family	WG0R-210817	xtree / PVC	ssRNA(+)	RNA	Eukaryotes	-7.13278	0	1	0	1	0	0
778	Alphaflexiviridae	Family	WG0R-210824	xtree / PVC	ssRNA(+)	RNA	Eukaryotes	-7.07828	0	1	0	1	0	0
779	Alphaflexiviridae	Family	WG0R-210831	xtree / PVC	ssRNA(+)	RNA	Eukaryotes	-7.10547	0	1	0	1	0	0
780	Alphaflexiviridae	Family	WG0R-210907	xtree / PVC	ssRNA(+)	RNA	Eukaryotes	-6.88535	0	1	0	1	0	0
781	Alphaflexiviridae	Family	WG0R-210914	xtree / PVC	ssRNA(+)	RNA	Eukaryotes	-7.04018	0	1	0	1	0	0
782	Alphaflexiviridae	Family	WG0R-210921	xtree / PVC	ssRNA(+)	RNA	Eukaryotes	-5.90311	0	1	0	1	0	0
783	Alphaflexiviridae	Family	WG0R-210928	xtree / PVC	ssRNA(+)	RNA	Eukaryotes	-6.93156	0	1	0	1	0	0
784	Alphaflexiviridae	Family	WG0R-211012	xtree / PVC	ssRNA(+)	RNA	Eukaryotes	-6.89294	0	1	0	1	0	0
785	Alphaflexiviridae	Family	WG0R-211026	xtree / PVC	ssRNA(+)	RNA	Eukaryotes	-6.85403	0	1	0	1	0	0
786	Alphaflexiviridae	Family	WG0R-211102	xtree / PVC	ssRNA(+)	RNA	Eukaryotes	-6.42494	0	1	0	1	0	0
787	Alphaflexiviridae	Family	WG0R-211109	xtree / PVC	ssRNA(+)	RNA	Eukaryotes	-6.0857	0	1	0	1	0	0
788	Alphaflexiviridae	Family	WG0R-211116	xtree / PVC	ssRNA(+)	RNA	Eukaryotes	-6.09052	0	1	0	1	0	0
789	Alphaflexiviridae	Family	WG0R-211130	xtree / PVC	ssRNA(+)	RNA	Eukaryotes	-2.94768	0	1	0	1	0	0
790	Alphaflexiviridae	Family	WG0R-211207	xtree / PVC	ssRNA(+)	RNA	Eukaryotes	-5.25125	0	1	0	1	0	0
791	Alphaflexiviridae	Family	WG0R-211214	xtree / PVC	ssRNA(+)	RNA	Eukaryotes	-5.52983	0	1	0	1	0	0
792	Alphaflexiviridae	Family	WG0R-220112-34	xtree / PVC	ssRNA(+)	RNA	Eukaryotes	-6.51698	0	1	0	1	0	0
793	Alphaflexiviridae	Family	WG0R-220112	xtree / PVC	ssRNA(+)	RNA	Eukaryotes	-6.67072	0	1	0	1	0	0
794	Alphaflexiviridae	Family	WG0R-220119-34	xtree / PVC	ssRNA(+)	RNA	Eukaryotes	-6.21305	0	1	0	1	0	0
795	Alphaflexiviridae	Family	WG0R-220119	xtree / PVC	ssRNA(+)	RNA	Eukaryotes	-6.77606	0	1	0	1	0	0
796	Alphaflexiviridae	Family	WG0R-220126-34	xtree / PVC	ssRNA(+)	RNA	Eukaryotes	-6.56958	0	1	0	1	0	0
797	Alphaflexiviridae	Family	WG0R-220126	xtree / PVC	ssRNA(+)	RNA	Eukaryotes	-6.8467	0	1	0	1	0	0
798	Alphaflexiviridae	Family	WG0R-220202	xtree / PVC	ssRNA(+)	RNA	Eukaryotes	-5.93462	0	1	0	1	0	0
799	Alphaflexiviridae	Family	WG0R-220209	xtree / PVC	ssRNA(+)	RNA	Eukaryotes	-6.63	0	1	0	1	0	0
800	Alphaflexiviridae	Family	WG0R-220216	xtree / PVC	ssRNA(+)	RNA	Eukaryotes	-6.7349	0	1	0	1	0	0
801	Alphaflexiviridae	Family	WG0R-220223	xtree / PVC	ssRNA(+)	RNA	Eukaryotes	-6.81634	0	1	0	1	0	0
802	Alphaflexiviridae	Family	WG0R-220302	xtree / PVC	ssRNA(+)	RNA	Eukaryotes	-6.89629	0	1	0	1	0	0
803	Alphaflexiviridae	Family	WG0R-220309	xtree / PVC	ssRNA(+)	RNA	Eukaryotes	-7.17267	0	1	0	1	0	0
804	Alphaflexiviridae	Family	WG0R-220316	xtree / PVC	ssRNA(+)	RNA	Eukaryotes	-6.65913	0	1	0	1	0	0
805	Alphaflexiviridae	Family	WG0R-220323	xtree / PVC	ssRNA(+)	RNA	Eukaryotes	-6.60491	0	1	0	1	0	0
806	Alphaflexiviridae	Family	WG0R-220330	xtree / PVC	ssRNA(+)	RNA	Eukaryotes	-6.6826	0	1	0	1	0	0
807	Alphaflexiviridae	Family	WG0R-220406	xtree / PVC	ssRNA(+)	RNA	Eukaryotes	-6.50408	0	1	0	1	0	0
808	Alphaflexiviridae	Family	WG0S-201125-14	xtree / PVC	ssRNA(+)	RNA	Eukaryotes	-7.20951	0	1	0	1	0	0
809	Alphaflexiviridae	Family	WG0S-201202-14	xtree / PVC	ssRNA(+)	RNA	Eukaryotes	-7.28848	0	1	0	1	0	0
810	Alphaflexiviridae	Family	WG0S-201209-14	xtree / PVC	ssRNA(+)	RNA	Eukaryotes	-7.25086	0	1	0	1	0	0
811	Alphaflexiviridae	Family	WG0S-201216-14	xtree / PVC	ssRNA(+)	RNA	Eukaryotes	-6.97761	0	1	0	1	0	0
812	Alphaflexiviridae	Family	WG0U-201118-14	xtree / PVC	ssRNA(+)	RNA	Eukaryotes	-7.20701	0	1	0	1	0	0
813	Alphaflexiviridae	Family	WG0U-201125-14	xtree / PVC	ssRNA(+)	RNA	Eukaryotes	-7.15385	0	1	0	1	0	0
814	Alphaflexiviridae	Family	WG0U-201202-14	xtree / PVC	ssRNA(+)	RNA	Eukaryotes	-7.03287	0	1	0	1	0	0
815	Alphaflexiviridae	Family	WG0U-201209-14	xtree / PVC	ssRNA(+)	RNA	Eukaryotes	-7.13643	0	1	0	1	0	0
816	Alphaflexiviridae	Family	WG0U-201216-14	xtree / PVC	ssRNA(+)	RNA	Eukaryotes	-7.1835	0	1	0	1	0	0
817	Alphaflexiviridae	Family	WG0V-210112-14	xtree / PVC	ssRNA(+)	RNA	Eukaryotes	-7.12003	0	1	0	1	0	0
818	Alphaflexiviridae	Family	WG0V-210119-14	xtree / PVC	ssRNA(+)	RNA	Eukaryotes	-7.00067	0	1	0	1	0	0
819	Alphaflexiviridae	Family	WG0V-210126-14	xtree / PVC	ssRNA(+)	RNA	Eukaryotes	-7.24172	0	1	0	1	0	0
820	Alphaflexiviridae	Family	WG0V-210202-14	xtree / PVC	ssRNA(+)	RNA	Eukaryotes	-7.17151	0	1	0	1	0	0
821	Alphaflexiviridae	Family	WG0V-210209-14	xtree / PVC	ssRNA(+)	RNA	Eukaryotes	-7.34655	0	1	0	1	0	0
822	Alphaflexiviridae	Family	WG0V-210216-14	xtree / PVC	ssRNA(+)	RNA	Eukaryotes	-7.14782	0	1	0	1	0	0
823	Alphaflexiviridae	Family	WG0V-210223-14	xtree / PVC	ssRNA(+)	RNA	Eukaryotes	-7.3525	0	1	0	1	0	0
824	Alphaflexiviridae	Family	WG0V-210302-14	xtree / PVC	ssRNA(+)	RNA	Eukaryotes	-7.22155	0	1	0	1	0	0
825	Alphaflexiviridae	Family	WG0V-210309-14	xtree / PVC	ssRNA(+)	RNA	Eukaryotes	-7.10177	0	1	0	1	0	0
826	Alphaflexiviridae	Family	WG0V-210316-14	xtree / PVC	ssRNA(+)	RNA	Eukaryotes	-7.17053	0	1	0	1	0	0
827	Alphaflexiviridae	Family	WG0V-210323-14	xtree / PVC	ssRNA(+)	RNA	Eukaryotes	-7.22657	0	1	0	1	0	0
828	Alphaflexiviridae	Family	WG0V-210330-14	xtree / PVC	ssRNA(+)	RNA	Eukaryotes	-7.32423	0	1	0	1	0	0
829	Alphaflexiviridae	Family	WG0V-210406-14	xtree / PVC	ssRNA(+)	RNA	Eukaryotes	-7.17169	0	1	0	1	0	0
830	Alphaflexiviridae	Family	WG0V-210413-14	xtree / PVC	ssRNA(+)	RNA	Eukaryotes	-7.25302	0	1	0	1	0	0
831	Alphaflexiviridae	Family	WG0V-210420-14	xtree / PVC	ssRNA(+)	RNA	Eukaryotes	-7.22769	0	1	0	1	0	0
832	Alphaflexiviridae	Family	WG0V-210427-14	xtree / PVC	ssRNA(+)	RNA	Eukaryotes	-7.23155	0	1	0	1	0	0
833	Alphaflexiviridae	Family	WG0V-210504-14	xtree / PVC	ssRNA(+)	RNA	Eukaryotes	-7.27239	0	1	0	1	0	0
834	Alphaflexiviridae	Family	WG0V-210511-14	xtree / PVC	ssRNA(+)	RNA	Eukaryotes	-7.11988	0	1	0	1	0	0
835	Alphaflexiviridae	Family	WG0V-210817	xtree / PVC	ssRNA(+)	RNA	Eukaryotes	-6.95152	0	1	0	1	0	0
836	Alphaflexiviridae	Family	WG0V-210824	xtree / PVC	ssRNA(+)	RNA	Eukaryotes	-7.11592	0	1	0	1	0	0
837	Alphaflexiviridae	Family	WG0V-210831	xtree / PVC	ssRNA(+)	RNA	Eukaryotes	-6.87784	0	1	0	1	0	0
838	Alphaflexiviridae	Family	WG0V-210907	xtree / PVC	ssRNA(+)	RNA	Eukaryotes	-6.95318	0	1	0	1	0	0
839	Alphaflexiviridae	Family	WG0V-210914	xtree / PVC	ssRNA(+)	RNA	Eukaryotes	-6.87699	0	1	0	1	0	0
840	Alphaflexiviridae	Family	WG0V-210921	xtree / PVC	ssRNA(+)	RNA	Eukaryotes	-6.89095	0	1	0	1	0	0
841	Alphaflexiviridae	Family	WG0V-210928	xtree / PVC	ssRNA(+)	RNA	Eukaryotes	-6.63869	0	1	0	1	0	0
842	Alphaflexiviridae	Family	WG0V-211026	xtree / PVC	ssRNA(+)	RNA	Eukaryotes	-6.81335	0	1	0	1	0	0
843	Alphaflexiviridae	Family	WG0V-211102	xtree / PVC	ssRNA(+)	RNA	Eukaryotes	-5.68329	0	1	0	1	0	0
844	Alphaflexiviridae	Family	WG0V-211109	xtree / PVC	ssRNA(+)	RNA	Eukaryotes	-5.78971	0	1	0	1	0	0
845	Alphaflexiviridae	Family	WG0V-211116	xtree / PVC	ssRNA(+)	RNA	Eukaryotes	-5.91402	0	1	0	1	0	0
846	Alphaflexiviridae	Family	WG0V-211123	xtree / PVC	ssRNA(+)	RNA	Eukaryotes	-5.2211	0	1	0	1	0	0
847	Alphaflexiviridae	Family	WG0V-211130	xtree / PVC	ssRNA(+)	RNA	Eukaryotes	-4.32225	0	1	0	1	0	0
848	Alphaflexiviridae	Family	WG0V-211207	xtree / PVC	ssRNA(+)	RNA	Eukaryotes	-6.13641	0	1	0	1	0	0
849	Alphaflexiviridae	Family	WG0V-211214	xtree / PVC	ssRNA(+)	RNA	Eukaryotes	-6.26491	0	1	0	1	0	0
850	Alphaflexiviridae	Family	WG0V-211221	xtree / PVC	ssRNA(+)	RNA	Eukaryotes	-6.8836	0	1	0	1	0	0
851	Alphaflexiviridae	Family	WG0V-211228	xtree / PVC	ssRNA(+)	RNA	Eukaryotes	-6.70023	0	1	0	1	0	0
852	Alphaflexiviridae	Family	WG0V-220105-34	xtree / PVC	ssRNA(+)	RNA	Eukaryotes	-6.37181	0	1	0	1	0	0
853	Alphaflexiviridae	Family	WG0V-220105	xtree / PVC	ssRNA(+)	RNA	Eukaryotes	-6.83786	0	1	0	1	0	0
854	Alphaflexiviridae	Family	WG0V-220112-34	xtree / PVC	ssRNA(+)	RNA	Eukaryotes	-6.27906	0	1	0	1	0	0
855	Alphaflexiviridae	Family	WG0V-220112	xtree / PVC	ssRNA(+)	RNA	Eukaryotes	-6.64656	0	1	0	1	0	0
856	Alphaflexiviridae	Family	WG0V-220119-34	xtree / PVC	ssRNA(+)	RNA	Eukaryotes	-6.59448	0	1	0	1	0	0
857	Alphaflexiviridae	Family	WG0V-220119	xtree / PVC	ssRNA(+)	RNA	Eukaryotes	-6.66881	0	1	0	1	0	0
858	Alphaflexiviridae	Family	WG0V-220126-34	xtree / PVC	ssRNA(+)	RNA	Eukaryotes	-7.00838	0	1	0	1	0	0
859	Alphaflexiviridae	Family	WG0V-220126	xtree / PVC	ssRNA(+)	RNA	Eukaryotes	-6.86456	0	1	0	1	0	0
860	Alphaflexiviridae	Family	WG0V-220202	xtree / PVC	ssRNA(+)	RNA	Eukaryotes	-6.65194	0	1	0	1	0	0
861	Alphaflexiviridae	Family	WG0V-220209	xtree / PVC	ssRNA(+)	RNA	Eukaryotes	-6.80137	0	1	0	1	0	0
862	Alphaflexiviridae	Family	WG0V-220216	xtree / PVC	ssRNA(+)	RNA	Eukaryotes	-6.79246	0	1	0	1	0	0
863	Alphaflexiviridae	Family	WG0V-220223	xtree / PVC	ssRNA(+)	RNA	Eukaryotes	-6.79902	0	1	0	1	0	0
864	Alphaflexiviridae	Family	WG0V-220302	xtree / PVC	ssRNA(+)	RNA	Eukaryotes	-6.90158	0	1	0	1	0	0
865	Alphaflexiviridae	Family	WG0V-220309	xtree / PVC	ssRNA(+)	RNA	Eukaryotes	-6.61373	0	1	0	1	0	0
866	Alphaflexiviridae	Family	WG0V-220316	xtree / PVC	ssRNA(+)	RNA	Eukaryotes	-6.37278	0	1	0	1	0	0
867	Alphaflexiviridae	Family	WG0V-220323	xtree / PVC	ssRNA(+)	RNA	Eukaryotes	-6.76933	0	1	0	1	0	0
868	Alphaflexiviridae	Family	WG0V-220330	xtree / PVC	ssRNA(+)	RNA	Eukaryotes	-6.9103	0	1	0	1	0	0
869	Alphaflexiviridae	Family	WG0V-220406	xtree / PVC	ssRNA(+)	RNA	Eukaryotes	-6.66458	0	1	0	1	0	0
870	Alphaflexiviridae	Family	WG0Va-211012	xtree / PVC	ssRNA(+)	RNA	Eukaryotes	-6.8244	0	1	0	1	0	0
871	Alphaflexiviridae	Family	WG0W-210119-14	xtree / PVC	ssRNA(+)	RNA	Eukaryotes	-7.0863	0	1	0	1	0	0
872	Alphaflexiviridae	Family	WG0W-210126-14	xtree / PVC	ssRNA(+)	RNA	Eukaryotes	-7.53181	0	1	0	1	0	0
873	Alphaflexiviridae	Family	WG0W-210202-14	xtree / PVC	ssRNA(+)	RNA	Eukaryotes	-7.1533	0	1	0	1	0	0
874	Alphaflexiviridae	Family	WG0W-210209-14	xtree / PVC	ssRNA(+)	RNA	Eukaryotes	-7.17865	0	1	0	1	0	0
875	Alphaflexiviridae	Family	WG0W-210216-14	xtree / PVC	ssRNA(+)	RNA	Eukaryotes	-7.32944	0	1	0	1	0	0
876	Alphaflexiviridae	Family	WG0W-210223-14	xtree / PVC	ssRNA(+)	RNA	Eukaryotes	-7.26327	0	1	0	1	0	0
877	Alphaflexiviridae	Family	WG0W-210302-14	xtree / PVC	ssRNA(+)	RNA	Eukaryotes	-7.27568	0	1	0	1	0	0
878	Alphaflexiviridae	Family	WG0W-210309-14	xtree / PVC	ssRNA(+)	RNA	Eukaryotes	-7.22346	0	1	0	1	0	0
879	Alphaflexiviridae	Family	WG0W-210316-14	xtree / PVC	ssRNA(+)	RNA	Eukaryotes	-7.22642	0	1	0	1	0	0
880	Alphaflexiviridae	Family	WG0W-210323-14	xtree / PVC	ssRNA(+)	RNA	Eukaryotes	-7.06072	0	1	0	1	0	0
881	Alphaflexiviridae	Family	WG0W-210330-14	xtree / PVC	ssRNA(+)	RNA	Eukaryotes	-7.32296	0	1	0	1	0	0
882	Alphaflexiviridae	Family	WG0W-210406-14	xtree / PVC	ssRNA(+)	RNA	Eukaryotes	-7.14912	0	1	0	1	0	0
883	Alphaflexiviridae	Family	WG0W-210420-14	xtree / PVC	ssRNA(+)	RNA	Eukaryotes	-7.29202	0	1	0	1	0	0
884	Alphaflexiviridae	Family	WG0W-210427-14	xtree / PVC	ssRNA(+)	RNA	Eukaryotes	-7.18713	0	1	0	1	0	0
885	Alphaflexiviridae	Family	WG0W-210504-14	xtree / PVC	ssRNA(+)	RNA	Eukaryotes	-7.02307	0	1	0	1	0	0
886	Alphaflexiviridae	Family	WG0W-210511-14	xtree / PVC	ssRNA(+)	RNA	Eukaryotes	-7.25248	0	1	0	1	0	0
887	Alphaflexiviridae	Family	WG0W-210824	xtree / PVC	ssRNA(+)	RNA	Eukaryotes	-7.07948	0	1	0	1	0	0
888	Alphaflexiviridae	Family	WG0W-210831	xtree / PVC	ssRNA(+)	RNA	Eukaryotes	-6.64668	0	1	0	1	0	0
889	Alphaflexiviridae	Family	WG0W-210907	xtree / PVC	ssRNA(+)	RNA	Eukaryotes	-6.92047	0	1	0	1	0	0
890	Alphaflexiviridae	Family	WG0W-210914	xtree / PVC	ssRNA(+)	RNA	Eukaryotes	-6.97947	0	1	0	1	0	0
891	Alphaflexiviridae	Family	WG0W-210921	xtree / PVC	ssRNA(+)	RNA	Eukaryotes	-7.06952	0	1	0	1	0	0
892	Alphaflexiviridae	Family	WG0W-210928	xtree / PVC	ssRNA(+)	RNA	Eukaryotes	-5.48925	0	1	0	1	0	0
893	Alphaflexiviridae	Family	WG0W-211012	xtree / PVC	ssRNA(+)	RNA	Eukaryotes	-5.89569	0	1	0	1	0	0
894	Alphaflexiviridae	Family	WG0W-211026	xtree / PVC	ssRNA(+)	RNA	Eukaryotes	-6.2656	0	1	0	1	0	0
895	Alphaflexiviridae	Family	WG0W-211102	xtree / PVC	ssRNA(+)	RNA	Eukaryotes	-6.4462	0	1	0	1	0	0
896	Alphaflexiviridae	Family	WG0W-211109	xtree / PVC	ssRNA(+)	RNA	Eukaryotes	-6.3049	0	1	0	1	0	0
897	Alphaflexiviridae	Family	WG0W-211116	xtree / PVC	ssRNA(+)	RNA	Eukaryotes	-5.57413	0	1	0	1	0	0
898	Alphaflexiviridae	Family	WG0W-211130	xtree / PVC	ssRNA(+)	RNA	Eukaryotes	-4.46943	0	1	0	1	0	0
899	Alphaflexiviridae	Family	WG0W-211207	xtree / PVC	ssRNA(+)	RNA	Eukaryotes	-6.22871	0	1	0	1	0	0
900	Alphaflexiviridae	Family	WG0W-211214	xtree / PVC	ssRNA(+)	RNA	Eukaryotes	-5.35807	0	1	0	1	0	0
901	Alphaflexiviridae	Family	WG0W-211221	xtree / PVC	ssRNA(+)	RNA	Eukaryotes	-6.96087	0	1	0	1	0	0
902	Alphaflexiviridae	Family	WG0W-211228	xtree / PVC	ssRNA(+)	RNA	Eukaryotes	-7.00422	0	1	0	1	0	0
903	Alphaflexiviridae	Family	WG0W-220112-34	xtree / PVC	ssRNA(+)	RNA	Eukaryotes	-6.73343	0	1	0	1	0	0
904	Alphaflexiviridae	Family	WG0W-220112	xtree / PVC	ssRNA(+)	RNA	Eukaryotes	-6.97321	0	1	0	1	0	0
905	Alphaflexiviridae	Family	WG0W-220119-34	xtree / PVC	ssRNA(+)	RNA	Eukaryotes	-6.66531	0	1	0	1	0	0
906	Alphaflexiviridae	Family	WG0W-220119	xtree / PVC	ssRNA(+)	RNA	Eukaryotes	-6.65917	0	1	0	1	0	0
907	Alphaflexiviridae	Family	WG0W-220126-34	xtree / PVC	ssRNA(+)	RNA	Eukaryotes	-6.77355	0	1	0	1	0	0
908	Alphaflexiviridae	Family	WG0W-220126	xtree / PVC	ssRNA(+)	RNA	Eukaryotes	-6.88598	0	1	0	1	0	0
909	Alphaflexiviridae	Family	WG0W-220202	xtree / PVC	ssRNA(+)	RNA	Eukaryotes	-6.69718	0	1	0	1	0	0
910	Alphaflexiviridae	Family	WG0W-220209	xtree / PVC	ssRNA(+)	RNA	Eukaryotes	-6.79566	0	1	0	1	0	0
911	Alphaflexiviridae	Family	WG0W-220216	xtree / PVC	ssRNA(+)	RNA	Eukaryotes	-6.85278	0	1	0	1	0	0
912	Alphaflexiviridae	Family	WG0W-220223	xtree / PVC	ssRNA(+)	RNA	Eukaryotes	-6.91852	0	1	0	1	0	0
913	Alphaflexiviridae	Family	WG0W-220302	xtree / PVC	ssRNA(+)	RNA	Eukaryotes	-7.01964	0	1	0	1	0	0
914	Alphaflexiviridae	Family	WG0W-220309	xtree / PVC	ssRNA(+)	RNA	Eukaryotes	-6.47271	0	1	0	1	0	0
915	Alphaflexiviridae	Family	WG0W-220316	xtree / PVC	ssRNA(+)	RNA	Eukaryotes	-6.73695	0	1	0	1	0	0
916	Alphaflexiviridae	Family	WG0W-220323	xtree / PVC	ssRNA(+)	RNA	Eukaryotes	-6.67556	0	1	0	1	0	0
917	Alphaflexiviridae	Family	WG0W-220330	xtree / PVC	ssRNA(+)	RNA	Eukaryotes	-6.70358	0	1	0	1	0	0
918	Alphaflexiviridae	Family	WG0W-220406	xtree / PVC	ssRNA(+)	RNA	Eukaryotes	-6.42449	0	1	0	1	0	0
919	Alphaflexiviridae	Family	WG0Y-210126-14	xtree / PVC	ssRNA(+)	RNA	Eukaryotes	-7.25709	0	1	0	1	0	0
920	Alphaflexiviridae	Family	WGHp-210831	xtree / PVC	ssRNA(+)	RNA	Eukaryotes	-7.03909	0	1	0	1	0	0
921	Alphaflexiviridae	Family	WGHp-210907	xtree / PVC	ssRNA(+)	RNA	Eukaryotes	-6.93014	0	1	0	1	0	0
922	Alphaflexiviridae	Family	WGHp-210914	xtree / PVC	ssRNA(+)	RNA	Eukaryotes	-7.05767	0	1	0	1	0	0
923	Alphaflexiviridae	Family	WGHp-210921	xtree / PVC	ssRNA(+)	RNA	Eukaryotes	-6.68693	0	1	0	1	0	0
924	Alphaflexiviridae	Family	WGHp-210928	xtree / PVC	ssRNA(+)	RNA	Eukaryotes	-6.47234	0	1	0	1	0	0
925	Alphaflexiviridae	Family	WGHp-211012	xtree / PVC	ssRNA(+)	RNA	Eukaryotes	-5.8106	0	1	0	1	0	0
926	Alphaflexiviridae	Family	WGHp-211026	xtree / PVC	ssRNA(+)	RNA	Eukaryotes	-5.82569	0	1	0	1	0	0
927	Alphaflexiviridae	Family	WGHp-211102	xtree / PVC	ssRNA(+)	RNA	Eukaryotes	-6.42638	0	1	0	1	0	0
928	Alphaflexiviridae	Family	WGHp-211109	xtree / PVC	ssRNA(+)	RNA	Eukaryotes	-5.79235	0	1	0	1	0	0
929	Alphaflexiviridae	Family	WGHp-211116	xtree / PVC	ssRNA(+)	RNA	Eukaryotes	-5.79377	0	1	0	1	0	0
930	Alphaflexiviridae	Family	WGHp-211123	xtree / PVC	ssRNA(+)	RNA	Eukaryotes	-5.48798	0	1	0	1	0	0
931	Alphaflexiviridae	Family	WGHp-211130	xtree / PVC	ssRNA(+)	RNA	Eukaryotes	-6.15546	0	1	0	1	0	0
932	Alphaflexiviridae	Family	WGHp-211207	xtree / PVC	ssRNA(+)	RNA	Eukaryotes	-6.39556	0	1	0	1	0	0
933	Alphaflexiviridae	Family	WGHp-211214	xtree / PVC	ssRNA(+)	RNA	Eukaryotes	-6.76311	0	1	0	1	0	0
934	Alphaflexiviridae	Family	WGHp-211221	xtree / PVC	ssRNA(+)	RNA	Eukaryotes	-6.93638	0	1	0	1	0	0
935	Alphaflexiviridae	Family	WGHp-211228	xtree / PVC	ssRNA(+)	RNA	Eukaryotes	-6.81752	0	1	0	1	0	0
936	Alphaflexiviridae	Family	WGOK-210331C	xtree / PVC	ssRNA(+)	RNA	Eukaryotes	-7.00056	0	1	0	1	0	0
937	Alphaflexiviridae	Family	WGOK-210401	xtree / PVC	ssRNA(+)	RNA	Eukaryotes	-6.97195	0	1	0	1	0	0
938	Alphaflexiviridae	Family	WGOK-210401C	xtree / PVC	ssRNA(+)	RNA	Eukaryotes	-7.36113	0	1	0	1	0	0
939	Alphaflexiviridae	Family	WGOK-210402	xtree / PVC	ssRNA(+)	RNA	Eukaryotes	-7.4026	0	1	0	1	0	0
940	Alphaflexiviridae	Family	WGOK-210402C	xtree / PVC	ssRNA(+)	RNA	Eukaryotes	-6.90308	0	1	0	1	0	0
941	Alphaflexiviridae	Family	WGOK-210403C	xtree / PVC	ssRNA(+)	RNA	Eukaryotes	-7.2328	0	1	0	1	0	0
942	Alphaflexiviridae	Family	WGOK-210501C	xtree / PVC	ssRNA(+)	RNA	Eukaryotes	-6.95372	0	1	0	1	0	0
943	Alphaflexiviridae	Family	WGOK-210502	xtree / PVC	ssRNA(+)	RNA	Eukaryotes	-7.35861	0	1	0	1	0	0
944	Alphaflexiviridae	Family	WGOK-210503C	xtree / PVC	ssRNA(+)	RNA	Eukaryotes	-7.32909	0	1	0	1	0	0
945	Alphaflexiviridae	Family	WGOK-210505C	xtree / PVC	ssRNA(+)	RNA	Eukaryotes	-7.02016	0	1	0	1	0	0
946	Alphaflexiviridae	Family	WGOK-210506	xtree / PVC	ssRNA(+)	RNA	Eukaryotes	-7.38112	0	1	0	1	0	0
947	Alphaflexiviridae	Family	WGOK-210507	xtree / PVC	ssRNA(+)	RNA	Eukaryotes	-7.42382	0	1	0	1	0	0
948	Alphaflexiviridae	Family	WGOK-210509C	xtree / PVC	ssRNA(+)	RNA	Eukaryotes	-7.25372	0	1	0	1	0	0
949	Alphaflexiviridae	Family	WGOK-210510C	xtree / PVC	ssRNA(+)	RNA	Eukaryotes	-7.09821	0	1	0	1	0	0
950	Alphaflexiviridae	Family	WGOK-210514C	xtree / PVC	ssRNA(+)	RNA	Eukaryotes	-7.40625	0	1	0	1	0	0
951	Alphaflexiviridae	Family	WGOK-210517	xtree / PVC	ssRNA(+)	RNA	Eukaryotes	-7.25868	0	1	0	1	0	0
952	Alphaflexiviridae	Family	WGOK-210523C	xtree / PVC	ssRNA(+)	RNA	Eukaryotes	-7.24491	0	1	0	1	0	0
953	Alphaflexiviridae	Family	WGOK-210524	xtree / PVC	ssRNA(+)	RNA	Eukaryotes	-7.43766	0	1	0	1	0	0
954	Alphaflexiviridae	Family	WGOK-210525	xtree / PVC	ssRNA(+)	RNA	Eukaryotes	-7.07282	0	1	0	1	0	0
955	Alphaflexiviridae	Family	WGV2-211116	xtree / PVC	ssRNA(+)	RNA	Eukaryotes	-5.62208	0	1	0	1	0	0
956	Alphaflexiviridae	Family	WGV5-211116	xtree / PVC	ssRNA(+)	RNA	Eukaryotes	-4.8606	0	1	0	1	0	0
957	Alphaflexiviridae	Family	WM04-201021-05	xtree / PVC	ssRNA(+)	RNA	Eukaryotes	-7.24408	0	1	0	1	0	0
958	Alphaflexiviridae	Family	WM04-20200930-05	xtree / PVC	ssRNA(+)	RNA	Eukaryotes	-7.29337	0	1	0	1	0	0
959	Alphaflexiviridae	Family	WM04-20200930-14	xtree / PVC	ssRNA(+)	RNA	Eukaryotes	-7.39198	0	1	0	1	0	0
960	Alphaflexiviridae	Family	WM04-20201007-14	xtree / PVC	ssRNA(+)	RNA	Eukaryotes	-7.32598	0	1	0	1	0	0
961	Alphaflexiviridae	Family	WM05-201021-05	xtree / PVC	ssRNA(+)	RNA	Eukaryotes	-6.12451	0	1	0	1	0	0
962	Alphaflexiviridae	Family	WM05-20200930-05	xtree / PVC	ssRNA(+)	RNA	Eukaryotes	-7.2673	0	1	0	1	0	0
963	Alphaflexiviridae	Family	WM05-20200930-14	xtree / PVC	ssRNA(+)	RNA	Eukaryotes	-7.2516	0	1	0	1	0	0
964	Alphaflexiviridae	Family	WM05-20201007-14	xtree / PVC	ssRNA(+)	RNA	Eukaryotes	-7.24937	0	1	0	1	0	0
965	Alphaflexiviridae	Family	WM06-201021-05	xtree / PVC	ssRNA(+)	RNA	Eukaryotes	-5.32588	0	1	0	1	0	0
966	Alphaflexiviridae	Family	WM06-201125-14	xtree / PVC	ssRNA(+)	RNA	Eukaryotes	-7.30452	0	1	0	1	0	0
967	Alphaflexiviridae	Family	WM06-201202-14	xtree / PVC	ssRNA(+)	RNA	Eukaryotes	-7.3581	0	1	0	1	0	0
968	Alphaflexiviridae	Family	WM06-201209-14	xtree / PVC	ssRNA(+)	RNA	Eukaryotes	-7.14869	0	1	0	1	0	0
969	Alphaflexiviridae	Family	WM06-20200930-05	xtree / PVC	ssRNA(+)	RNA	Eukaryotes	-7.28873	0	1	0	1	0	0
970	Alphaflexiviridae	Family	WM06-20200930-14	xtree / PVC	ssRNA(+)	RNA	Eukaryotes	-7.41708	0	1	0	1	0	0
971	Alphaflexiviridae	Family	WM06-20201007-14	xtree / PVC	ssRNA(+)	RNA	Eukaryotes	-7.31652	0	1	0	1	0	0
972	Alphaflexiviridae	Family	WM06-210511-14	xtree / PVC	ssRNA(+)	RNA	Eukaryotes	-7.25698	0	1	0	1	0	0
973	Alphaflexiviridae	Family	WM06-210518-14	xtree / PVC	ssRNA(+)	RNA	Eukaryotes	-7.25835	0	1	0	1	0	0
974	Alphaflexiviridae	Family	WM06-210525-14	xtree / PVC	ssRNA(+)	RNA	Eukaryotes	-7.41419	0	1	0	1	0	0
975	Alphaflexiviridae	Family	WM06-210601-14	xtree / PVC	ssRNA(+)	RNA	Eukaryotes	-7.34726	0	1	0	1	0	0
976	Alphaflexiviridae	Family	WM06-210608-14	xtree / PVC	ssRNA(+)	RNA	Eukaryotes	-7.23586	0	1	0	1	0	0
977	Alphaflexiviridae	Family	WM06-210615-14	xtree / PVC	ssRNA(+)	RNA	Eukaryotes	-7.30352	0	1	0	1	0	0
978	Alphaflexiviridae	Family	WM06-210622-14	xtree / PVC	ssRNA(+)	RNA	Eukaryotes	-7.30079	0	1	0	1	0	0
979	Alphaflexiviridae	Family	WM06-210629-14	xtree / PVC	ssRNA(+)	RNA	Eukaryotes	-6.96478	0	1	0	1	0	0
980	Alphaflexiviridae	Family	WM06-210706-14	xtree / PVC	ssRNA(+)	RNA	Eukaryotes	-7.04566	0	1	0	1	0	0
981	Alphaflexiviridae	Family	WM06-210713-14	xtree / PVC	ssRNA(+)	RNA	Eukaryotes	-6.87043	0	1	0	1	0	0
982	Alphaflexiviridae	Family	WM06-210720-14	xtree / PVC	ssRNA(+)	RNA	Eukaryotes	-6.846	0	1	0	1	0	0
983	Alphaflexiviridae	Family	WM06-210727-14	xtree / PVC	ssRNA(+)	RNA	Eukaryotes	-7.1307	0	1	0	1	0	0
984	Alphaflexiviridae	Family	WM06-210803-14	xtree / PVC	ssRNA(+)	RNA	Eukaryotes	-6.84355	0	1	0	1	0	0
985	Alphaflexiviridae	Family	WM06-210810	xtree / PVC	ssRNA(+)	RNA	Eukaryotes	-7.07584	0	1	0	1	0	0
986	Alphaflexiviridae	Family	WM06-210817	xtree / PVC	ssRNA(+)	RNA	Eukaryotes	-7.18297	0	1	0	1	0	0
987	Alphaflexiviridae	Family	WM06-210824	xtree / PVC	ssRNA(+)	RNA	Eukaryotes	-7.20093	0	1	0	1	0	0
988	Alphaflexiviridae	Family	WM06-210831	xtree / PVC	ssRNA(+)	RNA	Eukaryotes	-7.05366	0	1	0	1	0	0
989	Alphaflexiviridae	Family	WM06-210907	xtree / PVC	ssRNA(+)	RNA	Eukaryotes	-6.84374	0	1	0	1	0	0
990	Alphaflexiviridae	Family	WM06-210914	xtree / PVC	ssRNA(+)	RNA	Eukaryotes	-6.95919	0	1	0	1	0	0
991	Alphaflexiviridae	Family	WM06-210921	xtree / PVC	ssRNA(+)	RNA	Eukaryotes	-6.55269	0	1	0	1	0	0
992	Alphaflexiviridae	Family	WM06-210928	xtree / PVC	ssRNA(+)	RNA	Eukaryotes	-6.98905	0	1	0	1	0	0
993	Alphaflexiviridae	Family	WM06-211012	xtree / PVC	ssRNA(+)	RNA	Eukaryotes	-6.93886	0	1	0	1	0	0
994	Alphaflexiviridae	Family	WM06-211026	xtree / PVC	ssRNA(+)	RNA	Eukaryotes	-6.87118	0	1	0	1	0	0
995	Alphaflexiviridae	Family	WM06-211102	xtree / PVC	ssRNA(+)	RNA	Eukaryotes	-6.98939	0	1	0	1	0	0
996	Alphaflexiviridae	Family	WM06-211109	xtree / PVC	ssRNA(+)	RNA	Eukaryotes	-4.94912	0	1	0	1	0	0
997	Alphaflexiviridae	Family	WM06-211116	xtree / PVC	ssRNA(+)	RNA	Eukaryotes	-5.83483	0	1	0	1	0	0
998	Alphaflexiviridae	Family	WM06-211123	xtree / PVC	ssRNA(+)	RNA	Eukaryotes	-5.89462	0	1	0	1	0	0
999	Alphaflexiviridae	Family	WM06-211207	xtree / PVC	ssRNA(+)	RNA	Eukaryotes	-4.54884	0	1	0	1	0	0
1000	Alphaflexiviridae	Family	WM06-211214	xtree / PVC	ssRNA(+)	RNA	Eukaryotes	-4.53194	0	1	0	1	0	0
1001	Alphaflexiviridae	Family	WM06-211221	xtree / PVC	ssRNA(+)	RNA	Eukaryotes	-6.98503	0	1	0	1	0	0
1002	Alphaflexiviridae	Family	WM06-211228	xtree / PVC	ssRNA(+)	RNA	Eukaryotes	-6.93826	0	1	0	1	0	0
1003	Alphaflexiviridae	Family	WM06-220105-34	xtree / PVC	ssRNA(+)	RNA	Eukaryotes	-6.84164	0	1	0	1	0	0
1004	Alphaflexiviridae	Family	WM06-220105	xtree / PVC	ssRNA(+)	RNA	Eukaryotes	-6.85159	0	1	0	1	0	0
1005	Alphaflexiviridae	Family	WM06-220112-34	xtree / PVC	ssRNA(+)	RNA	Eukaryotes	-6.76749	0	1	0	1	0	0
1006	Alphaflexiviridae	Family	WM06-220112	xtree / PVC	ssRNA(+)	RNA	Eukaryotes	-6.96354	0	1	0	1	0	0
1007	Alphaflexiviridae	Family	WM06-220119-34	xtree / PVC	ssRNA(+)	RNA	Eukaryotes	-6.7716	0	1	0	1	0	0
1008	Alphaflexiviridae	Family	WM06-220119	xtree / PVC	ssRNA(+)	RNA	Eukaryotes	-7.0059	0	1	0	1	0	0
1009	Alphaflexiviridae	Family	WM06-220126-34	xtree / PVC	ssRNA(+)	RNA	Eukaryotes	-6.19472	0	1	0	1	0	0
1010	Alphaflexiviridae	Family	WM06-220126	xtree / PVC	ssRNA(+)	RNA	Eukaryotes	-6.94748	0	1	0	1	0	0
1011	Alphaflexiviridae	Family	WM06-220216	xtree / PVC	ssRNA(+)	RNA	Eukaryotes	-7.06373	0	1	0	1	0	0
1012	Alphaflexiviridae	Family	WM06-220223	xtree / PVC	ssRNA(+)	RNA	Eukaryotes	-6.9898	0	1	0	1	0	0
1013	Alphaflexiviridae	Family	WM06-220302	xtree / PVC	ssRNA(+)	RNA	Eukaryotes	-6.91666	0	1	0	1	0	0
1014	Alphaflexiviridae	Family	WM06-220309	xtree / PVC	ssRNA(+)	RNA	Eukaryotes	-6.9491	0	1	0	1	0	0
1015	Alphaflexiviridae	Family	WM06-220316	xtree / PVC	ssRNA(+)	RNA	Eukaryotes	-6.82488	0	1	0	1	0	0
1016	Alphaflexiviridae	Family	WM06-220323	xtree / PVC	ssRNA(+)	RNA	Eukaryotes	-6.89189	0	1	0	1	0	0
1017	Alphaflexiviridae	Family	WM06-220330	xtree / PVC	ssRNA(+)	RNA	Eukaryotes	-6.90459	0	1	0	1	0	0
1018	Alphaflexiviridae	Family	WM06-220406	xtree / PVC	ssRNA(+)	RNA	Eukaryotes	-6.64208	0	1	0	1	0	0
1019	Alphaflexiviridae	Family	WM08-210511-14	xtree / PVC	ssRNA(+)	RNA	Eukaryotes	-7.23468	0	1	0	1	0	0
1020	Alphaflexiviridae	Family	WM08-210518-14	xtree / PVC	ssRNA(+)	RNA	Eukaryotes	-7.37263	0	1	0	1	0	0
1021	Alphaflexiviridae	Family	WM08-210525-14	xtree / PVC	ssRNA(+)	RNA	Eukaryotes	-5.81133	0	1	0	1	0	0
1022	Alphaflexiviridae	Family	WM08-210601-14	xtree / PVC	ssRNA(+)	RNA	Eukaryotes	-5.69534	0	1	0	1	0	0
1023	Alphaflexiviridae	Family	WM08-210608-14	xtree / PVC	ssRNA(+)	RNA	Eukaryotes	-7.22649	0	1	0	1	0	0
1024	Alphaflexiviridae	Family	WM08-210615-14	xtree / PVC	ssRNA(+)	RNA	Eukaryotes	-7.30991	0	1	0	1	0	0
1025	Alphaflexiviridae	Family	WM08-210622-14	xtree / PVC	ssRNA(+)	RNA	Eukaryotes	-7.30633	0	1	0	1	0	0
1026	Alphaflexiviridae	Family	WM08-210629-14	xtree / PVC	ssRNA(+)	RNA	Eukaryotes	-6.88776	0	1	0	1	0	0
1027	Alphaflexiviridae	Family	WM08-210713-14	xtree / PVC	ssRNA(+)	RNA	Eukaryotes	-6.94344	0	1	0	1	0	0
1028	Alphaflexiviridae	Family	WM08-210720-14	xtree / PVC	ssRNA(+)	RNA	Eukaryotes	-7.05471	0	1	0	1	0	0
1029	Alphaflexiviridae	Family	WM08-210727-14	xtree / PVC	ssRNA(+)	RNA	Eukaryotes	-7.09804	0	1	0	1	0	0
1030	Alphaflexiviridae	Family	WM08-210803-14	xtree / PVC	ssRNA(+)	RNA	Eukaryotes	-6.71956	0	1	0	1	0	0
1031	Alphaflexiviridae	Family	WM08-210810	xtree / PVC	ssRNA(+)	RNA	Eukaryotes	-7.12919	0	1	0	1	0	0
1032	Alphaflexiviridae	Family	WM08-210817	xtree / PVC	ssRNA(+)	RNA	Eukaryotes	-7.15225	0	1	0	1	0	0
1033	Alphaflexiviridae	Family	WM08-210824	xtree / PVC	ssRNA(+)	RNA	Eukaryotes	-7.05314	0	1	0	1	0	0
1034	Alphaflexiviridae	Family	WM08-210907	xtree / PVC	ssRNA(+)	RNA	Eukaryotes	-7.02782	0	1	0	1	0	0
1035	Alphaflexiviridae	Family	WM08-210914	xtree / PVC	ssRNA(+)	RNA	Eukaryotes	-6.94518	0	1	0	1	0	0
1036	Alphaflexiviridae	Family	WM08-210921	xtree / PVC	ssRNA(+)	RNA	Eukaryotes	-6.97787	0	1	0	1	0	0
1037	Alphaflexiviridae	Family	WM08-210928	xtree / PVC	ssRNA(+)	RNA	Eukaryotes	-6.97461	0	1	0	1	0	0
1038	Alphaflexiviridae	Family	WM08-211012	xtree / PVC	ssRNA(+)	RNA	Eukaryotes	-7.07296	0	1	0	1	0	0
1039	Alphaflexiviridae	Family	WM08-211026	xtree / PVC	ssRNA(+)	RNA	Eukaryotes	-6.52597	0	1	0	1	0	0
1040	Alphaflexiviridae	Family	WM08-211102	xtree / PVC	ssRNA(+)	RNA	Eukaryotes	-7.07371	0	1	0	1	0	0
1041	Alphaflexiviridae	Family	WM08-211109	xtree / PVC	ssRNA(+)	RNA	Eukaryotes	-6.07832	0	1	0	1	0	0
1042	Alphaflexiviridae	Family	WM08-211116	xtree / PVC	ssRNA(+)	RNA	Eukaryotes	-5.93653	0	1	0	1	0	0
1043	Alphaflexiviridae	Family	WM08-211123	xtree / PVC	ssRNA(+)	RNA	Eukaryotes	-5.4903	0	1	0	1	0	0
1044	Alphaflexiviridae	Family	WM08-211130	xtree / PVC	ssRNA(+)	RNA	Eukaryotes	-6.0347	0	1	0	1	0	0
1045	Alphaflexiviridae	Family	WM08-211207	xtree / PVC	ssRNA(+)	RNA	Eukaryotes	-5.74194	0	1	0	1	0	0
1046	Alphaflexiviridae	Family	WM08-211214	xtree / PVC	ssRNA(+)	RNA	Eukaryotes	-5.64241	0	1	0	1	0	0
1047	Alphaflexiviridae	Family	WM08-211221	xtree / PVC	ssRNA(+)	RNA	Eukaryotes	-6.99298	0	1	0	1	0	0
1048	Alphaflexiviridae	Family	WM08-211228	xtree / PVC	ssRNA(+)	RNA	Eukaryotes	-7.04342	0	1	0	1	0	0
1049	Alphaflexiviridae	Family	WM08-220105-34	xtree / PVC	ssRNA(+)	RNA	Eukaryotes	-6.75187	0	1	0	1	0	0
1050	Alphaflexiviridae	Family	WM08-220105	xtree / PVC	ssRNA(+)	RNA	Eukaryotes	-7.05177	0	1	0	1	0	0
1051	Alphaflexiviridae	Family	WM08-220112-34	xtree / PVC	ssRNA(+)	RNA	Eukaryotes	-6.67422	0	1	0	1	0	0
1052	Alphaflexiviridae	Family	WM08-220112	xtree / PVC	ssRNA(+)	RNA	Eukaryotes	-6.82645	0	1	0	1	0	0
1053	Alphaflexiviridae	Family	WM08-220119-34	xtree / PVC	ssRNA(+)	RNA	Eukaryotes	-6.17916	0	1	0	1	0	0
1054	Alphaflexiviridae	Family	WM08-220119	xtree / PVC	ssRNA(+)	RNA	Eukaryotes	-6.86129	0	1	0	1	0	0
1055	Alphaflexiviridae	Family	WM08-220126-34	xtree / PVC	ssRNA(+)	RNA	Eukaryotes	-6.72216	0	1	0	1	0	0
1056	Alphaflexiviridae	Family	WM08-220126	xtree / PVC	ssRNA(+)	RNA	Eukaryotes	-7.07871	0	1	0	1	0	0
1057	Alphaflexiviridae	Family	WM08-220202	xtree / PVC	ssRNA(+)	RNA	Eukaryotes	-6.9135	0	1	0	1	0	0
1058	Alphaflexiviridae	Family	WM08-220209	xtree / PVC	ssRNA(+)	RNA	Eukaryotes	-6.99581	0	1	0	1	0	0
1059	Alphaflexiviridae	Family	WM08-220216	xtree / PVC	ssRNA(+)	RNA	Eukaryotes	-6.83999	0	1	0	1	0	0
1060	Alphaflexiviridae	Family	WM08-220223	xtree / PVC	ssRNA(+)	RNA	Eukaryotes	-6.91434	0	1	0	1	0	0
1061	Alphaflexiviridae	Family	WM08-220302	xtree / PVC	ssRNA(+)	RNA	Eukaryotes	-6.87343	0	1	0	1	0	0
1062	Alphaflexiviridae	Family	WM08-220309	xtree / PVC	ssRNA(+)	RNA	Eukaryotes	-7.02229	0	1	0	1	0	0
1063	Alphaflexiviridae	Family	WM08-220316	xtree / PVC	ssRNA(+)	RNA	Eukaryotes	-6.6382	0	1	0	1	0	0
1064	Alphaflexiviridae	Family	WM08-220323	xtree / PVC	ssRNA(+)	RNA	Eukaryotes	-6.84011	0	1	0	1	0	0
1065	Alphaflexiviridae	Family	WM08-220330	xtree / PVC	ssRNA(+)	RNA	Eukaryotes	-6.9789	0	1	0	1	0	0
1066	Alphaflexiviridae	Family	WM08-220406	xtree / PVC	ssRNA(+)	RNA	Eukaryotes	-6.63126	0	1	0	1	0	0
1067	Alphaflexiviridae	Family	WM09a-220209	xtree / PVC	ssRNA(+)	RNA	Eukaryotes	-7.01949	0	1	0	1	0	0
1068	Alphaflexiviridae	Family	WM09b-220209	xtree / PVC	ssRNA(+)	RNA	Eukaryotes	-7.03552	0	1	0	1	0	0
1069	Alphaflexiviridae	Family	WR03-201021-05	xtree / PVC	ssRNA(+)	RNA	Eukaryotes	-7.12145	0	1	0	1	0	0
1070	Alphaflexiviridae	Family	WR03-20200930-05	xtree / PVC	ssRNA(+)	RNA	Eukaryotes	-7.33938	0	1	0	1	0	0
1071	Alphaflexiviridae	Family	WR03-20200930-14	xtree / PVC	ssRNA(+)	RNA	Eukaryotes	-7.47995	0	1	0	1	0	0
1072	Alphaflexiviridae	Family	WR03-20201007-14	xtree / PVC	ssRNA(+)	RNA	Eukaryotes	-7.32475	0	1	0	1	0	0
1073	Alphaflexiviridae	Family	WR03-210216-14	xtree / PVC	ssRNA(+)	RNA	Eukaryotes	-7.25659	0	1	0	1	0	0
1074	Alphaflexiviridae	Family	WR03-210223-14	xtree / PVC	ssRNA(+)	RNA	Eukaryotes	-7.40262	0	1	0	1	0	0
1075	Alphaflexiviridae	Family	WR03-210302-14	xtree / PVC	ssRNA(+)	RNA	Eukaryotes	-6.93681	0	1	0	1	0	0
1076	Alphaflexiviridae	Family	WR03-210309-14	xtree / PVC	ssRNA(+)	RNA	Eukaryotes	-7.04305	0	1	0	1	0	0
1077	Alphaflexiviridae	Family	WR03-210316-14	xtree / PVC	ssRNA(+)	RNA	Eukaryotes	-7.23518	0	1	0	1	0	0
1078	Alphaflexiviridae	Family	WR03-210323-14	xtree / PVC	ssRNA(+)	RNA	Eukaryotes	-7.18143	0	1	0	1	0	0
1079	Alphaflexiviridae	Family	WR03-210330-14	xtree / PVC	ssRNA(+)	RNA	Eukaryotes	-7.31386	0	1	0	1	0	0
1080	Alphaflexiviridae	Family	WR03-210406-14	xtree / PVC	ssRNA(+)	RNA	Eukaryotes	-7.29332	0	1	0	1	0	0
1081	Alphaflexiviridae	Family	WR03-210413-14	xtree / PVC	ssRNA(+)	RNA	Eukaryotes	-7.2313	0	1	0	1	0	0
1082	Alphaflexiviridae	Family	WR03-210420-14	xtree / PVC	ssRNA(+)	RNA	Eukaryotes	-7.23184	0	1	0	1	0	0
1083	Alphaflexiviridae	Family	WR03-210427-14	xtree / PVC	ssRNA(+)	RNA	Eukaryotes	-7.31901	0	1	0	1	0	0
1084	Alphaflexiviridae	Family	WR03-210504-14	xtree / PVC	ssRNA(+)	RNA	Eukaryotes	-7.17998	0	1	0	1	0	0
1085	Alphaflexiviridae	Family	WR03-210511-14	xtree / PVC	ssRNA(+)	RNA	Eukaryotes	-7.11643	0	1	0	1	0	0
1086	Alphaflexiviridae	Family	WR03-210518-14	xtree / PVC	ssRNA(+)	RNA	Eukaryotes	-7.32444	0	1	0	1	0	0
1087	Alphaflexiviridae	Family	WR03-210525-14	xtree / PVC	ssRNA(+)	RNA	Eukaryotes	-7.1595	0	1	0	1	0	0
1088	Alphaflexiviridae	Family	WR03-210601-14	xtree / PVC	ssRNA(+)	RNA	Eukaryotes	-6.90189	0	1	0	1	0	0
1089	Alphaflexiviridae	Family	WR03-210608-14	xtree / PVC	ssRNA(+)	RNA	Eukaryotes	-6.9214	0	1	0	1	0	0
1090	Alphaflexiviridae	Family	WR03-210615-14	xtree / PVC	ssRNA(+)	RNA	Eukaryotes	-7.34643	0	1	0	1	0	0
1091	Alphaflexiviridae	Family	WR03-210622-14	xtree / PVC	ssRNA(+)	RNA	Eukaryotes	-7.21167	0	1	0	1	0	0
1092	Alphaflexiviridae	Family	WR03-210629-14	xtree / PVC	ssRNA(+)	RNA	Eukaryotes	-6.71927	0	1	0	1	0	0
1093	Alphaflexiviridae	Family	WR03-210706-14	xtree / PVC	ssRNA(+)	RNA	Eukaryotes	-6.86685	0	1	0	1	0	0
1094	Alphaflexiviridae	Family	WR03-210713-14	xtree / PVC	ssRNA(+)	RNA	Eukaryotes	-6.94687	0	1	0	1	0	0
1095	Alphaflexiviridae	Family	WR03-210720-14	xtree / PVC	ssRNA(+)	RNA	Eukaryotes	-7.16915	0	1	0	1	0	0
1096	Alphaflexiviridae	Family	WR03-210727-14	xtree / PVC	ssRNA(+)	RNA	Eukaryotes	-7.11186	0	1	0	1	0	0
1097	Alphaflexiviridae	Family	WR03-210803-14	xtree / PVC	ssRNA(+)	RNA	Eukaryotes	-7.20406	0	1	0	1	0	0
1098	Alphaflexiviridae	Family	WR03-210810	xtree / PVC	ssRNA(+)	RNA	Eukaryotes	-7.05133	0	1	0	1	0	0
1099	Alphaflexiviridae	Family	WR03-210817	xtree / PVC	ssRNA(+)	RNA	Eukaryotes	-7.05278	0	1	0	1	0	0
1100	Alphaflexiviridae	Family	WR03-210824	xtree / PVC	ssRNA(+)	RNA	Eukaryotes	-6.96419	0	1	0	1	0	0
1101	Alphaflexiviridae	Family	WR03-210831	xtree / PVC	ssRNA(+)	RNA	Eukaryotes	-7.08483	0	1	0	1	0	0
1102	Alphaflexiviridae	Family	WR03-210907	xtree / PVC	ssRNA(+)	RNA	Eukaryotes	-7.02583	0	1	0	1	0	0
1103	Alphaflexiviridae	Family	WR03-210914	xtree / PVC	ssRNA(+)	RNA	Eukaryotes	-7.12989	0	1	0	1	0	0
1104	Alphaflexiviridae	Family	WR03-210921	xtree / PVC	ssRNA(+)	RNA	Eukaryotes	-6.48397	0	1	0	1	0	0
1105	Alphaflexiviridae	Family	WR03-210928	xtree / PVC	ssRNA(+)	RNA	Eukaryotes	-7.05794	0	1	0	1	0	0
1106	Alphaflexiviridae	Family	WR03-211012	xtree / PVC	ssRNA(+)	RNA	Eukaryotes	-7.02114	0	1	0	1	0	0
1107	Alphaflexiviridae	Family	WR03-211026	xtree / PVC	ssRNA(+)	RNA	Eukaryotes	-7.07412	0	1	0	1	0	0
1108	Alphaflexiviridae	Family	WR03-211102	xtree / PVC	ssRNA(+)	RNA	Eukaryotes	-6.85931	0	1	0	1	0	0
1109	Alphaflexiviridae	Family	WR03-211109	xtree / PVC	ssRNA(+)	RNA	Eukaryotes	-3.15731	0	1	0	1	0	0
1110	Alphaflexiviridae	Family	WR03-211116	xtree / PVC	ssRNA(+)	RNA	Eukaryotes	-4.86532	0	1	0	1	0	0
1111	Alphaflexiviridae	Family	WR03-211123	xtree / PVC	ssRNA(+)	RNA	Eukaryotes	-5.87086	0	1	0	1	0	0
1112	Alphaflexiviridae	Family	WR03-211130	xtree / PVC	ssRNA(+)	RNA	Eukaryotes	-6.0972	0	1	0	1	0	0
1113	Alphaflexiviridae	Family	WR03-211207	xtree / PVC	ssRNA(+)	RNA	Eukaryotes	-6.30149	0	1	0	1	0	0
1114	Alphaflexiviridae	Family	WR03-211214	xtree / PVC	ssRNA(+)	RNA	Eukaryotes	-5.22128	0	1	0	1	0	0
1115	Alphaflexiviridae	Family	WR03-211221	xtree / PVC	ssRNA(+)	RNA	Eukaryotes	-6.93075	0	1	0	1	0	0
1116	Alphaflexiviridae	Family	WR03-211228	xtree / PVC	ssRNA(+)	RNA	Eukaryotes	-6.97385	0	1	0	1	0	0
1117	Alphaflexiviridae	Family	WR03-220105-34	xtree / PVC	ssRNA(+)	RNA	Eukaryotes	-6.13139	0	1	0	1	0	0
1118	Alphaflexiviridae	Family	WR03-220105	xtree / PVC	ssRNA(+)	RNA	Eukaryotes	-6.95511	0	1	0	1	0	0
1119	Alphaflexiviridae	Family	WR03-220112-34	xtree / PVC	ssRNA(+)	RNA	Eukaryotes	-6.71184	0	1	0	1	0	0
1120	Alphaflexiviridae	Family	WR03-220112	xtree / PVC	ssRNA(+)	RNA	Eukaryotes	-6.97257	0	1	0	1	0	0
1121	Alphaflexiviridae	Family	WR03-220119-34	xtree / PVC	ssRNA(+)	RNA	Eukaryotes	-6.55596	0	1	0	1	0	0
1122	Alphaflexiviridae	Family	WR03-220119	xtree / PVC	ssRNA(+)	RNA	Eukaryotes	-6.88746	0	1	0	1	0	0
1123	Alphaflexiviridae	Family	WR03-220126-34	xtree / PVC	ssRNA(+)	RNA	Eukaryotes	-6.63388	0	1	0	1	0	0
1124	Alphaflexiviridae	Family	WR03-220126	xtree / PVC	ssRNA(+)	RNA	Eukaryotes	-6.92697	0	1	0	1	0	0
1125	Alphaflexiviridae	Family	WR03-220202	xtree / PVC	ssRNA(+)	RNA	Eukaryotes	-6.94891	0	1	0	1	0	0
1126	Alphaflexiviridae	Family	WR03-220209	xtree / PVC	ssRNA(+)	RNA	Eukaryotes	-7.01974	0	1	0	1	0	0
1127	Alphaflexiviridae	Family	WR03-220216	xtree / PVC	ssRNA(+)	RNA	Eukaryotes	-6.9349	0	1	0	1	0	0
1128	Alphaflexiviridae	Family	WR03-220223	xtree / PVC	ssRNA(+)	RNA	Eukaryotes	-7.10312	0	1	0	1	0	0
1129	Alphaflexiviridae	Family	WR03-220302	xtree / PVC	ssRNA(+)	RNA	Eukaryotes	-6.93971	0	1	0	1	0	0
1130	Alphaflexiviridae	Family	WR03-220309	xtree / PVC	ssRNA(+)	RNA	Eukaryotes	-6.97178	0	1	0	1	0	0
1131	Alphaflexiviridae	Family	WR03-220316	xtree / PVC	ssRNA(+)	RNA	Eukaryotes	-6.84124	0	1	0	1	0	0
1132	Alphaflexiviridae	Family	WR03-220323	xtree / PVC	ssRNA(+)	RNA	Eukaryotes	-6.90097	0	1	0	1	0	0
1133	Alphaflexiviridae	Family	WR03-220330	xtree / PVC	ssRNA(+)	RNA	Eukaryotes	-6.99774	0	1	0	1	0	0
1134	Alphaflexiviridae	Family	WR03-220406	xtree / PVC	ssRNA(+)	RNA	Eukaryotes	-6.66288	0	1	0	1	0	0
1135	Alphaflexiviridae	Family	WSAC-220119-34	xtree / PVC	ssRNA(+)	RNA	Eukaryotes	-6.42985	0	1	0	1	0	0
1136	Alphaflexiviridae	Family	WSAC-220119	xtree / PVC	ssRNA(+)	RNA	Eukaryotes	-6.73588	0	1	0	1	0	0
1137	Alphaflexiviridae	Family	WSAC-220126-34	xtree / PVC	ssRNA(+)	RNA	Eukaryotes	-7.00958	0	1	0	1	0	0
1138	Alphaflexiviridae	Family	WSAC-220126	xtree / PVC	ssRNA(+)	RNA	Eukaryotes	-6.92617	0	1	0	1	0	0
1139	Alphaflexiviridae	Family	WSAC-220201	xtree / PVC	ssRNA(+)	RNA	Eukaryotes	-6.78812	0	1	0	1	0	0
1140	Alphaflexiviridae	Family	WSAC-220208	xtree / PVC	ssRNA(+)	RNA	Eukaryotes	-7.07383	0	1	0	1	0	0
1141	Alphaflexiviridae	Family	WSAC-220215	xtree / PVC	ssRNA(+)	RNA	Eukaryotes	-7.06797	0	1	0	1	0	0
1142	Alphaflexiviridae	Family	WSAC-220222	xtree / PVC	ssRNA(+)	RNA	Eukaryotes	-7.05996	0	1	0	1	0	0
1143	Alphaflexiviridae	Family	WSAC-220301-38	xtree / PVC	ssRNA(+)	RNA	Eukaryotes	-6.90716	0	1	0	1	0	0
1144	Alphaflexiviridae	Family	WSAC-220301	xtree / PVC	ssRNA(+)	RNA	Eukaryotes	-6.89367	0	1	0	1	0	0
1145	Alphaflexiviridae	Family	WSAC-220308	xtree / PVC	ssRNA(+)	RNA	Eukaryotes	-6.96866	0	1	0	1	0	0
1146	Alphaflexiviridae	Family	WSAC-220315	xtree / PVC	ssRNA(+)	RNA	Eukaryotes	-6.84749	0	1	0	1	0	0
1147	Alphaflexiviridae	Family	WSAC-220329	xtree / PVC	ssRNA(+)	RNA	Eukaryotes	-6.90093	0	1	0	1	0	0
1148	Alphaflexiviridae	Family	WSAC-220405	xtree / PVC	ssRNA(+)	RNA	Eukaryotes	-6.82048	0	1	0	1	0	0
1149	Alphaflexiviridae	Family	WSBT-220119-34	xtree / PVC	ssRNA(+)	RNA	Eukaryotes	-6.62327	0	1	0	1	0	0
1150	Alphaflexiviridae	Family	WSBT-220119	xtree / PVC	ssRNA(+)	RNA	Eukaryotes	-6.60285	0	1	0	1	0	0
1151	Alphaflexiviridae	Family	WSBT-220126-34	xtree / PVC	ssRNA(+)	RNA	Eukaryotes	-6.77104	0	1	0	1	0	0
1152	Alphaflexiviridae	Family	WSBT-220126	xtree / PVC	ssRNA(+)	RNA	Eukaryotes	-6.90174	0	1	0	1	0	0
1153	Alphaflexiviridae	Family	WSBT-220201	xtree / PVC	ssRNA(+)	RNA	Eukaryotes	-6.42155	0	1	0	1	0	0
1154	Alphaflexiviridae	Family	WSBT-220208	xtree / PVC	ssRNA(+)	RNA	Eukaryotes	-6.65836	0	1	0	1	0	0
1155	Alphaflexiviridae	Family	WSBT-220215	xtree / PVC	ssRNA(+)	RNA	Eukaryotes	-6.79764	0	1	0	1	0	0
1156	Alphaflexiviridae	Family	WSBT-220222	xtree / PVC	ssRNA(+)	RNA	Eukaryotes	-6.52061	0	1	0	1	0	0
1157	Alphaflexiviridae	Family	WSBT-220301-38	xtree / PVC	ssRNA(+)	RNA	Eukaryotes	-6.59236	0	1	0	1	0	0
1158	Alphaflexiviridae	Family	WSBT-220301	xtree / PVC	ssRNA(+)	RNA	Eukaryotes	-6.79324	0	1	0	1	0	0
1159	Alphaflexiviridae	Family	WSBT-220308	xtree / PVC	ssRNA(+)	RNA	Eukaryotes	-6.98884	0	1	0	1	0	0
1160	Alphaflexiviridae	Family	WSBT-220315	xtree / PVC	ssRNA(+)	RNA	Eukaryotes	-6.62915	0	1	0	1	0	0
1161	Alphaflexiviridae	Family	WSBT-220329	xtree / PVC	ssRNA(+)	RNA	Eukaryotes	-6.38698	0	1	0	1	0	0
1162	Alphaflexiviridae	Family	WSBT-220405	xtree / PVC	ssRNA(+)	RNA	Eukaryotes	-6.72516	0	1	0	1	0	0
1163	Alphaflexiviridae	Family	WSFE-220112-34	xtree / PVC	ssRNA(+)	RNA	Eukaryotes	-6.70607	0	1	0	1	0	0
1164	Alphaflexiviridae	Family	WSFE-220119-39	xtree / PVC	ssRNA(+)	RNA	Eukaryotes	-6.76173	0	1	0	1	0	0
1165	Alphaflexiviridae	Family	WSFE-220119	xtree / PVC	ssRNA(+)	RNA	Eukaryotes	-6.78376	0	1	0	1	0	0
1166	Alphaflexiviridae	Family	WSFE-220126-34	xtree / PVC	ssRNA(+)	RNA	Eukaryotes	-6.53779	0	1	0	1	0	0
1167	Alphaflexiviridae	Family	WSFE-220126	xtree / PVC	ssRNA(+)	RNA	Eukaryotes	-6.97506	0	1	0	1	0	0
1168	Alphaflexiviridae	Family	WSFE-220201	xtree / PVC	ssRNA(+)	RNA	Eukaryotes	-6.96054	0	1	0	1	0	0
1169	Alphaflexiviridae	Family	WSFE-220208	xtree / PVC	ssRNA(+)	RNA	Eukaryotes	-7.00136	0	1	0	1	0	0
1170	Alphaflexiviridae	Family	WSFE-220215	xtree / PVC	ssRNA(+)	RNA	Eukaryotes	-6.99741	0	1	0	1	0	0
1171	Alphaflexiviridae	Family	WSFE-220222	xtree / PVC	ssRNA(+)	RNA	Eukaryotes	-7.00285	0	1	0	1	0	0
1172	Alphaflexiviridae	Family	WSFE-220301-38	xtree / PVC	ssRNA(+)	RNA	Eukaryotes	-6.7287	0	1	0	1	0	0
1173	Alphaflexiviridae	Family	WSFE-220301	xtree / PVC	ssRNA(+)	RNA	Eukaryotes	-6.99781	0	1	0	1	0	0
1174	Alphaflexiviridae	Family	WSFE-220308	xtree / PVC	ssRNA(+)	RNA	Eukaryotes	-7.02653	0	1	0	1	0	0
1175	Alphaflexiviridae	Family	WSFE-220315	xtree / PVC	ssRNA(+)	RNA	Eukaryotes	-6.93936	0	1	0	1	0	0
1176	Alphaflexiviridae	Family	WSFE-220329	xtree / PVC	ssRNA(+)	RNA	Eukaryotes	-6.83201	0	1	0	1	0	0
1177	Alphaflexiviridae	Family	WSGP-220112-34	xtree / PVC	ssRNA(+)	RNA	Eukaryotes	-6.12534	0	1	0	1	0	0
1178	Alphaflexiviridae	Family	WSGP-220119-34	xtree / PVC	ssRNA(+)	RNA	Eukaryotes	-6.52138	0	1	0	1	0	0
1179	Alphaflexiviridae	Family	WSGP-220119	xtree / PVC	ssRNA(+)	RNA	Eukaryotes	-6.65454	0	1	0	1	0	0
1180	Alphaflexiviridae	Family	WSGP-220126-34	xtree / PVC	ssRNA(+)	RNA	Eukaryotes	-7.04625	0	1	0	1	0	0
1181	Alphaflexiviridae	Family	WSGP-220126	xtree / PVC	ssRNA(+)	RNA	Eukaryotes	-6.86101	0	1	0	1	0	0
1182	Alphaflexiviridae	Family	WSGP-220201	xtree / PVC	ssRNA(+)	RNA	Eukaryotes	-6.90235	0	1	0	1	0	0
1183	Alphaflexiviridae	Family	WSGP-220208	xtree / PVC	ssRNA(+)	RNA	Eukaryotes	-6.74742	0	1	0	1	0	0
1184	Alphaflexiviridae	Family	WSGP-220215	xtree / PVC	ssRNA(+)	RNA	Eukaryotes	-6.99072	0	1	0	1	0	0
1185	Alphaflexiviridae	Family	WSGP-220222	xtree / PVC	ssRNA(+)	RNA	Eukaryotes	-7.05445	0	1	0	1	0	0
1186	Alphaflexiviridae	Family	WSGP-220301-38	xtree / PVC	ssRNA(+)	RNA	Eukaryotes	-6.71197	0	1	0	1	0	0
1187	Alphaflexiviridae	Family	WSGP-220301	xtree / PVC	ssRNA(+)	RNA	Eukaryotes	-6.7767	0	1	0	1	0	0
1188	Alphaflexiviridae	Family	WSGP-220308	xtree / PVC	ssRNA(+)	RNA	Eukaryotes	-6.90636	0	1	0	1	0	0
1189	Alphaflexiviridae	Family	WSGP-220315	xtree / PVC	ssRNA(+)	RNA	Eukaryotes	-6.92263	0	1	0	1	0	0
1190	Alphaflexiviridae	Family	WSGP-220329	xtree / PVC	ssRNA(+)	RNA	Eukaryotes	-6.85581	0	1	0	1	0	0
1191	Alphaflexiviridae	Family	WSGP-220405	xtree / PVC	ssRNA(+)	RNA	Eukaryotes	-6.97613	0	1	0	1	0	0
1192	Alphaflexiviridae	Family	WSJF-220119-34	xtree / PVC	ssRNA(+)	RNA	Eukaryotes	-6.08257	0	1	0	1	0	0
1193	Alphaflexiviridae	Family	WSJF-220119	xtree / PVC	ssRNA(+)	RNA	Eukaryotes	-6.82267	0	1	0	1	0	0
1194	Alphaflexiviridae	Family	WSJF-220126-34	xtree / PVC	ssRNA(+)	RNA	Eukaryotes	-6.50475	0	1	0	1	0	0
1195	Alphaflexiviridae	Family	WSJF-220126	xtree / PVC	ssRNA(+)	RNA	Eukaryotes	-6.88716	0	1	0	1	0	0
1196	Alphaflexiviridae	Family	WSJF-220201	xtree / PVC	ssRNA(+)	RNA	Eukaryotes	-6.94185	0	1	0	1	0	0
1197	Alphaflexiviridae	Family	WSJF-220208	xtree / PVC	ssRNA(+)	RNA	Eukaryotes	-7.00695	0	1	0	1	0	0
1198	Alphaflexiviridae	Family	WSJF-220215	xtree / PVC	ssRNA(+)	RNA	Eukaryotes	-7.00473	0	1	0	1	0	0
1199	Alphaflexiviridae	Family	WSJF-220222	xtree / PVC	ssRNA(+)	RNA	Eukaryotes	-6.93302	0	1	0	1	0	0
1200	Alphaflexiviridae	Family	WSJF-220301-38	xtree / PVC	ssRNA(+)	RNA	Eukaryotes	-2.53845	0	1	0	1	0	0
1201	Alphaflexiviridae	Family	WSJF-220301	xtree / PVC	ssRNA(+)	RNA	Eukaryotes	-6.89905	0	1	0	1	0	0
1202	Alphaflexiviridae	Family	WSJF-220308	xtree / PVC	ssRNA(+)	RNA	Eukaryotes	-7.0197	0	1	0	1	0	0
1203	Alphaflexiviridae	Family	WSJF-220315	xtree / PVC	ssRNA(+)	RNA	Eukaryotes	-6.99128	0	1	0	1	0	0
1204	Alphaflexiviridae	Family	WSJF-220329	xtree / PVC	ssRNA(+)	RNA	Eukaryotes	-6.84424	0	1	0	1	0	0
1205	Alphaflexiviridae	Family	WSJF-220405	xtree / PVC	ssRNA(+)	RNA	Eukaryotes	-6.67839	0	1	0	1	0	0
1206	Alphaflexiviridae	Family	WSNB-220119-34	xtree / PVC	ssRNA(+)	RNA	Eukaryotes	-2.50583	0	1	0	1	0	0
1207	Alphaflexiviridae	Family	WSNB-220119	xtree / PVC	ssRNA(+)	RNA	Eukaryotes	-7.10388	0	1	0	1	0	0
1208	Alphaflexiviridae	Family	WSNB-220126-34	xtree / PVC	ssRNA(+)	RNA	Eukaryotes	-6.49326	0	1	0	1	0	0
1209	Alphaflexiviridae	Family	WSNB-220126	xtree / PVC	ssRNA(+)	RNA	Eukaryotes	-7.02798	0	1	0	1	0	0
1210	Alphaflexiviridae	Family	WSNB-220201	xtree / PVC	ssRNA(+)	RNA	Eukaryotes	-7.01878	0	1	0	1	0	0
1211	Alphaflexiviridae	Family	WSNB-220208	xtree / PVC	ssRNA(+)	RNA	Eukaryotes	-6.98675	0	1	0	1	0	0
1212	Alphaflexiviridae	Family	WSNB-220215	xtree / PVC	ssRNA(+)	RNA	Eukaryotes	-7.08623	0	1	0	1	0	0
1213	Alphaflexiviridae	Family	WSNB-220222	xtree / PVC	ssRNA(+)	RNA	Eukaryotes	-7.05763	0	1	0	1	0	0
1214	Alphaflexiviridae	Family	WSNB-220301	xtree / PVC	ssRNA(+)	RNA	Eukaryotes	-6.8139	0	1	0	1	0	0
1215	Alphaflexiviridae	Family	WSNB-220308	xtree / PVC	ssRNA(+)	RNA	Eukaryotes	-6.86646	0	1	0	1	0	0
1216	Alphaflexiviridae	Family	WSNB-220315	xtree / PVC	ssRNA(+)	RNA	Eukaryotes	-6.82415	0	1	0	1	0	0
1217	Alphaflexiviridae	Family	WSNB-220329	xtree / PVC	ssRNA(+)	RNA	Eukaryotes	-6.82473	0	1	0	1	0	0
1218	Alphaflexiviridae	Family	WSNB-220405	xtree / PVC	ssRNA(+)	RNA	Eukaryotes	-6.82985	0	1	0	1	0	0
1219	Alphaflexiviridae	Family	WSNS-220126-34	xtree / PVC	ssRNA(+)	RNA	Eukaryotes	-6.84765	0	1	0	1	0	0
1220	Alphaflexiviridae	Family	WSNS-220126	xtree / PVC	ssRNA(+)	RNA	Eukaryotes	-6.87103	0	1	0	1	0	0
1221	Alphaflexiviridae	Family	WSNS-220202	xtree / PVC	ssRNA(+)	RNA	Eukaryotes	-6.70042	0	1	0	1	0	0
1222	Alphaflexiviridae	Family	WSNS-220208	xtree / PVC	ssRNA(+)	RNA	Eukaryotes	-6.99624	0	1	0	1	0	0
1223	Alphaflexiviridae	Family	WSNS-220215	xtree / PVC	ssRNA(+)	RNA	Eukaryotes	-6.95103	0	1	0	1	0	0
1224	Alphaflexiviridae	Family	WSNS-220222	xtree / PVC	ssRNA(+)	RNA	Eukaryotes	-7.02641	0	1	0	1	0	0
1225	Alphaflexiviridae	Family	WSNS-220301	xtree / PVC	ssRNA(+)	RNA	Eukaryotes	-6.97941	0	1	0	1	0	0
1226	Alphaflexiviridae	Family	WSNS-220308	xtree / PVC	ssRNA(+)	RNA	Eukaryotes	-7.02459	0	1	0	1	0	0
1227	Alphaflexiviridae	Family	WSNS-220315	xtree / PVC	ssRNA(+)	RNA	Eukaryotes	-6.84678	0	1	0	1	0	0
1228	Alphaflexiviridae	Family	WSNS-220329	xtree / PVC	ssRNA(+)	RNA	Eukaryotes	-6.8887	0	1	0	1	0	0
1229	Alphaflexiviridae	Family	WSNS-220405	xtree / PVC	ssRNA(+)	RNA	Eukaryotes	-6.72357	0	1	0	1	0	0
1230	Alphaflexiviridae	Family	WSSP-220112-34	xtree / PVC	ssRNA(+)	RNA	Eukaryotes	-5.97826	0	1	0	1	0	0
1231	Alphaflexiviridae	Family	WSSP-220119-34	xtree / PVC	ssRNA(+)	RNA	Eukaryotes	-6.73666	0	1	0	1	0	0
1232	Alphaflexiviridae	Family	WSSP-220119	xtree / PVC	ssRNA(+)	RNA	Eukaryotes	-6.9554	0	1	0	1	0	0
1233	Alphaflexiviridae	Family	WSSP-220126-34	xtree / PVC	ssRNA(+)	RNA	Eukaryotes	-6.68494	0	1	0	1	0	0
1234	Alphaflexiviridae	Family	WSSP-220126	xtree / PVC	ssRNA(+)	RNA	Eukaryotes	-6.99949	0	1	0	1	0	0
1235	Alphaflexiviridae	Family	WSSP-220201	xtree / PVC	ssRNA(+)	RNA	Eukaryotes	-6.90227	0	1	0	1	0	0
1236	Alphaflexiviridae	Family	WSSP-220208	xtree / PVC	ssRNA(+)	RNA	Eukaryotes	-6.95783	0	1	0	1	0	0
1237	Alphaflexiviridae	Family	WSSP-220215	xtree / PVC	ssRNA(+)	RNA	Eukaryotes	-6.97421	0	1	0	1	0	0
1238	Alphaflexiviridae	Family	WSSP-220222	xtree / PVC	ssRNA(+)	RNA	Eukaryotes	-7.0778	0	1	0	1	0	0
1239	Alphaflexiviridae	Family	WSSP-220301	xtree / PVC	ssRNA(+)	RNA	Eukaryotes	-6.85139	0	1	0	1	0	0
1240	Alphaflexiviridae	Family	WSSP-220308	xtree / PVC	ssRNA(+)	RNA	Eukaryotes	-6.98445	0	1	0	1	0	0
1241	Alphaflexiviridae	Family	WSSP-220315	xtree / PVC	ssRNA(+)	RNA	Eukaryotes	-6.96391	0	1	0	1	0	0
1242	Alphaflexiviridae	Family	WSSP-220329	xtree / PVC	ssRNA(+)	RNA	Eukaryotes	-6.63173	0	1	0	1	0	0
1243	Alphaflexiviridae	Family	WSSP-220405	xtree / PVC	ssRNA(+)	RNA	Eukaryotes	-6.65824	0	1	0	1	0	0
1244	Astroviridae	Family	A0000-18-14	xtree / PVC	ssRNA(+)	RNA	Eukaryotes	-7.1903	0	0	0	0	0	1
1245	Astroviridae	Family	A0100-19-14	xtree / PVC	ssRNA(+)	RNA	Eukaryotes	-7.19798	0	0	0	0	0	1
1246	Astroviridae	Family	A0200-20-14	xtree / PVC	ssRNA(+)	RNA	Eukaryotes	-6.97817	0	0	0	0	0	1
1247	Astroviridae	Family	A0300-21-14	xtree / PVC	ssRNA(+)	RNA	Eukaryotes	-7.29231	0	0	0	0	0	1
1248	Astroviridae	Family	A0400-22-14	xtree / PVC	ssRNA(+)	RNA	Eukaryotes	-7.17503	0	0	0	0	0	1
1249	Astroviridae	Family	A0500-23-14	xtree / PVC	ssRNA(+)	RNA	Eukaryotes	-7.13933	0	0	0	0	0	1
1250	Astroviridae	Family	A0600-24-14	xtree / PVC	ssRNA(+)	RNA	Eukaryotes	-7.05365	0	0	0	0	0	1
1251	Astroviridae	Family	A0700-1-14	xtree / PVC	ssRNA(+)	RNA	Eukaryotes	-7.2983	0	0	0	0	0	1
1252	Astroviridae	Family	A0800-2-14	xtree / PVC	ssRNA(+)	RNA	Eukaryotes	-7.22642	0	0	0	0	0	1
1253	Astroviridae	Family	A0900-3-14	xtree / PVC	ssRNA(+)	RNA	Eukaryotes	-7.24131	0	0	0	0	0	1
1254	Astroviridae	Family	A1000-4-14	xtree / PVC	ssRNA(+)	RNA	Eukaryotes	-7.16794	0	0	0	0	0	1
1255	Astroviridae	Family	A1100-5-14	xtree / PVC	ssRNA(+)	RNA	Eukaryotes	-7.57652	0	0	0	0	0	1
1256	Astroviridae	Family	A1200-6-14	xtree / PVC	ssRNA(+)	RNA	Eukaryotes	-7.30873	0	0	0	0	0	1
1257	Astroviridae	Family	A1300-7-14	xtree / PVC	ssRNA(+)	RNA	Eukaryotes	-7.34551	0	0	0	0	0	1
1258	Astroviridae	Family	A1400-8-14	xtree / PVC	ssRNA(+)	RNA	Eukaryotes	-7.26112	0	0	0	0	0	1
1259	Astroviridae	Family	A1500-9-14	xtree / PVC	ssRNA(+)	RNA	Eukaryotes	-7.22756	0	0	0	0	0	1
1260	Astroviridae	Family	A1600-10-14	xtree / PVC	ssRNA(+)	RNA	Eukaryotes	-7.40429	0	0	0	0	0	1
1261	Astroviridae	Family	A1700-11-14	xtree / PVC	ssRNA(+)	RNA	Eukaryotes	-7.09952	0	0	0	0	0	1
1262	Astroviridae	Family	A1900-13-14	xtree / PVC	ssRNA(+)	RNA	Eukaryotes	-7.15015	0	0	0	0	0	1
1263	Astroviridae	Family	A2000-14-14	xtree / PVC	ssRNA(+)	RNA	Eukaryotes	-6.9048	0	0	0	0	0	1
1264	Astroviridae	Family	A2100-15-14	xtree / PVC	ssRNA(+)	RNA	Eukaryotes	-7.12211	0	0	0	0	0	1
1265	Astroviridae	Family	A2200-16-14	xtree / PVC	ssRNA(+)	RNA	Eukaryotes	-6.9541	0	0	0	0	0	1
1266	Astroviridae	Family	A2300-17-14	xtree / PVC	ssRNA(+)	RNA	Eukaryotes	-7.11546	0	0	0	0	0	1
1267	Astroviridae	Family	Ac0700-25-14	xtree / PVC	ssRNA(+)	RNA	Eukaryotes	-7.22176	0	0	0	0	0	1
1268	Astroviridae	Family	B0700-1-14	xtree / PVC	ssRNA(+)	RNA	Eukaryotes	-7.23359	0	0	0	0	0	1
1269	Astroviridae	Family	B0800-2-14	xtree / PVC	ssRNA(+)	RNA	Eukaryotes	-7.37798	0	0	0	0	0	1
1270	Astroviridae	Family	B0900-3-14	xtree / PVC	ssRNA(+)	RNA	Eukaryotes	-7.08498	0	0	0	0	0	1
1271	Astroviridae	Family	B1000-4-14	xtree / PVC	ssRNA(+)	RNA	Eukaryotes	-7.29838	0	0	0	0	0	1
1272	Astroviridae	Family	B1100-5-14	xtree / PVC	ssRNA(+)	RNA	Eukaryotes	-7.36665	0	0	0	0	0	1
1273	Astroviridae	Family	B1200-6-14	xtree / PVC	ssRNA(+)	RNA	Eukaryotes	-7.32507	0	0	0	0	0	1
1274	Astroviridae	Family	B1300-7-14	xtree / PVC	ssRNA(+)	RNA	Eukaryotes	-7.30521	0	0	0	0	0	1
1275	Astroviridae	Family	B1400-8-14	xtree / PVC	ssRNA(+)	RNA	Eukaryotes	-7.34263	0	0	0	0	0	1
1276	Astroviridae	Family	B1500-9-14	xtree / PVC	ssRNA(+)	RNA	Eukaryotes	-7.32977	0	0	0	0	0	1
1277	Astroviridae	Family	B1600-10-14	xtree / PVC	ssRNA(+)	RNA	Eukaryotes	-7.33206	0	0	0	0	0	1
1278	Astroviridae	Family	WC0Dc-210105-14	xtree / PVC	ssRNA(+)	RNA	Eukaryotes	-7.28407	0	0	0	0	0	1
1279	Astroviridae	Family	WC0Dc-210112-14	xtree / PVC	ssRNA(+)	RNA	Eukaryotes	-7.35611	0	0	0	0	0	1
1280	Astroviridae	Family	WC0Dc-210119-14	xtree / PVC	ssRNA(+)	RNA	Eukaryotes	-7.196	0	0	0	0	0	1
1281	Astroviridae	Family	WC0Dc-210126-14	xtree / PVC	ssRNA(+)	RNA	Eukaryotes	-7.18716	0	0	0	0	0	1
1282	Astroviridae	Family	WC0Dc-210209-14	xtree / PVC	ssRNA(+)	RNA	Eukaryotes	-7.30027	0	0	0	0	0	1
1283	Astroviridae	Family	WC0Dc-210216-14	xtree / PVC	ssRNA(+)	RNA	Eukaryotes	-7.20504	0	0	0	0	0	1
1284	Astroviridae	Family	WC0Dc-210223-14	xtree / PVC	ssRNA(+)	RNA	Eukaryotes	-7.08694	0	0	0	0	0	1
1285	Astroviridae	Family	WC0Dc-210309-14	xtree / PVC	ssRNA(+)	RNA	Eukaryotes	-7.16728	0	0	0	0	0	1
1286	Astroviridae	Family	WC0Dc-210316-14	xtree / PVC	ssRNA(+)	RNA	Eukaryotes	-7.16252	0	0	0	0	0	1
1287	Astroviridae	Family	WC0Dc-210323-14	xtree / PVC	ssRNA(+)	RNA	Eukaryotes	-7.41735	0	0	0	0	0	1
1288	Astroviridae	Family	WC0Dc-210330-14	xtree / PVC	ssRNA(+)	RNA	Eukaryotes	-7.17619	0	0	0	0	0	1
1289	Astroviridae	Family	WC0Dc-210406-14	xtree / PVC	ssRNA(+)	RNA	Eukaryotes	-7.24364	0	0	0	0	0	1
1290	Astroviridae	Family	WC0Dc-210413-14	xtree / PVC	ssRNA(+)	RNA	Eukaryotes	-7.29845	0	0	0	0	0	1
1291	Astroviridae	Family	WC0Dc-210420-14	xtree / PVC	ssRNA(+)	RNA	Eukaryotes	-7.25926	0	0	0	0	0	1
1292	Astroviridae	Family	WC0Dc-210427-14	xtree / PVC	ssRNA(+)	RNA	Eukaryotes	-7.2969	0	0	0	0	0	1
1293	Astroviridae	Family	WC0Dc-210504-14	xtree / PVC	ssRNA(+)	RNA	Eukaryotes	-7.21569	0	0	0	0	0	1
1294	Astroviridae	Family	WC0Dc-210511-14	xtree / PVC	ssRNA(+)	RNA	Eukaryotes	-7.33262	0	0	0	0	0	1
1295	Astroviridae	Family	WC0Dc-210518-14	xtree / PVC	ssRNA(+)	RNA	Eukaryotes	-7.41209	0	0	0	0	0	1
1296	Astroviridae	Family	WC0Dc-210525-14	xtree / PVC	ssRNA(+)	RNA	Eukaryotes	-7.28148	0	0	0	0	0	1
1297	Astroviridae	Family	WC0Dc-210601-14	xtree / PVC	ssRNA(+)	RNA	Eukaryotes	-7.26889	0	0	0	0	0	1
1298	Astroviridae	Family	WC0Dc-210608-14	xtree / PVC	ssRNA(+)	RNA	Eukaryotes	-7.31775	0	0	0	0	0	1
1299	Astroviridae	Family	WC0Dc-210615-14	xtree / PVC	ssRNA(+)	RNA	Eukaryotes	-7.28757	0	0	0	0	0	1
1300	Astroviridae	Family	WC0Dc-210622-14	xtree / PVC	ssRNA(+)	RNA	Eukaryotes	-7.35919	0	0	0	0	0	1
1301	Astroviridae	Family	WC0Dc-210629-14	xtree / PVC	ssRNA(+)	RNA	Eukaryotes	-6.89428	0	0	0	0	0	1
1302	Astroviridae	Family	WC0Dc-210706-14	xtree / PVC	ssRNA(+)	RNA	Eukaryotes	-6.89228	0	0	0	0	0	1
1303	Astroviridae	Family	WC0Dc-210713-14	xtree / PVC	ssRNA(+)	RNA	Eukaryotes	-6.93033	0	0	0	0	0	1
1304	Astroviridae	Family	WC0Dc-210720-14	xtree / PVC	ssRNA(+)	RNA	Eukaryotes	-6.91112	0	0	0	0	0	1
1305	Astroviridae	Family	WC0Dc-210727-14	xtree / PVC	ssRNA(+)	RNA	Eukaryotes	-6.91127	0	0	0	0	0	1
1306	Astroviridae	Family	WC0Dc-210803-14	xtree / PVC	ssRNA(+)	RNA	Eukaryotes	-6.97693	0	0	0	0	0	1
1307	Astroviridae	Family	WC0Dc-210810	xtree / PVC	ssRNA(+)	RNA	Eukaryotes	-7.16459	0	0	0	0	0	1
1308	Astroviridae	Family	WC0Dc-210817	xtree / PVC	ssRNA(+)	RNA	Eukaryotes	-7.04189	0	0	0	0	0	1
1309	Astroviridae	Family	WC0Dc-210824	xtree / PVC	ssRNA(+)	RNA	Eukaryotes	-7.05473	0	0	0	0	0	1
1310	Astroviridae	Family	WC0Dc-210831	xtree / PVC	ssRNA(+)	RNA	Eukaryotes	-7.0283	0	0	0	0	0	1
1311	Astroviridae	Family	WC0Dc-210907	xtree / PVC	ssRNA(+)	RNA	Eukaryotes	-7.19448	0	0	0	0	0	1
1312	Astroviridae	Family	WC0Dc-210914	xtree / PVC	ssRNA(+)	RNA	Eukaryotes	-7.00586	0	0	0	0	0	1
1313	Astroviridae	Family	WC0Dc-210921	xtree / PVC	ssRNA(+)	RNA	Eukaryotes	-6.77697	0	0	0	0	0	1
1314	Astroviridae	Family	WC0Dc-210928	xtree / PVC	ssRNA(+)	RNA	Eukaryotes	-6.66281	0	0	0	0	0	1
1315	Astroviridae	Family	WC0Dc-211012	xtree / PVC	ssRNA(+)	RNA	Eukaryotes	-6.81664	0	0	0	0	0	1
1316	Astroviridae	Family	WC0Dc-211026	xtree / PVC	ssRNA(+)	RNA	Eukaryotes	-6.76933	0	0	0	0	0	1
1317	Astroviridae	Family	WC0Dc-211102	xtree / PVC	ssRNA(+)	RNA	Eukaryotes	-6.75268	0	0	0	0	0	1
1318	Astroviridae	Family	WC0Dc-211109	xtree / PVC	ssRNA(+)	RNA	Eukaryotes	-6.28438	0	0	0	0	0	1
1319	Astroviridae	Family	WC0Dc-211116	xtree / PVC	ssRNA(+)	RNA	Eukaryotes	-6.29456	0	0	0	0	0	1
1320	Astroviridae	Family	WC0Dc-211123	xtree / PVC	ssRNA(+)	RNA	Eukaryotes	-5.91114	0	0	0	0	0	1
1321	Astroviridae	Family	WC0Dc-211130	xtree / PVC	ssRNA(+)	RNA	Eukaryotes	-6.45608	0	0	0	0	0	1
1322	Astroviridae	Family	WC0Dc-211207	xtree / PVC	ssRNA(+)	RNA	Eukaryotes	-5.19649	0	0	0	0	0	1
1323	Astroviridae	Family	WC0Dc-211214	xtree / PVC	ssRNA(+)	RNA	Eukaryotes	-6.74015	0	0	0	0	0	1
1324	Astroviridae	Family	WC0Dc-211221	xtree / PVC	ssRNA(+)	RNA	Eukaryotes	-6.97542	0	0	0	0	0	1
1325	Astroviridae	Family	WC0Dc-211228	xtree / PVC	ssRNA(+)	RNA	Eukaryotes	-6.90875	0	0	0	0	0	1
1326	Astroviridae	Family	WC0Dc-220105-34	xtree / PVC	ssRNA(+)	RNA	Eukaryotes	-6.72501	0	0	0	0	0	1
1327	Astroviridae	Family	WC0Dc-220105	xtree / PVC	ssRNA(+)	RNA	Eukaryotes	-6.74991	0	0	0	0	0	1
1328	Astroviridae	Family	WC0Dc-220112-34	xtree / PVC	ssRNA(+)	RNA	Eukaryotes	-6.72877	0	0	0	0	0	1
1329	Astroviridae	Family	WC0Dc-220112	xtree / PVC	ssRNA(+)	RNA	Eukaryotes	-6.99642	0	0	0	0	0	1
1330	Astroviridae	Family	WC0Dc-220119-34	xtree / PVC	ssRNA(+)	RNA	Eukaryotes	-6.42249	0	0	0	0	0	1
1331	Astroviridae	Family	WC0Dc-220119	xtree / PVC	ssRNA(+)	RNA	Eukaryotes	-6.76636	0	0	0	0	0	1
1332	Astroviridae	Family	WC0Dc-220126-34	xtree / PVC	ssRNA(+)	RNA	Eukaryotes	-6.53486	0	0	0	0	0	1
1333	Astroviridae	Family	WC0Dc-220126	xtree / PVC	ssRNA(+)	RNA	Eukaryotes	-7.05225	0	0	0	0	0	1
1334	Astroviridae	Family	WC0Dc-220202	xtree / PVC	ssRNA(+)	RNA	Eukaryotes	-6.98638	0	0	0	0	0	1
1335	Astroviridae	Family	WC0Dc-220209	xtree / PVC	ssRNA(+)	RNA	Eukaryotes	-6.9811	0	0	0	0	0	1
1336	Astroviridae	Family	WC0Dc-220216	xtree / PVC	ssRNA(+)	RNA	Eukaryotes	-6.7598	0	0	0	0	0	1
1337	Astroviridae	Family	WC0Dc-220223	xtree / PVC	ssRNA(+)	RNA	Eukaryotes	-6.95635	0	0	0	0	0	1
1338	Astroviridae	Family	WC0Dc-220302	xtree / PVC	ssRNA(+)	RNA	Eukaryotes	-6.92811	0	0	0	0	0	1
1339	Astroviridae	Family	WC0Dc-220309	xtree / PVC	ssRNA(+)	RNA	Eukaryotes	-6.90201	0	0	0	0	0	1
1340	Astroviridae	Family	WC0Dc-220316	xtree / PVC	ssRNA(+)	RNA	Eukaryotes	-6.69104	0	0	0	0	0	1
1341	Astroviridae	Family	WC0Dc-220323	xtree / PVC	ssRNA(+)	RNA	Eukaryotes	-6.76231	0	0	0	0	0	1
1342	Astroviridae	Family	WC0Dc-220330	xtree / PVC	ssRNA(+)	RNA	Eukaryotes	-6.606	0	0	0	0	0	1
1343	Astroviridae	Family	WC0Dc-220406	xtree / PVC	ssRNA(+)	RNA	Eukaryotes	-5.65361	0	0	0	0	0	1
1344	Astroviridae	Family	WC0Dg-210105-14	xtree / PVC	ssRNA(+)	RNA	Eukaryotes	-7.36527	0	0	0	0	0	1
1345	Astroviridae	Family	WC0Dg-210112-14	xtree / PVC	ssRNA(+)	RNA	Eukaryotes	-7.33269	0	0	0	0	0	1
1346	Astroviridae	Family	WC0Dg-210126-14	xtree / PVC	ssRNA(+)	RNA	Eukaryotes	-7.37985	0	0	0	0	0	1
1347	Astroviridae	Family	WC0Dg-210223-14	xtree / PVC	ssRNA(+)	RNA	Eukaryotes	-7.25624	0	0	0	0	0	1
1348	Astroviridae	Family	WC0Dg-210309-14	xtree / PVC	ssRNA(+)	RNA	Eukaryotes	-7.25644	0	0	0	0	0	1
1349	Astroviridae	Family	WC0Dg-210316-14	xtree / PVC	ssRNA(+)	RNA	Eukaryotes	-7.31283	0	0	0	0	0	1
1350	Astroviridae	Family	WC0Dg-210323-14	xtree / PVC	ssRNA(+)	RNA	Eukaryotes	-7.54853	0	0	0	0	0	1
1351	Astroviridae	Family	WC0Dg-210330-14	xtree / PVC	ssRNA(+)	RNA	Eukaryotes	-7.31601	0	0	0	0	0	1
1352	Astroviridae	Family	WC0Dg-210406-14	xtree / PVC	ssRNA(+)	RNA	Eukaryotes	-7.15832	0	0	0	0	0	1
1353	Astroviridae	Family	WC0Dg-210413-14	xtree / PVC	ssRNA(+)	RNA	Eukaryotes	-7.21038	0	0	0	0	0	1
1354	Astroviridae	Family	WC0Dg-210420-14	xtree / PVC	ssRNA(+)	RNA	Eukaryotes	-7.21785	0	0	0	0	0	1
1355	Astroviridae	Family	WC0Dg-210427-14	xtree / PVC	ssRNA(+)	RNA	Eukaryotes	-7.23987	0	0	0	0	0	1
1356	Astroviridae	Family	WC0Dg-210504-14	xtree / PVC	ssRNA(+)	RNA	Eukaryotes	-7.44395	0	0	0	0	0	1
1357	Astroviridae	Family	WC0Dg-210511-14	xtree / PVC	ssRNA(+)	RNA	Eukaryotes	-7.19133	0	0	0	0	0	1
1358	Astroviridae	Family	WC0Dg-210518-14	xtree / PVC	ssRNA(+)	RNA	Eukaryotes	-7.22142	0	0	0	0	0	1
1359	Astroviridae	Family	WC0Dg-210525-14	xtree / PVC	ssRNA(+)	RNA	Eukaryotes	-7.17864	0	0	0	0	0	1
1360	Astroviridae	Family	WC0Dg-210601-14	xtree / PVC	ssRNA(+)	RNA	Eukaryotes	-7.234	0	0	0	0	0	1
1361	Astroviridae	Family	WC0Dg-210608-14	xtree / PVC	ssRNA(+)	RNA	Eukaryotes	-7.32959	0	0	0	0	0	1
1362	Astroviridae	Family	WC0Dg-210615-14	xtree / PVC	ssRNA(+)	RNA	Eukaryotes	-7.38016	0	0	0	0	0	1
1363	Astroviridae	Family	WC0Dg-210622-14	xtree / PVC	ssRNA(+)	RNA	Eukaryotes	-7.36285	0	0	0	0	0	1
1364	Astroviridae	Family	WC0Dg-210629-14	xtree / PVC	ssRNA(+)	RNA	Eukaryotes	-6.85744	0	0	0	0	0	1
1365	Astroviridae	Family	WC0Dg-210706-14	xtree / PVC	ssRNA(+)	RNA	Eukaryotes	-6.85753	0	0	0	0	0	1
1366	Astroviridae	Family	WC0Dg-210720-14	xtree / PVC	ssRNA(+)	RNA	Eukaryotes	-7.06001	0	0	0	0	0	1
1367	Astroviridae	Family	WC0Dg-210727-14	xtree / PVC	ssRNA(+)	RNA	Eukaryotes	-6.93052	0	0	0	0	0	1
1368	Astroviridae	Family	WC0Dg-210803-14	xtree / PVC	ssRNA(+)	RNA	Eukaryotes	-6.85108	0	0	0	0	0	1
1369	Astroviridae	Family	WC0Dg-210810	xtree / PVC	ssRNA(+)	RNA	Eukaryotes	-7.09304	0	0	0	0	0	1
1370	Astroviridae	Family	WC0Dg-210824	xtree / PVC	ssRNA(+)	RNA	Eukaryotes	-7.16794	0	0	0	0	0	1
1371	Astroviridae	Family	WC0Dg-210831	xtree / PVC	ssRNA(+)	RNA	Eukaryotes	-6.96204	0	0	0	0	0	1
1372	Astroviridae	Family	WC0Dg-210907	xtree / PVC	ssRNA(+)	RNA	Eukaryotes	-7.08339	0	0	0	0	0	1
1373	Astroviridae	Family	WC0Dg-210914	xtree / PVC	ssRNA(+)	RNA	Eukaryotes	-7.14364	0	0	0	0	0	1
1374	Astroviridae	Family	WC0Dg-210921	xtree / PVC	ssRNA(+)	RNA	Eukaryotes	-6.79146	0	0	0	0	0	1
1375	Astroviridae	Family	WC0Dg-210928	xtree / PVC	ssRNA(+)	RNA	Eukaryotes	-6.81985	0	0	0	0	0	1
1376	Astroviridae	Family	WC0Dg-211012	xtree / PVC	ssRNA(+)	RNA	Eukaryotes	-5.95478	0	0	0	0	0	1
1377	Astroviridae	Family	WC0Dg-211026	xtree / PVC	ssRNA(+)	RNA	Eukaryotes	-6.61473	0	0	0	0	0	1
1378	Astroviridae	Family	WC0Dg-211102	xtree / PVC	ssRNA(+)	RNA	Eukaryotes	-6.83041	0	0	0	0	0	1
1379	Astroviridae	Family	WC0Dg-211109	xtree / PVC	ssRNA(+)	RNA	Eukaryotes	-6.16088	0	0	0	0	0	1
1380	Astroviridae	Family	WC0Dg-211116	xtree / PVC	ssRNA(+)	RNA	Eukaryotes	-5.89898	0	0	0	0	0	1
1381	Astroviridae	Family	WC0Dg-211123	xtree / PVC	ssRNA(+)	RNA	Eukaryotes	-6.36946	0	0	0	0	0	1
1382	Astroviridae	Family	WC0Dg-211130	xtree / PVC	ssRNA(+)	RNA	Eukaryotes	-6.40688	0	0	0	0	0	1
1383	Astroviridae	Family	WC0Dg-211207	xtree / PVC	ssRNA(+)	RNA	Eukaryotes	-5.25052	0	0	0	0	0	1
1384	Astroviridae	Family	WC0Dg-211214	xtree / PVC	ssRNA(+)	RNA	Eukaryotes	-6.95026	0	0	0	0	0	1
1385	Astroviridae	Family	WC0Dg-211221	xtree / PVC	ssRNA(+)	RNA	Eukaryotes	-6.9177	0	0	0	0	0	1
1386	Astroviridae	Family	WC0Dg-211228	xtree / PVC	ssRNA(+)	RNA	Eukaryotes	-6.83792	0	0	0	0	0	1
1387	Astroviridae	Family	WC0Dg-220105-34	xtree / PVC	ssRNA(+)	RNA	Eukaryotes	-6.72904	0	0	0	0	0	1
1388	Astroviridae	Family	WC0Dg-220105	xtree / PVC	ssRNA(+)	RNA	Eukaryotes	-6.99733	0	0	0	0	0	1
1389	Astroviridae	Family	WC0Dg-220112-34	xtree / PVC	ssRNA(+)	RNA	Eukaryotes	-6.66714	0	0	0	0	0	1
1390	Astroviridae	Family	WC0Dg-220112	xtree / PVC	ssRNA(+)	RNA	Eukaryotes	-6.8662	0	0	0	0	0	1
1391	Astroviridae	Family	WC0Dg-220119-34	xtree / PVC	ssRNA(+)	RNA	Eukaryotes	-6.57379	0	0	0	0	0	1
1392	Astroviridae	Family	WC0Dg-220119	xtree / PVC	ssRNA(+)	RNA	Eukaryotes	-6.72526	0	0	0	0	0	1
1393	Astroviridae	Family	WC0Dg-220126-34	xtree / PVC	ssRNA(+)	RNA	Eukaryotes	-6.3914	0	0	0	0	0	1
1394	Astroviridae	Family	WC0Dg-220126	xtree / PVC	ssRNA(+)	RNA	Eukaryotes	-7.02235	0	0	0	0	0	1
1395	Astroviridae	Family	WC0Dg-220202	xtree / PVC	ssRNA(+)	RNA	Eukaryotes	-6.94872	0	0	0	0	0	1
1396	Astroviridae	Family	WC0Dg-220209	xtree / PVC	ssRNA(+)	RNA	Eukaryotes	-6.99595	0	0	0	0	0	1
1397	Astroviridae	Family	WC0Dg-220216	xtree / PVC	ssRNA(+)	RNA	Eukaryotes	-6.98469	0	0	0	0	0	1
1398	Astroviridae	Family	WC0Dg-220223	xtree / PVC	ssRNA(+)	RNA	Eukaryotes	-6.97885	0	0	0	0	0	1
1399	Astroviridae	Family	WC0Dg-220302	xtree / PVC	ssRNA(+)	RNA	Eukaryotes	-6.98195	0	0	0	0	0	1
1400	Astroviridae	Family	WC0Dg-220309	xtree / PVC	ssRNA(+)	RNA	Eukaryotes	-6.90917	0	0	0	0	0	1
1401	Astroviridae	Family	WC0Dg-220316	xtree / PVC	ssRNA(+)	RNA	Eukaryotes	-6.7502	0	0	0	0	0	1
1402	Astroviridae	Family	WC0Dg-220323	xtree / PVC	ssRNA(+)	RNA	Eukaryotes	-6.82725	0	0	0	0	0	1
1403	Astroviridae	Family	WC0Dg-220330	xtree / PVC	ssRNA(+)	RNA	Eukaryotes	-6.94054	0	0	0	0	0	1
1404	Astroviridae	Family	WC0Dg-220406	xtree / PVC	ssRNA(+)	RNA	Eukaryotes	-6.44276	0	0	0	0	0	1
1405	Astroviridae	Family	WCDc-210302-14	xtree / PVC	ssRNA(+)	RNA	Eukaryotes	-7.17574	0	0	0	0	0	1
1406	Astroviridae	Family	WCDg-210302-14	xtree / PVC	ssRNA(+)	RNA	Eukaryotes	-7.24662	0	0	0	0	0	1
1407	Astroviridae	Family	WG01-201021-05	xtree / PVC	ssRNA(+)	RNA	Eukaryotes	-7.20051	0	0	0	0	0	1
1408	Astroviridae	Family	WG01-201125-14	xtree / PVC	ssRNA(+)	RNA	Eukaryotes	-7.48013	0	0	0	0	0	1
1409	Astroviridae	Family	WG01-201202-14	xtree / PVC	ssRNA(+)	RNA	Eukaryotes	-7.38296	0	0	0	0	0	1
1410	Astroviridae	Family	WG01-201209-14	xtree / PVC	ssRNA(+)	RNA	Eukaryotes	-7.28696	0	0	0	0	0	1
1411	Astroviridae	Family	WG01-201216-14	xtree / PVC	ssRNA(+)	RNA	Eukaryotes	-7.23487	0	0	0	0	0	1
1412	Astroviridae	Family	WG01-20200930-05	xtree / PVC	ssRNA(+)	RNA	Eukaryotes	-7.28926	0	0	0	0	0	1
1413	Astroviridae	Family	WG01-20200930-14	xtree / PVC	ssRNA(+)	RNA	Eukaryotes	-7.37731	0	0	0	0	0	1
1414	Astroviridae	Family	WG01-20201007-05	xtree / PVC	ssRNA(+)	RNA	Eukaryotes	-7.17534	0	0	0	0	0	1
1415	Astroviridae	Family	WG01-20201007-14	xtree / PVC	ssRNA(+)	RNA	Eukaryotes	-7.41218	0	0	0	0	0	1
1416	Astroviridae	Family	WG01-210105-14	xtree / PVC	ssRNA(+)	RNA	Eukaryotes	-7.47512	0	0	0	0	0	1
1417	Astroviridae	Family	WG01-210112-14	xtree / PVC	ssRNA(+)	RNA	Eukaryotes	-7.37944	0	0	0	0	0	1
1418	Astroviridae	Family	WG01-210119-14	xtree / PVC	ssRNA(+)	RNA	Eukaryotes	-7.32604	0	0	0	0	0	1
1419	Astroviridae	Family	WG01-210126-14	xtree / PVC	ssRNA(+)	RNA	Eukaryotes	-7.2673	0	0	0	0	0	1
1420	Astroviridae	Family	WG01-210209-14	xtree / PVC	ssRNA(+)	RNA	Eukaryotes	-7.0496	0	0	0	0	0	1
1421	Astroviridae	Family	WG01-210223-14	xtree / PVC	ssRNA(+)	RNA	Eukaryotes	-6.966	0	0	0	0	0	1
1422	Astroviridae	Family	WG01-210302-14	xtree / PVC	ssRNA(+)	RNA	Eukaryotes	-7.2438	0	0	0	0	0	1
1423	Astroviridae	Family	WG01-210309-14	xtree / PVC	ssRNA(+)	RNA	Eukaryotes	-7.29768	0	0	0	0	0	1
1424	Astroviridae	Family	WG01-210316-14	xtree / PVC	ssRNA(+)	RNA	Eukaryotes	-7.25315	0	0	0	0	0	1
1425	Astroviridae	Family	WG01-210323-14	xtree / PVC	ssRNA(+)	RNA	Eukaryotes	-7.14223	0	0	0	0	0	1
1426	Astroviridae	Family	WG01-210330-14	xtree / PVC	ssRNA(+)	RNA	Eukaryotes	-7.26871	0	0	0	0	0	1
1427	Astroviridae	Family	WG01-210406-14	xtree / PVC	ssRNA(+)	RNA	Eukaryotes	-7.52997	0	0	0	0	0	1
1428	Astroviridae	Family	WG01-210413-14	xtree / PVC	ssRNA(+)	RNA	Eukaryotes	-7.26588	0	0	0	0	0	1
1429	Astroviridae	Family	WG01-210420-14	xtree / PVC	ssRNA(+)	RNA	Eukaryotes	-7.17582	0	0	0	0	0	1
1430	Astroviridae	Family	WG01-210427-14	xtree / PVC	ssRNA(+)	RNA	Eukaryotes	-7.34974	0	0	0	0	0	1
1431	Astroviridae	Family	WG01-210504-14	xtree / PVC	ssRNA(+)	RNA	Eukaryotes	-7.24293	0	0	0	0	0	1
1432	Astroviridae	Family	WG01-210511-14	xtree / PVC	ssRNA(+)	RNA	Eukaryotes	-7.0824	0	0	0	0	0	1
1433	Astroviridae	Family	WG01-210518-14	xtree / PVC	ssRNA(+)	RNA	Eukaryotes	-7.32503	0	0	0	0	0	1
1434	Astroviridae	Family	WG01-210525-14	xtree / PVC	ssRNA(+)	RNA	Eukaryotes	-7.28932	0	0	0	0	0	1
1435	Astroviridae	Family	WG01-210601-14	xtree / PVC	ssRNA(+)	RNA	Eukaryotes	-7.49522	0	0	0	0	0	1
1436	Astroviridae	Family	WG01-210608-14	xtree / PVC	ssRNA(+)	RNA	Eukaryotes	-7.24539	0	0	0	0	0	1
1437	Astroviridae	Family	WG01-210615-14	xtree / PVC	ssRNA(+)	RNA	Eukaryotes	-7.19403	0	0	0	0	0	1
1438	Astroviridae	Family	WG01-210622-14	xtree / PVC	ssRNA(+)	RNA	Eukaryotes	-7.3444	0	0	0	0	0	1
1439	Astroviridae	Family	WG01-210629-14	xtree / PVC	ssRNA(+)	RNA	Eukaryotes	-6.90522	0	0	0	0	0	1
1440	Astroviridae	Family	WG01-210706-14	xtree / PVC	ssRNA(+)	RNA	Eukaryotes	-6.86209	0	0	0	0	0	1
1441	Astroviridae	Family	WG01-210713-14	xtree / PVC	ssRNA(+)	RNA	Eukaryotes	-6.89019	0	0	0	0	0	1
1442	Astroviridae	Family	WG01-210720-14	xtree / PVC	ssRNA(+)	RNA	Eukaryotes	-6.96285	0	0	0	0	0	1
1443	Astroviridae	Family	WG01-210727-14	xtree / PVC	ssRNA(+)	RNA	Eukaryotes	-6.99091	0	0	0	0	0	1
1444	Astroviridae	Family	WG01-210803-14	xtree / PVC	ssRNA(+)	RNA	Eukaryotes	-6.99727	0	0	0	0	0	1
1445	Astroviridae	Family	WG01-210810	xtree / PVC	ssRNA(+)	RNA	Eukaryotes	-7.08674	0	0	0	0	0	1
1446	Astroviridae	Family	WG01-210817	xtree / PVC	ssRNA(+)	RNA	Eukaryotes	-7.12884	0	0	0	0	0	1
1447	Astroviridae	Family	WG01-210824	xtree / PVC	ssRNA(+)	RNA	Eukaryotes	-6.92627	0	0	0	0	0	1
1448	Astroviridae	Family	WG01-210831	xtree / PVC	ssRNA(+)	RNA	Eukaryotes	-6.87305	0	0	0	0	0	1
1449	Astroviridae	Family	WG01-210907	xtree / PVC	ssRNA(+)	RNA	Eukaryotes	-7.03515	0	0	0	0	0	1
1450	Astroviridae	Family	WG01-210921	xtree / PVC	ssRNA(+)	RNA	Eukaryotes	-5.62084	0	0	0	0	0	1
1451	Astroviridae	Family	WG01-210928	xtree / PVC	ssRNA(+)	RNA	Eukaryotes	-7.15482	0	0	0	0	0	1
1452	Astroviridae	Family	WG01-211012	xtree / PVC	ssRNA(+)	RNA	Eukaryotes	-7.02829	0	0	0	0	0	1
1453	Astroviridae	Family	WG01-211026	xtree / PVC	ssRNA(+)	RNA	Eukaryotes	-6.88042	0	0	0	0	0	1
1454	Astroviridae	Family	WG01-211102	xtree / PVC	ssRNA(+)	RNA	Eukaryotes	-6.0538	0	0	0	0	0	1
1455	Astroviridae	Family	WG01-211109	xtree / PVC	ssRNA(+)	RNA	Eukaryotes	-5.90057	0	0	0	0	0	1
1456	Astroviridae	Family	WG01-211116	xtree / PVC	ssRNA(+)	RNA	Eukaryotes	-6.3581	0	0	0	0	0	1
1457	Astroviridae	Family	WG01-211123	xtree / PVC	ssRNA(+)	RNA	Eukaryotes	-5.71301	0	0	0	0	0	1
1458	Astroviridae	Family	WG01-211130	xtree / PVC	ssRNA(+)	RNA	Eukaryotes	-6.22063	0	0	0	0	0	1
1459	Astroviridae	Family	WG01-211207	xtree / PVC	ssRNA(+)	RNA	Eukaryotes	-6.44007	0	0	0	0	0	1
1460	Astroviridae	Family	WG01-211214	xtree / PVC	ssRNA(+)	RNA	Eukaryotes	-5.91175	0	0	0	0	0	1
1461	Astroviridae	Family	WG01-211221	xtree / PVC	ssRNA(+)	RNA	Eukaryotes	-6.97491	0	0	0	0	0	1
1462	Astroviridae	Family	WG01-211228	xtree / PVC	ssRNA(+)	RNA	Eukaryotes	-6.90042	0	0	0	0	0	1
1463	Astroviridae	Family	WG01-220105-34	xtree / PVC	ssRNA(+)	RNA	Eukaryotes	-6.64265	0	0	0	0	0	1
1464	Astroviridae	Family	WG01-220105	xtree / PVC	ssRNA(+)	RNA	Eukaryotes	-7.00915	0	0	0	0	0	1
1465	Astroviridae	Family	WG01-220112-34	xtree / PVC	ssRNA(+)	RNA	Eukaryotes	-6.56544	0	0	0	0	0	1
1466	Astroviridae	Family	WG01-220112	xtree / PVC	ssRNA(+)	RNA	Eukaryotes	-6.86821	0	0	0	0	0	1
1467	Astroviridae	Family	WG01-220119-34	xtree / PVC	ssRNA(+)	RNA	Eukaryotes	-6.41365	0	0	0	0	0	1
1468	Astroviridae	Family	WG01-220119	xtree / PVC	ssRNA(+)	RNA	Eukaryotes	-6.98709	0	0	0	0	0	1
1469	Astroviridae	Family	WG01-220126-34	xtree / PVC	ssRNA(+)	RNA	Eukaryotes	-2.53719	0	0	0	0	0	1
1470	Astroviridae	Family	WG01-220126	xtree / PVC	ssRNA(+)	RNA	Eukaryotes	-6.9894	0	0	0	0	0	1
1471	Astroviridae	Family	WG01-220202	xtree / PVC	ssRNA(+)	RNA	Eukaryotes	-6.94337	0	0	0	0	0	1
1472	Astroviridae	Family	WG01-220209	xtree / PVC	ssRNA(+)	RNA	Eukaryotes	-6.98177	0	0	0	0	0	1
1473	Astroviridae	Family	WG01-220216	xtree / PVC	ssRNA(+)	RNA	Eukaryotes	-6.97388	0	0	0	0	0	1
1474	Astroviridae	Family	WG01-220223	xtree / PVC	ssRNA(+)	RNA	Eukaryotes	-7.05872	0	0	0	0	0	1
1475	Astroviridae	Family	WG01-220302	xtree / PVC	ssRNA(+)	RNA	Eukaryotes	-6.82926	0	0	0	0	0	1
1476	Astroviridae	Family	WG01-220309	xtree / PVC	ssRNA(+)	RNA	Eukaryotes	-7.00623	0	0	0	0	0	1
1477	Astroviridae	Family	WG01-220316	xtree / PVC	ssRNA(+)	RNA	Eukaryotes	-6.73936	0	0	0	0	0	1
1478	Astroviridae	Family	WG01-220323	xtree / PVC	ssRNA(+)	RNA	Eukaryotes	-6.28982	0	0	0	0	0	1
1479	Astroviridae	Family	WG01-220330	xtree / PVC	ssRNA(+)	RNA	Eukaryotes	-6.81045	0	0	0	0	0	1
1480	Astroviridae	Family	WG01-220406	xtree / PVC	ssRNA(+)	RNA	Eukaryotes	-6.68989	0	0	0	0	0	1
1481	Astroviridae	Family	WG02-200930-05	xtree / PVC	ssRNA(+)	RNA	Eukaryotes	-7.23718	0	0	0	0	0	1
1482	Astroviridae	Family	WG02-201021-05	xtree / PVC	ssRNA(+)	RNA	Eukaryotes	-7.27725	0	0	0	0	0	1
1483	Astroviridae	Family	WG02-201118-14	xtree / PVC	ssRNA(+)	RNA	Eukaryotes	-7.35147	0	0	0	0	0	1
1484	Astroviridae	Family	WG02-201125-14	xtree / PVC	ssRNA(+)	RNA	Eukaryotes	-7.19328	0	0	0	0	0	1
1485	Astroviridae	Family	WG02-201202-14	xtree / PVC	ssRNA(+)	RNA	Eukaryotes	-7.22878	0	0	0	0	0	1
1486	Astroviridae	Family	WG02-201209-14	xtree / PVC	ssRNA(+)	RNA	Eukaryotes	-7.17727	0	0	0	0	0	1
1487	Astroviridae	Family	WG02-201216-14	xtree / PVC	ssRNA(+)	RNA	Eukaryotes	-7.15742	0	0	0	0	0	1
1488	Astroviridae	Family	WG02-20200930-14	xtree / PVC	ssRNA(+)	RNA	Eukaryotes	-7.1947	0	0	0	0	0	1
1489	Astroviridae	Family	WG02-20201007-05	xtree / PVC	ssRNA(+)	RNA	Eukaryotes	-7.02508	0	0	0	0	0	1
1490	Astroviridae	Family	WG02-20201007-14	xtree / PVC	ssRNA(+)	RNA	Eukaryotes	-7.16339	0	0	0	0	0	1
1491	Astroviridae	Family	WG02-210105-14	xtree / PVC	ssRNA(+)	RNA	Eukaryotes	-7.20364	0	0	0	0	0	1
1492	Astroviridae	Family	WG02-210112-14	xtree / PVC	ssRNA(+)	RNA	Eukaryotes	-7.20509	0	0	0	0	0	1
1493	Astroviridae	Family	WG02-210119-14	xtree / PVC	ssRNA(+)	RNA	Eukaryotes	-7.21574	0	0	0	0	0	1
1494	Astroviridae	Family	WG02-210126-14	xtree / PVC	ssRNA(+)	RNA	Eukaryotes	-7.27801	0	0	0	0	0	1
1495	Astroviridae	Family	WG02-210202-14	xtree / PVC	ssRNA(+)	RNA	Eukaryotes	-7.4056	0	0	0	0	0	1
1496	Astroviridae	Family	WG02-210209-14	xtree / PVC	ssRNA(+)	RNA	Eukaryotes	-7.17214	0	0	0	0	0	1
1497	Astroviridae	Family	WG02-210216-14	xtree / PVC	ssRNA(+)	RNA	Eukaryotes	-7.24348	0	0	0	0	0	1
1498	Astroviridae	Family	WG02-210223-14	xtree / PVC	ssRNA(+)	RNA	Eukaryotes	-7.28164	0	0	0	0	0	1
1499	Astroviridae	Family	WG02-210302-14	xtree / PVC	ssRNA(+)	RNA	Eukaryotes	-7.26816	0	0	0	0	0	1
1500	Astroviridae	Family	WG02-210309-14	xtree / PVC	ssRNA(+)	RNA	Eukaryotes	-7.26372	0	0	0	0	0	1
1501	Astroviridae	Family	WG02-210316-14	xtree / PVC	ssRNA(+)	RNA	Eukaryotes	-7.23734	0	0	0	0	0	1
1502	Astroviridae	Family	WG02-210323-14	xtree / PVC	ssRNA(+)	RNA	Eukaryotes	-7.22324	0	0	0	0	0	1
1503	Astroviridae	Family	WG02-210330-14	xtree / PVC	ssRNA(+)	RNA	Eukaryotes	-7.22142	0	0	0	0	0	1
1504	Astroviridae	Family	WG02c-210406-14	xtree / PVC	ssRNA(+)	RNA	Eukaryotes	-7.06476	0	0	0	0	0	1
1505	Astroviridae	Family	WG02c-210413-14	xtree / PVC	ssRNA(+)	RNA	Eukaryotes	-7.22687	0	0	0	0	0	1
1506	Astroviridae	Family	WG02c-210420-14	xtree / PVC	ssRNA(+)	RNA	Eukaryotes	-7.30482	0	0	0	0	0	1
1507	Astroviridae	Family	WG02c-210427-14	xtree / PVC	ssRNA(+)	RNA	Eukaryotes	-7.27605	0	0	0	0	0	1
1508	Astroviridae	Family	WG02c-210504-14	xtree / PVC	ssRNA(+)	RNA	Eukaryotes	-7.2643	0	0	0	0	0	1
1509	Astroviridae	Family	WG02c-210511-14	xtree / PVC	ssRNA(+)	RNA	Eukaryotes	-7.24654	0	0	0	0	0	1
1510	Astroviridae	Family	WG02c-210518-14	xtree / PVC	ssRNA(+)	RNA	Eukaryotes	-7.15759	0	0	0	0	0	1
1511	Astroviridae	Family	WG02c-210601-14	xtree / PVC	ssRNA(+)	RNA	Eukaryotes	-7.15805	0	0	0	0	0	1
1512	Astroviridae	Family	WG02c-2106029-14	xtree / PVC	ssRNA(+)	RNA	Eukaryotes	-6.8266	0	0	0	0	0	1
1513	Astroviridae	Family	WG02c-210608-14	xtree / PVC	ssRNA(+)	RNA	Eukaryotes	-7.33065	0	0	0	0	0	1
1514	Astroviridae	Family	WG02c-210615-14	xtree / PVC	ssRNA(+)	RNA	Eukaryotes	-7.35382	0	0	0	0	0	1
1515	Astroviridae	Family	WG02c-210622-14	xtree / PVC	ssRNA(+)	RNA	Eukaryotes	-7.1752	0	0	0	0	0	1
1516	Astroviridae	Family	WG02c-210706-14	xtree / PVC	ssRNA(+)	RNA	Eukaryotes	-6.80539	0	0	0	0	0	1
1517	Astroviridae	Family	WG02c-210713-14	xtree / PVC	ssRNA(+)	RNA	Eukaryotes	-6.88381	0	0	0	0	0	1
1518	Astroviridae	Family	WG02c-210727-14	xtree / PVC	ssRNA(+)	RNA	Eukaryotes	-6.79702	0	0	0	0	0	1
1519	Astroviridae	Family	WG02c-210803-14	xtree / PVC	ssRNA(+)	RNA	Eukaryotes	-6.98901	0	0	0	0	0	1
1520	Astroviridae	Family	WG02c-210810	xtree / PVC	ssRNA(+)	RNA	Eukaryotes	-7.073	0	0	0	0	0	1
1521	Astroviridae	Family	WG02c-210817	xtree / PVC	ssRNA(+)	RNA	Eukaryotes	-6.88725	0	0	0	0	0	1
1522	Astroviridae	Family	WG02c-210907	xtree / PVC	ssRNA(+)	RNA	Eukaryotes	-6.9238	0	0	0	0	0	1
1523	Astroviridae	Family	WG02c-210921	xtree / PVC	ssRNA(+)	RNA	Eukaryotes	-5.84831	0	0	0	0	0	1
1524	Astroviridae	Family	WG02c-210928	xtree / PVC	ssRNA(+)	RNA	Eukaryotes	-6.9666	0	0	0	0	0	1
1525	Astroviridae	Family	WG02c-211012	xtree / PVC	ssRNA(+)	RNA	Eukaryotes	-6.85928	0	0	0	0	0	1
1526	Astroviridae	Family	WG02c-211026	xtree / PVC	ssRNA(+)	RNA	Eukaryotes	-6.92546	0	0	0	0	0	1
1527	Astroviridae	Family	WG02c-211102	xtree / PVC	ssRNA(+)	RNA	Eukaryotes	-6.79514	0	0	0	0	0	1
1528	Astroviridae	Family	WG02c-211109	xtree / PVC	ssRNA(+)	RNA	Eukaryotes	-6.55197	0	0	0	0	0	1
1529	Astroviridae	Family	WG02c-211116	xtree / PVC	ssRNA(+)	RNA	Eukaryotes	-6.14588	0	0	0	0	0	1
1530	Astroviridae	Family	WG02c-211123	xtree / PVC	ssRNA(+)	RNA	Eukaryotes	-3.88324	0	0	0	0	0	1
1531	Astroviridae	Family	WG02c-211130	xtree / PVC	ssRNA(+)	RNA	Eukaryotes	-5.53054	0	0	0	0	0	1
1532	Astroviridae	Family	WG02c-211207	xtree / PVC	ssRNA(+)	RNA	Eukaryotes	-6.26261	0	0	0	0	0	1
1533	Astroviridae	Family	WG02c-211212	xtree / PVC	ssRNA(+)	RNA	Eukaryotes	-5.46802	0	0	0	0	0	1
1534	Astroviridae	Family	WG02c-211221	xtree / PVC	ssRNA(+)	RNA	Eukaryotes	-6.81771	0	0	0	0	0	1
1535	Astroviridae	Family	WG02c-211228	xtree / PVC	ssRNA(+)	RNA	Eukaryotes	-6.86432	0	0	0	0	0	1
1536	Astroviridae	Family	WG02c-220105-34	xtree / PVC	ssRNA(+)	RNA	Eukaryotes	-6.84244	0	0	0	0	0	1
1537	Astroviridae	Family	WG02c-220105	xtree / PVC	ssRNA(+)	RNA	Eukaryotes	-6.83009	0	0	0	0	0	1
1538	Astroviridae	Family	WG02c-220112-34	xtree / PVC	ssRNA(+)	RNA	Eukaryotes	-6.90131	0	0	0	0	0	1
1539	Astroviridae	Family	WG02c-220112	xtree / PVC	ssRNA(+)	RNA	Eukaryotes	-6.92911	0	0	0	0	0	1
1540	Astroviridae	Family	WG02c-220119-34	xtree / PVC	ssRNA(+)	RNA	Eukaryotes	-6.45249	0	0	0	0	0	1
1541	Astroviridae	Family	WG02c-220119	xtree / PVC	ssRNA(+)	RNA	Eukaryotes	-6.95795	0	0	0	0	0	1
1542	Astroviridae	Family	WG02c-220202	xtree / PVC	ssRNA(+)	RNA	Eukaryotes	-6.82045	0	0	0	0	0	1
1543	Astroviridae	Family	WG02c-220209	xtree / PVC	ssRNA(+)	RNA	Eukaryotes	-6.90435	0	0	0	0	0	1
1544	Astroviridae	Family	WG02c-220216	xtree / PVC	ssRNA(+)	RNA	Eukaryotes	-6.96654	0	0	0	0	0	1
1545	Astroviridae	Family	WG02c-220223	xtree / PVC	ssRNA(+)	RNA	Eukaryotes	-6.95315	0	0	0	0	0	1
1546	Astroviridae	Family	WG02c-220302	xtree / PVC	ssRNA(+)	RNA	Eukaryotes	-6.83802	0	0	0	0	0	1
1547	Astroviridae	Family	WG02c-220323	xtree / PVC	ssRNA(+)	RNA	Eukaryotes	-6.7892	0	0	0	0	0	1
1548	Astroviridae	Family	WG02c-220330	xtree / PVC	ssRNA(+)	RNA	Eukaryotes	-6.23005	0	0	0	0	0	1
1549	Astroviridae	Family	WG02c-220406	xtree / PVC	ssRNA(+)	RNA	Eukaryotes	-6.57037	0	0	0	0	0	1
1550	Astroviridae	Family	WG02g-210406-14	xtree / PVC	ssRNA(+)	RNA	Eukaryotes	-7.19165	0	0	0	0	0	1
1551	Astroviridae	Family	WG02g-210413-14	xtree / PVC	ssRNA(+)	RNA	Eukaryotes	-7.20656	0	0	0	0	0	1
1552	Astroviridae	Family	WG02g-210420-14	xtree / PVC	ssRNA(+)	RNA	Eukaryotes	-7.11455	0	0	0	0	0	1
1553	Astroviridae	Family	WG02g-210427-14	xtree / PVC	ssRNA(+)	RNA	Eukaryotes	-7.33353	0	0	0	0	0	1
1554	Astroviridae	Family	WG02g-210504-14	xtree / PVC	ssRNA(+)	RNA	Eukaryotes	-7.28045	0	0	0	0	0	1
1555	Astroviridae	Family	WG02g-210511-14	xtree / PVC	ssRNA(+)	RNA	Eukaryotes	-7.1189	0	0	0	0	0	1
1556	Astroviridae	Family	WG02g-210525-14	xtree / PVC	ssRNA(+)	RNA	Eukaryotes	-7.35613	0	0	0	0	0	1
1557	Astroviridae	Family	WG02g-210601-14	xtree / PVC	ssRNA(+)	RNA	Eukaryotes	-7.30521	0	0	0	0	0	1
1558	Astroviridae	Family	WG02g-210608-14	xtree / PVC	ssRNA(+)	RNA	Eukaryotes	-7.20706	0	0	0	0	0	1
1559	Astroviridae	Family	WG02g-210615-14	xtree / PVC	ssRNA(+)	RNA	Eukaryotes	-7.22149	0	0	0	0	0	1
1560	Astroviridae	Family	WG02g-210622-14	xtree / PVC	ssRNA(+)	RNA	Eukaryotes	-7.20486	0	0	0	0	0	1
1561	Astroviridae	Family	WG02g-210629-14	xtree / PVC	ssRNA(+)	RNA	Eukaryotes	-6.67389	0	0	0	0	0	1
1562	Astroviridae	Family	WG02g-210706-14	xtree / PVC	ssRNA(+)	RNA	Eukaryotes	-6.80561	0	0	0	0	0	1
1563	Astroviridae	Family	WG02g-210713-14	xtree / PVC	ssRNA(+)	RNA	Eukaryotes	-6.70897	0	0	0	0	0	1
1564	Astroviridae	Family	WG02g-210720-14	xtree / PVC	ssRNA(+)	RNA	Eukaryotes	-6.83237	0	0	0	0	0	1
1565	Astroviridae	Family	WG02g-210727-14	xtree / PVC	ssRNA(+)	RNA	Eukaryotes	-6.86807	0	0	0	0	0	1
1566	Astroviridae	Family	WG02g-210810	xtree / PVC	ssRNA(+)	RNA	Eukaryotes	-6.85821	0	0	0	0	0	1
1567	Astroviridae	Family	WG02g-210817	xtree / PVC	ssRNA(+)	RNA	Eukaryotes	-7.0439	0	0	0	0	0	1
1568	Astroviridae	Family	WG02g-210824	xtree / PVC	ssRNA(+)	RNA	Eukaryotes	-7.01679	0	0	0	0	0	1
1569	Astroviridae	Family	WG02g-210831	xtree / PVC	ssRNA(+)	RNA	Eukaryotes	-6.96238	0	0	0	0	0	1
1570	Astroviridae	Family	WG02g-210914	xtree / PVC	ssRNA(+)	RNA	Eukaryotes	-6.93914	0	0	0	0	0	1
1571	Astroviridae	Family	WG02g-210921	xtree / PVC	ssRNA(+)	RNA	Eukaryotes	-6.59502	0	0	0	0	0	1
1572	Astroviridae	Family	WG02g-210928	xtree / PVC	ssRNA(+)	RNA	Eukaryotes	-6.8943	0	0	0	0	0	1
1573	Astroviridae	Family	WG02g-211012	xtree / PVC	ssRNA(+)	RNA	Eukaryotes	-6.93326	0	0	0	0	0	1
1574	Astroviridae	Family	WG02g-211026	xtree / PVC	ssRNA(+)	RNA	Eukaryotes	-6.86561	0	0	0	0	0	1
1575	Astroviridae	Family	WG02g-211102	xtree / PVC	ssRNA(+)	RNA	Eukaryotes	-6.95756	0	0	0	0	0	1
1576	Astroviridae	Family	WG02g-211109	xtree / PVC	ssRNA(+)	RNA	Eukaryotes	-6.96561	0	0	0	0	0	1
1577	Astroviridae	Family	WG02g-211116	xtree / PVC	ssRNA(+)	RNA	Eukaryotes	-6.17407	0	0	0	0	0	1
1578	Astroviridae	Family	WG02g-211123	xtree / PVC	ssRNA(+)	RNA	Eukaryotes	-5.85665	0	0	0	0	0	1
1579	Astroviridae	Family	WG02g-211130	xtree / PVC	ssRNA(+)	RNA	Eukaryotes	-6.12371	0	0	0	0	0	1
1580	Astroviridae	Family	WG02g-211207	xtree / PVC	ssRNA(+)	RNA	Eukaryotes	-5.55884	0	0	0	0	0	1
1581	Astroviridae	Family	WG02g-211214	xtree / PVC	ssRNA(+)	RNA	Eukaryotes	-5.36997	0	0	0	0	0	1
1582	Astroviridae	Family	WG02g-211221	xtree / PVC	ssRNA(+)	RNA	Eukaryotes	-6.75053	0	0	0	0	0	1
1583	Astroviridae	Family	WG02g-211228	xtree / PVC	ssRNA(+)	RNA	Eukaryotes	-6.93227	0	0	0	0	0	1
1584	Astroviridae	Family	WG02g-220105-34	xtree / PVC	ssRNA(+)	RNA	Eukaryotes	-6.80834	0	0	0	0	0	1
1585	Astroviridae	Family	WG02g-220105	xtree / PVC	ssRNA(+)	RNA	Eukaryotes	-6.15877	0	0	0	0	0	1
1586	Astroviridae	Family	WG02g-220112-34	xtree / PVC	ssRNA(+)	RNA	Eukaryotes	-6.87892	0	0	0	0	0	1
1587	Astroviridae	Family	WG02g-220112	xtree / PVC	ssRNA(+)	RNA	Eukaryotes	-6.91426	0	0	0	0	0	1
1588	Astroviridae	Family	WG02g-220119	xtree / PVC	ssRNA(+)	RNA	Eukaryotes	-6.91497	0	0	0	0	0	1
1589	Astroviridae	Family	WG02g-220126-34	xtree / PVC	ssRNA(+)	RNA	Eukaryotes	-6.52021	0	0	0	0	0	1
1590	Astroviridae	Family	WG02g-220126	xtree / PVC	ssRNA(+)	RNA	Eukaryotes	-6.95727	0	0	0	0	0	1
1591	Astroviridae	Family	WG02g-220202	xtree / PVC	ssRNA(+)	RNA	Eukaryotes	-6.90718	0	0	0	0	0	1
1592	Astroviridae	Family	WG02g-220209	xtree / PVC	ssRNA(+)	RNA	Eukaryotes	-7.02091	0	0	0	0	0	1
1593	Astroviridae	Family	WG02g-220216	xtree / PVC	ssRNA(+)	RNA	Eukaryotes	-7.91938	0	0	0	0	0	1
1594	Astroviridae	Family	WG02g-220223	xtree / PVC	ssRNA(+)	RNA	Eukaryotes	-6.26636	0	0	0	0	0	1
1595	Astroviridae	Family	WG02g-220302	xtree / PVC	ssRNA(+)	RNA	Eukaryotes	-6.90004	0	0	0	0	0	1
1596	Astroviridae	Family	WG02g-220309	xtree / PVC	ssRNA(+)	RNA	Eukaryotes	-6.78992	0	0	0	0	0	1
1597	Astroviridae	Family	WG02g-220316	xtree / PVC	ssRNA(+)	RNA	Eukaryotes	-5.82032	0	0	0	0	0	1
1598	Astroviridae	Family	WG02g-220323	xtree / PVC	ssRNA(+)	RNA	Eukaryotes	-6.40835	0	0	0	0	0	1
1599	Astroviridae	Family	WG02g-220330	xtree / PVC	ssRNA(+)	RNA	Eukaryotes	-6.92253	0	0	0	0	0	1
1600	Astroviridae	Family	WG02g-220406	xtree / PVC	ssRNA(+)	RNA	Eukaryotes	-6.58743	0	0	0	0	0	1
1601	Astroviridae	Family	WG0A-210105-14	xtree / PVC	ssRNA(+)	RNA	Eukaryotes	-7.18091	0	0	0	0	0	1
1602	Astroviridae	Family	WG0A-210119-14	xtree / PVC	ssRNA(+)	RNA	Eukaryotes	-7.09922	0	0	0	0	0	1
1603	Astroviridae	Family	WG0A-210126-14	xtree / PVC	ssRNA(+)	RNA	Eukaryotes	-7.26838	0	0	0	0	0	1
1604	Astroviridae	Family	WG0A-210209-14	xtree / PVC	ssRNA(+)	RNA	Eukaryotes	-7.34724	0	0	0	0	0	1
1605	Astroviridae	Family	WG0A-210216-14	xtree / PVC	ssRNA(+)	RNA	Eukaryotes	-7.21744	0	0	0	0	0	1
1606	Astroviridae	Family	WG0A-210223-14	xtree / PVC	ssRNA(+)	RNA	Eukaryotes	-7.29004	0	0	0	0	0	1
1607	Astroviridae	Family	WG0A-210302-14	xtree / PVC	ssRNA(+)	RNA	Eukaryotes	-7.31886	0	0	0	0	0	1
1608	Astroviridae	Family	WG0A-210309-14	xtree / PVC	ssRNA(+)	RNA	Eukaryotes	-7.19073	0	0	0	0	0	1
1609	Astroviridae	Family	WG0A-210316-14	xtree / PVC	ssRNA(+)	RNA	Eukaryotes	-7.22267	0	0	0	0	0	1
1610	Astroviridae	Family	WG0A-210323-14	xtree / PVC	ssRNA(+)	RNA	Eukaryotes	-7.42137	0	0	0	0	0	1
1611	Astroviridae	Family	WG0A-210330-14	xtree / PVC	ssRNA(+)	RNA	Eukaryotes	-7.35204	0	0	0	0	0	1
1612	Astroviridae	Family	WG0A-210406-14	xtree / PVC	ssRNA(+)	RNA	Eukaryotes	-7.44879	0	0	0	0	0	1
1613	Astroviridae	Family	WG0A-210413-14	xtree / PVC	ssRNA(+)	RNA	Eukaryotes	-7.34631	0	0	0	0	0	1
1614	Astroviridae	Family	WG0A-210420-14	xtree / PVC	ssRNA(+)	RNA	Eukaryotes	-7.11248	0	0	0	0	0	1
1615	Astroviridae	Family	WG0A-210427-14	xtree / PVC	ssRNA(+)	RNA	Eukaryotes	-7.05549	0	0	0	0	0	1
1616	Astroviridae	Family	WG0A-210504-14	xtree / PVC	ssRNA(+)	RNA	Eukaryotes	-7.13234	0	0	0	0	0	1
1617	Astroviridae	Family	WG0A-210511-14	xtree / PVC	ssRNA(+)	RNA	Eukaryotes	-7.26095	0	0	0	0	0	1
1618	Astroviridae	Family	WG0A-210518-14	xtree / PVC	ssRNA(+)	RNA	Eukaryotes	-7.23947	0	0	0	0	0	1
1619	Astroviridae	Family	WG0A-210525-14	xtree / PVC	ssRNA(+)	RNA	Eukaryotes	-7.22495	0	0	0	0	0	1
1620	Astroviridae	Family	WG0A-210601-14	xtree / PVC	ssRNA(+)	RNA	Eukaryotes	-7.42722	0	0	0	0	0	1
1621	Astroviridae	Family	WG0A-210608-14	xtree / PVC	ssRNA(+)	RNA	Eukaryotes	-7.21746	0	0	0	0	0	1
1622	Astroviridae	Family	WG0A-210622-14	xtree / PVC	ssRNA(+)	RNA	Eukaryotes	-7.26084	0	0	0	0	0	1
1623	Astroviridae	Family	WG0A-210706-14	xtree / PVC	ssRNA(+)	RNA	Eukaryotes	-6.99222	0	0	0	0	0	1
1624	Astroviridae	Family	WG0A-210713-14	xtree / PVC	ssRNA(+)	RNA	Eukaryotes	-6.92807	0	0	0	0	0	1
1625	Astroviridae	Family	WG0A-210720-14	xtree / PVC	ssRNA(+)	RNA	Eukaryotes	-6.93786	0	0	0	0	0	1
1626	Astroviridae	Family	WG0A-210803-14	xtree / PVC	ssRNA(+)	RNA	Eukaryotes	-7.09531	0	0	0	0	0	1
1627	Astroviridae	Family	WG0A-210810	xtree / PVC	ssRNA(+)	RNA	Eukaryotes	-7.20562	0	0	0	0	0	1
1628	Astroviridae	Family	WG0Dg-210216-14	xtree / PVC	ssRNA(+)	RNA	Eukaryotes	-7.26503	0	0	0	0	0	1
1629	Astroviridae	Family	WG0E-201118-14	xtree / PVC	ssRNA(+)	RNA	Eukaryotes	-7.18236	0	0	0	0	0	1
1630	Astroviridae	Family	WG0E-201125-14	xtree / PVC	ssRNA(+)	RNA	Eukaryotes	-7.40286	0	0	0	0	0	1
1631	Astroviridae	Family	WG0E-201202-14	xtree / PVC	ssRNA(+)	RNA	Eukaryotes	-7.18544	0	0	0	0	0	1
1632	Astroviridae	Family	WG0E-201209-14	xtree / PVC	ssRNA(+)	RNA	Eukaryotes	-7.25823	0	0	0	0	0	1
1633	Astroviridae	Family	WG0E-201216-14	xtree / PVC	ssRNA(+)	RNA	Eukaryotes	-7.35013	0	0	0	0	0	1
1634	Astroviridae	Family	WG0E-210105-14	xtree / PVC	ssRNA(+)	RNA	Eukaryotes	-7.00128	0	0	0	0	0	1
1635	Astroviridae	Family	WG0E-210119-14	xtree / PVC	ssRNA(+)	RNA	Eukaryotes	-7.23255	0	0	0	0	0	1
1636	Astroviridae	Family	WG0E-210126-14	xtree / PVC	ssRNA(+)	RNA	Eukaryotes	-7.36025	0	0	0	0	0	1
1637	Astroviridae	Family	WG0E-210202-14	xtree / PVC	ssRNA(+)	RNA	Eukaryotes	-7.18044	0	0	0	0	0	1
1638	Astroviridae	Family	WG0E-210209-14	xtree / PVC	ssRNA(+)	RNA	Eukaryotes	-7.25029	0	0	0	0	0	1
1639	Astroviridae	Family	WG0H-201125-14	xtree / PVC	ssRNA(+)	RNA	Eukaryotes	-7.15792	0	0	0	0	0	1
1640	Astroviridae	Family	WG0H-201202-14	xtree / PVC	ssRNA(+)	RNA	Eukaryotes	-7.31726	0	0	0	0	0	1
1641	Astroviridae	Family	WG0H-201216-14	xtree / PVC	ssRNA(+)	RNA	Eukaryotes	-7.25838	0	0	0	0	0	1
1642	Astroviridae	Family	WG0Hm-210105-14	xtree / PVC	ssRNA(+)	RNA	Eukaryotes	-6.72654	0	0	0	0	0	1
1643	Astroviridae	Family	WG0Hm-210112-14	xtree / PVC	ssRNA(+)	RNA	Eukaryotes	-7.17295	0	0	0	0	0	1
1644	Astroviridae	Family	WG0Hm-210119-14	xtree / PVC	ssRNA(+)	RNA	Eukaryotes	-7.28962	0	0	0	0	0	1
1645	Astroviridae	Family	WG0Hm-210126-14	xtree / PVC	ssRNA(+)	RNA	Eukaryotes	-7.27878	0	0	0	0	0	1
1646	Astroviridae	Family	WG0Hm-210202-14	xtree / PVC	ssRNA(+)	RNA	Eukaryotes	-7.21082	0	0	0	0	0	1
1647	Astroviridae	Family	WG0Hm-210209-14	xtree / PVC	ssRNA(+)	RNA	Eukaryotes	-7.35415	0	0	0	0	0	1
1648	Astroviridae	Family	WG0Hm-210216-14	xtree / PVC	ssRNA(+)	RNA	Eukaryotes	-7.32937	0	0	0	0	0	1
1649	Astroviridae	Family	WG0Hm-210223-14	xtree / PVC	ssRNA(+)	RNA	Eukaryotes	-7.35441	0	0	0	0	0	1
1650	Astroviridae	Family	WG0Hm-210302-14	xtree / PVC	ssRNA(+)	RNA	Eukaryotes	-7.38065	0	0	0	0	0	1
1651	Astroviridae	Family	WG0Hm-210309-14	xtree / PVC	ssRNA(+)	RNA	Eukaryotes	-7.26471	0	0	0	0	0	1
1652	Astroviridae	Family	WG0Hm-210316-14	xtree / PVC	ssRNA(+)	RNA	Eukaryotes	-7.29162	0	0	0	0	0	1
1653	Astroviridae	Family	WG0Hm-210323-14	xtree / PVC	ssRNA(+)	RNA	Eukaryotes	-7.32301	0	0	0	0	0	1
1654	Astroviridae	Family	WG0Hm-210330-14	xtree / PVC	ssRNA(+)	RNA	Eukaryotes	-7.20797	0	0	0	0	0	1
1655	Astroviridae	Family	WG0Hm-210406-14	xtree / PVC	ssRNA(+)	RNA	Eukaryotes	-7.34914	0	0	0	0	0	1
1656	Astroviridae	Family	WG0Hm-210413-14	xtree / PVC	ssRNA(+)	RNA	Eukaryotes	-7.10431	0	0	0	0	0	1
1657	Astroviridae	Family	WG0Hm-210420-14	xtree / PVC	ssRNA(+)	RNA	Eukaryotes	-7.30766	0	0	0	0	0	1
1658	Astroviridae	Family	WG0Hm-210427-14	xtree / PVC	ssRNA(+)	RNA	Eukaryotes	-7.21206	0	0	0	0	0	1
1659	Astroviridae	Family	WG0Hm-210504-14	xtree / PVC	ssRNA(+)	RNA	Eukaryotes	-7.19839	0	0	0	0	0	1
1660	Astroviridae	Family	WG0Hm-210511-14	xtree / PVC	ssRNA(+)	RNA	Eukaryotes	-7.21182	0	0	0	0	0	1
1661	Astroviridae	Family	WG0Hm-210817	xtree / PVC	ssRNA(+)	RNA	Eukaryotes	-7.05146	0	0	0	0	0	1
1662	Astroviridae	Family	WG0Hm-210824	xtree / PVC	ssRNA(+)	RNA	Eukaryotes	-6.93118	0	0	0	0	0	1
1663	Astroviridae	Family	WG0Hm-210831	xtree / PVC	ssRNA(+)	RNA	Eukaryotes	-7.14807	0	0	0	0	0	1
1664	Astroviridae	Family	WG0Hm-210907	xtree / PVC	ssRNA(+)	RNA	Eukaryotes	-7.21562	0	0	0	0	0	1
1665	Astroviridae	Family	WG0Hm-210914	xtree / PVC	ssRNA(+)	RNA	Eukaryotes	-7.08908	0	0	0	0	0	1
1666	Astroviridae	Family	WG0Hm-210921	xtree / PVC	ssRNA(+)	RNA	Eukaryotes	-6.81623	0	0	0	0	0	1
1667	Astroviridae	Family	WG0Hm-210928	xtree / PVC	ssRNA(+)	RNA	Eukaryotes	-6.89934	0	0	0	0	0	1
1668	Astroviridae	Family	WG0Hm-211012	xtree / PVC	ssRNA(+)	RNA	Eukaryotes	-6.90098	0	0	0	0	0	1
1669	Astroviridae	Family	WG0Hm-211026	xtree / PVC	ssRNA(+)	RNA	Eukaryotes	-6.30181	0	0	0	0	0	1
1670	Astroviridae	Family	WG0Hm-211102	xtree / PVC	ssRNA(+)	RNA	Eukaryotes	-6.78439	0	0	0	0	0	1
1671	Astroviridae	Family	WG0Hm-211109	xtree / PVC	ssRNA(+)	RNA	Eukaryotes	-6.06993	0	0	0	0	0	1
1672	Astroviridae	Family	WG0Hm-211116	xtree / PVC	ssRNA(+)	RNA	Eukaryotes	-5.69909	0	0	0	0	0	1
1673	Astroviridae	Family	WG0Hm-211123	xtree / PVC	ssRNA(+)	RNA	Eukaryotes	-6.22798	0	0	0	0	0	1
1674	Astroviridae	Family	WG0Hm-211130	xtree / PVC	ssRNA(+)	RNA	Eukaryotes	-6.04973	0	0	0	0	0	1
1675	Astroviridae	Family	WG0Hm-211207	xtree / PVC	ssRNA(+)	RNA	Eukaryotes	-5.6364	0	0	0	0	0	1
1676	Astroviridae	Family	WG0Hm-211214	xtree / PVC	ssRNA(+)	RNA	Eukaryotes	-6.90305	0	0	0	0	0	1
1677	Astroviridae	Family	WG0Hm-211221	xtree / PVC	ssRNA(+)	RNA	Eukaryotes	-6.94674	0	0	0	0	0	1
1678	Astroviridae	Family	WG0Hm-211228	xtree / PVC	ssRNA(+)	RNA	Eukaryotes	-6.81405	0	0	0	0	0	1
1679	Astroviridae	Family	WG0Hm-220112-34	xtree / PVC	ssRNA(+)	RNA	Eukaryotes	-6.33348	0	0	0	0	0	1
1680	Astroviridae	Family	WG0Hm-220112	xtree / PVC	ssRNA(+)	RNA	Eukaryotes	-6.75977	0	0	0	0	0	1
1681	Astroviridae	Family	WG0Hm-220119-34	xtree / PVC	ssRNA(+)	RNA	Eukaryotes	-6.77988	0	0	0	0	0	1
1682	Astroviridae	Family	WG0Hm-220119	xtree / PVC	ssRNA(+)	RNA	Eukaryotes	-6.60518	0	0	0	0	0	1
1683	Astroviridae	Family	WG0Hm-220126-34	xtree / PVC	ssRNA(+)	RNA	Eukaryotes	-6.80052	0	0	0	0	0	1
1684	Astroviridae	Family	WG0Hm-220126	xtree / PVC	ssRNA(+)	RNA	Eukaryotes	-6.88618	0	0	0	0	0	1
1685	Astroviridae	Family	WG0Hm-220202	xtree / PVC	ssRNA(+)	RNA	Eukaryotes	-6.70741	0	0	0	0	0	1
1686	Astroviridae	Family	WG0Hm-220209	xtree / PVC	ssRNA(+)	RNA	Eukaryotes	-6.86494	0	0	0	0	0	1
1687	Astroviridae	Family	WG0Hm-220216	xtree / PVC	ssRNA(+)	RNA	Eukaryotes	-6.88515	0	0	0	0	0	1
1688	Astroviridae	Family	WG0Hm-220223	xtree / PVC	ssRNA(+)	RNA	Eukaryotes	-6.84762	0	0	0	0	0	1
1689	Astroviridae	Family	WG0Hm-220302	xtree / PVC	ssRNA(+)	RNA	Eukaryotes	-6.72815	0	0	0	0	0	1
1690	Astroviridae	Family	WG0Hm-220309	xtree / PVC	ssRNA(+)	RNA	Eukaryotes	-7.06325	0	0	0	0	0	1
1691	Astroviridae	Family	WG0Hm-220316	xtree / PVC	ssRNA(+)	RNA	Eukaryotes	-6.78187	0	0	0	0	0	1
1692	Astroviridae	Family	WG0Hm-220323	xtree / PVC	ssRNA(+)	RNA	Eukaryotes	-6.6508	0	0	0	0	0	1
1693	Astroviridae	Family	WG0Hm-220330	xtree / PVC	ssRNA(+)	RNA	Eukaryotes	-6.6856	0	0	0	0	0	1
1694	Astroviridae	Family	WG0Hm-220406	xtree / PVC	ssRNA(+)	RNA	Eukaryotes	-6.51074	0	0	0	0	0	1
1695	Astroviridae	Family	WG0Hp-210105-14	xtree / PVC	ssRNA(+)	RNA	Eukaryotes	-7.25593	0	0	0	0	0	1
1696	Astroviridae	Family	WG0Hp-210112-14	xtree / PVC	ssRNA(+)	RNA	Eukaryotes	-7.34049	0	0	0	0	0	1
1697	Astroviridae	Family	WG0Hp-210119-14	xtree / PVC	ssRNA(+)	RNA	Eukaryotes	-7.21482	0	0	0	0	0	1
1698	Astroviridae	Family	WG0Hp-210126-14	xtree / PVC	ssRNA(+)	RNA	Eukaryotes	-7.30231	0	0	0	0	0	1
1699	Astroviridae	Family	WG0Hp-210202-14	xtree / PVC	ssRNA(+)	RNA	Eukaryotes	-7.43569	0	0	0	0	0	1
1700	Astroviridae	Family	WG0HP-210209-14	xtree / PVC	ssRNA(+)	RNA	Eukaryotes	-7.16443	0	0	0	0	0	1
1701	Astroviridae	Family	WG0Hp-210216-14	xtree / PVC	ssRNA(+)	RNA	Eukaryotes	-7.20768	0	0	0	0	0	1
1702	Astroviridae	Family	WG0Hp-210223-14	xtree / PVC	ssRNA(+)	RNA	Eukaryotes	-7.25865	0	0	0	0	0	1
1703	Astroviridae	Family	WG0Hp-210302-14	xtree / PVC	ssRNA(+)	RNA	Eukaryotes	-7.41659	0	0	0	0	0	1
1704	Astroviridae	Family	WG0Hp-210309-14	xtree / PVC	ssRNA(+)	RNA	Eukaryotes	-7.305	0	0	0	0	0	1
1705	Astroviridae	Family	WG0Hp-210316-14	xtree / PVC	ssRNA(+)	RNA	Eukaryotes	-7.33274	0	0	0	0	0	1
1706	Astroviridae	Family	WG0Hp-210323-14	xtree / PVC	ssRNA(+)	RNA	Eukaryotes	-7.17795	0	0	0	0	0	1
1707	Astroviridae	Family	WG0Hp-210330-14	xtree / PVC	ssRNA(+)	RNA	Eukaryotes	-7.06336	0	0	0	0	0	1
1708	Astroviridae	Family	WG0Hp-210406-14	xtree / PVC	ssRNA(+)	RNA	Eukaryotes	-7.1419	0	0	0	0	0	1
1709	Astroviridae	Family	WG0Hp-210413-14	xtree / PVC	ssRNA(+)	RNA	Eukaryotes	-7.37076	0	0	0	0	0	1
1710	Astroviridae	Family	WG0Hp-210420-14	xtree / PVC	ssRNA(+)	RNA	Eukaryotes	-7.25947	0	0	0	0	0	1
1711	Astroviridae	Family	WG0Hp-210427-14	xtree / PVC	ssRNA(+)	RNA	Eukaryotes	-7.16801	0	0	0	0	0	1
1712	Astroviridae	Family	WG0Hp-210504-14	xtree / PVC	ssRNA(+)	RNA	Eukaryotes	-7.28715	0	0	0	0	0	1
1713	Astroviridae	Family	WG0Hp-210511-14	xtree / PVC	ssRNA(+)	RNA	Eukaryotes	-7.16636	0	0	0	0	0	1
1714	Astroviridae	Family	WG0HP-210824	xtree / PVC	ssRNA(+)	RNA	Eukaryotes	-6.93739	0	0	0	0	0	1
1715	Astroviridae	Family	WG0Hp-220112-34	xtree / PVC	ssRNA(+)	RNA	Eukaryotes	-6.12114	0	0	0	0	0	1
1716	Astroviridae	Family	WG0Hp-220112	xtree / PVC	ssRNA(+)	RNA	Eukaryotes	-6.68494	0	0	0	0	0	1
1717	Astroviridae	Family	WG0Hp-220119-34	xtree / PVC	ssRNA(+)	RNA	Eukaryotes	-6.51229	0	0	0	0	0	1
1718	Astroviridae	Family	WG0Hp-220119	xtree / PVC	ssRNA(+)	RNA	Eukaryotes	-6.65576	0	0	0	0	0	1
1719	Astroviridae	Family	WG0Hp-220126-34	xtree / PVC	ssRNA(+)	RNA	Eukaryotes	-6.55352	0	0	0	0	0	1
1720	Astroviridae	Family	WG0Hp-220126	xtree / PVC	ssRNA(+)	RNA	Eukaryotes	-6.91238	0	0	0	0	0	1
1721	Astroviridae	Family	WG0Hp-220202	xtree / PVC	ssRNA(+)	RNA	Eukaryotes	-6.70391	0	0	0	0	0	1
1722	Astroviridae	Family	WG0Hp-220209	xtree / PVC	ssRNA(+)	RNA	Eukaryotes	-6.50146	0	0	0	0	0	1
1723	Astroviridae	Family	WG0Hp-220216	xtree / PVC	ssRNA(+)	RNA	Eukaryotes	-6.98528	0	0	0	0	0	1
1724	Astroviridae	Family	WG0Hp-220223	xtree / PVC	ssRNA(+)	RNA	Eukaryotes	-6.94595	0	0	0	0	0	1
1725	Astroviridae	Family	WG0Hp-220302	xtree / PVC	ssRNA(+)	RNA	Eukaryotes	-6.99934	0	0	0	0	0	1
1726	Astroviridae	Family	WG0Hp-220309	xtree / PVC	ssRNA(+)	RNA	Eukaryotes	-6.97601	0	0	0	0	0	1
1727	Astroviridae	Family	WG0Hp-220316	xtree / PVC	ssRNA(+)	RNA	Eukaryotes	-6.63916	0	0	0	0	0	1
1728	Astroviridae	Family	WG0Hp-220323	xtree / PVC	ssRNA(+)	RNA	Eukaryotes	-6.81447	0	0	0	0	0	1
1729	Astroviridae	Family	WG0Hp-220330	xtree / PVC	ssRNA(+)	RNA	Eukaryotes	-6.67269	0	0	0	0	0	1
1730	Astroviridae	Family	WG0Hp-220406	xtree / PVC	ssRNA(+)	RNA	Eukaryotes	-6.60323	0	0	0	0	0	1
1731	Astroviridae	Family	WG0Kc-210601-14	xtree / PVC	ssRNA(+)	RNA	Eukaryotes	-7.2076	0	0	0	0	0	1
1732	Astroviridae	Family	WG0Kc-210608-14	xtree / PVC	ssRNA(+)	RNA	Eukaryotes	-7.27327	0	0	0	0	0	1
1733	Astroviridae	Family	WG0Kc-210615-14	xtree / PVC	ssRNA(+)	RNA	Eukaryotes	-7.32246	0	0	0	0	0	1
1734	Astroviridae	Family	WG0Kc-210706-14	xtree / PVC	ssRNA(+)	RNA	Eukaryotes	-6.94002	0	0	0	0	0	1
1735	Astroviridae	Family	WG0Kc-210727-14	xtree / PVC	ssRNA(+)	RNA	Eukaryotes	-6.94928	0	0	0	0	0	1
1736	Astroviridae	Family	WG0Kc-210817	xtree / PVC	ssRNA(+)	RNA	Eukaryotes	-6.7446	0	0	0	0	0	1
1737	Astroviridae	Family	WG0Kc-210824	xtree / PVC	ssRNA(+)	RNA	Eukaryotes	-6.93818	0	0	0	0	0	1
1738	Astroviridae	Family	WG0Kc-210831	xtree / PVC	ssRNA(+)	RNA	Eukaryotes	-6.87137	0	0	0	0	0	1
1739	Astroviridae	Family	WG0Kc-210907	xtree / PVC	ssRNA(+)	RNA	Eukaryotes	-6.97444	0	0	0	0	0	1
1740	Astroviridae	Family	WG0Kc-210914	xtree / PVC	ssRNA(+)	RNA	Eukaryotes	-6.8138	0	0	0	0	0	1
1741	Astroviridae	Family	WG0Kc-210928	xtree / PVC	ssRNA(+)	RNA	Eukaryotes	-6.86796	0	0	0	0	0	1
1742	Astroviridae	Family	WG0Kc-211012	xtree / PVC	ssRNA(+)	RNA	Eukaryotes	-6.58667	0	0	0	0	0	1
1743	Astroviridae	Family	WG0Kc-211026	xtree / PVC	ssRNA(+)	RNA	Eukaryotes	-6.49153	0	0	0	0	0	1
1744	Astroviridae	Family	WG0Kc-211116	xtree / PVC	ssRNA(+)	RNA	Eukaryotes	-6.36783	0	0	0	0	0	1
1745	Astroviridae	Family	WG0Kc-211123	xtree / PVC	ssRNA(+)	RNA	Eukaryotes	-6.05571	0	0	0	0	0	1
1746	Astroviridae	Family	WG0Kc-211130	xtree / PVC	ssRNA(+)	RNA	Eukaryotes	-4.93721	0	0	0	0	0	1
1747	Astroviridae	Family	WG0Kc-211207	xtree / PVC	ssRNA(+)	RNA	Eukaryotes	-5.60288	0	0	0	0	0	1
1748	Astroviridae	Family	WG0Kc-211214	xtree / PVC	ssRNA(+)	RNA	Eukaryotes	-6.89322	0	0	0	0	0	1
1749	Astroviridae	Family	WG0Kc-211221	xtree / PVC	ssRNA(+)	RNA	Eukaryotes	-6.79269	0	0	0	0	0	1
1750	Astroviridae	Family	WG0Kc-220105-34	xtree / PVC	ssRNA(+)	RNA	Eukaryotes	-6.78864	0	0	0	0	0	1
1751	Astroviridae	Family	WG0KC-220105	xtree / PVC	ssRNA(+)	RNA	Eukaryotes	-6.9336	0	0	0	0	0	1
1752	Astroviridae	Family	WG0Kc-220119-34	xtree / PVC	ssRNA(+)	RNA	Eukaryotes	-6.69226	0	0	0	0	0	1
1753	Astroviridae	Family	WG0Kc-220119	xtree / PVC	ssRNA(+)	RNA	Eukaryotes	-6.79769	0	0	0	0	0	1
1754	Astroviridae	Family	WG0Kc-220202	xtree / PVC	ssRNA(+)	RNA	Eukaryotes	-6.81197	0	0	0	0	0	1
1755	Astroviridae	Family	WG0Kc-220209	xtree / PVC	ssRNA(+)	RNA	Eukaryotes	-6.8781	0	0	0	0	0	1
1756	Astroviridae	Family	WG0Kc-220223	xtree / PVC	ssRNA(+)	RNA	Eukaryotes	-6.92101	0	0	0	0	0	1
1757	Astroviridae	Family	WG0Kc-220302	xtree / PVC	ssRNA(+)	RNA	Eukaryotes	-6.90118	0	0	0	0	0	1
1758	Astroviridae	Family	WG0Kc-220309	xtree / PVC	ssRNA(+)	RNA	Eukaryotes	-6.86497	0	0	0	0	0	1
1759	Astroviridae	Family	WG0Kc-220316	xtree / PVC	ssRNA(+)	RNA	Eukaryotes	-6.4497	0	0	0	0	0	1
1760	Astroviridae	Family	WG0Kc-220323	xtree / PVC	ssRNA(+)	RNA	Eukaryotes	-6.77952	0	0	0	0	0	1
1761	Astroviridae	Family	WG0Kc-220330	xtree / PVC	ssRNA(+)	RNA	Eukaryotes	-6.69544	0	0	0	0	0	1
1762	Astroviridae	Family	WG0Kc-220406	xtree / PVC	ssRNA(+)	RNA	Eukaryotes	-6.52	0	0	0	0	0	1
1763	Astroviridae	Family	WG0Kg-210601-14	xtree / PVC	ssRNA(+)	RNA	Eukaryotes	-7.30444	0	0	0	0	0	1
1764	Astroviridae	Family	WG0Kg-210608-14	xtree / PVC	ssRNA(+)	RNA	Eukaryotes	-7.27748	0	0	0	0	0	1
1765	Astroviridae	Family	WG0Kg-210615-14	xtree / PVC	ssRNA(+)	RNA	Eukaryotes	-7.20041	0	0	0	0	0	1
1766	Astroviridae	Family	WG0Kg-210622-14	xtree / PVC	ssRNA(+)	RNA	Eukaryotes	-7.28917	0	0	0	0	0	1
1767	Astroviridae	Family	WG0Kg-210629-14	xtree / PVC	ssRNA(+)	RNA	Eukaryotes	-6.76833	0	0	0	0	0	1
1768	Astroviridae	Family	WG0Kg-210706-14	xtree / PVC	ssRNA(+)	RNA	Eukaryotes	-6.77918	0	0	0	0	0	1
1769	Astroviridae	Family	WG0Kg-210713-14	xtree / PVC	ssRNA(+)	RNA	Eukaryotes	-6.91332	0	0	0	0	0	1
1770	Astroviridae	Family	WG0Kg-210720-14	xtree / PVC	ssRNA(+)	RNA	Eukaryotes	-7.03056	0	0	0	0	0	1
1771	Astroviridae	Family	WG0Kg-210727-14	xtree / PVC	ssRNA(+)	RNA	Eukaryotes	-6.84491	0	0	0	0	0	1
1772	Astroviridae	Family	WG0Kg-210803-14	xtree / PVC	ssRNA(+)	RNA	Eukaryotes	-6.8082	0	0	0	0	0	1
1773	Astroviridae	Family	WG0Kg-210810	xtree / PVC	ssRNA(+)	RNA	Eukaryotes	-6.9697	0	0	0	0	0	1
1774	Astroviridae	Family	WG0Kg-210817	xtree / PVC	ssRNA(+)	RNA	Eukaryotes	-7.12133	0	0	0	0	0	1
1775	Astroviridae	Family	WG0Kg-210824	xtree / PVC	ssRNA(+)	RNA	Eukaryotes	-7.09385	0	0	0	0	0	1
1776	Astroviridae	Family	WG0Kg-210831	xtree / PVC	ssRNA(+)	RNA	Eukaryotes	-6.96295	0	0	0	0	0	1
1777	Astroviridae	Family	WG0Kg-210914	xtree / PVC	ssRNA(+)	RNA	Eukaryotes	-6.90287	0	0	0	0	0	1
1778	Astroviridae	Family	WG0Kg-210921	xtree / PVC	ssRNA(+)	RNA	Eukaryotes	-6.56219	0	0	0	0	0	1
1779	Astroviridae	Family	WG0Kg-210928	xtree / PVC	ssRNA(+)	RNA	Eukaryotes	-6.63997	0	0	0	0	0	1
1780	Astroviridae	Family	WG0Kg-211012	xtree / PVC	ssRNA(+)	RNA	Eukaryotes	-6.8502	0	0	0	0	0	1
1781	Astroviridae	Family	WG0Kg-211026	xtree / PVC	ssRNA(+)	RNA	Eukaryotes	-6.68921	0	0	0	0	0	1
1782	Astroviridae	Family	WG0Kg-211102	xtree / PVC	ssRNA(+)	RNA	Eukaryotes	-4.65421	0	0	0	0	0	1
1783	Astroviridae	Family	WG0Kg-211109	xtree / PVC	ssRNA(+)	RNA	Eukaryotes	-6.35161	0	0	0	0	0	1
1784	Astroviridae	Family	WG0Kg-211116	xtree / PVC	ssRNA(+)	RNA	Eukaryotes	-5.89843	0	0	0	0	0	1
1785	Astroviridae	Family	WG0Kg-211123	xtree / PVC	ssRNA(+)	RNA	Eukaryotes	-6.25761	0	0	0	0	0	1
1786	Astroviridae	Family	WG0Kg-211130	xtree / PVC	ssRNA(+)	RNA	Eukaryotes	-5.89262	0	0	0	0	0	1
1787	Astroviridae	Family	WG0Kg-211207	xtree / PVC	ssRNA(+)	RNA	Eukaryotes	-5.74611	0	0	0	0	0	1
1788	Astroviridae	Family	WG0Kg-211214	xtree / PVC	ssRNA(+)	RNA	Eukaryotes	-6.84385	0	0	0	0	0	1
1789	Astroviridae	Family	WG0Kg-211221	xtree / PVC	ssRNA(+)	RNA	Eukaryotes	-7.05581	0	0	0	0	0	1
1790	Astroviridae	Family	WG0Kg-211228	xtree / PVC	ssRNA(+)	RNA	Eukaryotes	-6.72951	0	0	0	0	0	1
1791	Astroviridae	Family	WG0Kg-220105-34	xtree / PVC	ssRNA(+)	RNA	Eukaryotes	-6.63567	0	0	0	0	0	1
1792	Astroviridae	Family	WG0Kg-220105	xtree / PVC	ssRNA(+)	RNA	Eukaryotes	-6.82397	0	0	0	0	0	1
1793	Astroviridae	Family	WG0Kg-220112-34	xtree / PVC	ssRNA(+)	RNA	Eukaryotes	-6.65344	0	0	0	0	0	1
1794	Astroviridae	Family	WG0Kg-220112	xtree / PVC	ssRNA(+)	RNA	Eukaryotes	-6.6254	0	0	0	0	0	1
1795	Astroviridae	Family	WG0Kg-220119-34	xtree / PVC	ssRNA(+)	RNA	Eukaryotes	-6.66534	0	0	0	0	0	1
1796	Astroviridae	Family	WG0Kg-220119	xtree / PVC	ssRNA(+)	RNA	Eukaryotes	-6.99678	0	0	0	0	0	1
1797	Astroviridae	Family	WG0Kg-220126-34	xtree / PVC	ssRNA(+)	RNA	Eukaryotes	-6.94468	0	0	0	0	0	1
1798	Astroviridae	Family	WG0Kg-220126	xtree / PVC	ssRNA(+)	RNA	Eukaryotes	-7.03136	0	0	0	0	0	1
1799	Astroviridae	Family	WG0Kg-220202	xtree / PVC	ssRNA(+)	RNA	Eukaryotes	-6.97238	0	0	0	0	0	1
1800	Astroviridae	Family	WG0Kg-220209	xtree / PVC	ssRNA(+)	RNA	Eukaryotes	-6.97405	0	0	0	0	0	1
1801	Astroviridae	Family	WG0Kg-220216	xtree / PVC	ssRNA(+)	RNA	Eukaryotes	-6.90779	0	0	0	0	0	1
1802	Astroviridae	Family	WG0Kg-220223	xtree / PVC	ssRNA(+)	RNA	Eukaryotes	-6.74842	0	0	0	0	0	1
1803	Astroviridae	Family	WG0Kg-220302	xtree / PVC	ssRNA(+)	RNA	Eukaryotes	-6.99005	0	0	0	0	0	1
1804	Astroviridae	Family	WG0Kg-220309	xtree / PVC	ssRNA(+)	RNA	Eukaryotes	-6.97622	0	0	0	0	0	1
1805	Astroviridae	Family	WG0Kg-220316	xtree / PVC	ssRNA(+)	RNA	Eukaryotes	-6.02394	0	0	0	0	0	1
1806	Astroviridae	Family	WG0Kg-220323	xtree / PVC	ssRNA(+)	RNA	Eukaryotes	-6.6723	0	0	0	0	0	1
1807	Astroviridae	Family	WG0Kg-220330	xtree / PVC	ssRNA(+)	RNA	Eukaryotes	-6.8258	0	0	0	0	0	1
1808	Astroviridae	Family	WG0Kg-220406	xtree / PVC	ssRNA(+)	RNA	Eukaryotes	-6.57347	0	0	0	0	0	1
1809	Astroviridae	Family	WG0L-201118-14	xtree / PVC	ssRNA(+)	RNA	Eukaryotes	-7.3093	0	0	0	0	0	1
1810	Astroviridae	Family	WG0L-201125-14	xtree / PVC	ssRNA(+)	RNA	Eukaryotes	-7.37752	0	0	0	0	0	1
1811	Astroviridae	Family	WG0L-201202-14	xtree / PVC	ssRNA(+)	RNA	Eukaryotes	-7.54247	0	0	0	0	0	1
1812	Astroviridae	Family	WG0L-201209-14	xtree / PVC	ssRNA(+)	RNA	Eukaryotes	-7.24143	0	0	0	0	0	1
1813	Astroviridae	Family	WG0L-201216-14	xtree / PVC	ssRNA(+)	RNA	Eukaryotes	-7.19837	0	0	0	0	0	1
1814	Astroviridae	Family	WG0L-210105-14	xtree / PVC	ssRNA(+)	RNA	Eukaryotes	-7.02503	0	0	0	0	0	1
1815	Astroviridae	Family	WG0L-210112-14	xtree / PVC	ssRNA(+)	RNA	Eukaryotes	-7.36777	0	0	0	0	0	1
1816	Astroviridae	Family	WG0L-210119-14	xtree / PVC	ssRNA(+)	RNA	Eukaryotes	-7.14608	0	0	0	0	0	1
1817	Astroviridae	Family	WG0L-210126-14	xtree / PVC	ssRNA(+)	RNA	Eukaryotes	-7.21699	0	0	0	0	0	1
1818	Astroviridae	Family	WG0L-210202-14	xtree / PVC	ssRNA(+)	RNA	Eukaryotes	-7.21856	0	0	0	0	0	1
1819	Astroviridae	Family	WG0L-210209-14	xtree / PVC	ssRNA(+)	RNA	Eukaryotes	-7.28033	0	0	0	0	0	1
1820	Astroviridae	Family	WG0L-210216-14	xtree / PVC	ssRNA(+)	RNA	Eukaryotes	-7.23719	0	0	0	0	0	1
1821	Astroviridae	Family	WG0L-210223-14	xtree / PVC	ssRNA(+)	RNA	Eukaryotes	-7.14964	0	0	0	0	0	1
1822	Astroviridae	Family	WG0L-210302-14	xtree / PVC	ssRNA(+)	RNA	Eukaryotes	-7.34174	0	0	0	0	0	1
1823	Astroviridae	Family	WG0L-210309-14	xtree / PVC	ssRNA(+)	RNA	Eukaryotes	-7.26418	0	0	0	0	0	1
1824	Astroviridae	Family	WG0L-210316-14	xtree / PVC	ssRNA(+)	RNA	Eukaryotes	-7.31167	0	0	0	0	0	1
1825	Astroviridae	Family	WG0L-210323-14	xtree / PVC	ssRNA(+)	RNA	Eukaryotes	-7.34106	0	0	0	0	0	1
1826	Astroviridae	Family	WG0L-210330-14	xtree / PVC	ssRNA(+)	RNA	Eukaryotes	-7.35781	0	0	0	0	0	1
1827	Astroviridae	Family	WG0L-210406-14	xtree / PVC	ssRNA(+)	RNA	Eukaryotes	-7.3509	0	0	0	0	0	1
1828	Astroviridae	Family	WG0L-210413-14	xtree / PVC	ssRNA(+)	RNA	Eukaryotes	-7.30114	0	0	0	0	0	1
1829	Astroviridae	Family	WG0L-210420-14	xtree / PVC	ssRNA(+)	RNA	Eukaryotes	-7.17645	0	0	0	0	0	1
1830	Astroviridae	Family	WG0L-210427-14	xtree / PVC	ssRNA(+)	RNA	Eukaryotes	-7.13999	0	0	0	0	0	1
1831	Astroviridae	Family	WG0L-210504-14	xtree / PVC	ssRNA(+)	RNA	Eukaryotes	-7.38219	0	0	0	0	0	1
1832	Astroviridae	Family	WG0L-210511-14	xtree / PVC	ssRNA(+)	RNA	Eukaryotes	-7.26506	0	0	0	0	0	1
1833	Astroviridae	Family	WG0L-210518-14	xtree / PVC	ssRNA(+)	RNA	Eukaryotes	-7.21382	0	0	0	0	0	1
1834	Astroviridae	Family	WG0L-210525-14	xtree / PVC	ssRNA(+)	RNA	Eukaryotes	-7.35098	0	0	0	0	0	1
1835	Astroviridae	Family	WG0L-210601-14	xtree / PVC	ssRNA(+)	RNA	Eukaryotes	-7.37432	0	0	0	0	0	1
1836	Astroviridae	Family	WG0L-210608-14	xtree / PVC	ssRNA(+)	RNA	Eukaryotes	-7.31867	0	0	0	0	0	1
1837	Astroviridae	Family	WG0L-210615-14	xtree / PVC	ssRNA(+)	RNA	Eukaryotes	-7.30781	0	0	0	0	0	1
1838	Astroviridae	Family	WG0L-210622-14	xtree / PVC	ssRNA(+)	RNA	Eukaryotes	-7.21367	0	0	0	0	0	1
1839	Astroviridae	Family	WG0L-210629-14	xtree / PVC	ssRNA(+)	RNA	Eukaryotes	-6.95534	0	0	0	0	0	1
1840	Astroviridae	Family	WG0L-210706-14	xtree / PVC	ssRNA(+)	RNA	Eukaryotes	-6.93014	0	0	0	0	0	1
1841	Astroviridae	Family	WG0L-210713-14	xtree / PVC	ssRNA(+)	RNA	Eukaryotes	-6.91952	0	0	0	0	0	1
1842	Astroviridae	Family	WG0L-210720-14	xtree / PVC	ssRNA(+)	RNA	Eukaryotes	-7.05933	0	0	0	0	0	1
1843	Astroviridae	Family	WG0L-210727-14	xtree / PVC	ssRNA(+)	RNA	Eukaryotes	-6.94955	0	0	0	0	0	1
1844	Astroviridae	Family	WG0L-210803-14	xtree / PVC	ssRNA(+)	RNA	Eukaryotes	-6.95603	0	0	0	0	0	1
1845	Astroviridae	Family	WG0L-210810	xtree / PVC	ssRNA(+)	RNA	Eukaryotes	-7.12788	0	0	0	0	0	1
1846	Astroviridae	Family	WG0L-210817	xtree / PVC	ssRNA(+)	RNA	Eukaryotes	-7.15929	0	0	0	0	0	1
1847	Astroviridae	Family	WG0L-210824-15	xtree / PVC	ssRNA(+)	RNA	Eukaryotes	-7.07163	0	0	0	0	0	1
1848	Astroviridae	Family	WG0L-210831	xtree / PVC	ssRNA(+)	RNA	Eukaryotes	-6.94546	0	0	0	0	0	1
1849	Astroviridae	Family	WG0L-210907	xtree / PVC	ssRNA(+)	RNA	Eukaryotes	-6.96574	0	0	0	0	0	1
1850	Astroviridae	Family	WG0L-210914	xtree / PVC	ssRNA(+)	RNA	Eukaryotes	-7.09477	0	0	0	0	0	1
1851	Astroviridae	Family	WG0L-210921	xtree / PVC	ssRNA(+)	RNA	Eukaryotes	-6.26654	0	0	0	0	0	1
1852	Astroviridae	Family	WG0L-210928	xtree / PVC	ssRNA(+)	RNA	Eukaryotes	-6.99347	0	0	0	0	0	1
1853	Astroviridae	Family	WG0L-211012	xtree / PVC	ssRNA(+)	RNA	Eukaryotes	-6.9729	0	0	0	0	0	1
1854	Astroviridae	Family	WG0L-211026	xtree / PVC	ssRNA(+)	RNA	Eukaryotes	-6.02533	0	0	0	0	0	1
1855	Astroviridae	Family	WG0L-211102	xtree / PVC	ssRNA(+)	RNA	Eukaryotes	-6.85738	0	0	0	0	0	1
1856	Astroviridae	Family	WG0L-211109	xtree / PVC	ssRNA(+)	RNA	Eukaryotes	-5.83515	0	0	0	0	0	1
1857	Astroviridae	Family	WG0L-211116	xtree / PVC	ssRNA(+)	RNA	Eukaryotes	-6.12451	0	0	0	0	0	1
1858	Astroviridae	Family	WG0L-211123	xtree / PVC	ssRNA(+)	RNA	Eukaryotes	-6.10349	0	0	0	0	0	1
1859	Astroviridae	Family	WG0L-211130	xtree / PVC	ssRNA(+)	RNA	Eukaryotes	-6.38818	0	0	0	0	0	1
1860	Astroviridae	Family	WG0L-211207	xtree / PVC	ssRNA(+)	RNA	Eukaryotes	-6.30481	0	0	0	0	0	1
1861	Astroviridae	Family	WG0L-211214	xtree / PVC	ssRNA(+)	RNA	Eukaryotes	-6.78407	0	0	0	0	0	1
1862	Astroviridae	Family	WG0L-211221	xtree / PVC	ssRNA(+)	RNA	Eukaryotes	-6.98513	0	0	0	0	0	1
1863	Astroviridae	Family	WG0L-211228	xtree / PVC	ssRNA(+)	RNA	Eukaryotes	-6.83452	0	0	0	0	0	1
1864	Astroviridae	Family	WG0L-220105-34	xtree / PVC	ssRNA(+)	RNA	Eukaryotes	-6.47616	0	0	0	0	0	1
1865	Astroviridae	Family	WG0L-220105	xtree / PVC	ssRNA(+)	RNA	Eukaryotes	-6.87401	0	0	0	0	0	1
1866	Astroviridae	Family	WG0L-220112-34	xtree / PVC	ssRNA(+)	RNA	Eukaryotes	-6.61997	0	0	0	0	0	1
1867	Astroviridae	Family	WG0L-220112	xtree / PVC	ssRNA(+)	RNA	Eukaryotes	-7.08308	0	0	0	0	0	1
1868	Astroviridae	Family	WG0L-220119-34	xtree / PVC	ssRNA(+)	RNA	Eukaryotes	-6.43677	0	0	0	0	0	1
1869	Astroviridae	Family	WG0L-220119	xtree / PVC	ssRNA(+)	RNA	Eukaryotes	-6.90531	0	0	0	0	0	1
1870	Astroviridae	Family	WG0L-220126-34	xtree / PVC	ssRNA(+)	RNA	Eukaryotes	-6.69431	0	0	0	0	0	1
1871	Astroviridae	Family	WG0L-220126	xtree / PVC	ssRNA(+)	RNA	Eukaryotes	-7.01339	0	0	0	0	0	1
1872	Astroviridae	Family	WG0L-220202	xtree / PVC	ssRNA(+)	RNA	Eukaryotes	-7.00769	0	0	0	0	0	1
1873	Astroviridae	Family	WG0L-220209	xtree / PVC	ssRNA(+)	RNA	Eukaryotes	-6.86707	0	0	0	0	0	1
1874	Astroviridae	Family	WG0L-220216	xtree / PVC	ssRNA(+)	RNA	Eukaryotes	-6.99236	0	0	0	0	0	1
1875	Astroviridae	Family	WG0L-220223	xtree / PVC	ssRNA(+)	RNA	Eukaryotes	-6.94361	0	0	0	0	0	1
1876	Astroviridae	Family	WG0L-220302	xtree / PVC	ssRNA(+)	RNA	Eukaryotes	-6.96005	0	0	0	0	0	1
1877	Astroviridae	Family	WG0L-220309	xtree / PVC	ssRNA(+)	RNA	Eukaryotes	-7.01464	0	0	0	0	0	1
1878	Astroviridae	Family	WG0L-220316	xtree / PVC	ssRNA(+)	RNA	Eukaryotes	-6.75499	0	0	0	0	0	1
1879	Astroviridae	Family	WG0L-220323	xtree / PVC	ssRNA(+)	RNA	Eukaryotes	-6.71878	0	0	0	0	0	1
1880	Astroviridae	Family	WG0L-220330	xtree / PVC	ssRNA(+)	RNA	Eukaryotes	-6.83052	0	0	0	0	0	1
1881	Astroviridae	Family	WG0L-220406	xtree / PVC	ssRNA(+)	RNA	Eukaryotes	-6.83869	0	0	0	0	0	1
1882	Astroviridae	Family	WG0N-210209-14	xtree / PVC	ssRNA(+)	RNA	Eukaryotes	-7.12964	0	0	0	0	0	1
1883	Astroviridae	Family	WG0N-210216-14	xtree / PVC	ssRNA(+)	RNA	Eukaryotes	-7.11863	0	0	0	0	0	1
1884	Astroviridae	Family	WG0N-210223-14	xtree / PVC	ssRNA(+)	RNA	Eukaryotes	-7.2489	0	0	0	0	0	1
1885	Astroviridae	Family	WG0N-210302-14	xtree / PVC	ssRNA(+)	RNA	Eukaryotes	-7.23284	0	0	0	0	0	1
1886	Astroviridae	Family	WG0N-210309-14	xtree / PVC	ssRNA(+)	RNA	Eukaryotes	-7.24877	0	0	0	0	0	1
1887	Astroviridae	Family	WG0N-210316-14	xtree / PVC	ssRNA(+)	RNA	Eukaryotes	-7.23019	0	0	0	0	0	1
1888	Astroviridae	Family	WG0N-210323-14	xtree / PVC	ssRNA(+)	RNA	Eukaryotes	-7.40993	0	0	0	0	0	1
1889	Astroviridae	Family	WG0N-210330-14	xtree / PVC	ssRNA(+)	RNA	Eukaryotes	-7.17406	0	0	0	0	0	1
1890	Astroviridae	Family	WG0N-210406-14	xtree / PVC	ssRNA(+)	RNA	Eukaryotes	-7.26165	0	0	0	0	0	1
1891	Astroviridae	Family	WG0N-210413-14	xtree / PVC	ssRNA(+)	RNA	Eukaryotes	-7.26917	0	0	0	0	0	1
1892	Astroviridae	Family	WG0N-210420-14	xtree / PVC	ssRNA(+)	RNA	Eukaryotes	-7.33265	0	0	0	0	0	1
1893	Astroviridae	Family	WG0N-210427-14	xtree / PVC	ssRNA(+)	RNA	Eukaryotes	-7.4034	0	0	0	0	0	1
1894	Astroviridae	Family	WG0N-210504-14	xtree / PVC	ssRNA(+)	RNA	Eukaryotes	-7.22282	0	0	0	0	0	1
1895	Astroviridae	Family	WG0N-210511-14	xtree / PVC	ssRNA(+)	RNA	Eukaryotes	-7.25873	0	0	0	0	0	1
1896	Astroviridae	Family	WG0N-210817	xtree / PVC	ssRNA(+)	RNA	Eukaryotes	-7.0261	0	0	0	0	0	1
1897	Astroviridae	Family	WG0N-210824	xtree / PVC	ssRNA(+)	RNA	Eukaryotes	-7.06273	0	0	0	0	0	1
1898	Astroviridae	Family	WG0N-210831	xtree / PVC	ssRNA(+)	RNA	Eukaryotes	-6.90156	0	0	0	0	0	1
1899	Astroviridae	Family	WG0N-210907	xtree / PVC	ssRNA(+)	RNA	Eukaryotes	-7.1153	0	0	0	0	0	1
1900	Astroviridae	Family	WG0N-210914	xtree / PVC	ssRNA(+)	RNA	Eukaryotes	-6.34803	0	0	0	0	0	1
1901	Astroviridae	Family	WG0N-210921	xtree / PVC	ssRNA(+)	RNA	Eukaryotes	-6.73095	0	0	0	0	0	1
1902	Astroviridae	Family	WG0N-210928	xtree / PVC	ssRNA(+)	RNA	Eukaryotes	-6.84535	0	0	0	0	0	1
1903	Astroviridae	Family	WG0N-211012	xtree / PVC	ssRNA(+)	RNA	Eukaryotes	-6.34272	0	0	0	0	0	1
1904	Astroviridae	Family	WG0N-211026	xtree / PVC	ssRNA(+)	RNA	Eukaryotes	-4.46243	0	0	0	0	0	1
1905	Astroviridae	Family	WG0N-211102	xtree / PVC	ssRNA(+)	RNA	Eukaryotes	-6.45605	0	0	0	0	0	1
1906	Astroviridae	Family	WG0N-211109	xtree / PVC	ssRNA(+)	RNA	Eukaryotes	-6.01681	0	0	0	0	0	1
1907	Astroviridae	Family	WG0N-211116	xtree / PVC	ssRNA(+)	RNA	Eukaryotes	-6.16985	0	0	0	0	0	1
1908	Astroviridae	Family	WG0N-211123	xtree / PVC	ssRNA(+)	RNA	Eukaryotes	-6.49778	0	0	0	0	0	1
1909	Astroviridae	Family	WG0N-211130	xtree / PVC	ssRNA(+)	RNA	Eukaryotes	-4.06158	0	0	0	0	0	1
1910	Astroviridae	Family	WG0N-211207	xtree / PVC	ssRNA(+)	RNA	Eukaryotes	-5.40728	0	0	0	0	0	1
1911	Astroviridae	Family	WG0N-211214	xtree / PVC	ssRNA(+)	RNA	Eukaryotes	-6.93371	0	0	0	0	0	1
1912	Astroviridae	Family	WG0N-211221	xtree / PVC	ssRNA(+)	RNA	Eukaryotes	-6.97094	0	0	0	0	0	1
1913	Astroviridae	Family	WG0N-220112-34	xtree / PVC	ssRNA(+)	RNA	Eukaryotes	-6.39571	0	0	0	0	0	1
1914	Astroviridae	Family	WG0N-220112	xtree / PVC	ssRNA(+)	RNA	Eukaryotes	-6.9312	0	0	0	0	0	1
1915	Astroviridae	Family	WG0N-220119-34	xtree / PVC	ssRNA(+)	RNA	Eukaryotes	-6.56502	0	0	0	0	0	1
1916	Astroviridae	Family	WG0N-220119	xtree / PVC	ssRNA(+)	RNA	Eukaryotes	-6.84576	0	0	0	0	0	1
1917	Astroviridae	Family	WG0N-220126-34	xtree / PVC	ssRNA(+)	RNA	Eukaryotes	-6.86367	0	0	0	0	0	1
1918	Astroviridae	Family	WG0N-220126	xtree / PVC	ssRNA(+)	RNA	Eukaryotes	-6.84183	0	0	0	0	0	1
1919	Astroviridae	Family	WG0N-220202	xtree / PVC	ssRNA(+)	RNA	Eukaryotes	-6.75408	0	0	0	0	0	1
1920	Astroviridae	Family	WG0N-220209	xtree / PVC	ssRNA(+)	RNA	Eukaryotes	-6.91973	0	0	0	0	0	1
1921	Astroviridae	Family	WG0N-220216	xtree / PVC	ssRNA(+)	RNA	Eukaryotes	-6.85974	0	0	0	0	0	1
1922	Astroviridae	Family	WG0N-220223	xtree / PVC	ssRNA(+)	RNA	Eukaryotes	-6.47146	0	0	0	0	0	1
1923	Astroviridae	Family	WG0N-220302	xtree / PVC	ssRNA(+)	RNA	Eukaryotes	-6.86699	0	0	0	0	0	1
1924	Astroviridae	Family	WG0N-220309	xtree / PVC	ssRNA(+)	RNA	Eukaryotes	-6.9779	0	0	0	0	0	1
1925	Astroviridae	Family	WG0N-220316	xtree / PVC	ssRNA(+)	RNA	Eukaryotes	-6.75405	0	0	0	0	0	1
1926	Astroviridae	Family	WG0N-220323	xtree / PVC	ssRNA(+)	RNA	Eukaryotes	-6.63457	0	0	0	0	0	1
1927	Astroviridae	Family	WG0N-220330	xtree / PVC	ssRNA(+)	RNA	Eukaryotes	-6.67186	0	0	0	0	0	1
1928	Astroviridae	Family	WG0N-220406	xtree / PVC	ssRNA(+)	RNA	Eukaryotes	-6.55516	0	0	0	0	0	1
1929	Astroviridae	Family	WG0P-201125-14	xtree / PVC	ssRNA(+)	RNA	Eukaryotes	-7.31828	0	0	0	0	0	1
1930	Astroviridae	Family	WG0P-201202-14	xtree / PVC	ssRNA(+)	RNA	Eukaryotes	-7.2154	0	0	0	0	0	1
1931	Astroviridae	Family	WG0P-201209-14	xtree / PVC	ssRNA(+)	RNA	Eukaryotes	-7.13432	0	0	0	0	0	1
1932	Astroviridae	Family	WG0P-201216-14	xtree / PVC	ssRNA(+)	RNA	Eukaryotes	-7.18384	0	0	0	0	0	1
1933	Astroviridae	Family	WG0P-210105-14	xtree / PVC	ssRNA(+)	RNA	Eukaryotes	-7.32533	0	0	0	0	0	1
1934	Astroviridae	Family	WG0P-210112-14	xtree / PVC	ssRNA(+)	RNA	Eukaryotes	-7.04808	0	0	0	0	0	1
1935	Astroviridae	Family	WG0P-210119-14	xtree / PVC	ssRNA(+)	RNA	Eukaryotes	-7.25095	0	0	0	0	0	1
1936	Astroviridae	Family	WG0P-210126-14	xtree / PVC	ssRNA(+)	RNA	Eukaryotes	-7.1836	0	0	0	0	0	1
1937	Astroviridae	Family	WG0P-210202-14	xtree / PVC	ssRNA(+)	RNA	Eukaryotes	-6.99343	0	0	0	0	0	1
1938	Astroviridae	Family	WG0P-210209-14	xtree / PVC	ssRNA(+)	RNA	Eukaryotes	-7.28311	0	0	0	0	0	1
1939	Astroviridae	Family	WG0P-210216-14	xtree / PVC	ssRNA(+)	RNA	Eukaryotes	-7.06429	0	0	0	0	0	1
1940	Astroviridae	Family	WG0P-210223-14	xtree / PVC	ssRNA(+)	RNA	Eukaryotes	-7.00994	0	0	0	0	0	1
1941	Astroviridae	Family	WG0P-210302-14	xtree / PVC	ssRNA(+)	RNA	Eukaryotes	-7.18988	0	0	0	0	0	1
1942	Astroviridae	Family	WG0P-210309-14	xtree / PVC	ssRNA(+)	RNA	Eukaryotes	-7.22567	0	0	0	0	0	1
1943	Astroviridae	Family	WG0P-210316-14	xtree / PVC	ssRNA(+)	RNA	Eukaryotes	-7.23332	0	0	0	0	0	1
1944	Astroviridae	Family	WG0P-210323-14	xtree / PVC	ssRNA(+)	RNA	Eukaryotes	-7.22631	0	0	0	0	0	1
1945	Astroviridae	Family	WG0P-210330-14	xtree / PVC	ssRNA(+)	RNA	Eukaryotes	-7.25664	0	0	0	0	0	1
1946	Astroviridae	Family	WG0P-210406-14	xtree / PVC	ssRNA(+)	RNA	Eukaryotes	-7.38632	0	0	0	0	0	1
1947	Astroviridae	Family	WG0P-210413-14	xtree / PVC	ssRNA(+)	RNA	Eukaryotes	-7.52243	0	0	0	0	0	1
1948	Astroviridae	Family	WG0P-210420-14	xtree / PVC	ssRNA(+)	RNA	Eukaryotes	-7.233	0	0	0	0	0	1
1949	Astroviridae	Family	WG0P-210427-14	xtree / PVC	ssRNA(+)	RNA	Eukaryotes	-7.25009	0	0	0	0	0	1
1950	Astroviridae	Family	WG0P-210504-14	xtree / PVC	ssRNA(+)	RNA	Eukaryotes	-7.40087	0	0	0	0	0	1
1951	Astroviridae	Family	WG0P-210511-14	xtree / PVC	ssRNA(+)	RNA	Eukaryotes	-7.2164	0	0	0	0	0	1
1952	Astroviridae	Family	WG0P-210518-14	xtree / PVC	ssRNA(+)	RNA	Eukaryotes	-7.23076	0	0	0	0	0	1
1953	Astroviridae	Family	WG0P-210525-14	xtree / PVC	ssRNA(+)	RNA	Eukaryotes	-7.38007	0	0	0	0	0	1
1954	Astroviridae	Family	WG0P-210601-14	xtree / PVC	ssRNA(+)	RNA	Eukaryotes	-7.36047	0	0	0	0	0	1
1955	Astroviridae	Family	WG0P-210608-14	xtree / PVC	ssRNA(+)	RNA	Eukaryotes	-7.23212	0	0	0	0	0	1
1956	Astroviridae	Family	WG0P-210615-14	xtree / PVC	ssRNA(+)	RNA	Eukaryotes	-7.27747	0	0	0	0	0	1
1957	Astroviridae	Family	WG0P-210622-14	xtree / PVC	ssRNA(+)	RNA	Eukaryotes	-7.35967	0	0	0	0	0	1
1958	Astroviridae	Family	WG0P-210629-14	xtree / PVC	ssRNA(+)	RNA	Eukaryotes	-6.88576	0	0	0	0	0	1
1959	Astroviridae	Family	WG0P-210706-14	xtree / PVC	ssRNA(+)	RNA	Eukaryotes	-6.91453	0	0	0	0	0	1
1960	Astroviridae	Family	WG0P-210713-14	xtree / PVC	ssRNA(+)	RNA	Eukaryotes	-6.86855	0	0	0	0	0	1
1961	Astroviridae	Family	WG0P-210720-14	xtree / PVC	ssRNA(+)	RNA	Eukaryotes	-6.67762	0	0	0	0	0	1
1962	Astroviridae	Family	WG0P-210727-14	xtree / PVC	ssRNA(+)	RNA	Eukaryotes	-6.87623	0	0	0	0	0	1
1963	Astroviridae	Family	WG0P-210803-14	xtree / PVC	ssRNA(+)	RNA	Eukaryotes	-6.60952	0	0	0	0	0	1
1964	Astroviridae	Family	WG0P-210810	xtree / PVC	ssRNA(+)	RNA	Eukaryotes	-7.07134	0	0	0	0	0	1
1965	Astroviridae	Family	WG0P-210817	xtree / PVC	ssRNA(+)	RNA	Eukaryotes	-7.21989	0	0	0	0	0	1
1966	Astroviridae	Family	WG0P-210824	xtree / PVC	ssRNA(+)	RNA	Eukaryotes	-7.14385	0	0	0	0	0	1
1967	Astroviridae	Family	WG0P-210831	xtree / PVC	ssRNA(+)	RNA	Eukaryotes	-7.00706	0	0	0	0	0	1
1968	Astroviridae	Family	WG0P-210907	xtree / PVC	ssRNA(+)	RNA	Eukaryotes	-7.07316	0	0	0	0	0	1
1969	Astroviridae	Family	WG0P-210914	xtree / PVC	ssRNA(+)	RNA	Eukaryotes	-6.96914	0	0	0	0	0	1
1970	Astroviridae	Family	WG0P-210921	xtree / PVC	ssRNA(+)	RNA	Eukaryotes	-7.1874	0	0	0	0	0	1
1971	Astroviridae	Family	WG0P-210928	xtree / PVC	ssRNA(+)	RNA	Eukaryotes	-6.6307	0	0	0	0	0	1
1972	Astroviridae	Family	WG0P-211012	xtree / PVC	ssRNA(+)	RNA	Eukaryotes	-7.09696	0	0	0	0	0	1
1973	Astroviridae	Family	WG0P-211026	xtree / PVC	ssRNA(+)	RNA	Eukaryotes	-7.07925	0	0	0	0	0	1
1974	Astroviridae	Family	WG0P-211102	xtree / PVC	ssRNA(+)	RNA	Eukaryotes	-7.06662	0	0	0	0	0	1
1975	Astroviridae	Family	WG0P-211109	xtree / PVC	ssRNA(+)	RNA	Eukaryotes	-6.19365	0	0	0	0	0	1
1976	Astroviridae	Family	WG0P-211116	xtree / PVC	ssRNA(+)	RNA	Eukaryotes	-6.29975	0	0	0	0	0	1
1977	Astroviridae	Family	WG0P-211123	xtree / PVC	ssRNA(+)	RNA	Eukaryotes	-6.21952	0	0	0	0	0	1
1978	Astroviridae	Family	WG0P-211130	xtree / PVC	ssRNA(+)	RNA	Eukaryotes	-6.41977	0	0	0	0	0	1
1979	Astroviridae	Family	WG0P-211207	xtree / PVC	ssRNA(+)	RNA	Eukaryotes	-6.51634	0	0	0	0	0	1
1980	Astroviridae	Family	WG0P-211214	xtree / PVC	ssRNA(+)	RNA	Eukaryotes	-6.86942	0	0	0	0	0	1
1981	Astroviridae	Family	WG0P-211221	xtree / PVC	ssRNA(+)	RNA	Eukaryotes	-6.855	0	0	0	0	0	1
1982	Astroviridae	Family	WG0P-211228	xtree / PVC	ssRNA(+)	RNA	Eukaryotes	-6.94232	0	0	0	0	0	1
1983	Astroviridae	Family	WG0P-220105-34	xtree / PVC	ssRNA(+)	RNA	Eukaryotes	-6.85571	0	0	0	0	0	1
1984	Astroviridae	Family	WG0P-220105	xtree / PVC	ssRNA(+)	RNA	Eukaryotes	-7.03579	0	0	0	0	0	1
1985	Astroviridae	Family	WG0P-220112-34	xtree / PVC	ssRNA(+)	RNA	Eukaryotes	-6.85457	0	0	0	0	0	1
1986	Astroviridae	Family	WG0P-220112	xtree / PVC	ssRNA(+)	RNA	Eukaryotes	-6.71428	0	0	0	0	0	1
1987	Astroviridae	Family	WG0P-220119-34	xtree / PVC	ssRNA(+)	RNA	Eukaryotes	-6.45778	0	0	0	0	0	1
1988	Astroviridae	Family	WG0P-220119	xtree / PVC	ssRNA(+)	RNA	Eukaryotes	-6.91562	0	0	0	0	0	1
1989	Astroviridae	Family	WG0P-220126-34	xtree / PVC	ssRNA(+)	RNA	Eukaryotes	-6.70942	0	0	0	0	0	1
1990	Astroviridae	Family	WG0P-220126	xtree / PVC	ssRNA(+)	RNA	Eukaryotes	-6.98548	0	0	0	0	0	1
1991	Astroviridae	Family	WG0P-220202	xtree / PVC	ssRNA(+)	RNA	Eukaryotes	-6.89461	0	0	0	0	0	1
1992	Astroviridae	Family	WG0P-220209	xtree / PVC	ssRNA(+)	RNA	Eukaryotes	-7.01926	0	0	0	0	0	1
1993	Astroviridae	Family	WG0P-220216	xtree / PVC	ssRNA(+)	RNA	Eukaryotes	-7.02571	0	0	0	0	0	1
1994	Astroviridae	Family	WG0P-220223	xtree / PVC	ssRNA(+)	RNA	Eukaryotes	-6.92141	0	0	0	0	0	1
1995	Astroviridae	Family	WG0P-220302	xtree / PVC	ssRNA(+)	RNA	Eukaryotes	-6.97845	0	0	0	0	0	1
1996	Astroviridae	Family	WG0P-220309	xtree / PVC	ssRNA(+)	RNA	Eukaryotes	-6.95755	0	0	0	0	0	1
1997	Astroviridae	Family	WG0P-220316	xtree / PVC	ssRNA(+)	RNA	Eukaryotes	-6.66769	0	0	0	0	0	1
1998	Astroviridae	Family	WG0P-220323	xtree / PVC	ssRNA(+)	RNA	Eukaryotes	-6.89857	0	0	0	0	0	1
1999	Astroviridae	Family	WG0P-220330	xtree / PVC	ssRNA(+)	RNA	Eukaryotes	-6.75565	0	0	0	0	0	1
[truncated: 32,805 more rows]

## Sheet: 4b
	group	variable	value
1	Clustering	Unclustered	913596
2	Clustering	90% clustered	214383
3	Taxonomy	Annotated	199814
4	Taxonomy	Unannotated	713782

## Sheet: 4c
	Taxonomic.Term	Phylum_De Novo Assembly	Phylum_Short Read Alignment	Class_De Novo Assembly	Class_Short Read Alignment	Order_De Novo Assembly	Order_Short Read Alignment	Family_De Novo Assembly	Family_Short Read Alignment
1	Ackermannviridae	0	0	0	0	0	0	1	0
2	Adenoviridae	0	0	0	0	0	0	1	0
3	Algavirales	0	0	0	0	1	0	0	0
4	Alphaflexiviridae	0	0	0	0	0	0	1	1
5	Alphatetraviridae	0	0	0	0	0	0	1	0
6	Alsuviricetes	0	0	1	1	0	0	0	0
7	Amabiliviricetes	0	0	1	1	0	0	0	0
8	Amarillovirales	0	0	0	0	1	0	0	0
9	Arfiviricetes	0	0	1	1	0	0	0	0
10	Artverviricota	1	1	0	0	0	0	0	0
11	Ascoviridae	0	0	0	0	0	0	1	0
12	Asfarviridae	0	0	0	0	0	0	1	0
13	Asfuvirales	0	0	0	0	1	0	0	0
14	Astroviridae	0	0	0	0	0	0	1	1
15	Autographiviridae	0	0	0	0	0	0	1	1
16	Baculoviridae	0	0	0	0	0	0	1	0
17	Betaflexiviridae	0	0	0	0	0	0	1	1
18	Birnaviridae	0	0	0	0	0	0	1	0
19	Blumeviridae	0	0	0	0	0	0	1	1
20	Botourmiaviridae	0	0	0	0	0	0	1	0
21	Bromoviridae	0	0	0	0	0	0	1	0
22	Caliciviridae	0	0	0	0	0	0	1	1
23	Casjensviridae	0	0	0	0	0	0	1	0
24	Caudoviricetes	0	0	1	1	0	0	0	0
25	Chaseviridae	0	0	0	0	0	0	1	1
26	Chitovirales	0	0	0	0	1	0	0	0
27	Chrymotiviricetes	0	0	1	0	0	0	0	0
28	Circoviridae	0	0	0	0	0	0	1	1
29	Cirlivirales	0	0	0	0	1	1	0	0
30	Closteroviridae	0	0	0	0	0	0	1	0
31	Coronaviridae	0	0	0	0	0	0	1	0
32	Corticoviridae	0	0	0	0	0	0	1	0
33	Cossaviricota	1	0	0	0	0	0	0	0
34	Crassvirales	0	0	0	0	1	0	0	0
35	Cressdnaviricota	1	1	0	0	0	0	0	0
36	Cryppavirales	0	0	0	0	1	1	0	0
37	Cystoviridae	0	0	0	0	0	0	1	0
38	Demerecviridae	0	0	0	0	0	0	1	1
39	Dicistroviridae	0	0	0	0	0	0	1	1
40	Drexlerviridae	0	0	0	0	0	0	1	0
41	Duplopiviricetes	0	0	1	1	0	0	0	0
42	Duplornaviricota	1	0	0	0	0	0	0	0
43	Durnavirales	0	0	0	0	1	1	0	0
44	Endornaviridae	0	0	0	0	0	0	1	1
45	Faserviricetes	0	0	1	1	0	0	0	0
46	Fiersviridae	0	0	0	0	0	0	1	0
47	Flasuviricetes	0	0	1	0	0	0	0	0
48	Flaviviridae	0	0	0	0	0	0	1	0
49	Fusariviridae	0	0	0	0	0	0	1	0
50	Geminiviridae	0	0	0	0	0	0	1	1
51	Geplafuvirales	0	0	0	0	1	1	0	0
52	Ghabrivirales	0	0	0	0	1	0	0	0
53	Hafunaviridae	0	0	0	0	0	0	1	0
54	Haloruvirales	0	0	0	0	1	0	0	0
55	Hepelivirales	0	0	0	0	1	0	0	0
56	Hepeviridae	0	0	0	0	0	0	1	0
57	Herelleviridae	0	0	0	0	0	0	1	0
58	Herpesvirales	0	0	0	0	1	0	0	0
59	Herviviricetes	0	0	1	0	0	0	0	0
60	Hofneiviricota	1	1	0	0	0	0	0	0
61	Howeltoviricetes	0	0	1	1	0	0	0	0
62	Huolimaviricetes	0	0	1	0	0	0	0	0
63	Iflaviridae	0	0	0	0	0	0	1	1
64	Imitervirales	0	0	0	0	1	0	0	0
65	Inoviridae	0	0	0	0	0	0	1	1
66	Kalamavirales	0	0	0	0	1	0	0	0
67	Kitrinoviricota	1	1	0	0	0	0	0	0
68	Kyanoviridae	0	0	0	0	0	0	1	0
69	Lavidaviridae	0	0	0	0	0	0	1	0
70	Lefavirales	0	0	0	0	1	0	0	0
71	Lenarviricota	1	1	0	0	0	0	0	0
72	Leviviricetes	0	0	1	1	0	0	0	0
73	Magsaviricetes	0	0	1	1	0	0	0	0
74	Malgrandaviricetes	0	0	1	1	0	0	0	0
75	Marnaviridae	0	0	0	0	0	0	1	0
76	Marseilleviridae	0	0	0	0	0	0	1	0
77	Martellivirales	0	0	0	0	1	1	0	0
78	Maveriviricetes	0	0	1	0	0	0	0	0
79	Megaviricetes	0	0	1	0	0	0	0	0
80	Mesyanzhinovviridae	0	0	0	0	0	0	1	0
81	Miaviricetes	0	0	1	0	0	0	0	0
82	Microviridae	0	0	0	0	0	0	1	1
83	Mimiviridae	0	0	0	0	0	0	1	0
84	Mindivirales	0	0	0	0	1	0	0	0
85	Mitoviridae	0	0	0	0	0	0	1	1
86	Monjiviricetes	0	0	1	0	0	0	0	0
87	Mononegavirales	0	0	0	0	1	0	0	0
88	Mulpavirales	0	0	0	0	1	0	0	0
89	Naldaviricetes	0	0	1	0	0	0	0	0
90	Nanoviridae	0	0	0	0	0	0	1	0
91	Narnaviridae	0	0	0	0	0	0	1	1
92	Negarnaviricota	1	0	0	0	0	0	0	0
93	Nidovirales	0	0	0	0	1	0	0	0
94	Nodamuvirales	0	0	0	0	1	1	0	0
95	Nodaviridae	0	0	0	0	0	0	1	1
96	Norzivirales	0	0	0	0	1	0	0	0
97	Nucleocytoviricota	1	0	0	0	0	0	0	0
98	Ortervirales	0	0	0	0	1	1	0	0
99	Ourlivirales	0	0	0	0	1	0	0	0
100	Papillomaviridae	0	0	0	0	0	0	1	0
101	Papovaviricetes	0	0	1	0	0	0	0	0
102	Partitiviridae	0	0	0	0	0	0	1	1
103	Patatavirales	0	0	0	0	1	1	0	0
104	Peduoviridae	0	0	0	0	0	0	1	0
105	Peploviricota	1	0	0	0	0	0	0	0
106	Permutotetraviridae	0	0	0	0	0	0	1	0
107	Petitvirales	0	0	0	0	1	1	0	0
108	Phixviricota	1	1	0	0	0	0	0	0
109	Phycodnaviridae	0	0	0	0	0	0	1	0
110	Picobirnaviridae	0	0	0	0	0	0	1	1
111	Picornavirales	0	0	0	0	1	1	0	0
112	Picornaviridae	0	0	0	0	0	0	1	1
113	Pimascovirales	0	0	0	0	1	0	0	0
114	Pisoniviricetes	0	0	1	1	0	0	0	0
115	Pisuviricota	1	1	0	0	0	0	0	0
116	Pleolipoviridae	0	0	0	0	0	0	1	0
117	Pokkesviricetes	0	0	1	0	0	0	0	0
118	Potyviridae	0	0	0	0	0	0	1	1
119	Poxviridae	0	0	0	0	0	0	1	0
120	Preplasmiviricota	1	0	0	0	0	0	0	0
121	Priklausovirales	0	0	0	0	1	0	0	0
122	Reovirales	0	0	0	0	1	0	0	0
123	Repensiviricetes	0	0	1	1	0	0	0	0
124	Resentoviricetes	0	0	1	0	0	0	0	0
125	Retroviridae	0	0	0	0	0	0	1	1
126	Revtraviricetes	0	0	1	1	0	0	0	0
127	Rhabdoviridae	0	0	0	0	0	0	1	0
128	Rountreeviridae	0	0	0	0	0	0	1	0
129	Rowavirales	0	0	0	0	1	0	0	0
130	Saleviricota	1	0	0	0	0	0	0	0
131	Schitoviridae	0	0	0	0	0	0	1	0
132	Secoviridae	0	0	0	0	0	0	1	1
133	Sedoreoviridae	0	0	0	0	0	0	1	0
134	Sinhaliviridae	0	0	0	0	0	0	1	0
135	Sobelivirales	0	0	0	0	1	1	0	0
136	Solemoviridae	0	0	0	0	0	0	1	1
137	Solspiviridae	0	0	0	0	0	0	1	0
138	Spinareoviridae	0	0	0	0	0	0	1	0
139	Stellavirales	0	0	0	0	1	1	0	0
140	Stelpaviricetes	0	0	1	1	0	0	0	0
141	Straboviridae	0	0	0	0	0	0	1	1
142	Tectiliviricetes	0	0	1	0	0	0	0	0
143	Tectiviridae	0	0	0	0	0	0	1	0
144	Thumleimavirales	0	0	0	0	1	0	0	0
145	Timlovirales	0	0	0	0	1	1	0	0
146	Tolivirales	0	0	0	0	1	1	0	0
147	Tolucaviricetes	0	0	1	1	0	0	0	0
148	Tombusviridae	0	0	0	0	0	0	1	1
149	Totiviridae	0	0	0	0	0	0	1	0
150	Tubulavirales	0	0	0	0	1	1	0	0
151	Tymovirales	0	0	0	0	1	1	0	0
152	Tymoviridae	0	0	0	0	0	0	1	0
153	Uroviricota	1	1	0	0	0	0	0	0
154	Vidaverviricetes	0	0	1	0	0	0	0	0
155	Vilmaviridae	0	0	0	0	0	0	1	0
156	Vinavirales	0	0	0	0	1	0	0	0
157	Virgaviridae	0	0	0	0	0	0	1	1
158	Wolframvirales	0	0	0	0	1	1	0	0
159	Zobellviridae	0	0	0	0	0	0	1	0
160	Zurhausenvirales	0	0	0	0	1	0	0	0

## Sheet: 4d
	cat	type	variable	value
1	Host Domain	De Novo Assembly	Archaea	10
2	Host Domain	De Novo Assembly	Eukaryotes	13866
3	Host Domain	De Novo Assembly	Prokaryotes	12419
4	Host Domain	Short Read Alignment	Archaea	0
5	Host Domain	Short Read Alignment	Eukaryotes	26103
6	Host Domain	Short Read Alignment	Prokaryotes	8701
7	Genome Composition	De Novo Assembly	dsDNA	11446
8	Genome Composition	De Novo Assembly	dsRNA	491
9	Genome Composition	De Novo Assembly	ssDNA(+/-)	1609
10	Genome Composition	De Novo Assembly	ssRNA-RT	3
11	Genome Composition	De Novo Assembly	ssRNA(+/-)	12763
12	Genome Composition	Short Read Alignment	dsDNA	4972
13	Genome Composition	Short Read Alignment	dsRNA	2486
14	Genome Composition	Short Read Alignment	ssDNA(+/-)	0
15	Genome Composition	Short Read Alignment	ssRNA-RT	1243
16	Genome Composition	Short Read Alignment	ssRNA(+/-)	19888

## Sheet: 4e
	parent	node	branch.length	label	isTip	x	y	branch	angle	Phylum	Order	checkv_quality	Host.Domain	Genome.composition	month2	LOCATION_TYPE
1	7059	1	0.140483	WG0V-210323-14_rnaviral_assembled_NODE_2080_length_1241_cov_2.488014_g1282_i0	TRUE	0.140483	1	0.0702415	0.051006	Lenarviricota		Low-quality	Prokaryotes	ssRNA(+)	Mar	Dormitory
2	7065	2	0.023226	WC0Dg-210223-14_rnaviral_assembled_NODE_33904_length_240_cov_0.934132_g32121_i0	TRUE	0.567483	8	0.55587	0.408048	Lenarviricota		Low-quality	Prokaryotes	ssRNA(+)	Feb	Wastewater Treatment Plant
3	7065	3	1e-06	WG0Kg-210713-14_rnaviral_assembled_NODE_21818_length_177_cov_1.126761_g21570_i0	TRUE	0.544258	9	0.544257	0.459054	Lenarviricota		Low-quality	Prokaryotes	ssRNA(+)	Jul	Dormitory
4	7064	4	0.078431	WG0Kg-210601-14_rnaviral_assembled_NODE_29075_length_251_cov_0.876404_g27382_i0	TRUE	0.476646	7	0.43743	0.357042	Lenarviricota		Low-quality	Prokaryotes	ssRNA(+)	Jun	Dormitory
5	7067	5	0.229357	WC0Dg-210622-14_rnaviral_assembled_NODE_19137_length_337_cov_1.772727_g17209_i0	TRUE	0.683859	10	0.56918	0.51006	Lenarviricota		Low-quality	Prokaryotes	ssRNA(+)	Jun	Wastewater Treatment Plant
6	7067	6	0.356205	WG0L-211228_rnaviral_assembled_NODE_15_length_3855_cov_7.172251_g12_i0	TRUE	0.810707	11	0.632605	0.561065	Lenarviricota		High-quality	Prokaryotes	ssRNA(+)	Dec	Dormitory
7	7070	7	0.013125	WM06-20201007-14_rnaviral_assembled_NODE_24214_length_248_cov_0.891429_g22650_i0	TRUE	0.589879	13	0.583317	0.663077	Lenarviricota		Low-quality	Prokaryotes	ssRNA(+)	NA	NA
8	7070	8	1e-06	WM09b-220209_rnaviral_assembled_NODE_13490_length_229_cov_1.603093_g13272_i0	TRUE	0.576755	14	0.576754	0.714083	Lenarviricota		Low-quality	Prokaryotes	ssRNA(+)	Feb	Hospital/Medical Campus
9	7069	9	0.030018	WM08-220126_rnaviral_assembled_NODE_13141_length_254_cov_1.593607_g12884_i0	TRUE	0.605463	12	0.590454	0.612071	Lenarviricota		Low-quality	Prokaryotes	ssRNA(+)	Jan	Hospital/Medical Campus
10	7071	10	0.319864	WSJF-220208_rnaviral_assembled_NODE_378_length_1200_cov_2.454077_g319_i0	TRUE	0.788921	15	0.628989	0.765089	Lenarviricota		Low-quality	Prokaryotes	ssRNA(+)	Feb	Primary/Secondary School
11	7073	11	1e-06	WC0Dc-210309-14_rnaviral_assembled_NODE_11_length_3321_cov_11.581281_g9_i0	TRUE	0.69339	16	0.693389	0.816095	Lenarviricota		Medium-quality	Prokaryotes	ssRNA(+)	Mar	Wastewater Treatment Plant
12	7073	12	1e-06	WCDc-210302-14_rnaviral_assembled_NODE_5891_length_720_cov_3.372488_g3811_i0	TRUE	0.69339	17	0.693389	0.867101	Lenarviricota		Low-quality	Prokaryotes	ssRNA(+)	Mar	Wastewater Treatment Plant
13	7074	13	1e-06	WCDc-210302-14_rnaviral_assembled_NODE_216_length_2554_cov_6.939137_g57_i0	TRUE	0.689992	18	0.689991	0.918107	Lenarviricota		Medium-quality	Prokaryotes	ssRNA(+)	Mar	Wastewater Treatment Plant
14	7074	14	1e-06	WC0Dg-210330-14_rnaviral_assembled_NODE_121_length_2957_cov_11.856796_g92_i0	TRUE	0.689992	19	0.689991	0.969113	Lenarviricota		Medium-quality	Prokaryotes	ssRNA(+)	Mar	Wastewater Treatment Plant
15	7076	15	0.178	WG01-20201007-05_rnaviral_assembled_NODE_18097_length_263_cov_2.668421_g16942_i0	TRUE	0.512855	3	0.423855	0.153018	Lenarviricota		Low-quality	Prokaryotes	ssRNA(+)	NA	NA
16	7077	16	1e-06	WR03-210413-14_rnaviral_assembled_NODE_10220_length_564_cov_0.932790_g7891_i0	TRUE	0.537038	4	0.537037	0.204024	Lenarviricota		Low-quality	Prokaryotes	ssRNA(+)	Apr	University Campus
17	7078	17	0.026611	WG0R-210330-14_rnaviral_assembled_NODE_38663_length_277_cov_1.455882_g36022_i0	TRUE	0.635617	5	0.622312	0.25503	Lenarviricota		Low-quality	Prokaryotes	ssRNA(+)	Mar	Dormitory
18	7078	18	0.039325	WR03-210427-14_rnaviral_assembled_NODE_14458_length_469_cov_1.633838_g12133_i0	TRUE	0.648331	6	0.628668	0.306036	Lenarviricota		Low-quality	Prokaryotes	ssRNA(+)	Apr	University Campus
19	7075	19	0.302731	WG02c-220323_rnaviral_assembled_NODE_1020_length_719_cov_3.055556_g830_i0	TRUE	0.637585	2	0.48622	0.102012	Lenarviricota		Low-quality	Prokaryotes	ssRNA(+)	Mar	University Campus
20	7083	20	1e-06	WG02-210112-14_rnaviral_assembled_NODE_39759_length_232_cov_0.981132_g37857_i0	TRUE	0.696639	22	0.696639	1.12213	Lenarviricota		Low-quality	Prokaryotes	ssRNA(+)	Jan	University Campus
21	7083	21	1e-06	WG0P-210817_rnaviral_assembled_NODE_333_length_1718_cov_2.960784_g210_i0	TRUE	0.696639	23	0.696639	1.17314	Lenarviricota		Low-quality	Prokaryotes	ssRNA(+)	Aug	Dormitory
22	7088	22	0.269997	WC0Dg-210608-14_rnaviral_assembled_NODE_42870_length_231_cov_0.987342_g40280_i0	TRUE	0.811159	30	0.676161	1.53018	Lenarviricota		Low-quality	Prokaryotes	ssRNA(+)	Jun	Wastewater Treatment Plant
23	7090	23	1e-06	WG0L-210330-14_rnaviral_assembled_NODE_17342_length_358_cov_1.059649_g15782_i0	TRUE	0.677677	32	0.677677	1.63219	Lenarviricota		Low-quality	Prokaryotes	ssRNA(+)	Mar	Dormitory
24	7090	24	1e-06	WG02-20200930-14_rnaviral_assembled_NODE_21243_length_278_cov_1.141463_g19855_i0	TRUE	0.677677	33	0.677677	1.6832	Lenarviricota		Low-quality	Prokaryotes	ssRNA(+)	Sep	University Campus
25	7089	25	1e-06	WG01-210105-14_rnaviral_assembled_NODE_11869_length_579_cov_1.405138_g9682_i0	TRUE	0.661483	31	0.661482	1.58118	Lenarviricota		Low-quality	Prokaryotes	ssRNA(+)	Jan	University Campus
26	7093	26	1e-06	WM06-211221_rnaviral_assembled_NODE_12306_length_241_cov_1.383495_g12054_i0	TRUE	0.629275	35	0.629274	1.78521	Lenarviricota		Low-quality	Prokaryotes	ssRNA(+)	Dec	Hospital/Medical Campus
27	7093	27	1e-06	WM06-211228_rnaviral_assembled_NODE_16168_length_178_cov_1.531469_g15886_i0	TRUE	0.629275	36	0.629274	1.83621	Lenarviricota		Low-quality	Prokaryotes	ssRNA(+)	Dec	Hospital/Medical Campus
28	7092	28	0.166026	WC0Dg-210622-14_rnaviral_assembled_NODE_40781_length_234_cov_0.968944_g38853_i0	TRUE	0.795299	34	0.712286	1.7342	Lenarviricota		Low-quality	Prokaryotes	ssRNA(+)	Jun	Wastewater Treatment Plant
29	7094	29	0.193847	WSJF-220119_rnaviral_assembled_NODE_1504_length_623_cov_3.874150_g1293_i0	TRUE	0.7373	37	0.640377	1.88722	Lenarviricota		Low-quality	Prokaryotes	ssRNA(+)	Jan	Primary/Secondary School
30	7096	30	0.062362	WM06-210511-14_rnaviral_assembled_NODE_5889_length_696_cov_4.096308_g4297_i0	TRUE	0.749504	38	0.718323	1.93823	Lenarviricota		Low-quality	Prokaryotes	ssRNA(+)	May	Hospital/Medical Campus
31	7097	31	1e-06	WM08-220112_rnaviral_assembled_NODE_254_length_1106_cov_2.760037_g215_i0	TRUE	0.937857	39	0.937856	1.98923	Lenarviricota		Low-quality	Prokaryotes	ssRNA(+)	Jan	Hospital/Medical Campus
32	7097	32	1e-06	WM08-211221_rnaviral_assembled_NODE_218_length_1432_cov_2.036507_g127_i0	TRUE	0.937857	40	0.937856	2.04024	Lenarviricota		Low-quality	Prokaryotes	ssRNA(+)	Dec	Hospital/Medical Campus
33	7098	33	1e-06	WR03-210413-14_rnaviral_assembled_NODE_7_length_3625_cov_30.776745_g4_i0	TRUE	0.794232	41	0.794231	2.09124	Lenarviricota		High-quality	Prokaryotes	ssRNA(+)	Apr	University Campus
34	7099	34	0.020367	WSNB-220222_rnaviral_assembled_NODE_20544_length_219_cov_1.298913_g20213_i0	TRUE	0.814599	42	0.804415	2.14225	Lenarviricota		Low-quality	Prokaryotes	ssRNA(+)	Feb	Primary/Secondary School
35	7099	35	0.07189	WC0Dg-210323-14_rnaviral_assembled_NODE_47683_length_250_cov_0.881356_g44844_i0	TRUE	0.866122	43	0.830177	2.19326	Lenarviricota		Low-quality	Prokaryotes	ssRNA(+)	Mar	Wastewater Treatment Plant
36	7101	36	0.389217	WR03-220105_rnaviral_assembled_NODE_20_length_3668_cov_7.666116_g18_i0	TRUE	0.823525	27	0.628916	1.37716	Lenarviricota		High-quality	Prokaryotes	ssRNA(+)	Jan	University Campus
37	7102	37	0.013475	WM08-220105_rnaviral_assembled_NODE_32_length_3330_cov_2.696510_g20_i0	TRUE	0.535606	28	0.528868	1.42817	Lenarviricota		High-quality	Prokaryotes	ssRNA(+)	Jan	Hospital/Medical Campus
38	7102	38	0.088548	WSNB-220222_rnaviral_assembled_NODE_2527_length_620_cov_2.076923_g2259_i0	TRUE	0.610679	29	0.566405	1.47917	Lenarviricota		Low-quality	Prokaryotes	ssRNA(+)	Feb	Primary/Secondary School
39	7100	39	0.206065	WSNS-220315_rnaviral_assembled_NODE_14949_length_230_cov_2.441026_g14618_i0	TRUE	0.629747	26	0.526714	1.32615	Lenarviricota		Low-quality	Prokaryotes	ssRNA(+)	Mar	Primary/Secondary School
40	7085	40	0.126929	WSNS-220315_rnaviral_assembled_NODE_9539_length_320_cov_2.196491_g9209_i0	TRUE	0.51175	25	0.448286	1.27515	Lenarviricota		Low-quality	Prokaryotes	ssRNA(+)	Mar	Primary/Secondary School
41	7084	41	0.283166	WSNB-220222_rnaviral_assembled_NODE_16158_length_267_cov_1.745690_g15827_i0	TRUE	0.63858	24	0.496997	1.22414	Lenarviricota		Low-quality	Prokaryotes	ssRNA(+)	Feb	Primary/Secondary School
42	7105	42	1e-06	WSNS-220308_rnaviral_assembled_NODE_21452_length_203_cov_1.142857_g21035_i0	TRUE	0.572317	44	0.572317	2.24426	Lenarviricota		Low-quality	Prokaryotes	ssRNA(+)	Mar	Primary/Secondary School
43	7105	43	0.026955	WG0A-210511-14_rnaviral_assembled_NODE_14_length_3688_cov_28.780636_g13_i0	TRUE	0.599271	45	0.585793	2.29527	Lenarviricota		High-quality	Prokaryotes	ssRNA(+)	May	Dormitory
44	7106	44	0.269564	WG01-210713-14_rnaviral_assembled_NODE_17601_length_203_cov_1.428571_g17344_i0	TRUE	0.786405	46	0.651623	2.34627	Lenarviricota		Low-quality	Prokaryotes	ssRNA(+)	Jul	University Campus
45	7107	45	1e-06	WSSP-220308_rnaviral_assembled_NODE_4971_length_401_cov_1.773224_g4774_i0	TRUE	0.736823	47	0.736823	2.39728	Lenarviricota		Low-quality	Prokaryotes	ssRNA(+)	Mar	Primary/Secondary School
46	7107	46	1e-06	WSSP-220329_rnaviral_assembled_NODE_7846_length_204_cov_1.094675_g7746_i0	TRUE	0.736823	48	0.736823	2.44829	Lenarviricota		Low-quality	Prokaryotes	ssRNA(+)	Mar	Primary/Secondary School
47	7115	47	1e-06	WM08-210803-14_rnaviral_assembled_NODE_547_length_903_cov_2.752304_g417_i0	TRUE	0.623973	60	0.623973	3.06036	Lenarviricota		Low-quality	Prokaryotes	ssRNA(+)	Aug	Hospital/Medical Campus
48	7115	48	0.009905	WM08-210914_rnaviral_assembled_NODE_930_length_843_cov_3.909653_g744_i0	TRUE	0.633877	61	0.628924	3.11136	Lenarviricota		Low-quality	Prokaryotes	ssRNA(+)	Sep	Hospital/Medical Campus
49	7116	49	0.073684	WM06-210914_rnaviral_assembled_NODE_5784_length_388_cov_1.286119_g5451_i0	TRUE	0.697656	62	0.660814	3.16237	Lenarviricota		Low-quality	Prokaryotes	ssRNA(+)	Sep	Hospital/Medical Campus
50	7116	50	0.023913	WM08-211221_rnaviral_assembled_NODE_33_length_3690_cov_9.177291_g15_i0	TRUE	0.647885	63	0.635929	3.21337	Lenarviricota		High-quality	Prokaryotes	ssRNA(+)	Dec	Hospital/Medical Campus
51	7113	51	1e-06	WSNS-220308_rnaviral_assembled_NODE_6624_length_426_cov_2.163683_g6214_i0	TRUE	0.614732	59	0.614731	3.00935	Lenarviricota		Low-quality	Prokaryotes	ssRNA(+)	Mar	Primary/Secondary School
52	7112	52	0.00955	WG0V-210511-14_rnaviral_assembled_NODE_135_length_3667_cov_20.021981_g95_i0	TRUE	0.614301	58	0.609526	2.95835	Lenarviricota		High-quality	Prokaryotes	ssRNA(+)	May	Dormitory
53	7117	53	1e-06	WG0Kc-210817_rnaviral_assembled_NODE_22_length_3657_cov_18.719216_g21_i0	TRUE	0.633212	56	0.633212	2.85633	Lenarviricota		High-quality	Prokaryotes	ssRNA(+)	Aug	Dormitory
54	7117	54	1e-06	WSNS-220308_rnaviral_assembled_NODE_16251_length_259_cov_1.937500_g15835_i0	TRUE	0.633212	57	0.633212	2.90734	Lenarviricota		Low-quality	Prokaryotes	ssRNA(+)	Mar	Primary/Secondary School
55	7119	55	1e-06	WG0V-210907_rnaviral_assembled_NODE_1032_length_991_cov_3.570084_g849_i0	TRUE	0.648888	64	0.648887	3.26438	Lenarviricota		Low-quality	Prokaryotes	ssRNA(+)	Sep	Dormitory
56	7120	56	0.076387	WG02c-211026_rnaviral_assembled_NODE_87_length_3724_cov_11.632150_g61_i0	TRUE	0.730859	65	0.692666	3.31539	Lenarviricota		High-quality	Prokaryotes	ssRNA(+)	Oct	University Campus
57	7120	57	0.020955	WM06-201209-14_rnaviral_assembled_NODE_5681_length_456_cov_1.018277_g4968_i0	TRUE	0.675427	66	0.664949	3.36639	Lenarviricota		Low-quality	Prokaryotes	ssRNA(+)	Dec	Hospital/Medical Campus
58	7123	58	0.030783	WG0W-220316_rnaviral_assembled_NODE_132_length_1546_cov_3.238915_g108_i0	TRUE	0.80687	88	0.791478	4.48852	Lenarviricota		Low-quality	Prokaryotes	ssRNA(+)	Mar	Dormitory
59	7127	59	0.033925	WR03-220406_rnaviral_assembled_NODE_105_length_1302_cov_2.667719_g93_i0	TRUE	0.823706	91	0.806743	4.64154	Lenarviricota		Low-quality	Prokaryotes	ssRNA(+)	Apr	University Campus
60	7127	60	1e-06	WR03-220119_rnaviral_assembled_NODE_301_length_1041_cov_1.918489_g247_i0	TRUE	0.789782	92	0.789782	4.69255	Lenarviricota		Low-quality	Prokaryotes	ssRNA(+)	Jan	University Campus
61	7126	61	0.008508	WR03-210928_rnaviral_assembled_NODE_4007_length_517_cov_2.122407_g3759_i0	TRUE	0.792998	90	0.788744	4.59054	Lenarviricota		Low-quality	Prokaryotes	ssRNA(+)	Sep	University Campus
62	7125	62	0.004678	WG0V-220119_rnaviral_assembled_NODE_40_length_3084_cov_4.266317_g26_i0	TRUE	0.789167	89	0.786828	4.53953	Lenarviricota		Medium-quality	Prokaryotes	ssRNA(+)	Jan	Dormitory
63	7131	63	0.007769	WM08-220119_rnaviral_assembled_NODE_2592_length_506_cov_2.811040_g2426_i0	TRUE	0.796906	96	0.793022	4.89657	Lenarviricota		Low-quality	Prokaryotes	ssRNA(+)	Jan	Hospital/Medical Campus
64	7133	64	0.023566	WSGP-220405_rnaviral_assembled_NODE_112_length_2100_cov_3.224213_g86_i0	TRUE	0.817398	98	0.805615	4.99858	Lenarviricota		Low-quality	Prokaryotes	ssRNA(+)	Apr	Primary/Secondary School
65	7135	65	1e-06	WG0P-220209_rnaviral_assembled_NODE_14519_length_229_cov_1.731959_g14176_i0	TRUE	0.807867	100	0.807867	5.1006	Lenarviricota		Low-quality	Prokaryotes	ssRNA(+)	Feb	Dormitory
66	7135	66	1e-06	WG0N-220216_rnaviral_assembled_NODE_32_length_3624_cov_7.755642_g25_i0	TRUE	0.807867	101	0.807867	5.1516	Lenarviricota		High-quality	Prokaryotes	ssRNA(+)	Feb	Dormitory
67	7134	67	0.009462	WSSP-220301_rnaviral_assembled_NODE_7_length_3616_cov_8.631388_g6_i0	TRUE	0.803295	99	0.798564	5.04959	Lenarviricota		High-quality	Prokaryotes	ssRNA(+)	Mar	Primary/Secondary School
68	7132	68	1e-06	WG0Kg-220119_rnaviral_assembled_NODE_31_length_3623_cov_5.047659_g20_i0	TRUE	0.789139	97	0.789138	4.94758	Lenarviricota		High-quality	Prokaryotes	ssRNA(+)	Jan	Dormitory
69	7130	69	0.010195	WG0L-211214_rnaviral_assembled_NODE_1906_length_582_cov_483.482633_g1709_i0	TRUE	0.799331	95	0.794234	4.84557	Lenarviricota		Low-quality	Prokaryotes	ssRNA(+)	Dec	Dormitory
70	7129	70	0.006051	WM08-220126_rnaviral_assembled_NODE_45_length_2592_cov_3.507235_g28_i0	TRUE	0.795186	94	0.792161	4.79456	Lenarviricota		Medium-quality	Prokaryotes	ssRNA(+)	Jan	Hospital/Medical Campus
71	7128	71	1e-06	WG02-210316-14_rnaviral_assembled_NODE_6034_length_648_cov_1.163478_g4516_i0	TRUE	0.784461	93	0.784461	4.74355	Lenarviricota		Low-quality	Prokaryotes	ssRNA(+)	Mar	University Campus
72	7138	72	0.010127	WG0N-210309-14_rnaviral_assembled_NODE_19154_length_358_cov_2.554386_g17307_i0	TRUE	0.780924	80	0.77586	4.08048	Lenarviricota		Low-quality	Prokaryotes	ssRNA(+)	Mar	Dormitory
73	7140	73	1e-06	WG0Hm-210817_rnaviral_assembled_NODE_84_length_2774_cov_4.917488_g39_i0	TRUE	0.7708	82	0.770799	4.18249	Lenarviricota		Medium-quality	Prokaryotes	ssRNA(+)	Aug	Dormitory
74	7143	74	0.009595	WSGP-220405_rnaviral_assembled_NODE_28_length_3714_cov_6.812449_g19_i0	TRUE	0.80871	85	0.803913	4.33551	Lenarviricota		High-quality	Prokaryotes	ssRNA(+)	Apr	Primary/Secondary School
75	7144	75	0.007373	WG0A-210622-14_rnaviral_assembled_NODE_352_length_2010_cov_4.586474_g173_i0	TRUE	0.812997	86	0.809311	4.38651	Lenarviricota		Low-quality	Prokaryotes	ssRNA(+)	Jun	Dormitory
76	7144	76	0.153901	WG0P-210810_rnaviral_assembled_NODE_15782_length_255_cov_2.050000_g15400_i0	TRUE	0.959525	87	0.882575	4.43752	Lenarviricota		Low-quality	Prokaryotes	ssRNA(+)	Aug	Dormitory
77	7142	77	0.009357	WG02g-210824_rnaviral_assembled_NODE_53_length_3722_cov_10.907784_g20_i0	TRUE	0.803906	84	0.799227	4.2845	Lenarviricota		High-quality	Prokaryotes	ssRNA(+)	Aug	University Campus
78	7141	78	1e-06	WSAC-220405_rnaviral_assembled_NODE_10259_length_208_cov_1.439306_g10090_i0	TRUE	0.770801	83	0.7708	4.23349	Lenarviricota		Low-quality	Prokaryotes	ssRNA(+)	Apr	Primary/Secondary School
79	7139	79	1e-06	WG0H-201125-14_rnaviral_assembled_NODE_332_length_2406_cov_3.127733_g183_i0	TRUE	0.770799	81	0.770799	4.13148	Lenarviricota		Medium-quality	Prokaryotes	ssRNA(+)	Nov	Dormitory
80	7137	80	0.016431	WG01-220119_rnaviral_assembled_NODE_32_length_3693_cov_6.070530_g16_i0	TRUE	0.775531	79	0.767316	4.02947	Lenarviricota		High-quality	Prokaryotes	ssRNA(+)	Jan	University Campus
81	7146	81	1e-06	WG0L-210209-14_rnaviral_assembled_NODE_14968_length_274_cov_1.323383_g14037_i0	TRUE	0.713066	77	0.713066	3.92746	Lenarviricota		Low-quality	Prokaryotes	ssRNA(+)	Feb	Dormitory
82	7146	82	1e-06	WG0N-210223-14_rnaviral_assembled_NODE_79_length_3666_cov_8.946841_g49_i0	TRUE	0.713066	78	0.713066	3.97846	Lenarviricota		High-quality	Prokaryotes	ssRNA(+)	Feb	Dormitory
83	7145	83	1e-06	WR03-210316-14_rnaviral_assembled_NODE_12618_length_486_cov_1.767554_g10777_i0	TRUE	0.713065	76	0.713064	3.87645	Lenarviricota		Low-quality	Prokaryotes	ssRNA(+)	Mar	University Campus
84	7148	84	0.015558	WSNS-220208_rnaviral_assembled_NODE_4914_length_456_cov_1.342043_g4645_i0	TRUE	0.822549	67	0.81477	3.4174	Lenarviricota		Low-quality	Prokaryotes	ssRNA(+)	Feb	Primary/Secondary School
85	7148	85	0.3858	WSNB-220119_rnaviral_assembled_NODE_1349_length_741_cov_2.001416_g1146_i0	TRUE	1.19279	68	0.999891	3.4684	Lenarviricota		Low-quality	Prokaryotes	ssRNA(+)	Jan	Primary/Secondary School
86	7153	86	0.019528	WG0N-210921_rnaviral_assembled_NODE_794_length_700_cov_2.678195_g699_i0	TRUE	0.712413	72	0.702649	3.67243	Lenarviricota		Low-quality	Prokaryotes	ssRNA(+)	Sep	Dormitory
87	7153	87	2e-06	WG0L-220119_rnaviral_assembled_NODE_17_length_3722_cov_6.064551_g14_i0	TRUE	0.692887	73	0.692886	3.72343	Lenarviricota		High-quality	Prokaryotes	ssRNA(+)	Jan	Dormitory
88	7154	88	1e-06	WSNB-220119_rnaviral_assembled_NODE_2045_length_635_cov_2.501667_g1802_i0	TRUE	0.68818	74	0.68818	3.77444	Lenarviricota		Low-quality	Prokaryotes	ssRNA(+)	Jan	Primary/Secondary School
89	7154	89	1e-06	WSNB-220126_rnaviral_assembled_NODE_9102_length_323_cov_1.562500_g8829_i0	TRUE	0.68818	75	0.68818	3.82545	Lenarviricota		Low-quality	Prokaryotes	ssRNA(+)	Jan	Primary/Secondary School
90	7151	90	1e-06	WG0A-210601-14_rnaviral_assembled_NODE_27564_length_279_cov_1.038835_g25228_i0	TRUE	0.688178	71	0.688177	3.62142	Lenarviricota		Low-quality	Prokaryotes	ssRNA(+)	Jun	Dormitory
91	7150	91	1e-06	WG0P-210511-14_rnaviral_assembled_NODE_27493_length_243_cov_0.917647_g25435_i0	TRUE	0.688177	70	0.688176	3.57042	Lenarviricota		Low-quality	Prokaryotes	ssRNA(+)	May	Dormitory
92	7149	92	1e-06	WC0Dg-210126-14_rnaviral_assembled_NODE_7170_length_774_cov_2.148359_g4881_i0	TRUE	0.678538	69	0.678538	3.51941	Lenarviricota		Low-quality	Prokaryotes	ssRNA(+)	Jan	Wastewater Treatment Plant
93	7157	93	0.223576	WSNB-220126_rnaviral_assembled_NODE_7141_length_363_cov_2.009146_g6871_i0	TRUE	0.878047	54	0.766259	2.75432	Lenarviricota		Low-quality	Prokaryotes	ssRNA(+)	Jan	Primary/Secondary School
94	7157	94	0.158711	WM08-210727-14_rnaviral_assembled_NODE_843_length_1016_cov_2.840979_g610_i0	TRUE	0.813182	55	0.733827	2.80533	Lenarviricota		Low-quality	Prokaryotes	ssRNA(+)	Jul	Hospital/Medical Campus
95	7156	95	0.117093	WSAC-220329_rnaviral_assembled_NODE_13_length_3567_cov_9.126840_g9_i0	TRUE	0.586479	53	0.527933	2.70332	Lenarviricota		High-quality	Prokaryotes	ssRNA(+)	Mar	Primary/Secondary School
96	7155	96	0.112279	WG0Kc-210817_rnaviral_assembled_NODE_23_length_3649_cov_7.719701_g22_i0	TRUE	0.548956	52	0.492816	2.65231	Lenarviricota		High-quality	Prokaryotes	ssRNA(+)	Aug	Dormitory
97	7158	97	0.092568	WC0Dc-210216-14_rnaviral_assembled_NODE_25226_length_251_cov_0.876404_g22999_i0	TRUE	0.514919	49	0.468635	2.49929	Lenarviricota		Low-quality	Prokaryotes	ssRNA(+)	Feb	Wastewater Treatment Plant
98	7159	98	1e-06	WG02c-210713-14_rnaviral_assembled_NODE_12877_length_286_cov_1.573705_g12613_i0	TRUE	0.602359	50	0.602359	2.5503	Lenarviricota		Low-quality	Prokaryotes	ssRNA(+)	Jul	University Campus
99	7159	99	0.047379	WG02c-2106029-14_rnaviral_assembled_NODE_1178_length_814_cov_3.186136_g1036_i0	TRUE	0.649737	51	0.626047	2.6013	Lenarviricota		Low-quality	Prokaryotes	ssRNA(+)	NA	NA
100	7080	100	0.410953	WG0L-210622-14_rnaviral_assembled_NODE_7802_length_641_cov_1.908451_g5731_i0	TRUE	0.649238	21	0.443761	1.07112	Lenarviricota		Low-quality	Prokaryotes	ssRNA(+)	Jun	Dormitory
101	7079	101	0.273743	WG01-210622-14_rnaviral_assembled_NODE_33416_length_254_cov_1.430939_g31520_i0	TRUE	0.512027	20	0.375155	1.02012	Lenarviricota		Low-quality	Prokaryotes	ssRNA(+)	Jun	University Campus
102	7166	102	0.331588	WG0R-210427-14_rnaviral_assembled_NODE_23358_length_215_cov_2.260563_g22199_i0	TRUE	0.75241	171	0.586616	8.72202	Lenarviricota		Low-quality	Prokaryotes	ssRNA(+)	Apr	Dormitory
103	7168	103	1e-06	WG01-210608-14_rnaviral_assembled_NODE_19710_length_322_cov_2.052209_g17470_i0	TRUE	0.662321	175	0.66232	8.92604	Lenarviricota		Low-quality	Prokaryotes	ssRNA(+)	Jun	University Campus
104	7170	104	0.026047	WG01-210810_rnaviral_assembled_NODE_3877_length_553_cov_4.839768_g1501_i1	TRUE	0.688369	177	0.675346	9.02805	Lenarviricota		Low-quality	Prokaryotes	ssRNA(+)	Aug	University Campus
105	7170	105	1e-06	WG01-210810_rnaviral_assembled_NODE_1722_length_747_cov_3.814607_g1501_i0	TRUE	0.662323	178	0.662323	9.07906	Lenarviricota		Low-quality	Prokaryotes	ssRNA(+)	Aug	University Campus
106	7169	106	1e-06	WG01-210601-14_rnaviral_assembled_NODE_13695_length_561_cov_3.508197_g10908_i0	TRUE	0.662322	176	0.662322	8.97705	Lenarviricota		Low-quality	Prokaryotes	ssRNA(+)	Jun	University Campus
107	7172	107	0.013378	WG0Kg-220302_rnaviral_assembled_NODE_23_length_3495_cov_19.417341_g18_i0	TRUE	0.693739	173	0.68705	8.82403	Lenarviricota		High-quality	Prokaryotes	ssRNA(+)	Mar	Dormitory
108	7172	108	0.006425	WG0L-201118-14_rnaviral_assembled_NODE_28_length_3455_cov_6.346245_g19_i0	TRUE	0.686786	174	0.683573	8.87504	Lenarviricota		High-quality	Prokaryotes	ssRNA(+)	Nov	Dormitory
109	7171	109	0.293244	WG0Kg-211123_rnaviral_assembled_NODE_911_length_444_cov_7.821516_g828_i0	TRUE	0.950464	172	0.803842	8.77302	Lenarviricota		Low-quality	Prokaryotes	ssRNA(+)	Nov	Dormitory
110	7176	110	0.009056	WR03-210608-14_rnaviral_assembled_NODE_10455_length_377_cov_1.026316_g9119_i0	TRUE	0.766514	180	0.761986	9.18107	Lenarviricota		Low-quality	Prokaryotes	ssRNA(+)	Jun	University Campus
111	7176	111	1e-06	WG0R-210330-14_rnaviral_assembled_NODE_15051_length_536_cov_2.457883_g12448_i0	TRUE	0.757459	181	0.757459	9.23208	Lenarviricota		Low-quality	Prokaryotes	ssRNA(+)	Mar	Dormitory
112	7177	112	0.082429	WSJF-220208_rnaviral_assembled_NODE_2769_length_546_cov_2.219178_g2541_i0	TRUE	0.867727	182	0.826512	9.28308	Lenarviricota		Low-quality	Prokaryotes	ssRNA(+)	Feb	Primary/Secondary School
113	7177	113	0.03527	WG0N-210316-14_rnaviral_assembled_NODE_831_length_1821_cov_4.788330_g387_i0	TRUE	0.820568	183	0.802933	9.33409	Lenarviricota		Low-quality	Prokaryotes	ssRNA(+)	Mar	Dormitory
114	7174	114	0.215707	WG02c-2106029-14_rnaviral_assembled_NODE_20_length_3661_cov_179.463320_g18_i0	TRUE	0.772334	179	0.664481	9.13007	Lenarviricota		High-quality	Prokaryotes	ssRNA(+)	NA	NA
115	7179	115	0.143473	WG0R-210112-14_rnaviral_assembled_NODE_34142_length_230_cov_0.993631_g31984_i0	TRUE	0.700688	184	0.628951	9.38509	Lenarviricota		Low-quality	Prokaryotes	ssRNA(+)	Jan	Dormitory
116	7179	116	0.129378	WG0L-201209-14_rnaviral_assembled_NODE_18479_length_235_cov_0.962963_g17347_i0	TRUE	0.686593	185	0.621904	9.4361	Lenarviricota		Low-quality	Prokaryotes	ssRNA(+)	Dec	Dormitory
117	7181	117	0.178311	WG01-210817_rnaviral_assembled_NODE_21_length_3388_cov_213.346555_g17_i0	TRUE	0.825826	187	0.736671	9.53811	Lenarviricota		High-quality	Prokaryotes	ssRNA(+)	Aug	University Campus
118	7182	118	0.321805	WM06-220112_rnaviral_assembled_NODE_5159_length_388_cov_1.923513_g4811_i0	TRUE	0.986244	188	0.825341	9.58912	Lenarviricota		Low-quality	Prokaryotes	ssRNA(+)	Jan	Hospital/Medical Campus
119	7182	119	0.210767	WG0L-210810_rnaviral_assembled_NODE_23561_length_222_cov_1.347594_g23154_i0	TRUE	0.875206	189	0.769822	9.64012	Lenarviricota		Low-quality	Prokaryotes	ssRNA(+)	Aug	Dormitory
120	7180	120	0.204342	WG0R-220126_rnaviral_assembled_NODE_5946_length_357_cov_2.509317_g5662_i0	TRUE	0.684274	186	0.582103	9.48711	Lenarviricota		Low-quality	Prokaryotes	ssRNA(+)	Jan	Dormitory
121	7164	121	0.423499	WSJF-220222_rnaviral_assembled_NODE_6805_length_399_cov_2.197802_g6437_i0	TRUE	0.700341	170	0.488592	8.67101	Lenarviricota		Low-quality	Prokaryotes	ssRNA(+)	Feb	Primary/Secondary School
122	7188	122	0.170811	WG02c-211102_rnaviral_assembled_NODE_8009_length_277_cov_1.586777_g7759_i0	TRUE	0.758598	251	0.673192	12.8025	Lenarviricota		Low-quality	Prokaryotes	ssRNA(+)	Nov	University Campus
123	7191	123	0.012313	WM06-210824_rnaviral_assembled_NODE_220_length_1931_cov_5.730485_g127_i0	TRUE	1.0258	257	1.01964	13.1085	Lenarviricota		Medium-quality	Prokaryotes	ssRNA(+)	Aug	Hospital/Medical Campus
124	7193	124	1e-06	WM06-210511-14_rnaviral_assembled_NODE_26572_length_244_cov_1.649123_g24845_i0	TRUE	1.03165	260	1.03165	13.2615	Lenarviricota		Low-quality	Prokaryotes	ssRNA(+)	May	Hospital/Medical Campus
125	7194	125	0.007293	WSNB-220126_rnaviral_assembled_NODE_18_length_3462_cov_18.072658_g11_i0	TRUE	1.05658	261	1.05293	13.3126	Lenarviricota		High-quality	Prokaryotes	ssRNA(+)	Jan	Primary/Secondary School
126	7194	126	0.014399	WG0N-210831_rnaviral_assembled_NODE_84_length_3454_cov_12.939163_g47_i0	TRUE	1.06368	262	1.05648	13.3636	Lenarviricota		High-quality	Prokaryotes	ssRNA(+)	Aug	Dormitory
127	7195	127	0.011168	WM08-210824_rnaviral_assembled_NODE_85_length_3465_cov_15.761516_g29_i0	TRUE	1.05295	258	1.04737	13.1595	Lenarviricota		High-quality	Prokaryotes	ssRNA(+)	Aug	Hospital/Medical Campus
128	7195	128	0.070436	WG01-210406-14_rnaviral_assembled_NODE_17763_length_551_cov_1.246862_g14828_i0	TRUE	1.11222	259	1.077	13.2105	Lenarviricota		Low-quality	Prokaryotes	ssRNA(+)	Apr	University Campus
129	7190	129	0.065665	WG0L-210928_rnaviral_assembled_NODE_7118_length_355_cov_1.903125_g6823_i0	TRUE	1.04187	256	1.00904	13.0575	Lenarviricota		Low-quality	Prokaryotes	ssRNA(+)	Sep	Dormitory
130	7198	130	0.011517	WG0H-201125-14_rnaviral_assembled_NODE_21_length_3624_cov_45.052098_g19_i0	TRUE	1.09608	254	1.09032	12.9555	Lenarviricota		High-quality	Prokaryotes	ssRNA(+)	Nov	Dormitory
131	7198	131	1e-06	WG0L-220126_rnaviral_assembled_NODE_4246_length_481_cov_2.495516_g3964_i0	TRUE	1.08456	255	1.08456	13.0065	Lenarviricota		Low-quality	Prokaryotes	ssRNA(+)	Jan	Dormitory
132	7197	132	1e-06	WM08-210928_rnaviral_assembled_NODE_9445_length_262_cov_5.039648_g9258_i0	TRUE	1.07788	253	1.07788	12.9045	Lenarviricota		Low-quality	Prokaryotes	ssRNA(+)	Sep	Hospital/Medical Campus
133	7196	133	0.145116	WG01-210928_rnaviral_assembled_NODE_105_length_3494_cov_9.718127_g54_i0	TRUE	1.02895	252	0.95639	12.8535	Lenarviricota		High-quality	Prokaryotes	ssRNA(+)	Sep	University Campus
134	7200	134	1e-06	WG02g-220216_rnaviral_assembled_NODE_20236_length_299_cov_2.064394_g19280_i0	TRUE	0.898406	247	0.898405	12.5985	Lenarviricota		Low-quality	Prokaryotes	ssRNA(+)	Feb	University Campus
135	7200	135	1e-06	WG02c-220209_rnaviral_assembled_NODE_15046_length_191_cov_1.230769_g14821_i0	TRUE	0.898406	248	0.898405	12.6495	Lenarviricota		Low-quality	Prokaryotes	ssRNA(+)	Feb	University Campus
136	7201	136	1e-06	WG0Hm-210330-14_rnaviral_assembled_NODE_8740_length_570_cov_1.321932_g7002_i0	TRUE	0.845767	249	0.845766	12.7005	Lenarviricota		Low-quality	Prokaryotes	ssRNA(+)	Mar	Dormitory
137	7201	137	1e-06	WM08-210525-14_rnaviral_assembled_NODE_5158_length_870_cov_1.431619_g3762_i0	TRUE	0.845767	250	0.845766	12.7515	Lenarviricota		Low-quality	Prokaryotes	ssRNA(+)	May	Hospital/Medical Campus
138	7203	138	1e-06	WC0Dg-210330-14_rnaviral_assembled_NODE_42259_length_241_cov_0.928571_g39978_i0	TRUE	0.824987	263	0.824986	13.4146	Lenarviricota		Low-quality	Prokaryotes	ssRNA(+)	Mar	Wastewater Treatment Plant
139	7204	139	0.027483	WSNB-220301_rnaviral_assembled_NODE_3_length_3856_cov_5.906569_g2_i0	TRUE	0.875114	264	0.861372	13.4656	Lenarviricota		High-quality	Prokaryotes	ssRNA(+)	Mar	Primary/Secondary School
140	7205	140	1e-06	WG0P-210511-14_rnaviral_assembled_NODE_25339_length_249_cov_0.886364_g23281_i0	TRUE	0.873944	265	0.873943	13.5166	Lenarviricota		Low-quality	Prokaryotes	ssRNA(+)	May	Dormitory
141	7205	141	0.055867	WC0Dc-210427-14_rnaviral_assembled_NODE_22728_length_253_cov_1.300000_g20765_i0	TRUE	0.92981	266	0.901876	13.5676	Lenarviricota		Low-quality	Prokaryotes	ssRNA(+)	Apr	Wastewater Treatment Plant
142	7210	142	0.037366	WC0Dc-210525-14_rnaviral_assembled_NODE_34601_length_246_cov_0.901734_g32648_i0	TRUE	0.992246	289	0.973563	14.7407	Lenarviricota		Low-quality	Prokaryotes	ssRNA(+)	May	Wastewater Treatment Plant
143	7213	143	1e-06	WC0Dc-210831_rnaviral_assembled_NODE_503_length_1007_cov_4.168724_g427_i0	TRUE	1.32939	292	1.32939	14.8937	Lenarviricota		Low-quality	Prokaryotes	ssRNA(+)	Aug	Wastewater Treatment Plant
144	7213	144	1e-06	WC0Dc-210921_rnaviral_assembled_NODE_1274_length_691_cov_2.557927_g1140_i0	TRUE	1.32939	293	1.32939	14.9447	Lenarviricota		Low-quality	Prokaryotes	ssRNA(+)	Sep	Wastewater Treatment Plant
145	7214	145	1e-06	WC0Dc-210824_rnaviral_assembled_NODE_50_length_2655_cov_2.867176_g32_i0	TRUE	2.08549	294	2.08549	14.9957	Lenarviricota		Medium-quality	Prokaryotes	ssRNA(+)	Aug	Wastewater Treatment Plant
146	7214	146	0.029183	WC0Dc-210209-14_rnaviral_assembled_NODE_40735_length_241_cov_0.928571_g38168_i0	TRUE	2.11467	295	2.10008	15.0468	Lenarviricota		Low-quality	Prokaryotes	ssRNA(+)	Feb	Wastewater Treatment Plant
147	7215	147	0.11127	WG02g-210615-14_rnaviral_assembled_NODE_31849_length_227_cov_1.428571_g29589_i0	TRUE	1.23306	290	1.17742	14.7917	Lenarviricota		Low-quality	Prokaryotes	ssRNA(+)	Jun	University Campus
148	7215	148	0.076331	WC0Dc-210223-14_rnaviral_assembled_NODE_6924_length_589_cov_1.932171_g5042_i0	TRUE	1.19812	291	1.15995	14.8427	Lenarviricota		Low-quality	Prokaryotes	ssRNA(+)	Feb	Wastewater Treatment Plant
149	7218	149	0.100329	WG02-210119-14_rnaviral_assembled_NODE_23512_length_267_cov_2.108247_g21424_i0	TRUE	1.16009	284	1.10993	14.4857	Lenarviricota		Low-quality	Prokaryotes	ssRNA(+)	Jan	University Campus
150	7218	150	0.043199	WG0P-210119-14_rnaviral_assembled_NODE_48_length_3412_cov_20.430069_g37_i0	TRUE	1.10296	285	1.08136	14.5367	Lenarviricota		Medium-quality	Prokaryotes	ssRNA(+)	Jan	Dormitory
151	7220	151	0.029132	WG02c-210504-14_rnaviral_assembled_NODE_7267_length_507_cov_1.783410_g5675_i0	TRUE	1.08277	287	1.0682	14.6387	Lenarviricota		Low-quality	Prokaryotes	ssRNA(+)	May	University Campus
152	7220	152	1e-06	WG02-210119-14_rnaviral_assembled_NODE_12556_length_440_cov_1.613079_g10474_i0	TRUE	1.05364	288	1.05363	14.6897	Lenarviricota		Low-quality	Prokaryotes	ssRNA(+)	Jan	University Campus
153	7219	153	0.010259	WC0Dg-210601-14_rnaviral_assembled_NODE_27908_length_240_cov_0.934132_g25946_i0	TRUE	1.05524	286	1.05012	14.5877	Lenarviricota		Low-quality	Prokaryotes	ssRNA(+)	Jun	Wastewater Treatment Plant
154	7216	154	1e-06	WC0Dg-210323-14_rnaviral_assembled_NODE_64063_length_234_cov_0.968944_g61224_i0	TRUE	0.995682	283	0.995681	14.4347	Lenarviricota		Low-quality	Prokaryotes	ssRNA(+)	Mar	Wastewater Treatment Plant
155	7208	155	0.363626	WM06-210914_rnaviral_assembled_NODE_2673_length_580_cov_2.095413_g2371_i0	TRUE	1.0423	282	0.860486	14.3837	Lenarviricota		Low-quality	Prokaryotes	ssRNA(+)	Sep	Hospital/Medical Campus
156	7225	156	0.331238	WSJF-220222_rnaviral_assembled_NODE_2496_length_633_cov_1.936455_g2201_i0	TRUE	1.29382	298	1.1282	15.1998	Lenarviricota		Low-quality	Prokaryotes	ssRNA(+)	Feb	Primary/Secondary School
157	7225	157	0.170436	WG0W-210302-14_rnaviral_assembled_NODE_2052_length_1375_cov_2.928571_g1394_i0	TRUE	1.13302	299	1.0478	15.2508	Lenarviricota		Low-quality	Prokaryotes	ssRNA(+)	Mar	Dormitory
158	7224	158	0.190217	WSGP-220222_rnaviral_assembled_NODE_116_length_2517_cov_4.213537_g83_i0	TRUE	1.08576	297	0.990656	15.1488	Lenarviricota		Medium-quality	Prokaryotes	ssRNA(+)	Feb	Primary/Secondary School
159	7227	159	0.104779	WG0V-210921_rnaviral_assembled_NODE_17645_length_177_cov_1.176056_g16944_i0	TRUE	0.979825	301	0.927435	15.3528	Lenarviricota		Low-quality	Prokaryotes	ssRNA(+)	Sep	Dormitory
160	7227	160	0.266862	WSNB-220301_rnaviral_assembled_NODE_47_length_1954_cov_3.880146_g41_i0	TRUE	1.14191	302	1.00848	15.4038	Lenarviricota		Medium-quality	Prokaryotes	ssRNA(+)	Mar	Primary/Secondary School
161	7226	161	0.200048	WG0A-210601-14_rnaviral_assembled_NODE_47_length_3223_cov_10.854921_g41_i0	TRUE	1.07509	300	0.975069	15.3018	Lenarviricota		Medium-quality	Prokaryotes	ssRNA(+)	Jun	Dormitory
162	7222	162	0.19762	WM08-210525-14_rnaviral_assembled_NODE_51164_length_236_cov_0.932515_g49427_i0	TRUE	0.940722	296	0.841912	15.0978	Lenarviricota		Low-quality	Prokaryotes	ssRNA(+)	May	Hospital/Medical Campus
163	7231	163	0.141065	WG0N-210511-14_rnaviral_assembled_NODE_24063_length_230_cov_0.993631_g22955_i0	TRUE	1.14012	306	1.06959	15.6078	Lenarviricota		Low-quality	Prokaryotes	ssRNA(+)	NA	NA
164	7231	164	0.151188	WG01-210601-14_rnaviral_assembled_NODE_270_length_2306_cov_8.717421_g164_i0	TRUE	1.15024	307	1.07465	15.6588	Lenarviricota		Medium-quality	Prokaryotes	ssRNA(+)	Jun	University Campus
165	7230	165	0.249832	WG01-210112-14_rnaviral_assembled_NODE_51219_length_231_cov_1.481013_g49278_i0	TRUE	1.13804	305	1.01313	15.5568	Lenarviricota		Low-quality	Prokaryotes	ssRNA(+)	Jan	University Campus
166	7233	166	1e-06	WG0L-210601-14_rnaviral_assembled_NODE_32096_length_269_cov_1.688776_g30005_i0	TRUE	1.11196	309	1.11196	15.7608	Lenarviricota		Low-quality	Prokaryotes	ssRNA(+)	Jun	Dormitory
167	7233	167	1e-06	WG0L-211221_rnaviral_assembled_NODE_14166_length_280_cov_1.726531_g13881_i0	TRUE	1.11196	310	1.11196	15.8118	Lenarviricota		Low-quality	Prokaryotes	ssRNA(+)	Dec	Dormitory
168	7232	168	0.045319	WC0Dg-210810_rnaviral_assembled_NODE_56_length_1876_cov_4.009234_g40_i0	TRUE	1.15728	308	1.13462	15.7098	Lenarviricota		Low-quality	Prokaryotes	ssRNA(+)	Aug	Wastewater Treatment Plant
169	7234	169	0.386983	WG0N-210323-14_rnaviral_assembled_NODE_6277_length_843_cov_3.528571_g4445_i0	TRUE	1.19982	303	1.00633	15.4548	Lenarviricota		Low-quality	Prokaryotes	ssRNA(+)	Mar	Dormitory
170	7234	170	0.243264	WM04-20200930-14_rnaviral_assembled_NODE_17869_length_580_cov_1.157791_g14148_i0	TRUE	1.0561	304	0.934471	15.5058	Lenarviricota		Low-quality	Prokaryotes	ssRNA(+)	Sep	Hospital/Medical Campus
171	7238	171	0.021296	WG02g-220216_rnaviral_assembled_NODE_373_length_2215_cov_4.133945_g124_i2	TRUE	0.924028	269	0.91338	13.7206	Lenarviricota		Medium-quality	Prokaryotes	ssRNA(+)	Feb	University Campus
172	7238	172	0.004928	WG0P-211221_rnaviral_assembled_NODE_13_length_3434_cov_13.118270_g9_i0	TRUE	0.90766	270	0.905196	13.7716	Lenarviricota		High-quality	Prokaryotes	ssRNA(+)	Dec	Dormitory
173	7237	173	0.015518	WG02c-210427-14_rnaviral_assembled_NODE_96_length_3413_cov_12.944910_g80_i0	TRUE	0.912928	268	0.905169	13.6696	Lenarviricota		High-quality	Prokaryotes	ssRNA(+)	Apr	University Campus
174	7236	174	0.033551	WG02g-211026_rnaviral_assembled_NODE_54_length_3440_cov_32.301909_g33_i0	TRUE	0.899971	267	0.883196	13.6186	Lenarviricota		High-quality	Prokaryotes	ssRNA(+)	Oct	University Campus
175	7240	175	0.165437	WGOK-210403C_rnaviral_assembled_NODE_13856_length_358_cov_4.287719_g12785_i0	TRUE	0.905362	271	0.822643	13.8226	Lenarviricota		Low-quality	Prokaryotes	ssRNA(+)	NA	NA
176	7242	176	1e-06	WGOK-210401C_rnaviral_assembled_NODE_46053_length_241_cov_0.928571_g44826_i0	TRUE	1.00452	273	1.00451	13.9246	Lenarviricota		Low-quality	Prokaryotes	ssRNA(+)	NA	NA
177	7242	177	0.01696	WG02c-210413-14_rnaviral_assembled_NODE_20765_length_312_cov_1.757322_g19390_i0	TRUE	1.02147	274	1.01299	13.9756	Lenarviricota		Low-quality	Prokaryotes	ssRNA(+)	Apr	University Campus
178	7241	178	0.110733	WG0N-210824_rnaviral_assembled_NODE_1333_length_701_cov_7.764264_g1202_i0	TRUE	0.995792	272	0.940426	13.8736	Lenarviricota		Low-quality	Prokaryotes	ssRNA(+)	Aug	Dormitory
179	7245	179	1e-06	WC0Dc-210706-14_rnaviral_assembled_NODE_14356_length_238_cov_1.970443_g14110_i0	TRUE	1.11492	276	1.11492	14.0776	Lenarviricota		Low-quality	Prokaryotes	ssRNA(+)	Jul	Wastewater Treatment Plant
180	7245	180	0.111075	WC0Dc-220309_rnaviral_assembled_NODE_519_length_950_cov_3.561749_g468_i0	TRUE	1.22599	277	1.17045	14.1286	Lenarviricota		Low-quality	Prokaryotes	ssRNA(+)	Mar	Wastewater Treatment Plant
181	7244	181	0.283828	WG0P-210309-14_rnaviral_assembled_NODE_49_length_3371_cov_8.883566_g36_i0	TRUE	1.24997	275	1.10806	14.0266	Lenarviricota		Medium-quality	Prokaryotes	ssRNA(+)	Mar	Dormitory
182	7247	182	0.083729	WM06-220216_rnaviral_assembled_NODE_1004_length_901_cov_2.336028_g827_i0	TRUE	1.20771	279	1.16584	14.2307	Lenarviricota		Low-quality	Prokaryotes	ssRNA(+)	Feb	Hospital/Medical Campus
183	7248	183	0.052199	WM06-220112_rnaviral_assembled_NODE_9755_length_266_cov_1.606061_g9405_i0	TRUE	1.24199	280	1.2159	14.2817	Lenarviricota		Low-quality	Prokaryotes	ssRNA(+)	Jan	Hospital/Medical Campus
184	7248	184	0.017923	WM08-210921_rnaviral_assembled_NODE_48_length_3337_cov_3.559661_g28_i0	TRUE	1.20772	281	1.19876	14.3327	Lenarviricota		High-quality	Prokaryotes	ssRNA(+)	Sep	Hospital/Medical Campus
185	7246	185	0.308911	WGOK-210403C_rnaviral_assembled_NODE_43261_length_199_cov_3.611111_g42190_i0	TRUE	1.24286	278	1.08841	14.1797	Lenarviricota		Low-quality	Prokaryotes	ssRNA(+)	NA	NA
186	7253	186	0.317798	WR03-210803-14_rnaviral_assembled_NODE_45_length_3532_cov_10.680011_g23_i0	TRUE	0.816871	333	0.657972	16.985	Lenarviricota		High-quality	Prokaryotes	ssRNA(+)	Aug	University Campus
187	7259	187	1e-06	WSNB-220329_rnaviral_assembled_NODE_5758_length_351_cov_1.917722_g5550_i0	TRUE	0.972377	344	0.972376	17.546	Lenarviricota		Low-quality	Prokaryotes	ssRNA(+)	Mar	Primary/Secondary School
188	7259	188	0.014838	WSNB-220126_rnaviral_assembled_NODE_10688_length_294_cov_1.675676_g10415_i0	TRUE	0.987214	345	0.979795	17.5971	Lenarviricota		Low-quality	Prokaryotes	ssRNA(+)	Jan	Primary/Secondary School
189	7260	189	1e-06	WG0V-210427-14_rnaviral_assembled_NODE_4422_length_700_cov_1.822967_g3410_i0	TRUE	0.925416	346	0.925415	17.6481	Lenarviricota		Low-quality	Prokaryotes	ssRNA(+)	Apr	Dormitory
190	7260	190	1e-06	WG0V-210302-14_rnaviral_assembled_NODE_6039_length_630_cov_3.335727_g4501_i0	TRUE	0.925416	347	0.925415	17.6991	Lenarviricota		Low-quality	Prokaryotes	ssRNA(+)	Mar	Dormitory
191	7262	191	1e-06	WR03-220309_rnaviral_assembled_NODE_5337_length_388_cov_2.376771_g5189_i0	TRUE	0.861681	350	0.86168	17.8521	Lenarviricota		Low-quality	Prokaryotes	ssRNA(+)	Mar	University Campus
192	7263	192	0.015662	WR03-211012_rnaviral_assembled_NODE_18654_length_199_cov_2.219512_g18445_i0	TRUE	0.877343	351	0.869512	17.9031	Lenarviricota		Low-quality	Prokaryotes	ssRNA(+)	Oct	University Campus
193	7264	193	0.01398	WR03-210817_rnaviral_assembled_NODE_383_length_1549_cov_3.788639_g263_i0	TRUE	0.891296	352	0.884306	17.9541	Lenarviricota		Low-quality	Prokaryotes	ssRNA(+)	Aug	University Campus
194	7265	194	1e-06	WG0L-210309-14_rnaviral_assembled_NODE_22_length_3484_cov_8.629727_g15_i0	TRUE	0.921084	353	0.921084	18.0051	Lenarviricota		High-quality	Prokaryotes	ssRNA(+)	Mar	Dormitory
195	7265	195	0.011103	WM06-20200930-05_rnaviral_assembled_NODE_11385_length_314_cov_1.062241_g10139_i0	TRUE	0.932186	354	0.926635	18.0561	Lenarviricota		Low-quality	Prokaryotes	ssRNA(+)	NA	NA
196	7266	196	1e-06	WR03-210803-14_rnaviral_assembled_NODE_19836_length_298_cov_2.532319_g19246_i0	TRUE	0.856002	348	0.856001	17.7501	Lenarviricota		Low-quality	Prokaryotes	ssRNA(+)	Aug	University Campus
197	7266	197	1e-06	WR03-220309_rnaviral_assembled_NODE_1844_length_587_cov_2.489130_g1716_i0	TRUE	0.856002	349	0.856001	17.8011	Lenarviricota		Low-quality	Prokaryotes	ssRNA(+)	Mar	University Campus
198	7267	198	0.016325	WSSP-220329_rnaviral_assembled_NODE_3_length_3519_cov_10.145809_g2_i0	TRUE	0.837555	342	0.829392	17.444	Lenarviricota		High-quality	Prokaryotes	ssRNA(+)	Mar	Primary/Secondary School
199	7267	199	0.20093	WG02c-210615-14_rnaviral_assembled_NODE_16006_length_425_cov_1.230114_g13947_i0	TRUE	1.02216	343	0.921695	17.495	Lenarviricota		Low-quality	Prokaryotes	ssRNA(+)	Jun	University Campus
200	7268	200	0.147533	WSNB-220222_rnaviral_assembled_NODE_54_length_2524_cov_3.275211_g40_i0	TRUE	0.905783	338	0.832017	17.24	Lenarviricota		Medium-quality	Prokaryotes	ssRNA(+)	Feb	Primary/Secondary School
201	7270	201	0.00937	WG0Hm-210921_rnaviral_assembled_NODE_5320_length_401_cov_1.565574_g5047_i0	TRUE	0.898214	340	0.893529	17.342	Lenarviricota		Low-quality	Prokaryotes	ssRNA(+)	Sep	Dormitory
202	7270	202	1e-06	WG0N-220112_rnaviral_assembled_NODE_10_length_3486_cov_7.601275_g9_i0	TRUE	0.888845	341	0.888845	17.393	Lenarviricota		High-quality	Prokaryotes	ssRNA(+)	Jan	Dormitory
203	7269	203	1e-06	WGHp-210914_rnaviral_assembled_NODE_2191_length_633_cov_3.147157_g1989_i0	TRUE	0.860991	339	0.86099	17.291	Lenarviricota		Low-quality	Prokaryotes	ssRNA(+)	Sep	Dormitory
204	7271	204	0.398824	WG0W-210406-14_rnaviral_assembled_NODE_26670_length_230_cov_0.993631_g25071_i0	TRUE	1.01935	334	0.819937	17.036	Lenarviricota		Low-quality	Prokaryotes	ssRNA(+)	Apr	Dormitory
205	7273	205	1e-06	WG0Kg-220309_rnaviral_assembled_NODE_14343_length_225_cov_1.300000_g13987_i0	TRUE	0.831922	336	0.831921	17.138	Lenarviricota		Low-quality	Prokaryotes	ssRNA(+)	Mar	Dormitory
206	7273	206	0.027579	WR03-210323-14_rnaviral_assembled_NODE_37674_length_227_cov_1.012987_g35652_i0	TRUE	0.8595	337	0.845711	17.189	Lenarviricota		Low-quality	Prokaryotes	ssRNA(+)	Mar	University Campus
207	7272	207	0.14841	WG0Kg-220309_rnaviral_assembled_NODE_50_length_3378_cov_67.758002_g35_i0	TRUE	0.817668	335	0.743463	17.087	Lenarviricota		High-quality	Prokaryotes	ssRNA(+)	Mar	Dormitory
208	7275	208	0.032554	WSNB-220222_rnaviral_assembled_NODE_34_length_3289_cov_6.283344_g29_i0	TRUE	0.7561	313	0.739823	15.9649	Lenarviricota		Medium-quality	Prokaryotes	ssRNA(+)	Feb	Primary/Secondary School
209	7276	209	0.015461	WC0Dg-210413-14_rnaviral_assembled_NODE_6838_length_700_cov_1.696970_g4972_i0	TRUE	0.746845	314	0.739115	16.0159	Lenarviricota		Low-quality	Prokaryotes	ssRNA(+)	Apr	Wastewater Treatment Plant
210	7277	210	1e-06	WC0Dc-210420-14_rnaviral_assembled_NODE_9258_length_493_cov_2.040476_g7404_i0	TRUE	0.737558	315	0.737557	16.0669	Lenarviricota		Low-quality	Prokaryotes	ssRNA(+)	Apr	Wastewater Treatment Plant
211	7277	211	1e-06	WC0Dc-210420-14_rnaviral_assembled_NODE_25522_length_244_cov_0.912281_g23660_i0	TRUE	0.737558	316	0.737557	16.1179	Lenarviricota		Low-quality	Prokaryotes	ssRNA(+)	Apr	Wastewater Treatment Plant
212	7279	212	1e-06	WG0L-211228_rnaviral_assembled_NODE_1317_length_814_cov_2.086008_g1126_i0	TRUE	0.922651	317	0.922651	16.1689	Lenarviricota		Low-quality	Prokaryotes	ssRNA(+)	Dec	Dormitory
213	7279	213	0.024641	WG0V-210112-14_rnaviral_assembled_NODE_14598_length_253_cov_0.866667_g13453_i0	TRUE	0.947291	318	0.934971	16.2199	Lenarviricota		Low-quality	Prokaryotes	ssRNA(+)	Jan	Dormitory
214	7284	214	0.009446	WG0Kg-210803-14_rnaviral_assembled_NODE_36_length_3486_cov_97.930165_g30_i0	TRUE	0.857953	324	0.85323	16.5259	Lenarviricota		High-quality	Prokaryotes	ssRNA(+)	Aug	Dormitory
215	7284	215	1e-06	WSAC-220329_rnaviral_assembled_NODE_16_length_3482_cov_5.025529_g12_i0	TRUE	0.848508	325	0.848507	16.5769	Lenarviricota		High-quality	Prokaryotes	ssRNA(+)	Mar	Primary/Secondary School
216	7286	216	0.004688	WG0Kg-220406_rnaviral_assembled_NODE_13_length_3506_cov_20.950735_g9_i0	TRUE	0.912175	328	0.909831	16.73	Lenarviricota		High-quality	Prokaryotes	ssRNA(+)	Apr	Dormitory
217	7288	217	0.00472	WM08-220202_rnaviral_assembled_NODE_26_length_3456_cov_6.547793_g15_i0	TRUE	0.916905	329	0.914545	16.781	Lenarviricota		High-quality	Prokaryotes	ssRNA(+)	Feb	Hospital/Medical Campus
218	7288	218	0.0094	WG0A-210316-14_rnaviral_assembled_NODE_33_length_3471_cov_37.316068_g31_i0	TRUE	0.921585	330	0.916885	16.832	Lenarviricota		High-quality	Prokaryotes	ssRNA(+)	Mar	Dormitory
219	7289	219	0.004688	WG0W-210831_rnaviral_assembled_NODE_6_length_3496_cov_4.839931_g5_i0	TRUE	0.912177	331	0.909833	16.883	Lenarviricota		High-quality	Prokaryotes	ssRNA(+)	Aug	Dormitory
220	7289	220	1e-06	WG0Hm-210330-14_rnaviral_assembled_NODE_71_length_3467_cov_28.284915_g51_i0	TRUE	0.90749	332	0.907489	16.934	Lenarviricota		High-quality	Prokaryotes	ssRNA(+)	Mar	Dormitory
221	7290	221	1e-06	WG0R-210223-14_rnaviral_assembled_NODE_7905_length_671_cov_1.140468_g6535_i0	TRUE	0.906279	326	0.906278	16.6279	Lenarviricota		Low-quality	Prokaryotes	ssRNA(+)	Feb	Dormitory
222	7290	222	1e-06	WG0W-210504-14_rnaviral_assembled_NODE_16947_length_251_cov_1.617978_g16328_i0	TRUE	0.906279	327	0.906278	16.6789	Lenarviricota		Low-quality	Prokaryotes	ssRNA(+)	May	Dormitory
223	7291	223	1e-06	WG0V-210119-14_rnaviral_assembled_NODE_10449_length_255_cov_1.494505_g9581_i0	TRUE	0.827878	321	0.827878	16.3729	Lenarviricota		Low-quality	Prokaryotes	ssRNA(+)	Jan	Dormitory
224	7292	224	1e-06	WG0V-210817_rnaviral_assembled_NODE_7826_length_374_cov_1.917404_g7242_i0	TRUE	0.827879	322	0.827878	16.4239	Lenarviricota		Low-quality	Prokaryotes	ssRNA(+)	Aug	Dormitory
225	7292	225	1e-06	WG0V-210112-14_rnaviral_assembled_NODE_6757_length_472_cov_2.095238_g5616_i0	TRUE	0.827879	323	0.827878	16.4749	Lenarviricota		Low-quality	Prokaryotes	ssRNA(+)	Jan	Dormitory
226	7281	226	1e-06	WG0L-210817_rnaviral_assembled_NODE_36_length_3506_cov_7.520023_g30_i0	TRUE	0.811842	320	0.811841	16.3219	Lenarviricota		High-quality	Prokaryotes	ssRNA(+)	Aug	Dormitory
227	7280	227	0.007137	WG0N-210302-14_rnaviral_assembled_NODE_51_length_3506_cov_14.667929_g42_i0	TRUE	0.816752	319	0.813183	16.2709	Lenarviricota		High-quality	Prokaryotes	ssRNA(+)	Mar	Dormitory
228	7295	228	0.24852	WSJF-220405_rnaviral_assembled_NODE_139_length_1263_cov_3.572476_g93_i0	TRUE	0.891959	365	0.767699	18.6172	Lenarviricota		Low-quality	Prokaryotes	ssRNA(+)	Apr	Primary/Secondary School
229	7297	229	0.064845	WR03-220105_rnaviral_assembled_NODE_12930_length_317_cov_2.120567_g12667_i0	TRUE	0.80672	367	0.774297	18.7192	Lenarviricota		Low-quality	Prokaryotes	ssRNA(+)	Jan	University Campus
230	7298	230	1e-06	WM06-210727-14_rnaviral_assembled_NODE_9352_length_360_cov_2.310769_g8910_i0	TRUE	0.8155	368	0.8155	18.7702	Lenarviricota		Low-quality	Prokaryotes	ssRNA(+)	Jul	Hospital/Medical Campus
231	7298	231	0.091746	WM08-210921_rnaviral_assembled_NODE_15658_length_256_cov_1.556561_g15308_i0	TRUE	0.907245	369	0.861372	18.8212	Lenarviricota		Low-quality	Prokaryotes	ssRNA(+)	Sep	Hospital/Medical Campus
232	7296	232	0.160244	WG01-210316-14_rnaviral_assembled_NODE_30195_length_252_cov_0.871508_g28568_i0	TRUE	0.843876	366	0.763754	18.6682	Lenarviricota		Low-quality	Prokaryotes	ssRNA(+)	Mar	University Campus
233	7305	233	1e-06	WG02g-210413-14_rnaviral_assembled_NODE_19116_length_267_cov_1.190722_g17542_i0	TRUE	1.28014	411	1.28014	20.9634	Lenarviricota		Low-quality	Prokaryotes	ssRNA(+)	Apr	University Campus
234	7310	234	1e-06	WG0P-210105-14_rnaviral_assembled_NODE_56473_length_235_cov_0.962963_g54244_i0	TRUE	1.36541	417	1.36541	21.2695	Lenarviricota		Low-quality	Prokaryotes	ssRNA(+)	Jan	Dormitory
235	7310	235	1e-06	WG02g-210511-14_rnaviral_assembled_NODE_11674_length_341_cov_1.496269_g10471_i0	TRUE	1.36541	418	1.36541	21.3205	Lenarviricota		Low-quality	Prokaryotes	ssRNA(+)	May	University Campus
236	7309	236	0.020779	WG0L-211228_rnaviral_assembled_NODE_1938_length_700_cov_3.009023_g1704_i0	TRUE	1.37502	416	1.36463	21.2185	Lenarviricota		Low-quality	Prokaryotes	ssRNA(+)	Dec	Dormitory
237	7308	237	0.068786	WG0L-201125-14_rnaviral_assembled_NODE_1165_length_1579_cov_3.476096_g628_i0	TRUE	1.41776	415	1.38337	21.1675	Lenarviricota		Low-quality	Prokaryotes	ssRNA(+)	Nov	Dormitory
238	7311	238	1e-06	WG0L-220209_rnaviral_assembled_NODE_15890_length_185_cov_1.066667_g15586_i0	TRUE	1.28014	413	1.28014	21.0655	Lenarviricota		Low-quality	Prokaryotes	ssRNA(+)	Feb	Dormitory
239	7311	239	0.005448	WG0Kg-210803-14_rnaviral_assembled_NODE_241_length_1501_cov_3.932469_g196_i0	TRUE	1.28559	414	1.28286	21.1165	Lenarviricota		Low-quality	Prokaryotes	ssRNA(+)	Aug	Dormitory
240	7306	240	1e-06	WG0Kg-211012_rnaviral_assembled_NODE_402_length_1132_cov_2.721969_g312_i0	TRUE	1.28014	412	1.28014	21.0145	Lenarviricota		Low-quality	Prokaryotes	ssRNA(+)	Oct	Dormitory
241	7304	241	0.036995	WSJF-220315_rnaviral_assembled_NODE_2157_length_613_cov_2.444637_g1894_i0	TRUE	1.29304	410	1.27454	20.9124	Lenarviricota		Low-quality	Prokaryotes	ssRNA(+)	Mar	Primary/Secondary School
242	7312	242	0.03324	WSAC-220329_rnaviral_assembled_NODE_1317_length_671_cov_3.048742_g1183_i0	TRUE	1.28161	405	1.26499	20.6574	Lenarviricota		Low-quality	Prokaryotes	ssRNA(+)	Mar	Primary/Secondary School
243	7314	243	0.021549	WSSP-220308_rnaviral_assembled_NODE_762_length_851_cov_2.520833_g656_i0	TRUE	1.29917	406	1.28839	20.7084	Lenarviricota		Low-quality	Prokaryotes	ssRNA(+)	Mar	Primary/Secondary School
244	7314	244	1e-06	WG0Hm-210831_rnaviral_assembled_NODE_102_length_3146_cov_5.205722_g60_i0	TRUE	1.27762	407	1.27762	20.7594	Lenarviricota		Medium-quality	Prokaryotes	ssRNA(+)	Aug	Dormitory
245	7315	245	0.054563	WSAC-220329_rnaviral_assembled_NODE_8677_length_314_cov_2.867384_g8495_i0	TRUE	1.32382	408	1.29654	20.8104	Lenarviricota		Low-quality	Prokaryotes	ssRNA(+)	Mar	Primary/Secondary School
246	7315	246	1e-06	WSJF-220201_rnaviral_assembled_NODE_38_length_3324_cov_4.590453_g34_i0	TRUE	1.26926	409	1.26926	20.8614	Lenarviricota		Medium-quality	Prokaryotes	ssRNA(+)	Feb	Primary/Secondary School
247	7317	247	0.016868	WM08-210817_rnaviral_assembled_NODE_10767_length_380_cov_1.913043_g10217_i0	TRUE	1.1059	399	1.09747	20.3514	Lenarviricota		Low-quality	Prokaryotes	ssRNA(+)	Aug	Hospital/Medical Campus
248	7317	248	1e-06	WG0L-210608-14_rnaviral_assembled_NODE_29797_length_237_cov_0.951220_g28234_i0	TRUE	1.08903	400	1.08903	20.4024	Lenarviricota		Low-quality	Prokaryotes	ssRNA(+)	Jun	Dormitory
249	7318	249	0.222258	WR03-220126_rnaviral_assembled_NODE_21366_length_181_cov_3.287671_g21118_i0	TRUE	1.35859	401	1.24746	20.4534	Lenarviricota		Low-quality	Prokaryotes	ssRNA(+)	Jan	University Campus
250	7320	250	1e-06	WG02g-211102_rnaviral_assembled_NODE_16674_length_219_cov_1.641304_g16266_i0	TRUE	1.33647	403	1.33647	20.5554	Lenarviricota		Low-quality	Prokaryotes	ssRNA(+)	Nov	University Campus
251	7320	251	1e-06	A0800-2-14_rnaviral_assembled_NODE_26182_length_246_cov_0.901734_g25121_i0	TRUE	1.33647	404	1.33647	20.6064	Lenarviricota		Low-quality	Prokaryotes	ssRNA(+)	NA	NA
252	7319	252	0.03199	WSNB-220222_rnaviral_assembled_NODE_5615_length_456_cov_1.707838_g5294_i0	TRUE	1.36846	402	1.35247	20.5044	Lenarviricota		Low-quality	Prokaryotes	ssRNA(+)	Feb	Primary/Secondary School
253	7322	253	0.0098	WG0W-220316_rnaviral_assembled_NODE_20_length_3234_cov_3.950922_g16_i0	TRUE	1.17928	395	1.17437	20.1474	Lenarviricota		Medium-quality	Prokaryotes	ssRNA(+)	Mar	Dormitory
254	7322	254	0.006918	WR03-211221_rnaviral_assembled_NODE_19_length_2921_cov_2.638600_g15_i0	TRUE	1.17639	396	1.17293	20.1984	Lenarviricota		Medium-quality	Prokaryotes	ssRNA(+)	Dec	University Campus
255	7323	255	1e-06	WM08-210525-14_rnaviral_assembled_NODE_25269_length_319_cov_1.073171_g23532_i0	TRUE	1.23492	397	1.23492	20.2494	Lenarviricota		Low-quality	Prokaryotes	ssRNA(+)	May	Hospital/Medical Campus
256	7323	256	0.015105	WC0Dc-210309-14_rnaviral_assembled_NODE_31398_length_233_cov_1.231250_g29349_i0	TRUE	1.25002	398	1.24247	20.3004	Lenarviricota		Low-quality	Prokaryotes	ssRNA(+)	Mar	Wastewater Treatment Plant
257	7327	257	0.305327	WG02g-210608-14_rnaviral_assembled_NODE_23118_length_242_cov_1.278107_g21476_i0	TRUE	1.19982	388	1.04716	19.7903	Lenarviricota		Low-quality	Prokaryotes	ssRNA(+)	Jun	University Campus
258	7328	258	0.027842	WG02c-210622-14_rnaviral_assembled_NODE_28620_length_238_cov_0.945455_g26838_i0	TRUE	1.01363	389	0.999707	19.8413	Lenarviricota		Low-quality	Prokaryotes	ssRNA(+)	Jun	University Campus
259	7328	259	0.025317	WG0L-210525-14_rnaviral_assembled_NODE_17590_length_372_cov_2.892977_g15516_i0	TRUE	1.0111	390	0.998444	19.8923	Lenarviricota		Low-quality	Prokaryotes	ssRNA(+)	May	Dormitory
260	7329	260	0.202443	WM06-201125-14_rnaviral_assembled_NODE_25193_length_235_cov_1.345679_g24165_i0	TRUE	1.16518	391	1.06396	19.9433	Lenarviricota		Low-quality	Prokaryotes	ssRNA(+)	Nov	Hospital/Medical Campus
261	7331	261	1e-06	WG01-211221_rnaviral_assembled_NODE_17_length_3585_cov_3.960000_g14_i0	TRUE	1.17572	393	1.17572	20.0453	Lenarviricota		High-quality	Prokaryotes	ssRNA(+)	Dec	University Campus
262	7331	262	0.024305	WM06-210518-14_rnaviral_assembled_NODE_10242_length_438_cov_0.841096_g8837_i0	TRUE	1.20002	394	1.18787	20.0963	Lenarviricota		Low-quality	Prokaryotes	ssRNA(+)	May	Hospital/Medical Campus
263	7330	263	0.034173	WG0N-210323-14_rnaviral_assembled_NODE_356_length_2677_cov_5.592550_g218_i0	TRUE	1.16966	392	1.15258	19.9943	Lenarviricota		Medium-quality	Prokaryotes	ssRNA(+)	Mar	Dormitory
264	7333	264	1e-06	WSNB-220222_rnaviral_assembled_NODE_114_length_1741_cov_2.409144_g81_i0	TRUE	1.17549	386	1.17549	19.6883	Lenarviricota		Low-quality	Prokaryotes	ssRNA(+)	Feb	Primary/Secondary School
265	7333	265	0.05765	WG0P-201216-14_rnaviral_assembled_NODE_44709_length_241_cov_0.928571_g42983_i0	TRUE	1.23314	387	1.20431	19.7393	Lenarviricota		Low-quality	Prokaryotes	ssRNA(+)	Dec	Dormitory
266	7332	266	1e-06	WG0L-220406_rnaviral_assembled_NODE_14737_length_185_cov_0.946667_g14473_i0	TRUE	1.1425	385	1.14249	19.6373	Lenarviricota		Low-quality	Prokaryotes	ssRNA(+)	Apr	Dormitory
267	7334	267	0.121645	WG0L-210525-14_rnaviral_assembled_NODE_7162_length_713_cov_2.579687_g5252_i0	TRUE	0.905907	380	0.845085	19.3823	Lenarviricota		Low-quality	Prokaryotes	ssRNA(+)	May	Dormitory
268	7337	268	1e-06	WM06-210622-14_rnaviral_assembled_NODE_22099_length_244_cov_1.824561_g20541_i0	TRUE	1.02076	383	1.02076	19.5353	Lenarviricota		Low-quality	Prokaryotes	ssRNA(+)	Jun	Hospital/Medical Campus
269	7337	269	1e-06	WM06-220112_rnaviral_assembled_NODE_13686_length_199_cov_1.463415_g13336_i0	TRUE	1.02076	384	1.02076	19.5863	Lenarviricota		Low-quality	Prokaryotes	ssRNA(+)	Jan	Hospital/Medical Campus
270	7336	270	0.05174	WG02g-211228_rnaviral_assembled_NODE_5485_length_430_cov_2.070886_g5159_i0	TRUE	0.984182	382	0.958312	19.4843	Lenarviricota		Low-quality	Prokaryotes	ssRNA(+)	Dec	University Campus
271	7335	271	1e-06	WG0V-210112-14_rnaviral_assembled_NODE_19757_length_230_cov_1.745223_g18612_i0	TRUE	0.884833	381	0.884833	19.4333	Lenarviricota		Low-quality	Prokaryotes	ssRNA(+)	Jan	Dormitory
272	7338	272	0.272741	WG0Hp-210420-14_rnaviral_assembled_NODE_26660_length_176_cov_4.145631_g25665_i0	TRUE	0.947417	370	0.811047	18.8722	Lenarviricota		Low-quality	Prokaryotes	ssRNA(+)	Apr	Dormitory
273	7342	273	0.027918	B1300-7-14_rnaviral_assembled_NODE_32929_length_235_cov_0.962963_g31277_i0	TRUE	0.90092	373	0.886961	19.0252	Lenarviricota		Low-quality	Prokaryotes	ssRNA(+)	NA	NA
274	7343	274	1e-06	B1400-8-14_rnaviral_assembled_NODE_37099_length_241_cov_0.928571_g35578_i0	TRUE	0.927988	374	0.927987	19.0762	Lenarviricota		Low-quality	Prokaryotes	ssRNA(+)	NA	NA
275	7343	275	1e-06	WR03-220105_rnaviral_assembled_NODE_19753_length_245_cov_2.547619_g19490_i0	TRUE	0.927988	375	0.927987	19.1272	Lenarviricota		Low-quality	Prokaryotes	ssRNA(+)	Jan	University Campus
276	7345	276	1e-06	WG0R-210112-14_rnaviral_assembled_NODE_14569_length_434_cov_1.285319_g12415_i0	TRUE	0.926062	377	0.926061	19.2292	Lenarviricota		Low-quality	Prokaryotes	ssRNA(+)	Jan	Dormitory
277	7346	277	0.016536	WG0L-201202-14_rnaviral_assembled_NODE_26553_length_350_cov_1.212996_g24025_i0	TRUE	0.942598	378	0.93433	19.2802	Lenarviricota		Low-quality	Prokaryotes	ssRNA(+)	Dec	Dormitory
278	7346	278	0.057253	WG01-201216-14_rnaviral_assembled_NODE_29815_length_249_cov_0.886364_g27647_i0	TRUE	0.983315	379	0.954689	19.3313	Lenarviricota		Low-quality	Prokaryotes	ssRNA(+)	Dec	University Campus
279	7344	279	0.02653	WG0W-210119-14_rnaviral_assembled_NODE_6787_length_421_cov_1.339080_g5885_i0	TRUE	0.8984	376	0.885135	19.1782	Lenarviricota		Low-quality	Prokaryotes	ssRNA(+)	Jan	Dormitory
280	7340	280	0.243275	WM08-220209_rnaviral_assembled_NODE_4765_length_453_cov_1.973684_g4516_i0	TRUE	1.01336	372	0.891722	18.9742	Lenarviricota		Low-quality	Prokaryotes	ssRNA(+)	Feb	Hospital/Medical Campus
281	7339	281	0.317022	WG0Kg-211221_rnaviral_assembled_NODE_2473_length_636_cov_1.650582_g2130_i0	TRUE	1.06349	371	0.904975	18.9232	Lenarviricota		Low-quality	Prokaryotes	ssRNA(+)	Dec	Dormitory
282	7349	282	0.031389	WG0H-201202-14_rnaviral_assembled_NODE_4272_length_867_cov_2.773300_g2830_i0	TRUE	1.09509	358	1.07939	18.2601	Lenarviricota		Low-quality	Prokaryotes	ssRNA(+)	Dec	Dormitory
283	7349	283	1e-06	WG0L-201202-14_rnaviral_assembled_NODE_65523_length_228_cov_1.006452_g62995_i0	TRUE	1.0637	359	1.0637	18.3111	Lenarviricota		Low-quality	Prokaryotes	ssRNA(+)	Dec	Dormitory
284	7351	284	0.01368	WG0Kg-210622-14_rnaviral_assembled_NODE_15_length_3599_cov_73.412649_g12_i0	TRUE	0.97053	360	0.96369	18.3621	Lenarviricota		High-quality	Prokaryotes	ssRNA(+)	Jun	Dormitory
285	7351	285	0.080762	WM08-211228_rnaviral_assembled_NODE_19796_length_205_cov_2.347059_g19447_i0	TRUE	1.03761	361	0.997231	18.4131	Lenarviricota		Low-quality	Prokaryotes	ssRNA(+)	Dec	Hospital/Medical Campus
286	7352	286	1e-06	WR03-210831_rnaviral_assembled_NODE_3296_length_684_cov_5.432974_g2776_i0	TRUE	0.947371	362	0.947371	18.4642	Lenarviricota		Low-quality	Prokaryotes	ssRNA(+)	Aug	University Campus
287	7353	287	1e-06	WR03-210831_rnaviral_assembled_NODE_199_length_2440_cov_4.111435_g103_i0	TRUE	0.947372	363	0.947372	18.5152	Lenarviricota		Medium-quality	Prokaryotes	ssRNA(+)	Aug	University Campus
288	7353	288	1e-06	WR03-210316-14_rnaviral_assembled_NODE_5366_length_835_cov_1.930446_g3813_i0	TRUE	0.947372	364	0.947372	18.5662	Lenarviricota		Low-quality	Prokaryotes	ssRNA(+)	Mar	University Campus
289	7355	289	1e-06	WG01-210622-14_rnaviral_assembled_NODE_22944_length_326_cov_2.193676_g21048_i0	TRUE	0.782635	356	0.782635	18.1581	Lenarviricota		Low-quality	Prokaryotes	ssRNA(+)	Jun	University Campus
290	7355	290	1e-06	WG0Kg-210601-14_rnaviral_assembled_NODE_18697_length_322_cov_1.353414_g17004_i0	TRUE	0.782635	357	0.782635	18.2091	Lenarviricota		Low-quality	Prokaryotes	ssRNA(+)	Jun	Dormitory
291	7354	291	1e-06	WG0Kg-210622-14_rnaviral_assembled_NODE_10416_length_415_cov_1.736842_g8672_i0	TRUE	0.782634	355	0.782633	18.1071	Lenarviricota		Low-quality	Prokaryotes	ssRNA(+)	Jun	Dormitory
292	7361	292	0.329744	WG0P-210316-14_rnaviral_assembled_NODE_35028_length_233_cov_0.975000_g33405_i0	TRUE	1.12327	426	0.958397	21.7285	Lenarviricota		Low-quality	Prokaryotes	ssRNA(+)	Mar	Dormitory
293	7361	293	0.084549	WG0A-210209-14_rnaviral_assembled_NODE_32273_length_248_cov_1.782857_g30820_i0	TRUE	0.878074	427	0.8358	21.7795	Lenarviricota		Low-quality	Prokaryotes	ssRNA(+)	Feb	Dormitory
294	7363	294	1e-06	WG0Hm-210831_rnaviral_assembled_NODE_87_length_3414_cov_8.665877_g49_i0	TRUE	1.05433	430	1.05433	21.9326	Lenarviricota		High-quality	Prokaryotes	ssRNA(+)	Aug	Dormitory
295	7364	295	0.009452	WG0N-210302-14_rnaviral_assembled_NODE_57_length_3423_cov_6.191343_g48_i0	TRUE	1.06401	431	1.05928	21.9836	Lenarviricota		High-quality	Prokaryotes	ssRNA(+)	Mar	Dormitory
296	7365	296	0.004724	WM06-220119_rnaviral_assembled_NODE_52_length_3471_cov_4.374563_g28_i0	TRUE	1.0638	432	1.06144	22.0346	Lenarviricota		High-quality	Prokaryotes	ssRNA(+)	Jan	Hospital/Medical Campus
297	7365	297	0.004728	WG0Kc-210706-14_rnaviral_assembled_NODE_35_length_3462_cov_9.734462_g23_i0	TRUE	1.06381	433	1.06144	22.0856	Lenarviricota		High-quality	Prokaryotes	ssRNA(+)	Jul	Dormitory
298	7366	298	1e-06	WG0L-211228_rnaviral_assembled_NODE_1973_length_695_cov_1.704545_g1738_i0	TRUE	0.916137	428	0.916137	21.8305	Lenarviricota		Low-quality	Prokaryotes	ssRNA(+)	Dec	Dormitory
299	7366	299	1e-06	WG01-211012_rnaviral_assembled_NODE_6200_length_459_cov_1.622642_g5730_i0	TRUE	0.916137	429	0.916137	21.8816	Lenarviricota		Low-quality	Prokaryotes	ssRNA(+)	Oct	University Campus
300	7370	300	0.228969	WSJF-220126_rnaviral_assembled_NODE_13_length_3490_cov_5.325904_g11_i0	TRUE	1.10391	438	0.989428	22.3406	Lenarviricota		High-quality	Prokaryotes	ssRNA(+)	Jan	Primary/Secondary School
301	7370	301	0.150238	WM06-220223_rnaviral_assembled_NODE_13659_length_230_cov_2.251282_g13295_i0	TRUE	1.02518	439	0.950062	22.3916	Lenarviricota		Low-quality	Prokaryotes	ssRNA(+)	Feb	Hospital/Medical Campus
302	7369	302	0.157333	WM06-220105_rnaviral_assembled_NODE_32_length_2922_cov_4.700381_g18_i0	TRUE	1.00652	437	0.927852	22.2896	Lenarviricota		Medium-quality	Prokaryotes	ssRNA(+)	Jan	Hospital/Medical Campus
303	7373	303	0.03911	WSNS-220215_rnaviral_assembled_NODE_17871_length_218_cov_1.087432_g17537_i0	TRUE	1.01697	440	0.997417	22.4426	Lenarviricota		Low-quality	Prokaryotes	ssRNA(+)	Feb	Primary/Secondary School
304	7373	304	1e-06	WM06-220223_rnaviral_assembled_NODE_3347_length_532_cov_2.056338_g3006_i0	TRUE	0.977863	441	0.977862	22.4936	Lenarviricota		Low-quality	Prokaryotes	ssRNA(+)	Feb	Hospital/Medical Campus
305	7374	305	1e-06	WSFE-220126_rnaviral_assembled_NODE_22_length_3667_cov_5.901982_g17_i0	TRUE	0.987829	442	0.987828	22.5446	Lenarviricota		High-quality	Prokaryotes	ssRNA(+)	Jan	Primary/Secondary School
306	7374	306	0.029892	WC0Dc-210608-14_rnaviral_assembled_NODE_29623_length_244_cov_0.912281_g27233_i0	TRUE	1.01772	443	1.00277	22.5956	Lenarviricota		Low-quality	Prokaryotes	ssRNA(+)	Jun	Wastewater Treatment Plant
307	7379	307	1e-06	WG0Kg-210601-14_rnaviral_assembled_NODE_10133_length_489_cov_2.975962_g8444_i0	TRUE	0.946652	448	0.946651	22.8507	Lenarviricota		Low-quality	Prokaryotes	ssRNA(+)	Jun	Dormitory
308	7379	308	1e-06	WG0Kg-210622-14_rnaviral_assembled_NODE_3354_length_958_cov_2.337853_g2025_i0	TRUE	0.946652	449	0.946651	22.9017	Lenarviricota		Low-quality	Prokaryotes	ssRNA(+)	Jun	Dormitory
309	7378	309	0.048306	WG02g-211102_rnaviral_assembled_NODE_2862_length_639_cov_2.347682_g2504_i0	TRUE	0.971004	447	0.946851	22.7997	Lenarviricota		Low-quality	Prokaryotes	ssRNA(+)	Nov	University Campus
310	7381	310	1e-06	WG02-210112-14_rnaviral_assembled_NODE_26048_length_270_cov_1.096447_g24146_i0	TRUE	0.960438	451	0.960438	23.0037	Lenarviricota		Low-quality	Prokaryotes	ssRNA(+)	Jan	University Campus
311	7381	311	1e-06	WG0V-220105_rnaviral_assembled_NODE_8407_length_304_cov_1.895911_g8149_i0	TRUE	0.960438	452	0.960438	23.0547	Lenarviricota		Low-quality	Prokaryotes	ssRNA(+)	Jan	Dormitory
312	7380	312	0.03481	WG0Kg-220105_rnaviral_assembled_NODE_65_length_3703_cov_15.450109_g47_i0	TRUE	0.976519	450	0.959114	22.9527	Lenarviricota		High-quality	Prokaryotes	ssRNA(+)	Jan	Dormitory
313	7376	313	0.110109	B1500-9-14_rnaviral_assembled_NODE_39308_length_229_cov_1.000000_g37735_i0	TRUE	1.01227	446	0.957213	22.7487	Lenarviricota		Low-quality	Prokaryotes	ssRNA(+)	NA	NA
314	7382	314	0.085416	WSBT-220308_rnaviral_assembled_NODE_29_length_3647_cov_60.194629_g19_i0	TRUE	1.02195	444	0.979246	22.6466	Lenarviricota		High-quality	Prokaryotes	ssRNA(+)	Mar	Primary/Secondary School
315	7382	315	0.082144	WG0Hm-210921_rnaviral_assembled_NODE_25_length_3639_cov_4.644839_g18_i0	TRUE	1.01868	445	0.97761	22.6976	Lenarviricota		High-quality	Prokaryotes	ssRNA(+)	Sep	Dormitory
316	7383	316	1e-06	WG0W-210420-14_rnaviral_assembled_NODE_96_length_3613_cov_48.158475_g81_i0	TRUE	0.818112	434	0.818111	22.1366	Lenarviricota		High-quality	Prokaryotes	ssRNA(+)	Apr	Dormitory
317	7384	317	0.019383	WG02-210323-14_rnaviral_assembled_NODE_25_length_3577_cov_6.967180_g23_i0	TRUE	0.842332	435	0.832641	22.1876	Lenarviricota		High-quality	Prokaryotes	ssRNA(+)	Mar	University Campus
318	7384	318	0.004846	WG0N-220119_rnaviral_assembled_NODE_15_length_3609_cov_5.167599_g14_i0	TRUE	0.827795	436	0.825372	22.2386	Lenarviricota		High-quality	Prokaryotes	ssRNA(+)	Jan	Dormitory
319	7387	319	1e-06	WG0N-211221_rnaviral_assembled_NODE_3589_length_534_cov_2.515030_g3319_i0	TRUE	0.906917	421	0.906917	21.4735	Lenarviricota		Low-quality	Prokaryotes	ssRNA(+)	Dec	Dormitory
320	7388	320	0.016602	WSNB-220208_rnaviral_assembled_NODE_2114_length_564_cov_1.661626_g1947_i0	TRUE	0.941112	422	0.932811	21.5245	Lenarviricota		Low-quality	Prokaryotes	ssRNA(+)	Feb	Primary/Secondary School
321	7389	321	1e-06	WG0U-201216-14_rnaviral_assembled_NODE_9523_length_474_cov_1.623441_g7801_i0	TRUE	0.924512	423	0.924512	21.5755	Lenarviricota		Low-quality	Prokaryotes	ssRNA(+)	Dec	University Campus
322	7390	322	0.047972	WSNS-220315_rnaviral_assembled_NODE_14123_length_243_cov_0.879808_g13792_i0	TRUE	0.995006	424	0.97102	21.6265	Lenarviricota		Low-quality	Prokaryotes	ssRNA(+)	Mar	Primary/Secondary School
323	7390	323	1e-06	WSNS-220301_rnaviral_assembled_NODE_6569_length_422_cov_1.149871_g6221_i0	TRUE	0.947035	425	0.947035	21.6775	Lenarviricota		Low-quality	Prokaryotes	ssRNA(+)	Mar	Primary/Secondary School
324	7386	324	0.026561	WSNS-220308_rnaviral_assembled_NODE_16616_length_255_cov_1.304545_g16200_i0	TRUE	0.921512	420	0.908231	21.4225	Lenarviricota		Low-quality	Prokaryotes	ssRNA(+)	Mar	Primary/Secondary School
325	7385	325	0.170017	WSNS-220315_rnaviral_assembled_NODE_17267_length_198_cov_1.484663_g16936_i0	TRUE	0.842114	419	0.757105	21.3715	Lenarviricota		Low-quality	Prokaryotes	ssRNA(+)	Mar	Primary/Secondary School
326	7394	326	0.023085	WC0Dg-210223-14_rnaviral_assembled_NODE_40385_length_230_cov_0.993631_g38602_i0	TRUE	0.914037	474	0.902494	24.1768	Lenarviricota		Low-quality	Prokaryotes	ssRNA(+)	Feb	Wastewater Treatment Plant
327	7394	327	0.031122	WSNB-220201_rnaviral_assembled_NODE_182_length_1592_cov_3.644188_g110_i0	TRUE	0.922074	475	0.906513	24.2278	Lenarviricota		Low-quality	Prokaryotes	ssRNA(+)	Feb	Primary/Secondary School
328	7396	328	0.086217	WC0Dc-210316-14_rnaviral_assembled_NODE_25723_length_239_cov_0.939759_g23711_i0	TRUE	0.879023	476	0.835915	24.2788	Lenarviricota		Low-quality	Prokaryotes	ssRNA(+)	Mar	Wastewater Treatment Plant
329	7397	329	1e-06	WG0Hp-210112-14_rnaviral_assembled_NODE_21396_length_232_cov_0.981132_g20638_i0	TRUE	0.920165	477	0.920165	24.3298	Lenarviricota		Low-quality	Prokaryotes	ssRNA(+)	Jan	Dormitory
330	7397	330	1e-06	WG0Hm-210817_rnaviral_assembled_NODE_6158_length_370_cov_1.880597_g5760_i0	TRUE	0.920165	478	0.920165	24.3808	Lenarviricota		Low-quality	Prokaryotes	ssRNA(+)	Aug	Dormitory
331	7399	331	0.024857	WG01-211228_rnaviral_assembled_NODE_12605_length_298_cov_1.220532_g12193_i0	TRUE	1.1423	480	1.12987	24.4829	Lenarviricota		Low-quality	Prokaryotes	ssRNA(+)	Dec	University Campus
332	7399	332	1e-06	WG02c-220323_rnaviral_assembled_NODE_9061_length_236_cov_1.880597_g8802_i0	TRUE	1.11744	481	1.11744	24.5339	Lenarviricota		Low-quality	Prokaryotes	ssRNA(+)	Mar	University Campus
333	7398	333	0.206929	WG0P-210601-14_rnaviral_assembled_NODE_46_length_3271_cov_28.494059_g40_i0	TRUE	0.878857	479	0.775393	24.4319	Lenarviricota		Medium-quality	Prokaryotes	ssRNA(+)	Jun	Dormitory
334	7403	334	1e-06	WG0A-210105-14_rnaviral_assembled_NODE_4019_length_876_cov_4.674969_g2686_i0	TRUE	0.887826	483	0.887826	24.6359	Lenarviricota		Low-quality	Prokaryotes	ssRNA(+)	Jan	Dormitory
335	7403	335	1e-06	WG0A-210119-14_rnaviral_assembled_NODE_33_length_3168_cov_7.922456_g28_i0	TRUE	0.887826	484	0.887826	24.6869	Lenarviricota		Medium-quality	Prokaryotes	ssRNA(+)	Jan	Dormitory
336	7404	336	1e-06	WG0N-210309-14_rnaviral_assembled_NODE_969_length_1924_cov_3.595894_g568_i0	TRUE	0.902521	485	0.90252	24.7379	Lenarviricota		Low-quality	Prokaryotes	ssRNA(+)	Mar	Dormitory
337	7404	337	0.011326	WG0N-220112_rnaviral_assembled_NODE_232_length_1176_cov_3.302366_g199_i0	TRUE	0.913846	486	0.908183	24.7889	Lenarviricota		Low-quality	Prokaryotes	ssRNA(+)	Jan	Dormitory
338	7410	338	1e-06	WG0N-210817_rnaviral_assembled_NODE_67_length_3035_cov_6.219667_g39_i0	TRUE	0.979731	492	0.97973	25.0949	Lenarviricota		Medium-quality	Prokaryotes	ssRNA(+)	Aug	Dormitory
339	7410	339	0.022727	WC0Dc-220126_rnaviral_assembled_NODE_1643_length_671_cov_1.597484_g1454_i0	TRUE	1.00246	493	0.991093	25.1459	Lenarviricota		Low-quality	Prokaryotes	ssRNA(+)	Jan	Wastewater Treatment Plant
340	7411	340	0.008925	WG0H-201125-14_rnaviral_assembled_NODE_39_length_3246_cov_3.114718_g32_i0	TRUE	0.992962	494	0.988499	25.1969	Lenarviricota		Medium-quality	Prokaryotes	ssRNA(+)	Nov	Dormitory
341	7411	341	0.01138	WG0A-210518-14_rnaviral_assembled_NODE_21_length_3132_cov_12.952272_g17_i0	TRUE	0.995417	495	0.989727	25.2479	Lenarviricota		Medium-quality	Prokaryotes	ssRNA(+)	May	Dormitory
342	7412	342	0.01173	WG0V-210112-14_rnaviral_assembled_NODE_10369_length_328_cov_3.192157_g9224_i0	TRUE	0.952865	490	0.947	24.9929	Lenarviricota		Low-quality	Prokaryotes	ssRNA(+)	Jan	Dormitory
343	7412	343	1e-06	WR03-211012_rnaviral_assembled_NODE_116_length_1477_cov_2.407767_g97_i0	TRUE	0.941136	491	0.941136	25.0439	Lenarviricota		Low-quality	Prokaryotes	ssRNA(+)	Oct	University Campus
344	7407	344	1e-06	WG0V-210112-14_rnaviral_assembled_NODE_5848_length_536_cov_2.298056_g4712_i0	TRUE	0.924126	489	0.924126	24.9419	Lenarviricota		Low-quality	Prokaryotes	ssRNA(+)	Jan	Dormitory
345	7406	345	0.016281	WG0V-210824_rnaviral_assembled_NODE_2402_length_735_cov_1.822857_g2015_i0	TRUE	0.923591	488	0.91545	24.8909	Lenarviricota		Low-quality	Prokaryotes	ssRNA(+)	Aug	Dormitory
346	7405	346	0.014883	WG0Hm-210119-14_rnaviral_assembled_NODE_92_length_2879_cov_4.471490_g57_i0	TRUE	0.911151	487	0.90371	24.8399	Lenarviricota		Medium-quality	Prokaryotes	ssRNA(+)	Jan	Dormitory
347	7400	347	0.197428	WG0U-201125-14_rnaviral_assembled_NODE_28_length_3525_cov_5.957995_g24_i0	TRUE	0.873403	482	0.774689	24.5849	Lenarviricota		High-quality	Prokaryotes	ssRNA(+)	Nov	University Campus
348	7414	348	0.159151	WG02c-2106029-14_rnaviral_assembled_NODE_9855_length_335_cov_1.890000_g9590_i0	TRUE	0.841727	453	0.762151	23.1057	Lenarviricota		Low-quality	Prokaryotes	ssRNA(+)	NA	NA
349	7415	349	1e-06	WC0Dc-210420-14_rnaviral_assembled_NODE_24829_length_246_cov_0.901734_g22967_i0	TRUE	0.91824	454	0.918239	23.1567	Lenarviricota		Low-quality	Prokaryotes	ssRNA(+)	Apr	Wastewater Treatment Plant
350	7415	350	0.012588	WG0L-220406_rnaviral_assembled_NODE_29_length_3244_cov_8.089748_g23_i0	TRUE	0.930827	455	0.924533	23.2077	Lenarviricota		High-quality	Prokaryotes	ssRNA(+)	Apr	Dormitory
351	7419	351	1e-06	WG02g-211026_rnaviral_assembled_NODE_107_length_2428_cov_2.806519_g76_i0	TRUE	0.847261	461	0.84726	23.5137	Lenarviricota		Medium-quality	Prokaryotes	ssRNA(+)	Oct	University Campus
352	7421	352	1e-06	WG02g-211026_rnaviral_assembled_NODE_833_length_934_cov_2.864294_g677_i0	TRUE	0.85439	463	0.85439	23.6158	Lenarviricota		Low-quality	Prokaryotes	ssRNA(+)	Oct	University Campus
353	7421	353	0.029722	WG02g-211012_rnaviral_assembled_NODE_4979_length_429_cov_2.154822_g4705_i0	TRUE	0.884111	464	0.86925	23.6668	Lenarviricota		Low-quality	Prokaryotes	ssRNA(+)	Oct	University Campus
354	7420	354	1e-06	WG02g-210928_rnaviral_assembled_NODE_1782_length_668_cov_1.886256_g1515_i0	TRUE	0.847262	462	0.847262	23.5647	Lenarviricota		Low-quality	Prokaryotes	ssRNA(+)	Sep	University Campus
355	7422	355	1e-06	WG0L-201125-14_rnaviral_assembled_NODE_134_length_2708_cov_5.080076_g70_i0	TRUE	0.846718	458	0.846718	23.3607	Lenarviricota		Medium-quality	Prokaryotes	ssRNA(+)	Nov	Dormitory
356	7423	356	0.011082	WG0Kg-211221_rnaviral_assembled_NODE_5367_length_445_cov_1.478049_g4969_i0	TRUE	0.8578	459	0.852259	23.4117	Lenarviricota		Low-quality	Prokaryotes	ssRNA(+)	Dec	Dormitory
357	7423	357	1e-06	WG0Kg-210706-14_rnaviral_assembled_NODE_3728_length_423_cov_1.927835_g3512_i0	TRUE	0.846719	460	0.846719	23.4627	Lenarviricota		Low-quality	Prokaryotes	ssRNA(+)	Jul	Dormitory
358	7426	358	1e-06	WG0N-210309-14_rnaviral_assembled_NODE_160_length_3453_cov_86.818047_g110_i0	TRUE	0.886071	466	0.88607	23.7688	Lenarviricota		High-quality	Prokaryotes	ssRNA(+)	Mar	Dormitory
359	7426	359	0.023789	WSNB-220126_rnaviral_assembled_NODE_16_length_3471_cov_19.640279_g9_i0	TRUE	0.909859	467	0.897965	23.8198	Lenarviricota		High-quality	Prokaryotes	ssRNA(+)	Jan	Primary/Secondary School
360	7425	360	1e-06	WSGP-220119_rnaviral_assembled_NODE_4_length_3443_cov_29.712148_g3_i0	TRUE	0.881348	465	0.881347	23.7178	Lenarviricota		High-quality	Prokaryotes	ssRNA(+)	Jan	Primary/Secondary School
361	7428	361	0.010304	WR03-210803-14_rnaviral_assembled_NODE_3681_length_623_cov_2.294218_g3228_i0	TRUE	0.881765	469	0.876613	23.9218	Lenarviricota		Low-quality	Prokaryotes	ssRNA(+)	Aug	University Campus
362	7431	362	0.011735	WG0A-210316-14_rnaviral_assembled_NODE_5298_length_818_cov_3.260403_g3459_i0	TRUE	0.912728	472	0.90686	24.0748	Lenarviricota		Low-quality	Prokaryotes	ssRNA(+)	Mar	Dormitory
363	7431	363	0.05042	WG01-210112-14_rnaviral_assembled_NODE_11612_length_531_cov_1.176856_g9681_i0	TRUE	0.951413	473	0.926203	24.1258	Lenarviricota		Low-quality	Prokaryotes	ssRNA(+)	Jan	University Campus
364	7430	364	0.012678	WG02g-210817_rnaviral_assembled_NODE_13251_length_297_cov_1.492366_g12845_i0	TRUE	0.904943	471	0.898604	24.0238	Lenarviricota		Low-quality	Prokaryotes	ssRNA(+)	Aug	University Campus
365	7429	365	0.011261	WG0R-210817_rnaviral_assembled_NODE_54_length_3450_cov_7.610835_g42_i0	TRUE	0.882723	470	0.877093	23.9728	Lenarviricota		High-quality	Prokaryotes	ssRNA(+)	Aug	Dormitory
366	7427	366	1e-06	WG0L-210622-14_rnaviral_assembled_NODE_23043_length_298_cov_1.240000_g20865_i0	TRUE	0.864409	468	0.864409	23.8708	Lenarviricota		Low-quality	Prokaryotes	ssRNA(+)	Jun	Dormitory
367	7432	367	0.018258	WG02-210105-14_rnaviral_assembled_NODE_108_length_2729_cov_17.587726_g51_i0	TRUE	0.855589	456	0.84646	23.2587	Lenarviricota		Medium-quality	Prokaryotes	ssRNA(+)	Jan	University Campus
368	7432	368	0.010576	WG0N-210323-14_rnaviral_assembled_NODE_127_length_3439_cov_8.564765_g96_i0	TRUE	0.847907	457	0.842619	23.3097	Lenarviricota		High-quality	Prokaryotes	ssRNA(+)	Mar	Dormitory
369	7434	369	0.308486	WM06-20201007-14_rnaviral_assembled_NODE_3918_length_830_cov_2.376486_g2590_i0	TRUE	0.83927	496	0.685027	25.299	Lenarviricota		Low-quality	Prokaryotes	ssRNA(+)	NA	NA
370	7435	370	0.276125	WC0Dc-210511-14_rnaviral_assembled_NODE_14_length_3437_cov_15.293995_g12_i0	TRUE	0.80691	497	0.668848	25.35	Lenarviricota		Medium-quality	Prokaryotes	ssRNA(+)	May	Wastewater Treatment Plant
371	7438	371	0.255914	WG02c-210511-14_rnaviral_assembled_NODE_13185_length_405_cov_1.719880_g11771_i0	TRUE	0.942731	501	0.814774	25.554	Lenarviricota		Low-quality	Prokaryotes	ssRNA(+)	May	University Campus
372	7439	372	0.060219	WM06-220112_rnaviral_assembled_NODE_10663_length_248_cov_1.112676_g10313_i0	TRUE	0.881398	502	0.851289	25.605	Lenarviricota		Low-quality	Prokaryotes	ssRNA(+)	Jan	Hospital/Medical Campus
373	7440	373	0.007995	WG0L-220309_rnaviral_assembled_NODE_47_length_3374_cov_5.656484_g32_i0	TRUE	0.880784	503	0.876787	25.656	Lenarviricota		High-quality	Prokaryotes	ssRNA(+)	Mar	Dormitory
374	7440	374	0.012775	WM08-210921_rnaviral_assembled_NODE_12940_length_292_cov_1.603113_g12590_i0	TRUE	0.885564	504	0.879177	25.707	Lenarviricota		Low-quality	Prokaryotes	ssRNA(+)	Sep	Hospital/Medical Campus
375	7442	375	0.213278	WG02c-220112_rnaviral_assembled_NODE_3068_length_562_cov_1.337761_g2833_i0	TRUE	1.08277	499	0.976134	25.452	Lenarviricota		Low-quality	Prokaryotes	ssRNA(+)	Jan	University Campus
376	7442	376	0.165119	WC0Dc-210817_rnaviral_assembled_NODE_15_length_3784_cov_7.396372_g5_i0	TRUE	1.03461	500	0.952055	25.503	Lenarviricota		High-quality	Prokaryotes	ssRNA(+)	Aug	Wastewater Treatment Plant
377	7441	377	0.124254	WC0Dc-210518-14_rnaviral_assembled_NODE_36620_length_233_cov_0.975000_g34547_i0	TRUE	0.856305	498	0.794178	25.401	Lenarviricota		Low-quality	Prokaryotes	ssRNA(+)	May	Wastewater Treatment Plant
378	7447	378	0.079332	WC0Dg-210112-14_rnaviral_assembled_NODE_37363_length_228_cov_1.006452_g35264_i0	TRUE	1.07136	511	1.0317	26.064	Lenarviricota		Low-quality	Prokaryotes	ssRNA(+)	Jan	Wastewater Treatment Plant
379	7447	379	0.158923	WG0Hm-210119-14_rnaviral_assembled_NODE_29626_length_235_cov_0.962963_g28054_i0	TRUE	1.15095	512	1.07149	26.115	Lenarviricota		Low-quality	Prokaryotes	ssRNA(+)	Jan	Dormitory
380	7448	380	0.061159	WC0Dg-210126-14_rnaviral_assembled_NODE_32982_length_252_cov_0.871508_g30392_i0	TRUE	0.988452	513	0.957873	26.1661	Lenarviricota		Low-quality	Prokaryotes	ssRNA(+)	Jan	Wastewater Treatment Plant
381	7450	381	0.079441	WG0Hm-210216-14_rnaviral_assembled_NODE_53730_length_237_cov_1.134146_g51769_i0	TRUE	1.19866	515	1.15894	26.2681	Lenarviricota		Low-quality	Prokaryotes	ssRNA(+)	Feb	Dormitory
382	7451	382	0.025867	WG0Hp-210202-14_rnaviral_assembled_NODE_69273_length_221_cov_2.763514_g67694_i0	TRUE	1.14509	516	1.13216	26.3191	Lenarviricota		Low-quality	Prokaryotes	ssRNA(+)	Feb	Dormitory
383	7451	383	1e-06	WG0Hm-210216-14_rnaviral_assembled_NODE_18565_length_405_cov_2.500000_g16604_i0	TRUE	1.11922	517	1.11922	26.3701	Lenarviricota		Low-quality	Prokaryotes	ssRNA(+)	Feb	Dormitory
384	7449	384	0.209059	WC0Dg-210126-14_rnaviral_assembled_NODE_46169_length_231_cov_0.987342_g43579_i0	TRUE	1.25593	514	1.1514	26.2171	Lenarviricota		Low-quality	Prokaryotes	ssRNA(+)	Jan	Wastewater Treatment Plant
385	7453	385	1e-06	WC0Dc-210511-14_rnaviral_assembled_NODE_34902_length_227_cov_1.512987_g33089_i0	TRUE	0.956202	509	0.956202	25.962	Lenarviricota		Low-quality	Prokaryotes	ssRNA(+)	May	Wastewater Treatment Plant
386	7453	386	1e-06	WG0P-210511-14_rnaviral_assembled_NODE_24597_length_251_cov_0.876404_g22539_i0	TRUE	0.956202	510	0.956202	26.013	Lenarviricota		Low-quality	Prokaryotes	ssRNA(+)	May	Dormitory
387	7452	387	0.033201	WC0Dc-210112-14_rnaviral_assembled_NODE_20527_length_327_cov_1.000000_g18154_i0	TRUE	0.952709	508	0.936109	25.911	Lenarviricota		Low-quality	Prokaryotes	ssRNA(+)	Jan	Wastewater Treatment Plant
388	7454	388	0.351861	WM06-210914_rnaviral_assembled_NODE_2394_length_610_cov_1.544348_g2102_i0	TRUE	1.12789	505	0.951963	25.758	Lenarviricota		Low-quality	Prokaryotes	ssRNA(+)	Sep	Hospital/Medical Campus
389	7455	389	0.044486	WG0P-220126_rnaviral_assembled_NODE_70_length_3336_cov_34.052408_g44_i0	TRUE	0.981854	506	0.959611	25.809	Lenarviricota		Medium-quality	Prokaryotes	ssRNA(+)	Jan	Dormitory
390	7455	390	0.040732	WM06-210921_rnaviral_assembled_NODE_7_length_3074_cov_5.219480_g6_i0	TRUE	0.9781	507	0.957734	25.86	Lenarviricota		Medium-quality	Prokaryotes	ssRNA(+)	Sep	Hospital/Medical Campus
391	7461	391	0.03598	WC0Dc-210525-14_rnaviral_assembled_NODE_38499_length_240_cov_0.934132_g36546_i0	TRUE	0.981253	535	0.963263	27.2882	Lenarviricota		Low-quality	Prokaryotes	ssRNA(+)	May	Wastewater Treatment Plant
392	7463	392	0.007655	WSAC-220301_rnaviral_assembled_NODE_1842_length_664_cov_2.809221_g1660_i0	TRUE	0.974596	538	0.970769	27.4412	Lenarviricota		Low-quality	Prokaryotes	ssRNA(+)	Mar	Primary/Secondary School
393	7465	393	0.013632	WC0Dg-210413-14_rnaviral_assembled_NODE_47432_length_228_cov_1.006452_g45461_i0	TRUE	0.988458	539	0.981642	27.4922	Lenarviricota		Low-quality	Prokaryotes	ssRNA(+)	Apr	Wastewater Treatment Plant
394	7466	394	0.018814	WC0Dg-210504-14_rnaviral_assembled_NODE_39160_length_234_cov_1.937888_g37068_i0	TRUE	1.01474	540	1.00534	27.5432	Lenarviricota		Low-quality	Prokaryotes	ssRNA(+)	May	Wastewater Treatment Plant
395	7466	395	1e-06	WG02c-210928_rnaviral_assembled_NODE_5904_length_406_cov_2.698113_g5650_i0	TRUE	0.99593	541	0.99593	27.5942	Lenarviricota		Low-quality	Prokaryotes	ssRNA(+)	Sep	University Campus
396	7468	396	1e-06	WG01-210316-14_rnaviral_assembled_NODE_46602_length_227_cov_1.012987_g44975_i0	TRUE	0.983136	543	0.983136	27.6962	Lenarviricota		Low-quality	Prokaryotes	ssRNA(+)	Mar	University Campus
397	7469	397	1e-06	WG0L-210309-14_rnaviral_assembled_NODE_23741_length_253_cov_0.866667_g22280_i0	TRUE	1.00213	544	1.00213	27.7472	Lenarviricota		Low-quality	Prokaryotes	ssRNA(+)	Mar	Dormitory
398	7473	398	0.35404	WC0Dg-210601-14_rnaviral_assembled_NODE_26328_length_244_cov_0.912281_g24366_i0	TRUE	1.59415	548	1.41713	27.9513	Lenarviricota		Low-quality	Prokaryotes	ssRNA(+)	Jun	Wastewater Treatment Plant
399	7473	399	1e-06	WG01-210706-14_rnaviral_assembled_NODE_19955_length_188_cov_1.091503_g19650_i0	TRUE	1.24011	549	1.24011	28.0023	Lenarviricota		Low-quality	Prokaryotes	ssRNA(+)	Jul	University Campus
400	7472	400	1e-06	WG01-210316-14_rnaviral_assembled_NODE_35399_length_243_cov_1.376471_g33772_i0	TRUE	1.00214	547	1.00214	27.9003	Lenarviricota		Low-quality	Prokaryotes	ssRNA(+)	Mar	University Campus
401	7471	401	1e-06	WG01-211228_rnaviral_assembled_NODE_13937_length_281_cov_2.028455_g13525_i0	TRUE	1.00213	546	1.00213	27.8492	Lenarviricota		Low-quality	Prokaryotes	ssRNA(+)	Dec	University Campus
402	7470	402	1e-06	WG01-210706-14_rnaviral_assembled_NODE_15104_length_246_cov_1.706161_g14799_i0	TRUE	1.00213	545	1.00213	27.7982	Lenarviricota		Low-quality	Prokaryotes	ssRNA(+)	Jul	University Campus
403	7467	403	0.023183	WC0Dc-210622-14_rnaviral_assembled_NODE_25501_length_281_cov_4.173077_g23364_i0	TRUE	1.00632	542	0.994726	27.6452	Lenarviricota		Low-quality	Prokaryotes	ssRNA(+)	Jun	Wastewater Treatment Plant
404	7474	404	1e-06	WM06-211221_rnaviral_assembled_NODE_257_length_1284_cov_6.220176_g206_i0	TRUE	0.979265	536	0.979264	27.3392	Lenarviricota		Low-quality	Prokaryotes	ssRNA(+)	Dec	Hospital/Medical Campus
405	7474	405	1e-06	WG0Kg-210615-14_rnaviral_assembled_NODE_33056_length_229_cov_0.948718_g30662_i0	TRUE	0.979265	537	0.979264	27.3902	Lenarviricota		Low-quality	Prokaryotes	ssRNA(+)	Jun	Dormitory
406	7460	406	0.041102	WR03-210914_rnaviral_assembled_NODE_18013_length_183_cov_1.885135_g17784_i0	TRUE	0.956297	534	0.935746	27.2372	Lenarviricota		Low-quality	Prokaryotes	ssRNA(+)	Sep	University Campus
407	7478	407	1e-06	WG0A-210413-14_rnaviral_assembled_NODE_15306_length_348_cov_2.003636_g13771_i0	TRUE	1.02334	524	1.02334	26.7271	Lenarviricota		Low-quality	Prokaryotes	ssRNA(+)	Apr	Dormitory
408	7478	408	1e-06	WG02g-220202_rnaviral_assembled_NODE_15795_length_178_cov_1.447552_g15556_i0	TRUE	1.02334	525	1.02334	26.7781	Lenarviricota		Low-quality	Prokaryotes	ssRNA(+)	Feb	University Campus
409	7479	409	1e-06	WG02g-220216_rnaviral_assembled_NODE_143_length_3389_cov_46.135659_g90_i0	TRUE	1.02205	526	1.02204	26.8291	Lenarviricota		High-quality	Prokaryotes	ssRNA(+)	Feb	University Campus
410	7479	410	1e-06	WG0P-211116_rnaviral_assembled_NODE_3701_length_193_cov_2.417722_g3633_i0	TRUE	1.02205	527	1.02204	26.8801	Lenarviricota		Low-quality	Prokaryotes	ssRNA(+)	Nov	Dormitory
411	7476	411	1e-06	WG0A-210309-14_rnaviral_assembled_NODE_8203_length_556_cov_2.792961_g6506_i0	TRUE	0.968426	523	0.968426	26.6761	Lenarviricota		Low-quality	Prokaryotes	ssRNA(+)	Mar	Dormitory
412	7484	412	0.012557	WG02-210112-14_rnaviral_assembled_NODE_21689_length_307_cov_2.709402_g19787_i0	TRUE	0.994042	532	0.987764	27.1352	Lenarviricota		Low-quality	Prokaryotes	ssRNA(+)	Jan	University Campus
413	7484	413	0.008491	WG02-20200930-14_rnaviral_assembled_NODE_2014_length_1169_cov_2.351277_g1242_i0	TRUE	0.989976	533	0.98573	27.1862	Lenarviricota		Low-quality	Prokaryotes	ssRNA(+)	Sep	University Campus
414	7483	414	1e-06	WG02g-210413-14_rnaviral_assembled_NODE_18_length_3347_cov_10.244044_g14_i0	TRUE	0.977633	531	0.977633	27.0842	Lenarviricota		Medium-quality	Prokaryotes	ssRNA(+)	Apr	University Campus
415	7482	415	1e-06	A1200-6-14_rnaviral_assembled_NODE_40845_length_233_cov_1.318750_g39704_i0	TRUE	0.977632	530	0.977631	27.0332	Lenarviricota		Low-quality	Prokaryotes	ssRNA(+)	NA	NA
416	7481	416	1e-06	WM08-220202_rnaviral_assembled_NODE_8627_length_308_cov_2.051282_g8371_i0	TRUE	0.963182	529	0.963182	26.9821	Lenarviricota		Low-quality	Prokaryotes	ssRNA(+)	Feb	Hospital/Medical Campus
417	7480	417	0.007936	WM06-220316_rnaviral_assembled_NODE_5079_length_348_cov_1.616613_g4862_i0	TRUE	0.962508	528	0.95854	26.9311	Lenarviricota		Low-quality	Prokaryotes	ssRNA(+)	Mar	Hospital/Medical Campus
418	7458	418	0.212983	WG0P-210209-14_rnaviral_assembled_NODE_36722_length_228_cov_1.006452_g35471_i0	TRUE	1.0418	522	0.935306	26.6251	Lenarviricota		Low-quality	Prokaryotes	ssRNA(+)	Feb	Dormitory
419	7486	419	0.026283	WG0R-210817_rnaviral_assembled_NODE_4276_length_481_cov_2.446188_g3789_i0	TRUE	1.40945	518	1.39631	26.4211	Lenarviricota		Low-quality	Prokaryotes	ssRNA(+)	Aug	Dormitory
420	7486	420	0.167536	WG0W-210309-14_rnaviral_assembled_NODE_4901_length_859_cov_2.382952_g3271_i0	TRUE	1.5507	519	1.46694	26.4721	Lenarviricota		Low-quality	Prokaryotes	ssRNA(+)	Mar	Dormitory
421	7487	421	1e-06	WM06-220302_rnaviral_assembled_NODE_23_length_3108_cov_3.476407_g18_i0	TRUE	0.953024	520	0.953024	26.5231	Lenarviricota		Medium-quality	Prokaryotes	ssRNA(+)	Mar	Hospital/Medical Campus
422	7487	422	0.013637	WC0Dc-210518-14_rnaviral_assembled_NODE_40043_length_227_cov_1.012987_g37970_i0	TRUE	0.96666	521	0.959842	26.5741	Lenarviricota		Low-quality	Prokaryotes	ssRNA(+)	May	Wastewater Treatment Plant
423	7488	423	0.223225	WG0L-210323-14_rnaviral_assembled_NODE_14122_length_422_cov_0.773639_g12375_i0	TRUE	0.979042	550	0.867429	28.0533	Lenarviricota		Low-quality	Prokaryotes	ssRNA(+)	Mar	Dormitory
424	7495	424	1e-06	WG0R-210914_rnaviral_assembled_NODE_2523_length_567_cov_1.537594_g2269_i0	TRUE	1.06077	578	1.06077	29.4814	Lenarviricota		Low-quality	Prokaryotes	ssRNA(+)	Sep	Dormitory
425	7495	425	1e-06	WG0L-220119_rnaviral_assembled_NODE_293_length_1214_cov_2.940628_g232_i0	TRUE	1.06077	579	1.06077	29.5324	Lenarviricota		Low-quality	Prokaryotes	ssRNA(+)	Jan	Dormitory
426	7494	426	0.006789	WG02g-220202_rnaviral_assembled_NODE_18_length_3371_cov_7.949940_g14_i0	TRUE	1.05407	577	1.05067	29.4304	Lenarviricota		Medium-quality	Prokaryotes	ssRNA(+)	Feb	University Campus
427	7500	427	0.004295	WG0L-220406_rnaviral_assembled_NODE_76_length_2027_cov_5.018574_g62_i0	TRUE	1.0575	584	1.05535	29.7875	Lenarviricota		Medium-quality	Prokaryotes	ssRNA(+)	Apr	Dormitory
428	7500	428	0.412937	WG0Kc-220302_rnaviral_assembled_NODE_623_length_1142_cov_3.813911_g475_i0	TRUE	1.46614	585	1.25967	29.8385	Lenarviricota		Low-quality	Prokaryotes	ssRNA(+)	Mar	Dormitory
429	7499	429	1e-06	WG0L-220309_rnaviral_assembled_NODE_48_length_3366_cov_14.849895_g33_i0	TRUE	1.04787	583	1.04787	29.7365	Lenarviricota		High-quality	Prokaryotes	ssRNA(+)	Mar	Dormitory
430	7498	430	0.015576	WG0L-220112_rnaviral_assembled_NODE_126_length_2236_cov_3.884144_g46_i2	TRUE	1.06344	582	1.05565	29.6855	Lenarviricota		Medium-quality	Prokaryotes	ssRNA(+)	Jan	Dormitory
431	7497	431	1e-06	WG0L-211221_rnaviral_assembled_NODE_2062_length_674_cov_2.420970_g1846_i0	TRUE	1.03898	581	1.03898	29.6345	Lenarviricota		Low-quality	Prokaryotes	ssRNA(+)	Dec	Dormitory
432	7496	432	0.02913	B1600-10-14_rnaviral_assembled_NODE_37659_length_241_cov_1.285714_g36085_i0	TRUE	1.06811	580	1.05354	29.5835	Lenarviricota		Low-quality	Prokaryotes	ssRNA(+)	NA	NA
433	7504	433	1e-06	WG0W-210427-14_rnaviral_assembled_NODE_13399_length_340_cov_1.322097_g12207_i0	TRUE	1.04073	575	1.04073	29.3284	Lenarviricota		Low-quality	Prokaryotes	ssRNA(+)	Apr	Dormitory
434	7504	434	1e-06	WG0W-210406-14_rnaviral_assembled_NODE_15524_length_290_cov_1.055300_g13925_i0	TRUE	1.04073	576	1.04073	29.3794	Lenarviricota		Low-quality	Prokaryotes	ssRNA(+)	Apr	Dormitory
435	7503	435	0.009232	WM06-211102_rnaviral_assembled_NODE_1210_length_777_cov_1.960916_g976_i0	TRUE	1.0093	574	1.00469	29.2774	Lenarviricota		Low-quality	Prokaryotes	ssRNA(+)	Nov	Hospital/Medical Campus
436	7502	436	0.086495	WG02g-220309_rnaviral_assembled_NODE_17_length_3442_cov_18.631347_g9_i0	TRUE	1.06641	573	1.02316	29.2264	Lenarviricota		High-quality	Prokaryotes	ssRNA(+)	Mar	University Campus
437	7501	437	0.051129	WG02c-220406_rnaviral_assembled_NODE_5_length_3262_cov_6.778742_g4_i0	TRUE	1.00883	572	0.983263	29.1754	Lenarviricota		Medium-quality	Prokaryotes	ssRNA(+)	Apr	University Campus
438	7507	438	1e-06	WG01-201216-14_rnaviral_assembled_NODE_5181_length_887_cov_2.390663_g3432_i0	TRUE	1.00055	570	1.00055	29.0734	Lenarviricota		Low-quality	Prokaryotes	ssRNA(+)	Dec	University Campus
439	7507	439	1e-06	WG01-210119-14_rnaviral_assembled_NODE_5068_length_866_cov_1.533417_g3438_i0	TRUE	1.00055	571	1.00055	29.1244	Lenarviricota		Low-quality	Prokaryotes	ssRNA(+)	Jan	University Campus
440	7506	440	1e-06	WG02c-210928_rnaviral_assembled_NODE_11091_length_279_cov_1.627049_g10836_i0	TRUE	0.976205	569	0.976205	29.0224	Lenarviricota		Low-quality	Prokaryotes	ssRNA(+)	Sep	University Campus
441	7508	441	0.186903	WG02c-210803-14_rnaviral_assembled_NODE_2382_length_658_cov_1.977528_g2158_i0	TRUE	1.14579	567	1.05234	28.9204	Lenarviricota		Low-quality	Prokaryotes	ssRNA(+)	Aug	University Campus
442	7508	442	1e-06	WG02c-210928_rnaviral_assembled_NODE_2404_length_653_cov_2.237864_g2199_i0	TRUE	0.958887	568	0.958886	28.9714	Lenarviricota		Low-quality	Prokaryotes	ssRNA(+)	Sep	University Campus
443	7510	443	0.039565	WM09a-220209_rnaviral_assembled_NODE_3551_length_524_cov_1.930470_g3317_i0	TRUE	1.008	565	0.98822	28.8184	Lenarviricota		Low-quality	Prokaryotes	ssRNA(+)	Feb	Hospital/Medical Campus
444	7510	444	1e-06	WSNS-220208_rnaviral_assembled_NODE_2861_length_572_cov_2.588454_g2610_i0	TRUE	0.968438	566	0.968437	28.8694	Lenarviricota		Low-quality	Prokaryotes	ssRNA(+)	Feb	Primary/Secondary School
445	7509	445	0.006285	WM08-210727-14_rnaviral_assembled_NODE_60_length_3399_cov_9.372473_g29_i0	TRUE	0.950273	564	0.94713	28.7674	Lenarviricota		Medium-quality	Prokaryotes	ssRNA(+)	Jul	Hospital/Medical Campus
446	7514	446	0.019609	WR03-220223_rnaviral_assembled_NODE_26686_length_196_cov_1.490683_g26361_i0	TRUE	0.962092	553	0.952287	28.2063	Lenarviricota		Low-quality	Prokaryotes	ssRNA(+)	Feb	University Campus
447	7514	447	1e-06	WG0Hm-220223_rnaviral_assembled_NODE_24_length_3340_cov_36.062027_g17_i0	TRUE	0.942484	554	0.942484	28.2573	Lenarviricota		Medium-quality	Prokaryotes	ssRNA(+)	Feb	Dormitory
448	7513	448	0.01191	WR03-220223_rnaviral_assembled_NODE_8217_length_393_cov_1.776536_g7894_i0	TRUE	0.937601	552	0.931646	28.1553	Lenarviricota		Low-quality	Prokaryotes	ssRNA(+)	Feb	University Campus
449	7517	449	0.002165	WG01-220126_rnaviral_assembled_NODE_1157_length_836_cov_2.807740_g941_i0	TRUE	1.20319	560	1.2021	28.5633	Lenarviricota		Low-quality	Prokaryotes	ssRNA(+)	Jan	University Campus
450	7519	450	1e-06	WG0Kg-220126_rnaviral_assembled_NODE_59_length_3349_cov_14.876584_g46_i0	TRUE	1.2096	562	1.2096	28.6653	Lenarviricota		Medium-quality	Prokaryotes	ssRNA(+)	Jan	Dormitory
451	7519	451	0.01248	WG0L-220323_rnaviral_assembled_NODE_1783_length_541_cov_3.000000_g1642_i0	TRUE	1.22208	563	1.21584	28.7164	Lenarviricota		Low-quality	Prokaryotes	ssRNA(+)	Mar	Dormitory
452	7518	452	1e-06	WG02c-220105-34_rnaviral_assembled_NODE_10145_length_343_cov_2.597403_g9109_i0	TRUE	1.2096	561	1.2096	28.6143	Lenarviricota		Low-quality	Prokaryotes	ssRNA(+)	Jan	University Campus
453	7516	453	0.019157	WC0Dg-210105-14_rnaviral_assembled_NODE_33851_length_244_cov_0.912281_g31844_i0	TRUE	1.16129	559	1.15171	28.5123	Lenarviricota		Low-quality	Prokaryotes	ssRNA(+)	Jan	Wastewater Treatment Plant
454	7520	454	0.014668	WG0L-210302-14_rnaviral_assembled_NODE_1928_length_1386_cov_1.956588_g1272_i0	TRUE	1.03798	555	1.03065	28.3083	Lenarviricota		Low-quality	Prokaryotes	ssRNA(+)	Mar	Dormitory
455	7522	455	0.076189	WM08-211102_rnaviral_assembled_NODE_11520_length_315_cov_1.467857_g10992_i0	TRUE	1.10927	557	1.07118	28.4103	Lenarviricota		Low-quality	Prokaryotes	ssRNA(+)	Nov	Hospital/Medical Campus
456	7522	456	0.00488	WG0R-210817_rnaviral_assembled_NODE_64_length_3280_cov_13.238521_g47_i0	TRUE	1.03797	558	1.03553	28.4613	Lenarviricota		High-quality	Prokaryotes	ssRNA(+)	Aug	Dormitory
457	7521	457	1e-06	WG0R-210316-14_rnaviral_assembled_NODE_67_length_3316_cov_24.601603_g55_i0	TRUE	1.02821	556	1.0282	28.3593	Lenarviricota		High-quality	Prokaryotes	ssRNA(+)	Mar	Dormitory
458	7511	458	0.261934	WG0P-210309-14_rnaviral_assembled_NODE_38415_length_229_cov_1.000000_g36910_i0	TRUE	1.08517	551	0.954202	28.1043	Lenarviricota		Low-quality	Prokaryotes	ssRNA(+)	Mar	Dormitory
459	7531	459	0.01486	WG0L-210608-14_rnaviral_assembled_NODE_7052_length_559_cov_1.440329_g5505_i0	TRUE	1.00501	643	0.997578	32.7968	Lenarviricota		Low-quality	Prokaryotes	ssRNA(+)	Jun	Dormitory
460	7531	460	1e-06	WG01-210706-14_rnaviral_assembled_NODE_7081_length_381_cov_3.245665_g6780_i0	TRUE	0.990149	644	0.990148	32.8478	Lenarviricota		Low-quality	Prokaryotes	ssRNA(+)	Jul	University Campus
461	7530	461	0.018712	WG0L-201202-14_rnaviral_assembled_NODE_25052_length_362_cov_1.072664_g22524_i0	TRUE	0.99757	642	0.988214	32.7458	Lenarviricota		Low-quality	Prokaryotes	ssRNA(+)	Dec	Dormitory
462	7532	462	0.014089	WG0Kc-210615-14_rnaviral_assembled_NODE_19257_length_307_cov_0.995726_g17687_i0	TRUE	1.01649	640	1.00945	32.6438	Lenarviricota		Low-quality	Prokaryotes	ssRNA(+)	Jun	Dormitory
463	7532	463	1e-06	WM08-210817_rnaviral_assembled_NODE_65_length_3566_cov_8.025772_g23_i0	TRUE	1.0024	641	1.0024	32.6948	Lenarviricota		High-quality	Prokaryotes	ssRNA(+)	Aug	Hospital/Medical Campus
464	7528	464	0.019619	WM06-210518-14_rnaviral_assembled_NODE_24409_length_242_cov_1.633136_g23002_i0	TRUE	0.97791	639	0.968101	32.5928	Lenarviricota		Low-quality	Prokaryotes	ssRNA(+)	May	Hospital/Medical Campus
465	7533	465	1e-06	WG0H-201125-14_rnaviral_assembled_NODE_32484_length_249_cov_1.323864_g29952_i0	TRUE	0.974633	637	0.974633	32.4908	Lenarviricota		Low-quality	Prokaryotes	ssRNA(+)	Nov	Dormitory
466	7533	466	1e-06	WG02-201216-14_rnaviral_assembled_NODE_13567_length_330_cov_1.167315_g11896_i0	TRUE	0.974633	638	0.974633	32.5418	Lenarviricota		Low-quality	Prokaryotes	ssRNA(+)	Dec	University Campus
467	7535	467	1e-06	WR03-210803-14_rnaviral_assembled_NODE_37_length_3597_cov_11.064851_g19_i0	TRUE	1.03992	646	1.03992	32.9498	Lenarviricota		High-quality	Prokaryotes	ssRNA(+)	Aug	University Campus
468	7537	468	1e-06	WG0U-201125-14_rnaviral_assembled_NODE_4923_length_717_cov_2.908385_g3573_i0	TRUE	1.05004	647	1.05004	33.0009	Lenarviricota		Low-quality	Prokaryotes	ssRNA(+)	Nov	University Campus
469	7537	469	1e-06	WM08-210928_rnaviral_assembled_NODE_54_length_3600_cov_7.585694_g26_i0	TRUE	1.05004	648	1.05004	33.0519	Lenarviricota		High-quality	Prokaryotes	ssRNA(+)	Sep	Hospital/Medical Campus
470	7539	470	0.025823	WG02g-211228_rnaviral_assembled_NODE_98_length_1896_cov_2.014508_g77_i0	TRUE	1.08101	651	1.0681	33.2049	Lenarviricota		Low-quality	Prokaryotes	ssRNA(+)	Dec	University Campus
471	7541	471	0.005239	WG0Kg-210803-14_rnaviral_assembled_NODE_423_length_1221_cov_2.288364_g344_i0	TRUE	1.06042	653	1.05781	33.3069	Lenarviricota		Low-quality	Prokaryotes	ssRNA(+)	Aug	Dormitory
472	7541	472	0.015162	WG0L-210608-14_rnaviral_assembled_NODE_15_length_3588_cov_9.865434_g9_i0	TRUE	1.07035	654	1.06277	33.3579	Lenarviricota		High-quality	Prokaryotes	ssRNA(+)	Jun	Dormitory
473	7540	473	0.005881	WG01-210518-14_rnaviral_assembled_NODE_4583_length_987_cov_2.480306_g3019_i0	TRUE	1.06107	652	1.05813	33.2559	Lenarviricota		Low-quality	Prokaryotes	ssRNA(+)	May	University Campus
474	7542	474	1e-06	WG01-220105_rnaviral_assembled_NODE_3064_length_561_cov_1.861217_g2842_i0	TRUE	1.06533	649	1.06533	33.1029	Lenarviricota		Low-quality	Prokaryotes	ssRNA(+)	Jan	University Campus
475	7542	475	1e-06	WSNB-220222_rnaviral_assembled_NODE_22_length_3595_cov_7.929494_g19_i0	TRUE	1.06533	650	1.06533	33.1539	Lenarviricota		High-quality	Prokaryotes	ssRNA(+)	Feb	Primary/Secondary School
476	7534	476	0.040195	WM08-210817_rnaviral_assembled_NODE_7792_length_443_cov_2.541667_g7242_i0	TRUE	1.02307	645	1.00297	32.8988	Lenarviricota		Low-quality	Prokaryotes	ssRNA(+)	Aug	Hospital/Medical Campus
477	7547	477	1e-06	WC0Dc-220112_rnaviral_assembled_NODE_3409_length_529_cov_2.759109_g3130_i0	TRUE	1.10992	660	1.10992	33.6639	Lenarviricota		Low-quality	Prokaryotes	ssRNA(+)	Jan	Wastewater Treatment Plant
478	7547	478	1e-06	WC0Dc-210105-14_rnaviral_assembled_NODE_16883_length_364_cov_2.776632_g14626_i0	TRUE	1.10992	661	1.10992	33.7149	Lenarviricota		Low-quality	Prokaryotes	ssRNA(+)	Jan	Wastewater Treatment Plant
479	7546	479	0.210549	WG0R-210112-14_rnaviral_assembled_NODE_8_length_3395_cov_26.766707_g7_i0	TRUE	1.08327	659	0.977993	33.6129	Lenarviricota		High-quality	Prokaryotes	ssRNA(+)	Jan	Dormitory
480	7549	480	0.2124	WG0Hm-210817_rnaviral_assembled_NODE_67_length_3406_cov_5.889054_g29_i0	TRUE	1.08807	663	0.981865	33.8169	Lenarviricota		High-quality	Prokaryotes	ssRNA(+)	Aug	Dormitory
481	7551	481	0.309647	WC0Dc-220112_rnaviral_assembled_NODE_2744_length_577_cov_2.083026_g2487_i0	TRUE	1.353	666	1.19818	33.97	Lenarviricota		Low-quality	Prokaryotes	ssRNA(+)	Jan	Wastewater Treatment Plant
482	7552	482	1e-06	WC0Dc-210119-14_rnaviral_assembled_NODE_6_length_3615_cov_52.589215_g5_i0	TRUE	1.19734	667	1.19734	34.021	Lenarviricota		High-quality	Prokaryotes	ssRNA(+)	Jan	Wastewater Treatment Plant
483	7553	483	1e-06	WG02c-210803-14_rnaviral_assembled_NODE_18164_length_237_cov_1.579208_g17856_i0	TRUE	1.22676	668	1.22676	34.072	Lenarviricota		Low-quality	Prokaryotes	ssRNA(+)	Aug	University Campus
484	7553	484	1e-06	WG02c-210713-14_rnaviral_assembled_NODE_13014_length_284_cov_3.714859_g12750_i0	TRUE	1.22676	669	1.22676	34.123	Lenarviricota		Low-quality	Prokaryotes	ssRNA(+)	Jul	University Campus
485	7554	485	1e-06	WG0N-220216_rnaviral_assembled_NODE_50_length_3332_cov_5.859266_g36_i0	TRUE	1.05176	664	1.05176	33.868	Lenarviricota		Medium-quality	Prokaryotes	ssRNA(+)	Feb	Dormitory
486	7554	486	0.014599	WG0L-211228_rnaviral_assembled_NODE_30_length_3376_cov_4.040407_g26_i0	TRUE	1.06636	665	1.05906	33.919	Lenarviricota		Medium-quality	Prokaryotes	ssRNA(+)	Dec	Dormitory
487	7548	487	0.184371	WSJF-220315_rnaviral_assembled_NODE_7624_length_341_cov_1.490196_g7316_i0	TRUE	1.0315	662	0.939314	33.7659	Lenarviricota		Low-quality	Prokaryotes	ssRNA(+)	Mar	Primary/Secondary School
488	7555	488	0.248186	WG0W-220202_rnaviral_assembled_NODE_462_length_983_cov_2.839662_g347_i0	TRUE	1.09314	655	0.969046	33.4089	Lenarviricota		Low-quality	Prokaryotes	ssRNA(+)	Feb	Dormitory
489	7557	489	0.111664	WM05-20200930-14_rnaviral_assembled_NODE_8716_length_603_cov_1.303774_g6688_i0	TRUE	1.60738	657	1.55155	33.5109	Lenarviricota		Low-quality	Prokaryotes	ssRNA(+)	Sep	Hospital/Medical Campus
490	7557	490	1e-06	WG0N-220216_rnaviral_assembled_NODE_1281_length_774_cov_2.579161_g1085_i0	TRUE	1.49572	658	1.49572	33.5619	Lenarviricota		Low-quality	Prokaryotes	ssRNA(+)	Feb	Dormitory
491	7556	491	0.132958	WC0Dc-211221_rnaviral_assembled_NODE_10569_length_322_cov_2.132404_g10319_i0	TRUE	1.11987	656	1.05339	33.4599	Lenarviricota		Low-quality	Prokaryotes	ssRNA(+)	Dec	Wastewater Treatment Plant
492	7564	492	0.015378	WG0P-210504-14_rnaviral_assembled_NODE_15037_length_374_cov_1.036545_g13196_i0	TRUE	1.06237	676	1.05468	34.48	Lenarviricota		Low-quality	Prokaryotes	ssRNA(+)	May	Dormitory
493	7564	493	0.008798	WG0Kc-220223_rnaviral_assembled_NODE_1397_length_710_cov_2.213333_g1221_i0	TRUE	1.05579	677	1.05139	34.531	Lenarviricota		Low-quality	Prokaryotes	ssRNA(+)	Feb	Dormitory
494	7565	494	1e-06	WG0N-210413-14_rnaviral_assembled_NODE_10976_length_444_cov_1.625337_g9314_i0	TRUE	1.02431	678	1.0243	34.582	Lenarviricota		Low-quality	Prokaryotes	ssRNA(+)	Apr	Dormitory
495	7565	495	0.014513	WG0N-210323-14_rnaviral_assembled_NODE_25191_length_320_cov_1.263158_g23053_i0	TRUE	1.03882	679	1.03156	34.633	Lenarviricota		Low-quality	Prokaryotes	ssRNA(+)	Mar	Dormitory
496	7562	496	1e-06	WM08-210518-14_rnaviral_assembled_NODE_16261_length_369_cov_1.145270_g14635_i0	TRUE	1.01455	675	1.01455	34.429	Lenarviricota		Low-quality	Prokaryotes	ssRNA(+)	May	Hospital/Medical Campus
497	7566	497	1e-06	WG0Kc-220223_rnaviral_assembled_NODE_7183_length_324_cov_1.795848_g6958_i0	TRUE	1.00313	673	1.00313	34.327	Lenarviricota		Low-quality	Prokaryotes	ssRNA(+)	Feb	Dormitory
498	7566	498	1e-06	WG02-210119-14_rnaviral_assembled_NODE_31125_length_241_cov_0.928571_g29037_i0	TRUE	1.00313	674	1.00313	34.378	Lenarviricota		Low-quality	Prokaryotes	ssRNA(+)	Jan	University Campus
499	7560	499	0.025217	WG0H-201216-14_rnaviral_assembled_NODE_26098_length_240_cov_0.934132_g24721_i0	TRUE	1.00596	672	0.993349	34.276	Lenarviricota		Low-quality	Prokaryotes	ssRNA(+)	Dec	Dormitory
500	7570	500	0.254973	WG0V-220330_rnaviral_assembled_NODE_1684_length_564_cov_2.799622_g1545_i0	TRUE	1.28278	696	1.15529	35.5001	Lenarviricota		Low-quality	Prokaryotes	ssRNA(+)	Mar	Dormitory
501	7571	501	0.118339	WSJF-220208_rnaviral_assembled_NODE_480_length_1104_cov_4.155285_g404_i0	TRUE	1.20257	697	1.1434	35.5511	Lenarviricota		Low-quality	Prokaryotes	ssRNA(+)	Feb	Primary/Secondary School
502	7572	502	1e-06	WG0L-210202-14_rnaviral_assembled_NODE_32792_length_240_cov_0.934132_g31507_i0	TRUE	1.19101	698	1.19101	35.6022	Lenarviricota		Low-quality	Prokaryotes	ssRNA(+)	Feb	Dormitory
503	7573	503	1e-06	WG01-201202-14_rnaviral_assembled_NODE_28797_length_263_cov_2.178947_g26940_i0	TRUE	1.23022	699	1.23022	35.6532	Lenarviricota		Low-quality	Prokaryotes	ssRNA(+)	Dec	University Campus
504	7573	504	0.017218	WSAC-220405_rnaviral_assembled_NODE_10_length_3484_cov_6.098289_g6_i0	TRUE	1.24744	700	1.23883	35.7042	Lenarviricota		High-quality	Prokaryotes	ssRNA(+)	Apr	Primary/Secondary School
505	7574	505	0.145338	WG0V-220330_rnaviral_assembled_NODE_1746_length_558_cov_1.749522_g1606_i0	TRUE	1.17637	693	1.1037	35.3471	Lenarviricota		Low-quality	Prokaryotes	ssRNA(+)	Mar	Dormitory
506	7575	506	0.261228	WM06-211221_rnaviral_assembled_NODE_16_length_3584_cov_9.367709_g12_i0	TRUE	1.31577	694	1.18516	35.3981	Lenarviricota		High-quality	Prokaryotes	ssRNA(+)	Dec	Hospital/Medical Campus
507	7575	507	0.309368	WM08-210824_rnaviral_assembled_NODE_9472_length_352_cov_2.337539_g8941_i0	TRUE	1.36391	695	1.20923	35.4491	Lenarviricota		Low-quality	Prokaryotes	ssRNA(+)	Aug	Hospital/Medical Campus
508	7577	508	0.219994	WG0H-201202-14_rnaviral_assembled_NODE_588_length_1954_cov_4.771398_g290_i0	TRUE	1.2186	687	1.10861	35.0411	Lenarviricota		Low-quality	Prokaryotes	ssRNA(+)	Dec	Dormitory
509	7578	509	0.140941	WG0KC-220105_rnaviral_assembled_NODE_13_length_3749_cov_6.843834_g10_i0	TRUE	1.20602	688	1.13555	35.0921	Lenarviricota		High-quality	Prokaryotes	ssRNA(+)	Jan	Dormitory
510	7580	510	0.325917	WSNB-220222_rnaviral_assembled_NODE_27_length_3533_cov_3.855918_g23_i0	TRUE	1.44567	690	1.28271	35.1941	Lenarviricota		High-quality	Prokaryotes	ssRNA(+)	Feb	Primary/Secondary School
511	7581	511	1e-06	WG0L-201125-14_rnaviral_assembled_NODE_15944_length_397_cov_1.475309_g14028_i0	TRUE	1.11975	691	1.11975	35.2451	Lenarviricota		Low-quality	Prokaryotes	ssRNA(+)	Nov	Dormitory
512	7581	512	1e-06	WG0R-210112-14_rnaviral_assembled_NODE_29992_length_242_cov_0.923077_g27834_i0	TRUE	1.11975	692	1.11975	35.2961	Lenarviricota		Low-quality	Prokaryotes	ssRNA(+)	Jan	Dormitory
513	7579	513	0.108961	WG0R-210126-14_rnaviral_assembled_NODE_9333_length_569_cov_1.346774_g7484_i0	TRUE	1.20493	689	1.15045	35.1431	Lenarviricota		Low-quality	Prokaryotes	ssRNA(+)	Jan	Dormitory
514	7576	514	0.291808	WGHp-210831_rnaviral_assembled_NODE_5942_length_411_cov_2.734043_g5692_i0	TRUE	1.26784	686	1.12193	34.9901	Lenarviricota		Low-quality	Prokaryotes	ssRNA(+)	Aug	Dormitory
515	7585	515	0.017873	WG0N-220309_rnaviral_assembled_NODE_160_length_1326_cov_2.771495_g120_i0	TRUE	1.06802	684	1.05909	34.8881	Lenarviricota		Low-quality	Prokaryotes	ssRNA(+)	Mar	Dormitory
516	7585	516	0.016207	WG0N-210302-14_rnaviral_assembled_NODE_36_length_3675_cov_16.686008_g28_i0	TRUE	1.06636	685	1.05825	34.9391	Lenarviricota		High-quality	Prokaryotes	ssRNA(+)	Mar	Dormitory
517	7584	517	0.072704	WC0Dc-210323-14_rnaviral_assembled_NODE_47009_length_246_cov_0.901734_g44342_i0	TRUE	1.06666	683	1.03031	34.8371	Lenarviricota		Low-quality	Prokaryotes	ssRNA(+)	Mar	Wastewater Treatment Plant
518	7583	518	0.110491	WG02c-220209_rnaviral_assembled_NODE_6_length_3781_cov_16.108115_g5_i0	TRUE	1.03967	682	0.984426	34.7861	Lenarviricota		High-quality	Prokaryotes	ssRNA(+)	Feb	University Campus
519	7586	519	0.394854	WG0E-210119-14_rnaviral_assembled_NODE_12582_length_271_cov_2.439394_g11924_i0	TRUE	1.36139	680	1.16396	34.684	Lenarviricota		Low-quality	Prokaryotes	ssRNA(+)	Jan	Dormitory
520	7586	520	0.099743	WG02c-210427-14_rnaviral_assembled_NODE_83_length_3614_cov_155.786501_g69_i0	TRUE	1.06628	681	1.0164	34.7351	Lenarviricota		High-quality	Prokaryotes	ssRNA(+)	Apr	University Campus
521	7587	521	1e-06	WR03-201021-05_rnaviral_assembled_NODE_13127_length_562_cov_1.462168_g10648_i0	TRUE	0.918694	670	0.918694	34.174	Lenarviricota		Low-quality	Prokaryotes	ssRNA(+)	Oct	University Campus
522	7587	522	1e-06	WG0R-220112_rnaviral_assembled_NODE_5_length_3681_cov_8.569117_g4_i0	TRUE	0.918694	671	0.918694	34.225	Lenarviricota		High-quality	Prokaryotes	ssRNA(+)	Jan	Dormitory
523	7589	523	1e-06	WSAC-220315_rnaviral_assembled_NODE_3854_length_444_cov_2.251834_g3638_i0	TRUE	0.905073	635	0.905072	32.3888	Lenarviricota		Low-quality	Prokaryotes	ssRNA(+)	Mar	Primary/Secondary School
524	7589	524	0.032792	WM08-220202_rnaviral_assembled_NODE_9104_length_297_cov_1.847328_g8848_i0	TRUE	0.937864	636	0.921468	32.4398	Lenarviricota		Low-quality	Prokaryotes	ssRNA(+)	Feb	Hospital/Medical Campus
525	7588	525	0.027214	WG0Kg-211012_rnaviral_assembled_NODE_27_length_3527_cov_17.718499_g22_i0	TRUE	0.899732	634	0.886125	32.3378	Lenarviricota		High-quality	Prokaryotes	ssRNA(+)	Oct	Dormitory
526	7595	526	0.006941	WG0W-211221_rnaviral_assembled_NODE_10_length_3327_cov_6.617861_g8_i0	TRUE	0.83908	590	0.83561	30.0935	Lenarviricota		Medium-quality	Prokaryotes	ssRNA(+)	Dec	Dormitory
527	7595	527	0.00995	WG0A-210601-14_rnaviral_assembled_NODE_6266_length_797_cov_1.704420_g4216_i0	TRUE	0.842089	591	0.837114	30.1445	Lenarviricota		Low-quality	Prokaryotes	ssRNA(+)	Jun	Dormitory
528	7594	528	0.018461	WG01-210119-14_rnaviral_assembled_NODE_8439_length_625_cov_1.976449_g6513_i0	TRUE	0.774287	589	0.765057	30.0425	Lenarviricota		Low-quality	Prokaryotes	ssRNA(+)	Jan	University Campus
529	7598	529	1e-06	WG0Kg-210803-14_rnaviral_assembled_NODE_4704_length_452_cov_2.386091_g4376_i0	TRUE	0.790618	594	0.790617	30.2975	Lenarviricota		Low-quality	Prokaryotes	ssRNA(+)	Aug	Dormitory
530	7598	530	0.015373	WG0L-220112_rnaviral_assembled_NODE_16318_length_237_cov_1.386139_g15896_i0	TRUE	0.80599	595	0.798304	30.3485	Lenarviricota		Low-quality	Prokaryotes	ssRNA(+)	Jan	Dormitory
531	7597	531	1e-06	WSGP-220222_rnaviral_assembled_NODE_12478_length_280_cov_1.632653_g12163_i0	TRUE	0.790617	593	0.790617	30.2465	Lenarviricota		Low-quality	Prokaryotes	ssRNA(+)	Feb	Primary/Secondary School
532	7596	532	0.004817	WSNS-220301_rnaviral_assembled_NODE_19_length_3423_cov_371.320838_g13_i0	TRUE	0.771575	592	0.769166	30.1955	Lenarviricota		Medium-quality	Prokaryotes	ssRNA(+)	Mar	Primary/Secondary School
533	7592	533	1e-06	WM04-20200930-05_rnaviral_assembled_NODE_15307_length_413_cov_1.144118_g13000_i0	TRUE	0.735071	588	0.73507	29.9915	Lenarviricota		Low-quality	Prokaryotes	ssRNA(+)	NA	NA
534	7599	534	0.319707	WC0Dc-210323-14_rnaviral_assembled_NODE_66226_length_227_cov_1.012987_g63559_i0	TRUE	1.05998	586	0.900126	29.8895	Lenarviricota		Low-quality	Prokaryotes	ssRNA(+)	Mar	Wastewater Treatment Plant
535	7599	535	0.020445	WM04-20200930-05_rnaviral_assembled_NODE_32_length_3409_cov_9.904376_g23_i0	TRUE	0.760717	587	0.750494	29.9405	Lenarviricota		Medium-quality	Prokaryotes	ssRNA(+)	NA	NA
536	7603	536	1e-06	WG02g-211026_rnaviral_assembled_NODE_2077_length_615_cov_1.910345_g1848_i0	TRUE	0.923055	614	0.923054	31.3177	Lenarviricota		Low-quality	Prokaryotes	ssRNA(+)	Oct	University Campus
537	7608	537	0.006506	WSNB-220119_rnaviral_assembled_NODE_592_length_972_cov_3.091782_g460_i0	TRUE	1.00381	618	1.00056	31.5217	Lenarviricota		Low-quality	Prokaryotes	ssRNA(+)	Jan	Primary/Secondary School
538	7609	538	0.01863	WSNB-220208_rnaviral_assembled_NODE_9524_length_279_cov_1.217213_g9327_i0	TRUE	1.03514	619	1.02583	31.5727	Lenarviricota		Low-quality	Prokaryotes	ssRNA(+)	Feb	Primary/Secondary School
539	7611	539	0.026828	WSAC-220315_rnaviral_assembled_NODE_264_length_1152_cov_3.355416_g181_i0	TRUE	1.06094	621	1.04753	31.6747	Lenarviricota		Low-quality	Prokaryotes	ssRNA(+)	Mar	Primary/Secondary School
540	7611	540	1e-06	WG02-210323-14_rnaviral_assembled_NODE_12275_length_430_cov_1.422969_g10448_i0	TRUE	1.03411	622	1.03411	31.7257	Lenarviricota		Low-quality	Prokaryotes	ssRNA(+)	Mar	University Campus
541	7610	541	0.023411	WSNB-220119_rnaviral_assembled_NODE_1583_length_693_cov_7.458967_g1366_i0	TRUE	1.05494	620	1.04324	31.6237	Lenarviricota		Low-quality	Prokaryotes	ssRNA(+)	Jan	Primary/Secondary School
542	7612	542	1e-06	WG02-20200930-14_rnaviral_assembled_NODE_37637_length_229_cov_1.000000_g36249_i0	TRUE	0.958953	623	0.958952	31.7767	Lenarviricota		Low-quality	Prokaryotes	ssRNA(+)	Sep	University Campus
543	7616	543	0.054191	WG0Dg-210216-14_rnaviral_assembled_NODE_27921_length_258_cov_0.827027_g25769_i0	TRUE	1.05968	630	1.03259	32.1337	Lenarviricota		Low-quality	Prokaryotes	ssRNA(+)	Feb	Wastewater Treatment Plant
544	7618	544	1e-06	WG0V-210907_rnaviral_assembled_NODE_1359_length_854_cov_3.632479_g1147_i0	TRUE	1.01302	632	1.01302	32.2358	Lenarviricota		Low-quality	Prokaryotes	ssRNA(+)	Sep	Dormitory
545	7618	545	0.007526	WG0E-210209-14_rnaviral_assembled_NODE_55_length_3530_cov_18.507666_g41_i0	TRUE	1.02055	633	1.01678	32.2868	Lenarviricota		High-quality	Prokaryotes	ssRNA(+)	Feb	Dormitory
546	7617	546	1e-06	WG02g-210928_rnaviral_assembled_NODE_48_length_3532_cov_9.694023_g25_i0	TRUE	1.0055	631	1.0055	32.1848	Lenarviricota		High-quality	Prokaryotes	ssRNA(+)	Sep	University Campus
547	7619	547	0.06753	WM06-210727-14_rnaviral_assembled_NODE_3701_length_569_cov_2.696629_g3291_i0	TRUE	1.06836	627	1.03459	31.9807	Lenarviricota		Low-quality	Prokaryotes	ssRNA(+)	Jul	Hospital/Medical Campus
548	7620	548	0.00792	WSNS-220315_rnaviral_assembled_NODE_30_length_3469_cov_5.751893_g23_i0	TRUE	1.02432	628	1.02036	32.0317	Lenarviricota		High-quality	Prokaryotes	ssRNA(+)	Mar	Primary/Secondary School
549	7620	549	0.009478	WM08-210810_rnaviral_assembled_NODE_1220_length_897_cov_1.777262_g973_i0	TRUE	1.02588	629	1.02114	32.0827	Lenarviricota		Low-quality	Prokaryotes	ssRNA(+)	Aug	Hospital/Medical Campus
550	7621	550	0.782454	WG0L-201202-14_rnaviral_assembled_NODE_19846_length_421_cov_2.379310_g17319_i0	TRUE	1.78396	625	1.39273	31.8787	Lenarviricota		Low-quality	Prokaryotes	ssRNA(+)	Dec	Dormitory
551	7621	551	1e-06	WSNB-220119_rnaviral_assembled_NODE_16_length_3519_cov_12.360505_g13_i0	TRUE	1.00151	626	1.0015	31.9297	Lenarviricota		High-quality	Prokaryotes	ssRNA(+)	Jan	Primary/Secondary School
552	7613	552	1e-06	WSNB-220405_rnaviral_assembled_NODE_11_length_2642_cov_3.387418_g7_i0	TRUE	0.958954	624	0.958954	31.8277	Lenarviricota		Medium-quality	Prokaryotes	ssRNA(+)	Apr	Primary/Secondary School
553	7606	553	1e-06	WSNB-220222_rnaviral_assembled_NODE_23_length_3568_cov_25.103029_g20_i0	TRUE	0.928634	617	0.928634	31.4707	Lenarviricota		High-quality	Prokaryotes	ssRNA(+)	Feb	Primary/Secondary School
554	7605	554	1e-06	WG0W-210511-14_rnaviral_assembled_NODE_11412_length_318_cov_1.224490_g10399_i0	TRUE	0.923057	616	0.923056	31.4197	Lenarviricota		Low-quality	Prokaryotes	ssRNA(+)	May	Dormitory
555	7604	555	1e-06	WSNB-220208_rnaviral_assembled_NODE_38_length_2091_cov_8.609922_g17_i1	TRUE	0.923056	615	0.923056	31.3687	Lenarviricota		Low-quality	Prokaryotes	ssRNA(+)	Feb	Primary/Secondary School
556	7622	556	0.024437	WG02g-220216_rnaviral_assembled_NODE_2883_length_813_cov_4.398458_g1320_i2	TRUE	0.96475	609	0.952531	31.0626	Lenarviricota		Low-quality	Prokaryotes	ssRNA(+)	Feb	University Campus
557	7624	557	1e-06	WG02g-210824_rnaviral_assembled_NODE_302_length_1501_cov_3.400409_g183_i0	TRUE	0.948304	611	0.948303	31.1646	Lenarviricota		Low-quality	Prokaryotes	ssRNA(+)	Aug	University Campus
558	7625	558	0.084448	WG0Hm-220302_rnaviral_assembled_NODE_8726_length_201_cov_1.397590_g8603_i0	TRUE	1.03275	612	0.990528	31.2156	Lenarviricota		Low-quality	Prokaryotes	ssRNA(+)	Mar	Dormitory
559	7625	559	1e-06	WG02g-211026_rnaviral_assembled_NODE_12728_length_227_cov_2.359375_g12471_i0	TRUE	0.948305	613	0.948304	31.2666	Lenarviricota		Low-quality	Prokaryotes	ssRNA(+)	Oct	University Campus
560	7623	560	0.157934	WG0Hp-220316_rnaviral_assembled_NODE_5_length_3483_cov_5.425174_g4_i0	TRUE	1.10624	610	1.02727	31.1136	Lenarviricota		Medium-quality	Prokaryotes	ssRNA(+)	Mar	Dormitory
561	7628	561	0.307971	WG02c-210615-14_rnaviral_assembled_NODE_15497_length_437_cov_2.115385_g13438_i0	TRUE	1.38566	603	1.23168	30.7566	Lenarviricota		Low-quality	Prokaryotes	ssRNA(+)	Jun	University Campus
562	7632	562	1e-06	WG01-210810_rnaviral_assembled_NODE_17429_length_274_cov_1.485356_g17070_i0	TRUE	1.81337	607	1.81337	30.9606	Lenarviricota		Low-quality	Prokaryotes	ssRNA(+)	Aug	University Campus
563	7632	563	0.086479	WG0Kg-210810_rnaviral_assembled_NODE_149_length_3212_cov_3.397545_g114_i0	TRUE	1.89985	608	1.85661	31.0116	Lenarviricota		Medium-quality	Prokaryotes	ssRNA(+)	Aug	Dormitory
564	7631	564	0.06829	WG0P-211221_rnaviral_assembled_NODE_12049_length_254_cov_1.442922_g11793_i0	TRUE	1.81546	606	1.78132	30.9096	Lenarviricota		Low-quality	Prokaryotes	ssRNA(+)	Dec	Dormitory
565	7630	565	0.023404	WG01-211221_rnaviral_assembled_NODE_16308_length_258_cov_1.085202_g16056_i0	TRUE	1.44959	605	1.43789	30.8586	Lenarviricota		Low-quality	Prokaryotes	ssRNA(+)	Dec	University Campus
566	7629	566	1e-06	WG0L-211221_rnaviral_assembled_NODE_4488_length_496_cov_1.917570_g4218_i0	TRUE	1.38978	604	1.38978	30.8076	Lenarviricota		Low-quality	Prokaryotes	ssRNA(+)	Dec	Dormitory
567	7627	567	0.165407	WR03-211026_rnaviral_assembled_NODE_15558_length_321_cov_1.765734_g14858_i0	TRUE	1.04196	602	0.959253	30.7056	Lenarviricota		Low-quality	Prokaryotes	ssRNA(+)	Oct	University Campus
568	7626	568	0.303643	WG0Kg-220209_rnaviral_assembled_NODE_223_length_1499_cov_3.174180_g183_i0	TRUE	1.03283	601	0.88101	30.6546	Lenarviricota		Low-quality	Prokaryotes	ssRNA(+)	Feb	Dormitory
569	7633	569	0.260584	WG02c-210817_rnaviral_assembled_NODE_3039_length_565_cov_2.767925_g2715_i0	TRUE	0.904495	596	0.774203	30.3995	Lenarviricota		Low-quality	Prokaryotes	ssRNA(+)	Aug	University Campus
570	7635	570	1e-06	WSBT-220215_rnaviral_assembled_NODE_6858_length_393_cov_2.986034_g6530_i0	TRUE	0.903228	597	0.903227	30.4506	Lenarviricota		Low-quality	Prokaryotes	ssRNA(+)	Feb	Primary/Secondary School
571	7635	571	0.043355	WSBT-220119_rnaviral_assembled_NODE_4603_length_485_cov_2.500000_g4380_i0	TRUE	0.946582	598	0.924905	30.5016	Lenarviricota		Low-quality	Prokaryotes	ssRNA(+)	Jan	Primary/Secondary School
572	7636	572	1e-06	WSJF-220222_rnaviral_assembled_NODE_43_length_3370_cov_4.556222_g40_i0	TRUE	0.850525	599	0.850525	30.5526	Lenarviricota		Medium-quality	Prokaryotes	ssRNA(+)	Feb	Primary/Secondary School
573	7636	573	1e-06	WG0A-210525-14_rnaviral_assembled_NODE_35188_length_229_cov_1.000000_g33719_i0	TRUE	0.850525	600	0.850525	30.6036	Lenarviricota		Low-quality	Prokaryotes	ssRNA(+)	May	Dormitory
574	7637	574	1e-06	WM06-211228_rnaviral_assembled_NODE_2950_length_533_cov_1.576305_g2684_i0	TRUE	0.63399	311	0.633989	15.8629	Lenarviricota		Low-quality	Prokaryotes	ssRNA(+)	Dec	Hospital/Medical Campus
575	7637	575	1e-06	WG0U-201216-14_rnaviral_assembled_NODE_31348_length_215_cov_2.197183_g29621_i0	TRUE	0.63399	312	0.633989	15.9139	Lenarviricota		Low-quality	Prokaryotes	ssRNA(+)	Dec	University Campus
576	7641	576	0.249695	WG01-210119-14_rnaviral_assembled_NODE_37494_length_243_cov_0.917647_g35493_i0	TRUE	0.965336	191	0.840488	9.74214	Lenarviricota		Low-quality	Prokaryotes	ssRNA(+)	Jan	University Campus
577	7641	577	0.01884	WM08-210907_rnaviral_assembled_NODE_5594_length_427_cov_2.079082_g5315_i0	TRUE	0.734481	192	0.725061	9.79314	Lenarviricota		Low-quality	Prokaryotes	ssRNA(+)	Sep	Hospital/Medical Campus
578	7640	578	0.064971	WM08-211102_rnaviral_assembled_NODE_113_length_3498_cov_16.957262_g52_i0	TRUE	0.760403	190	0.727917	9.69113	Lenarviricota		Medium-quality	Prokaryotes	ssRNA(+)	Nov	Hospital/Medical Campus
579	7644	579	0.018223	WG01-220406_rnaviral_assembled_NODE_357_length_1081_cov_4.016252_g231_i0	TRUE	0.814692	199	0.805581	10.1502	Lenarviricota		Low-quality	Prokaryotes	ssRNA(+)	Apr	University Campus
580	7646	580	0.050982	WSNS-220126_rnaviral_assembled_NODE_261_length_1695_cov_2.520482_g200_i0	TRUE	0.856302	201	0.830811	10.2522	Lenarviricota		Low-quality	Prokaryotes	ssRNA(+)	Jan	Primary/Secondary School
581	7646	581	1e-06	WG02g-211102_rnaviral_assembled_NODE_69_length_3717_cov_12.443509_g42_i0	TRUE	0.805321	202	0.80532	10.3032	Lenarviricota		High-quality	Prokaryotes	ssRNA(+)	Nov	University Campus
582	7645	582	1e-06	WM08-220316_rnaviral_assembled_NODE_1047_length_610_cov_4.299130_g976_i0	TRUE	0.80532	200	0.805319	10.2012	Lenarviricota		Low-quality	Prokaryotes	ssRNA(+)	Mar	Hospital/Medical Campus
583	7647	583	1e-06	WSNS-220308_rnaviral_assembled_NODE_39_length_3355_cov_5.666566_g24_i0	TRUE	0.80293	197	0.802929	10.0482	Lenarviricota		Medium-quality	Prokaryotes	ssRNA(+)	Mar	Primary/Secondary School
584	7647	584	0.004662	WG0Kc-220309_rnaviral_assembled_NODE_35_length_3726_cov_9.110268_g26_i0	TRUE	0.807591	198	0.80526	10.0992	Lenarviricota		High-quality	Prokaryotes	ssRNA(+)	Mar	Dormitory
585	7649	585	1e-06	WM06-220223_rnaviral_assembled_NODE_74_length_2363_cov_3.517612_g56_i0	TRUE	0.80802	194	0.80802	9.89515	Lenarviricota		Medium-quality	Prokaryotes	ssRNA(+)	Feb	Hospital/Medical Campus
586	7650	586	1e-06	WM08-220209_rnaviral_assembled_NODE_765_length_905_cov_2.955172_g649_i0	TRUE	0.819729	195	0.819728	9.94616	Lenarviricota		Low-quality	Prokaryotes	ssRNA(+)	Feb	Hospital/Medical Campus
587	7650	587	0.01215	WM08-220302_rnaviral_assembled_NODE_16_length_3161_cov_3.727127_g14_i0	TRUE	0.831878	196	0.825803	9.99717	Lenarviricota		Medium-quality	Prokaryotes	ssRNA(+)	Mar	Hospital/Medical Campus
588	7648	588	0.128849	WM06-20200930-05_rnaviral_assembled_NODE_20099_length_228_cov_1.509677_g18853_i0	TRUE	0.887194	193	0.82277	9.84415	Lenarviricota		Low-quality	Prokaryotes	ssRNA(+)	NA	NA
589	7653	589	1e-06	WG01-220223_rnaviral_assembled_NODE_46_length_2960_cov_3.499145_g37_i0	TRUE	0.807906	204	0.807906	10.4052	Lenarviricota		Medium-quality	Prokaryotes	ssRNA(+)	Feb	University Campus
590	7653	590	1e-06	WG01-210406-14_rnaviral_assembled_NODE_10069_length_808_cov_2.337415_g7458_i0	TRUE	0.807906	205	0.807906	10.4562	Lenarviricota		Low-quality	Prokaryotes	ssRNA(+)	Apr	University Campus
591	7652	591	0.197261	WG02c-2106029-14_rnaviral_assembled_NODE_17_length_3740_cov_14.210796_g15_i0	TRUE	0.673759	203	0.575129	10.3542	Lenarviricota		High-quality	Prokaryotes	ssRNA(+)	NA	NA
592	7656	592	0.208188	WG0R-220126_rnaviral_assembled_NODE_222_length_1496_cov_3.108145_g166_i0	TRUE	0.87215	217	0.768056	11.0683	Lenarviricota		Low-quality	Prokaryotes	ssRNA(+)	Jan	Dormitory
593	7658	593	0.039528	WM06-210511-14_rnaviral_assembled_NODE_32841_length_230_cov_0.993631_g31114_i0	TRUE	1.01902	219	0.999256	11.1703	Lenarviricota		Low-quality	Prokaryotes	ssRNA(+)	May	Hospital/Medical Campus
594	7658	594	0.064059	WG0L-201118-14_rnaviral_assembled_NODE_31663_length_228_cov_0.987097_g30515_i0	TRUE	1.04355	220	1.01152	11.2213	Lenarviricota		Low-quality	Prokaryotes	ssRNA(+)	Nov	Dormitory
595	7657	595	1e-06	WM06-20201007-14_rnaviral_assembled_NODE_27716_length_238_cov_1.418182_g26152_i0	TRUE	0.960001	218	0.960001	11.1193	Lenarviricota		Low-quality	Prokaryotes	ssRNA(+)	NA	NA
596	7663	596	1e-06	WSSP-220215_rnaviral_assembled_NODE_10_length_3291_cov_7.754300_g9_i0	TRUE	0.814817	225	0.814817	11.4763	Lenarviricota		Medium-quality	Prokaryotes	ssRNA(+)	Feb	Primary/Secondary School
597	7663	597	0.009454	WSSP-220308_rnaviral_assembled_NODE_4_length_3682_cov_22.667398_g3_i0	TRUE	0.82427	226	0.819543	11.5273	Lenarviricota		High-quality	Prokaryotes	ssRNA(+)	Mar	Primary/Secondary School
598	7668	598	0.004711	WG02g-220209_rnaviral_assembled_NODE_42_length_3650_cov_6.956570_g27_i0	TRUE	0.848025	237	0.845669	12.0884	Lenarviricota		High-quality	Prokaryotes	ssRNA(+)	Feb	University Campus
599	7669	599	1e-06	WG0P-201209-14_rnaviral_assembled_NODE_32_length_3666_cov_40.183969_g23_i0	TRUE	0.852717	238	0.852716	12.1394	Lenarviricota		High-quality	Prokaryotes	ssRNA(+)	Dec	Dormitory
600	7670	600	0.011663	WM08-211102_rnaviral_assembled_NODE_4095_length_546_cov_1.933464_g3594_i0	TRUE	0.875642	239	0.869811	12.1904	Lenarviricota		Low-quality	Prokaryotes	ssRNA(+)	Nov	Hospital/Medical Campus
601	7670	601	1e-06	WM08-211221_rnaviral_assembled_NODE_1795_length_654_cov_1.844911_g1545_i0	TRUE	0.86398	240	0.86398	12.2414	Lenarviricota		Low-quality	Prokaryotes	ssRNA(+)	Dec	Hospital/Medical Campus
602	7667	602	0.023581	WG0V-210817_rnaviral_assembled_NODE_101_length_3669_cov_7.039626_g68_i0	TRUE	0.856201	236	0.84441	12.0374	Lenarviricota		High-quality	Prokaryotes	ssRNA(+)	Aug	Dormitory
603	7672	603	0.005296	WG0L-220119_rnaviral_assembled_NODE_69_length_2194_cov_2.115331_g50_i0	TRUE	0.844097	241	0.841449	12.2924	Lenarviricota		Medium-quality	Prokaryotes	ssRNA(+)	Jan	Dormitory
604	7672	604	0.009119	WG0R-210817_rnaviral_assembled_NODE_40_length_3689_cov_10.345375_g28_i0	TRUE	0.84792	242	0.84336	12.3434	Lenarviricota		High-quality	Prokaryotes	ssRNA(+)	Aug	Dormitory
605	7673	605	1e-06	WM08-220126_rnaviral_assembled_NODE_5025_length_423_cov_3.389175_g4772_i0	TRUE	0.834087	243	0.834086	12.3944	Lenarviricota		Low-quality	Prokaryotes	ssRNA(+)	Jan	Hospital/Medical Campus
606	7674	606	0.054959	WSNB-220308_rnaviral_assembled_NODE_453_length_958_cov_3.293608_g387_i0	TRUE	0.889046	244	0.861567	12.4455	Lenarviricota		Low-quality	Prokaryotes	ssRNA(+)	Mar	Primary/Secondary School
607	7675	607	0.00656	WG01-211221_rnaviral_assembled_NODE_830_length_897_cov_1.947796_g707_i0	TRUE	0.848427	245	0.845147	12.4965	Lenarviricota		Low-quality	Prokaryotes	ssRNA(+)	Dec	University Campus
608	7675	608	0.015649	WSGP-220119_rnaviral_assembled_NODE_2_length_3679_cov_9.932766_g1_i0	TRUE	0.857516	246	0.849692	12.5475	Lenarviricota		High-quality	Prokaryotes	ssRNA(+)	Jan	Primary/Secondary School
609	7677	609	0.004714	WSNB-220126_rnaviral_assembled_NODE_15_length_3627_cov_7.087695_g8_i0	TRUE	0.824255	234	0.821898	11.9354	Lenarviricota		High-quality	Prokaryotes	ssRNA(+)	Jan	Primary/Secondary School
610	7677	610	1e-06	WGHp-211102_rnaviral_assembled_NODE_2028_length_432_cov_3.322418_g1898_i0	TRUE	0.819542	235	0.819542	11.9864	Lenarviricota		Low-quality	Prokaryotes	ssRNA(+)	Nov	Dormitory
611	7676	611	1e-06	WG0A-210309-14_rnaviral_assembled_NODE_8531_length_540_cov_1.871520_g6828_i0	TRUE	0.819541	233	0.819541	11.8844	Lenarviricota		Low-quality	Prokaryotes	ssRNA(+)	Mar	Dormitory
612	7679	612	0.017103	WG0P-210323-14_rnaviral_assembled_NODE_7126_length_616_cov_1.858195_g5397_i0	TRUE	0.838996	227	0.830445	11.5784	Lenarviricota		Low-quality	Prokaryotes	ssRNA(+)	Mar	Dormitory
613	7679	613	0.002353	WG0A-210309-14_rnaviral_assembled_NODE_41_length_3671_cov_10.656198_g35_i0	TRUE	0.824246	228	0.82307	11.6294	Lenarviricota		High-quality	Prokaryotes	ssRNA(+)	Mar	Dormitory
614	7681	614	0.021283	WG0L-220216_rnaviral_assembled_NODE_6499_length_383_cov_2.965517_g6143_i0	TRUE	0.845528	230	0.834886	11.7314	Lenarviricota		Low-quality	Prokaryotes	ssRNA(+)	Feb	Dormitory
615	7682	615	0.009437	WSJF-220119_rnaviral_assembled_NODE_22_length_3680_cov_22.097942_g12_i0	TRUE	0.833683	231	0.828964	11.7824	Lenarviricota		High-quality	Prokaryotes	ssRNA(+)	Jan	Primary/Secondary School
616	7682	616	0.004742	WSAC-220308_rnaviral_assembled_NODE_10_length_3684_cov_7.993971_g8_i0	TRUE	0.828988	232	0.826617	11.8334	Lenarviricota		High-quality	Prokaryotes	ssRNA(+)	Mar	Primary/Secondary School
617	7680	617	1e-06	WG0Kg-210810_rnaviral_assembled_NODE_85_length_3677_cov_37.007688_g59_i0	TRUE	0.819541	229	0.819541	11.6804	Lenarviricota		High-quality	Prokaryotes	ssRNA(+)	Aug	Dormitory
618	7661	618	0.006206	WM06-210824_rnaviral_assembled_NODE_1008_length_971_cov_3.567308_g781_i0	TRUE	0.816314	224	0.813211	11.4253	Lenarviricota		Low-quality	Prokaryotes	ssRNA(+)	Aug	Hospital/Medical Campus
619	7683	619	1e-06	WG0N-210831_rnaviral_assembled_NODE_67_length_3681_cov_17.950905_g33_i1	TRUE	0.79786	222	0.79786	11.3233	Lenarviricota		High-quality	Prokaryotes	ssRNA(+)	Aug	Dormitory
620	7683	620	1e-06	WG0N-210817_rnaviral_assembled_NODE_44_length_3688_cov_45.547495_g25_i0	TRUE	0.79786	223	0.79786	11.3743	Lenarviricota		High-quality	Prokaryotes	ssRNA(+)	Aug	Dormitory
621	7659	621	0.198088	WG0N-210309-14_rnaviral_assembled_NODE_12332_length_487_cov_2.048309_g10492_i0	TRUE	0.767485	221	0.668441	11.2723	Lenarviricota		Low-quality	Prokaryotes	ssRNA(+)	Mar	Dormitory
622	7686	622	1e-06	WSBT-220308_rnaviral_assembled_NODE_557_length_1247_cov_2.960396_g444_i0	TRUE	0.912334	208	0.912334	10.6092	Lenarviricota		Low-quality	Prokaryotes	ssRNA(+)	Mar	Primary/Secondary School
623	7686	623	1e-06	WSBT-220301_rnaviral_assembled_NODE_1782_length_759_cov_2.232044_g1583_i0	TRUE	0.912334	209	0.912334	10.6602	Lenarviricota		Low-quality	Prokaryotes	ssRNA(+)	Mar	Primary/Secondary School
624	7688	624	0.1446	WG02-210316-14_rnaviral_assembled_NODE_30475_length_230_cov_0.993631_g28892_i0	TRUE	0.839758	211	0.767458	10.7623	Lenarviricota		Low-quality	Prokaryotes	ssRNA(+)	Mar	University Campus
625	7691	625	0.405905	WC0Dc-210126-14_rnaviral_assembled_NODE_2109_length_1199_cov_3.225577_g1172_i0	TRUE	1.54007	215	1.33712	10.9663	Lenarviricota		Low-quality	Prokaryotes	ssRNA(+)	Jan	Wastewater Treatment Plant
626	7691	626	0.040758	A1100-5-14_rnaviral_assembled_NODE_33482_length_348_cov_2.880000_g31066_i0	TRUE	1.17493	216	1.15455	11.0173	Lenarviricota		Low-quality	Prokaryotes	ssRNA(+)	NA	NA
627	7690	627	0.123644	WM08-210928_rnaviral_assembled_NODE_14565_length_177_cov_1.690141_g14378_i0	TRUE	1.0766	214	1.01478	10.9153	Lenarviricota		Low-quality	Prokaryotes	ssRNA(+)	Sep	Hospital/Medical Campus
628	7692	628	0.299727	WC0Dc-220202_rnaviral_assembled_NODE_16_length_3350_cov_10.658824_g13_i0	TRUE	1.07038	212	0.920521	10.8133	Lenarviricota		Medium-quality	Prokaryotes	ssRNA(+)	Feb	Wastewater Treatment Plant
629	7692	629	0.176434	WC0Dc-210126-14_rnaviral_assembled_NODE_11130_length_417_cov_1.668605_g9388_i0	TRUE	0.947092	213	0.858875	10.8643	Lenarviricota		Low-quality	Prokaryotes	ssRNA(+)	Jan	Wastewater Treatment Plant
630	7687	630	0.215539	WM06-210907_rnaviral_assembled_NODE_47_length_2076_cov_3.794708_g37_i0	TRUE	0.891054	210	0.783285	10.7112	Lenarviricota		Low-quality	Prokaryotes	ssRNA(+)	Sep	Hospital/Medical Campus
631	7693	631	0.112856	WC0Dg-210323-14_rnaviral_assembled_NODE_53324_length_244_cov_0.912281_g50485_i0	TRUE	0.867898	206	0.81147	10.5072	Lenarviricota		Low-quality	Prokaryotes	ssRNA(+)	Mar	Wastewater Treatment Plant
632	7693	632	1e-06	WSAC-220329_rnaviral_assembled_NODE_14548_length_219_cov_1.521739_g14366_i0	TRUE	0.755043	207	0.755042	10.5582	Lenarviricota		Low-quality	Prokaryotes	ssRNA(+)	Mar	Primary/Secondary School
633	7701	633	1e-06	WC0Dc-210223-14_rnaviral_assembled_NODE_8466_length_511_cov_1.931507_g6555_i0	TRUE	0.892129	913	0.892128	46.5684	Lenarviricota		Low-quality	Prokaryotes	ssRNA(+)	Feb	Wastewater Treatment Plant
634	7701	634	1e-06	WC0Dc-210518-14_rnaviral_assembled_NODE_24824_length_272_cov_1.090452_g22751_i0	TRUE	0.892129	914	0.892128	46.6194	Lenarviricota		Low-quality	Prokaryotes	ssRNA(+)	May	Wastewater Treatment Plant
635	7700	635	0.009787	WC0Dc-220302_rnaviral_assembled_NODE_16_length_3408_cov_86.553513_g15_i0	TRUE	0.901914	912	0.89702	46.5174	Lenarviricota		Medium-quality	Prokaryotes	ssRNA(+)	Mar	Wastewater Treatment Plant
636	7702	636	1e-06	WC0Dc-210810_rnaviral_assembled_NODE_306_length_1326_cov_6.463981_g212_i0	TRUE	0.860855	915	0.860854	46.6704	Lenarviricota		Low-quality	Prokaryotes	ssRNA(+)	Aug	Wastewater Treatment Plant
637	7703	637	0.018592	WC0Dc-220302_rnaviral_assembled_NODE_8259_length_336_cov_2.541528_g8042_i0	TRUE	0.879447	916	0.870151	46.7215	Lenarviricota		Low-quality	Prokaryotes	ssRNA(+)	Mar	Wastewater Treatment Plant
638	7704	638	0.009763	WC0Dc-210525-14_rnaviral_assembled_NODE_5658_length_799_cov_4.511019_g3974_i0	TRUE	0.891058	917	0.886177	46.7725	Lenarviricota		Low-quality	Prokaryotes	ssRNA(+)	May	Wastewater Treatment Plant
639	7704	639	0.027856	WC0Dc-210126-14_rnaviral_assembled_NODE_5338_length_725_cov_2.070552_g3760_i0	TRUE	0.909151	918	0.895223	46.8235	Lenarviricota		Low-quality	Prokaryotes	ssRNA(+)	Jan	Wastewater Treatment Plant
640	7698	640	0.331706	WG0Kc-211214_rnaviral_assembled_NODE_8689_length_301_cov_1.853383_g8458_i0	TRUE	0.986336	911	0.820483	46.4664	Lenarviricota		Low-quality	Prokaryotes	ssRNA(+)	Dec	Dormitory
641	7709	641	0.245516	WM08-220105_rnaviral_assembled_NODE_17532_length_239_cov_1.529412_g17239_i0	TRUE	1.08889	934	0.966134	47.6396	Lenarviricota		Low-quality	Prokaryotes	ssRNA(+)	Jan	Hospital/Medical Campus
642	7710	642	1e-06	WG02c-210427-14_rnaviral_assembled_NODE_39777_length_249_cov_0.886364_g38432_i0	TRUE	1.00714	935	1.00714	47.6906	Lenarviricota		Low-quality	Prokaryotes	ssRNA(+)	Apr	University Campus
643	7710	643	0.038067	WG0N-220209_rnaviral_assembled_NODE_740_length_701_cov_3.228228_g643_i0	TRUE	1.04521	936	1.02618	47.7416	Lenarviricota		Low-quality	Prokaryotes	ssRNA(+)	Feb	Dormitory
644	7708	644	0.154586	WM04-20200930-05_rnaviral_assembled_NODE_8922_length_627_cov_2.240072_g6700_i0	TRUE	0.943008	933	0.865715	47.5886	Lenarviricota		Low-quality	Prokaryotes	ssRNA(+)	NA	NA
645	7714	645	0.041466	WG0V-220330_rnaviral_assembled_NODE_353_length_1012_cov_3.211873_g303_i0	TRUE	1.05297	939	1.03223	47.8946	Lenarviricota		Low-quality	Prokaryotes	ssRNA(+)	Mar	Dormitory
646	7715	646	1e-06	WG0L-210601-14_rnaviral_assembled_NODE_12504_length_520_cov_3.046980_g10426_i0	TRUE	1.02067	940	1.02067	47.9456	Lenarviricota		Low-quality	Prokaryotes	ssRNA(+)	Jun	Dormitory
647	7716	647	1e-06	WG01-210601-14_rnaviral_assembled_NODE_41634_length_263_cov_4.368421_g38803_i0	TRUE	1.02067	941	1.02067	47.9966	Lenarviricota		Low-quality	Prokaryotes	ssRNA(+)	Jun	University Campus
648	7716	648	0.035431	WM06-220112_rnaviral_assembled_NODE_12683_length_214_cov_1.301676_g12333_i0	TRUE	1.0561	942	1.03838	48.0476	Lenarviricota		Low-quality	Prokaryotes	ssRNA(+)	Jan	Hospital/Medical Campus
649	7717	649	0.049932	WC0Dc-210209-14_rnaviral_assembled_NODE_16952_length_407_cov_1.290419_g14388_i0	TRUE	1.043	943	1.01803	48.0986	Lenarviricota		Low-quality	Prokaryotes	ssRNA(+)	Feb	Wastewater Treatment Plant
650	7720	650	1e-06	WM06-211228_rnaviral_assembled_NODE_1540_length_694_cov_1.763278_g1338_i0	TRUE	1.24596	946	1.24596	48.2516	Lenarviricota		Low-quality	Prokaryotes	ssRNA(+)	Dec	Hospital/Medical Campus
651	7720	651	0.077937	WG01-210601-14_rnaviral_assembled_NODE_11493_length_629_cov_4.944245_g8775_i0	TRUE	1.32389	947	1.28492	48.3026	Lenarviricota		Low-quality	Prokaryotes	ssRNA(+)	Jun	University Campus
652	7719	652	1e-06	WM06-220112_rnaviral_assembled_NODE_729_length_931_cov_3.595982_g531_i0	TRUE	1.0047	945	1.0047	48.2006	Lenarviricota		Low-quality	Prokaryotes	ssRNA(+)	Jan	Hospital/Medical Campus
653	7718	653	1e-06	WC0Dc-211214_rnaviral_assembled_NODE_11907_length_224_cov_1.550265_g11694_i0	TRUE	1.0047	944	1.0047	48.1496	Lenarviricota		Low-quality	Prokaryotes	ssRNA(+)	Dec	Wastewater Treatment Plant
654	7712	654	0.016826	WM06-220126_rnaviral_assembled_NODE_10252_length_240_cov_1.443902_g10028_i0	TRUE	0.79241	938	0.783997	47.8436	Lenarviricota		Low-quality	Prokaryotes	ssRNA(+)	Jan	Hospital/Medical Campus
655	7711	655	0.146561	WC0Dg-210601-14_rnaviral_assembled_NODE_31430_length_232_cov_0.943396_g29468_i0	TRUE	0.922144	937	0.848863	47.7926	Lenarviricota		Low-quality	Prokaryotes	ssRNA(+)	Jun	Wastewater Treatment Plant
656	7722	656	1e-06	WG0L-220112_rnaviral_assembled_NODE_56_length_3464_cov_19.700787_g25_i0	TRUE	0.954509	924	0.954508	47.1295	Lenarviricota		Medium-quality	Prokaryotes	ssRNA(+)	Jan	Dormitory
657	7724	657	1e-06	WM06-210720-14_rnaviral_assembled_NODE_1845_length_628_cov_1.854975_g1633_i0	TRUE	0.964195	925	0.964194	47.1805	Lenarviricota		Low-quality	Prokaryotes	ssRNA(+)	Jul	Hospital/Medical Campus
658	7726	658	0.009707	WR03-220223_rnaviral_assembled_NODE_22_length_3466_cov_10.783445_g15_i0	TRUE	0.973903	927	0.96905	47.2825	Lenarviricota		Medium-quality	Prokaryotes	ssRNA(+)	Feb	University Campus
659	7726	659	1e-06	WG0Kg-220406_rnaviral_assembled_NODE_2183_length_496_cov_2.622560_g2040_i0	TRUE	0.964197	928	0.964197	47.3335	Lenarviricota		Low-quality	Prokaryotes	ssRNA(+)	Apr	Dormitory
660	7725	660	1e-06	WM06-210831_rnaviral_assembled_NODE_49_length_3438_cov_5.420805_g33_i0	TRUE	0.964196	926	0.964195	47.2315	Lenarviricota		Medium-quality	Prokaryotes	ssRNA(+)	Aug	Hospital/Medical Campus
661	7728	661	0.021358	WSJF-220119_rnaviral_assembled_NODE_28_length_3470_cov_30.592431_g17_i0	TRUE	1.01345	930	1.00277	47.4355	Lenarviricota		Medium-quality	Prokaryotes	ssRNA(+)	Jan	Primary/Secondary School
662	7729	662	0.011757	WG0L-220316_rnaviral_assembled_NODE_348_length_958_cov_3.292524_g300_i0	TRUE	1.00545	931	0.999571	47.4865	Lenarviricota		Low-quality	Prokaryotes	ssRNA(+)	Mar	Dormitory
663	7729	663	1e-06	WG0Kg-210601-14_rnaviral_assembled_NODE_62_length_3480_cov_6.705900_g45_i0	TRUE	0.993693	932	0.993692	47.5375	Lenarviricota		Medium-quality	Prokaryotes	ssRNA(+)	Jun	Dormitory
664	7727	664	0.010767	WG0Kg-210629-14_rnaviral_assembled_NODE_1307_length_622_cov_2.444634_g1162_i0	TRUE	0.987995	929	0.982611	47.3845	Lenarviricota		Low-quality	Prokaryotes	ssRNA(+)	Jun	Dormitory
665	7732	665	0.018891	WG02g-210831_rnaviral_assembled_NODE_450_length_1186_cov_3.040834_g307_i0	TRUE	1.00171	922	0.992263	47.0275	Lenarviricota		Low-quality	Prokaryotes	ssRNA(+)	Aug	University Campus
666	7732	666	0.051396	WG0Kc-220330_rnaviral_assembled_NODE_918_length_660_cov_3.161600_g833_i0	TRUE	1.03421	923	1.00852	47.0785	Lenarviricota		Low-quality	Prokaryotes	ssRNA(+)	Mar	Dormitory
667	7731	667	0.019527	WSNS-220215_rnaviral_assembled_NODE_14404_length_263_cov_1.574561_g14070_i0	TRUE	0.981792	921	0.972028	46.9765	Lenarviricota		Low-quality	Prokaryotes	ssRNA(+)	Feb	Primary/Secondary School
668	7733	668	0.007065	WG0Kc-220330_rnaviral_assembled_NODE_566_length_819_cov_2.663265_g499_i2	TRUE	0.974924	919	0.971391	46.8745	Lenarviricota		Low-quality	Prokaryotes	ssRNA(+)	Mar	Dormitory
669	7733	669	0.009961	WG0Kc-220323_rnaviral_assembled_NODE_1952_length_528_cov_2.190669_g1828_i0	TRUE	0.97782	920	0.972839	46.9255	Lenarviricota		Low-quality	Prokaryotes	ssRNA(+)	Mar	Dormitory
670	7740	670	0.147573	WC0Dg-210810_rnaviral_assembled_NODE_18495_length_207_cov_1.680233_g18192_i0	TRUE	0.987216	993	0.91343	50.6489	Lenarviricota		Low-quality	Prokaryotes	ssRNA(+)	Aug	Wastewater Treatment Plant
671	7742	671	1e-06	WG02c-220112_rnaviral_assembled_NODE_7685_length_359_cov_2.132716_g7414_i0	TRUE	1.0169	995	1.0169	50.7509	Lenarviricota		Low-quality	Prokaryotes	ssRNA(+)	Jan	University Campus
672	7742	672	1e-06	WG02c-220119_rnaviral_assembled_NODE_4072_length_510_cov_3.402105_g3663_i0	TRUE	1.0169	996	1.0169	50.8019	Lenarviricota		Low-quality	Prokaryotes	ssRNA(+)	Jan	University Campus
673	7741	673	0.037929	WG02c-220223_rnaviral_assembled_NODE_4930_length_412_cov_1.474801_g4662_i0	TRUE	1.02496	994	1.00599	50.6999	Lenarviricota		Low-quality	Prokaryotes	ssRNA(+)	Feb	University Campus
674	7745	674	0.016862	WSNB-220215_rnaviral_assembled_NODE_19436_length_177_cov_2.225352_g19196_i0	TRUE	1.01657	999	1.00814	50.9549	Lenarviricota		Low-quality	Prokaryotes	ssRNA(+)	Feb	Primary/Secondary School
675	7746	675	1e-06	WG0A-210309-14_rnaviral_assembled_NODE_2099_length_1242_cov_1.725406_g1194_i0	TRUE	1.01829	1000	1.01829	51.006	Lenarviricota		Low-quality	Prokaryotes	ssRNA(+)	Mar	Dormitory
676	7746	676	1e-06	WSNB-220126_rnaviral_assembled_NODE_1183_length_779_cov_2.448925_g1016_i0	TRUE	1.01829	1001	1.01829	51.057	Lenarviricota		Low-quality	Prokaryotes	ssRNA(+)	Jan	Primary/Secondary School
677	7744	677	0.010214	WG0N-210209-14_rnaviral_assembled_NODE_12897_length_301_cov_0.842105_g11777_i0	TRUE	0.99961	998	0.994503	50.9039	Lenarviricota		Low-quality	Prokaryotes	ssRNA(+)	Feb	Dormitory
678	7743	678	0.209905	WG0L-210330-14_rnaviral_assembled_NODE_1651_length_1384_cov_3.590389_g1000_i0	TRUE	1.02538	997	0.920432	50.8529	Lenarviricota		Low-quality	Prokaryotes	ssRNA(+)	Mar	Dormitory
679	7748	679	0.228314	WG02g-210601-14_rnaviral_assembled_NODE_27577_length_263_cov_1.642105_g25816_i0	TRUE	1.01349	988	0.899332	50.3939	Lenarviricota		Low-quality	Prokaryotes	ssRNA(+)	Jun	University Campus
680	7750	680	0.262067	WG02c-2106029-14_rnaviral_assembled_NODE_139_length_1605_cov_3.782166_g111_i0	TRUE	1.18614	990	1.05511	50.4959	Lenarviricota		Low-quality	Prokaryotes	ssRNA(+)	NA	NA
681	7751	681	0.022709	WM08-210810_rnaviral_assembled_NODE_8128_length_386_cov_1.444444_g7683_i0	TRUE	1.15481	991	1.14346	50.5469	Lenarviricota		Low-quality	Prokaryotes	ssRNA(+)	Aug	Hospital/Medical Campus
682	7751	682	0.007519	WG02c-210511-14_rnaviral_assembled_NODE_79_length_3004_cov_12.923917_g59_i0	TRUE	1.13963	992	1.13587	50.5979	Lenarviricota		Medium-quality	Prokaryotes	ssRNA(+)	May	University Campus
683	7749	683	0.168857	WG0V-211221_rnaviral_assembled_NODE_47_length_3480_cov_4.159071_g30_i0	TRUE	0.983406	989	0.898977	50.4449	Lenarviricota		Medium-quality	Prokaryotes	ssRNA(+)	Dec	Dormitory
684	7747	684	0.153659	WG0Kg-211012_rnaviral_assembled_NODE_26_length_3529_cov_10.393818_g21_i0	TRUE	0.911094	987	0.834264	50.3429	Lenarviricota		High-quality	Prokaryotes	ssRNA(+)	Oct	Dormitory
685	7752	685	0.239135	WG0A-210525-14_rnaviral_assembled_NODE_21618_length_258_cov_2.216216_g20149_i0	TRUE	0.924056	1002	0.804489	51.108	Lenarviricota		Low-quality	Prokaryotes	ssRNA(+)	May	Dormitory
686	7759	686	1e-06	WG02c-211102_rnaviral_assembled_NODE_1382_length_697_cov_2.996979_g1204_i0	TRUE	1.00811	1006	1.00811	51.312	Lenarviricota		Low-quality	Prokaryotes	ssRNA(+)	Nov	University Campus
687	7760	687	1e-06	WG02c-211026_rnaviral_assembled_NODE_4394_length_505_cov_2.263830_g4005_i0	TRUE	1.00811	1007	1.00811	51.363	Lenarviricota		Low-quality	Prokaryotes	ssRNA(+)	Oct	University Campus
688	7760	688	1e-06	WG02c-210511-14_rnaviral_assembled_NODE_16608_length_351_cov_2.053957_g15194_i0	TRUE	1.00811	1008	1.00811	51.414	Lenarviricota		Low-quality	Prokaryotes	ssRNA(+)	May	University Campus
689	7762	689	0.083015	WG0V-210824_rnaviral_assembled_NODE_1551_length_952_cov_2.280262_g1240_i0	TRUE	1.32974	1010	1.28824	51.516	Lenarviricota		Low-quality	Prokaryotes	ssRNA(+)	Aug	Dormitory
690	7762	690	0.026695	WG0R-220126_rnaviral_assembled_NODE_68_length_2405_cov_3.345992_g50_i0	TRUE	1.27342	1011	1.26008	51.567	Lenarviricota		Medium-quality	Prokaryotes	ssRNA(+)	Jan	Dormitory
691	7761	691	0.136956	WG02c-210511-14_rnaviral_assembled_NODE_1972_length_1231_cov_5.203800_g1315_i0	TRUE	1.28666	1009	1.21818	51.465	Lenarviricota		Low-quality	Prokaryotes	ssRNA(+)	May	University Campus
692	7757	692	0.06003	WG0V-210824_rnaviral_assembled_NODE_1300_length_1057_cov_3.122309_g1017_i0	TRUE	0.951698	1005	0.921683	51.261	Lenarviricota		Low-quality	Prokaryotes	ssRNA(+)	Aug	Dormitory
693	7756	693	0.160363	WM08-210928_rnaviral_assembled_NODE_2302_length_562_cov_1.787476_g2132_i0	TRUE	0.984524	1004	0.904343	51.21	Lenarviricota		Low-quality	Prokaryotes	ssRNA(+)	Sep	Hospital/Medical Campus
694	7765	694	1e-06	WM08-210810_rnaviral_assembled_NODE_17891_length_233_cov_2.005051_g17443_i0	TRUE	1.03466	1012	1.03466	51.618	Lenarviricota		Low-quality	Prokaryotes	ssRNA(+)	Aug	Hospital/Medical Campus
695	7765	695	0.008929	WG0S-201202-14_rnaviral_assembled_NODE_119_length_2524_cov_9.110159_g63_i0	TRUE	1.04359	1013	1.03913	51.669	Lenarviricota		Medium-quality	Prokaryotes	ssRNA(+)	Dec	Dormitory
696	7766	696	0.036616	WM06-201021-05_rnaviral_assembled_NODE_865_length_1447_cov_5.430859_g534_i0	TRUE	1.08664	1014	1.06833	51.72	Lenarviricota		Low-quality	Prokaryotes	ssRNA(+)	Oct	Hospital/Medical Campus
697	7766	697	0.022663	WSBT-220315_rnaviral_assembled_NODE_15_length_3630_cov_7.274270_g12_i0	TRUE	1.07268	1015	1.06135	51.771	Lenarviricota		High-quality	Prokaryotes	ssRNA(+)	Mar	Primary/Secondary School
698	7771	698	0.010047	WM08-220112_rnaviral_assembled_NODE_6253_length_330_cov_2.491525_g6086_i0	TRUE	1.09362	1028	1.08859	52.4341	Lenarviricota		Low-quality	Prokaryotes	ssRNA(+)	Jan	Hospital/Medical Campus
699	7771	699	1e-06	WG0N-210413-14_rnaviral_assembled_NODE_56_length_3389_cov_76.528951_g30_i0	TRUE	1.08357	1029	1.08357	52.4851	Lenarviricota		Medium-quality	Prokaryotes	ssRNA(+)	Apr	Dormitory
700	7772	700	0.033016	WG02c-2106029-14_rnaviral_assembled_NODE_17447_length_229_cov_2.010309_g17182_i0	TRUE	1.0461	1030	1.02959	52.5361	Lenarviricota		Low-quality	Prokaryotes	ssRNA(+)	NA	NA
701	7772	701	0.012307	WC0Dg-210316-14_rnaviral_assembled_NODE_34871_length_238_cov_0.945455_g32710_i0	TRUE	1.02539	1031	1.01924	52.5871	Lenarviricota		Low-quality	Prokaryotes	ssRNA(+)	Mar	Wastewater Treatment Plant
702	7773	702	0.261446	WM08-210928_rnaviral_assembled_NODE_12528_length_205_cov_1.411765_g12341_i0	TRUE	1.21131	1032	1.08059	52.6381	Lenarviricota		Low-quality	Prokaryotes	ssRNA(+)	Sep	Hospital/Medical Campus
703	7775	703	1e-06	WG01-210316-14_rnaviral_assembled_NODE_17353_length_353_cov_1.682143_g15726_i0	TRUE	1.22883	1034	1.22882	52.7402	Lenarviricota		Low-quality	Prokaryotes	ssRNA(+)	Mar	University Campus
704	7775	704	1e-06	WG0L-210330-14_rnaviral_assembled_NODE_12771_length_436_cov_2.157025_g11213_i0	TRUE	1.22883	1035	1.22882	52.7912	Lenarviricota		Low-quality	Prokaryotes	ssRNA(+)	Mar	Dormitory
705	7774	705	0.083666	WSNB-220201_rnaviral_assembled_NODE_51_length_2725_cov_5.339777_g23_i0	TRUE	1.2873	1033	1.24547	52.6891	Lenarviricota		Medium-quality	Prokaryotes	ssRNA(+)	Feb	Primary/Secondary School
706	7776	706	0.161309	WSNB-220201_rnaviral_assembled_NODE_2172_length_646_cov_3.091653_g1896_i0	TRUE	1.0713	1023	0.990642	52.1791	Lenarviricota		Low-quality	Prokaryotes	ssRNA(+)	Feb	Primary/Secondary School
707	7778	707	0.109469	WM08-210727-14_rnaviral_assembled_NODE_17146_length_251_cov_2.351852_g16659_i0	TRUE	1.13444	1025	1.07971	52.2811	Lenarviricota		Low-quality	Prokaryotes	ssRNA(+)	Jul	Hospital/Medical Campus
708	7779	708	0.009373	WG0P-210105-14_rnaviral_assembled_NODE_8559_length_666_cov_1.441821_g6456_i0	TRUE	1.03435	1026	1.02966	52.3321	Lenarviricota		Low-quality	Prokaryotes	ssRNA(+)	Jan	Dormitory
709	7779	709	1e-06	WG0P-210810_rnaviral_assembled_NODE_2970_length_623_cov_2.113946_g2649_i0	TRUE	1.02497	1027	1.02497	52.3831	Lenarviricota		Low-quality	Prokaryotes	ssRNA(+)	Aug	Dormitory
710	7777	710	0.024342	WSJF-220215_rnaviral_assembled_NODE_38_length_3517_cov_5.012636_g22_i0	TRUE	1.03803	1024	1.02586	52.2301	Lenarviricota		High-quality	Prokaryotes	ssRNA(+)	Feb	Primary/Secondary School
711	7782	711	1e-06	WC0Dc-210713-14_rnaviral_assembled_NODE_753_length_942_cov_1.798236_g629_i0	TRUE	0.981215	1018	0.981214	51.9241	Lenarviricota		Low-quality	Prokaryotes	ssRNA(+)	Jul	Wastewater Treatment Plant
712	7782	712	0.005144	WC0Dc-210706-14_rnaviral_assembled_NODE_609_length_929_cov_2.629754_g520_i0	TRUE	0.986358	1019	0.983786	51.9751	Lenarviricota		Low-quality	Prokaryotes	ssRNA(+)	Jul	Wastewater Treatment Plant
713	7784	713	0.014291	WSFE-220215_rnaviral_assembled_NODE_30_length_3239_cov_9.537453_g22_i0	TRUE	1.02392	1021	1.01678	52.0771	Lenarviricota		Medium-quality	Prokaryotes	ssRNA(+)	Feb	Primary/Secondary School
714	7784	714	0.009469	WG0N-210223-14_rnaviral_assembled_NODE_84_length_3645_cov_11.280235_g54_i0	TRUE	1.0191	1022	1.01437	52.1281	Lenarviricota		High-quality	Prokaryotes	ssRNA(+)	Feb	Dormitory
715	7783	715	1e-06	WG02c-210810_rnaviral_assembled_NODE_3945_length_526_cov_2.175153_g3537_i0	TRUE	0.99325	1020	0.99325	52.0261	Lenarviricota		Low-quality	Prokaryotes	ssRNA(+)	Aug	University Campus
716	7785	716	0.101011	WG0W-210119-14_rnaviral_assembled_NODE_801_length_1363_cov_4.961240_g428_i0	TRUE	1.07943	1016	1.02892	51.822	Lenarviricota		Low-quality	Prokaryotes	ssRNA(+)	Jan	Dormitory
717	7785	717	0.017802	WM05-20201007-14_rnaviral_assembled_NODE_6675_length_919_cov_4.669031_g4545_i0	TRUE	0.996219	1017	0.987318	51.8731	Lenarviricota		Low-quality	Prokaryotes	ssRNA(+)	Oct	Hospital/Medical Campus
718	7754	718	0.299008	WC0Dc-210309-14_rnaviral_assembled_NODE_30870_length_234_cov_1.453416_g28821_i0	TRUE	1.01785	1003	0.868344	51.159	Lenarviricota		Low-quality	Prokaryotes	ssRNA(+)	Mar	Wastewater Treatment Plant
719	7786	719	0.246859	WM06-220112_rnaviral_assembled_NODE_13551_length_201_cov_1.204819_g13201_i0	TRUE	1.07973	1036	0.956298	52.8422	Lenarviricota		Low-quality	Prokaryotes	ssRNA(+)	Jan	Hospital/Medical Campus
720	7789	720	0.090271	WM06-210511-14_rnaviral_assembled_NODE_29531_length_237_cov_0.951220_g27804_i0	TRUE	1.25703	1038	1.2119	52.9442	Lenarviricota		Low-quality	Prokaryotes	ssRNA(+)	May	Hospital/Medical Campus
721	7789	721	0.086603	WG0L-201209-14_rnaviral_assembled_NODE_18762_length_234_cov_0.968944_g17630_i0	TRUE	1.25336	1039	1.21006	52.9952	Lenarviricota		Low-quality	Prokaryotes	ssRNA(+)	Dec	Dormitory
722	7792	722	1e-06	WM06-210817_rnaviral_assembled_NODE_20576_length_245_cov_1.100000_g20067_i0	TRUE	1.12093	1041	1.12093	53.0972	Lenarviricota		Low-quality	Prokaryotes	ssRNA(+)	Aug	Hospital/Medical Campus
723	7792	723	0.043477	WM06-220216_rnaviral_assembled_NODE_3695_length_523_cov_2.221311_g3392_i0	TRUE	1.16441	1042	1.14267	53.1482	Lenarviricota		Low-quality	Prokaryotes	ssRNA(+)	Feb	Hospital/Medical Campus
724	7791	724	1e-06	WM06-210518-14_rnaviral_assembled_NODE_8708_length_493_cov_0.928571_g7306_i0	TRUE	1.11214	1040	1.11214	53.0462	Lenarviricota		Low-quality	Prokaryotes	ssRNA(+)	May	Hospital/Medical Campus
725	7799	725	0.010565	WM08-210824_rnaviral_assembled_NODE_7314_length_400_cov_1.542466_g6783_i0	TRUE	1.38662	1095	1.38134	55.8515	Lenarviricota		Low-quality	Prokaryotes	ssRNA(+)	Aug	Hospital/Medical Campus
726	7800	726	1e-06	WM08-220126_rnaviral_assembled_NODE_35_length_2698_cov_4.511453_g20_i0	TRUE	1.37606	1096	1.37606	55.9025	Lenarviricota		Medium-quality	Prokaryotes	ssRNA(+)	Jan	Hospital/Medical Campus
727	7800	727	1e-06	WM08-211221_rnaviral_assembled_NODE_41_length_3448_cov_8.442426_g20_i0	TRUE	1.37606	1097	1.37606	55.9535	Lenarviricota		Medium-quality	Prokaryotes	ssRNA(+)	Dec	Hospital/Medical Campus
728	7798	728	1e-06	WM06-210824_rnaviral_assembled_NODE_53_length_3521_cov_10.256454_g29_i0	TRUE	1.37112	1094	1.37112	55.8005	Lenarviricota		High-quality	Prokaryotes	ssRNA(+)	Aug	Hospital/Medical Campus
729	7801	729	1e-06	WR03-210413-14_rnaviral_assembled_NODE_3730_length_1052_cov_6.845761_g2179_i0	TRUE	1.37604	1098	1.37604	56.0045	Lenarviricota		Low-quality	Prokaryotes	ssRNA(+)	Apr	University Campus
730	7803	730	1e-06	WM08-211012_rnaviral_assembled_NODE_9251_length_368_cov_2.783784_g8688_i0	TRUE	1.39085	1099	1.39085	56.0555	Lenarviricota		Low-quality	Prokaryotes	ssRNA(+)	Oct	Hospital/Medical Campus
731	7804	731	0.020821	WM08-220330_rnaviral_assembled_NODE_4136_length_431_cov_2.792929_g3926_i0	TRUE	1.41167	1100	1.40126	56.1065	Lenarviricota		Low-quality	Prokaryotes	ssRNA(+)	Mar	Hospital/Medical Campus
732	7804	732	1e-06	WM06-220223_rnaviral_assembled_NODE_124_length_1923_cov_4.087394_g96_i0	TRUE	1.39085	1101	1.39085	56.1576	Lenarviricota		Low-quality	Prokaryotes	ssRNA(+)	Feb	Hospital/Medical Campus
733	7807	733	0.004916	WG0H-201125-14_rnaviral_assembled_NODE_23_length_3519_cov_6.106790_g21_i0	TRUE	1.39576	1106	1.3933	56.4126	Lenarviricota		High-quality	Prokaryotes	ssRNA(+)	Nov	Dormitory
734	7812	734	0.005192	WM06-211102_rnaviral_assembled_NODE_195_length_1569_cov_6.546284_g30_i2	TRUE	1.43097	1110	1.42837	56.6166	Lenarviricota		Low-quality	Prokaryotes	ssRNA(+)	Nov	Hospital/Medical Campus
735	7812	735	1e-06	WM06-220216_rnaviral_assembled_NODE_137_length_1828_cov_8.627998_g102_i2	TRUE	1.42578	1111	1.42578	56.6676	Lenarviricota		Low-quality	Prokaryotes	ssRNA(+)	Feb	Hospital/Medical Campus
736	7815	736	1e-06	B1500-9-14_rnaviral_assembled_NODE_11841_length_418_cov_1.411594_g10269_i0	TRUE	1.44651	1114	1.44651	56.8206	Lenarviricota		Low-quality	Prokaryotes	ssRNA(+)	NA	NA
737	7815	737	1e-06	WM06-210810_rnaviral_assembled_NODE_3671_length_523_cov_4.862705_g3325_i0	TRUE	1.44651	1115	1.44651	56.8716	Lenarviricota		Low-quality	Prokaryotes	ssRNA(+)	Aug	Hospital/Medical Campus
738	7814	738	1e-06	WG0P-210914_rnaviral_assembled_NODE_47_length_3552_cov_16.513790_g36_i0	TRUE	1.43572	1113	1.43571	56.7696	Lenarviricota		High-quality	Prokaryotes	ssRNA(+)	Sep	Dormitory
739	7813	739	0.014976	WSJF-220119_rnaviral_assembled_NODE_25_length_3525_cov_7.889112_g14_i1	TRUE	1.44075	1112	1.43326	56.7186	Lenarviricota		High-quality	Prokaryotes	ssRNA(+)	Jan	Primary/Secondary School
740	7810	740	1e-06	WM06-210727-14_rnaviral_assembled_NODE_2217_length_714_cov_3.284242_g1866_i0	TRUE	1.41071	1109	1.41071	56.5656	Lenarviricota		Low-quality	Prokaryotes	ssRNA(+)	Jul	Hospital/Medical Campus
741	7809	741	0.005004	WG0V-210817_rnaviral_assembled_NODE_117_length_3520_cov_7.395409_g79_i0	TRUE	1.40078	1108	1.39828	56.5146	Lenarviricota		High-quality	Prokaryotes	ssRNA(+)	Aug	Dormitory
742	7808	742	0.014871	WR03-220406_rnaviral_assembled_NODE_2_length_3573_cov_4.632561_g1_i0	TRUE	1.40571	1107	1.39828	56.4636	Lenarviricota		High-quality	Prokaryotes	ssRNA(+)	Apr	University Campus
743	7816	743	1e-06	WM06-210727-14_rnaviral_assembled_NODE_1646_length_816_cov_5.071703_g1330_i0	TRUE	1.40072	1102	1.40072	56.2086	Lenarviricota		Low-quality	Prokaryotes	ssRNA(+)	Jul	Hospital/Medical Campus
744	7817	744	1e-06	WM06-210914_rnaviral_assembled_NODE_1572_length_748_cov_4.301543_g1328_i0	TRUE	1.40072	1103	1.40072	56.2596	Lenarviricota		Low-quality	Prokaryotes	ssRNA(+)	Sep	Hospital/Medical Campus
745	7818	745	0.033869	WC0Dg-210323-14_rnaviral_assembled_NODE_22351_length_405_cov_0.861446_g19517_i0	TRUE	1.43459	1104	1.41765	56.3106	Lenarviricota		Low-quality	Prokaryotes	ssRNA(+)	Mar	Wastewater Treatment Plant
746	7818	746	1e-06	WSSP-220301_rnaviral_assembled_NODE_17_length_2750_cov_7.983425_g14_i0	TRUE	1.40072	1105	1.40072	56.3616	Lenarviricota		Medium-quality	Prokaryotes	ssRNA(+)	Mar	Primary/Secondary School
747	7820	747	0.00526	WM06-210831_rnaviral_assembled_NODE_78_length_2942_cov_7.505676_g53_i0	TRUE	1.40102	1116	1.39839	56.9226	Lenarviricota		Medium-quality	Prokaryotes	ssRNA(+)	Aug	Hospital/Medical Campus
748	7822	748	1e-06	WM06-210907_rnaviral_assembled_NODE_473_length_1011_cov_2.776639_g382_i0	TRUE	1.39822	1118	1.39822	57.0247	Lenarviricota		Low-quality	Prokaryotes	ssRNA(+)	Sep	Hospital/Medical Campus
749	7822	749	0.002459	WSAC-220308_rnaviral_assembled_NODE_11_length_3541_cov_19.698802_g9_i0	TRUE	1.40068	1119	1.39945	57.0757	Lenarviricota		High-quality	Prokaryotes	ssRNA(+)	Mar	Primary/Secondary School
750	7821	750	1e-06	WM06-211228_rnaviral_assembled_NODE_37_length_2780_cov_4.481967_g20_i0	TRUE	1.39576	1117	1.39576	56.9736	Lenarviricota		Medium-quality	Prokaryotes	ssRNA(+)	Dec	Hospital/Medical Campus
751	7824	751	1e-06	B1300-7-14_rnaviral_assembled_NODE_9909_length_462_cov_1.845758_g8258_i0	TRUE	1.39084	1122	1.39084	57.2287	Lenarviricota		Low-quality	Prokaryotes	ssRNA(+)	NA	NA
752	7825	752	0.014893	WG0W-210427-14_rnaviral_assembled_NODE_59_length_3523_cov_11.647536_g47_i0	TRUE	1.41061	1123	1.40317	57.2797	Lenarviricota		High-quality	Prokaryotes	ssRNA(+)	Apr	Dormitory
753	7826	753	0.020513	WG0L-211207_rnaviral_assembled_NODE_2695_length_216_cov_4.408840_g2642_i0	TRUE	1.42616	1124	1.4159	57.3307	Lenarviricota		Low-quality	Prokaryotes	ssRNA(+)	Dec	Dormitory
754	7827	754	1e-06	WG02g-211026_rnaviral_assembled_NODE_2817_length_536_cov_3.936128_g2573_i0	TRUE	1.40565	1125	1.40565	57.3817	Lenarviricota		Low-quality	Prokaryotes	ssRNA(+)	Oct	University Campus
755	7831	755	1e-06	WG02c-220216_rnaviral_assembled_NODE_7809_length_348_cov_1.527157_g7530_i0	TRUE	1.42129	1129	1.42129	57.5857	Lenarviricota		Low-quality	Prokaryotes	ssRNA(+)	Feb	University Campus
756	7831	756	1e-06	WM06-210817_rnaviral_assembled_NODE_2463_length_819_cov_2.151786_g2143_i0	TRUE	1.42129	1130	1.42129	57.6367	Lenarviricota		Low-quality	Prokaryotes	ssRNA(+)	Aug	Hospital/Medical Campus
757	7830	757	1e-06	WG0S-201202-14_rnaviral_assembled_NODE_11722_length_398_cov_2.313846_g10266_i0	TRUE	1.42128	1128	1.42128	57.5347	Lenarviricota		Low-quality	Prokaryotes	ssRNA(+)	Dec	Dormitory
758	7829	758	1e-06	WG02g-210413-14_rnaviral_assembled_NODE_977_length_1634_cov_2.454196_g484_i0	TRUE	1.41286	1127	1.41286	57.4837	Lenarviricota		Low-quality	Prokaryotes	ssRNA(+)	Apr	University Campus
759	7828	759	1e-06	WG0N-220316_rnaviral_assembled_NODE_11_length_3569_cov_10.673458_g9_i0	TRUE	1.40565	1126	1.40565	57.4327	Lenarviricota		High-quality	Prokaryotes	ssRNA(+)	Mar	Dormitory
760	7832	760	0.009852	WSNB-220208_rnaviral_assembled_NODE_7_length_3531_cov_11.106121_g5_i0	TRUE	1.40561	1120	1.40068	57.1267	Lenarviricota		High-quality	Prokaryotes	ssRNA(+)	Feb	Primary/Secondary School
761	7832	761	1e-06	WM04-20200930-05_rnaviral_assembled_NODE_27_length_3517_cov_6.844657_g19_i0	TRUE	1.39576	1121	1.39576	57.1777	Lenarviricota		High-quality	Prokaryotes	ssRNA(+)	NA	NA
762	7833	762	0.060235	WG0V-220105_rnaviral_assembled_NODE_9595_length_279_cov_1.475410_g9337_i0	TRUE	1.37575	1092	1.34563	55.6985	Lenarviricota		Low-quality	Prokaryotes	ssRNA(+)	Jan	Dormitory
763	7833	763	1e-06	WM08-220309_rnaviral_assembled_NODE_13370_length_217_cov_1.313187_g13132_i0	TRUE	1.31551	1093	1.31551	55.7495	Lenarviricota		Low-quality	Prokaryotes	ssRNA(+)	Mar	Hospital/Medical Campus
764	7834	764	0.092599	WG0N-210223-14_rnaviral_assembled_NODE_32135_length_244_cov_0.912281_g30253_i0	TRUE	1.39112	1083	1.34482	55.2394	Lenarviricota		Low-quality	Prokaryotes	ssRNA(+)	Feb	Dormitory
765	7836	765	0.005397	WG0Hm-210907_rnaviral_assembled_NODE_23_length_3701_cov_7.010638_g18_i0	TRUE	1.33877	1087	1.33607	55.4435	Lenarviricota		High-quality	Prokaryotes	ssRNA(+)	Sep	Dormitory
766	7838	766	1e-06	WG01-20201007-05_rnaviral_assembled_NODE_6972_length_543_cov_3.434043_g5830_i0	TRUE	1.36745	1088	1.36745	55.4945	Lenarviricota		Low-quality	Prokaryotes	ssRNA(+)	NA	NA
767	7838	767	0.012125	WG01-201021-05_rnaviral_assembled_NODE_9247_length_387_cov_1.098726_g7986_i0	TRUE	1.37957	1089	1.37351	55.5455	Lenarviricota		Low-quality	Prokaryotes	ssRNA(+)	Oct	University Campus
768	7839	768	0.009506	WG01-20201007-14_rnaviral_assembled_NODE_7414_length_589_cov_3.420543_g6007_i0	TRUE	1.34288	1090	1.33813	55.5965	Lenarviricota		Low-quality	Prokaryotes	ssRNA(+)	Oct	University Campus
769	7839	769	1e-06	WG0L-201209-14_rnaviral_assembled_NODE_5325_length_530_cov_1.035011_g4202_i0	TRUE	1.33337	1091	1.33337	55.6475	Lenarviricota		Low-quality	Prokaryotes	ssRNA(+)	Dec	Dormitory
770	7841	770	0.032549	WG0V-220105_rnaviral_assembled_NODE_346_length_1206_cov_2.531170_g266_i0	TRUE	1.72872	1085	1.71245	55.3415	Lenarviricota		Low-quality	Prokaryotes	ssRNA(+)	Jan	Dormitory
771	7841	771	0.042621	WM06-20201007-14_rnaviral_assembled_NODE_23986_length_248_cov_1.337143_g22422_i0	TRUE	1.73879	1086	1.71748	55.3925	Lenarviricota		Low-quality	Prokaryotes	ssRNA(+)	NA	NA
772	7840	772	0.022094	WG02c-2106029-14_rnaviral_assembled_NODE_41_length_2893_cov_9.320504_g37_i0	TRUE	1.3589	1084	1.34785	55.2905	Lenarviricota		Medium-quality	Prokaryotes	ssRNA(+)	NA	NA
773	7842	773	0.117934	WG02-201021-05_rnaviral_assembled_NODE_17701_length_302_cov_1.021834_g16419_i0	TRUE	1.30569	1080	1.24672	55.0864	Lenarviricota		Low-quality	Prokaryotes	ssRNA(+)	Oct	University Campus
774	7843	774	0.015856	WG02c-2106029-14_rnaviral_assembled_NODE_83_length_2088_cov_6.890891_g67_i0	TRUE	1.31256	1081	1.30463	55.1374	Lenarviricota		Low-quality	Prokaryotes	ssRNA(+)	NA	NA
775	7843	775	0.022743	WG0L-210601-14_rnaviral_assembled_NODE_5153_length_895_cov_3.082725_g3533_i0	TRUE	1.31944	1082	1.30807	55.1884	Lenarviricota		Low-quality	Prokaryotes	ssRNA(+)	Jun	Dormitory
776	7845	776	0.008525	WG0L-210608-14_rnaviral_assembled_NODE_3208_length_925_cov_3.383803_g2065_i0	TRUE	1.25511	1043	1.25085	53.1992	Lenarviricota		Low-quality	Prokaryotes	ssRNA(+)	Jun	Dormitory
777	7847	777	1e-06	WG02-201202-14_rnaviral_assembled_NODE_21405_length_253_cov_1.188889_g19656_i0	TRUE	1.25918	1045	1.25918	53.3012	Lenarviricota		Low-quality	Prokaryotes	ssRNA(+)	Dec	University Campus
778	7848	778	1e-06	WG0A-210518-14_rnaviral_assembled_NODE_3500_length_875_cov_2.158354_g2226_i0	TRUE	1.25918	1046	1.25918	53.3522	Lenarviricota		Low-quality	Prokaryotes	ssRNA(+)	May	Dormitory
779	7849	779	0.011172	WG0R-210105-14_rnaviral_assembled_NODE_13121_length_316_cov_1.386831_g11985_i0	TRUE	1.28332	1047	1.27773	53.4032	Lenarviricota		Low-quality	Prokaryotes	ssRNA(+)	Jan	Dormitory
780	7850	780	0.135613	WG02-210202-14_rnaviral_assembled_NODE_30783_length_255_cov_0.939560_g28792_i0	TRUE	1.42223	1048	1.35442	53.4542	Lenarviricota		Low-quality	Prokaryotes	ssRNA(+)	Feb	University Campus
781	7851	781	1e-06	WG0W-220112_rnaviral_assembled_NODE_914_length_837_cov_2.087282_g774_i0	TRUE	1.28662	1049	1.28662	53.5052	Lenarviricota		Low-quality	Prokaryotes	ssRNA(+)	Jan	Dormitory
782	7851	782	1e-06	WG0W-210302-14_rnaviral_assembled_NODE_5973_length_775_cov_1.726496_g4588_i0	TRUE	1.28662	1050	1.28662	53.5562	Lenarviricota		Low-quality	Prokaryotes	ssRNA(+)	Mar	Dormitory
783	7846	783	1e-06	WG0L-210601-14_rnaviral_assembled_NODE_8346_length_672_cov_2.150250_g6370_i0	TRUE	1.25918	1044	1.25918	53.2502	Lenarviricota		Low-quality	Prokaryotes	ssRNA(+)	Jun	Dormitory
784	7855	784	0.04534	WG0P-201125-14_rnaviral_assembled_NODE_22218_length_313_cov_1.300000_g20364_i0	TRUE	1.33987	1056	1.3172	53.8623	Lenarviricota		Low-quality	Prokaryotes	ssRNA(+)	Nov	Dormitory
785	7856	785	1e-06	WG0N-210223-14_rnaviral_assembled_NODE_9447_length_540_cov_1.993576_g7598_i0	TRUE	1.308	1057	1.308	53.9133	Lenarviricota		Low-quality	Prokaryotes	ssRNA(+)	Feb	Dormitory
786	7856	786	0.008909	WG0N-210309-14_rnaviral_assembled_NODE_10800_length_538_cov_2.617204_g8972_i0	TRUE	1.31691	1058	1.31246	53.9643	Lenarviricota		Low-quality	Prokaryotes	ssRNA(+)	Mar	Dormitory
787	7858	787	0.284249	WG0N-210223-14_rnaviral_assembled_NODE_4573_length_887_cov_1.858722_g3000_i0	TRUE	1.6029	1060	1.46077	54.0663	Lenarviricota		Low-quality	Prokaryotes	ssRNA(+)	Feb	Dormitory
788	7858	788	1e-06	WG0N-211221_rnaviral_assembled_NODE_4045_length_510_cov_1.787368_g3772_i0	TRUE	1.31865	1061	1.31865	54.1173	Lenarviricota		Low-quality	Prokaryotes	ssRNA(+)	Dec	Dormitory
789	7857	789	0.014946	WG0Kc-220223_rnaviral_assembled_NODE_22_length_3587_cov_17.319820_g19_i0	TRUE	1.31665	1059	1.30917	54.0153	Lenarviricota		High-quality	Prokaryotes	ssRNA(+)	Feb	Dormitory
790	7861	790	1e-06	WM08-210921_rnaviral_assembled_NODE_14443_length_272_cov_2.443038_g14093_i0	TRUE	1.29559	1065	1.29559	54.3213	Lenarviricota		Low-quality	Prokaryotes	ssRNA(+)	Sep	Hospital/Medical Campus
791	7861	791	0.008491	WM08-220105_rnaviral_assembled_NODE_11922_length_312_cov_1.270758_g11629_i0	TRUE	1.30408	1066	1.29983	54.3723	Lenarviricota		Low-quality	Prokaryotes	ssRNA(+)	Jan	Hospital/Medical Campus
792	7864	792	1e-06	WSNB-220208_rnaviral_assembled_NODE_161_length_1310_cov_4.142745_g119_i0	TRUE	1.27631	1071	1.27631	54.6274	Lenarviricota		Low-quality	Prokaryotes	ssRNA(+)	Feb	Primary/Secondary School
793	7866	793	0.27611	WG0Hm-211012_rnaviral_assembled_NODE_6775_length_276_cov_2.290456_g6603_i0	TRUE	1.65539	1072	1.51734	54.6784	Lenarviricota		Low-quality	Prokaryotes	ssRNA(+)	Oct	Dormitory
794	7866	794	1e-06	WM08-220202_rnaviral_assembled_NODE_10051_length_280_cov_0.967347_g9795_i0	TRUE	1.37929	1073	1.37928	54.7294	Lenarviricota		Low-quality	Prokaryotes	ssRNA(+)	Feb	Hospital/Medical Campus
795	7867	795	1e-06	WG0P-210126-14_rnaviral_assembled_NODE_2405_length_796_cov_3.085754_g1742_i0	TRUE	1.27631	1074	1.27631	54.7804	Lenarviricota		Low-quality	Prokaryotes	ssRNA(+)	Jan	Dormitory
796	7868	796	1e-06	WSFE-220222_rnaviral_assembled_NODE_1090_length_874_cov_1.634088_g882_i0	TRUE	1.27631	1075	1.27631	54.8314	Lenarviricota		Low-quality	Prokaryotes	ssRNA(+)	Feb	Primary/Secondary School
797	7870	797	0.004843	WM06-210831_rnaviral_assembled_NODE_43_length_3517_cov_5.792074_g28_i0	TRUE	1.28116	1076	1.27873	54.8824	Lenarviricota		High-quality	Prokaryotes	ssRNA(+)	Aug	Hospital/Medical Campus
798	7870	798	1e-06	WSNB-220119_rnaviral_assembled_NODE_741_length_907_cov_2.993119_g598_i0	TRUE	1.27631	1077	1.27631	54.9334	Lenarviricota		Low-quality	Prokaryotes	ssRNA(+)	Jan	Primary/Secondary School
799	7871	799	1e-06	WM08-220223_rnaviral_assembled_NODE_6843_length_358_cov_1.770898_g6570_i0	TRUE	1.30077	1078	1.30077	54.9844	Lenarviricota		Low-quality	Prokaryotes	ssRNA(+)	Feb	Hospital/Medical Campus
800	7871	800	1e-06	WG0Hm-220406_rnaviral_assembled_NODE_1586_length_501_cov_3.461373_g1446_i0	TRUE	1.30077	1079	1.30077	55.0354	Lenarviricota		Low-quality	Prokaryotes	ssRNA(+)	Apr	Dormitory
801	7863	801	1e-06	WSGP-220222_rnaviral_assembled_NODE_63_length_3451_cov_5.389637_g39_i0	TRUE	1.27631	1070	1.27631	54.5764	Lenarviricota		Medium-quality	Prokaryotes	ssRNA(+)	Feb	Primary/Secondary School
802	7873	802	0.010828	WG0V-210907_rnaviral_assembled_NODE_1552_length_793_cov_3.626649_g1321_i0	TRUE	1.29688	1068	1.29146	54.4744	Lenarviricota		Low-quality	Prokaryotes	ssRNA(+)	Sep	Dormitory
803	7873	803	1e-06	WG0W-220202_rnaviral_assembled_NODE_12_length_3658_cov_12.335357_g9_i0	TRUE	1.28605	1069	1.28605	54.5254	Lenarviricota		High-quality	Prokaryotes	ssRNA(+)	Feb	Dormitory
804	7872	804	1e-06	WSNB-220119_rnaviral_assembled_NODE_69_length_1925_cov_3.041799_g57_i0	TRUE	1.27631	1067	1.27631	54.4233	Lenarviricota		Low-quality	Prokaryotes	ssRNA(+)	Jan	Primary/Secondary School
805	7875	805	0.026025	WG0N-220316_rnaviral_assembled_NODE_25_length_2247_cov_3.150995_g20_i0	TRUE	1.29728	1063	1.28427	54.2193	Lenarviricota		Medium-quality	Prokaryotes	ssRNA(+)	Mar	Dormitory
806	7875	806	1e-06	WG0N-210309-14_rnaviral_assembled_NODE_119_length_3721_cov_16.418586_g75_i0	TRUE	1.27126	1064	1.27125	54.2703	Lenarviricota		High-quality	Prokaryotes	ssRNA(+)	Mar	Dormitory
807	7874	807	1e-06	WSJF-220308_rnaviral_assembled_NODE_77_length_1880_cov_4.429268_g55_i0	TRUE	1.26638	1062	1.26638	54.1683	Lenarviricota		Low-quality	Prokaryotes	ssRNA(+)	Mar	Primary/Secondary School
808	7877	808	0.004849	WSNB-220208_rnaviral_assembled_NODE_6_length_3815_cov_8.301587_g4_i0	TRUE	1.30626	1052	1.30383	53.6583	Lenarviricota		High-quality	Prokaryotes	ssRNA(+)	Feb	Primary/Secondary School
809	7878	809	0.129471	WM06-211102_rnaviral_assembled_NODE_9201_length_295_cov_2.307692_g8874_i0	TRUE	1.43572	1053	1.37099	53.7093	Lenarviricota		Low-quality	Prokaryotes	ssRNA(+)	Nov	Hospital/Medical Campus
810	7879	810	0.009791	WG0L-220112_rnaviral_assembled_NODE_35_length_3802_cov_7.559596_g12_i0	TRUE	1.31604	1054	1.31115	53.7603	Lenarviricota		High-quality	Prokaryotes	ssRNA(+)	Jan	Dormitory
811	7879	811	1e-06	WG0N-210316-14_rnaviral_assembled_NODE_8825_length_502_cov_1.328671_g7084_i0	TRUE	1.30625	1055	1.30625	53.8113	Lenarviricota		Low-quality	Prokaryotes	ssRNA(+)	Mar	Dormitory
812	7876	812	0.008606	WG0P-210831_rnaviral_assembled_NODE_58_length_3804_cov_15.933139_g33_i0	TRUE	1.29825	1051	1.29395	53.6073	Lenarviricota		High-quality	Prokaryotes	ssRNA(+)	Aug	Dormitory
813	7787	813	0.347809	WG0L-201216-14_rnaviral_assembled_NODE_33218_length_232_cov_0.981132_g31182_i0	TRUE	1.26504	1037	1.09113	52.8932	Lenarviricota		Low-quality	Prokaryotes	ssRNA(+)	Dec	Dormitory
814	7885	814	1e-06	WR03-210427-14_rnaviral_assembled_NODE_36281_length_246_cov_0.901734_g33950_i0	TRUE	0.975941	969	0.97594	49.4248	Lenarviricota		Low-quality	Prokaryotes	ssRNA(+)	Apr	University Campus
815	7886	815	0.004745	WG0Hp-210223-14_rnaviral_assembled_NODE_62_length_3273_cov_6.130000_g58_i0	TRUE	0.980686	970	0.978313	49.4758	Lenarviricota		Medium-quality	Prokaryotes	ssRNA(+)	Feb	Dormitory
816	7886	816	1e-06	WR03-20201007-14_rnaviral_assembled_NODE_22201_length_332_cov_1.266409_g20127_i0	TRUE	0.975942	971	0.975942	49.5268	Lenarviricota		Low-quality	Prokaryotes	ssRNA(+)	Oct	University Campus
817	7884	817	0.015471	WSAC-220222_rnaviral_assembled_NODE_4808_length_478_cov_1.905192_g4493_i0	TRUE	0.982003	968	0.974267	49.3738	Lenarviricota		Low-quality	Prokaryotes	ssRNA(+)	Feb	Primary/Secondary School
818	7883	818	1e-06	WR03-220309_rnaviral_assembled_NODE_771_length_788_cov_2.815405_g681_i0	TRUE	0.966532	967	0.966531	49.3228	Lenarviricota		Low-quality	Prokaryotes	ssRNA(+)	Mar	University Campus
819	7887	819	0.014269	WG0Hm-210202-14_rnaviral_assembled_NODE_18108_length_289_cov_1.009259_g16940_i0	TRUE	0.990478	965	0.983344	49.2207	Lenarviricota		Low-quality	Prokaryotes	ssRNA(+)	Feb	Dormitory
820	7887	820	1e-06	WSJF-220119_rnaviral_assembled_NODE_43_length_2873_cov_3.652925_g28_i0	TRUE	0.97621	966	0.976209	49.2717	Lenarviricota		Medium-quality	Prokaryotes	ssRNA(+)	Jan	Primary/Secondary School
821	7881	821	0.071175	WG0N-220216_rnaviral_assembled_NODE_52_length_3285_cov_39.043077_g38_i0	TRUE	0.979937	964	0.944349	49.1697	Lenarviricota		Medium-quality	Prokaryotes	ssRNA(+)	Feb	Dormitory
822	7891	822	0.014298	WG02-210323-14_rnaviral_assembled_NODE_5822_length_749_cov_1.894970_g4134_i0	TRUE	1.05755	978	1.0504	49.8838	Lenarviricota		Low-quality	Prokaryotes	ssRNA(+)	Mar	University Campus
823	7892	823	0.264536	WG0P-210413-14_rnaviral_assembled_NODE_1577_length_1529_cov_4.210165_g952_i0	TRUE	1.78528	979	1.65301	49.9348	Lenarviricota		Low-quality	Prokaryotes	ssRNA(+)	Apr	Dormitory
824	7892	824	0.082542	WG0N-210323-14_rnaviral_assembled_NODE_10922_length_572_cov_2.152305_g8817_i0	TRUE	1.60328	980	1.56201	49.9858	Lenarviricota	Norzivirales	Low-quality	Prokaryotes	ssRNA(+)	Mar	Dormitory
825	7890	825	1e-06	WG02-210302-14_rnaviral_assembled_NODE_3150_length_1001_cov_1.394397_g1933_i0	TRUE	1.04325	977	1.04325	49.8328	Lenarviricota		Low-quality	Prokaryotes	ssRNA(+)	Mar	University Campus
826	7894	826	0.015103	WSNS-220208_rnaviral_assembled_NODE_16781_length_222_cov_0.866310_g16503_i0	TRUE	1.0909	982	1.08335	50.0878	Lenarviricota		Low-quality	Prokaryotes	ssRNA(+)	Feb	Primary/Secondary School
827	7895	827	0.039336	WSSP-220301_rnaviral_assembled_NODE_5_length_3662_cov_3.741384_g4_i0	TRUE	1.12082	983	1.10115	50.1388	Lenarviricota		High-quality	Prokaryotes	ssRNA(+)	Mar	Primary/Secondary School
828	7896	828	0.005215	WG01-210119-14_rnaviral_assembled_NODE_48_length_3007_cov_3.716087_g40_i0	TRUE	1.10228	984	1.09968	50.1899	Lenarviricota		Medium-quality	Prokaryotes	ssRNA(+)	Jan	University Campus
829	7897	829	1e-06	WG02g-220202_rnaviral_assembled_NODE_14_length_3583_cov_5.092728_g11_i0	TRUE	1.10331	985	1.10331	50.2409	Lenarviricota		High-quality	Prokaryotes	ssRNA(+)	Feb	University Campus
830	7897	830	0.019055	B0700-1-14_rnaviral_assembled_NODE_4800_length_713_cov_2.301563_g3416_i0	TRUE	1.12236	986	1.11284	50.2919	Lenarviricota		Low-quality	Prokaryotes	ssRNA(+)	NA	NA
831	7893	831	0.082278	WC0Dc-210323-14_rnaviral_assembled_NODE_52031_length_241_cov_0.928571_g49364_i0	TRUE	1.13938	981	1.09824	50.0368	Lenarviricota		Low-quality	Prokaryotes	ssRNA(+)	Mar	Wastewater Treatment Plant
832	7900	832	1e-06	WG01-201209-14_rnaviral_assembled_NODE_9887_length_593_cov_4.067308_g7746_i0	TRUE	1.05638	974	1.05637	49.6798	Lenarviricota		Low-quality	Prokaryotes	ssRNA(+)	Dec	University Campus
833	7901	833	1e-06	WG0L-201202-14_rnaviral_assembled_NODE_18882_length_437_cov_1.252747_g16356_i0	TRUE	1.05638	975	1.05638	49.7308	Lenarviricota		Low-quality	Prokaryotes	ssRNA(+)	Dec	Dormitory
834	7901	834	1e-06	WG01-210525-14_rnaviral_assembled_NODE_38371_length_243_cov_0.917647_g36164_i0	TRUE	1.05638	976	1.05638	49.7818	Lenarviricota		Low-quality	Prokaryotes	ssRNA(+)	May	University Campus
835	7899	835	0.02368	WC0Dc-210706-14_rnaviral_assembled_NODE_14_length_3599_cov_11.456229_g9_i0	TRUE	1.05276	973	1.04092	49.6288	Lenarviricota		High-quality	Prokaryotes	ssRNA(+)	Jul	Wastewater Treatment Plant
836	7898	836	0.22952	WG0Kg-220209_rnaviral_assembled_NODE_138_length_1890_cov_3.457143_g107_i0	TRUE	1.01785	972	0.903086	49.5778	Lenarviricota		Medium-quality	Prokaryotes	ssRNA(+)	Feb	Dormitory
837	7910	837	0.018752	WG0N-210223-14_rnaviral_assembled_NODE_103_length_3397_cov_5.762034_g72_i0	TRUE	1.11416	1218	1.10478	62.1252	Lenarviricota		Medium-quality	Prokaryotes	ssRNA(+)	Feb	Dormitory
838	7911	838	0.010528	WM08-220302_rnaviral_assembled_NODE_5766_length_360_cov_1.344615_g5544_i0	TRUE	1.10594	1219	1.10067	62.1763	Lenarviricota		Low-quality	Prokaryotes	ssRNA(+)	Mar	Hospital/Medical Campus
839	7913	839	0.016251	WM08-220119_rnaviral_assembled_NODE_12382_length_196_cov_1.304348_g12203_i0	TRUE	1.11663	1221	1.1085	62.2783	Lenarviricota		Low-quality	Prokaryotes	ssRNA(+)	Jan	Hospital/Medical Campus
840	7913	840	1e-06	WSAC-220308_rnaviral_assembled_NODE_14_length_3369_cov_5.079484_g11_i0	TRUE	1.10038	1222	1.10038	62.3293	Lenarviricota		Medium-quality	Prokaryotes	ssRNA(+)	Mar	Primary/Secondary School
841	7912	841	1e-06	WM08-211221_rnaviral_assembled_NODE_4980_length_437_cov_1.241294_g4665_i0	TRUE	1.09541	1220	1.09541	62.2273	Lenarviricota		Low-quality	Prokaryotes	ssRNA(+)	Dec	Hospital/Medical Campus
842	7909	842	0.004843	WG0L-220112_rnaviral_assembled_NODE_62_length_3391_cov_7.622765_g29_i0	TRUE	1.09606	1217	1.09364	62.0742	Lenarviricota		Medium-quality	Prokaryotes	ssRNA(+)	Jan	Dormitory
843	7908	843	0.009559	WSJF-220119_rnaviral_assembled_NODE_32_length_3382_cov_10.556917_g20_i0	TRUE	1.08179	1216	1.07701	62.0232	Lenarviricota		Medium-quality	Prokaryotes	ssRNA(+)	Jan	Primary/Secondary School
844	7915	844	0.008738	WG0P-220119_rnaviral_assembled_NODE_44_length_3442_cov_9.234224_g26_i0	TRUE	1.10919	1223	1.10482	62.3803	Lenarviricota		High-quality	Prokaryotes	ssRNA(+)	Jan	Dormitory
845	7917	845	1e-06	WG0Kg-210824_rnaviral_assembled_NODE_41_length_3476_cov_49.893636_g23_i0	TRUE	1.11554	1225	1.11554	62.4823	Lenarviricota		High-quality	Prokaryotes	ssRNA(+)	Aug	Dormitory
846	7917	846	0.041094	WG02c-210928_rnaviral_assembled_NODE_1210_length_922_cov_2.865840_g1076_i0	TRUE	1.15663	1226	1.13609	62.5333	Lenarviricota		Low-quality	Prokaryotes	ssRNA(+)	Sep	University Campus
847	7916	847	1e-06	WG0L-211228_rnaviral_assembled_NODE_40_length_3013_cov_3.328073_g35_i0	TRUE	1.11087	1224	1.11087	62.4313	Lenarviricota		Medium-quality	Prokaryotes	ssRNA(+)	Dec	Dormitory
848	7920	848	1e-06	WM06-201209-14_rnaviral_assembled_NODE_16946_length_234_cov_0.968944_g16233_i0	TRUE	1.45208	1228	1.45208	62.6353	Lenarviricota		Low-quality	Prokaryotes	ssRNA(+)	Dec	Hospital/Medical Campus
849	7920	849	0.359182	WM06-210824_rnaviral_assembled_NODE_3852_length_565_cov_2.364151_g3447_i0	TRUE	1.81126	1229	1.63167	62.6863	Lenarviricota		Low-quality	Prokaryotes	ssRNA(+)	Aug	Hospital/Medical Campus
850	7919	850	1e-06	WC0Dg-210511-14_rnaviral_assembled_NODE_22141_length_228_cov_1.116129_g20884_i0	TRUE	1.45208	1227	1.45208	62.5843	Lenarviricota		Low-quality	Prokaryotes	ssRNA(+)	May	Wastewater Treatment Plant
851	7922	851	0.0116	WM06-210914_rnaviral_assembled_NODE_8507_length_312_cov_1.758123_g8173_i0	TRUE	1.30481	1231	1.29901	62.7883	Lenarviricota		Low-quality	Prokaryotes	ssRNA(+)	Sep	Hospital/Medical Campus
852	7922	852	0.035638	WSNS-220301_rnaviral_assembled_NODE_14421_length_283_cov_2.060484_g14070_i0	TRUE	1.32885	1232	1.31103	62.8393	Lenarviricota		Low-quality	Prokaryotes	ssRNA(+)	Mar	Primary/Secondary School
853	7921	853	1e-06	WM06-220316_rnaviral_assembled_NODE_7202_length_279_cov_0.819672_g6984_i0	TRUE	1.26374	1230	1.26374	62.7373	Lenarviricota		Low-quality	Prokaryotes	ssRNA(+)	Mar	Hospital/Medical Campus
854	7924	854	0.207958	WC0Dc-210209-14_rnaviral_assembled_NODE_47575_length_232_cov_0.981132_g45008_i0	TRUE	1.05979	1213	0.955814	61.8702	Lenarviricota		Low-quality	Prokaryotes	ssRNA(+)	Feb	Wastewater Treatment Plant
855	7925	855	1e-06	WSJF-220315_rnaviral_assembled_NODE_274_length_1438_cov_2.704918_g196_i0	TRUE	0.925794	1214	0.925794	61.9212	Lenarviricota		Low-quality	Prokaryotes	ssRNA(+)	Mar	Primary/Secondary School
856	7925	856	0.030532	WSJF-220315_rnaviral_assembled_NODE_16116_length_208_cov_1.618497_g15808_i0	TRUE	0.956325	1215	0.941059	61.9722	Lenarviricota		Low-quality	Prokaryotes	ssRNA(+)	Mar	Primary/Secondary School
857	7923	857	0.247429	WG0A-210413-14_rnaviral_assembled_NODE_30516_length_247_cov_0.896552_g28981_i0	TRUE	1.09926	1212	0.975549	61.8192	Lenarviricota		Low-quality	Prokaryotes	ssRNA(+)	Apr	Dormitory
858	7933	858	0.105082	WM06-220112_rnaviral_assembled_NODE_1431_length_699_cov_1.695783_g1149_i0	TRUE	1.38811	1256	1.33557	64.0635	Lenarviricota		Low-quality	Prokaryotes	ssRNA(+)	Jan	Hospital/Medical Campus
859	7936	859	1e-06	WC0Dc-210209-14_rnaviral_assembled_NODE_216_length_2599_cov_3.420428_g114_i0	TRUE	1.39274	1258	1.39274	64.1655	Lenarviricota		Medium-quality	Prokaryotes	ssRNA(+)	Feb	Wastewater Treatment Plant
860	7936	860	0.158635	WC0Dc-211102_rnaviral_assembled_NODE_60_length_2022_cov_3.533468_g40_i0	TRUE	1.55137	1259	1.47205	64.2165	Lenarviricota		Medium-quality	Prokaryotes	ssRNA(+)	Nov	Wastewater Treatment Plant
861	7935	861	0.003184	WC0Dc-211228_rnaviral_assembled_NODE_5144_length_436_cov_2.169576_g4892_i0	TRUE	1.36755	1257	1.36596	64.1145	Lenarviricota		Low-quality	Prokaryotes	ssRNA(+)	Dec	Wastewater Treatment Plant
862	7939	862	0.02302	WM08-210907_rnaviral_assembled_NODE_3883_length_503_cov_2.083333_g3618_i0	TRUE	1.39083	1263	1.37932	64.4205	Lenarviricota		Low-quality	Prokaryotes	ssRNA(+)	Sep	Hospital/Medical Campus
863	7939	863	1e-06	WM08-210727-14_rnaviral_assembled_NODE_471_length_1304_cov_4.027581_g301_i0	TRUE	1.36781	1264	1.36781	64.4715	Lenarviricota		Low-quality	Prokaryotes	ssRNA(+)	Jul	Hospital/Medical Campus
864	7940	864	0.035171	WM06-220112_rnaviral_assembled_NODE_12995_length_209_cov_0.919540_g12645_i0	TRUE	1.40298	1265	1.38539	64.5225	Lenarviricota		Low-quality	Prokaryotes	ssRNA(+)	Jan	Hospital/Medical Campus
865	7941	865	0.022283	WG02-210323-14_rnaviral_assembled_NODE_33_length_3415_cov_54.915021_g29_i0	TRUE	1.41536	1266	1.40422	64.5735	Lenarviricota		Medium-quality	Prokaryotes	ssRNA(+)	Mar	University Campus
866	7941	866	0.022765	WM08-210928_rnaviral_assembled_NODE_624_length_998_cov_3.074766_g518_i0	TRUE	1.41584	1267	1.40446	64.6245	Lenarviricota		Low-quality	Prokaryotes	ssRNA(+)	Sep	Hospital/Medical Campus
867	7943	867	0.064862	WC0Dc-211221_rnaviral_assembled_NODE_5355_length_448_cov_1.944310_g5109_i0	TRUE	1.44912	1261	1.41669	64.3185	Lenarviricota		Low-quality	Prokaryotes	ssRNA(+)	Dec	Wastewater Treatment Plant
868	7943	868	1e-06	WM08-210817_rnaviral_assembled_NODE_3365_length_627_cov_3.180743_g2913_i0	TRUE	1.38426	1262	1.38426	64.3695	Lenarviricota		Low-quality	Prokaryotes	ssRNA(+)	Aug	Hospital/Medical Campus
869	7942	869	0.007054	WC0Dc-210525-14_rnaviral_assembled_NODE_31_length_3352_cov_7.792010_g19_i0	TRUE	1.37064	1260	1.36712	64.2675	Lenarviricota		Medium-quality	Prokaryotes	ssRNA(+)	May	Wastewater Treatment Plant
870	7932	870	0.089773	WSJF-220329_rnaviral_assembled_NODE_55_length_2055_cov_3.540594_g45_i0	TRUE	1.19146	1255	1.14658	64.0125	Lenarviricota		Low-quality	Prokaryotes	ssRNA(+)	Mar	Primary/Secondary School
871	7944	871	0.071322	WC0Dc-220323_rnaviral_assembled_NODE_5_length_2823_cov_4.218077_g3_i0	TRUE	1.28941	1251	1.25375	63.8084	Lenarviricota		Medium-quality	Prokaryotes	ssRNA(+)	Mar	Wastewater Treatment Plant
872	7946	872	1e-06	WG02-210302-14_rnaviral_assembled_NODE_41811_length_216_cov_2.531469_g40118_i0	TRUE	1.29609	1253	1.29609	63.9105	Lenarviricota		Low-quality	Prokaryotes	ssRNA(+)	Mar	University Campus
873	7946	873	1e-06	WG02c-210622-14_rnaviral_assembled_NODE_28154_length_239_cov_1.349398_g26372_i0	TRUE	1.29609	1254	1.29609	63.9615	Lenarviricota		Low-quality	Prokaryotes	ssRNA(+)	Jun	University Campus
874	7945	874	1e-06	WG02c-210622-14_rnaviral_assembled_NODE_17204_length_319_cov_1.865854_g15422_i0	TRUE	1.29609	1252	1.29609	63.8595	Lenarviricota		Low-quality	Prokaryotes	ssRNA(+)	Jun	University Campus
875	7948	875	0.014904	WG01-220119_rnaviral_assembled_NODE_17452_length_231_cov_1.224490_g17077_i0	TRUE	1.22192	1248	1.21446	63.6554	Lenarviricota		Low-quality	Prokaryotes	ssRNA(+)	Jan	University Campus
876	7949	876	1e-06	WC0Dg-210615-14_rnaviral_assembled_NODE_35903_length_250_cov_0.881356_g33763_i0	TRUE	1.24177	1249	1.24177	63.7064	Lenarviricota		Low-quality	Prokaryotes	ssRNA(+)	Jun	Wastewater Treatment Plant
877	7949	877	0.005963	WG01-210511-14_rnaviral_assembled_NODE_10001_length_291_cov_1.706422_g9280_i0	TRUE	1.24773	1250	1.24475	63.7574	Lenarviricota		Low-quality	Prokaryotes	ssRNA(+)	May	University Campus
878	7947	878	0.053678	WG0N-210323-14_rnaviral_assembled_NODE_136_length_3385_cov_6.997585_g104_i0	TRUE	1.23657	1247	1.20973	63.6044	Lenarviricota		Medium-quality	Prokaryotes	ssRNA(+)	Mar	Dormitory
879	7950	879	1e-06	WSJF-220315_rnaviral_assembled_NODE_36_length_3416_cov_13.531795_g27_i0	TRUE	1.10555	1237	1.10555	63.0944	Lenarviricota		Medium-quality	Prokaryotes	ssRNA(+)	Mar	Primary/Secondary School
880	7951	880	1e-06	WM08-210817_rnaviral_assembled_NODE_20511_length_271_cov_1.495763_g19955_i0	TRUE	1.12282	1238	1.12282	63.1454	Lenarviricota		Low-quality	Prokaryotes	ssRNA(+)	Aug	Hospital/Medical Campus
881	7955	881	0.086335	WG0L-220112_rnaviral_assembled_NODE_85_length_2798_cov_3.200507_g41_i0	TRUE	1.23158	1243	1.18841	63.4004	Lenarviricota		Medium-quality	Prokaryotes	ssRNA(+)	Jan	Dormitory
882	7957	882	0.008135	WM08-220126_rnaviral_assembled_NODE_43_length_2607_cov_4.297045_g26_i0	TRUE	1.17004	1245	1.16597	63.5024	Lenarviricota		Medium-quality	Prokaryotes	ssRNA(+)	Jan	Hospital/Medical Campus
883	7957	883	1e-06	WG0V-210427-14_rnaviral_assembled_NODE_4773_length_668_cov_2.166387_g3742_i0	TRUE	1.1619	1246	1.1619	63.5534	Lenarviricota		Low-quality	Prokaryotes	ssRNA(+)	Apr	Dormitory
884	7956	884	1e-06	WG0E-210126-14_rnaviral_assembled_NODE_35_length_3358_cov_6.298630_g31_i0	TRUE	1.14525	1244	1.14525	63.4514	Lenarviricota		Medium-quality	Prokaryotes	ssRNA(+)	Jan	Dormitory
885	7958	885	0.032956	WR03-210413-14_rnaviral_assembled_NODE_6527_length_781_cov_3.447740_g4427_i0	TRUE	1.1782	1241	1.16172	63.2984	Lenarviricota		Low-quality	Prokaryotes	ssRNA(+)	Apr	University Campus
886	7958	886	0.012327	WG0Dg-210216-14_rnaviral_assembled_NODE_31017_length_249_cov_0.886364_g28865_i0	TRUE	1.15757	1242	1.15141	63.3494	Lenarviricota		Low-quality	Prokaryotes	ssRNA(+)	Feb	Wastewater Treatment Plant
887	7953	887	0.005113	WG0L-210105-14_rnaviral_assembled_NODE_1018_length_1201_cov_8.171099_g621_i0	TRUE	1.14538	1240	1.14282	63.2474	Lenarviricota		Low-quality	Prokaryotes	ssRNA(+)	Jan	Dormitory
888	7952	888	0.028844	WSNB-220126_rnaviral_assembled_NODE_13194_length_257_cov_1.193694_g12921_i0	TRUE	1.15166	1239	1.13724	63.1964	Lenarviricota		Low-quality	Prokaryotes	ssRNA(+)	Jan	Primary/Secondary School
889	7928	889	0.214371	WSJF-220222_rnaviral_assembled_NODE_46_length_3279_cov_22.750617_g42_i0	TRUE	1.16669	1236	1.05951	63.0434	Lenarviricota		Medium-quality	Prokaryotes	ssRNA(+)	Feb	Primary/Secondary School
890	7959	890	0.013533	WG0Kg-210615-14_rnaviral_assembled_NODE_27816_length_241_cov_0.928571_g25422_i0	TRUE	1.19701	1233	1.19024	62.8903	Lenarviricota		Low-quality	Prokaryotes	ssRNA(+)	Jun	Dormitory
891	7960	891	1e-06	WG0V-210427-14_rnaviral_assembled_NODE_20536_length_263_cov_2.273684_g19428_i0	TRUE	1.19391	1234	1.19391	62.9413	Lenarviricota		Low-quality	Prokaryotes	ssRNA(+)	Apr	Dormitory
892	7960	892	1e-06	WG0V-210504-14_rnaviral_assembled_NODE_31965_length_220_cov_2.136054_g30830_i0	TRUE	1.19391	1235	1.19391	62.9923	Lenarviricota		Low-quality	Prokaryotes	ssRNA(+)	May	Dormitory
893	7964	893	0.112543	WM06-220119_rnaviral_assembled_NODE_3675_length_535_cov_1.926000_g3294_i0	TRUE	1.0738	1297	1.01753	66.1547	Lenarviricota		Low-quality	Prokaryotes	ssRNA(+)	Jan	Hospital/Medical Campus
894	7965	894	0.01686	WM08-220105_rnaviral_assembled_NODE_23551_length_180_cov_1.268966_g23258_i0	TRUE	1.11265	1298	1.10421	66.2057	Lenarviricota		Low-quality	Prokaryotes	ssRNA(+)	Jan	Hospital/Medical Campus
895	7965	895	0.048213	WG0Hm-210216-14_rnaviral_assembled_NODE_156_length_3380_cov_6.928334_g123_i0	TRUE	1.144	1299	1.11989	66.2567	Lenarviricota		Medium-quality	Prokaryotes	ssRNA(+)	Feb	Dormitory
896	7968	896	0.122486	WM06-201125-14_rnaviral_assembled_NODE_22573_length_243_cov_0.917647_g21545_i0	TRUE	1.15425	1301	1.09301	66.3587	Lenarviricota		Low-quality	Prokaryotes	ssRNA(+)	Nov	Hospital/Medical Campus
897	7969	897	1e-06	WSJF-220126_rnaviral_assembled_NODE_15_length_3344_cov_78.965851_g13_i0	TRUE	1.23359	1302	1.23359	66.4097	Lenarviricota		Medium-quality	Prokaryotes	ssRNA(+)	Jan	Primary/Secondary School
898	7969	898	1e-06	WSJF-220405_rnaviral_assembled_NODE_2_length_4977_cov_7.269527_g1_i0	TRUE	1.23359	1303	1.23359	66.4608	Lenarviricota		Complete	Prokaryotes	ssRNA(+)	Apr	Primary/Secondary School
899	7971	899	1e-06	WG02g-210831_rnaviral_assembled_NODE_263_length_1461_cov_2.922861_g161_i0	TRUE	1.29958	1305	1.29958	66.5628	Lenarviricota		Low-quality	Prokaryotes	ssRNA(+)	Aug	University Campus
900	7973	900	0.00947	WG02g-220216_rnaviral_assembled_NODE_126_length_3620_cov_133.394142_g77_i0	TRUE	1.30905	1307	1.30431	66.6648	Lenarviricota		High-quality	Prokaryotes	ssRNA(+)	Feb	University Campus
901	7973	901	1e-06	WG02-210216-14_rnaviral_assembled_NODE_2573_length_1142_cov_4.396632_g1600_i0	TRUE	1.29958	1308	1.29958	66.7158	Lenarviricota		Low-quality	Prokaryotes	ssRNA(+)	Feb	University Campus
902	7972	902	1e-06	WG02g-210928_rnaviral_assembled_NODE_6125_length_372_cov_2.154303_g5785_i0	TRUE	1.29958	1306	1.29958	66.6138	Lenarviricota		Low-quality	Prokaryotes	ssRNA(+)	Sep	University Campus
903	7970	903	1e-06	WG0Hp-220209_rnaviral_assembled_NODE_419_length_929_cov_341.195749_g337_i0	TRUE	1.28791	1304	1.28791	66.5118	Lenarviricota		Low-quality	Prokaryotes	ssRNA(+)	Feb	Dormitory
904	7966	904	0.067852	WSNB-220201_rnaviral_assembled_NODE_19712_length_193_cov_2.582278_g19381_i0	TRUE	1.0203	1300	0.986377	66.3077	Lenarviricota		Low-quality	Prokaryotes	ssRNA(+)	Feb	Primary/Secondary School
905	7974	905	0.108722	WG01-210413-14_rnaviral_assembled_NODE_23982_length_304_cov_1.350649_g21901_i0	TRUE	1.01366	1309	0.959296	66.7668	Lenarviricota		Low-quality	Prokaryotes	ssRNA(+)	Apr	University Campus
906	7976	906	0.354381	WG02-210216-14_rnaviral_assembled_NODE_51502_length_194_cov_2.561983_g49854_i0	TRUE	1.30715	1310	1.12996	66.8178	Lenarviricota		Low-quality	Prokaryotes	ssRNA(+)	Feb	University Campus
907	7977	907	0.040924	WSSP-220329_rnaviral_assembled_NODE_3244_length_372_cov_4.103858_g3144_i0	TRUE	1.11444	1311	1.09398	66.8688	Lenarviricota		Low-quality	Prokaryotes	ssRNA(+)	Mar	Primary/Secondary School
908	7977	908	1e-06	WC0Dg-211102_rnaviral_assembled_NODE_26_length_2994_cov_3.338966_g15_i0	TRUE	1.07352	1312	1.07352	66.9198	Lenarviricota		Medium-quality	Prokaryotes	ssRNA(+)	Nov	Wastewater Treatment Plant
909	7981	909	1e-06	WM06-201021-05_rnaviral_assembled_NODE_22660_length_237_cov_0.853659_g21687_i0	TRUE	1.34058	1328	1.34058	67.7359	Lenarviricota		Low-quality	Prokaryotes	ssRNA(+)	Oct	Hospital/Medical Campus
910	7981	910	0.073596	WG0R-210330-14_rnaviral_assembled_NODE_37753_length_282_cov_0.889952_g35112_i0	TRUE	1.41418	1329	1.37738	67.7869	Lenarviricota		Low-quality	Prokaryotes	ssRNA(+)	Mar	Dormitory
911	7980	911	0.062466	WC0Dc-210406-14_rnaviral_assembled_NODE_37754_length_235_cov_0.962963_g35304_i0	TRUE	1.22926	1327	1.19802	67.6849	Lenarviricota		Low-quality	Prokaryotes	ssRNA(+)	Apr	Wastewater Treatment Plant
912	7982	912	0.381132	WG0V-210420-14_rnaviral_assembled_NODE_23059_length_284_cov_1.109005_g21553_i0	TRUE	1.46236	1330	1.2718	67.8379	Lenarviricota		Low-quality	Prokaryotes	ssRNA(+)	Apr	Dormitory
913	7985	913	0.105116	WG02g-220216_rnaviral_assembled_NODE_165_length_3221_cov_12.240741_g106_i0	TRUE	1.38986	1337	1.3373	68.195	Lenarviricota		Medium-quality	Prokaryotes	ssRNA(+)	Feb	University Campus
914	7986	914	0.062894	A1100-5-14_rnaviral_assembled_NODE_266_length_3231_cov_14.575997_g158_i0	TRUE	1.41029	1338	1.37885	68.246	Lenarviricota		Medium-quality	Prokaryotes	ssRNA(+)	NA	NA
915	7986	915	0.016636	WG0Kg-210810_rnaviral_assembled_NODE_152_length_3138_cov_5.165646_g116_i0	TRUE	1.36404	1339	1.35572	68.297	Lenarviricota		Medium-quality	Prokaryotes	ssRNA(+)	Aug	Dormitory
916	7991	916	0.103724	WG0P-220302_rnaviral_assembled_NODE_466_length_1289_cov_2.259968_g326_i0	TRUE	1.61379	1343	1.56192	68.501	Lenarviricota		Low-quality	Prokaryotes	ssRNA(+)	Mar	Dormitory
917	7991	917	0.009849	WG0P-220223_rnaviral_assembled_NODE_1485_length_720_cov_2.230657_g1322_i0	TRUE	1.51991	1344	1.51499	68.552	Lenarviricota		Low-quality	Prokaryotes	ssRNA(+)	Feb	Dormitory
918	7990	918	1e-06	WC0Dg-220223_rnaviral_assembled_NODE_1409_length_746_cov_2.334740_g1261_i0	TRUE	1.48335	1342	1.48335	68.45	Lenarviricota		Low-quality	Prokaryotes	ssRNA(+)	Feb	Wastewater Treatment Plant
919	7989	919	0.05482	WM08-220209_rnaviral_assembled_NODE_9862_length_313_cov_1.276978_g9606_i0	TRUE	1.4651	1341	1.43769	68.399	Lenarviricota		Low-quality	Prokaryotes	ssRNA(+)	Feb	Hospital/Medical Campus
920	7988	920	0.138176	WM06-211221_rnaviral_assembled_NODE_25_length_3242_cov_5.953227_g20_i0	TRUE	1.41494	1340	1.34586	68.348	Lenarviricota		Medium-quality	Prokaryotes	ssRNA(+)	Dec	Hospital/Medical Campus
921	7995	921	0.01894	WG02g-220216_rnaviral_assembled_NODE_153_length_3326_cov_24.580978_g100_i0	TRUE	1.59669	1348	1.58722	68.756	Lenarviricota		Medium-quality	Prokaryotes	ssRNA(+)	Feb	University Campus
922	7995	922	1e-06	WG0L-210810_rnaviral_assembled_NODE_13_length_3424_cov_30.402479_g7_i0	TRUE	1.57775	1349	1.57775	68.807	Lenarviricota		Medium-quality	Prokaryotes	ssRNA(+)	Aug	Dormitory
923	7994	923	0.286259	WG02-201118-14_rnaviral_assembled_NODE_325_length_2431_cov_4.697201_g185_i0	TRUE	1.85509	1347	1.71196	68.705	Lenarviricota		Medium-quality	Prokaryotes	ssRNA(+)	Nov	University Campus
924	7996	924	0.15379	WC0Dc-210105-14_rnaviral_assembled_NODE_15_length_3092_cov_16.974164_g13_i0	TRUE	1.59628	1345	1.51938	68.603	Lenarviricota		Medium-quality	Prokaryotes	ssRNA(+)	Jan	Wastewater Treatment Plant
925	7996	925	0.115523	WG0P-210525-14_rnaviral_assembled_NODE_29020_length_274_cov_1.920398_g26371_i0	TRUE	1.55801	1346	1.50025	68.654	Lenarviricota		Low-quality	Prokaryotes	ssRNA(+)	May	Dormitory
926	7997	926	1e-06	WC0Dc-210810_rnaviral_assembled_NODE_35_length_3273_cov_29.903027_g20_i0	TRUE	1.58017	1350	1.58016	68.858	Lenarviricota		Medium-quality	Prokaryotes	ssRNA(+)	Aug	Wastewater Treatment Plant
927	7998	927	0.132309	WG0Kg-210831_rnaviral_assembled_NODE_2112_length_590_cov_4.524324_g1859_i0	TRUE	1.71247	1351	1.64632	68.909	Lenarviricota		Low-quality	Prokaryotes	ssRNA(+)	Aug	Dormitory
928	8001	928	1e-06	WC0Dc-210112-14_rnaviral_assembled_NODE_35439_length_242_cov_0.923077_g33066_i0	TRUE	1.60278	1354	1.60278	69.0621	Lenarviricota		Low-quality	Prokaryotes	ssRNA(+)	Jan	Wastewater Treatment Plant
929	8001	929	0.018039	WC0Dc-210105-14_rnaviral_assembled_NODE_4371_length_941_cov_4.323733_g2732_i0	TRUE	1.62082	1355	1.6118	69.1131	Lenarviricota		Low-quality	Prokaryotes	ssRNA(+)	Jan	Wastewater Treatment Plant
930	8000	930	0.026519	WG01-210504-14_rnaviral_assembled_NODE_22472_length_238_cov_1.078788_g21240_i0	TRUE	1.62034	1353	1.60708	69.0111	Lenarviricota		Low-quality	Prokaryotes	ssRNA(+)	May	University Campus
931	7999	931	0.004695	WC0Dc-210914_rnaviral_assembled_NODE_44_length_2505_cov_6.135628_g28_i0	TRUE	1.58953	1352	1.58718	68.96	Lenarviricota		Medium-quality	Prokaryotes	ssRNA(+)	Sep	Wastewater Treatment Plant
932	8002	932	0.229422	WG0E-201125-14_rnaviral_assembled_NODE_39946_length_230_cov_2.133758_g38324_i0	TRUE	1.3871	1331	1.27239	67.8889	Lenarviricota		Low-quality	Prokaryotes	ssRNA(+)	Nov	Dormitory
933	8005	933	1e-06	WG0P-210824_rnaviral_assembled_NODE_2990_length_639_cov_1.759934_g2505_i0	TRUE	1.46485	1335	1.46485	68.0929	Lenarviricota		Low-quality	Prokaryotes	ssRNA(+)	Aug	Dormitory
934	8005	934	0.028373	WG0R-210817_rnaviral_assembled_NODE_3211_length_557_cov_2.222222_g2753_i0	TRUE	1.49323	1336	1.47904	68.144	Lenarviricota		Low-quality	Prokaryotes	ssRNA(+)	Aug	Dormitory
935	8004	935	0.152678	WG02c-220209_rnaviral_assembled_NODE_776_length_874_cov_2.389750_g672_i0	TRUE	1.44735	1334	1.37101	68.0419	Lenarviricota		Low-quality	Prokaryotes	ssRNA(+)	Feb	University Campus
936	8006	936	0.031454	WR03-211026_rnaviral_assembled_NODE_2979_length_698_cov_2.505279_g2421_i0	TRUE	1.41198	1332	1.39625	67.9399	Lenarviricota		Low-quality	Prokaryotes	ssRNA(+)	Oct	University Campus
937	8006	937	0.011704	WG02c-2106029-14_rnaviral_assembled_NODE_28_length_3287_cov_6.301661_g26_i0	TRUE	1.39223	1333	1.38638	67.9909	Lenarviricota		Medium-quality	Prokaryotes	ssRNA(+)	NA	NA
938	8009	938	0.004865	WG0L-210323-14_rnaviral_assembled_NODE_77_length_3538_cov_19.523232_g45_i0	TRUE	1.21235	1314	1.20992	67.0218	Lenarviricota		High-quality	Prokaryotes	ssRNA(+)	Mar	Dormitory
939	8009	939	1e-06	WM06-211221_rnaviral_assembled_NODE_17_length_3580_cov_13.706629_g13_i0	TRUE	1.20748	1315	1.20748	67.0728	Lenarviricota		High-quality	Prokaryotes	ssRNA(+)	Dec	Hospital/Medical Campus
940	8008	940	0.006988	WM06-220216_rnaviral_assembled_NODE_105_length_2041_cov_4.242772_g78_i0	TRUE	1.21163	1313	1.20814	66.9708	Lenarviricota		Medium-quality	Prokaryotes	ssRNA(+)	Feb	Hospital/Medical Campus
941	8011	941	1e-06	WG0A-210525-14_rnaviral_assembled_NODE_5704_length_643_cov_4.443860_g4288_i0	TRUE	1.23828	1317	1.23828	67.1748	Lenarviricota		Low-quality	Prokaryotes	ssRNA(+)	May	Dormitory
942	8014	942	0.013414	WR03-210406-14_rnaviral_assembled_NODE_15778_length_403_cov_0.945455_g13722_i0	TRUE	1.28512	1321	1.27841	67.3789	Lenarviricota		Low-quality	Prokaryotes	ssRNA(+)	Apr	University Campus
943	8016	943	0.012989	WR03-211012_rnaviral_assembled_NODE_12691_length_273_cov_1.920168_g12482_i0	TRUE	1.28469	1322	1.2782	67.4299	Lenarviricota		Low-quality	Prokaryotes	ssRNA(+)	Oct	University Campus
944	8016	944	1e-06	WG0N-210323-14_rnaviral_assembled_NODE_50942_length_235_cov_1.518519_g48804_i0	TRUE	1.27171	1323	1.27171	67.4809	Lenarviricota		Low-quality	Prokaryotes	ssRNA(+)	Mar	Dormitory
945	8018	945	1e-06	WM06-210511-14_rnaviral_assembled_NODE_25642_length_247_cov_0.896552_g23915_i0	TRUE	1.27171	1325	1.27171	67.5829	Lenarviricota		Low-quality	Prokaryotes	ssRNA(+)	May	Hospital/Medical Campus
946	8018	946	1e-06	WR03-220105_rnaviral_assembled_NODE_26_length_3428_cov_2.909814_g23_i0	TRUE	1.27171	1326	1.27171	67.6339	Lenarviricota		Medium-quality	Prokaryotes	ssRNA(+)	Jan	University Campus
947	8017	947	1e-06	WG0E-201125-14_rnaviral_assembled_NODE_4842_length_778_cov_2.019858_g3457_i0	TRUE	1.27171	1324	1.27171	67.5319	Lenarviricota		Low-quality	Prokaryotes	ssRNA(+)	Nov	Dormitory
948	8013	948	1e-06	WG0Kc-210817_rnaviral_assembled_NODE_32_length_3441_cov_8.167058_g31_i0	TRUE	1.26207	1320	1.26207	67.3279	Lenarviricota		Medium-quality	Prokaryotes	ssRNA(+)	Aug	Dormitory
949	8019	949	0.01529	WSAC-220315_rnaviral_assembled_NODE_4035_length_435_cov_2.715000_g3818_i0	TRUE	1.27736	1318	1.26971	67.2258	Lenarviricota		Low-quality	Prokaryotes	ssRNA(+)	Mar	Primary/Secondary School
950	8019	950	1e-06	WG0W-210406-14_rnaviral_assembled_NODE_10069_length_405_cov_4.018072_g8470_i0	TRUE	1.26207	1319	1.26207	67.2768	Lenarviricota		Low-quality	Prokaryotes	ssRNA(+)	Apr	Dormitory
951	8010	951	0.120342	WGHp-210831_rnaviral_assembled_NODE_800_length_887_cov_3.505869_g713_i0	TRUE	1.19452	1316	1.13435	67.1238	Lenarviricota		Low-quality	Prokaryotes	ssRNA(+)	Aug	Dormitory
952	8021	952	0.203966	B1100-5-14_rnaviral_assembled_NODE_44943_length_229_cov_1.000000_g43311_i0	TRUE	1.15002	1268	1.04804	64.6755	Lenarviricota		Low-quality	Prokaryotes	ssRNA(+)	NA	NA
953	8023	953	1e-06	WG0P-211228_rnaviral_assembled_NODE_36_length_3332_cov_3.666667_g26_i0	TRUE	1.21949	1269	1.21949	64.7266	Lenarviricota		Medium-quality	Prokaryotes	ssRNA(+)	Dec	Dormitory
954	8024	954	0.069049	WG02g-210525-14_rnaviral_assembled_NODE_38249_length_242_cov_0.875740_g36162_i0	TRUE	1.28854	1270	1.25402	64.7776	Lenarviricota		Low-quality	Prokaryotes	ssRNA(+)	May	University Campus
955	8024	955	0.014258	WC0Dc-210504-14_rnaviral_assembled_NODE_26888_length_232_cov_0.981132_g25152_i0	TRUE	1.23375	1271	1.22662	64.8286	Lenarviricota		Low-quality	Prokaryotes	ssRNA(+)	May	Wastewater Treatment Plant
956	8027	956	1e-06	WG0L-210105-14_rnaviral_assembled_NODE_25_length_3230_cov_8.709218_g22_i0	TRUE	1.21397	1273	1.21397	64.9306	Lenarviricota		Medium-quality	Prokaryotes	ssRNA(+)	Jan	Dormitory
957	8027	957	0.023855	WSNB-220329_rnaviral_assembled_NODE_1350_length_632_cov_1.924623_g1185_i0	TRUE	1.23782	1274	1.22589	64.9816	Lenarviricota		Low-quality	Prokaryotes	ssRNA(+)	Mar	Primary/Secondary School
958	8026	958	0.350806	WG0R-210817_rnaviral_assembled_NODE_3420_length_542_cov_2.218935_g2958_i0	TRUE	1.55701	1272	1.38161	64.8796	Lenarviricota		Low-quality	Prokaryotes	ssRNA(+)	Aug	Dormitory
959	8028	959	0.230131	WG0L-220112_rnaviral_assembled_NODE_122_length_2268_cov_5.973578_g63_i0	TRUE	1.3745	1275	1.25943	65.0326	Lenarviricota		Medium-quality	Prokaryotes	ssRNA(+)	Jan	Dormitory
960	8029	960	1e-06	WG02g-210914_rnaviral_assembled_NODE_997_length_853_cov_3.213936_g811_i0	TRUE	1.4765	1276	1.4765	65.0836	Lenarviricota		Low-quality	Prokaryotes	ssRNA(+)	Sep	University Campus
961	8029	961	1e-06	WG02g-220302_rnaviral_assembled_NODE_79_length_3065_cov_4.385149_g54_i0	TRUE	1.4765	1277	1.4765	65.1346	Lenarviricota		Medium-quality	Prokaryotes	ssRNA(+)	Mar	University Campus
962	8031	962	1e-06	WC0Dc-210831_rnaviral_assembled_NODE_630_length_951_cov_4.185590_g541_i0	TRUE	1.19375	1278	1.19375	65.1856	Lenarviricota		Low-quality	Prokaryotes	ssRNA(+)	Aug	Wastewater Treatment Plant
963	8031	963	1e-06	WC0Dc-210824_rnaviral_assembled_NODE_34_length_3477_cov_3.406450_g20_i0	TRUE	1.19375	1279	1.19375	65.2366	Lenarviricota		Medium-quality	Prokaryotes	ssRNA(+)	Aug	Wastewater Treatment Plant
964	8037	964	0.134015	WC0Dc-210608-14_rnaviral_assembled_NODE_36804_length_228_cov_1.006452_g34414_i0	TRUE	1.44062	1285	1.37361	65.5426	Lenarviricota		Low-quality	Prokaryotes	ssRNA(+)	Jun	Wastewater Treatment Plant
965	8038	965	1e-06	WG0P-210622-14_rnaviral_assembled_NODE_173_length_2867_cov_4.101288_g98_i0	TRUE	1.31265	1286	1.31265	65.5937	Lenarviricota		Medium-quality	Prokaryotes	ssRNA(+)	Jun	Dormitory
[truncated: 13,150 more rows]

## Sheet: 4f
	parent	node	branch.length	isTip	x	y	branch	angle	Phylum	Order	Family	ncbi_species	bitscore	querylength	pid
[truncated: 838 more rows]
