# Supplementary material for: Towards geospatially-resolved public-health surveillance via wastewater sequencing
Source: Nat Commun. 2024 Sep 27;15:8386. doi: 10.1038/s41467-024-52427-x (PMC11436780; doi:10.1038/s41467-024-52427-x)
Supplement: Supplementary file 9 — Source data [file 41467_2024_52427_MOESM9_ESM.zip › sourcedata_fig5.xlsx]

## Sheet: 5a
	LOCATION_TYPE	readcounts	n	per10k	n_adj
1	Dormitory	12880631	49	1288.06	0.0380416
2	Dormitory	11160960	31	1116.1	0.0277754
3	Dormitory	14378393	55	1437.84	0.0382518
4	Dormitory	19222876	62	1922.29	0.0322532
5	Dormitory	12831898	67	1283.19	0.0522136
6	Dormitory	17021694	72	1702.17	0.042299
7	Dormitory	16601106	71	1660.11	0.0427682
8	Dormitory	12852197	54	1285.22	0.0420162
9	Dormitory	16050462	34	1605.05	0.0211832
10	Dormitory	18978088	48	1897.81	0.0252923
11	Dormitory	18162127	82	1816.21	0.0451489
12	Dormitory	18830048	83	1883	0.0440785
13	Dormitory	16359057	43	1635.91	0.0262851
14	Dormitory	12957963	56	1295.8	0.0432167
15	Dormitory	11434652	44	1143.47	0.0384795
16	Dormitory	13688937	41	1368.89	0.0299512
17	Dormitory	15639968	75	1564	0.0479541
18	Dormitory	14078075	36	1407.81	0.0255717
19	Dormitory	16299424	51	1629.94	0.0312894
20	Dormitory	25020394	72	2502.04	0.0287765
21	Dormitory	13306774	48	1330.68	0.0360719
22	Dormitory	14233476	74	1423.35	0.0519901
23	Dormitory	10862738	36	1086.27	0.0331408
24	Dormitory	12836564	69	1283.66	0.0537527
25	Dormitory	13392807	45	1339.28	0.0336001
26	Dormitory	14325409	44	1432.54	0.0307147
27	Dormitory	16707875	43	1670.79	0.0257364
28	Dormitory	13532135	60	1353.21	0.0443389
29	Dormitory	20518642	61	2051.86	0.0297291
30	Dormitory	12865399	40	1286.54	0.0310911
31	Dormitory	16609556	63	1660.96	0.03793
32	Dormitory	18897274	49	1889.73	0.0259297
33	Dormitory	9376334	43	937.633	0.0458601
34	Dormitory	13927134	49	1392.71	0.0351831
35	Dormitory	17537946	41	1753.79	0.0233779
36	Dormitory	13302319	56	1330.23	0.0420979
37	Dormitory	15648597	80	1564.86	0.0511228
38	Dormitory	13503402	109	1350.34	0.0807204
39	Dormitory	16636659	70	1663.67	0.0420758
40	Dormitory	13331139	65	1333.11	0.048758
41	Dormitory	13112167	94	1311.22	0.0716891
42	Dormitory	9640517	43	964.052	0.0446034
43	Dormitory	4073401	9	407.34	0.0220946
44	Dormitory	14040716	56	1404.07	0.039884
45	Dormitory	16338196	46	1633.82	0.0281549
46	Dormitory	13458356	216	1345.84	0.160495
47	Dormitory	12855784	44	1285.58	0.0342258
48	Dormitory	16867264	75	1686.73	0.0444648
49	Dormitory	17874345	104	1787.43	0.058184
50	Dormitory	16914683	75	1691.47	0.0443402
51	Dormitory	18482100	65	1848.21	0.0351692
52	Dormitory	15512604	53	1551.26	0.0341658
53	Dormitory	16031168	62	1603.12	0.0386747
54	Dormitory	17921913	75	1792.19	0.0418482
55	Dormitory	14715460	61	1471.55	0.041453
56	Dormitory	14972561	55	1497.26	0.0367339
57	Dormitory	12193742	69	1219.37	0.0565864
58	Dormitory	15337347	29	1533.73	0.0189081
59	Dormitory	13688095	31	1368.81	0.0226474
60	Dormitory	12036255	50	1203.63	0.0415412
61	Dormitory	14379505	47	1437.95	0.0326854
62	Dormitory	15768561	69	1576.86	0.043758
63	Dormitory	9878192	58	987.819	0.0587152
64	Dormitory	15396554	61	1539.66	0.0396193
65	Dormitory	18851580	51	1885.16	0.0270534
66	Dormitory	14347138	81	1434.71	0.0564573
67	Dormitory	9843792	33	984.379	0.0335237
68	Dormitory	7472130	17	747.213	0.0227512
69	Dormitory	9873308	35	987.331	0.0354491
70	Dormitory	3200157	12	320.016	0.0374982
71	Dormitory	7500880	27	750.088	0.0359958
72	Dormitory	2268286	23	226.829	0.101398
73	Dormitory	3105153	11	310.515	0.035425
74	Dormitory	1934692	15	193.469	0.0775317
75	Dormitory	8788182	33	878.818	0.0375504
76	Dormitory	14396195	73	1439.62	0.0507078
77	Dormitory	10676823	61	1067.68	0.0571331
78	Dormitory	6205651	13	620.565	0.0209486
79	Dormitory	2214846	11	221.485	0.0496649
80	Dormitory	5814100	24	581.41	0.041279
81	Dormitory	10094808	101	1009.48	0.100051
82	Dormitory	11727158	81	1172.72	0.0690704
83	Dormitory	9185809	122	918.581	0.132814
84	Dormitory	6662110	47	666.211	0.0705482
85	Dormitory	8758810	31	875.881	0.0353929
86	Dormitory	8452603	37	845.26	0.0437735
87	Dormitory	9475117	43	947.512	0.045382
88	Dormitory	6443259	29	644.326	0.0450083
89	Dormitory	13690397	75	1369.04	0.0547829
90	Dormitory	7688820	25	768.882	0.0325147
91	Dormitory	5610219	24	561.022	0.0427791
92	Dormitory	5400824	14	540.082	0.025922
93	Dormitory	4984694	25	498.469	0.0501535
94	Dormitory	12354906	20	1235.49	0.0161879
95	Dormitory	14421007	32	1442.1	0.0221899
96	Dormitory	13879216	91	1387.92	0.0655657
97	Dormitory	16278357	55	1627.84	0.0337872
98	Dormitory	21777357	133	2177.74	0.0610726
99	Dormitory	13193861	63	1319.39	0.0477495
100	Dormitory	14922600	61	1492.26	0.0408776
101	Dormitory	18919152	48	1891.92	0.0253711
102	Dormitory	14235022	44	1423.5	0.0309097
103	Dormitory	17691629	78	1769.16	0.0440886
104	Dormitory	11439222	39	1143.92	0.0340932
105	Dormitory	8949570	76	894.957	0.0849203
106	Dormitory	9851575	29	985.158	0.0294369
107	Dormitory	17649617	79	1764.96	0.0447602
108	Dormitory	14448429	32	1444.84	0.0221477
109	Dormitory	12138068	29	1213.81	0.0238918
110	Dormitory	14357234	38	1435.72	0.0264675
111	Dormitory	13538914	68	1353.89	0.0502256
112	Dormitory	6455146	29	645.515	0.0449254
113	Dormitory	2052874	21	205.287	0.102296
114	Dormitory	5136465	30	513.646	0.0584059
115	Dormitory	5635226	29	563.523	0.051462
116	Dormitory	9075568	72	907.557	0.0793339
117	Dormitory	5048698	45	504.87	0.0891319
118	Dormitory	6792820	33	679.282	0.0485807
119	Dormitory	5408795	36	540.88	0.0665583
120	Dormitory	10407681	26	1040.77	0.0249815
121	Dormitory	10184282	30	1018.43	0.0294572
122	Dormitory	10190410	34	1019.04	0.0333647
123	Dormitory	11127218	52	1112.72	0.0467323
124	Dormitory	5540304	12	554.03	0.0216595
125	Dormitory	6506650	16	650.665	0.0245902
126	Dormitory	4735910	7	473.591	0.0147807
127	Dormitory	5333740	19	533.374	0.0356223
128	Dormitory	13188937	61	1318.89	0.0462509
129	Dormitory	14840475	41	1484.05	0.0276271
130	Dormitory	17102493	32	1710.25	0.0187107
131	Dormitory	17058066	136	1705.81	0.0797277
132	Dormitory	13936020	58	1393.6	0.0416188
133	Dormitory	13251053	70	1325.11	0.052826
134	Dormitory	10739519	42	1073.95	0.0391079
135	Dormitory	12329065	42	1232.91	0.0340658
136	Dormitory	12130607	34	1213.06	0.0280283
137	Dormitory	13334035	63	1333.4	0.0472475
138	Dormitory	9768149	57	976.815	0.0583529
139	Dormitory	11338935	46	1133.89	0.0405682
140	Dormitory	5704144	18	570.414	0.031556
141	Dormitory	4957320	47	495.732	0.0948093
142	Dormitory	3099805	8	309.981	0.0258081
143	Dormitory	2023459	27	202.346	0.133435
144	Dormitory	11551079	51	1155.11	0.0441517
145	Dormitory	9825711	35	982.571	0.0356208
146	Dormitory	9848627	69	984.863	0.0700605
147	Dormitory	9335500	44	933.55	0.0471319
148	Dormitory	7323876	61	732.388	0.0832892
149	Dormitory	9609528	40	960.953	0.0416254
150	Dormitory	11157285	46	1115.73	0.0412287
151	Dormitory	12485339	42	1248.53	0.0336395
152	Dormitory	13441823	61	1344.18	0.0453807
153	Dormitory	11296522	41	1129.65	0.0362944
154	Dormitory	4516670	9	451.667	0.0199262
155	Dormitory	8904413	34	890.441	0.0381833
156	Dormitory	7232769	46	723.277	0.0635994
157	Dormitory	5613060	27	561.306	0.0481021
158	Dormitory	17768843	52	1776.88	0.0292647
159	Dormitory	16334557	45	1633.46	0.027549
160	Dormitory	14881979	48	1488.2	0.0322538
161	Dormitory	18023939	78	1802.39	0.0432758
162	Dormitory	9137252	31	913.725	0.033927
163	Dormitory	8999601	34	899.96	0.0377795
164	Dormitory	12360231	34	1236.02	0.0275076
165	Dormitory	15737620	58	1573.76	0.0368544
166	Dormitory	11186161	51	1118.62	0.045592
167	Dormitory	10905168	55	1090.52	0.0504348
168	Dormitory	15198502	40	1519.85	0.0263184
169	Dormitory	14838313	60	1483.83	0.0404359
170	Dormitory	15016220	62	1501.62	0.0412887
171	Dormitory	13384803	45	1338.48	0.0336202
172	Dormitory	10486028	86	1048.6	0.0820139
173	Dormitory	4859777	38	485.978	0.0781929
174	Dormitory	6265539	30	626.554	0.047881
175	Dormitory	10256131	66	1025.61	0.0643518
176	Dormitory	7254114	31	725.411	0.0427344
177	Dormitory	3634744	23	363.474	0.0632782
178	Dormitory	1068701	32	106.87	0.299429
179	Dormitory	3435885	27	343.589	0.0785824
180	Dormitory	1165414	13	116.541	0.111548
181	Dormitory	9081463	43	908.146	0.0473492
182	Dormitory	14794554	64	1479.46	0.0432592
183	Dormitory	8653223	26	865.322	0.0300466
184	Dormitory	10830872	83	1083.09	0.0766328
185	Dormitory	6908232	57	690.823	0.0825103
186	Dormitory	6515018	15	651.502	0.0230237
187	Dormitory	7276452	81	727.645	0.111318
188	Dormitory	13285785	68	1328.58	0.0511825
189	Dormitory	6731074	32	673.107	0.0475407
190	Dormitory	14957395	97	1495.74	0.0648509
191	Dormitory	13465451	133	1346.55	0.0987713
192	Dormitory	11568256	50	1156.83	0.0432217
193	Dormitory	13998859	75	1399.89	0.0535758
194	Dormitory	11288812	63	1128.88	0.0558075
195	Dormitory	7768807	49	776.881	0.0630727
196	Dormitory	13356363	68	1335.64	0.0509121
197	Dormitory	12376771	68	1237.68	0.0549416
198	Dormitory	1940812	6	194.081	0.0309149
199	Dormitory	6900926	29	690.093	0.0420233
200	Dormitory	8930477	55	893.048	0.0615869
201	Dormitory	6102573	44	610.257	0.0721007
202	Dormitory	17308164	56	1730.82	0.0323547
203	Dormitory	21146109	100	2114.61	0.04729
204	Dormitory	32025231	61	3202.52	0.0190475
205	Dormitory	14313407	47	1431.34	0.0328363
206	Dormitory	13604605	43	1360.46	0.0316069
207	Dormitory	8986526	24	898.653	0.0267066
208	Dormitory	19755573	68	1975.56	0.0344207
209	Dormitory	12200594	63	1220.06	0.0516368
210	Dormitory	13178766	77	1317.88	0.0584273
211	Dormitory	15068594	79	1506.86	0.0524269
212	Dormitory	14674224	43	1467.42	0.0293031
213	Dormitory	13696435	57	1369.64	0.0416167
214	Dormitory	10853426	52	1085.34	0.0479111
215	Dormitory	18616120	119	1861.61	0.0639231
216	Dormitory	14353785	65	1435.38	0.0452842
217	Dormitory	17401467	98	1740.15	0.0563171
218	Dormitory	18193571	112	1819.36	0.0615602
219	Dormitory	18304071	121	1830.41	0.0661055
220	Dormitory	19384725	95	1938.47	0.0490077
221	Dormitory	17704040	99	1770.4	0.0559194
222	Dormitory	12956687	82	1295.67	0.0632878
223	Dormitory	12761221	44	1276.12	0.0344795
224	Dormitory	18944949	55	1894.49	0.0290315
225	Dormitory	14945746	61	1494.57	0.0408143
226	Dormitory	14213677	48	1421.37	0.0337703
227	Dormitory	18077168	59	1807.72	0.0326379
228	Dormitory	20183623	69	2018.36	0.0341861
229	Dormitory	17741985	63	1774.2	0.035509
230	Dormitory	17764689	66	1776.47	0.0371524
231	Dormitory	14391729	54	1439.17	0.0375216
232	Dormitory	12019165	75	1201.92	0.0624003
233	Dormitory	13609957	52	1361	0.0382073
234	Dormitory	11312679	51	1131.27	0.0450822
235	Dormitory	17478771	90	1747.88	0.051491
236	Dormitory	13233246	89	1323.32	0.0672549
237	Dormitory	13603747	66	1360.37	0.048516
238	Dormitory	21308168	71	2130.82	0.0333206
239	Dormitory	22179194	124	2217.92	0.0559083
240	Dormitory	17433837	112	1743.38	0.0642429
241	Dormitory	11765514	56	1176.55	0.0475967
242	Dormitory	13700720	56	1370.07	0.0408738
243	Dormitory	18148900	102	1814.89	0.0562018
244	Dormitory	2493326	33	249.333	0.132353
245	Dormitory	12176842	62	1217.68	0.0509163
246	Dormitory	12975924	89	1297.59	0.0685886
247	Dormitory	1605274	18	160.527	0.11213
248	Dormitory	9739714	76	973.971	0.078031
249	Dormitory	1074356	34	107.436	0.316469
250	Dormitory	2231642	20	223.164	0.0896201
251	Dormitory	2397580	6	239.758	0.0250252
252	Dormitory	3858974	6	385.897	0.0155482
253	Dormitory	3293720	51	329.372	0.15484
254	Dormitory	8459988	48	845.999	0.0567377
255	Dormitory	15070261	97	1507.03	0.0643652
256	Dormitory	11803551	71	1180.36	0.0601514
257	Dormitory	11449123	54	1144.91	0.0471652
258	Dormitory	4661928	26	466.193	0.0557709
259	Dormitory	16316935	78	1631.69	0.0478031
260	Dormitory	6734783	54	673.478	0.0801808
261	Dormitory	10031967	55	1003.2	0.0548247
262	Dormitory	4535362	18	453.536	0.0396881
263	Dormitory	15270277	64	1527.03	0.0419115
264	Dormitory	7990763	73	799.076	0.0913555
265	Dormitory	14186445	85	1418.64	0.0599163
266	Dormitory	10636394	63	1063.64	0.0592306
267	Dormitory	13279591	52	1327.96	0.0391578
268	Dormitory	12342437	59	1234.24	0.0478026
269	Dormitory	10726207	32	1072.62	0.0298335
270	Dormitory	15173058	66	1517.31	0.0434982
271	Dormitory	7998807	44	799.881	0.0550082
272	Dormitory	7786169	41	778.617	0.0526575
273	Dormitory	8348139	38	834.814	0.0455191
274	Dormitory	10078817	53	1007.88	0.0525855
275	Dormitory	11319379	46	1131.94	0.0406383
276	Dormitory	11854683	75	1185.47	0.0632661
277	Dormitory	14754768	64	1475.48	0.0433758
278	Dormitory	14591476	49	1459.15	0.0335812
279	Dormitory	16370605	103	1637.06	0.0629177
280	Dormitory	15786791	69	1578.68	0.0437074
281	Dormitory	21452016	91	2145.2	0.0424203
282	Dormitory	12432346	58	1243.23	0.0466525
283	Dormitory	14479320	57	1447.93	0.0393665
284	Dormitory	15326531	68	1532.65	0.0443675
285	Dormitory	14954458	43	1495.45	0.028754
286	Dormitory	20080507	47	2008.05	0.0234058
287	Dormitory	14602618	77	1460.26	0.0527303
288	Dormitory	13953200	73	1395.32	0.0523177
289	Dormitory	12061291	75	1206.13	0.0621824
290	Dormitory	12211374	44	1221.14	0.036032
291	Dormitory	13160761	40	1316.08	0.0303934
292	Dormitory	2919075	26	291.908	0.0890693
293	Dormitory	7023317	32	702.332	0.0455625
294	Dormitory	9087485	36	908.749	0.0396149
295	Dormitory	2896274	20	289.627	0.0690542
296	Dormitory	3114143	20	311.414	0.0642231
297	Dormitory	1920682	12	192.068	0.0624778
298	Dormitory	2439818	11	243.982	0.0450853
299	Dormitory	3308590	15	330.859	0.0453365
300	Dormitory	9840243	35	984.024	0.0355682
301	Dormitory	13601794	62	1360.18	0.0455822
302	Dormitory	10241535	24	1024.15	0.023434
303	Dormitory	2997564	33	299.756	0.110089
304	Dormitory	8376821	45	837.682	0.0537197
305	Dormitory	5698670	55	569.867	0.0965137
306	Dormitory	8070585	26	807.058	0.0322158
307	Dormitory	10893789	107	1089.38	0.0982211
308	Dormitory	6984446	24	698.445	0.0343621
309	Dormitory	8528503	15	852.85	0.0175881
310	Dormitory	10660341	44	1066.03	0.0412745
311	Dormitory	3513627	19	351.363	0.0540752
312	Dormitory	6921763	21	692.176	0.0303391
313	Dormitory	11914734	38	1191.47	0.0318933
314	Dormitory	7148167	33	714.817	0.0461657
315	Dormitory	3671021	20	367.102	0.0544808
316	Dormitory	6794941	28	679.494	0.0412071
317	Dormitory	4581278	20	458.128	0.0436559
318	Dormitory	17139568	63	1713.96	0.0367571
319	Dormitory	13911302	55	1391.13	0.0395362
320	Dormitory	12469123	60	1246.91	0.0481189
321	Dormitory	14369006	69	1436.9	0.04802
322	Dormitory	19774629	70	1977.46	0.0353989
323	Dormitory	9464088	25	946.409	0.0264156
324	Dormitory	15132476	78	1513.25	0.0515448
325	Dormitory	13189340	35	1318.93	0.0265366
326	Dormitory	8607597	30	860.76	0.0348529
327	Dormitory	16065709	63	1606.57	0.039214
328	Dormitory	10207971	51	1020.8	0.049961
329	Dormitory	8881303	41	888.13	0.0461644
330	Dormitory	12833145	56	1283.31	0.043637
331	Dormitory	15188831	59	1518.88	0.0388443
332	Dormitory	14342723	59	1434.27	0.0411358
333	Dormitory	13388073	54	1338.81	0.0403344
334	Dormitory	14963827	74	1496.38	0.0494526
335	Dormitory	20338673	71	2033.87	0.0349089
336	Dormitory	28958148	113	2895.81	0.0390218
337	Dormitory	14484384	44	1448.44	0.0303775
338	Dormitory	15299786	67	1529.98	0.0437915
339	Dormitory	21435178	75	2143.52	0.0349892
340	Dormitory	15269025	58	1526.9	0.0379854
341	Dormitory	13648874	78	1364.89	0.0571476
342	Dormitory	20902996	82	2090.3	0.0392288
343	Dormitory	18961773	72	1896.18	0.0379711
344	Dormitory	15508944	59	1550.89	0.0380426
345	Dormitory	16030883	52	1603.09	0.0324374
346	Dormitory	19580009	75	1958	0.0383044
347	Dormitory	11280547	56	1128.05	0.049643
348	Dormitory	12221557	29	1222.16	0.0237286
349	Dormitory	10527359	63	1052.74	0.0598441
350	Dormitory	7435779	29	743.578	0.0390006
351	Dormitory	10162830	58	1016.28	0.0570707
352	Dormitory	6246279	31	624.628	0.0496295
353	Dormitory	17775438	57	1777.54	0.0320667
354	Dormitory	20956620	70	2095.66	0.0334023
355	Dormitory	18162646	94	1816.26	0.0517546
356	Dormitory	12961197	50	1296.12	0.0385767
357	Dormitory	14927406	68	1492.74	0.0455538
358	Dormitory	11907464	52	1190.75	0.0436701
359	Dormitory	19419471	82	1941.95	0.0422257
360	Dormitory	5492077	28	549.208	0.0509825
361	Dormitory	15404651	81	1540.47	0.0525815
362	Dormitory	14323140	94	1432.31	0.0656281
363	Dormitory	13968137	71	1396.81	0.05083
364	Dormitory	1850226	48	185.023	0.259428
365	Dormitory	2695288	35	269.529	0.129856
366	Dormitory	2882624	20	288.262	0.0693812
367	Dormitory	3335590	19	333.559	0.0569614
368	Dormitory	4113273	41	411.327	0.0996773
369	Dormitory	9195601	47	919.56	0.0511114
370	Dormitory	10625143	45	1062.51	0.0423524
371	Dormitory	13633827	63	1363.38	0.0462086
372	Dormitory	15116440	71	1511.64	0.0469687
373	Dormitory	10959737	68	1095.97	0.0620453
374	Dormitory	6994969	35	699.497	0.050036
375	Dormitory	10672132	104	1067.21	0.0974501
376	Dormitory	10740929	79	1074.09	0.0735504
377	Dormitory	4032386	18	403.239	0.0446386
378	Dormitory	12456859	107	1245.69	0.0858965
379	Dormitory	5874777	56	587.478	0.0953228
380	Dormitory	9526423	73	952.642	0.076629
381	Dormitory	13286501	92	1328.65	0.0692432
382	Dormitory	13321798	80	1332.18	0.060052
383	Dormitory	11136629	75	1113.66	0.0673453
384	Dormitory	12541198	89	1254.12	0.0709661
385	Dormitory	10815629	54	1081.56	0.0499277
386	Dormitory	6581049	23	658.105	0.0349488
387	Dormitory	9721929	63	972.193	0.064802
388	Dormitory	6848419	33	684.842	0.0481863
389	Dormitory	16062242	49	1606.22	0.0305063
390	Dormitory	12263316	92	1226.33	0.0750205
391	Dormitory	15296432	37	1529.64	0.0241886
392	Dormitory	21245898	94	2124.59	0.0442438
393	Dormitory	17234108	60	1723.41	0.0348147
394	Dormitory	15781407	84	1578.14	0.0532272
395	Dormitory	13402926	37	1340.29	0.0276059
396	Dormitory	18744478	105	1874.45	0.0560165
397	Dormitory	10670023	56	1067	0.0524835
398	Dormitory	14747872	73	1474.79	0.0494987
399	Dormitory	14740625	48	1474.06	0.0325631
400	Dormitory	15271811	41	1527.18	0.0268468
401	Dormitory	22189822	91	2218.98	0.0410098
402	Dormitory	13577793	43	1357.78	0.0316694
403	Dormitory	12482447	27	1248.24	0.0216304
404	Dormitory	16827159	83	1682.72	0.049325
405	Dormitory	12875311	42	1287.53	0.0326206
406	Dormitory	13621776	45	1362.18	0.0330353
407	Dormitory	15835083	59	1583.51	0.037259
408	Dormitory	16716582	92	1671.66	0.0550352
409	Dormitory	13876557	68	1387.66	0.0490035
410	Dormitory	16444380	75	1644.44	0.0456083
411	Dormitory	9815958	49	981.596	0.0499187
412	Dormitory	13169097	69	1316.91	0.0523954
413	Dormitory	1358626	4	135.863	0.0294415
414	Dormitory	11208066	46	1120.81	0.0410419
415	Dormitory	8770580	25	877.058	0.0285044
416	Dormitory	9719927	54	971.993	0.055556
417	Dormitory	3877642	13	387.764	0.0335255
418	Dormitory	2017569	22	201.757	0.109042
419	Dormitory	1872859	7	187.286	0.037376
420	Dormitory	6652649	45	665.265	0.0676422
421	Dormitory	5144179	56	514.418	0.108861
422	Dormitory	7434484	27	743.448	0.0363172
423	Dormitory	2440791	40	244.079	0.163881
424	Dormitory	9794063	65	979.406	0.0663667
425	Dormitory	6593296	29	659.33	0.0439841
426	Dormitory	1200986	30	120.099	0.249795
427	Dormitory	5231458	29	523.146	0.0554339
428	Dormitory	7963461	51	796.346	0.0640425
429	Dormitory	8618446	23	861.845	0.0266869
430	Dormitory	8971184	45	897.118	0.0501606
431	Dormitory	17171816	70	1717.18	0.0407645
432	Dormitory	7318175	35	731.817	0.0478261
433	Dormitory	6002093	26	600.209	0.0433182
434	Dormitory	7048355	54	704.836	0.0766136
435	Dormitory	4995334	22	499.533	0.0440411
436	Dormitory	14433872	56	1443.39	0.0387976
437	Dormitory	16431667	61	1643.17	0.0371234
438	Dormitory	15663084	51	1566.31	0.0325606
439	Dormitory	9068218	41	906.822	0.0452129
440	Dormitory	12534519	41	1253.45	0.0327097
441	Dormitory	9282720	26	928.272	0.028009
442	Dormitory	14802492	59	1480.25	0.0398582
443	Dormitory	12388816	63	1238.88	0.0508523
444	Dormitory	17420160	118	1742.02	0.0677376
445	Dormitory	11509264	79	1150.93	0.0686404
446	Dormitory	19485557	108	1948.56	0.0554257
447	Dormitory	14111902	57	1411.19	0.0403914
448	Dormitory	11053891	63	1105.39	0.0569935
449	Dormitory	11773034	42	1177.3	0.0356747
450	Dormitory	13684973	64	1368.5	0.0467666
451	Dormitory	16265818	94	1626.58	0.0577899
452	Dormitory	11773836	32	1177.38	0.0271789
453	Dormitory	13586680	88	1358.67	0.0647693
454	Dormitory	13650235	68	1365.02	0.049816
455	Dormitory	14122796	79	1412.28	0.0559379
456	Dormitory	14956247	66	1495.62	0.0441287
457	Dormitory	11806679	66	1180.67	0.0559006
458	Dormitory	12978520	74	1297.85	0.0570173
459	Dormitory	14328777	68	1432.88	0.0474569
460	Dormitory	9100458	69	910.046	0.0758204
461	Dormitory	10845038	65	1084.5	0.0599352
462	Dormitory	9766826	62	976.683	0.0634802
463	Dormitory	10882720	82	1088.27	0.0753488
464	Dormitory	5937069	31	593.707	0.0522143
465	Dormitory	7413905	44	741.39	0.0593479
466	Dormitory	1043049	4	104.305	0.0383491
467	Dormitory	1021069	28	102.107	0.274222
468	Dormitory	2376993	38	237.699	0.159866
469	Dormitory	3334656	16	333.466	0.047981
470	Dormitory	10111185	47	1011.12	0.0464832
471	Dormitory	7603413	51	760.341	0.0670751
472	Dormitory	9146701	39	914.67	0.0426383
473	Dormitory	3622504	13	362.25	0.0358868
474	Dormitory	5067512	28	506.751	0.0552539
475	Dormitory	2471773	27	247.177	0.109233
476	Dormitory	6110763	34	611.076	0.0556395
477	Dormitory	6463386	57	646.339	0.0881891
478	Dormitory	10070950	82	1007.1	0.0814223
479	Dormitory	16353106	146	1635.31	0.0892797
480	Dormitory	6315980	57	631.598	0.0902473
481	Dormitory	8600901	64	860.09	0.0744108
482	Dormitory	9861261	68	986.126	0.0689567
483	Dormitory	8306145	47	830.615	0.0565846
484	Dormitory	10347955	53	1034.8	0.0512178
485	Dormitory	5416016	39	541.602	0.0720086
486	Dormitory	3450640	36	345.064	0.104328
487	Dormitory	7231647	54	723.165	0.0746718
488	Dormitory	9310010	20	931.001	0.0214823
489	Dormitory	5892628	26	589.263	0.0441229
490	Dormitory	10531940	27	1053.19	0.0256363
491	Dormitory	22185515	30	2218.55	0.0135223
492	Dormitory	10034435	41	1003.44	0.0408593
493	Dormitory	12896138	66	1289.61	0.0511781
494	Dormitory	16419363	28	1641.94	0.017053
495	Dormitory	15484091	71	1548.41	0.0458535
496	Dormitory	16518360	79	1651.84	0.0478256
497	Dormitory	15377059	75	1537.71	0.048774
498	Dormitory	12584451	34	1258.45	0.0270175
499	Dormitory	9895425	43	989.543	0.0434544
500	Dormitory	13882607	69	1388.26	0.0497025
501	Dormitory	11982422	45	1198.24	0.037555
502	Dormitory	17668147	112	1766.81	0.0633909
503	Dormitory	14299246	64	1429.92	0.0447576
504	Dormitory	11147662	38	1114.77	0.0340879
505	Dormitory	15635890	44	1563.59	0.0281404
506	Dormitory	12919594	59	1291.96	0.0456671
507	Dormitory	6621577	48	662.158	0.0724903
508	Dormitory	10880082	81	1088.01	0.074448
509	Dormitory	14127475	76	1412.75	0.0537959
510	Dormitory	14964684	72	1496.47	0.0481133
511	Dormitory	1504929	6	150.493	0.039869
512	Dormitory	2899813	14	289.981	0.048279
513	Dormitory	4557706	23	455.771	0.050464
514	Dormitory	2608268	22	260.827	0.0843472
515	Dormitory	3087065	30	308.707	0.0971797
516	Dormitory	12378634	56	1237.86	0.0452392
517	Dormitory	11917676	42	1191.77	0.0352418
518	Dormitory	11753156	64	1175.32	0.0544535
519	Dormitory	8071690	58	807.169	0.0718561
520	Dormitory	6421212	37	642.121	0.0576215
521	Dormitory	6618460	85	661.846	0.128429
522	Dormitory	8566865	42	856.687	0.0490261
523	Dormitory	7853941	183	785.394	0.233004
524	Dormitory	8202601	30	820.26	0.0365738
525	Dormitory	9201524	36	920.152	0.039124
526	Dormitory	8827647	54	882.765	0.0611715
527	Dormitory	9831969	54	983.197	0.0549229
528	Dormitory	10979088	39	1097.91	0.0355221
529	Dormitory	4935072	23	493.507	0.0466052
530	Dormitory	8688930	31	868.893	0.0356776
531	Dormitory	5882863	32	588.286	0.0543953
532	Dormitory	6513350	36	651.335	0.0552711
533	Dormitory	4558597	7	455.86	0.0153556
534	Dormitory	15751241	61	1575.12	0.0387271
535	Dormitory	15383071	41	1538.31	0.0266527
536	Dormitory	10480912	22	1048.09	0.0209905
537	Dormitory	14899529	61	1489.95	0.0409409
538	Dormitory	6586313	28	658.631	0.0425124
539	Dormitory	3034015	13	303.401	0.0428475
540	Dormitory	1113770	22	111.377	0.197527
541	Dormitory	1038760	5	103.876	0.0481343
542	Dormitory	3823102	23	382.31	0.0601606
543	Dormitory	1092839	1	109.284	0.00915048
544	Dormitory	1867281	15	186.728	0.0803307
545	Dormitory	3991439	20	399.144	0.0501072
546	Dormitory	5908288	17	590.829	0.0287731
547	Dormitory	10388038	41	1038.8	0.0394685
548	Dormitory	10494864	50	1049.49	0.0476424
549	Hospital/Medical Campus	13381735	33	1338.17	0.0246605
550	Hospital/Medical Campus	23528248	106	2352.82	0.0450522
551	Hospital/Medical Campus	17228698	36	1722.87	0.0208954
552	Hospital/Medical Campus	2555690	61	255.569	0.238683
553	Hospital/Medical Campus	15400682	84	1540.07	0.054543
554	Hospital/Medical Campus	14917551	115	1491.76	0.0770904
555	Hospital/Medical Campus	12882807	75	1288.28	0.0582171
556	Hospital/Medical Campus	16261011	134	1626.1	0.0824057
557	Hospital/Medical Campus	17937701	184	1793.77	0.102577
558	Hospital/Medical Campus	11049321	189	1104.93	0.171051
559	Hospital/Medical Campus	15239333	93	1523.93	0.0610263
560	Hospital/Medical Campus	14333740	185	1433.37	0.129066
561	Hospital/Medical Campus	20605364	142	2060.54	0.0689141
562	Hospital/Medical Campus	16358064	131	1635.81	0.0800828
563	Hospital/Medical Campus	13793448	119	1379.34	0.0862728
564	Hospital/Medical Campus	18465778	51	1846.58	0.0276187
565	Hospital/Medical Campus	15801475	70	1580.15	0.0442997
566	Hospital/Medical Campus	12025488	168	1202.55	0.139703
567	Hospital/Medical Campus	13644836	99	1364.48	0.0725549
568	Hospital/Medical Campus	9423584	77	942.358	0.0817099
569	Hospital/Medical Campus	9747305	89	974.731	0.0913073
570	Hospital/Medical Campus	17585321	165	1758.53	0.0938283
571	Hospital/Medical Campus	9481985	92	948.198	0.0970261
572	Hospital/Medical Campus	15660527	126	1566.05	0.0804571
573	Hospital/Medical Campus	19417869	147	1941.79	0.0757035
574	Hospital/Medical Campus	20924405	164	2092.44	0.0783774
575	Hospital/Medical Campus	14373529	165	1437.35	0.114794
576	Hospital/Medical Campus	8936700	82	893.67	0.0917565
577	Hospital/Medical Campus	12665068	108	1266.51	0.0852739
578	Hospital/Medical Campus	5754910	50	575.491	0.0868823
579	Hospital/Medical Campus	12083815	113	1208.38	0.0935135
580	Hospital/Medical Campus	12033419	115	1203.34	0.0955672
581	Hospital/Medical Campus	9772858	100	977.286	0.102324
582	Hospital/Medical Campus	11580323	127	1158.03	0.109669
583	Hospital/Medical Campus	1038620	70	103.862	0.673971
584	Hospital/Medical Campus	1395407	13	139.541	0.0931628
585	Hospital/Medical Campus	13454204	64	1345.42	0.0475688
586	Hospital/Medical Campus	11678686	97	1167.87	0.0830573
587	Hospital/Medical Campus	9458980	77	945.898	0.0814041
588	Hospital/Medical Campus	9270684	215	927.068	0.231914
589	Hospital/Medical Campus	11229710	122	1122.97	0.10864
590	Hospital/Medical Campus	7385851	189	738.585	0.255895
591	Hospital/Medical Campus	13633807	117	1363.38	0.0858161
592	Hospital/Medical Campus	9453293	95	945.329	0.100494
593	Hospital/Medical Campus	12505184	86	1250.52	0.0687715
594	Hospital/Medical Campus	1776475	39	177.648	0.219536
595	Hospital/Medical Campus	15781436	91	1578.14	0.0576627
596	Hospital/Medical Campus	14313342	70	1431.33	0.0489054
597	Hospital/Medical Campus	12157804	53	1215.78	0.0435934
598	Hospital/Medical Campus	10512941	61	1051.29	0.0580237
599	Hospital/Medical Campus	9188878	65	918.888	0.0707377
600	Hospital/Medical Campus	10354845	65	1035.48	0.0627725
601	Hospital/Medical Campus	11592307	68	1159.23	0.0586596
602	Hospital/Medical Campus	5745004	39	574.5	0.0678851
603	Hospital/Medical Campus	14751368	95	1475.14	0.0644008
604	Hospital/Medical Campus	18107018	115	1810.7	0.0635113
605	Hospital/Medical Campus	20246260	145	2024.63	0.0716182
606	Hospital/Medical Campus	15561421	132	1556.14	0.0848252
607	Hospital/Medical Campus	13419083	84	1341.91	0.0625974
608	Hospital/Medical Campus	15458929	187	1545.89	0.120966
609	Hospital/Medical Campus	16337565	122	1633.76	0.0746745
610	Hospital/Medical Campus	10291679	98	1029.17	0.0952226
611	Hospital/Medical Campus	11492586	119	1149.26	0.103545
612	Hospital/Medical Campus	16443563	108	1644.36	0.0656792
613	Hospital/Medical Campus	17035652	145	1703.57	0.0851156
614	Hospital/Medical Campus	7238493	56	723.849	0.0773642
615	Hospital/Medical Campus	18602769	84	1860.28	0.0451546
616	Hospital/Medical Campus	20603841	143	2060.38	0.0694045
617	Hospital/Medical Campus	15125639	123	1512.56	0.0813189
618	Hospital/Medical Campus	13872918	106	1387.29	0.0764079
619	Hospital/Medical Campus	12517730	57	1251.77	0.0455354
620	Hospital/Medical Campus	12774485	113	1277.45	0.0884576
621	Hospital/Medical Campus	10498532	45	1049.85	0.0428631
622	Hospital/Medical Campus	15348068	146	1534.81	0.095126
623	Hospital/Medical Campus	5006777	30	500.678	0.0599188
624	Hospital/Medical Campus	15157520	144	1515.75	0.0950023
625	Hospital/Medical Campus	1842251	52	184.225	0.282263
626	Hospital/Medical Campus	1331826	36	133.183	0.270306
627	Hospital/Medical Campus	1839225	7	183.923	0.0380595
628	Hospital/Medical Campus	12424572	115	1242.46	0.0925585
629	Hospital/Medical Campus	14101137	78	1410.11	0.0553147
630	Hospital/Medical Campus	14601128	93	1460.11	0.0636937
631	Hospital/Medical Campus	8021036	105	802.104	0.130906
632	Hospital/Medical Campus	8412479	36	841.248	0.0427936
633	Hospital/Medical Campus	6798007	90	679.801	0.132392
634	Hospital/Medical Campus	9627794	54	962.779	0.0560876
635	Hospital/Medical Campus	2644709	41	264.471	0.155027
636	Hospital/Medical Campus	14909157	99	1490.92	0.0664021
637	Hospital/Medical Campus	8579553	80	857.955	0.093245
638	Hospital/Medical Campus	10570573	92	1057.06	0.0870341
639	Hospital/Medical Campus	13150457	78	1315.05	0.0593135
640	Hospital/Medical Campus	10113781	37	1011.38	0.0365837
641	Hospital/Medical Campus	11595246	66	1159.52	0.0569199
642	Hospital/Medical Campus	10176238	44	1017.62	0.043238
643	Hospital/Medical Campus	14106639	68	1410.66	0.0482043
644	Hospital/Medical Campus	6630383	56	663.038	0.0844597
645	Hospital/Medical Campus	9698651	39	969.865	0.0402118
646	Hospital/Medical Campus	12123914	65	1212.39	0.053613
647	Hospital/Medical Campus	6036311	39	603.631	0.064609
648	Hospital/Medical Campus	13825975	83	1382.6	0.0600319
649	Hospital/Medical Campus	13379820	65	1337.98	0.0485806
650	Primary/Secondary School	8925731	38	892.573	0.0425735
651	Primary/Secondary School	4292648	24	429.265	0.0559095
652	Primary/Secondary School	12822048	37	1282.2	0.0288565
653	Primary/Secondary School	15666781	122	1566.68	0.0778718
654	Primary/Secondary School	9751725	30	975.173	0.0307638
655	Primary/Secondary School	17394075	52	1739.41	0.0298952
656	Primary/Secondary School	14669346	38	1466.93	0.0259044
657	Primary/Secondary School	14960824	54	1496.08	0.0360943
658	Primary/Secondary School	11911147	53	1191.11	0.0444961
659	Primary/Secondary School	13567891	101	1356.79	0.0744405
660	Primary/Secondary School	12627396	42	1262.74	0.033261
661	Primary/Secondary School	10200163	35	1020.02	0.0343132
662	Primary/Secondary School	11706679	35	1170.67	0.0298975
663	Primary/Secondary School	8023177	27	802.318	0.0336525
664	Primary/Secondary School	7594096	37	759.41	0.0487221
665	Primary/Secondary School	6200788	27	620.079	0.0435429
666	Primary/Secondary School	13456771	41	1345.68	0.0304679
667	Primary/Secondary School	9503306	46	950.331	0.0484042
668	Primary/Secondary School	4780666	24	478.067	0.0502022
669	Primary/Secondary School	7139558	37	713.956	0.0518239
670	Primary/Secondary School	10731979	38	1073.2	0.0354082
671	Primary/Secondary School	5674366	28	567.437	0.0493447
672	Primary/Secondary School	10693986	38	1069.4	0.035534
673	Primary/Secondary School	5877792	44	587.779	0.074858
674	Primary/Secondary School	17804830	48	1780.48	0.026959
675	Primary/Secondary School	7583372	33	758.337	0.0435163
676	Primary/Secondary School	4665233	32	466.523	0.0685925
677	Primary/Secondary School	8574808	27	857.481	0.0314876
678	Primary/Secondary School	6281757	43	628.176	0.0684522
679	Primary/Secondary School	7855339	37	785.534	0.0471017
680	Primary/Secondary School	10016040	109	1001.6	0.108825
681	Primary/Secondary School	12250882	63	1225.09	0.0514249
682	Primary/Secondary School	5401047	41	540.105	0.0759112
683	Primary/Secondary School	11545036	49	1154.5	0.0424425
684	Primary/Secondary School	13110884	61	1311.09	0.0465262
685	Primary/Secondary School	12576669	62	1257.67	0.0492976
686	Primary/Secondary School	13879328	53	1387.93	0.0381863
687	Primary/Secondary School	12864048	60	1286.4	0.0466416
688	Primary/Secondary School	8078786	68	807.879	0.0841711
689	Primary/Secondary School	13740930	63	1374.09	0.0458484
690	Primary/Secondary School	11188413	40	1118.84	0.0357513
691	Primary/Secondary School	9033548	29	903.355	0.0321026
692	Primary/Secondary School	1785408	27	178.541	0.151226
693	Primary/Secondary School	6141374	10	614.137	0.016283
694	Primary/Secondary School	4187487	24	418.749	0.0573136
695	Primary/Secondary School	8723531	41	872.353	0.0469993
696	Primary/Secondary School	16781113	169	1678.11	0.100708
697	Primary/Secondary School	11101855	55	1110.19	0.0495413
698	Primary/Secondary School	8225498	53	822.55	0.0644338
699	Primary/Secondary School	13206674	72	1320.67	0.0545179
700	Primary/Secondary School	15752524	81	1575.25	0.0514203
701	Primary/Secondary School	8308978	34	830.898	0.0409196
702	Primary/Secondary School	7804297	92	780.43	0.117884
703	Primary/Secondary School	10548288	26	1054.83	0.0246485
704	Primary/Secondary School	11136135	38	1113.61	0.0341231
705	Primary/Secondary School	9425118	54	942.512	0.0572937
706	Primary/Secondary School	12619674	71	1261.97	0.0562614
707	Primary/Secondary School	9314227	45	931.423	0.0483132
708	Primary/Secondary School	1899121	20	189.912	0.105312
709	Primary/Secondary School	11927576	52	1192.76	0.0435965
710	Primary/Secondary School	5694208	32	569.421	0.0561975
711	Primary/Secondary School	13310137	26	1331.01	0.019534
712	Primary/Secondary School	13813414	55	1381.34	0.0398164
713	Primary/Secondary School	13440721	46	1344.07	0.0342244
714	Primary/Secondary School	13234456	39	1323.45	0.0294685
715	Primary/Secondary School	11693573	64	1169.36	0.0547309
716	Primary/Secondary School	13728145	42	1372.81	0.0305941
717	Primary/Secondary School	13817479	64	1381.75	0.0463181
718	Primary/Secondary School	10754751	31	1075.48	0.0288245
719	Primary/Secondary School	6953091	27	695.309	0.0388317
720	Primary/Secondary School	14619664	49	1461.97	0.0335165
721	Primary/Secondary School	14217897	71	1421.79	0.0499371
722	Primary/Secondary School	5003454	48	500.345	0.0959337
723	Primary/Secondary School	14810420	77	1481.04	0.0519904
724	Primary/Secondary School	11661806	38	1166.18	0.032585
725	Primary/Secondary School	16143739	63	1614.37	0.0390244
726	Primary/Secondary School	15845185	77	1584.52	0.0485952
727	Primary/Secondary School	9051359	36	905.136	0.039773
728	Primary/Secondary School	8241791	34	824.179	0.0412532
729	Primary/Secondary School	7971979	42	797.198	0.0526845
730	Primary/Secondary School	9314709	27	931.471	0.0289864
731	Primary/Secondary School	8946201	26	894.62	0.0290626
732	Primary/Secondary School	10649686	67	1064.97	0.0629127
733	Primary/Secondary School	10341253	91	1034.13	0.0879971
734	Primary/Secondary School	13881900	60	1388.19	0.0432217
735	Primary/Secondary School	13725227	56	1372.52	0.0408008
736	Primary/Secondary School	14274241	50	1427.42	0.0350281
737	Primary/Secondary School	14769215	52	1476.92	0.0352084
738	Primary/Secondary School	14886754	73	1488.68	0.0490369
739	Primary/Secondary School	10188987	66	1018.9	0.0647758
740	Primary/Secondary School	10288814	96	1028.88	0.0933052
741	Primary/Secondary School	7637687	35	763.769	0.0458254
742	Primary/Secondary School	1236764	6	123.676	0.0485137
743	Primary/Secondary School	10021907	37	1002.19	0.0369191
744	Primary/Secondary School	8083747	83	808.375	0.102675
745	Primary/Secondary School	12200728	47	1220.07	0.0385223
746	Primary/Secondary School	7210681	89	721.068	0.123428
747	Primary/Secondary School	10682601	23	1068.26	0.0215303
748	Primary/Secondary School	11285761	40	1128.58	0.0354429
749	Primary/Secondary School	13267622	39	1326.76	0.0293949
750	Primary/Secondary School	13480737	39	1348.07	0.0289302
751	Primary/Secondary School	9490586	34	949.059	0.035825
752	Primary/Secondary School	11935693	32	1193.57	0.0268103
753	Primary/Secondary School	11413330	26	1141.33	0.0227804
754	Primary/Secondary School	5754440	14	575.444	0.024329
755	Primary/Secondary School	6445781	28	644.578	0.0434393
756	University Campus	13067031	23	1306.7	0.0176016
757	University Campus	28075927	98	2807.59	0.0349053
758	University Campus	20674710	69	2067.47	0.0333741
759	University Campus	17466596	57	1746.66	0.0326337
760	University Campus	14971482	64	1497.15	0.0427479
761	University Campus	21307481	73	2130.75	0.0342603
762	University Campus	23268117	92	2326.81	0.0395391
763	University Campus	26449194	105	2644.92	0.0396988
764	University Campus	21597069	78	2159.71	0.036116
765	University Campus	18986982	67	1898.7	0.0352873
766	University Campus	16283238	63	1628.32	0.0386901
767	University Campus	9832087	52	983.209	0.0528881
768	University Campus	8241903	59	824.19	0.0715854
769	University Campus	15868070	64	1586.81	0.0403326
770	University Campus	17483685	79	1748.37	0.045185
771	University Campus	15439418	68	1543.94	0.0440431
772	University Campus	11937160	107	1193.72	0.0896361
773	University Campus	15458477	113	1545.85	0.0730991
774	University Campus	29897140	176	2989.71	0.0588685
775	University Campus	16557275	101	1655.73	0.0610004
776	University Campus	13440059	90	1344.01	0.066964
777	University Campus	20013820	76	2001.38	0.0379738
778	University Campus	15989329	52	1598.93	0.0325217
779	University Campus	10819667	40	1081.97	0.0369697
780	University Campus	18406194	76	1840.62	0.0412904
781	University Campus	17699458	72	1769.95	0.0406792
782	University Campus	27624579	94	2762.46	0.0340277
783	University Campus	16181222	50	1618.12	0.0309
784	University Campus	14600284	43	1460.03	0.0294515
785	University Campus	18811451	53	1881.15	0.0281743
786	University Campus	12439770	60	1243.98	0.0482324
787	University Campus	11319594	51	1131.96	0.0450546
788	University Campus	12138410	44	1213.84	0.0362486
789	University Campus	13354588	56	1335.46	0.0419332
790	University Campus	15336727	80	1533.67	0.0521624
791	University Campus	15442714	83	1544.27	0.053747
792	University Campus	20519980	95	2052	0.0462963
793	University Campus	20371750	66	2037.17	0.0323978
794	University Campus	12824875	59	1282.49	0.0460043
795	University Campus	11089348	34	1108.93	0.0306601
796	University Campus	17678674	69	1767.87	0.0390301
797	University Campus	20388046	122	2038.8	0.059839
798	University Campus	15110143	105	1511.01	0.0694897
799	University Campus	10750309	91	1075.03	0.0846487
800	University Campus	1844351	19	184.435	0.103017
801	University Campus	1271094	11	127.109	0.0865396
802	University Campus	3573704	21	357.37	0.0587626
803	University Campus	2806887	19	280.689	0.0676906
804	University Campus	4921949	13	492.195	0.0264123
805	University Campus	1452449	26	145.245	0.179008
806	University Campus	15058389	66	1505.84	0.0438294
807	University Campus	12943986	56	1294.4	0.0432633
808	University Campus	15845388	53	1584.54	0.0334482
809	University Campus	7003350	28	700.335	0.0399809
810	University Campus	10941963	61	1094.2	0.0557487
811	University Campus	5845419	30	584.542	0.0513222
812	University Campus	14383243	88	1438.32	0.0611823
813	University Campus	3476734	27	347.673	0.0776591
814	University Campus	14437446	73	1443.74	0.050563
815	University Campus	12204541	64	1220.45	0.0524395
816	University Campus	14343917	58	1434.39	0.0404353
817	University Campus	13916554	97	1391.66	0.0697012
818	University Campus	16114985	71	1611.5	0.0440584
819	University Campus	9773793	74	977.379	0.0757127
820	University Campus	14063721	83	1406.37	0.0590171
821	University Campus	9002742	41	900.274	0.0455417
822	University Campus	3237855	15	323.786	0.046327
823	University Campus	9439205	60	943.92	0.0635647
824	University Campus	7336673	51	733.667	0.0695138
825	University Campus	14478946	105	1447.89	0.0725191
826	University Campus	16474633	55	1647.46	0.0333847
827	University Campus	20799566	71	2079.96	0.0341353
828	University Campus	14547492	59	1454.75	0.0405568
829	University Campus	16200033	29	1620	0.0179012
830	University Campus	13717571	56	1371.76	0.0408236
831	University Campus	13974136	35	1397.41	0.0250463
832	University Campus	14200669	62	1420.07	0.0436599
833	University Campus	10055930	21	1005.59	0.0208832
834	University Campus	13573409	47	1357.34	0.0346265
835	University Campus	15813536	52	1581.35	0.0328832
836	University Campus	14476197	57	1447.62	0.039375
837	University Campus	14780738	44	1478.07	0.0297685
838	University Campus	16817756	95	1681.78	0.0564879
839	University Campus	22995175	87	2299.52	0.037834
840	University Campus	13056653	53	1305.67	0.0405923
841	University Campus	15377239	78	1537.72	0.0507243
842	University Campus	17274610	72	1727.46	0.0416797
843	University Campus	16644146	68	1664.41	0.0408552
844	University Campus	17047690	70	1704.77	0.0410613
845	University Campus	15928002	32	1592.8	0.0200904
846	University Campus	15132629	52	1513.26	0.0343628
847	University Campus	14255808	104	1425.58	0.0729527
848	University Campus	10834515	36	1083.45	0.0332271
849	University Campus	15073473	63	1507.35	0.0417953
850	University Campus	17781689	100	1778.17	0.0562376
851	University Campus	17144707	80	1714.47	0.0466616
852	University Campus	16847451	37	1684.75	0.0219618
853	University Campus	16910671	72	1691.07	0.0425767
854	University Campus	13936854	61	1393.69	0.0437688
855	University Campus	13413328	55	1341.33	0.041004
856	University Campus	19783154	73	1978.32	0.0369001
857	University Campus	19289273	92	1928.93	0.0476949
858	University Campus	14108700	33	1410.87	0.0233898
859	University Campus	10618765	32	1061.88	0.0301353
860	University Campus	12717473	54	1271.75	0.0424613
861	University Campus	11377049	71	1137.7	0.0624063
862	University Campus	17192549	65	1719.25	0.0378071
863	University Campus	18355833	50	1835.58	0.0272393
864	University Campus	13335318	60	1333.53	0.0449933
865	University Campus	10420452	48	1042.05	0.0460633
866	University Campus	1260235	9	126.023	0.0714153
867	University Campus	15069050	56	1506.9	0.0371623
868	University Campus	12004152	52	1200.42	0.0433183
869	University Campus	13648341	57	1364.83	0.0417633
870	University Campus	9919390	54	991.939	0.0544388
871	University Campus	5766946	28	576.695	0.0485526
872	University Campus	2381384	26	238.138	0.10918
873	University Campus	3330875	28	333.087	0.084062
874	University Campus	11307086	63	1130.71	0.0557173
875	University Campus	12658393	58	1265.84	0.0458194
876	University Campus	11609884	42	1160.99	0.0361761
877	University Campus	11504524	95	1150.45	0.0825762
878	University Campus	14029232	58	1402.92	0.0413422
879	University Campus	13192999	119	1319.3	0.0901994
880	University Campus	13889547	94	1388.95	0.0676768
881	University Campus	4170340	22	417.034	0.0527535
882	University Campus	10731107	53	1073.11	0.0493891
883	University Campus	12656592	54	1265.66	0.0426655
884	University Campus	14488431	54	1448.84	0.0372711
885	University Campus	14207673	34	1420.77	0.0239307
886	University Campus	10479588	58	1047.96	0.0553457
887	University Campus	10049965	25	1005	0.0248757
888	University Campus	2925791	17	292.579	0.0581039
889	University Campus	5991135	18	599.114	0.0300444
890	University Campus	14547577	64	1454.76	0.0439936
891	University Campus	14288733	43	1428.87	0.0300936
892	University Campus	11578552	35	1157.86	0.0302283
893	University Campus	18767773	107	1876.78	0.0570126
894	University Campus	17233606	56	1723.36	0.0324947
895	University Campus	11866051	59	1186.61	0.0497217
896	University Campus	19257473	63	1925.75	0.0327146
897	University Campus	18549580	79	1854.96	0.0425886
898	University Campus	15770200	30	1577.02	0.0190232
899	University Campus	15253553	36	1525.36	0.0236011
900	University Campus	14758219	72	1475.82	0.0487864
901	University Campus	8061772	53	806.177	0.0657424
902	University Campus	10390933	40	1039.09	0.0384951
903	University Campus	7995893	63	799.589	0.0787904
904	University Campus	10781326	56	1078.13	0.0519417
905	University Campus	12075672	79	1207.57	0.0654208
906	University Campus	12244275	29	1224.43	0.0236845
907	University Campus	17016013	71	1701.6	0.0417254
908	University Campus	15323025	60	1532.3	0.0391568
909	University Campus	13815739	53	1381.57	0.038362
910	University Campus	13251959	49	1325.2	0.0369757
911	University Campus	6204291	36	620.429	0.0580244
912	University Campus	12230838	55	1223.08	0.0449683
913	University Campus	12324077	61	1232.41	0.0494966
914	University Campus	11329332	60	1132.93	0.0529599
915	University Campus	13428987	90	1342.9	0.0670192
916	University Campus	14022103	100	1402.21	0.071316
917	University Campus	2726910	19	272.691	0.0696759
918	University Campus	1271705	18	127.171	0.141542
919	University Campus	2587333	43	258.733	0.166194
920	University Campus	9086886	43	908.689	0.0473209
921	University Campus	13291660	65	1329.17	0.0489028
922	University Campus	2506286	17	250.629	0.0678294
923	University Campus	10563226	89	1056.32	0.0842546
924	University Campus	12306382	64	1230.64	0.0520055
925	University Campus	12236479	97	1223.65	0.0792712
926	University Campus	11968186	94	1196.82	0.0785416
927	University Campus	13092942	63	1309.29	0.0481175
928	University Campus	5086605	24	508.661	0.0471827
929	University Campus	12103850	72	1210.38	0.0594852
930	University Campus	15489309	79	1548.93	0.0510029
931	University Campus	114903908	170	11490.4	0.014795
932	University Campus	3099111	22	309.911	0.0709881
933	University Campus	11841342	75	1184.13	0.0633374
934	University Campus	8698970	38	869.897	0.0436833
935	University Campus	1255951	7	125.595	0.0557347
936	University Campus	4278242	15	427.824	0.0350611
937	University Campus	12429676	59	1242.97	0.047467
938	University Campus	6279362	39	627.936	0.0621082
939	University Campus	14405175	54	1440.52	0.0374865
940	University Campus	12879643	59	1287.96	0.0458087
941	University Campus	9962211	34	996.221	0.034129
942	University Campus	12121977	57	1212.2	0.047022
943	University Campus	13448665	57	1344.87	0.0423834
944	University Campus	11977363	63	1197.74	0.0525992
945	University Campus	24205193	65	2420.52	0.0268537
946	University Campus	17298166	67	1729.82	0.0387324
947	University Campus	17201166	58	1720.12	0.0337186
948	University Campus	20157517	59	2015.75	0.0292695
949	University Campus	7591950	14	759.195	0.0184406
950	University Campus	9089550	37	908.955	0.0407061
951	University Campus	15685304	52	1568.53	0.0331521
952	University Campus	14500835	45	1450.08	0.0310327
953	University Campus	15585626	63	1558.56	0.0404219
954	University Campus	16518604	53	1651.86	0.032085
955	University Campus	14912642	56	1491.26	0.037552
956	University Campus	13802517	70	1380.25	0.0507154
957	University Campus	18272689	49	1827.27	0.026816
958	University Campus	13410180	39	1341.02	0.0290824
959	University Campus	12476324	38	1247.63	0.0304577
960	University Campus	17974263	74	1797.43	0.04117
961	University Campus	12764716	40	1276.47	0.0313364
962	University Campus	7017829	29	701.783	0.0413233
963	University Campus	6966041	34	696.604	0.0488082
964	University Campus	19979235	90	1997.92	0.0450468
965	University Campus	13763578	38	1376.36	0.0276091
966	University Campus	7550431	74	755.043	0.0980077
967	University Campus	10649572	78	1064.96	0.0732424
968	University Campus	14447210	43	1444.72	0.0297635
969	University Campus	18527121	66	1852.71	0.0356235
970	University Campus	18868912	83	1886.89	0.0439877
971	University Campus	23336554	90	2333.66	0.0385661
972	University Campus	17221661	70	1722.17	0.0406465
973	University Campus	18107402	71	1810.74	0.0392105
974	University Campus	14403423	47	1440.34	0.0326311
975	University Campus	19405710	93	1940.57	0.047924
976	University Campus	16348898	61	1634.89	0.0373114
977	University Campus	15244993	51	1524.5	0.0334536
978	University Campus	3539180	17	353.918	0.0480337
979	University Campus	15559707	57	1555.97	0.0366331
980	University Campus	12838422	63	1283.84	0.0490715
981	University Campus	19155024	77	1915.5	0.0401983
982	University Campus	11357452	47	1135.75	0.0413825
983	University Campus	1147451	32	114.745	0.278879
984	University Campus	2369749	28	236.975	0.118156
985	University Campus	2256296	13	225.63	0.0576166
986	University Campus	11666712	42	1166.67	0.0359999
987	University Campus	12925043	47	1292.5	0.0363635
988	University Campus	13506784	51	1350.68	0.0377588
989	University Campus	2314516	34	231.452	0.146899
990	University Campus	12741781	62	1274.18	0.0486588
991	University Campus	7543080	93	754.308	0.123292
992	University Campus	10755193	34	1075.52	0.0316126
993	University Campus	5883495	29	588.35	0.0492904
994	University Campus	13982000	29	1398.2	0.020741
995	University Campus	5559284	36	555.928	0.0647565
996	University Campus	14322972	30	1432.3	0.0209454
997	University Campus	16368437	58	1636.84	0.035434
998	University Campus	14225154	50	1422.52	0.035149
999	University Campus	18096044	90	1809.6	0.0497346
1000	University Campus	14447263	45	1444.73	0.0311478
1001	University Campus	11538758	46	1153.88	0.0398656
1002	University Campus	8129188	26	812.919	0.0319835
1003	University Campus	11823136	51	1182.31	0.0431358
1004	University Campus	15319994	48	1532	0.0313316
1005	University Campus	6385744	34	638.574	0.0532436
1006	Wastewater Treatment Plant	18721445	58	1872.14	0.0309805
1007	Wastewater Treatment Plant	21666352	67	2166.64	0.0309235
1008	Wastewater Treatment Plant	14578227	25	1457.82	0.0171489
1009	Wastewater Treatment Plant	13986366	31	1398.64	0.0221644
1010	Wastewater Treatment Plant	18027658	53	1802.77	0.0293993
1011	Wastewater Treatment Plant	15567436	38	1556.74	0.0244099
1012	Wastewater Treatment Plant	11412711	46	1141.27	0.0403059
1013	Wastewater Treatment Plant	14191766	65	1419.18	0.0458012
1014	Wastewater Treatment Plant	13879367	47	1387.94	0.0338632
1015	Wastewater Treatment Plant	22867450	98	2286.74	0.0428557
1016	Wastewater Treatment Plant	14157923	61	1415.79	0.0430854
1017	Wastewater Treatment Plant	16582841	84	1658.28	0.0506548
1018	Wastewater Treatment Plant	18353148	72	1835.31	0.0392303
1019	Wastewater Treatment Plant	16637608	32	1663.76	0.0192335
1020	Wastewater Treatment Plant	18161429	50	1816.14	0.0275309
1021	Wastewater Treatment Plant	15033139	75	1503.31	0.0498898
1022	Wastewater Treatment Plant	19953015	32	1995.3	0.0160377
1023	Wastewater Treatment Plant	22821267	50	2282.13	0.0219094
1024	Wastewater Treatment Plant	15738307	75	1573.83	0.0476544
1025	Wastewater Treatment Plant	16396613	63	1639.66	0.0384226
1026	Wastewater Treatment Plant	18704103	52	1870.41	0.0278014
1027	Wastewater Treatment Plant	17653766	57	1765.38	0.0322877
1028	Wastewater Treatment Plant	19665744	56	1966.57	0.0284759
1029	Wastewater Treatment Plant	12869745	41	1286.97	0.0318577
1030	Wastewater Treatment Plant	12924208	49	1292.42	0.0379133
1031	Wastewater Treatment Plant	14314618	70	1431.46	0.0489011
1032	Wastewater Treatment Plant	13500836	48	1350.08	0.0355534
1033	Wastewater Treatment Plant	13538911	33	1353.89	0.0243742
1034	Wastewater Treatment Plant	15723793	63	1572.38	0.0400667
1035	Wastewater Treatment Plant	24327058	43	2432.71	0.0176758
1036	Wastewater Treatment Plant	18293735	75	1829.37	0.0409976
1037	Wastewater Treatment Plant	18142580	49	1814.26	0.0270083
1038	Wastewater Treatment Plant	18050985	43	1805.1	0.0238214
1039	Wastewater Treatment Plant	26110142	84	2611.01	0.0321714
1040	Wastewater Treatment Plant	16691032	48	1669.1	0.028758
1041	Wastewater Treatment Plant	9679091	32	967.909	0.033061
1042	Wastewater Treatment Plant	7481842	31	748.184	0.0414336
1043	Wastewater Treatment Plant	10656627	48	1065.66	0.0450424
1044	Wastewater Treatment Plant	9574986	33	957.499	0.0344648
1045	Wastewater Treatment Plant	9386268	39	938.627	0.0415501
1046	Wastewater Treatment Plant	3636846	16	363.685	0.0439942
1047	Wastewater Treatment Plant	3741317	12	374.132	0.0320743
1048	Wastewater Treatment Plant	1519172	10	151.917	0.0658253
1049	Wastewater Treatment Plant	5620335	18	562.034	0.0320266
1050	Wastewater Treatment Plant	9342135	18	934.213	0.0192675
1051	Wastewater Treatment Plant	15323480	42	1532.35	0.0274089
1052	Wastewater Treatment Plant	13124877	51	1312.49	0.0388575
1053	Wastewater Treatment Plant	9064886	33	906.489	0.0364042
1054	Wastewater Treatment Plant	8706044	41	870.604	0.0470937
1055	Wastewater Treatment Plant	15607184	58	1560.72	0.0371624
1056	Wastewater Treatment Plant	8449592	54	844.959	0.0639084
1057	Wastewater Treatment Plant	9837326	19	983.733	0.0193142
1058	Wastewater Treatment Plant	3437824	19	343.782	0.0552675
1059	Wastewater Treatment Plant	17345267	51	1734.53	0.0294028
1060	Wastewater Treatment Plant	6165545	60	616.554	0.097315
1061	Wastewater Treatment Plant	14982919	57	1498.29	0.0380433
1062	Wastewater Treatment Plant	14932087	58	1493.21	0.0388425
1063	Wastewater Treatment Plant	9678251	42	967.825	0.0433963
1064	Wastewater Treatment Plant	13882910	54	1388.29	0.0388967
1065	Wastewater Treatment Plant	13027099	30	1302.71	0.0230289
1066	Wastewater Treatment Plant	12234977	42	1223.5	0.0343278
1067	Wastewater Treatment Plant	8368673	17	836.867	0.0203139
1068	Wastewater Treatment Plant	9570867	23	957.087	0.0240313
1069	Wastewater Treatment Plant	6721377	21	672.138	0.0312436
1070	Wastewater Treatment Plant	22596689	38	2259.67	0.0168166
1071	Wastewater Treatment Plant	19991154	54	1999.12	0.0270119
1072	Wastewater Treatment Plant	23058028	40	2305.8	0.0173475
1073	Wastewater Treatment Plant	16739821	51	1673.98	0.0304663
1074	Wastewater Treatment Plant	16645340	52	1664.53	0.03124
1075	Wastewater Treatment Plant	19037780	35	1903.78	0.0183845
1076	Wastewater Treatment Plant	32498452	114	3249.85	0.0350786
1077	Wastewater Treatment Plant	18795246	64	1879.52	0.0340512
1078	Wastewater Treatment Plant	13839630	29	1383.96	0.0209543
1079	Wastewater Treatment Plant	14470881	46	1447.09	0.031788
1080	Wastewater Treatment Plant	15358350	54	1535.84	0.03516
1081	Wastewater Treatment Plant	15740539	50	1574.05	0.0317651
1082	Wastewater Treatment Plant	25082904	82	2508.29	0.0326916
1083	Wastewater Treatment Plant	13178539	201	1317.85	0.152521
1084	Wastewater Treatment Plant	15730317	19	1573.03	0.0120786
1085	Wastewater Treatment Plant	13921925	32	1392.19	0.0229853
1086	Wastewater Treatment Plant	15260923	48	1526.09	0.0314529
1087	Wastewater Treatment Plant	19009841	57	1900.98	0.0299845
1088	Wastewater Treatment Plant	20551795	65	2055.18	0.0316274
1089	Wastewater Treatment Plant	20398605	72	2039.86	0.0352965
1090	Wastewater Treatment Plant	12692673	32	1269.27	0.0252114
1091	Wastewater Treatment Plant	12805975	24	1280.6	0.0187413
1092	Wastewater Treatment Plant	19727423	76	1972.74	0.0385251
1093	Wastewater Treatment Plant	14784883	45	1478.49	0.0304365
1094	Wastewater Treatment Plant	12338222	46	1233.82	0.0372825
1095	Wastewater Treatment Plant	20902736	44	2090.27	0.0210499
1096	Wastewater Treatment Plant	23964727	72	2396.47	0.0300442
1097	Wastewater Treatment Plant	15656884	34	1565.69	0.0217157
1098	Wastewater Treatment Plant	20750410	60	2075.04	0.0289151
1099	Wastewater Treatment Plant	20430780	86	2043.08	0.0420934
1100	Wastewater Treatment Plant	10430099	15	1043.01	0.0143815
1101	Wastewater Treatment Plant	10624235	35	1062.42	0.0329435
1102	Wastewater Treatment Plant	1688660	4	168.866	0.0236874
1103	Wastewater Treatment Plant	6957626	17	695.763	0.0244336
1104	Wastewater Treatment Plant	11303693	49	1130.37	0.0433487
1105	Wastewater Treatment Plant	2951109	7	295.111	0.0237199
1106	Wastewater Treatment Plant	1713358	35	171.336	0.204277
1107	Wastewater Treatment Plant	4606177	30	460.618	0.0651299
1108	Wastewater Treatment Plant	5384989	17	538.499	0.0315692
1109	Wastewater Treatment Plant	14402322	32	1440.23	0.0222186
1110	Wastewater Treatment Plant	13619110	36	1361.91	0.0264334
1111	Wastewater Treatment Plant	11670455	31	1167.05	0.0265628
1112	Wastewater Treatment Plant	16481195	63	1648.12	0.0382254
1113	Wastewater Treatment Plant	8979356	33	897.936	0.036751
1114	Wastewater Treatment Plant	12286152	38	1228.62	0.0309291
1115	Wastewater Treatment Plant	7872426	53	787.243	0.0673236
1116	Wastewater Treatment Plant	9322216	15	932.222	0.0160906
1117	Wastewater Treatment Plant	3200013	19	320.001	0.0593748
1118	Wastewater Treatment Plant	16813840	41	1681.38	0.0243847
1119	Wastewater Treatment Plant	3825888	29	382.589	0.0757994
1120	Wastewater Treatment Plant	14248365	54	1424.84	0.0378991
1121	Wastewater Treatment Plant	15271732	72	1527.17	0.0471459
1122	Wastewater Treatment Plant	15835801	45	1583.58	0.0284166
1123	Wastewater Treatment Plant	14745746	35	1474.57	0.0237357
1124	Wastewater Treatment Plant	15400806	32	1540.08	0.0207781
1125	Wastewater Treatment Plant	12720759	42	1272.08	0.0330169
1126	Wastewater Treatment Plant	9549577	28	954.958	0.0293207
1127	Wastewater Treatment Plant	10876081	31	1087.61	0.0285029
1128	Wastewater Treatment Plant	14299451	42	1429.95	0.0293718
1129	Wastewater Treatment Plant	5451519	15	545.152	0.0275153
1130	Wastewater Treatment Plant	14404905	29	1440.49	0.020132
1131	Wastewater Treatment Plant	16785277	37	1678.53	0.0220431
1132	Wastewater Treatment Plant	16837012	75	1683.7	0.0445447

## Sheet: 5b
	LOCATION_TYPE	readcounts	date	n	per10k	n_adj
1	Dormitory	12880631	2021-01	49	1288.06	0.0380416
2	Dormitory	11160960	2021-01	31	1116.1	0.0277754
3	Dormitory	14378393	2021-01	55	1437.84	0.0382518
4	Dormitory	19222876	2021-02	62	1922.29	0.0322532
5	Dormitory	12831898	2021-02	67	1283.19	0.0522136
6	Dormitory	17021694	2021-02	72	1702.17	0.042299
7	Dormitory	16601106	2021-03	71	1660.11	0.0427682
8	Dormitory	12852197	2021-03	54	1285.22	0.0420162
9	Dormitory	16050462	2021-03	34	1605.05	0.0211832
10	Dormitory	18978088	2021-03	48	1897.81	0.0252923
11	Dormitory	18162127	2021-03	82	1816.21	0.0451489
12	Dormitory	18830048	2021-04	83	1883	0.0440785
13	Dormitory	16359057	2021-04	43	1635.91	0.0262851
14	Dormitory	12957963	2021-04	56	1295.8	0.0432167
15	Dormitory	11434652	2021-04	44	1143.47	0.0384795
16	Dormitory	13688937	2021-05	41	1368.89	0.0299512
17	Dormitory	15639968	2021-05	75	1564	0.0479541
18	Dormitory	14078075	2021-05	36	1407.81	0.0255717
19	Dormitory	16299424	2021-05	51	1629.94	0.0312894
20	Dormitory	25020394	2021-06	72	2502.04	0.0287765
21	Dormitory	13306774	2021-06	48	1330.68	0.0360719
22	Dormitory	14233476	2021-06	74	1423.35	0.0519901
23	Dormitory	10862738	2021-07	36	1086.27	0.0331408
24	Dormitory	12836564	2021-07	69	1283.66	0.0537527
25	Dormitory	13392807	2021-07	45	1339.28	0.0336001
26	Dormitory	14325409	2021-08	44	1432.54	0.0307147
27	Dormitory	16707875	2021-08	43	1670.79	0.0257364
28	Dormitory	13532135	2020-11	60	1353.21	0.0443389
29	Dormitory	20518642	2020-11	61	2051.86	0.0297291
30	Dormitory	12865399	2020-12	40	1286.54	0.0310911
31	Dormitory	16609556	2020-12	63	1660.96	0.03793
32	Dormitory	18897274	2020-12	49	1889.73	0.0259297
33	Dormitory	9376334	2021-01	43	937.633	0.0458601
34	Dormitory	13927134	2021-01	49	1392.71	0.0351831
35	Dormitory	17537946	2021-01	41	1753.79	0.0233779
36	Dormitory	13302319	2021-02	56	1330.23	0.0420979
37	Dormitory	15648597	2021-02	80	1564.86	0.0511228
38	Dormitory	13503402	2020-11	109	1350.34	0.0807204
39	Dormitory	16636659	2020-12	70	1663.67	0.0420758
40	Dormitory	13331139	2020-12	65	1333.11	0.048758
41	Dormitory	13112167	2021-02	94	1311.22	0.0716891
42	Dormitory	9640517	2021-08	43	964.052	0.0446034
43	Dormitory	4073401	2021-01	9	407.34	0.0220946
44	Dormitory	14040716	2021-01	56	1404.07	0.039884
45	Dormitory	16338196	2021-01	46	1633.82	0.0281549
46	Dormitory	13458356	2021-01	216	1345.84	0.160495
47	Dormitory	12855784	2021-02	44	1285.58	0.0342258
48	Dormitory	16867264	2021-02	75	1686.73	0.0444648
49	Dormitory	17874345	2021-02	104	1787.43	0.058184
50	Dormitory	16914683	2021-02	75	1691.47	0.0443402
51	Dormitory	18482100	2021-03	65	1848.21	0.0351692
52	Dormitory	15512604	2021-03	53	1551.26	0.0341658
53	Dormitory	16031168	2021-03	62	1603.12	0.0386747
54	Dormitory	17921913	2021-03	75	1792.19	0.0418482
55	Dormitory	14715460	2021-03	61	1471.55	0.041453
56	Dormitory	14972561	2021-04	55	1497.26	0.0367339
57	Dormitory	12193742	2021-04	69	1219.37	0.0565864
58	Dormitory	15337347	2021-04	29	1533.73	0.0189081
59	Dormitory	13688095	2021-04	31	1368.81	0.0226474
60	Dormitory	12036255	2021-05	50	1203.63	0.0415412
61	Dormitory	14379505	2021-05	47	1437.95	0.0326854
62	Dormitory	15768561	2021-08	69	1576.86	0.043758
63	Dormitory	9878192	2021-08	58	987.819	0.0587152
64	Dormitory	15396554	2021-08	61	1539.66	0.0396193
65	Dormitory	18851580	2021-09	51	1885.16	0.0270534
66	Dormitory	14347138	2021-09	81	1434.71	0.0564573
67	Dormitory	9843792	2021-09	33	984.379	0.0335237
68	Dormitory	7472130	2021-09	17	747.213	0.0227512
69	Dormitory	9873308	2021-10	35	987.331	0.0354491
70	Dormitory	3200157	2021-10	12	320.016	0.0374982
71	Dormitory	7500880	2021-11	27	750.088	0.0359958
72	Dormitory	2268286	2021-11	23	226.829	0.101398
73	Dormitory	3105153	2021-11	11	310.515	0.035425
74	Dormitory	1934692	2021-11	15	193.469	0.0775317
75	Dormitory	8788182	2021-12	33	878.818	0.0375504
76	Dormitory	14396195	2021-12	73	1439.62	0.0507078
77	Dormitory	10676823	2021-12	61	1067.68	0.0571331
78	Dormitory	6205651	2022-01	13	620.565	0.0209486
79	Dormitory	2214846	2022-01	11	221.485	0.0496649
80	Dormitory	5814100	2022-01	24	581.41	0.041279
81	Dormitory	10094808	2022-01	101	1009.48	0.100051
82	Dormitory	11727158	2022-01	81	1172.72	0.0690704
83	Dormitory	9185809	2022-01	122	918.581	0.132814
84	Dormitory	6662110	2022-02	47	666.211	0.0705482
85	Dormitory	8758810	2022-02	31	875.881	0.0353929
86	Dormitory	8452603	2022-02	37	845.26	0.0437735
87	Dormitory	9475117	2022-02	43	947.512	0.045382
88	Dormitory	6443259	2022-03	29	644.326	0.0450083
89	Dormitory	13690397	2022-03	75	1369.04	0.0547829
90	Dormitory	7688820	2022-03	25	768.882	0.0325147
91	Dormitory	5610219	2022-03	24	561.022	0.0427791
92	Dormitory	5400824	2022-03	14	540.082	0.025922
93	Dormitory	4984694	2022-04	25	498.469	0.0501535
94	Dormitory	12354906	2021-01	20	1235.49	0.0161879
95	Dormitory	14421007	2021-01	32	1442.1	0.0221899
96	Dormitory	13879216	2021-01	91	1387.92	0.0655657
97	Dormitory	16278357	2021-01	55	1627.84	0.0337872
98	Dormitory	21777357	2021-02	133	2177.74	0.0610726
99	Dormitory	13193861	2021-02	63	1319.39	0.0477495
100	Dormitory	14922600	2021-02	61	1492.26	0.0408776
101	Dormitory	18919152	2021-03	48	1891.92	0.0253711
102	Dormitory	14235022	2021-03	44	1423.5	0.0309097
103	Dormitory	17691629	2021-03	78	1769.16	0.0440886
104	Dormitory	11439222	2021-03	39	1143.92	0.0340932
105	Dormitory	8949570	2021-03	76	894.957	0.0849203
106	Dormitory	9851575	2021-04	29	985.158	0.0294369
107	Dormitory	17649617	2021-04	79	1764.96	0.0447602
108	Dormitory	14448429	2021-04	32	1444.84	0.0221477
109	Dormitory	12138068	2021-04	29	1213.81	0.0238918
110	Dormitory	14357234	2021-05	38	1435.72	0.0264675
111	Dormitory	13538914	2021-05	68	1353.89	0.0502256
112	Dormitory	6455146	2022-01	29	645.515	0.0449254
113	Dormitory	2052874	2022-01	21	205.287	0.102296
114	Dormitory	5136465	2022-01	30	513.646	0.0584059
115	Dormitory	5635226	2022-01	29	563.523	0.051462
116	Dormitory	9075568	2022-01	72	907.557	0.0793339
117	Dormitory	5048698	2022-01	45	504.87	0.0891319
118	Dormitory	6792820	2022-02	33	679.282	0.0485807
119	Dormitory	5408795	2022-02	36	540.88	0.0665583
120	Dormitory	10407681	2022-02	26	1040.77	0.0249815
121	Dormitory	10184282	2022-02	30	1018.43	0.0294572
122	Dormitory	10190410	2022-03	34	1019.04	0.0333647
123	Dormitory	11127218	2022-03	52	1112.72	0.0467323
124	Dormitory	5540304	2022-03	12	554.03	0.0216595
125	Dormitory	6506650	2022-03	16	650.665	0.0245902
126	Dormitory	4735910	2022-03	7	473.591	0.0147807
127	Dormitory	5333740	2022-04	19	533.374	0.0356223
128	Dormitory	13188937	2022-01	61	1318.89	0.0462509
129	Dormitory	14840475	2021-06	41	1484.05	0.0276271
130	Dormitory	17102493	2021-06	32	1710.25	0.0187107
131	Dormitory	17058066	2021-06	136	1705.81	0.0797277
132	Dormitory	13936020	2021-07	58	1393.6	0.0416188
133	Dormitory	13251053	2021-07	70	1325.11	0.052826
134	Dormitory	10739519	2021-08	42	1073.95	0.0391079
135	Dormitory	12329065	2021-08	42	1232.91	0.0340658
136	Dormitory	12130607	2021-08	34	1213.06	0.0280283
137	Dormitory	13334035	2021-09	63	1333.4	0.0472475
138	Dormitory	9768149	2021-09	57	976.815	0.0583529
139	Dormitory	11338935	2021-09	46	1133.89	0.0405682
140	Dormitory	5704144	2021-10	18	570.414	0.031556
141	Dormitory	4957320	2021-10	47	495.732	0.0948093
142	Dormitory	3099805	2021-11	8	309.981	0.0258081
143	Dormitory	2023459	2021-11	27	202.346	0.133435
144	Dormitory	11551079	2021-12	51	1155.11	0.0441517
145	Dormitory	9825711	2021-12	35	982.571	0.0356208
146	Dormitory	9848627	2022-01	69	984.863	0.0700605
147	Dormitory	9335500	2022-01	44	933.55	0.0471319
148	Dormitory	7323876	2022-01	61	732.388	0.0832892
149	Dormitory	9609528	2022-02	40	960.953	0.0416254
150	Dormitory	11157285	2022-02	46	1115.73	0.0412287
151	Dormitory	12485339	2022-02	42	1248.53	0.0336395
152	Dormitory	13441823	2022-03	61	1344.18	0.0453807
153	Dormitory	11296522	2022-03	41	1129.65	0.0362944
154	Dormitory	4516670	2022-03	9	451.667	0.0199262
155	Dormitory	8904413	2022-03	34	890.441	0.0381833
156	Dormitory	7232769	2022-03	46	723.277	0.0635994
157	Dormitory	5613060	2022-04	27	561.306	0.0481021
158	Dormitory	17768843	2021-06	52	1776.88	0.0292647
159	Dormitory	16334557	2021-06	45	1633.46	0.027549
160	Dormitory	14881979	2021-06	48	1488.2	0.0322538
161	Dormitory	18023939	2021-06	78	1802.39	0.0432758
162	Dormitory	9137252	2021-06	31	913.725	0.033927
163	Dormitory	8999601	2021-07	34	899.96	0.0377795
164	Dormitory	12360231	2021-07	34	1236.02	0.0275076
165	Dormitory	15737620	2021-07	58	1573.76	0.0368544
166	Dormitory	11186161	2021-07	51	1118.62	0.045592
167	Dormitory	10905168	2021-08	55	1090.52	0.0504348
168	Dormitory	15198502	2021-08	40	1519.85	0.0263184
169	Dormitory	14838313	2021-08	60	1483.83	0.0404359
170	Dormitory	15016220	2021-08	62	1501.62	0.0412887
171	Dormitory	13384803	2021-08	45	1338.48	0.0336202
172	Dormitory	10486028	2021-09	86	1048.6	0.0820139
173	Dormitory	4859777	2021-09	38	485.978	0.0781929
174	Dormitory	6265539	2021-09	30	626.554	0.047881
175	Dormitory	10256131	2021-10	66	1025.61	0.0643518
176	Dormitory	7254114	2021-10	31	725.411	0.0427344
177	Dormitory	3634744	2021-11	23	363.474	0.0632782
178	Dormitory	1068701	2021-11	32	106.87	0.299429
179	Dormitory	3435885	2021-11	27	343.589	0.0785824
180	Dormitory	1165414	2021-11	13	116.541	0.111548
181	Dormitory	9081463	2021-12	43	908.146	0.0473492
182	Dormitory	14794554	2021-12	64	1479.46	0.0432592
183	Dormitory	8653223	2021-12	26	865.322	0.0300466
184	Dormitory	10830872	2022-01	83	1083.09	0.0766328
185	Dormitory	6908232	2022-01	57	690.823	0.0825103
186	Dormitory	6515018	2022-01	15	651.502	0.0230237
187	Dormitory	7276452	2022-01	81	727.645	0.111318
188	Dormitory	13285785	2022-01	68	1328.58	0.0511825
189	Dormitory	6731074	2022-01	32	673.107	0.0475407
190	Dormitory	14957395	2022-01	97	1495.74	0.0648509
191	Dormitory	13465451	2022-01	133	1346.55	0.0987713
192	Dormitory	11568256	2022-02	50	1156.83	0.0432217
193	Dormitory	13998859	2022-02	75	1399.89	0.0535758
194	Dormitory	11288812	2022-02	63	1128.88	0.0558075
195	Dormitory	7768807	2022-02	49	776.881	0.0630727
196	Dormitory	13356363	2022-03	68	1335.64	0.0509121
197	Dormitory	12376771	2022-03	68	1237.68	0.0549416
198	Dormitory	1940812	2022-03	6	194.081	0.0309149
199	Dormitory	6900926	2022-03	29	690.093	0.0420233
200	Dormitory	8930477	2022-03	55	893.048	0.0615869
201	Dormitory	6102573	2022-04	44	610.257	0.0721007
202	Dormitory	17308164	2020-11	56	1730.82	0.0323547
203	Dormitory	21146109	2020-11	100	2114.61	0.04729
204	Dormitory	32025231	2020-12	61	3202.52	0.0190475
205	Dormitory	14313407	2020-12	47	1431.34	0.0328363
206	Dormitory	13604605	2020-12	43	1360.46	0.0316069
207	Dormitory	8986526	2021-01	24	898.653	0.0267066
208	Dormitory	19755573	2021-01	68	1975.56	0.0344207
209	Dormitory	12200594	2021-01	63	1220.06	0.0516368
210	Dormitory	13178766	2021-01	77	1317.88	0.0584273
211	Dormitory	15068594	2021-02	79	1506.86	0.0524269
212	Dormitory	14674224	2021-02	43	1467.42	0.0293031
213	Dormitory	13696435	2021-02	57	1369.64	0.0416167
214	Dormitory	10853426	2021-02	52	1085.34	0.0479111
215	Dormitory	18616120	2021-03	119	1861.61	0.0639231
216	Dormitory	14353785	2021-03	65	1435.38	0.0452842
217	Dormitory	17401467	2021-03	98	1740.15	0.0563171
218	Dormitory	18193571	2021-03	112	1819.36	0.0615602
219	Dormitory	18304071	2021-03	121	1830.41	0.0661055
220	Dormitory	19384725	2021-04	95	1938.47	0.0490077
221	Dormitory	17704040	2021-04	99	1770.4	0.0559194
222	Dormitory	12956687	2021-04	82	1295.67	0.0632878
223	Dormitory	12761221	2021-04	44	1276.12	0.0344795
224	Dormitory	18944949	2021-05	55	1894.49	0.0290315
225	Dormitory	14945746	2021-05	61	1494.57	0.0408143
226	Dormitory	14213677	2021-05	48	1421.37	0.0337703
227	Dormitory	18077168	2021-05	59	1807.72	0.0326379
228	Dormitory	20183623	2021-06	69	2018.36	0.0341861
229	Dormitory	17741985	2021-06	63	1774.2	0.035509
230	Dormitory	17764689	2021-06	66	1776.47	0.0371524
231	Dormitory	14391729	2021-06	54	1439.17	0.0375216
232	Dormitory	12019165	2021-06	75	1201.92	0.0624003
233	Dormitory	13609957	2021-07	52	1361	0.0382073
234	Dormitory	11312679	2021-07	51	1131.27	0.0450822
235	Dormitory	17478771	2021-07	90	1747.88	0.051491
236	Dormitory	13233246	2021-07	89	1323.32	0.0672549
237	Dormitory	13603747	2021-08	66	1360.37	0.048516
238	Dormitory	21308168	2021-08	71	2130.82	0.0333206
239	Dormitory	22179194	2021-08	124	2217.92	0.0559083
240	Dormitory	17433837	2021-08	112	1743.38	0.0642429
241	Dormitory	11765514	2021-08	56	1176.55	0.0475967
242	Dormitory	13700720	2021-09	56	1370.07	0.0408738
243	Dormitory	18148900	2021-09	102	1814.89	0.0562018
244	Dormitory	2493326	2021-09	33	249.333	0.132353
245	Dormitory	12176842	2021-09	62	1217.68	0.0509163
246	Dormitory	12975924	2021-10	89	1297.59	0.0685886
247	Dormitory	1605274	2021-10	18	160.527	0.11213
248	Dormitory	9739714	2021-11	76	973.971	0.078031
249	Dormitory	1074356	2021-11	34	107.436	0.316469
250	Dormitory	2231642	2021-11	20	223.164	0.0896201
251	Dormitory	2397580	2021-11	6	239.758	0.0250252
252	Dormitory	3858974	2021-11	6	385.897	0.0155482
253	Dormitory	3293720	2021-12	51	329.372	0.15484
254	Dormitory	8459988	2021-12	48	845.999	0.0567377
255	Dormitory	15070261	2021-12	97	1507.03	0.0643652
256	Dormitory	11803551	2021-12	71	1180.36	0.0601514
257	Dormitory	11449123	2022-01	54	1144.91	0.0471652
258	Dormitory	4661928	2022-01	26	466.193	0.0557709
259	Dormitory	16316935	2022-01	78	1631.69	0.0478031
260	Dormitory	6734783	2022-01	54	673.478	0.0801808
261	Dormitory	10031967	2022-01	55	1003.2	0.0548247
262	Dormitory	4535362	2022-01	18	453.536	0.0396881
263	Dormitory	15270277	2022-01	64	1527.03	0.0419115
264	Dormitory	7990763	2022-01	73	799.076	0.0913555
265	Dormitory	14186445	2022-02	85	1418.64	0.0599163
266	Dormitory	10636394	2022-02	63	1063.64	0.0592306
267	Dormitory	13279591	2022-02	52	1327.96	0.0391578
268	Dormitory	12342437	2022-02	59	1234.24	0.0478026
269	Dormitory	10726207	2022-03	32	1072.62	0.0298335
270	Dormitory	15173058	2022-03	66	1517.31	0.0434982
271	Dormitory	7998807	2022-03	44	799.881	0.0550082
272	Dormitory	7786169	2022-03	41	778.617	0.0526575
273	Dormitory	8348139	2022-03	38	834.814	0.0455191
274	Dormitory	10078817	2022-04	53	1007.88	0.0525855
275	Dormitory	11319379	2021-02	46	1131.94	0.0406383
276	Dormitory	11854683	2021-02	75	1185.47	0.0632661
277	Dormitory	14754768	2021-02	64	1475.48	0.0433758
278	Dormitory	14591476	2021-03	49	1459.15	0.0335812
279	Dormitory	16370605	2021-03	103	1637.06	0.0629177
280	Dormitory	15786791	2021-03	69	1578.68	0.0437074
281	Dormitory	21452016	2021-03	91	2145.2	0.0424203
282	Dormitory	12432346	2021-03	58	1243.23	0.0466525
283	Dormitory	14479320	2021-04	57	1447.93	0.0393665
284	Dormitory	15326531	2021-04	68	1532.65	0.0443675
285	Dormitory	14954458	2021-04	43	1495.45	0.028754
286	Dormitory	20080507	2021-04	47	2008.05	0.0234058
287	Dormitory	14602618	2021-05	77	1460.26	0.0527303
288	Dormitory	13953200	2021-08	73	1395.32	0.0523177
289	Dormitory	12061291	2021-08	75	1206.13	0.0621824
290	Dormitory	12211374	2021-08	44	1221.14	0.036032
291	Dormitory	13160761	2021-09	40	1316.08	0.0303934
292	Dormitory	2919075	2021-09	26	291.908	0.0890693
293	Dormitory	7023317	2021-09	32	702.332	0.0455625
294	Dormitory	9087485	2021-09	36	908.749	0.0396149
295	Dormitory	2896274	2021-10	20	289.627	0.0690542
296	Dormitory	3114143	2021-11	20	311.414	0.0642231
297	Dormitory	1920682	2021-11	12	192.068	0.0624778
298	Dormitory	2439818	2021-11	11	243.982	0.0450853
299	Dormitory	3308590	2021-11	15	330.859	0.0453365
300	Dormitory	9840243	2021-12	35	984.024	0.0355682
301	Dormitory	13601794	2021-12	62	1360.18	0.0455822
302	Dormitory	10241535	2022-01	24	1024.15	0.023434
303	Dormitory	2997564	2022-01	33	299.756	0.110089
304	Dormitory	8376821	2022-01	45	837.682	0.0537197
305	Dormitory	5698670	2022-01	55	569.867	0.0965137
306	Dormitory	8070585	2022-01	26	807.058	0.0322158
307	Dormitory	10893789	2022-01	107	1089.38	0.0982211
308	Dormitory	6984446	2022-02	24	698.445	0.0343621
309	Dormitory	8528503	2022-02	15	852.85	0.0175881
310	Dormitory	10660341	2022-02	44	1066.03	0.0412745
311	Dormitory	3513627	2022-02	19	351.363	0.0540752
312	Dormitory	6921763	2022-03	21	692.176	0.0303391
313	Dormitory	11914734	2022-03	38	1191.47	0.0318933
314	Dormitory	7148167	2022-03	33	714.817	0.0461657
315	Dormitory	3671021	2022-03	20	367.102	0.0544808
316	Dormitory	6794941	2022-03	28	679.494	0.0412071
317	Dormitory	4581278	2022-04	20	458.128	0.0436559
318	Dormitory	17139568	2020-11	63	1713.96	0.0367571
319	Dormitory	13911302	2020-12	55	1391.13	0.0395362
320	Dormitory	12469123	2020-12	60	1246.91	0.0481189
321	Dormitory	14369006	2020-12	69	1436.9	0.04802
322	Dormitory	19774629	2021-01	70	1977.46	0.0353989
323	Dormitory	9464088	2021-01	25	946.409	0.0264156
324	Dormitory	15132476	2021-01	78	1513.25	0.0515448
325	Dormitory	13189340	2021-01	35	1318.93	0.0265366
326	Dormitory	8607597	2021-02	30	860.76	0.0348529
327	Dormitory	16065709	2021-02	63	1606.57	0.039214
328	Dormitory	10207971	2021-02	51	1020.8	0.049961
329	Dormitory	8881303	2021-02	41	888.13	0.0461644
330	Dormitory	12833145	2021-03	56	1283.31	0.043637
331	Dormitory	15188831	2021-03	59	1518.88	0.0388443
332	Dormitory	14342723	2021-03	59	1434.27	0.0411358
333	Dormitory	13388073	2021-03	54	1338.81	0.0403344
334	Dormitory	14963827	2021-03	74	1496.38	0.0494526
335	Dormitory	20338673	2021-04	71	2033.87	0.0349089
336	Dormitory	28958148	2021-04	113	2895.81	0.0390218
337	Dormitory	14484384	2021-04	44	1448.44	0.0303775
338	Dormitory	15299786	2021-04	67	1529.98	0.0437915
339	Dormitory	21435178	2021-05	75	2143.52	0.0349892
340	Dormitory	15269025	2021-05	58	1526.9	0.0379854
341	Dormitory	13648874	2021-05	78	1364.89	0.0571476
342	Dormitory	20902996	2021-05	82	2090.3	0.0392288
343	Dormitory	18961773	2021-06	72	1896.18	0.0379711
344	Dormitory	15508944	2021-06	59	1550.89	0.0380426
345	Dormitory	16030883	2021-06	52	1603.09	0.0324374
346	Dormitory	19580009	2021-06	75	1958	0.0383044
347	Dormitory	11280547	2021-06	56	1128.05	0.049643
348	Dormitory	12221557	2021-07	29	1222.16	0.0237286
349	Dormitory	10527359	2021-07	63	1052.74	0.0598441
350	Dormitory	7435779	2021-07	29	743.578	0.0390006
351	Dormitory	10162830	2021-07	58	1016.28	0.0570707
352	Dormitory	6246279	2021-08	31	624.628	0.0496295
353	Dormitory	17775438	2021-08	57	1777.54	0.0320667
354	Dormitory	20956620	2021-08	70	2095.66	0.0334023
355	Dormitory	18162646	2021-08	94	1816.26	0.0517546
356	Dormitory	12961197	2021-08	50	1296.12	0.0385767
357	Dormitory	14927406	2021-09	68	1492.74	0.0455538
358	Dormitory	11907464	2021-09	52	1190.75	0.0436701
359	Dormitory	19419471	2021-09	82	1941.95	0.0422257
360	Dormitory	5492077	2021-09	28	549.208	0.0509825
361	Dormitory	15404651	2021-10	81	1540.47	0.0525815
362	Dormitory	14323140	2021-10	94	1432.31	0.0656281
363	Dormitory	13968137	2021-11	71	1396.81	0.05083
364	Dormitory	1850226	2021-11	48	185.023	0.259428
365	Dormitory	2695288	2021-11	35	269.529	0.129856
366	Dormitory	2882624	2021-11	20	288.262	0.0693812
367	Dormitory	3335590	2021-11	19	333.559	0.0569614
368	Dormitory	4113273	2021-12	41	411.327	0.0996773
369	Dormitory	9195601	2021-12	47	919.56	0.0511114
370	Dormitory	10625143	2021-12	45	1062.51	0.0423524
371	Dormitory	13633827	2021-12	63	1363.38	0.0462086
372	Dormitory	15116440	2022-01	71	1511.64	0.0469687
373	Dormitory	10959737	2022-01	68	1095.97	0.0620453
374	Dormitory	6994969	2022-01	35	699.497	0.050036
375	Dormitory	10672132	2022-01	104	1067.21	0.0974501
376	Dormitory	10740929	2022-01	79	1074.09	0.0735504
377	Dormitory	4032386	2022-01	18	403.239	0.0446386
378	Dormitory	12456859	2022-01	107	1245.69	0.0858965
379	Dormitory	5874777	2022-01	56	587.478	0.0953228
380	Dormitory	9526423	2022-02	73	952.642	0.076629
381	Dormitory	13286501	2022-02	92	1328.65	0.0692432
382	Dormitory	13321798	2022-02	80	1332.18	0.060052
383	Dormitory	11136629	2022-02	75	1113.66	0.0673453
384	Dormitory	12541198	2022-03	89	1254.12	0.0709661
385	Dormitory	10815629	2022-03	54	1081.56	0.0499277
386	Dormitory	6581049	2022-03	23	658.105	0.0349488
387	Dormitory	9721929	2022-03	63	972.193	0.064802
388	Dormitory	6848419	2022-03	33	684.842	0.0481863
389	Dormitory	16062242	2021-01	49	1606.22	0.0305063
390	Dormitory	12263316	2021-01	92	1226.33	0.0750205
391	Dormitory	15296432	2021-01	37	1529.64	0.0241886
392	Dormitory	21245898	2021-01	94	2124.59	0.0442438
393	Dormitory	17234108	2021-02	60	1723.41	0.0348147
394	Dormitory	15781407	2021-02	84	1578.14	0.0532272
395	Dormitory	13402926	2021-02	37	1340.29	0.0276059
396	Dormitory	18744478	2021-02	105	1874.45	0.0560165
397	Dormitory	10670023	2021-03	56	1067	0.0524835
398	Dormitory	14747872	2021-03	73	1474.79	0.0494987
399	Dormitory	14740625	2021-03	48	1474.06	0.0325631
400	Dormitory	15271811	2021-03	41	1527.18	0.0268468
401	Dormitory	22189822	2021-03	91	2218.98	0.0410098
402	Dormitory	13577793	2021-04	43	1357.78	0.0316694
403	Dormitory	12482447	2021-04	27	1248.24	0.0216304
404	Dormitory	16827159	2021-04	83	1682.72	0.049325
405	Dormitory	12875311	2021-04	42	1287.53	0.0326206
406	Dormitory	13621776	2021-05	45	1362.18	0.0330353
407	Dormitory	15835083	2021-05	59	1583.51	0.037259
408	Dormitory	16716582	2021-08	92	1671.66	0.0550352
409	Dormitory	13876557	2021-08	68	1387.66	0.0490035
410	Dormitory	16444380	2021-08	75	1644.44	0.0456083
411	Dormitory	9815958	2021-09	49	981.596	0.0499187
412	Dormitory	13169097	2021-09	69	1316.91	0.0523954
413	Dormitory	1358626	2021-09	4	135.863	0.0294415
414	Dormitory	11208066	2021-09	46	1120.81	0.0410419
415	Dormitory	8770580	2021-10	25	877.058	0.0285044
416	Dormitory	9719927	2021-10	54	971.993	0.055556
417	Dormitory	3877642	2021-11	13	387.764	0.0335255
418	Dormitory	2017569	2021-11	22	201.757	0.109042
419	Dormitory	1872859	2021-11	7	187.286	0.037376
420	Dormitory	6652649	2022-01	45	665.265	0.0676422
421	Dormitory	5144179	2022-01	56	514.418	0.108861
422	Dormitory	7434484	2022-01	27	743.448	0.0363172
423	Dormitory	2440791	2022-01	40	244.079	0.163881
424	Dormitory	9794063	2022-01	65	979.406	0.0663667
425	Dormitory	6593296	2022-01	29	659.33	0.0439841
426	Dormitory	1200986	2022-02	30	120.099	0.249795
427	Dormitory	5231458	2022-02	29	523.146	0.0554339
428	Dormitory	7963461	2022-02	51	796.346	0.0640425
429	Dormitory	8618446	2022-02	23	861.845	0.0266869
430	Dormitory	8971184	2022-03	45	897.118	0.0501606
431	Dormitory	17171816	2022-03	70	1717.18	0.0407645
432	Dormitory	7318175	2022-03	35	731.817	0.0478261
433	Dormitory	6002093	2022-03	26	600.209	0.0433182
434	Dormitory	7048355	2022-03	54	704.836	0.0766136
435	Dormitory	4995334	2022-04	22	499.533	0.0440411
436	Dormitory	14433872	2020-11	56	1443.39	0.0387976
437	Dormitory	16431667	2020-12	61	1643.17	0.0371234
438	Dormitory	15663084	2020-12	51	1566.31	0.0325606
439	Dormitory	9068218	2020-12	41	906.822	0.0452129
440	Dormitory	12534519	2021-01	41	1253.45	0.0327097
441	Dormitory	9282720	2021-01	26	928.272	0.028009
442	Dormitory	14802492	2021-01	59	1480.25	0.0398582
443	Dormitory	12388816	2021-02	63	1238.88	0.0508523
444	Dormitory	17420160	2021-02	118	1742.02	0.0677376
445	Dormitory	11509264	2021-02	79	1150.93	0.0686404
446	Dormitory	19485557	2021-02	108	1948.56	0.0554257
447	Dormitory	14111902	2021-03	57	1411.19	0.0403914
448	Dormitory	11053891	2021-03	63	1105.39	0.0569935
449	Dormitory	11773034	2021-03	42	1177.3	0.0356747
450	Dormitory	13684973	2021-03	64	1368.5	0.0467666
451	Dormitory	16265818	2021-03	94	1626.58	0.0577899
452	Dormitory	11773836	2021-04	32	1177.38	0.0271789
453	Dormitory	13586680	2021-04	88	1358.67	0.0647693
454	Dormitory	13650235	2021-04	68	1365.02	0.049816
455	Dormitory	14122796	2021-04	79	1412.28	0.0559379
456	Dormitory	14956247	2021-05	66	1495.62	0.0441287
457	Dormitory	11806679	2021-05	66	1180.67	0.0559006
458	Dormitory	12978520	2021-08	74	1297.85	0.0570173
459	Dormitory	14328777	2021-08	68	1432.88	0.0474569
460	Dormitory	9100458	2021-08	69	910.046	0.0758204
461	Dormitory	10845038	2021-09	65	1084.5	0.0599352
462	Dormitory	9766826	2021-09	62	976.683	0.0634802
463	Dormitory	10882720	2021-09	82	1088.27	0.0753488
464	Dormitory	5937069	2021-09	31	593.707	0.0522143
465	Dormitory	7413905	2021-10	44	741.39	0.0593479
466	Dormitory	1043049	2021-11	4	104.305	0.0383491
467	Dormitory	1021069	2021-11	28	102.107	0.274222
468	Dormitory	2376993	2021-12	38	237.699	0.159866
469	Dormitory	3334656	2021-12	16	333.466	0.047981
470	Dormitory	10111185	2021-12	47	1011.12	0.0464832
471	Dormitory	7603413	2021-12	51	760.341	0.0670751
472	Dormitory	9146701	2022-01	39	914.67	0.0426383
473	Dormitory	3622504	2022-01	13	362.25	0.0358868
474	Dormitory	5067512	2022-01	28	506.751	0.0552539
475	Dormitory	2471773	2022-01	27	247.177	0.109233
476	Dormitory	6110763	2022-01	34	611.076	0.0556395
477	Dormitory	6463386	2022-01	57	646.339	0.0881891
478	Dormitory	10070950	2022-01	82	1007.1	0.0814223
479	Dormitory	16353106	2022-01	146	1635.31	0.0892797
480	Dormitory	6315980	2022-02	57	631.598	0.0902473
481	Dormitory	8600901	2022-02	64	860.09	0.0744108
482	Dormitory	9861261	2022-02	68	986.126	0.0689567
483	Dormitory	8306145	2022-02	47	830.615	0.0565846
484	Dormitory	10347955	2022-03	53	1034.8	0.0512178
485	Dormitory	5416016	2022-03	39	541.602	0.0720086
486	Dormitory	3450640	2022-03	36	345.064	0.104328
487	Dormitory	7231647	2022-03	54	723.165	0.0746718
488	Dormitory	9310010	2022-03	20	931.001	0.0214823
489	Dormitory	5892628	2022-04	26	589.263	0.0441229
490	Dormitory	10531940	2021-01	27	1053.19	0.0256363
491	Dormitory	22185515	2021-01	30	2218.55	0.0135223
492	Dormitory	10034435	2021-02	41	1003.44	0.0408593
493	Dormitory	12896138	2021-02	66	1289.61	0.0511781
494	Dormitory	16419363	2021-02	28	1641.94	0.017053
495	Dormitory	15484091	2021-02	71	1548.41	0.0458535
496	Dormitory	16518360	2021-03	79	1651.84	0.0478256
497	Dormitory	15377059	2021-03	75	1537.71	0.048774
498	Dormitory	12584451	2021-03	34	1258.45	0.0270175
499	Dormitory	9895425	2021-03	43	989.543	0.0434544
500	Dormitory	13882607	2021-03	69	1388.26	0.0497025
501	Dormitory	11982422	2021-04	45	1198.24	0.037555
502	Dormitory	17668147	2021-04	112	1766.81	0.0633909
503	Dormitory	14299246	2021-04	64	1429.92	0.0447576
504	Dormitory	11147662	2021-05	38	1114.77	0.0340879
505	Dormitory	15635890	2021-05	44	1563.59	0.0281404
506	Dormitory	12919594	2021-08	59	1291.96	0.0456671
507	Dormitory	6621577	2021-08	48	662.158	0.0724903
508	Dormitory	10880082	2021-09	81	1088.01	0.074448
509	Dormitory	14127475	2021-09	76	1412.75	0.0537959
510	Dormitory	14964684	2021-09	72	1496.47	0.0481133
511	Dormitory	1504929	2021-10	6	150.493	0.039869
512	Dormitory	2899813	2021-10	14	289.981	0.048279
513	Dormitory	4557706	2021-11	23	455.771	0.050464
514	Dormitory	2608268	2021-11	22	260.827	0.0843472
515	Dormitory	3087065	2021-12	30	308.707	0.0971797
516	Dormitory	12378634	2021-12	56	1237.86	0.0452392
517	Dormitory	11917676	2021-12	42	1191.77	0.0352418
518	Dormitory	11753156	2022-01	64	1175.32	0.0544535
519	Dormitory	8071690	2022-01	58	807.169	0.0718561
520	Dormitory	6421212	2022-01	37	642.121	0.0576215
521	Dormitory	6618460	2022-01	85	661.846	0.128429
522	Dormitory	8566865	2022-01	42	856.687	0.0490261
523	Dormitory	7853941	2022-01	183	785.394	0.233004
524	Dormitory	8202601	2022-02	30	820.26	0.0365738
525	Dormitory	9201524	2022-02	36	920.152	0.039124
526	Dormitory	8827647	2022-02	54	882.765	0.0611715
527	Dormitory	9831969	2022-02	54	983.197	0.0549229
528	Dormitory	10979088	2022-03	39	1097.91	0.0355221
529	Dormitory	4935072	2022-03	23	493.507	0.0466052
530	Dormitory	8688930	2022-03	31	868.893	0.0356776
531	Dormitory	5882863	2022-03	32	588.286	0.0543953
532	Dormitory	6513350	2022-03	36	651.335	0.0552711
533	Dormitory	4558597	2022-04	7	455.86	0.0153556
534	Dormitory	15751241	2021-01	61	1575.12	0.0387271
535	Dormitory	15383071	2021-08	41	1538.31	0.0266527
536	Dormitory	10480912	2021-09	22	1048.09	0.0209905
537	Dormitory	14899529	2021-09	61	1489.95	0.0409409
538	Dormitory	6586313	2021-09	28	658.631	0.0425124
539	Dormitory	3034015	2021-09	13	303.401	0.0428475
540	Dormitory	1113770	2021-10	22	111.377	0.197527
541	Dormitory	1038760	2021-10	5	103.876	0.0481343
542	Dormitory	3823102	2021-11	23	382.31	0.0601606
543	Dormitory	1092839	2021-11	1	109.284	0.00915048
544	Dormitory	1867281	2021-11	15	186.728	0.0803307
545	Dormitory	3991439	2021-12	20	399.144	0.0501072
546	Dormitory	5908288	2021-12	17	590.829	0.0287731
547	Dormitory	10388038	2021-12	41	1038.8	0.0394685
548	Dormitory	10494864	2021-12	50	1049.49	0.0476424
549	Hospital/Medical Campus	13381735	2020-10	33	1338.17	0.0246605
550	Hospital/Medical Campus	23528248	2020-09	106	2352.82	0.0450522
551	Hospital/Medical Campus	17228698	2020-10	36	1722.87	0.0208954
552	Hospital/Medical Campus	2555690	2020-10	61	255.569	0.238683
553	Hospital/Medical Campus	15400682	2020-09	84	1540.07	0.054543
554	Hospital/Medical Campus	14917551	2020-10	115	1491.76	0.0770904
555	Hospital/Medical Campus	12882807	2020-10	75	1288.28	0.0582171
556	Hospital/Medical Campus	16261011	2020-11	134	1626.1	0.0824057
557	Hospital/Medical Campus	17937701	2020-12	184	1793.77	0.102577
558	Hospital/Medical Campus	11049321	2020-12	189	1104.93	0.171051
559	Hospital/Medical Campus	15239333	2021-05	93	1523.93	0.0610263
560	Hospital/Medical Campus	14333740	2021-05	185	1433.37	0.129066
561	Hospital/Medical Campus	20605364	2021-05	142	2060.54	0.0689141
562	Hospital/Medical Campus	16358064	2021-06	131	1635.81	0.0800828
563	Hospital/Medical Campus	13793448	2021-06	119	1379.34	0.0862728
564	Hospital/Medical Campus	18465778	2021-06	51	1846.58	0.0276187
565	Hospital/Medical Campus	15801475	2021-06	70	1580.15	0.0442997
566	Hospital/Medical Campus	12025488	2021-06	168	1202.55	0.139703
567	Hospital/Medical Campus	13644836	2021-07	99	1364.48	0.0725549
568	Hospital/Medical Campus	9423584	2021-07	77	942.358	0.0817099
569	Hospital/Medical Campus	9747305	2021-07	89	974.731	0.0913073
570	Hospital/Medical Campus	17585321	2021-07	165	1758.53	0.0938283
571	Hospital/Medical Campus	9481985	2021-08	92	948.198	0.0970261
572	Hospital/Medical Campus	15660527	2021-08	126	1566.05	0.0804571
573	Hospital/Medical Campus	19417869	2021-08	147	1941.79	0.0757035
574	Hospital/Medical Campus	20924405	2021-08	164	2092.44	0.0783774
575	Hospital/Medical Campus	14373529	2021-08	165	1437.35	0.114794
576	Hospital/Medical Campus	8936700	2021-09	82	893.67	0.0917565
577	Hospital/Medical Campus	12665068	2021-09	108	1266.51	0.0852739
578	Hospital/Medical Campus	5754910	2021-09	50	575.491	0.0868823
579	Hospital/Medical Campus	12083815	2021-09	113	1208.38	0.0935135
580	Hospital/Medical Campus	12033419	2021-10	115	1203.34	0.0955672
581	Hospital/Medical Campus	9772858	2021-10	100	977.286	0.102324
582	Hospital/Medical Campus	11580323	2021-11	127	1158.03	0.109669
583	Hospital/Medical Campus	1038620	2021-11	70	103.862	0.673971
584	Hospital/Medical Campus	1395407	2021-11	13	139.541	0.0931628
585	Hospital/Medical Campus	13454204	2021-12	64	1345.42	0.0475688
586	Hospital/Medical Campus	11678686	2021-12	97	1167.87	0.0830573
587	Hospital/Medical Campus	9458980	2022-01	77	945.898	0.0814041
588	Hospital/Medical Campus	9270684	2022-01	215	927.068	0.231914
589	Hospital/Medical Campus	11229710	2022-01	122	1122.97	0.10864
590	Hospital/Medical Campus	7385851	2022-01	189	738.585	0.255895
591	Hospital/Medical Campus	13633807	2022-01	117	1363.38	0.0858161
592	Hospital/Medical Campus	9453293	2022-01	95	945.329	0.100494
593	Hospital/Medical Campus	12505184	2022-01	86	1250.52	0.0687715
594	Hospital/Medical Campus	1776475	2022-01	39	177.648	0.219536
595	Hospital/Medical Campus	15781436	2022-02	91	1578.14	0.0576627
596	Hospital/Medical Campus	14313342	2022-02	70	1431.33	0.0489054
597	Hospital/Medical Campus	12157804	2022-03	53	1215.78	0.0435934
598	Hospital/Medical Campus	10512941	2022-03	61	1051.29	0.0580237
599	Hospital/Medical Campus	9188878	2022-03	65	918.888	0.0707377
600	Hospital/Medical Campus	10354845	2022-03	65	1035.48	0.0627725
601	Hospital/Medical Campus	11592307	2022-03	68	1159.23	0.0586596
602	Hospital/Medical Campus	5745004	2022-04	39	574.5	0.0678851
603	Hospital/Medical Campus	14751368	2021-05	95	1475.14	0.0644008
604	Hospital/Medical Campus	18107018	2021-05	115	1810.7	0.0635113
605	Hospital/Medical Campus	20246260	2021-05	145	2024.63	0.0716182
606	Hospital/Medical Campus	15561421	2021-06	132	1556.14	0.0848252
607	Hospital/Medical Campus	13419083	2021-06	84	1341.91	0.0625974
608	Hospital/Medical Campus	15458929	2021-06	187	1545.89	0.120966
609	Hospital/Medical Campus	16337565	2021-06	122	1633.76	0.0746745
610	Hospital/Medical Campus	10291679	2021-06	98	1029.17	0.0952226
611	Hospital/Medical Campus	11492586	2021-07	119	1149.26	0.103545
612	Hospital/Medical Campus	16443563	2021-07	108	1644.36	0.0656792
613	Hospital/Medical Campus	17035652	2021-07	145	1703.57	0.0851156
614	Hospital/Medical Campus	7238493	2021-08	56	723.849	0.0773642
615	Hospital/Medical Campus	18602769	2021-08	84	1860.28	0.0451546
616	Hospital/Medical Campus	20603841	2021-08	143	2060.38	0.0694045
617	Hospital/Medical Campus	15125639	2021-08	123	1512.56	0.0813189
618	Hospital/Medical Campus	13872918	2021-09	106	1387.29	0.0764079
619	Hospital/Medical Campus	12517730	2021-09	57	1251.77	0.0455354
620	Hospital/Medical Campus	12774485	2021-09	113	1277.45	0.0884576
621	Hospital/Medical Campus	10498532	2021-09	45	1049.85	0.0428631
622	Hospital/Medical Campus	15348068	2021-10	146	1534.81	0.095126
623	Hospital/Medical Campus	5006777	2021-10	30	500.678	0.0599188
624	Hospital/Medical Campus	15157520	2021-11	144	1515.75	0.0950023
625	Hospital/Medical Campus	1842251	2021-11	52	184.225	0.282263
626	Hospital/Medical Campus	1331826	2021-11	36	133.183	0.270306
627	Hospital/Medical Campus	1839225	2021-11	7	183.923	0.0380595
628	Hospital/Medical Campus	12424572	2021-12	115	1242.46	0.0925585
629	Hospital/Medical Campus	14101137	2021-12	78	1410.11	0.0553147
630	Hospital/Medical Campus	14601128	2022-01	93	1460.11	0.0636937
631	Hospital/Medical Campus	8021036	2022-01	105	802.104	0.130906
632	Hospital/Medical Campus	8412479	2022-01	36	841.248	0.0427936
633	Hospital/Medical Campus	6798007	2022-01	90	679.801	0.132392
634	Hospital/Medical Campus	9627794	2022-01	54	962.779	0.0560876
635	Hospital/Medical Campus	2644709	2022-01	41	264.471	0.155027
636	Hospital/Medical Campus	14909157	2022-01	99	1490.92	0.0664021
637	Hospital/Medical Campus	8579553	2022-01	80	857.955	0.093245
638	Hospital/Medical Campus	10570573	2022-02	92	1057.06	0.0870341
639	Hospital/Medical Campus	13150457	2022-02	78	1315.05	0.0593135
640	Hospital/Medical Campus	10113781	2022-02	37	1011.38	0.0365837
641	Hospital/Medical Campus	11595246	2022-02	66	1159.52	0.0569199
642	Hospital/Medical Campus	10176238	2022-03	44	1017.62	0.043238
643	Hospital/Medical Campus	14106639	2022-03	68	1410.66	0.0482043
644	Hospital/Medical Campus	6630383	2022-03	56	663.038	0.0844597
645	Hospital/Medical Campus	9698651	2022-03	39	969.865	0.0402118
646	Hospital/Medical Campus	12123914	2022-03	65	1212.39	0.053613
647	Hospital/Medical Campus	6036311	2022-04	39	603.631	0.064609
648	Hospital/Medical Campus	13825975	2022-02	83	1382.6	0.0600319
649	Hospital/Medical Campus	13379820	2022-02	65	1337.98	0.0485806
650	Primary/Secondary School	8925731	2022-01	38	892.573	0.0425735
651	Primary/Secondary School	4292648	2022-01	24	429.265	0.0559095
652	Primary/Secondary School	12822048	2022-01	37	1282.2	0.0288565
653	Primary/Secondary School	15666781	2022-01	122	1566.68	0.0778718
654	Primary/Secondary School	9751725	2022-02	30	975.173	0.0307638
655	Primary/Secondary School	17394075	2022-02	52	1739.41	0.0298952
656	Primary/Secondary School	14669346	2022-02	38	1466.93	0.0259044
657	Primary/Secondary School	14960824	2022-02	54	1496.08	0.0360943
658	Primary/Secondary School	11911147	2022-03	53	1191.11	0.0444961
659	Primary/Secondary School	13567891	2022-03	101	1356.79	0.0744405
660	Primary/Secondary School	12627396	2022-03	42	1262.74	0.033261
661	Primary/Secondary School	10200163	2022-03	35	1020.02	0.0343132
662	Primary/Secondary School	11706679	2022-03	35	1170.67	0.0298975
663	Primary/Secondary School	8023177	2022-04	27	802.318	0.0336525
664	Primary/Secondary School	7594096	2022-01	37	759.41	0.0487221
665	Primary/Secondary School	6200788	2022-01	27	620.079	0.0435429
666	Primary/Secondary School	13456771	2022-01	41	1345.68	0.0304679
667	Primary/Secondary School	9503306	2022-01	46	950.331	0.0484042
668	Primary/Secondary School	4780666	2022-02	24	478.067	0.0502022
669	Primary/Secondary School	7139558	2022-02	37	713.956	0.0518239
670	Primary/Secondary School	10731979	2022-02	38	1073.2	0.0354082
671	Primary/Secondary School	5674366	2022-02	28	567.437	0.0493447
672	Primary/Secondary School	10693986	2022-03	38	1069.4	0.035534
673	Primary/Secondary School	5877792	2022-03	44	587.779	0.074858
674	Primary/Secondary School	17804830	2022-03	48	1780.48	0.026959
675	Primary/Secondary School	7583372	2022-03	33	758.337	0.0435163
676	Primary/Secondary School	4665233	2022-03	32	466.523	0.0685925
677	Primary/Secondary School	8574808	2022-04	27	857.481	0.0314876
678	Primary/Secondary School	6281757	2022-01	43	628.176	0.0684522
679	Primary/Secondary School	7855339	2022-01	37	785.534	0.0471017
680	Primary/Secondary School	10016040	2022-01	109	1001.6	0.108825
681	Primary/Secondary School	12250882	2022-01	63	1225.09	0.0514249
682	Primary/Secondary School	5401047	2022-01	41	540.105	0.0759112
683	Primary/Secondary School	11545036	2022-02	49	1154.5	0.0424425
684	Primary/Secondary School	13110884	2022-02	61	1311.09	0.0465262
685	Primary/Secondary School	12576669	2022-02	62	1257.67	0.0492976
686	Primary/Secondary School	13879328	2022-02	53	1387.93	0.0381863
687	Primary/Secondary School	12864048	2022-03	60	1286.4	0.0466416
688	Primary/Secondary School	8078786	2022-03	68	807.879	0.0841711
689	Primary/Secondary School	13740930	2022-03	63	1374.09	0.0458484
690	Primary/Secondary School	11188413	2022-03	40	1118.84	0.0357513
691	Primary/Secondary School	9033548	2022-03	29	903.355	0.0321026
692	Primary/Secondary School	1785408	2022-01	27	178.541	0.151226
693	Primary/Secondary School	6141374	2022-01	10	614.137	0.016283
694	Primary/Secondary School	4187487	2022-01	24	418.749	0.0573136
695	Primary/Secondary School	8723531	2022-01	41	872.353	0.0469993
696	Primary/Secondary School	16781113	2022-01	169	1678.11	0.100708
697	Primary/Secondary School	11101855	2022-02	55	1110.19	0.0495413
698	Primary/Secondary School	8225498	2022-02	53	822.55	0.0644338
699	Primary/Secondary School	13206674	2022-02	72	1320.67	0.0545179
700	Primary/Secondary School	15752524	2022-02	81	1575.25	0.0514203
701	Primary/Secondary School	8308978	2022-03	34	830.898	0.0409196
702	Primary/Secondary School	7804297	2022-03	92	780.43	0.117884
703	Primary/Secondary School	10548288	2022-03	26	1054.83	0.0246485
704	Primary/Secondary School	11136135	2022-03	38	1113.61	0.0341231
705	Primary/Secondary School	9425118	2022-03	54	942.512	0.0572937
706	Primary/Secondary School	12619674	2022-04	71	1261.97	0.0562614
707	Primary/Secondary School	9314227	2022-01	45	931.423	0.0483132
708	Primary/Secondary School	1899121	2022-01	20	189.912	0.105312
709	Primary/Secondary School	11927576	2022-01	52	1192.76	0.0435965
710	Primary/Secondary School	5694208	2022-01	32	569.421	0.0561975
711	Primary/Secondary School	13310137	2022-02	26	1331.01	0.019534
712	Primary/Secondary School	13813414	2022-02	55	1381.34	0.0398164
713	Primary/Secondary School	13440721	2022-02	46	1344.07	0.0342244
714	Primary/Secondary School	13234456	2022-02	39	1323.45	0.0294685
715	Primary/Secondary School	11693573	2022-03	64	1169.36	0.0547309
716	Primary/Secondary School	13728145	2022-03	42	1372.81	0.0305941
717	Primary/Secondary School	13817479	2022-03	64	1381.75	0.0463181
718	Primary/Secondary School	10754751	2022-03	31	1075.48	0.0288245
719	Primary/Secondary School	6953091	2022-04	27	695.309	0.0388317
720	Primary/Secondary School	14619664	2022-01	49	1461.97	0.0335165
721	Primary/Secondary School	14217897	2022-01	71	1421.79	0.0499371
722	Primary/Secondary School	5003454	2022-01	48	500.345	0.0959337
723	Primary/Secondary School	14810420	2022-02	77	1481.04	0.0519904
724	Primary/Secondary School	11661806	2022-02	38	1166.18	0.032585
725	Primary/Secondary School	16143739	2022-02	63	1614.37	0.0390244
726	Primary/Secondary School	15845185	2022-02	77	1584.52	0.0485952
727	Primary/Secondary School	9051359	2022-03	36	905.136	0.039773
728	Primary/Secondary School	8241791	2022-03	34	824.179	0.0412532
729	Primary/Secondary School	7971979	2022-03	42	797.198	0.0526845
730	Primary/Secondary School	9314709	2022-03	27	931.471	0.0289864
731	Primary/Secondary School	8946201	2022-04	26	894.62	0.0290626
732	Primary/Secondary School	10649686	2022-01	67	1064.97	0.0629127
733	Primary/Secondary School	10341253	2022-01	91	1034.13	0.0879971
734	Primary/Secondary School	13881900	2022-02	60	1388.19	0.0432217
735	Primary/Secondary School	13725227	2022-02	56	1372.52	0.0408008
736	Primary/Secondary School	14274241	2022-02	50	1427.42	0.0350281
737	Primary/Secondary School	14769215	2022-03	52	1476.92	0.0352084
738	Primary/Secondary School	14886754	2022-03	73	1488.68	0.0490369
739	Primary/Secondary School	10188987	2022-03	66	1018.9	0.0647758
740	Primary/Secondary School	10288814	2022-03	96	1028.88	0.0933052
741	Primary/Secondary School	7637687	2022-04	35	763.769	0.0458254
742	Primary/Secondary School	1236764	2022-01	6	123.676	0.0485137
743	Primary/Secondary School	10021907	2022-01	37	1002.19	0.0369191
744	Primary/Secondary School	8083747	2022-01	83	808.375	0.102675
745	Primary/Secondary School	12200728	2022-01	47	1220.07	0.0385223
746	Primary/Secondary School	7210681	2022-01	89	721.068	0.123428
747	Primary/Secondary School	10682601	2022-02	23	1068.26	0.0215303
748	Primary/Secondary School	11285761	2022-02	40	1128.58	0.0354429
749	Primary/Secondary School	13267622	2022-02	39	1326.76	0.0293949
750	Primary/Secondary School	13480737	2022-02	39	1348.07	0.0289302
751	Primary/Secondary School	9490586	2022-03	34	949.059	0.035825
752	Primary/Secondary School	11935693	2022-03	32	1193.57	0.0268103
753	Primary/Secondary School	11413330	2022-03	26	1141.33	0.0227804
754	Primary/Secondary School	5754440	2022-03	14	575.444	0.024329
755	Primary/Secondary School	6445781	2022-04	28	644.578	0.0434393
756	University Campus	13067031	2020-10	23	1306.7	0.0176016
757	University Campus	28075927	2020-11	98	2807.59	0.0349053
758	University Campus	20674710	2020-12	69	2067.47	0.0333741
759	University Campus	17466596	2020-12	57	1746.66	0.0326337
760	University Campus	14971482	2020-12	64	1497.15	0.0427479
761	University Campus	21307481	2020-09	73	2130.75	0.0342603
762	University Campus	23268117	2020-10	92	2326.81	0.0395391
763	University Campus	26449194	2021-01	105	2644.92	0.0396988
764	University Campus	21597069	2021-01	78	2159.71	0.036116
765	University Campus	18986982	2021-01	67	1898.7	0.0352873
766	University Campus	16283238	2021-01	63	1628.32	0.0386901
767	University Campus	9832087	2021-02	52	983.209	0.0528881
768	University Campus	8241903	2021-02	59	824.19	0.0715854
769	University Campus	15868070	2021-03	64	1586.81	0.0403326
770	University Campus	17483685	2021-03	79	1748.37	0.045185
771	University Campus	15439418	2021-03	68	1543.94	0.0440431
772	University Campus	11937160	2021-03	107	1193.72	0.0896361
773	University Campus	15458477	2021-03	113	1545.85	0.0730991
774	University Campus	29897140	2021-04	176	2989.71	0.0588685
775	University Campus	16557275	2021-04	101	1655.73	0.0610004
776	University Campus	13440059	2021-04	90	1344.01	0.066964
777	University Campus	20013820	2021-04	76	2001.38	0.0379738
778	University Campus	15989329	2021-05	52	1598.93	0.0325217
779	University Campus	10819667	2021-05	40	1081.97	0.0369697
780	University Campus	18406194	2021-05	76	1840.62	0.0412904
781	University Campus	17699458	2021-05	72	1769.95	0.0406792
782	University Campus	27624579	2021-06	94	2762.46	0.0340277
783	University Campus	16181222	2021-06	50	1618.12	0.0309
784	University Campus	14600284	2021-06	43	1460.03	0.0294515
785	University Campus	18811451	2021-06	53	1881.15	0.0281743
786	University Campus	12439770	2021-06	60	1243.98	0.0482324
787	University Campus	11319594	2021-07	51	1131.96	0.0450546
788	University Campus	12138410	2021-07	44	1213.84	0.0362486
789	University Campus	13354588	2021-07	56	1335.46	0.0419332
790	University Campus	15336727	2021-07	80	1533.67	0.0521624
791	University Campus	15442714	2021-08	83	1544.27	0.053747
792	University Campus	20519980	2021-08	95	2052	0.0462963
793	University Campus	20371750	2021-08	66	2037.17	0.0323978
794	University Campus	12824875	2021-08	59	1282.49	0.0460043
795	University Campus	11089348	2021-08	34	1108.93	0.0306601
796	University Campus	17678674	2021-09	69	1767.87	0.0390301
797	University Campus	20388046	2021-09	122	2038.8	0.059839
798	University Campus	15110143	2021-10	105	1511.01	0.0694897
799	University Campus	10750309	2021-10	91	1075.03	0.0846487
800	University Campus	1844351	2021-11	19	184.435	0.103017
801	University Campus	1271094	2021-11	11	127.109	0.0865396
802	University Campus	3573704	2021-11	21	357.37	0.0587626
803	University Campus	2806887	2021-11	19	280.689	0.0676906
804	University Campus	4921949	2021-12	13	492.195	0.0264123
805	University Campus	1452449	2021-12	26	145.245	0.179008
806	University Campus	15058389	2021-12	66	1505.84	0.0438294
807	University Campus	12943986	2021-12	56	1294.4	0.0432633
808	University Campus	15845388	2022-01	53	1584.54	0.0334482
809	University Campus	7003350	2022-01	28	700.335	0.0399809
810	University Campus	10941963	2022-01	61	1094.2	0.0557487
811	University Campus	5845419	2022-01	30	584.542	0.0513222
812	University Campus	14383243	2022-01	88	1438.32	0.0611823
813	University Campus	3476734	2022-01	27	347.673	0.0776591
814	University Campus	14437446	2022-01	73	1443.74	0.050563
815	University Campus	12204541	2022-02	64	1220.45	0.0524395
816	University Campus	14343917	2022-02	58	1434.39	0.0404353
817	University Campus	13916554	2022-02	97	1391.66	0.0697012
818	University Campus	16114985	2022-02	71	1611.5	0.0440584
819	University Campus	9773793	2022-03	74	977.379	0.0757127
820	University Campus	14063721	2022-03	83	1406.37	0.0590171
821	University Campus	9002742	2022-03	41	900.274	0.0455417
822	University Campus	3237855	2022-03	15	323.786	0.046327
823	University Campus	9439205	2022-03	60	943.92	0.0635647
824	University Campus	7336673	2022-04	51	733.667	0.0695138
825	University Campus	14478946	2020-09	105	1447.89	0.0725191
826	University Campus	16474633	2020-10	55	1647.46	0.0333847
827	University Campus	20799566	2020-11	71	2079.96	0.0341353
828	University Campus	14547492	2020-11	59	1454.75	0.0405568
829	University Campus	16200033	2020-12	29	1620	0.0179012
830	University Campus	13717571	2020-12	56	1371.76	0.0408236
831	University Campus	13974136	2020-12	35	1397.41	0.0250463
832	University Campus	14200669	2020-09	62	1420.07	0.0436599
833	University Campus	10055930	2020-10	21	1005.59	0.0208832
834	University Campus	13573409	2020-10	47	1357.34	0.0346265
835	University Campus	15813536	2021-01	52	1581.35	0.0328832
836	University Campus	14476197	2021-01	57	1447.62	0.039375
837	University Campus	14780738	2021-01	44	1478.07	0.0297685
838	University Campus	16817756	2021-01	95	1681.78	0.0564879
839	University Campus	22995175	2021-02	87	2299.52	0.037834
840	University Campus	13056653	2021-02	53	1305.67	0.0405923
841	University Campus	15377239	2021-02	78	1537.72	0.0507243
842	University Campus	17274610	2021-02	72	1727.46	0.0416797
843	University Campus	16644146	2021-03	68	1664.41	0.0408552
844	University Campus	17047690	2021-03	70	1704.77	0.0410613
845	University Campus	15928002	2021-03	32	1592.8	0.0200904
846	University Campus	15132629	2021-03	52	1513.26	0.0343628
847	University Campus	14255808	2021-03	104	1425.58	0.0729527
848	University Campus	10834515	2021-04	36	1083.45	0.0332271
849	University Campus	15073473	2021-04	63	1507.35	0.0417953
850	University Campus	17781689	2021-04	100	1778.17	0.0562376
851	University Campus	17144707	2021-04	80	1714.47	0.0466616
852	University Campus	16847451	2021-05	37	1684.75	0.0219618
853	University Campus	16910671	2021-05	72	1691.07	0.0425767
854	University Campus	13936854	2021-05	61	1393.69	0.0437688
855	University Campus	13413328	2021-06	55	1341.33	0.041004
856	University Campus	19783154	2021-06	73	1978.32	0.0369001
857	University Campus	19289273	2021-06	92	1928.93	0.0476949
858	University Campus	14108700	2021-06	33	1410.87	0.0233898
859	University Campus	10618765	2021-07	32	1061.88	0.0301353
860	University Campus	12717473	2021-07	54	1271.75	0.0424613
861	University Campus	11377049	2021-07	71	1137.7	0.0624063
862	University Campus	17192549	2021-08	65	1719.25	0.0378071
863	University Campus	18355833	2021-08	50	1835.58	0.0272393
864	University Campus	13335318	2021-08	60	1333.53	0.0449933
865	University Campus	10420452	2021-09	48	1042.05	0.0460633
866	University Campus	1260235	2021-09	9	126.023	0.0714153
867	University Campus	15069050	2021-09	56	1506.9	0.0371623
868	University Campus	12004152	2021-10	52	1200.42	0.0433183
869	University Campus	13648341	2021-10	57	1364.83	0.0417633
870	University Campus	9919390	2021-11	54	991.939	0.0544388
871	University Campus	5766946	2021-11	28	576.695	0.0485526
872	University Campus	2381384	2021-11	26	238.138	0.10918
873	University Campus	3330875	2021-12	28	333.087	0.084062
874	University Campus	11307086	2021-12	63	1130.71	0.0557173
875	University Campus	12658393	2021-12	58	1265.84	0.0458194
876	University Campus	11609884	2022-01	42	1160.99	0.0361761
877	University Campus	11504524	2022-01	95	1150.45	0.0825762
878	University Campus	14029232	2022-01	58	1402.92	0.0413422
879	University Campus	13192999	2022-01	119	1319.3	0.0901994
880	University Campus	13889547	2022-01	94	1388.95	0.0676768
881	University Campus	4170340	2022-01	22	417.034	0.0527535
882	University Campus	10731107	2022-02	53	1073.11	0.0493891
883	University Campus	12656592	2022-02	54	1265.66	0.0426655
884	University Campus	14488431	2022-02	54	1448.84	0.0372711
885	University Campus	14207673	2022-02	34	1420.77	0.0239307
886	University Campus	10479588	2022-03	58	1047.96	0.0553457
887	University Campus	10049965	2022-03	25	1005	0.0248757
888	University Campus	2925791	2022-03	17	292.579	0.0581039
889	University Campus	5991135	2022-04	18	599.114	0.0300444
890	University Campus	14547577	2021-04	64	1454.76	0.0439936
891	University Campus	14288733	2021-04	43	1428.87	0.0300936
892	University Campus	11578552	2021-04	35	1157.86	0.0302283
893	University Campus	18767773	2021-04	107	1876.78	0.0570126
894	University Campus	17233606	2021-05	56	1723.36	0.0324947
895	University Campus	11866051	2021-05	59	1186.61	0.0497217
896	University Campus	19257473	2021-05	63	1925.75	0.0327146
897	University Campus	18549580	2021-06	79	1854.96	0.0425886
898	University Campus	15770200	2021-06	30	1577.02	0.0190232
899	University Campus	15253553	2021-06	36	1525.36	0.0236011
900	University Campus	14758219	2021-06	72	1475.82	0.0487864
901	University Campus	8061772	2021-06	53	806.177	0.0657424
902	University Campus	10390933	2021-07	40	1039.09	0.0384951
903	University Campus	7995893	2021-07	63	799.589	0.0787904
904	University Campus	10781326	2021-07	56	1078.13	0.0519417
905	University Campus	12075672	2021-07	79	1207.57	0.0654208
906	University Campus	12244275	2021-08	29	1224.43	0.0236845
907	University Campus	17016013	2021-08	71	1701.6	0.0417254
908	University Campus	15323025	2021-08	60	1532.3	0.0391568
909	University Campus	13815739	2021-08	53	1381.57	0.038362
910	University Campus	13251959	2021-09	49	1325.2	0.0369757
911	University Campus	6204291	2021-09	36	620.429	0.0580244
912	University Campus	12230838	2021-09	55	1223.08	0.0449683
913	University Campus	12324077	2021-10	61	1232.41	0.0494966
914	University Campus	11329332	2021-10	60	1132.93	0.0529599
915	University Campus	13428987	2021-11	90	1342.9	0.0670192
916	University Campus	14022103	2021-11	100	1402.21	0.071316
917	University Campus	2726910	2021-11	19	272.691	0.0696759
918	University Campus	1271705	2021-11	18	127.171	0.141542
919	University Campus	2587333	2021-11	43	258.733	0.166194
920	University Campus	9086886	2021-12	43	908.689	0.0473209
921	University Campus	13291660	2021-12	65	1329.17	0.0489028
922	University Campus	2506286	2022-01	17	250.629	0.0678294
923	University Campus	10563226	2022-01	89	1056.32	0.0842546
924	University Campus	12306382	2022-01	64	1230.64	0.0520055
925	University Campus	12236479	2022-01	97	1223.65	0.0792712
926	University Campus	11968186	2022-01	94	1196.82	0.0785416
927	University Campus	13092942	2022-01	63	1309.29	0.0481175
928	University Campus	5086605	2022-01	24	508.661	0.0471827
929	University Campus	12103850	2022-02	72	1210.38	0.0594852
930	University Campus	15489309	2022-02	79	1548.93	0.0510029
931	University Campus	114903908	2022-02	170	11490.4	0.014795
932	University Campus	3099111	2022-02	22	309.911	0.0709881
933	University Campus	11841342	2022-03	75	1184.13	0.0633374
934	University Campus	8698970	2022-03	38	869.897	0.0436833
935	University Campus	1255951	2022-03	7	125.595	0.0557347
936	University Campus	4278242	2022-03	15	427.824	0.0350611
937	University Campus	12429676	2022-03	59	1242.97	0.047467
938	University Campus	6279362	2022-04	39	627.936	0.0621082
939	University Campus	14405175	2020-11	54	1440.52	0.0374865
940	University Campus	12879643	2020-11	59	1287.96	0.0458087
941	University Campus	9962211	2020-12	34	996.221	0.034129
942	University Campus	12121977	2020-12	57	1212.2	0.047022
943	University Campus	13448665	2020-12	57	1344.87	0.0423834
944	University Campus	11977363	2020-10	63	1197.74	0.0525992
945	University Campus	24205193	2020-09	65	2420.52	0.0268537
946	University Campus	17298166	2020-10	67	1729.82	0.0387324
947	University Campus	17201166	2021-02	58	1720.12	0.0337186
948	University Campus	20157517	2021-02	59	2015.75	0.0292695
949	University Campus	7591950	2021-03	14	759.195	0.0184406
950	University Campus	9089550	2021-03	37	908.955	0.0407061
951	University Campus	15685304	2021-03	52	1568.53	0.0331521
952	University Campus	14500835	2021-03	45	1450.08	0.0310327
953	University Campus	15585626	2021-03	63	1558.56	0.0404219
954	University Campus	16518604	2021-04	53	1651.86	0.032085
955	University Campus	14912642	2021-04	56	1491.26	0.037552
956	University Campus	13802517	2021-04	70	1380.25	0.0507154
957	University Campus	18272689	2021-04	49	1827.27	0.026816
958	University Campus	13410180	2021-05	39	1341.02	0.0290824
959	University Campus	12476324	2021-05	38	1247.63	0.0304577
960	University Campus	17974263	2021-05	74	1797.43	0.04117
961	University Campus	12764716	2021-05	40	1276.47	0.0313364
962	University Campus	7017829	2021-06	29	701.783	0.0413233
963	University Campus	6966041	2021-06	34	696.604	0.0488082
964	University Campus	19979235	2021-06	90	1997.92	0.0450468
965	University Campus	13763578	2021-06	38	1376.36	0.0276091
966	University Campus	7550431	2021-06	74	755.043	0.0980077
967	University Campus	10649572	2021-07	78	1064.96	0.0732424
968	University Campus	14447210	2021-07	43	1444.72	0.0297635
969	University Campus	18527121	2021-07	66	1852.71	0.0356235
970	University Campus	18868912	2021-07	83	1886.89	0.0439877
971	University Campus	23336554	2021-08	90	2333.66	0.0385661
972	University Campus	17221661	2021-08	70	1722.17	0.0406465
973	University Campus	18107402	2021-08	71	1810.74	0.0392105
974	University Campus	14403423	2021-08	47	1440.34	0.0326311
975	University Campus	19405710	2021-08	93	1940.57	0.047924
976	University Campus	16348898	2021-09	61	1634.89	0.0373114
977	University Campus	15244993	2021-09	51	1524.5	0.0334536
978	University Campus	3539180	2021-09	17	353.918	0.0480337
979	University Campus	15559707	2021-09	57	1555.97	0.0366331
980	University Campus	12838422	2021-10	63	1283.84	0.0490715
981	University Campus	19155024	2021-10	77	1915.5	0.0401983
982	University Campus	11357452	2021-11	47	1135.75	0.0413825
983	University Campus	1147451	2021-11	32	114.745	0.278879
984	University Campus	2369749	2021-11	28	236.975	0.118156
985	University Campus	2256296	2021-12	13	225.63	0.0576166
986	University Campus	11666712	2021-12	42	1166.67	0.0359999
987	University Campus	12925043	2021-12	47	1292.5	0.0363635
988	University Campus	13506784	2022-01	51	1350.68	0.0377588
989	University Campus	2314516	2022-01	34	231.452	0.146899
990	University Campus	12741781	2022-01	62	1274.18	0.0486588
991	University Campus	7543080	2022-01	93	754.308	0.123292
992	University Campus	10755193	2022-01	34	1075.52	0.0316126
993	University Campus	5883495	2022-01	29	588.35	0.0492904
994	University Campus	13982000	2022-01	29	1398.2	0.020741
995	University Campus	5559284	2022-01	36	555.928	0.0647565
996	University Campus	14322972	2022-02	30	1432.3	0.0209454
997	University Campus	16368437	2022-02	58	1636.84	0.035434
998	University Campus	14225154	2022-02	50	1422.52	0.035149
999	University Campus	18096044	2022-02	90	1809.6	0.0497346
1000	University Campus	14447263	2022-03	45	1444.73	0.0311478
1001	University Campus	11538758	2022-03	46	1153.88	0.0398656
1002	University Campus	8129188	2022-03	26	812.919	0.0319835
1003	University Campus	11823136	2022-03	51	1182.31	0.0431358
1004	University Campus	15319994	2022-03	48	1532	0.0313316
1005	University Campus	6385744	2022-04	34	638.574	0.0532436
1006	Wastewater Treatment Plant	18721445	2021-01	58	1872.14	0.0309805
1007	Wastewater Treatment Plant	21666352	2021-01	67	2166.64	0.0309235
1008	Wastewater Treatment Plant	14578227	2021-01	25	1457.82	0.0171489
1009	Wastewater Treatment Plant	13986366	2021-01	31	1398.64	0.0221644
1010	Wastewater Treatment Plant	18027658	2021-02	53	1802.77	0.0293993
1011	Wastewater Treatment Plant	15567436	2021-02	38	1556.74	0.0244099
1012	Wastewater Treatment Plant	11412711	2021-02	46	1141.27	0.0403059
1013	Wastewater Treatment Plant	14191766	2021-03	65	1419.18	0.0458012
1014	Wastewater Treatment Plant	13879367	2021-03	47	1387.94	0.0338632
1015	Wastewater Treatment Plant	22867450	2021-03	98	2286.74	0.0428557
1016	Wastewater Treatment Plant	14157923	2021-03	61	1415.79	0.0430854
1017	Wastewater Treatment Plant	16582841	2021-04	84	1658.28	0.0506548
1018	Wastewater Treatment Plant	18353148	2021-04	72	1835.31	0.0392303
1019	Wastewater Treatment Plant	16637608	2021-04	32	1663.76	0.0192335
1020	Wastewater Treatment Plant	18161429	2021-04	50	1816.14	0.0275309
1021	Wastewater Treatment Plant	15033139	2021-05	75	1503.31	0.0498898
1022	Wastewater Treatment Plant	19953015	2021-05	32	1995.3	0.0160377
1023	Wastewater Treatment Plant	22821267	2021-05	50	2282.13	0.0219094
1024	Wastewater Treatment Plant	15738307	2021-05	75	1573.83	0.0476544
1025	Wastewater Treatment Plant	16396613	2021-06	63	1639.66	0.0384226
1026	Wastewater Treatment Plant	18704103	2021-06	52	1870.41	0.0278014
1027	Wastewater Treatment Plant	17653766	2021-06	57	1765.38	0.0322877
1028	Wastewater Treatment Plant	19665744	2021-06	56	1966.57	0.0284759
1029	Wastewater Treatment Plant	12869745	2021-06	41	1286.97	0.0318577
1030	Wastewater Treatment Plant	12924208	2021-07	49	1292.42	0.0379133
1031	Wastewater Treatment Plant	14314618	2021-07	70	1431.46	0.0489011
1032	Wastewater Treatment Plant	13500836	2021-07	48	1350.08	0.0355534
1033	Wastewater Treatment Plant	13538911	2021-07	33	1353.89	0.0243742
1034	Wastewater Treatment Plant	15723793	2021-08	63	1572.38	0.0400667
1035	Wastewater Treatment Plant	24327058	2021-08	43	2432.71	0.0176758
1036	Wastewater Treatment Plant	18293735	2021-08	75	1829.37	0.0409976
1037	Wastewater Treatment Plant	18142580	2021-08	49	1814.26	0.0270083
1038	Wastewater Treatment Plant	18050985	2021-08	43	1805.1	0.0238214
1039	Wastewater Treatment Plant	26110142	2021-09	84	2611.01	0.0321714
1040	Wastewater Treatment Plant	16691032	2021-09	48	1669.1	0.028758
1041	Wastewater Treatment Plant	9679091	2021-09	32	967.909	0.033061
1042	Wastewater Treatment Plant	7481842	2021-09	31	748.184	0.0414336
1043	Wastewater Treatment Plant	10656627	2021-10	48	1065.66	0.0450424
1044	Wastewater Treatment Plant	9574986	2021-10	33	957.499	0.0344648
1045	Wastewater Treatment Plant	9386268	2021-11	39	938.627	0.0415501
1046	Wastewater Treatment Plant	3636846	2021-11	16	363.685	0.0439942
1047	Wastewater Treatment Plant	3741317	2021-11	12	374.132	0.0320743
1048	Wastewater Treatment Plant	1519172	2021-11	10	151.917	0.0658253
1049	Wastewater Treatment Plant	5620335	2021-11	18	562.034	0.0320266
1050	Wastewater Treatment Plant	9342135	2021-12	18	934.213	0.0192675
1051	Wastewater Treatment Plant	15323480	2021-12	42	1532.35	0.0274089
1052	Wastewater Treatment Plant	13124877	2021-12	51	1312.49	0.0388575
1053	Wastewater Treatment Plant	9064886	2022-01	33	906.489	0.0364042
1054	Wastewater Treatment Plant	8706044	2022-01	41	870.604	0.0470937
1055	Wastewater Treatment Plant	15607184	2022-01	58	1560.72	0.0371624
1056	Wastewater Treatment Plant	8449592	2022-01	54	844.959	0.0639084
1057	Wastewater Treatment Plant	9837326	2022-01	19	983.733	0.0193142
1058	Wastewater Treatment Plant	3437824	2022-01	19	343.782	0.0552675
1059	Wastewater Treatment Plant	17345267	2022-01	51	1734.53	0.0294028
1060	Wastewater Treatment Plant	6165545	2022-01	60	616.554	0.097315
1061	Wastewater Treatment Plant	14982919	2022-02	57	1498.29	0.0380433
1062	Wastewater Treatment Plant	14932087	2022-02	58	1493.21	0.0388425
1063	Wastewater Treatment Plant	9678251	2022-02	42	967.825	0.0433963
1064	Wastewater Treatment Plant	13882910	2022-02	54	1388.29	0.0388967
1065	Wastewater Treatment Plant	13027099	2022-03	30	1302.71	0.0230289
1066	Wastewater Treatment Plant	12234977	2022-03	42	1223.5	0.0343278
1067	Wastewater Treatment Plant	8368673	2022-03	17	836.867	0.0203139
1068	Wastewater Treatment Plant	9570867	2022-03	23	957.087	0.0240313
1069	Wastewater Treatment Plant	6721377	2022-03	21	672.138	0.0312436
1070	Wastewater Treatment Plant	22596689	2021-01	38	2259.67	0.0168166
1071	Wastewater Treatment Plant	19991154	2021-01	54	1999.12	0.0270119
1072	Wastewater Treatment Plant	23058028	2021-01	40	2305.8	0.0173475
1073	Wastewater Treatment Plant	16739821	2021-02	51	1673.98	0.0304663
1074	Wastewater Treatment Plant	16645340	2021-03	52	1664.53	0.03124
1075	Wastewater Treatment Plant	19037780	2021-03	35	1903.78	0.0183845
1076	Wastewater Treatment Plant	32498452	2021-03	114	3249.85	0.0350786
1077	Wastewater Treatment Plant	18795246	2021-03	64	1879.52	0.0340512
1078	Wastewater Treatment Plant	13839630	2021-04	29	1383.96	0.0209543
1079	Wastewater Treatment Plant	14470881	2021-04	46	1447.09	0.031788
1080	Wastewater Treatment Plant	15358350	2021-04	54	1535.84	0.03516
1081	Wastewater Treatment Plant	15740539	2021-04	50	1574.05	0.0317651
1082	Wastewater Treatment Plant	25082904	2021-05	82	2508.29	0.0326916
1083	Wastewater Treatment Plant	13178539	2021-05	201	1317.85	0.152521
1084	Wastewater Treatment Plant	15730317	2021-05	19	1573.03	0.0120786
1085	Wastewater Treatment Plant	13921925	2021-05	32	1392.19	0.0229853
1086	Wastewater Treatment Plant	15260923	2021-06	48	1526.09	0.0314529
1087	Wastewater Treatment Plant	19009841	2021-06	57	1900.98	0.0299845
1088	Wastewater Treatment Plant	20551795	2021-06	65	2055.18	0.0316274
1089	Wastewater Treatment Plant	20398605	2021-06	72	2039.86	0.0352965
1090	Wastewater Treatment Plant	12692673	2021-06	32	1269.27	0.0252114
1091	Wastewater Treatment Plant	12805975	2021-07	24	1280.6	0.0187413
1092	Wastewater Treatment Plant	19727423	2021-07	76	1972.74	0.0385251
1093	Wastewater Treatment Plant	14784883	2021-07	45	1478.49	0.0304365
1094	Wastewater Treatment Plant	12338222	2021-08	46	1233.82	0.0372825
1095	Wastewater Treatment Plant	20902736	2021-08	44	2090.27	0.0210499
1096	Wastewater Treatment Plant	23964727	2021-08	72	2396.47	0.0300442
1097	Wastewater Treatment Plant	15656884	2021-08	34	1565.69	0.0217157
1098	Wastewater Treatment Plant	20750410	2021-09	60	2075.04	0.0289151
1099	Wastewater Treatment Plant	20430780	2021-09	86	2043.08	0.0420934
1100	Wastewater Treatment Plant	10430099	2021-09	15	1043.01	0.0143815
1101	Wastewater Treatment Plant	10624235	2021-09	35	1062.42	0.0329435
1102	Wastewater Treatment Plant	1688660	2021-10	4	168.866	0.0236874
1103	Wastewater Treatment Plant	6957626	2021-10	17	695.763	0.0244336
1104	Wastewater Treatment Plant	11303693	2021-11	49	1130.37	0.0433487
1105	Wastewater Treatment Plant	2951109	2021-11	7	295.111	0.0237199
1106	Wastewater Treatment Plant	1713358	2021-11	35	171.336	0.204277
1107	Wastewater Treatment Plant	4606177	2021-11	30	460.618	0.0651299
1108	Wastewater Treatment Plant	5384989	2021-11	17	538.499	0.0315692
1109	Wastewater Treatment Plant	14402322	2021-12	32	1440.23	0.0222186
1110	Wastewater Treatment Plant	13619110	2021-12	36	1361.91	0.0264334
1111	Wastewater Treatment Plant	11670455	2021-12	31	1167.05	0.0265628
1112	Wastewater Treatment Plant	16481195	2022-01	63	1648.12	0.0382254
1113	Wastewater Treatment Plant	8979356	2022-01	33	897.936	0.036751
1114	Wastewater Treatment Plant	12286152	2022-01	38	1228.62	0.0309291
1115	Wastewater Treatment Plant	7872426	2022-01	53	787.243	0.0673236
1116	Wastewater Treatment Plant	9322216	2022-01	15	932.222	0.0160906
1117	Wastewater Treatment Plant	3200013	2022-01	19	320.001	0.0593748
1118	Wastewater Treatment Plant	16813840	2022-01	41	1681.38	0.0243847
1119	Wastewater Treatment Plant	3825888	2022-01	29	382.589	0.0757994
1120	Wastewater Treatment Plant	14248365	2022-02	54	1424.84	0.0378991
1121	Wastewater Treatment Plant	15271732	2022-02	72	1527.17	0.0471459
1122	Wastewater Treatment Plant	15835801	2022-02	45	1583.58	0.0284166
1123	Wastewater Treatment Plant	14745746	2022-02	35	1474.57	0.0237357
1124	Wastewater Treatment Plant	15400806	2022-03	32	1540.08	0.0207781
1125	Wastewater Treatment Plant	12720759	2022-03	42	1272.08	0.0330169
1126	Wastewater Treatment Plant	9549577	2022-03	28	954.958	0.0293207
1127	Wastewater Treatment Plant	10876081	2022-03	31	1087.61	0.0285029
1128	Wastewater Treatment Plant	14299451	2022-03	42	1429.95	0.0293718
1129	Wastewater Treatment Plant	5451519	2022-04	15	545.152	0.0275153
1130	Wastewater Treatment Plant	14404905	2021-03	29	1440.49	0.020132
1131	Wastewater Treatment Plant	16785277	2021-03	37	1678.53	0.0220431
1132	Wastewater Treatment Plant	16837012	2021-02	75	1683.7	0.0445447

## Sheet: 5c
	LOCATION_TYPE	AMR.Gene.Family	fullcount	n	locationproportion
1	Dormitory	23S RRNA WITH MUTATION CONFERRING RESISTANCE TO PHENICOL ANTIBIOTICS	221	68	0.307692
2	Dormitory	23S RRNA WITH MUTATION CONFERRING RESISTANCE TO LINEZOLID ANTIBIOTICS	5	2	0.4
3	Dormitory	AAC(6')	915	307	0.335519
4	Dormitory	GES BETA-LACTAMASE	542	140	0.258303
5	Dormitory	MIR BETA-LACTAMASE	22	1	0.0454545
6	Dormitory	SFO BETA-LACTAMASE	4	2	0.5
7	Dormitory	EC BETA-LACTAMASE	36	11	0.305556
8	Dormitory	CARB BETA-LACTAMASE	90	15	0.166667
9	Dormitory	KPC BETA-LACTAMASE	262	53	0.20229
10	Dormitory	MOX BETA-LACTAMASE	94	18	0.191489
11	Dormitory	SHV BETA-LACTAMASE	158	42	0.265823
12	Dormitory	CTX-M BETA-LACTAMASE	196	67	0.341837
13	Dormitory	FOX BETA-LACTAMASE	76	15	0.197368
14	Dormitory	NPS BETA-LACTAMASE	96	35	0.364583
15	Dormitory	TEM BETA-LACTAMASE	246	55	0.223577
16	Dormitory	RSD2 BETA-LACTAMASE	50	8	0.16
17	Dormitory	ANT(2'')	157	25	0.159236
18	Dormitory	SHN BETA-LACTAMASE	14	5	0.357143
19	Dormitory	BES BETA-LACTAMASE	36	8	0.222222
20	Dormitory	CEPS BETA-LACTAMASE	19	4	0.210526
21	Dormitory	AAC(6'); AAC(6')-IB-CR	46	12	0.26087
22	Dormitory	RIFAMPIN ADP-RIBOSYLTRANSFERASE (ARR)	65	11	0.169231
23	Dormitory	CPS BETA-LACTAMASE	3	1	0.333333
24	Dormitory	RCP BETA-LACTAMASE	17	7	0.411765
25	Dormitory	CPHA BETA-LACTAMASE	24	7	0.291667
26	Dormitory	GIM BETA-LACTAMASE	7	1	0.142857
27	Dormitory	EDEINE ACETYLTRANSFERASE	3	1	0.333333
28	Dormitory	SHD BETA-LACTAMASE	8	3	0.375
29	Dormitory	UNDECAPRENYL PYROPHOSPHATE RELATED PROTEINS	33	13	0.393939
30	Dormitory	ZOG BETA-LACTAMASE	2	1	0.5
31	Dormitory	LCR BETA-LACTAMASE	14	7	0.5
32	Dormitory	FLUOROQUINOLONE RESISTANT GYRB	3	1	0.333333
33	Dormitory	ALG6 BETA-LACTAMASES	19	5	0.263158
34	Dormitory	FIM BETA-LACTAMASE	6	2	0.333333
35	Dormitory	CBP BETA-LACTAMASE	7	2	0.285714
36	Hospital/Medical Campus	23S RRNA WITH MUTATION CONFERRING RESISTANCE TO PHENICOL ANTIBIOTICS	221	93	0.420814
37	Hospital/Medical Campus	23S RRNA WITH MUTATION CONFERRING RESISTANCE TO LINEZOLID ANTIBIOTICS	5	3	0.6
38	Hospital/Medical Campus	AAC(6')	915	269	0.293989
39	Hospital/Medical Campus	GES BETA-LACTAMASE	542	187	0.345018
40	Hospital/Medical Campus	MIR BETA-LACTAMASE	22	21	0.954545
41	Hospital/Medical Campus	SFO BETA-LACTAMASE	4	2	0.5
42	Hospital/Medical Campus	EC BETA-LACTAMASE	36	13	0.361111
43	Hospital/Medical Campus	CARB BETA-LACTAMASE	90	54	0.6
44	Hospital/Medical Campus	KPC BETA-LACTAMASE	262	133	0.507634
45	Hospital/Medical Campus	MOX BETA-LACTAMASE	94	35	0.37234
46	Hospital/Medical Campus	SHV BETA-LACTAMASE	158	78	0.493671
47	Hospital/Medical Campus	CTX-M BETA-LACTAMASE	196	62	0.316327
48	Hospital/Medical Campus	FOX BETA-LACTAMASE	76	51	0.671053
49	Hospital/Medical Campus	NPS BETA-LACTAMASE	96	46	0.479167
50	Hospital/Medical Campus	TEM BETA-LACTAMASE	246	110	0.447154
51	Hospital/Medical Campus	RSD2 BETA-LACTAMASE	50	23	0.46
52	Hospital/Medical Campus	ANT(2'')	157	93	0.592357
53	Hospital/Medical Campus	SHN BETA-LACTAMASE	14	4	0.285714
54	Hospital/Medical Campus	BES BETA-LACTAMASE	36	22	0.611111
55	Hospital/Medical Campus	CEPS BETA-LACTAMASE	19	9	0.473684
56	Hospital/Medical Campus	AAC(6'); AAC(6')-IB-CR	46	18	0.391304
57	Hospital/Medical Campus	RIFAMPIN ADP-RIBOSYLTRANSFERASE (ARR)	65	39	0.6
58	Hospital/Medical Campus	CPS BETA-LACTAMASE	3	2	0.666667
59	Hospital/Medical Campus	RCP BETA-LACTAMASE	17	7	0.411765
60	Hospital/Medical Campus	CPHA BETA-LACTAMASE	24	13	0.541667
61	Hospital/Medical Campus	GIM BETA-LACTAMASE	7	3	0.428571
62	Hospital/Medical Campus	EDEINE ACETYLTRANSFERASE	3	1	0.333333
63	Hospital/Medical Campus	SHD BETA-LACTAMASE	8	3	0.375
64	Hospital/Medical Campus	UNDECAPRENYL PYROPHOSPHATE RELATED PROTEINS	33	10	0.30303
65	Hospital/Medical Campus	ZOG BETA-LACTAMASE	2	1	0.5
66	Hospital/Medical Campus	LCR BETA-LACTAMASE	14	5	0.357143
67	Hospital/Medical Campus	FLUOROQUINOLONE RESISTANT GYRB	3	2	0.666667
68	Hospital/Medical Campus	ALG6 BETA-LACTAMASES	19	7	0.368421
69	Hospital/Medical Campus	FIM BETA-LACTAMASE	6	3	0.5
70	Hospital/Medical Campus	CBP BETA-LACTAMASE	7	2	0.285714
71	Primary/Secondary School	AAC(6')	915	75	0.0819672
72	Primary/Secondary School	GES BETA-LACTAMASE	542	20	0.0369004
73	Primary/Secondary School	EC BETA-LACTAMASE	36	2	0.0555556
74	Primary/Secondary School	CARB BETA-LACTAMASE	90	2	0.0222222
75	Primary/Secondary School	KPC BETA-LACTAMASE	262	5	0.019084
76	Primary/Secondary School	MOX BETA-LACTAMASE	94	11	0.117021
77	Primary/Secondary School	SHV BETA-LACTAMASE	158	6	0.0379747
78	Primary/Secondary School	CTX-M BETA-LACTAMASE	196	13	0.0663265
79	Primary/Secondary School	FOX BETA-LACTAMASE	76	2	0.0263158
80	Primary/Secondary School	NPS BETA-LACTAMASE	96	1	0.0104167
81	Primary/Secondary School	TEM BETA-LACTAMASE	246	11	0.0447154
82	Primary/Secondary School	RSD2 BETA-LACTAMASE	50	3	0.06
83	Primary/Secondary School	ANT(2'')	157	7	0.044586
84	Primary/Secondary School	SHN BETA-LACTAMASE	14	2	0.142857
85	Primary/Secondary School	AAC(6'); AAC(6')-IB-CR	46	3	0.0652174
86	Primary/Secondary School	RIFAMPIN ADP-RIBOSYLTRANSFERASE (ARR)	65	2	0.0307692
87	Primary/Secondary School	GIM BETA-LACTAMASE	7	1	0.142857
88	Primary/Secondary School	EDEINE ACETYLTRANSFERASE	3	1	0.333333
89	Primary/Secondary School	UNDECAPRENYL PYROPHOSPHATE RELATED PROTEINS	33	2	0.0606061
90	Primary/Secondary School	ALG6 BETA-LACTAMASES	19	1	0.0526316
91	University Campus	AAC(6')	915	191	0.208743
92	University Campus	GES BETA-LACTAMASE	542	145	0.267528
93	University Campus	EC BETA-LACTAMASE	36	7	0.194444
94	University Campus	CARB BETA-LACTAMASE	90	15	0.166667
95	University Campus	KPC BETA-LACTAMASE	262	48	0.183206
96	University Campus	MOX BETA-LACTAMASE	94	23	0.244681
97	University Campus	SHV BETA-LACTAMASE	158	28	0.177215
98	University Campus	CTX-M BETA-LACTAMASE	196	32	0.163265
99	University Campus	FOX BETA-LACTAMASE	76	6	0.0789474
100	University Campus	NPS BETA-LACTAMASE	96	12	0.125
101	University Campus	TEM BETA-LACTAMASE	246	48	0.195122
102	University Campus	RSD2 BETA-LACTAMASE	50	9	0.18
103	University Campus	ANT(2'')	157	15	0.0955414
104	University Campus	SHN BETA-LACTAMASE	14	1	0.0714286
105	University Campus	BES BETA-LACTAMASE	36	4	0.111111
106	University Campus	CEPS BETA-LACTAMASE	19	6	0.315789
107	University Campus	AAC(6'); AAC(6')-IB-CR	46	9	0.195652
108	University Campus	RIFAMPIN ADP-RIBOSYLTRANSFERASE (ARR)	65	8	0.123077
109	University Campus	RCP BETA-LACTAMASE	17	1	0.0588235
110	University Campus	CPHA BETA-LACTAMASE	24	4	0.166667
111	University Campus	SHD BETA-LACTAMASE	8	2	0.25
112	University Campus	UNDECAPRENYL PYROPHOSPHATE RELATED PROTEINS	33	8	0.242424
113	University Campus	LCR BETA-LACTAMASE	14	2	0.142857
114	University Campus	ALG6 BETA-LACTAMASES	19	1	0.0526316
115	University Campus	FIM BETA-LACTAMASE	6	1	0.166667
116	University Campus	CBP BETA-LACTAMASE	7	3	0.428571
117	Wastewater Treatment Plant	23S RRNA WITH MUTATION CONFERRING RESISTANCE TO PHENICOL ANTIBIOTICS	221	60	0.271493
118	Wastewater Treatment Plant	AAC(6')	915	73	0.0797814
119	Wastewater Treatment Plant	GES BETA-LACTAMASE	542	50	0.0922509
120	Wastewater Treatment Plant	EC BETA-LACTAMASE	36	3	0.0833333
121	Wastewater Treatment Plant	CARB BETA-LACTAMASE	90	4	0.0444444
122	Wastewater Treatment Plant	KPC BETA-LACTAMASE	262	23	0.0877863
123	Wastewater Treatment Plant	MOX BETA-LACTAMASE	94	7	0.0744681
124	Wastewater Treatment Plant	SHV BETA-LACTAMASE	158	4	0.0253165
125	Wastewater Treatment Plant	CTX-M BETA-LACTAMASE	196	22	0.112245
126	Wastewater Treatment Plant	FOX BETA-LACTAMASE	76	2	0.0263158
127	Wastewater Treatment Plant	NPS BETA-LACTAMASE	96	2	0.0208333
128	Wastewater Treatment Plant	TEM BETA-LACTAMASE	246	22	0.0894309
129	Wastewater Treatment Plant	RSD2 BETA-LACTAMASE	50	7	0.14
130	Wastewater Treatment Plant	ANT(2'')	157	17	0.10828
131	Wastewater Treatment Plant	SHN BETA-LACTAMASE	14	2	0.142857
132	Wastewater Treatment Plant	BES BETA-LACTAMASE	36	2	0.0555556
133	Wastewater Treatment Plant	AAC(6'); AAC(6')-IB-CR	46	4	0.0869565
134	Wastewater Treatment Plant	RIFAMPIN ADP-RIBOSYLTRANSFERASE (ARR)	65	5	0.0769231
135	Wastewater Treatment Plant	RCP BETA-LACTAMASE	17	2	0.117647
136	Wastewater Treatment Plant	GIM BETA-LACTAMASE	7	2	0.285714
137	Wastewater Treatment Plant	ALG6 BETA-LACTAMASES	19	5	0.263158

## Sheet: 5d
	LOCATION_TYPE	sampleid	readcounts	date	Drug.Class	n	per10k	n_adj	p.value	yint	adj	sig
1	Dormitory	WG0A-210105-14	12880631	2021-01	AMINOGLYCOSIDE ANTIBIOTIC	15	1288.06	0.0116454	7.41716631087453e-16	0.1	1.63687936111734e-14	***
2	Dormitory	WG0A-210105-14	12880631	2021-01	CARBAPENEM	7	1288.06	0.00543452	1.74737738425059e-31	0.1	9.91607565027925e-30	***
3	Dormitory	WG0A-210105-14	12880631	2021-01	CEPHALOSPORIN	7	1288.06	0.00543452	4.9278186640758e-34	0.1	4.89379629337387e-32	***
4	Dormitory	WG0A-210105-14	12880631	2021-01	CEPHAMYCIN	5	1288.06	0.0038818	4.35896592736946e-08	0.1	4.55670631368055e-07	***
5	Dormitory	WG0A-210105-14	12880631	2021-01	DIAMINOPYRIMIDINE ANTIBIOTIC	2	1288.06	0.00155272	0.182229	0.1	0.940109
6	Dormitory	WG0A-210105-14	12880631	2021-01	DISINFECTING AGENTS AND ANTISEPTICS	2	1288.06	0.00155272	6.70265685873824e-07	0.1	6.05125522653578e-06	***
7	Dormitory	WG0A-210105-14	12880631	2021-01	FLUOROQUINOLONE ANTIBIOTIC	7	1288.06	0.00543452	3.24523350227238e-06	0.1	2.63087995279564e-05	***
8	Dormitory	WG0A-210105-14	12880631	2021-01	GLYCOPEPTIDE ANTIBIOTIC	2	1288.06	0.00155272	0.0240972	0.1	0.138729
9	Dormitory	WG0A-210105-14	12880631	2021-01	LINCOSAMIDE ANTIBIOTIC	2	1288.06	0.00155272	0.0443744	0.1	0.244822
10	Dormitory	WG0A-210105-14	12880631	2021-01	MACROLIDE ANTIBIOTIC	12	1288.06	0.00931631	0.000146557	0.1	0.00107811	**
11	Dormitory	WG0A-210105-14	12880631	2021-01	PENAM	7	1288.06	0.00543452	8.32068368646501e-40	0.1	1.65264729727208e-37	***
12	Dormitory	WG0A-210105-14	12880631	2021-01	PENEM	1	1288.06	0.000776359	9.72046378817909e-12	0.1	1.67884387902412e-10	***
13	Dormitory	WG0A-210105-14	12880631	2021-01	PHENICOL ANTIBIOTIC	6	1288.06	0.00465816	3.81700167736731e-07	0.1	3.52618469519398e-06	***
14	Dormitory	WG0A-210105-14	12880631	2021-01	STREPTOGRAMIN ANTIBIOTIC	2	1288.06	0.00155272	1.35010429807333e-06	0.1	1.16589824634755e-05	***
15	Dormitory	WG0A-210105-14	12880631	2021-01	TETRACYCLINE ANTIBIOTIC	6	1288.06	0.00465816	0.0333232	0.1	0.189104
16	Dormitory	WG0A-210119-14	11160960	2021-01	AMINOCOUMARIN ANTIBIOTIC	1	1116.1	0.00089598	0.0135793	0.1	0.0817304
17	Dormitory	WG0A-210119-14	11160960	2021-01	AMINOGLYCOSIDE ANTIBIOTIC	7	1116.1	0.00627186	7.41716631087453e-16	0.1	1.63687936111734e-14	***
18	Dormitory	WG0A-210119-14	11160960	2021-01	CARBAPENEM	5	1116.1	0.0044799	1.74737738425059e-31	0.1	9.91607565027925e-30	***
19	Dormitory	WG0A-210119-14	11160960	2021-01	CEPHALOSPORIN	3	1116.1	0.00268794	4.9278186640758e-34	0.1	4.89379629337387e-32	***
20	Dormitory	WG0A-210119-14	11160960	2021-01	CEPHAMYCIN	2	1116.1	0.00179196	4.35896592736946e-08	0.1	4.55670631368055e-07	***
21	Dormitory	WG0A-210119-14	11160960	2021-01	DIAMINOPYRIMIDINE ANTIBIOTIC	3	1116.1	0.00268794	0.182229	0.1	0.940109
22	Dormitory	WG0A-210119-14	11160960	2021-01	DISINFECTING AGENTS AND ANTISEPTICS	3	1116.1	0.00268794	6.70265685873824e-07	0.1	6.05125522653578e-06	***
23	Dormitory	WG0A-210119-14	11160960	2021-01	ELFAMYCIN ANTIBIOTIC	2	1116.1	0.00179196	6.4140174845233e-10	0.1	8.49297891045191e-09	***
24	Dormitory	WG0A-210119-14	11160960	2021-01	FLUOROQUINOLONE ANTIBIOTIC	4	1116.1	0.00358392	3.24523350227238e-06	0.1	2.63087995279564e-05	***
25	Dormitory	WG0A-210119-14	11160960	2021-01	GLYCOPEPTIDE ANTIBIOTIC	2	1116.1	0.00179196	0.0240972	0.1	0.138729
26	Dormitory	WG0A-210119-14	11160960	2021-01	MACROLIDE ANTIBIOTIC	5	1116.1	0.0044799	0.000146557	0.1	0.00107811	**
27	Dormitory	WG0A-210119-14	11160960	2021-01	PENAM	4	1116.1	0.00358392	8.32068368646501e-40	0.1	1.65264729727208e-37	***
28	Dormitory	WG0A-210119-14	11160960	2021-01	PENEM	1	1116.1	0.00089598	9.72046378817909e-12	0.1	1.67884387902412e-10	***
29	Dormitory	WG0A-210119-14	11160960	2021-01	PHENICOL ANTIBIOTIC	3	1116.1	0.00268794	3.81700167736731e-07	0.1	3.52618469519398e-06	***
30	Dormitory	WG0A-210119-14	11160960	2021-01	RIFAMYCIN ANTIBIOTIC	1	1116.1	0.00089598	3.56533765158492e-08	0.1	3.82780761759766e-07	***
31	Dormitory	WG0A-210126-14	14378393	2021-01	AMINOCOUMARIN ANTIBIOTIC	3	1437.84	0.00208646	0.0135793	0.1	0.0817304
32	Dormitory	WG0A-210126-14	14378393	2021-01	AMINOGLYCOSIDE ANTIBIOTIC	10	1437.84	0.00695488	7.41716631087453e-16	0.1	1.63687936111734e-14	***
33	Dormitory	WG0A-210126-14	14378393	2021-01	CARBAPENEM	5	1437.84	0.00347744	1.74737738425059e-31	0.1	9.91607565027925e-30	***
34	Dormitory	WG0A-210126-14	14378393	2021-01	CEPHALOSPORIN	10	1437.84	0.00695488	4.9278186640758e-34	0.1	4.89379629337387e-32	***
35	Dormitory	WG0A-210126-14	14378393	2021-01	CEPHAMYCIN	1	1437.84	0.000695488	4.35896592736946e-08	0.1	4.55670631368055e-07	***
36	Dormitory	WG0A-210126-14	14378393	2021-01	DIAMINOPYRIMIDINE ANTIBIOTIC	6	1437.84	0.00417293	0.182229	0.1	0.940109
37	Dormitory	WG0A-210126-14	14378393	2021-01	DISINFECTING AGENTS AND ANTISEPTICS	10	1437.84	0.00695488	6.70265685873824e-07	0.1	6.05125522653578e-06	***
38	Dormitory	WG0A-210126-14	14378393	2021-01	ELFAMYCIN ANTIBIOTIC	4	1437.84	0.00278195	6.4140174845233e-10	0.1	8.49297891045191e-09	***
39	Dormitory	WG0A-210126-14	14378393	2021-01	FLUOROQUINOLONE ANTIBIOTIC	14	1437.84	0.00973683	3.24523350227238e-06	0.1	2.63087995279564e-05	***
40	Dormitory	WG0A-210126-14	14378393	2021-01	GLYCOPEPTIDE ANTIBIOTIC	2	1437.84	0.00139098	0.0240972	0.1	0.138729
41	Dormitory	WG0A-210126-14	14378393	2021-01	GLYCYLCYCLINE	4	1437.84	0.00278195	0.00467644	0.1	0.0304534	*
42	Dormitory	WG0A-210126-14	14378393	2021-01	LINCOSAMIDE ANTIBIOTIC	4	1437.84	0.00278195	0.0443744	0.1	0.244822
43	Dormitory	WG0A-210126-14	14378393	2021-01	MACROLIDE ANTIBIOTIC	15	1437.84	0.0104323	0.000146557	0.1	0.00107811	**
44	Dormitory	WG0A-210126-14	14378393	2021-01	PENAM	10	1437.84	0.00695488	8.32068368646501e-40	0.1	1.65264729727208e-37	***
45	Dormitory	WG0A-210126-14	14378393	2021-01	PENEM	4	1437.84	0.00278195	9.72046378817909e-12	0.1	1.67884387902412e-10	***
46	Dormitory	WG0A-210126-14	14378393	2021-01	PEPTIDE ANTIBIOTIC	6	1437.84	0.00417293	1.69414494557514e-07	0.1	1.64141299956753e-06	***
47	Dormitory	WG0A-210126-14	14378393	2021-01	PHENICOL ANTIBIOTIC	11	1437.84	0.00765037	3.81700167736731e-07	0.1	3.52618469519398e-06	***
48	Dormitory	WG0A-210126-14	14378393	2021-01	RIFAMYCIN ANTIBIOTIC	9	1437.84	0.00625939	3.56533765158492e-08	0.1	3.82780761759766e-07	***
49	Dormitory	WG0A-210126-14	14378393	2021-01	TETRACYCLINE ANTIBIOTIC	11	1437.84	0.00765037	0.0333232	0.1	0.189104
50	Dormitory	WG0A-210209-14	19222876	2021-02	AMINOCOUMARIN ANTIBIOTIC	4	1922.29	0.00208085	0.0135793	0.1	0.0817304
51	Dormitory	WG0A-210209-14	19222876	2021-02	AMINOGLYCOSIDE ANTIBIOTIC	8	1922.29	0.00416171	7.41716631087453e-16	0.1	1.63687936111734e-14	***
52	Dormitory	WG0A-210209-14	19222876	2021-02	CARBAPENEM	9	1922.29	0.00468192	1.74737738425059e-31	0.1	9.91607565027925e-30	***
53	Dormitory	WG0A-210209-14	19222876	2021-02	CEPHALOSPORIN	14	1922.29	0.00728299	4.9278186640758e-34	0.1	4.89379629337387e-32	***
54	Dormitory	WG0A-210209-14	19222876	2021-02	CEPHAMYCIN	3	1922.29	0.00156064	4.35896592736946e-08	0.1	4.55670631368055e-07	***
55	Dormitory	WG0A-210209-14	19222876	2021-02	DIAMINOPYRIMIDINE ANTIBIOTIC	7	1922.29	0.00364149	0.182229	0.1	0.940109
56	Dormitory	WG0A-210209-14	19222876	2021-02	DISINFECTING AGENTS AND ANTISEPTICS	5	1922.29	0.00260107	6.70265685873824e-07	0.1	6.05125522653578e-06	***
57	Dormitory	WG0A-210209-14	19222876	2021-02	ELFAMYCIN ANTIBIOTIC	2	1922.29	0.00104043	6.4140174845233e-10	0.1	8.49297891045191e-09	***
58	Dormitory	WG0A-210209-14	19222876	2021-02	FLUOROQUINOLONE ANTIBIOTIC	11	1922.29	0.00572235	3.24523350227238e-06	0.1	2.63087995279564e-05	***
59	Dormitory	WG0A-210209-14	19222876	2021-02	GLYCOPEPTIDE ANTIBIOTIC	2	1922.29	0.00104043	0.0240972	0.1	0.138729
60	Dormitory	WG0A-210209-14	19222876	2021-02	GLYCYLCYCLINE	1	1922.29	0.000520214	0.00467644	0.1	0.0304534	*
61	Dormitory	WG0A-210209-14	19222876	2021-02	LINCOSAMIDE ANTIBIOTIC	8	1922.29	0.00416171	0.0443744	0.1	0.244822
62	Dormitory	WG0A-210209-14	19222876	2021-02	MACROLIDE ANTIBIOTIC	18	1922.29	0.00936384	0.000146557	0.1	0.00107811	**
63	Dormitory	WG0A-210209-14	19222876	2021-02	PENAM	12	1922.29	0.00624256	8.32068368646501e-40	0.1	1.65264729727208e-37	***
64	Dormitory	WG0A-210209-14	19222876	2021-02	PENEM	2	1922.29	0.00104043	9.72046378817909e-12	0.1	1.67884387902412e-10	***
65	Dormitory	WG0A-210209-14	19222876	2021-02	PEPTIDE ANTIBIOTIC	1	1922.29	0.000520214	1.69414494557514e-07	0.1	1.64141299956753e-06	***
66	Dormitory	WG0A-210209-14	19222876	2021-02	PHENICOL ANTIBIOTIC	8	1922.29	0.00416171	3.81700167736731e-07	0.1	3.52618469519398e-06	***
67	Dormitory	WG0A-210209-14	19222876	2021-02	RIFAMYCIN ANTIBIOTIC	3	1922.29	0.00156064	3.56533765158492e-08	0.1	3.82780761759766e-07	***
68	Dormitory	WG0A-210209-14	19222876	2021-02	STREPTOGRAMIN ANTIBIOTIC	4	1922.29	0.00208085	1.35010429807333e-06	0.1	1.16589824634755e-05	***
69	Dormitory	WG0A-210209-14	19222876	2021-02	TETRACYCLINE ANTIBIOTIC	9	1922.29	0.00468192	0.0333232	0.1	0.189104
70	Dormitory	WG0A-210216-14	12831898	2021-02	AMINOGLYCOSIDE ANTIBIOTIC	7	1283.19	0.00545516	7.41716631087453e-16	0.1	1.63687936111734e-14	***
71	Dormitory	WG0A-210216-14	12831898	2021-02	CARBAPENEM	10	1283.19	0.00779308	1.74737738425059e-31	0.1	9.91607565027925e-30	***
72	Dormitory	WG0A-210216-14	12831898	2021-02	CEPHALOSPORIN	14	1283.19	0.0109103	4.9278186640758e-34	0.1	4.89379629337387e-32	***
73	Dormitory	WG0A-210216-14	12831898	2021-02	CEPHAMYCIN	4	1283.19	0.00311723	4.35896592736946e-08	0.1	4.55670631368055e-07	***
74	Dormitory	WG0A-210216-14	12831898	2021-02	DIAMINOPYRIMIDINE ANTIBIOTIC	2	1283.19	0.00155862	0.182229	0.1	0.940109
75	Dormitory	WG0A-210216-14	12831898	2021-02	DISINFECTING AGENTS AND ANTISEPTICS	5	1283.19	0.00389654	6.70265685873824e-07	0.1	6.05125522653578e-06	***
76	Dormitory	WG0A-210216-14	12831898	2021-02	ELFAMYCIN ANTIBIOTIC	1	1283.19	0.000779308	6.4140174845233e-10	0.1	8.49297891045191e-09	***
77	Dormitory	WG0A-210216-14	12831898	2021-02	FLUOROQUINOLONE ANTIBIOTIC	10	1283.19	0.00779308	3.24523350227238e-06	0.1	2.63087995279564e-05	***
78	Dormitory	WG0A-210216-14	12831898	2021-02	GLYCOPEPTIDE ANTIBIOTIC	3	1283.19	0.00233792	0.0240972	0.1	0.138729
79	Dormitory	WG0A-210216-14	12831898	2021-02	GLYCYLCYCLINE	2	1283.19	0.00155862	0.00467644	0.1	0.0304534	*
80	Dormitory	WG0A-210216-14	12831898	2021-02	LINCOSAMIDE ANTIBIOTIC	3	1283.19	0.00233792	0.0443744	0.1	0.244822
81	Dormitory	WG0A-210216-14	12831898	2021-02	MACROLIDE ANTIBIOTIC	20	1283.19	0.0155862	0.000146557	0.1	0.00107811	**
82	Dormitory	WG0A-210216-14	12831898	2021-02	PENAM	11	1283.19	0.00857239	8.32068368646501e-40	0.1	1.65264729727208e-37	***
83	Dormitory	WG0A-210216-14	12831898	2021-02	PENEM	1	1283.19	0.000779308	9.72046378817909e-12	0.1	1.67884387902412e-10	***
84	Dormitory	WG0A-210216-14	12831898	2021-02	PEPTIDE ANTIBIOTIC	6	1283.19	0.00467585	1.69414494557514e-07	0.1	1.64141299956753e-06	***
85	Dormitory	WG0A-210216-14	12831898	2021-02	PHENICOL ANTIBIOTIC	7	1283.19	0.00545516	3.81700167736731e-07	0.1	3.52618469519398e-06	***
86	Dormitory	WG0A-210216-14	12831898	2021-02	RIFAMYCIN ANTIBIOTIC	3	1283.19	0.00233792	3.56533765158492e-08	0.1	3.82780761759766e-07	***
87	Dormitory	WG0A-210216-14	12831898	2021-02	STREPTOGRAMIN ANTIBIOTIC	2	1283.19	0.00155862	1.35010429807333e-06	0.1	1.16589824634755e-05	***
88	Dormitory	WG0A-210216-14	12831898	2021-02	TETRACYCLINE ANTIBIOTIC	15	1283.19	0.0116896	0.0333232	0.1	0.189104
89	Dormitory	WG0A-210223-14	17021694	2021-02	AMINOCOUMARIN ANTIBIOTIC	2	1702.17	0.00117497	0.0135793	0.1	0.0817304
90	Dormitory	WG0A-210223-14	17021694	2021-02	AMINOGLYCOSIDE ANTIBIOTIC	9	1702.17	0.00528737	7.41716631087453e-16	0.1	1.63687936111734e-14	***
91	Dormitory	WG0A-210223-14	17021694	2021-02	CARBAPENEM	6	1702.17	0.00352491	1.74737738425059e-31	0.1	9.91607565027925e-30	***
92	Dormitory	WG0A-210223-14	17021694	2021-02	CEPHALOSPORIN	7	1702.17	0.0041124	4.9278186640758e-34	0.1	4.89379629337387e-32	***
93	Dormitory	WG0A-210223-14	17021694	2021-02	CEPHAMYCIN	4	1702.17	0.00234994	4.35896592736946e-08	0.1	4.55670631368055e-07	***
94	Dormitory	WG0A-210223-14	17021694	2021-02	DIAMINOPYRIMIDINE ANTIBIOTIC	3	1702.17	0.00176246	0.182229	0.1	0.940109
95	Dormitory	WG0A-210223-14	17021694	2021-02	DISINFECTING AGENTS AND ANTISEPTICS	5	1702.17	0.00293743	6.70265685873824e-07	0.1	6.05125522653578e-06	***
96	Dormitory	WG0A-210223-14	17021694	2021-02	ELFAMYCIN ANTIBIOTIC	1	1702.17	0.000587486	6.4140174845233e-10	0.1	8.49297891045191e-09	***
97	Dormitory	WG0A-210223-14	17021694	2021-02	FLUOROQUINOLONE ANTIBIOTIC	6	1702.17	0.00352491	3.24523350227238e-06	0.1	2.63087995279564e-05	***
98	Dormitory	WG0A-210223-14	17021694	2021-02	GLYCOPEPTIDE ANTIBIOTIC	7	1702.17	0.0041124	0.0240972	0.1	0.138729
99	Dormitory	WG0A-210223-14	17021694	2021-02	GLYCYLCYCLINE	1	1702.17	0.000587486	0.00467644	0.1	0.0304534	*
100	Dormitory	WG0A-210223-14	17021694	2021-02	MACROLIDE ANTIBIOTIC	29	1702.17	0.0170371	0.000146557	0.1	0.00107811	**
101	Dormitory	WG0A-210223-14	17021694	2021-02	PENAM	7	1702.17	0.0041124	8.32068368646501e-40	0.1	1.65264729727208e-37	***
102	Dormitory	WG0A-210223-14	17021694	2021-02	PENEM	3	1702.17	0.00176246	9.72046378817909e-12	0.1	1.67884387902412e-10	***
103	Dormitory	WG0A-210223-14	17021694	2021-02	PEPTIDE ANTIBIOTIC	2	1702.17	0.00117497	1.69414494557514e-07	0.1	1.64141299956753e-06	***
104	Dormitory	WG0A-210223-14	17021694	2021-02	PHENICOL ANTIBIOTIC	6	1702.17	0.00352491	3.81700167736731e-07	0.1	3.52618469519398e-06	***
105	Dormitory	WG0A-210223-14	17021694	2021-02	RIFAMYCIN ANTIBIOTIC	2	1702.17	0.00117497	3.56533765158492e-08	0.1	3.82780761759766e-07	***
106	Dormitory	WG0A-210223-14	17021694	2021-02	STREPTOGRAMIN ANTIBIOTIC	2	1702.17	0.00117497	1.35010429807333e-06	0.1	1.16589824634755e-05	***
107	Dormitory	WG0A-210223-14	17021694	2021-02	TETRACYCLINE ANTIBIOTIC	8	1702.17	0.00469988	0.0333232	0.1	0.189104
108	Dormitory	WG0A-210302-14	16601106	2021-03	AMINOCOUMARIN ANTIBIOTIC	1	1660.11	0.00060237	0.0135793	0.1	0.0817304
109	Dormitory	WG0A-210302-14	16601106	2021-03	AMINOGLYCOSIDE ANTIBIOTIC	4	1660.11	0.00240948	7.41716631087453e-16	0.1	1.63687936111734e-14	***
110	Dormitory	WG0A-210302-14	16601106	2021-03	CARBAPENEM	13	1660.11	0.0078308	1.74737738425059e-31	0.1	9.91607565027925e-30	***
111	Dormitory	WG0A-210302-14	16601106	2021-03	CEPHALOSPORIN	10	1660.11	0.0060237	4.9278186640758e-34	0.1	4.89379629337387e-32	***
112	Dormitory	WG0A-210302-14	16601106	2021-03	CEPHAMYCIN	4	1660.11	0.00240948	4.35896592736946e-08	0.1	4.55670631368055e-07	***
113	Dormitory	WG0A-210302-14	16601106	2021-03	DIAMINOPYRIMIDINE ANTIBIOTIC	5	1660.11	0.00301185	0.182229	0.1	0.940109
114	Dormitory	WG0A-210302-14	16601106	2021-03	DISINFECTING AGENTS AND ANTISEPTICS	4	1660.11	0.00240948	6.70265685873824e-07	0.1	6.05125522653578e-06	***
115	Dormitory	WG0A-210302-14	16601106	2021-03	FLUOROQUINOLONE ANTIBIOTIC	7	1660.11	0.00421659	3.24523350227238e-06	0.1	2.63087995279564e-05	***
116	Dormitory	WG0A-210302-14	16601106	2021-03	GLYCOPEPTIDE ANTIBIOTIC	4	1660.11	0.00240948	0.0240972	0.1	0.138729
117	Dormitory	WG0A-210302-14	16601106	2021-03	GLYCYLCYCLINE	2	1660.11	0.00120474	0.00467644	0.1	0.0304534	*
118	Dormitory	WG0A-210302-14	16601106	2021-03	LINCOSAMIDE ANTIBIOTIC	4	1660.11	0.00240948	0.0443744	0.1	0.244822
119	Dormitory	WG0A-210302-14	16601106	2021-03	MACROLIDE ANTIBIOTIC	22	1660.11	0.0132521	0.000146557	0.1	0.00107811	**
120	Dormitory	WG0A-210302-14	16601106	2021-03	PENAM	12	1660.11	0.00722843	8.32068368646501e-40	0.1	1.65264729727208e-37	***
121	Dormitory	WG0A-210302-14	16601106	2021-03	PENEM	1	1660.11	0.00060237	9.72046378817909e-12	0.1	1.67884387902412e-10	***
122	Dormitory	WG0A-210302-14	16601106	2021-03	PEPTIDE ANTIBIOTIC	4	1660.11	0.00240948	1.69414494557514e-07	0.1	1.64141299956753e-06	***
123	Dormitory	WG0A-210302-14	16601106	2021-03	PHENICOL ANTIBIOTIC	5	1660.11	0.00301185	3.81700167736731e-07	0.1	3.52618469519398e-06	***
124	Dormitory	WG0A-210302-14	16601106	2021-03	RIFAMYCIN ANTIBIOTIC	1	1660.11	0.00060237	3.56533765158492e-08	0.1	3.82780761759766e-07	***
125	Dormitory	WG0A-210302-14	16601106	2021-03	STREPTOGRAMIN ANTIBIOTIC	5	1660.11	0.00301185	1.35010429807333e-06	0.1	1.16589824634755e-05	***
126	Dormitory	WG0A-210302-14	16601106	2021-03	TETRACYCLINE ANTIBIOTIC	5	1660.11	0.00301185	0.0333232	0.1	0.189104
127	Dormitory	WG0A-210309-14	12852197	2021-03	AMINOCOUMARIN ANTIBIOTIC	4	1285.22	0.00311231	0.0135793	0.1	0.0817304
128	Dormitory	WG0A-210309-14	12852197	2021-03	AMINOGLYCOSIDE ANTIBIOTIC	10	1285.22	0.00778077	7.41716631087453e-16	0.1	1.63687936111734e-14	***
129	Dormitory	WG0A-210309-14	12852197	2021-03	CARBAPENEM	9	1285.22	0.00700269	1.74737738425059e-31	0.1	9.91607565027925e-30	***
130	Dormitory	WG0A-210309-14	12852197	2021-03	CEPHALOSPORIN	16	1285.22	0.0124492	4.9278186640758e-34	0.1	4.89379629337387e-32	***
131	Dormitory	WG0A-210309-14	12852197	2021-03	CEPHAMYCIN	7	1285.22	0.00544654	4.35896592736946e-08	0.1	4.55670631368055e-07	***
132	Dormitory	WG0A-210309-14	12852197	2021-03	DIAMINOPYRIMIDINE ANTIBIOTIC	1	1285.22	0.000778077	0.182229	0.1	0.940109
133	Dormitory	WG0A-210309-14	12852197	2021-03	DISINFECTING AGENTS AND ANTISEPTICS	5	1285.22	0.00389039	6.70265685873824e-07	0.1	6.05125522653578e-06	***
134	Dormitory	WG0A-210309-14	12852197	2021-03	ELFAMYCIN ANTIBIOTIC	2	1285.22	0.00155615	6.4140174845233e-10	0.1	8.49297891045191e-09	***
135	Dormitory	WG0A-210309-14	12852197	2021-03	FLUOROQUINOLONE ANTIBIOTIC	11	1285.22	0.00855885	3.24523350227238e-06	0.1	2.63087995279564e-05	***
136	Dormitory	WG0A-210309-14	12852197	2021-03	GLYCOPEPTIDE ANTIBIOTIC	1	1285.22	0.000778077	0.0240972	0.1	0.138729
137	Dormitory	WG0A-210309-14	12852197	2021-03	GLYCYLCYCLINE	4	1285.22	0.00311231	0.00467644	0.1	0.0304534	*
138	Dormitory	WG0A-210309-14	12852197	2021-03	LINCOSAMIDE ANTIBIOTIC	1	1285.22	0.000778077	0.0443744	0.1	0.244822
139	Dormitory	WG0A-210309-14	12852197	2021-03	MACROLIDE ANTIBIOTIC	13	1285.22	0.010115	0.000146557	0.1	0.00107811	**
140	Dormitory	WG0A-210309-14	12852197	2021-03	PENAM	16	1285.22	0.0124492	8.32068368646501e-40	0.1	1.65264729727208e-37	***
141	Dormitory	WG0A-210309-14	12852197	2021-03	PENEM	4	1285.22	0.00311231	9.72046378817909e-12	0.1	1.67884387902412e-10	***
142	Dormitory	WG0A-210309-14	12852197	2021-03	PEPTIDE ANTIBIOTIC	1	1285.22	0.000778077	1.69414494557514e-07	0.1	1.64141299956753e-06	***
143	Dormitory	WG0A-210309-14	12852197	2021-03	PHENICOL ANTIBIOTIC	5	1285.22	0.00389039	3.81700167736731e-07	0.1	3.52618469519398e-06	***
144	Dormitory	WG0A-210309-14	12852197	2021-03	RIFAMYCIN ANTIBIOTIC	4	1285.22	0.00311231	3.56533765158492e-08	0.1	3.82780761759766e-07	***
145	Dormitory	WG0A-210309-14	12852197	2021-03	STREPTOGRAMIN ANTIBIOTIC	3	1285.22	0.00233423	1.35010429807333e-06	0.1	1.16589824634755e-05	***
146	Dormitory	WG0A-210309-14	12852197	2021-03	TETRACYCLINE ANTIBIOTIC	6	1285.22	0.00466846	0.0333232	0.1	0.189104
147	Dormitory	WG0A-210316-14	16050462	2021-03	AMINOGLYCOSIDE ANTIBIOTIC	7	1605.05	0.00436125	7.41716631087453e-16	0.1	1.63687936111734e-14	***
148	Dormitory	WG0A-210316-14	16050462	2021-03	CARBAPENEM	10	1605.05	0.00623035	1.74737738425059e-31	0.1	9.91607565027925e-30	***
149	Dormitory	WG0A-210316-14	16050462	2021-03	CEPHALOSPORIN	9	1605.05	0.00560732	4.9278186640758e-34	0.1	4.89379629337387e-32	***
150	Dormitory	WG0A-210316-14	16050462	2021-03	CEPHAMYCIN	7	1605.05	0.00436125	4.35896592736946e-08	0.1	4.55670631368055e-07	***
151	Dormitory	WG0A-210316-14	16050462	2021-03	DIAMINOPYRIMIDINE ANTIBIOTIC	1	1605.05	0.000623035	0.182229	0.1	0.940109
152	Dormitory	WG0A-210316-14	16050462	2021-03	DISINFECTING AGENTS AND ANTISEPTICS	1	1605.05	0.000623035	6.70265685873824e-07	0.1	6.05125522653578e-06	***
153	Dormitory	WG0A-210316-14	16050462	2021-03	FLUOROQUINOLONE ANTIBIOTIC	1	1605.05	0.000623035	3.24523350227238e-06	0.1	2.63087995279564e-05	***
154	Dormitory	WG0A-210316-14	16050462	2021-03	LINCOSAMIDE ANTIBIOTIC	1	1605.05	0.000623035	0.0443744	0.1	0.244822
155	Dormitory	WG0A-210316-14	16050462	2021-03	MACROLIDE ANTIBIOTIC	7	1605.05	0.00436125	0.000146557	0.1	0.00107811	**
156	Dormitory	WG0A-210316-14	16050462	2021-03	PENAM	10	1605.05	0.00623035	8.32068368646501e-40	0.1	1.65264729727208e-37	***
157	Dormitory	WG0A-210316-14	16050462	2021-03	PENEM	5	1605.05	0.00311518	9.72046378817909e-12	0.1	1.67884387902412e-10	***
158	Dormitory	WG0A-210316-14	16050462	2021-03	PHENICOL ANTIBIOTIC	3	1605.05	0.00186911	3.81700167736731e-07	0.1	3.52618469519398e-06	***
159	Dormitory	WG0A-210316-14	16050462	2021-03	RIFAMYCIN ANTIBIOTIC	1	1605.05	0.000623035	3.56533765158492e-08	0.1	3.82780761759766e-07	***
160	Dormitory	WG0A-210316-14	16050462	2021-03	STREPTOGRAMIN ANTIBIOTIC	1	1605.05	0.000623035	1.35010429807333e-06	0.1	1.16589824634755e-05	***
161	Dormitory	WG0A-210316-14	16050462	2021-03	TETRACYCLINE ANTIBIOTIC	3	1605.05	0.00186911	0.0333232	0.1	0.189104
162	Dormitory	WG0A-210323-14	18978088	2021-03	AMINOCOUMARIN ANTIBIOTIC	3	1897.81	0.00158077	0.0135793	0.1	0.0817304
163	Dormitory	WG0A-210323-14	18978088	2021-03	AMINOGLYCOSIDE ANTIBIOTIC	8	1897.81	0.00421539	7.41716631087453e-16	0.1	1.63687936111734e-14	***
164	Dormitory	WG0A-210323-14	18978088	2021-03	CARBAPENEM	7	1897.81	0.00368846	1.74737738425059e-31	0.1	9.91607565027925e-30	***
165	Dormitory	WG0A-210323-14	18978088	2021-03	CEPHALOSPORIN	10	1897.81	0.00526923	4.9278186640758e-34	0.1	4.89379629337387e-32	***
166	Dormitory	WG0A-210323-14	18978088	2021-03	CEPHAMYCIN	2	1897.81	0.00105385	4.35896592736946e-08	0.1	4.55670631368055e-07	***
167	Dormitory	WG0A-210323-14	18978088	2021-03	DIAMINOPYRIMIDINE ANTIBIOTIC	4	1897.81	0.00210769	0.182229	0.1	0.940109
168	Dormitory	WG0A-210323-14	18978088	2021-03	DISINFECTING AGENTS AND ANTISEPTICS	3	1897.81	0.00158077	6.70265685873824e-07	0.1	6.05125522653578e-06	***
169	Dormitory	WG0A-210323-14	18978088	2021-03	ELFAMYCIN ANTIBIOTIC	1	1897.81	0.000526923	6.4140174845233e-10	0.1	8.49297891045191e-09	***
170	Dormitory	WG0A-210323-14	18978088	2021-03	FLUOROQUINOLONE ANTIBIOTIC	6	1897.81	0.00316154	3.24523350227238e-06	0.1	2.63087995279564e-05	***
171	Dormitory	WG0A-210323-14	18978088	2021-03	GLYCOPEPTIDE ANTIBIOTIC	2	1897.81	0.00105385	0.0240972	0.1	0.138729
172	Dormitory	WG0A-210323-14	18978088	2021-03	GLYCYLCYCLINE	2	1897.81	0.00105385	0.00467644	0.1	0.0304534	*
173	Dormitory	WG0A-210323-14	18978088	2021-03	LINCOSAMIDE ANTIBIOTIC	4	1897.81	0.00210769	0.0443744	0.1	0.244822
174	Dormitory	WG0A-210323-14	18978088	2021-03	MACROLIDE ANTIBIOTIC	10	1897.81	0.00526923	0.000146557	0.1	0.00107811	**
175	Dormitory	WG0A-210323-14	18978088	2021-03	PENAM	7	1897.81	0.00368846	8.32068368646501e-40	0.1	1.65264729727208e-37	***
176	Dormitory	WG0A-210323-14	18978088	2021-03	PENEM	2	1897.81	0.00105385	9.72046378817909e-12	0.1	1.67884387902412e-10	***
177	Dormitory	WG0A-210323-14	18978088	2021-03	PEPTIDE ANTIBIOTIC	5	1897.81	0.00263462	1.69414494557514e-07	0.1	1.64141299956753e-06	***
178	Dormitory	WG0A-210323-14	18978088	2021-03	PHENICOL ANTIBIOTIC	5	1897.81	0.00263462	3.81700167736731e-07	0.1	3.52618469519398e-06	***
179	Dormitory	WG0A-210323-14	18978088	2021-03	RIFAMYCIN ANTIBIOTIC	2	1897.81	0.00105385	3.56533765158492e-08	0.1	3.82780761759766e-07	***
180	Dormitory	WG0A-210323-14	18978088	2021-03	STREPTOGRAMIN ANTIBIOTIC	4	1897.81	0.00210769	1.35010429807333e-06	0.1	1.16589824634755e-05	***
181	Dormitory	WG0A-210323-14	18978088	2021-03	TETRACYCLINE ANTIBIOTIC	8	1897.81	0.00421539	0.0333232	0.1	0.189104
182	Dormitory	WG0A-210330-14	18162127	2021-03	AMINOCOUMARIN ANTIBIOTIC	2	1816.21	0.00110119	0.0135793	0.1	0.0817304
183	Dormitory	WG0A-210330-14	18162127	2021-03	AMINOGLYCOSIDE ANTIBIOTIC	14	1816.21	0.00770835	7.41716631087453e-16	0.1	1.63687936111734e-14	***
184	Dormitory	WG0A-210330-14	18162127	2021-03	CARBAPENEM	13	1816.21	0.00715775	1.74737738425059e-31	0.1	9.91607565027925e-30	***
185	Dormitory	WG0A-210330-14	18162127	2021-03	CEPHALOSPORIN	12	1816.21	0.00660716	4.9278186640758e-34	0.1	4.89379629337387e-32	***
186	Dormitory	WG0A-210330-14	18162127	2021-03	CEPHAMYCIN	7	1816.21	0.00385417	4.35896592736946e-08	0.1	4.55670631368055e-07	***
187	Dormitory	WG0A-210330-14	18162127	2021-03	DIAMINOPYRIMIDINE ANTIBIOTIC	7	1816.21	0.00385417	0.182229	0.1	0.940109
188	Dormitory	WG0A-210330-14	18162127	2021-03	DISINFECTING AGENTS AND ANTISEPTICS	5	1816.21	0.00275298	6.70265685873824e-07	0.1	6.05125522653578e-06	***
189	Dormitory	WG0A-210330-14	18162127	2021-03	ELFAMYCIN ANTIBIOTIC	1	1816.21	0.000550596	6.4140174845233e-10	0.1	8.49297891045191e-09	***
190	Dormitory	WG0A-210330-14	18162127	2021-03	FLUOROQUINOLONE ANTIBIOTIC	9	1816.21	0.00495537	3.24523350227238e-06	0.1	2.63087995279564e-05	***
191	Dormitory	WG0A-210330-14	18162127	2021-03	GLYCOPEPTIDE ANTIBIOTIC	4	1816.21	0.00220239	0.0240972	0.1	0.138729
192	Dormitory	WG0A-210330-14	18162127	2021-03	GLYCYLCYCLINE	2	1816.21	0.00110119	0.00467644	0.1	0.0304534	*
193	Dormitory	WG0A-210330-14	18162127	2021-03	LINCOSAMIDE ANTIBIOTIC	8	1816.21	0.00440477	0.0443744	0.1	0.244822
194	Dormitory	WG0A-210330-14	18162127	2021-03	MACROLIDE ANTIBIOTIC	29	1816.21	0.0159673	0.000146557	0.1	0.00107811	**
195	Dormitory	WG0A-210330-14	18162127	2021-03	PENAM	9	1816.21	0.00495537	8.32068368646501e-40	0.1	1.65264729727208e-37	***
196	Dormitory	WG0A-210330-14	18162127	2021-03	PENEM	8	1816.21	0.00440477	9.72046378817909e-12	0.1	1.67884387902412e-10	***
197	Dormitory	WG0A-210330-14	18162127	2021-03	PEPTIDE ANTIBIOTIC	1	1816.21	0.000550596	1.69414494557514e-07	0.1	1.64141299956753e-06	***
198	Dormitory	WG0A-210330-14	18162127	2021-03	PHENICOL ANTIBIOTIC	7	1816.21	0.00385417	3.81700167736731e-07	0.1	3.52618469519398e-06	***
199	Dormitory	WG0A-210330-14	18162127	2021-03	RIFAMYCIN ANTIBIOTIC	3	1816.21	0.00165179	3.56533765158492e-08	0.1	3.82780761759766e-07	***
200	Dormitory	WG0A-210330-14	18162127	2021-03	STREPTOGRAMIN ANTIBIOTIC	7	1816.21	0.00385417	1.35010429807333e-06	0.1	1.16589824634755e-05	***
201	Dormitory	WG0A-210330-14	18162127	2021-03	TETRACYCLINE ANTIBIOTIC	13	1816.21	0.00715775	0.0333232	0.1	0.189104
202	Dormitory	WG0A-210406-14	18830048	2021-04	AMINOCOUMARIN ANTIBIOTIC	6	1883	0.0031864	0.0135793	0.1	0.0817304
203	Dormitory	WG0A-210406-14	18830048	2021-04	AMINOGLYCOSIDE ANTIBIOTIC	11	1883	0.00584173	7.41716631087453e-16	0.1	1.63687936111734e-14	***
204	Dormitory	WG0A-210406-14	18830048	2021-04	CARBAPENEM	16	1883	0.00849706	1.74737738425059e-31	0.1	9.91607565027925e-30	***
205	Dormitory	WG0A-210406-14	18830048	2021-04	CEPHALOSPORIN	22	1883	0.0116835	4.9278186640758e-34	0.1	4.89379629337387e-32	***
206	Dormitory	WG0A-210406-14	18830048	2021-04	CEPHAMYCIN	9	1883	0.00477959	4.35896592736946e-08	0.1	4.55670631368055e-07	***
207	Dormitory	WG0A-210406-14	18830048	2021-04	DIAMINOPYRIMIDINE ANTIBIOTIC	5	1883	0.00265533	0.182229	0.1	0.940109
208	Dormitory	WG0A-210406-14	18830048	2021-04	DISINFECTING AGENTS AND ANTISEPTICS	9	1883	0.00477959	6.70265685873824e-07	0.1	6.05125522653578e-06	***
209	Dormitory	WG0A-210406-14	18830048	2021-04	ELFAMYCIN ANTIBIOTIC	2	1883	0.00106213	6.4140174845233e-10	0.1	8.49297891045191e-09	***
210	Dormitory	WG0A-210406-14	18830048	2021-04	FLUOROQUINOLONE ANTIBIOTIC	20	1883	0.0106213	3.24523350227238e-06	0.1	2.63087995279564e-05	***
211	Dormitory	WG0A-210406-14	18830048	2021-04	GLYCOPEPTIDE ANTIBIOTIC	5	1883	0.00265533	0.0240972	0.1	0.138729
212	Dormitory	WG0A-210406-14	18830048	2021-04	GLYCYLCYCLINE	8	1883	0.00424853	0.00467644	0.1	0.0304534	*
213	Dormitory	WG0A-210406-14	18830048	2021-04	LINCOSAMIDE ANTIBIOTIC	4	1883	0.00212426	0.0443744	0.1	0.244822
214	Dormitory	WG0A-210406-14	18830048	2021-04	MACROLIDE ANTIBIOTIC	22	1883	0.0116835	0.000146557	0.1	0.00107811	**
215	Dormitory	WG0A-210406-14	18830048	2021-04	PENAM	20	1883	0.0106213	8.32068368646501e-40	0.1	1.65264729727208e-37	***
216	Dormitory	WG0A-210406-14	18830048	2021-04	PENEM	9	1883	0.00477959	9.72046378817909e-12	0.1	1.67884387902412e-10	***
217	Dormitory	WG0A-210406-14	18830048	2021-04	PEPTIDE ANTIBIOTIC	5	1883	0.00265533	1.69414494557514e-07	0.1	1.64141299956753e-06	***
218	Dormitory	WG0A-210406-14	18830048	2021-04	PHENICOL ANTIBIOTIC	12	1883	0.00637279	3.81700167736731e-07	0.1	3.52618469519398e-06	***
219	Dormitory	WG0A-210406-14	18830048	2021-04	RIFAMYCIN ANTIBIOTIC	10	1883	0.00531066	3.56533765158492e-08	0.1	3.82780761759766e-07	***
220	Dormitory	WG0A-210406-14	18830048	2021-04	STREPTOGRAMIN ANTIBIOTIC	3	1883	0.0015932	1.35010429807333e-06	0.1	1.16589824634755e-05	***
221	Dormitory	WG0A-210406-14	18830048	2021-04	TETRACYCLINE ANTIBIOTIC	20	1883	0.0106213	0.0333232	0.1	0.189104
222	Dormitory	WG0A-210413-14	16359057	2021-04	AMINOCOUMARIN ANTIBIOTIC	2	1635.91	0.00122256	0.0135793	0.1	0.0817304
223	Dormitory	WG0A-210413-14	16359057	2021-04	AMINOGLYCOSIDE ANTIBIOTIC	4	1635.91	0.00244513	7.41716631087453e-16	0.1	1.63687936111734e-14	***
224	Dormitory	WG0A-210413-14	16359057	2021-04	CARBAPENEM	8	1635.91	0.00489026	1.74737738425059e-31	0.1	9.91607565027925e-30	***
225	Dormitory	WG0A-210413-14	16359057	2021-04	CEPHALOSPORIN	10	1635.91	0.00611282	4.9278186640758e-34	0.1	4.89379629337387e-32	***
226	Dormitory	WG0A-210413-14	16359057	2021-04	CEPHAMYCIN	5	1635.91	0.00305641	4.35896592736946e-08	0.1	4.55670631368055e-07	***
227	Dormitory	WG0A-210413-14	16359057	2021-04	DIAMINOPYRIMIDINE ANTIBIOTIC	5	1635.91	0.00305641	0.182229	0.1	0.940109
228	Dormitory	WG0A-210413-14	16359057	2021-04	DISINFECTING AGENTS AND ANTISEPTICS	2	1635.91	0.00122256	6.70265685873824e-07	0.1	6.05125522653578e-06	***
229	Dormitory	WG0A-210413-14	16359057	2021-04	FLUOROQUINOLONE ANTIBIOTIC	5	1635.91	0.00305641	3.24523350227238e-06	0.1	2.63087995279564e-05	***
230	Dormitory	WG0A-210413-14	16359057	2021-04	GLYCOPEPTIDE ANTIBIOTIC	2	1635.91	0.00122256	0.0240972	0.1	0.138729
231	Dormitory	WG0A-210413-14	16359057	2021-04	GLYCYLCYCLINE	1	1635.91	0.000611282	0.00467644	0.1	0.0304534	*
232	Dormitory	WG0A-210413-14	16359057	2021-04	LINCOSAMIDE ANTIBIOTIC	4	1635.91	0.00244513	0.0443744	0.1	0.244822
233	Dormitory	WG0A-210413-14	16359057	2021-04	MACROLIDE ANTIBIOTIC	12	1635.91	0.00733539	0.000146557	0.1	0.00107811	**
234	Dormitory	WG0A-210413-14	16359057	2021-04	PENAM	9	1635.91	0.00550154	8.32068368646501e-40	0.1	1.65264729727208e-37	***
235	Dormitory	WG0A-210413-14	16359057	2021-04	PENEM	4	1635.91	0.00244513	9.72046378817909e-12	0.1	1.67884387902412e-10	***
236	Dormitory	WG0A-210413-14	16359057	2021-04	PEPTIDE ANTIBIOTIC	2	1635.91	0.00122256	1.69414494557514e-07	0.1	1.64141299956753e-06	***
237	Dormitory	WG0A-210413-14	16359057	2021-04	PHENICOL ANTIBIOTIC	6	1635.91	0.00366769	3.81700167736731e-07	0.1	3.52618469519398e-06	***
238	Dormitory	WG0A-210413-14	16359057	2021-04	RIFAMYCIN ANTIBIOTIC	1	1635.91	0.000611282	3.56533765158492e-08	0.1	3.82780761759766e-07	***
239	Dormitory	WG0A-210413-14	16359057	2021-04	STREPTOGRAMIN ANTIBIOTIC	1	1635.91	0.000611282	1.35010429807333e-06	0.1	1.16589824634755e-05	***
240	Dormitory	WG0A-210413-14	16359057	2021-04	TETRACYCLINE ANTIBIOTIC	4	1635.91	0.00244513	0.0333232	0.1	0.189104
241	Dormitory	WG0A-210420-14	12957963	2021-04	AMINOGLYCOSIDE ANTIBIOTIC	10	1295.8	0.00771726	7.41716631087453e-16	0.1	1.63687936111734e-14	***
242	Dormitory	WG0A-210420-14	12957963	2021-04	CARBAPENEM	8	1295.8	0.00617381	1.74737738425059e-31	0.1	9.91607565027925e-30	***
243	Dormitory	WG0A-210420-14	12957963	2021-04	CEPHALOSPORIN	9	1295.8	0.00694554	4.9278186640758e-34	0.1	4.89379629337387e-32	***
244	Dormitory	WG0A-210420-14	12957963	2021-04	CEPHAMYCIN	5	1295.8	0.00385863	4.35896592736946e-08	0.1	4.55670631368055e-07	***
245	Dormitory	WG0A-210420-14	12957963	2021-04	DIAMINOPYRIMIDINE ANTIBIOTIC	3	1295.8	0.00231518	0.182229	0.1	0.940109
246	Dormitory	WG0A-210420-14	12957963	2021-04	DISINFECTING AGENTS AND ANTISEPTICS	3	1295.8	0.00231518	6.70265685873824e-07	0.1	6.05125522653578e-06	***
247	Dormitory	WG0A-210420-14	12957963	2021-04	FLUOROQUINOLONE ANTIBIOTIC	6	1295.8	0.00463036	3.24523350227238e-06	0.1	2.63087995279564e-05	***
248	Dormitory	WG0A-210420-14	12957963	2021-04	GLYCOPEPTIDE ANTIBIOTIC	1	1295.8	0.000771726	0.0240972	0.1	0.138729
249	Dormitory	WG0A-210420-14	12957963	2021-04	LINCOSAMIDE ANTIBIOTIC	2	1295.8	0.00154345	0.0443744	0.1	0.244822
250	Dormitory	WG0A-210420-14	12957963	2021-04	MACROLIDE ANTIBIOTIC	27	1295.8	0.0208366	0.000146557	0.1	0.00107811	**
251	Dormitory	WG0A-210420-14	12957963	2021-04	PENAM	7	1295.8	0.00540208	8.32068368646501e-40	0.1	1.65264729727208e-37	***
252	Dormitory	WG0A-210420-14	12957963	2021-04	PENEM	2	1295.8	0.00154345	9.72046378817909e-12	0.1	1.67884387902412e-10	***
253	Dormitory	WG0A-210420-14	12957963	2021-04	PEPTIDE ANTIBIOTIC	1	1295.8	0.000771726	1.69414494557514e-07	0.1	1.64141299956753e-06	***
254	Dormitory	WG0A-210420-14	12957963	2021-04	PHENICOL ANTIBIOTIC	6	1295.8	0.00463036	3.81700167736731e-07	0.1	3.52618469519398e-06	***
255	Dormitory	WG0A-210420-14	12957963	2021-04	RIFAMYCIN ANTIBIOTIC	2	1295.8	0.00154345	3.56533765158492e-08	0.1	3.82780761759766e-07	***
256	Dormitory	WG0A-210420-14	12957963	2021-04	STREPTOGRAMIN ANTIBIOTIC	3	1295.8	0.00231518	1.35010429807333e-06	0.1	1.16589824634755e-05	***
257	Dormitory	WG0A-210420-14	12957963	2021-04	TETRACYCLINE ANTIBIOTIC	4	1295.8	0.0030869	0.0333232	0.1	0.189104
258	Dormitory	WG0A-210427-14	11434652	2021-04	AMINOGLYCOSIDE ANTIBIOTIC	9	1143.47	0.00787081	7.41716631087453e-16	0.1	1.63687936111734e-14	***
259	Dormitory	WG0A-210427-14	11434652	2021-04	CARBAPENEM	8	1143.47	0.00699628	1.74737738425059e-31	0.1	9.91607565027925e-30	***
260	Dormitory	WG0A-210427-14	11434652	2021-04	CEPHALOSPORIN	10	1143.47	0.00874535	4.9278186640758e-34	0.1	4.89379629337387e-32	***
261	Dormitory	WG0A-210427-14	11434652	2021-04	CEPHAMYCIN	4	1143.47	0.00349814	4.35896592736946e-08	0.1	4.55670631368055e-07	***
262	Dormitory	WG0A-210427-14	11434652	2021-04	DIAMINOPYRIMIDINE ANTIBIOTIC	1	1143.47	0.000874535	0.182229	0.1	0.940109
263	Dormitory	WG0A-210427-14	11434652	2021-04	DISINFECTING AGENTS AND ANTISEPTICS	1	1143.47	0.000874535	6.70265685873824e-07	0.1	6.05125522653578e-06	***
264	Dormitory	WG0A-210427-14	11434652	2021-04	FLUOROQUINOLONE ANTIBIOTIC	3	1143.47	0.0026236	3.24523350227238e-06	0.1	2.63087995279564e-05	***
265	Dormitory	WG0A-210427-14	11434652	2021-04	LINCOSAMIDE ANTIBIOTIC	1	1143.47	0.000874535	0.0443744	0.1	0.244822
266	Dormitory	WG0A-210427-14	11434652	2021-04	MACROLIDE ANTIBIOTIC	13	1143.47	0.011369	0.000146557	0.1	0.00107811	**
267	Dormitory	WG0A-210427-14	11434652	2021-04	PENAM	7	1143.47	0.00612174	8.32068368646501e-40	0.1	1.65264729727208e-37	***
268	Dormitory	WG0A-210427-14	11434652	2021-04	PENEM	4	1143.47	0.00349814	9.72046378817909e-12	0.1	1.67884387902412e-10	***
269	Dormitory	WG0A-210427-14	11434652	2021-04	PEPTIDE ANTIBIOTIC	1	1143.47	0.000874535	1.69414494557514e-07	0.1	1.64141299956753e-06	***
270	Dormitory	WG0A-210427-14	11434652	2021-04	PHENICOL ANTIBIOTIC	4	1143.47	0.00349814	3.81700167736731e-07	0.1	3.52618469519398e-06	***
271	Dormitory	WG0A-210427-14	11434652	2021-04	RIFAMYCIN ANTIBIOTIC	1	1143.47	0.000874535	3.56533765158492e-08	0.1	3.82780761759766e-07	***
272	Dormitory	WG0A-210427-14	11434652	2021-04	STREPTOGRAMIN ANTIBIOTIC	1	1143.47	0.000874535	1.35010429807333e-06	0.1	1.16589824634755e-05	***
273	Dormitory	WG0A-210427-14	11434652	2021-04	TETRACYCLINE ANTIBIOTIC	2	1143.47	0.00174907	0.0333232	0.1	0.189104
274	Dormitory	WG0A-210504-14	13688937	2021-05	AMINOGLYCOSIDE ANTIBIOTIC	6	1368.89	0.0043831	7.41716631087453e-16	0.1	1.63687936111734e-14	***
275	Dormitory	WG0A-210504-14	13688937	2021-05	CARBAPENEM	9	1368.89	0.00657465	1.74737738425059e-31	0.1	9.91607565027925e-30	***
276	Dormitory	WG0A-210504-14	13688937	2021-05	CEPHALOSPORIN	8	1368.89	0.00584414	4.9278186640758e-34	0.1	4.89379629337387e-32	***
277	Dormitory	WG0A-210504-14	13688937	2021-05	CEPHAMYCIN	4	1368.89	0.00292207	4.35896592736946e-08	0.1	4.55670631368055e-07	***
278	Dormitory	WG0A-210504-14	13688937	2021-05	DIAMINOPYRIMIDINE ANTIBIOTIC	5	1368.89	0.00365258	0.182229	0.1	0.940109
279	Dormitory	WG0A-210504-14	13688937	2021-05	DISINFECTING AGENTS AND ANTISEPTICS	2	1368.89	0.00146103	6.70265685873824e-07	0.1	6.05125522653578e-06	***
280	Dormitory	WG0A-210504-14	13688937	2021-05	FLUOROQUINOLONE ANTIBIOTIC	7	1368.89	0.00511362	3.24523350227238e-06	0.1	2.63087995279564e-05	***
281	Dormitory	WG0A-210504-14	13688937	2021-05	GLYCOPEPTIDE ANTIBIOTIC	1	1368.89	0.000730517	0.0240972	0.1	0.138729
282	Dormitory	WG0A-210504-14	13688937	2021-05	GLYCYLCYCLINE	1	1368.89	0.000730517	0.00467644	0.1	0.0304534	*
283	Dormitory	WG0A-210504-14	13688937	2021-05	LINCOSAMIDE ANTIBIOTIC	3	1368.89	0.00219155	0.0443744	0.1	0.244822
284	Dormitory	WG0A-210504-14	13688937	2021-05	MACROLIDE ANTIBIOTIC	8	1368.89	0.00584414	0.000146557	0.1	0.00107811	**
285	Dormitory	WG0A-210504-14	13688937	2021-05	PENAM	7	1368.89	0.00511362	8.32068368646501e-40	0.1	1.65264729727208e-37	***
286	Dormitory	WG0A-210504-14	13688937	2021-05	PENEM	4	1368.89	0.00292207	9.72046378817909e-12	0.1	1.67884387902412e-10	***
287	Dormitory	WG0A-210504-14	13688937	2021-05	PEPTIDE ANTIBIOTIC	4	1368.89	0.00292207	1.69414494557514e-07	0.1	1.64141299956753e-06	***
288	Dormitory	WG0A-210504-14	13688937	2021-05	PHENICOL ANTIBIOTIC	7	1368.89	0.00511362	3.81700167736731e-07	0.1	3.52618469519398e-06	***
289	Dormitory	WG0A-210504-14	13688937	2021-05	RIFAMYCIN ANTIBIOTIC	1	1368.89	0.000730517	3.56533765158492e-08	0.1	3.82780761759766e-07	***
290	Dormitory	WG0A-210504-14	13688937	2021-05	STREPTOGRAMIN ANTIBIOTIC	3	1368.89	0.00219155	1.35010429807333e-06	0.1	1.16589824634755e-05	***
291	Dormitory	WG0A-210504-14	13688937	2021-05	TETRACYCLINE ANTIBIOTIC	4	1368.89	0.00292207	0.0333232	0.1	0.189104
292	Dormitory	WG0A-210511-14	15639968	2021-05	AMINOCOUMARIN ANTIBIOTIC	2	1564	0.00127877	0.0135793	0.1	0.0817304
293	Dormitory	WG0A-210511-14	15639968	2021-05	AMINOGLYCOSIDE ANTIBIOTIC	9	1564	0.00575449	7.41716631087453e-16	0.1	1.63687936111734e-14	***
294	Dormitory	WG0A-210511-14	15639968	2021-05	CARBAPENEM	12	1564	0.00767265	1.74737738425059e-31	0.1	9.91607565027925e-30	***
295	Dormitory	WG0A-210511-14	15639968	2021-05	CEPHALOSPORIN	11	1564	0.00703326	4.9278186640758e-34	0.1	4.89379629337387e-32	***
296	Dormitory	WG0A-210511-14	15639968	2021-05	CEPHAMYCIN	8	1564	0.0051151	4.35896592736946e-08	0.1	4.55670631368055e-07	***
297	Dormitory	WG0A-210511-14	15639968	2021-05	DIAMINOPYRIMIDINE ANTIBIOTIC	2	1564	0.00127877	0.182229	0.1	0.940109
298	Dormitory	WG0A-210511-14	15639968	2021-05	DISINFECTING AGENTS AND ANTISEPTICS	6	1564	0.00383632	6.70265685873824e-07	0.1	6.05125522653578e-06	***
299	Dormitory	WG0A-210511-14	15639968	2021-05	ELFAMYCIN ANTIBIOTIC	1	1564	0.000639387	6.4140174845233e-10	0.1	8.49297891045191e-09	***
300	Dormitory	WG0A-210511-14	15639968	2021-05	FLUOROQUINOLONE ANTIBIOTIC	6	1564	0.00383632	3.24523350227238e-06	0.1	2.63087995279564e-05	***
301	Dormitory	WG0A-210511-14	15639968	2021-05	GLYCOPEPTIDE ANTIBIOTIC	2	1564	0.00127877	0.0240972	0.1	0.138729
302	Dormitory	WG0A-210511-14	15639968	2021-05	LINCOSAMIDE ANTIBIOTIC	2	1564	0.00127877	0.0443744	0.1	0.244822
303	Dormitory	WG0A-210511-14	15639968	2021-05	MACROLIDE ANTIBIOTIC	28	1564	0.0179028	0.000146557	0.1	0.00107811	**
304	Dormitory	WG0A-210511-14	15639968	2021-05	PENAM	10	1564	0.00639387	8.32068368646501e-40	0.1	1.65264729727208e-37	***
305	Dormitory	WG0A-210511-14	15639968	2021-05	PENEM	4	1564	0.00255755	9.72046378817909e-12	0.1	1.67884387902412e-10	***
306	Dormitory	WG0A-210511-14	15639968	2021-05	PEPTIDE ANTIBIOTIC	1	1564	0.000639387	1.69414494557514e-07	0.1	1.64141299956753e-06	***
307	Dormitory	WG0A-210511-14	15639968	2021-05	PHENICOL ANTIBIOTIC	4	1564	0.00255755	3.81700167736731e-07	0.1	3.52618469519398e-06	***
308	Dormitory	WG0A-210511-14	15639968	2021-05	STREPTOGRAMIN ANTIBIOTIC	2	1564	0.00127877	1.35010429807333e-06	0.1	1.16589824634755e-05	***
309	Dormitory	WG0A-210511-14	15639968	2021-05	TETRACYCLINE ANTIBIOTIC	6	1564	0.00383632	0.0333232	0.1	0.189104
310	Dormitory	WG0A-210518-14	14078075	2021-05	AMINOGLYCOSIDE ANTIBIOTIC	4	1407.81	0.0028413	7.41716631087453e-16	0.1	1.63687936111734e-14	***
311	Dormitory	WG0A-210518-14	14078075	2021-05	CARBAPENEM	4	1407.81	0.0028413	1.74737738425059e-31	0.1	9.91607565027925e-30	***
312	Dormitory	WG0A-210518-14	14078075	2021-05	CEPHALOSPORIN	4	1407.81	0.0028413	4.9278186640758e-34	0.1	4.89379629337387e-32	***
313	Dormitory	WG0A-210518-14	14078075	2021-05	CEPHAMYCIN	3	1407.81	0.00213097	4.35896592736946e-08	0.1	4.55670631368055e-07	***
314	Dormitory	WG0A-210518-14	14078075	2021-05	DIAMINOPYRIMIDINE ANTIBIOTIC	3	1407.81	0.00213097	0.182229	0.1	0.940109
315	Dormitory	WG0A-210518-14	14078075	2021-05	DISINFECTING AGENTS AND ANTISEPTICS	4	1407.81	0.0028413	6.70265685873824e-07	0.1	6.05125522653578e-06	***
316	Dormitory	WG0A-210518-14	14078075	2021-05	ELFAMYCIN ANTIBIOTIC	1	1407.81	0.000710324	6.4140174845233e-10	0.1	8.49297891045191e-09	***
317	Dormitory	WG0A-210518-14	14078075	2021-05	FLUOROQUINOLONE ANTIBIOTIC	3	1407.81	0.00213097	3.24523350227238e-06	0.1	2.63087995279564e-05	***
318	Dormitory	WG0A-210518-14	14078075	2021-05	GLYCOPEPTIDE ANTIBIOTIC	7	1407.81	0.00497227	0.0240972	0.1	0.138729
319	Dormitory	WG0A-210518-14	14078075	2021-05	GLYCYLCYCLINE	1	1407.81	0.000710324	0.00467644	0.1	0.0304534	*
320	Dormitory	WG0A-210518-14	14078075	2021-05	MACROLIDE ANTIBIOTIC	8	1407.81	0.0056826	0.000146557	0.1	0.00107811	**
321	Dormitory	WG0A-210518-14	14078075	2021-05	PENAM	5	1407.81	0.00355162	8.32068368646501e-40	0.1	1.65264729727208e-37	***
322	Dormitory	WG0A-210518-14	14078075	2021-05	PENEM	1	1407.81	0.000710324	9.72046378817909e-12	0.1	1.67884387902412e-10	***
323	Dormitory	WG0A-210518-14	14078075	2021-05	PEPTIDE ANTIBIOTIC	1	1407.81	0.000710324	1.69414494557514e-07	0.1	1.64141299956753e-06	***
324	Dormitory	WG0A-210518-14	14078075	2021-05	PHENICOL ANTIBIOTIC	5	1407.81	0.00355162	3.81700167736731e-07	0.1	3.52618469519398e-06	***
325	Dormitory	WG0A-210518-14	14078075	2021-05	STREPTOGRAMIN ANTIBIOTIC	3	1407.81	0.00213097	1.35010429807333e-06	0.1	1.16589824634755e-05	***
326	Dormitory	WG0A-210518-14	14078075	2021-05	TETRACYCLINE ANTIBIOTIC	4	1407.81	0.0028413	0.0333232	0.1	0.189104
327	Dormitory	WG0A-210525-14	16299424	2021-05	AMINOCOUMARIN ANTIBIOTIC	2	1629.94	0.00122704	0.0135793	0.1	0.0817304
328	Dormitory	WG0A-210525-14	16299424	2021-05	AMINOGLYCOSIDE ANTIBIOTIC	6	1629.94	0.00368111	7.41716631087453e-16	0.1	1.63687936111734e-14	***
329	Dormitory	WG0A-210525-14	16299424	2021-05	CARBAPENEM	3	1629.94	0.00184056	1.74737738425059e-31	0.1	9.91607565027925e-30	***
330	Dormitory	WG0A-210525-14	16299424	2021-05	CEPHALOSPORIN	4	1629.94	0.00245407	4.9278186640758e-34	0.1	4.89379629337387e-32	***
331	Dormitory	WG0A-210525-14	16299424	2021-05	DIAMINOPYRIMIDINE ANTIBIOTIC	3	1629.94	0.00184056	0.182229	0.1	0.940109
332	Dormitory	WG0A-210525-14	16299424	2021-05	DISINFECTING AGENTS AND ANTISEPTICS	4	1629.94	0.00245407	6.70265685873824e-07	0.1	6.05125522653578e-06	***
333	Dormitory	WG0A-210525-14	16299424	2021-05	FLUOROQUINOLONE ANTIBIOTIC	8	1629.94	0.00490815	3.24523350227238e-06	0.1	2.63087995279564e-05	***
334	Dormitory	WG0A-210525-14	16299424	2021-05	GLYCYLCYCLINE	2	1629.94	0.00122704	0.00467644	0.1	0.0304534	*
335	Dormitory	WG0A-210525-14	16299424	2021-05	LINCOSAMIDE ANTIBIOTIC	3	1629.94	0.00184056	0.0443744	0.1	0.244822
336	Dormitory	WG0A-210525-14	16299424	2021-05	MACROLIDE ANTIBIOTIC	21	1629.94	0.0128839	0.000146557	0.1	0.00107811	**
337	Dormitory	WG0A-210525-14	16299424	2021-05	PENAM	5	1629.94	0.00306759	8.32068368646501e-40	0.1	1.65264729727208e-37	***
338	Dormitory	WG0A-210525-14	16299424	2021-05	PEPTIDE ANTIBIOTIC	3	1629.94	0.00184056	1.69414494557514e-07	0.1	1.64141299956753e-06	***
339	Dormitory	WG0A-210525-14	16299424	2021-05	PHENICOL ANTIBIOTIC	5	1629.94	0.00306759	3.81700167736731e-07	0.1	3.52618469519398e-06	***
340	Dormitory	WG0A-210525-14	16299424	2021-05	RIFAMYCIN ANTIBIOTIC	1	1629.94	0.000613519	3.56533765158492e-08	0.1	3.82780761759766e-07	***
341	Dormitory	WG0A-210525-14	16299424	2021-05	STREPTOGRAMIN ANTIBIOTIC	8	1629.94	0.00490815	1.35010429807333e-06	0.1	1.16589824634755e-05	***
342	Dormitory	WG0A-210525-14	16299424	2021-05	TETRACYCLINE ANTIBIOTIC	8	1629.94	0.00490815	0.0333232	0.1	0.189104
343	Dormitory	WG0A-210601-14	25020394	2021-06	AMINOCOUMARIN ANTIBIOTIC	1	2502.04	0.000399674	0.0135793	0.1	0.0817304
344	Dormitory	WG0A-210601-14	25020394	2021-06	AMINOGLYCOSIDE ANTIBIOTIC	8	2502.04	0.00319739	7.41716631087453e-16	0.1	1.63687936111734e-14	***
345	Dormitory	WG0A-210601-14	25020394	2021-06	CARBAPENEM	15	2502.04	0.00599511	1.74737738425059e-31	0.1	9.91607565027925e-30	***
346	Dormitory	WG0A-210601-14	25020394	2021-06	CEPHALOSPORIN	13	2502.04	0.00519576	4.9278186640758e-34	0.1	4.89379629337387e-32	***
347	Dormitory	WG0A-210601-14	25020394	2021-06	CEPHAMYCIN	6	2502.04	0.00239804	4.35896592736946e-08	0.1	4.55670631368055e-07	***
348	Dormitory	WG0A-210601-14	25020394	2021-06	DIAMINOPYRIMIDINE ANTIBIOTIC	5	2502.04	0.00199837	0.182229	0.1	0.940109
349	Dormitory	WG0A-210601-14	25020394	2021-06	DISINFECTING AGENTS AND ANTISEPTICS	9	2502.04	0.00359707	6.70265685873824e-07	0.1	6.05125522653578e-06	***
350	Dormitory	WG0A-210601-14	25020394	2021-06	FLUOROQUINOLONE ANTIBIOTIC	13	2502.04	0.00519576	3.24523350227238e-06	0.1	2.63087995279564e-05	***
351	Dormitory	WG0A-210601-14	25020394	2021-06	GLYCOPEPTIDE ANTIBIOTIC	3	2502.04	0.00119902	0.0240972	0.1	0.138729
352	Dormitory	WG0A-210601-14	25020394	2021-06	LINCOSAMIDE ANTIBIOTIC	1	2502.04	0.000399674	0.0443744	0.1	0.244822
353	Dormitory	WG0A-210601-14	25020394	2021-06	MACROLIDE ANTIBIOTIC	21	2502.04	0.00839315	0.000146557	0.1	0.00107811	**
354	Dormitory	WG0A-210601-14	25020394	2021-06	PENAM	12	2502.04	0.00479609	8.32068368646501e-40	0.1	1.65264729727208e-37	***
355	Dormitory	WG0A-210601-14	25020394	2021-06	PENEM	2	2502.04	0.000799348	9.72046378817909e-12	0.1	1.67884387902412e-10	***
356	Dormitory	WG0A-210601-14	25020394	2021-06	PEPTIDE ANTIBIOTIC	2	2502.04	0.000799348	1.69414494557514e-07	0.1	1.64141299956753e-06	***
357	Dormitory	WG0A-210601-14	25020394	2021-06	PHENICOL ANTIBIOTIC	9	2502.04	0.00359707	3.81700167736731e-07	0.1	3.52618469519398e-06	***
358	Dormitory	WG0A-210601-14	25020394	2021-06	TETRACYCLINE ANTIBIOTIC	4	2502.04	0.0015987	0.0333232	0.1	0.189104
359	Dormitory	WG0A-210608-14	13306774	2021-06	AMINOCOUMARIN ANTIBIOTIC	2	1330.68	0.00150299	0.0135793	0.1	0.0817304
360	Dormitory	WG0A-210608-14	13306774	2021-06	AMINOGLYCOSIDE ANTIBIOTIC	8	1330.68	0.00601198	7.41716631087453e-16	0.1	1.63687936111734e-14	***
361	Dormitory	WG0A-210608-14	13306774	2021-06	CARBAPENEM	7	1330.68	0.00526048	1.74737738425059e-31	0.1	9.91607565027925e-30	***
362	Dormitory	WG0A-210608-14	13306774	2021-06	CEPHALOSPORIN	8	1330.68	0.00601198	4.9278186640758e-34	0.1	4.89379629337387e-32	***
363	Dormitory	WG0A-210608-14	13306774	2021-06	CEPHAMYCIN	6	1330.68	0.00450898	4.35896592736946e-08	0.1	4.55670631368055e-07	***
364	Dormitory	WG0A-210608-14	13306774	2021-06	DIAMINOPYRIMIDINE ANTIBIOTIC	4	1330.68	0.00300599	0.182229	0.1	0.940109
365	Dormitory	WG0A-210608-14	13306774	2021-06	DISINFECTING AGENTS AND ANTISEPTICS	1	1330.68	0.000751497	6.70265685873824e-07	0.1	6.05125522653578e-06	***
366	Dormitory	WG0A-210608-14	13306774	2021-06	FLUOROQUINOLONE ANTIBIOTIC	4	1330.68	0.00300599	3.24523350227238e-06	0.1	2.63087995279564e-05	***
367	Dormitory	WG0A-210608-14	13306774	2021-06	GLYCOPEPTIDE ANTIBIOTIC	1	1330.68	0.000751497	0.0240972	0.1	0.138729
368	Dormitory	WG0A-210608-14	13306774	2021-06	MACROLIDE ANTIBIOTIC	12	1330.68	0.00901796	0.000146557	0.1	0.00107811	**
369	Dormitory	WG0A-210608-14	13306774	2021-06	PENAM	9	1330.68	0.00676347	8.32068368646501e-40	0.1	1.65264729727208e-37	***
370	Dormitory	WG0A-210608-14	13306774	2021-06	PENEM	2	1330.68	0.00150299	9.72046378817909e-12	0.1	1.67884387902412e-10	***
371	Dormitory	WG0A-210608-14	13306774	2021-06	PEPTIDE ANTIBIOTIC	2	1330.68	0.00150299	1.69414494557514e-07	0.1	1.64141299956753e-06	***
372	Dormitory	WG0A-210608-14	13306774	2021-06	PHENICOL ANTIBIOTIC	5	1330.68	0.00375748	3.81700167736731e-07	0.1	3.52618469519398e-06	***
373	Dormitory	WG0A-210608-14	13306774	2021-06	RIFAMYCIN ANTIBIOTIC	1	1330.68	0.000751497	3.56533765158492e-08	0.1	3.82780761759766e-07	***
374	Dormitory	WG0A-210608-14	13306774	2021-06	STREPTOGRAMIN ANTIBIOTIC	2	1330.68	0.00150299	1.35010429807333e-06	0.1	1.16589824634755e-05	***
375	Dormitory	WG0A-210608-14	13306774	2021-06	TETRACYCLINE ANTIBIOTIC	8	1330.68	0.00601198	0.0333232	0.1	0.189104
376	Dormitory	WG0A-210622-14	14233476	2021-06	AMINOCOUMARIN ANTIBIOTIC	1	1423.35	0.000702569	0.0135793	0.1	0.0817304
377	Dormitory	WG0A-210622-14	14233476	2021-06	AMINOGLYCOSIDE ANTIBIOTIC	22	1423.35	0.0154565	7.41716631087453e-16	0.1	1.63687936111734e-14	***
378	Dormitory	WG0A-210622-14	14233476	2021-06	CARBAPENEM	11	1423.35	0.00772826	1.74737738425059e-31	0.1	9.91607565027925e-30	***
379	Dormitory	WG0A-210622-14	14233476	2021-06	CEPHALOSPORIN	9	1423.35	0.00632312	4.9278186640758e-34	0.1	4.89379629337387e-32	***
380	Dormitory	WG0A-210622-14	14233476	2021-06	CEPHAMYCIN	7	1423.35	0.00491798	4.35896592736946e-08	0.1	4.55670631368055e-07	***
381	Dormitory	WG0A-210622-14	14233476	2021-06	DIAMINOPYRIMIDINE ANTIBIOTIC	4	1423.35	0.00281028	0.182229	0.1	0.940109
382	Dormitory	WG0A-210622-14	14233476	2021-06	DISINFECTING AGENTS AND ANTISEPTICS	7	1423.35	0.00491798	6.70265685873824e-07	0.1	6.05125522653578e-06	***
383	Dormitory	WG0A-210622-14	14233476	2021-06	FLUOROQUINOLONE ANTIBIOTIC	5	1423.35	0.00351285	3.24523350227238e-06	0.1	2.63087995279564e-05	***
384	Dormitory	WG0A-210622-14	14233476	2021-06	GLYCOPEPTIDE ANTIBIOTIC	4	1423.35	0.00281028	0.0240972	0.1	0.138729
385	Dormitory	WG0A-210622-14	14233476	2021-06	GLYCYLCYCLINE	1	1423.35	0.000702569	0.00467644	0.1	0.0304534	*
386	Dormitory	WG0A-210622-14	14233476	2021-06	LINCOSAMIDE ANTIBIOTIC	1	1423.35	0.000702569	0.0443744	0.1	0.244822
387	Dormitory	WG0A-210622-14	14233476	2021-06	MACROLIDE ANTIBIOTIC	29	1423.35	0.0203745	0.000146557	0.1	0.00107811	**
388	Dormitory	WG0A-210622-14	14233476	2021-06	PENAM	9	1423.35	0.00632312	8.32068368646501e-40	0.1	1.65264729727208e-37	***
389	Dormitory	WG0A-210622-14	14233476	2021-06	PENEM	3	1423.35	0.00210771	9.72046378817909e-12	0.1	1.67884387902412e-10	***
390	Dormitory	WG0A-210622-14	14233476	2021-06	PEPTIDE ANTIBIOTIC	2	1423.35	0.00140514	1.69414494557514e-07	0.1	1.64141299956753e-06	***
391	Dormitory	WG0A-210622-14	14233476	2021-06	PHENICOL ANTIBIOTIC	5	1423.35	0.00351285	3.81700167736731e-07	0.1	3.52618469519398e-06	***
392	Dormitory	WG0A-210622-14	14233476	2021-06	RIFAMYCIN ANTIBIOTIC	1	1423.35	0.000702569	3.56533765158492e-08	0.1	3.82780761759766e-07	***
393	Dormitory	WG0A-210622-14	14233476	2021-06	TETRACYCLINE ANTIBIOTIC	6	1423.35	0.00421541	0.0333232	0.1	0.189104
394	Dormitory	WG0A-210706-14	10862738	2021-07	AMINOCOUMARIN ANTIBIOTIC	2	1086.27	0.00184116	0.0135793	0.1	0.0817304
395	Dormitory	WG0A-210706-14	10862738	2021-07	AMINOGLYCOSIDE ANTIBIOTIC	13	1086.27	0.0119675	7.41716631087453e-16	0.1	1.63687936111734e-14	***
396	Dormitory	WG0A-210706-14	10862738	2021-07	CARBAPENEM	5	1086.27	0.00460289	1.74737738425059e-31	0.1	9.91607565027925e-30	***
397	Dormitory	WG0A-210706-14	10862738	2021-07	CEPHALOSPORIN	5	1086.27	0.00460289	4.9278186640758e-34	0.1	4.89379629337387e-32	***
398	Dormitory	WG0A-210706-14	10862738	2021-07	CEPHAMYCIN	3	1086.27	0.00276173	4.35896592736946e-08	0.1	4.55670631368055e-07	***
399	Dormitory	WG0A-210706-14	10862738	2021-07	DIAMINOPYRIMIDINE ANTIBIOTIC	6	1086.27	0.00552347	0.182229	0.1	0.940109
400	Dormitory	WG0A-210706-14	10862738	2021-07	DISINFECTING AGENTS AND ANTISEPTICS	3	1086.27	0.00276173	6.70265685873824e-07	0.1	6.05125522653578e-06	***
401	Dormitory	WG0A-210706-14	10862738	2021-07	FLUOROQUINOLONE ANTIBIOTIC	7	1086.27	0.00644405	3.24523350227238e-06	0.1	2.63087995279564e-05	***
402	Dormitory	WG0A-210706-14	10862738	2021-07	LINCOSAMIDE ANTIBIOTIC	1	1086.27	0.000920578	0.0443744	0.1	0.244822
403	Dormitory	WG0A-210706-14	10862738	2021-07	MACROLIDE ANTIBIOTIC	3	1086.27	0.00276173	0.000146557	0.1	0.00107811	**
404	Dormitory	WG0A-210706-14	10862738	2021-07	PENAM	3	1086.27	0.00276173	8.32068368646501e-40	0.1	1.65264729727208e-37	***
405	Dormitory	WG0A-210706-14	10862738	2021-07	PEPTIDE ANTIBIOTIC	3	1086.27	0.00276173	1.69414494557514e-07	0.1	1.64141299956753e-06	***
406	Dormitory	WG0A-210706-14	10862738	2021-07	PHENICOL ANTIBIOTIC	6	1086.27	0.00552347	3.81700167736731e-07	0.1	3.52618469519398e-06	***
407	Dormitory	WG0A-210706-14	10862738	2021-07	TETRACYCLINE ANTIBIOTIC	5	1086.27	0.00460289	0.0333232	0.1	0.189104
408	Dormitory	WG0A-210713-14	12836564	2021-07	AMINOCOUMARIN ANTIBIOTIC	6	1283.66	0.00467415	0.0135793	0.1	0.0817304
409	Dormitory	WG0A-210713-14	12836564	2021-07	AMINOGLYCOSIDE ANTIBIOTIC	13	1283.66	0.0101273	7.41716631087453e-16	0.1	1.63687936111734e-14	***
410	Dormitory	WG0A-210713-14	12836564	2021-07	CARBAPENEM	15	1283.66	0.0116854	1.74737738425059e-31	0.1	9.91607565027925e-30	***
411	Dormitory	WG0A-210713-14	12836564	2021-07	CEPHALOSPORIN	16	1283.66	0.0124644	4.9278186640758e-34	0.1	4.89379629337387e-32	***
412	Dormitory	WG0A-210713-14	12836564	2021-07	CEPHAMYCIN	12	1283.66	0.0093483	4.35896592736946e-08	0.1	4.55670631368055e-07	***
413	Dormitory	WG0A-210713-14	12836564	2021-07	DIAMINOPYRIMIDINE ANTIBIOTIC	10	1283.66	0.00779025	0.182229	0.1	0.940109
414	Dormitory	WG0A-210713-14	12836564	2021-07	DISINFECTING AGENTS AND ANTISEPTICS	10	1283.66	0.00779025	6.70265685873824e-07	0.1	6.05125522653578e-06	***
415	Dormitory	WG0A-210713-14	12836564	2021-07	FLUOROQUINOLONE ANTIBIOTIC	12	1283.66	0.0093483	3.24523350227238e-06	0.1	2.63087995279564e-05	***
416	Dormitory	WG0A-210713-14	12836564	2021-07	GLYCOPEPTIDE ANTIBIOTIC	1	1283.66	0.000779025	0.0240972	0.1	0.138729
417	Dormitory	WG0A-210713-14	12836564	2021-07	LINCOSAMIDE ANTIBIOTIC	4	1283.66	0.0031161	0.0443744	0.1	0.244822
418	Dormitory	WG0A-210713-14	12836564	2021-07	MACROLIDE ANTIBIOTIC	17	1283.66	0.0132434	0.000146557	0.1	0.00107811	**
419	Dormitory	WG0A-210713-14	12836564	2021-07	PENAM	13	1283.66	0.0101273	8.32068368646501e-40	0.1	1.65264729727208e-37	***
420	Dormitory	WG0A-210713-14	12836564	2021-07	PENEM	12	1283.66	0.0093483	9.72046378817909e-12	0.1	1.67884387902412e-10	***
421	Dormitory	WG0A-210713-14	12836564	2021-07	PEPTIDE ANTIBIOTIC	11	1283.66	0.00856927	1.69414494557514e-07	0.1	1.64141299956753e-06	***
422	Dormitory	WG0A-210713-14	12836564	2021-07	PHENICOL ANTIBIOTIC	17	1283.66	0.0132434	3.81700167736731e-07	0.1	3.52618469519398e-06	***
423	Dormitory	WG0A-210713-14	12836564	2021-07	RIFAMYCIN ANTIBIOTIC	2	1283.66	0.00155805	3.56533765158492e-08	0.1	3.82780761759766e-07	***
424	Dormitory	WG0A-210713-14	12836564	2021-07	STREPTOGRAMIN ANTIBIOTIC	4	1283.66	0.0031161	1.35010429807333e-06	0.1	1.16589824634755e-05	***
425	Dormitory	WG0A-210713-14	12836564	2021-07	TETRACYCLINE ANTIBIOTIC	12	1283.66	0.0093483	0.0333232	0.1	0.189104
426	Dormitory	WG0A-210720-14	13392807	2021-07	AMINOCOUMARIN ANTIBIOTIC	1	1339.28	0.000746669	0.0135793	0.1	0.0817304
427	Dormitory	WG0A-210720-14	13392807	2021-07	AMINOGLYCOSIDE ANTIBIOTIC	5	1339.28	0.00373335	7.41716631087453e-16	0.1	1.63687936111734e-14	***
428	Dormitory	WG0A-210720-14	13392807	2021-07	CARBAPENEM	11	1339.28	0.00821336	1.74737738425059e-31	0.1	9.91607565027925e-30	***
429	Dormitory	WG0A-210720-14	13392807	2021-07	CEPHALOSPORIN	13	1339.28	0.0097067	4.9278186640758e-34	0.1	4.89379629337387e-32	***
430	Dormitory	WG0A-210720-14	13392807	2021-07	CEPHAMYCIN	1	1339.28	0.000746669	4.35896592736946e-08	0.1	4.55670631368055e-07	***
431	Dormitory	WG0A-210720-14	13392807	2021-07	DIAMINOPYRIMIDINE ANTIBIOTIC	6	1339.28	0.00448002	0.182229	0.1	0.940109
432	Dormitory	WG0A-210720-14	13392807	2021-07	DISINFECTING AGENTS AND ANTISEPTICS	4	1339.28	0.00298668	6.70265685873824e-07	0.1	6.05125522653578e-06	***
433	Dormitory	WG0A-210720-14	13392807	2021-07	FLUOROQUINOLONE ANTIBIOTIC	14	1339.28	0.0104534	3.24523350227238e-06	0.1	2.63087995279564e-05	***
434	Dormitory	WG0A-210720-14	13392807	2021-07	LINCOSAMIDE ANTIBIOTIC	3	1339.28	0.00224001	0.0443744	0.1	0.244822
435	Dormitory	WG0A-210720-14	13392807	2021-07	MACROLIDE ANTIBIOTIC	13	1339.28	0.0097067	0.000146557	0.1	0.00107811	**
436	Dormitory	WG0A-210720-14	13392807	2021-07	PENAM	8	1339.28	0.00597336	8.32068368646501e-40	0.1	1.65264729727208e-37	***
437	Dormitory	WG0A-210720-14	13392807	2021-07	PENEM	4	1339.28	0.00298668	9.72046378817909e-12	0.1	1.67884387902412e-10	***
438	Dormitory	WG0A-210720-14	13392807	2021-07	PEPTIDE ANTIBIOTIC	3	1339.28	0.00224001	1.69414494557514e-07	0.1	1.64141299956753e-06	***
439	Dormitory	WG0A-210720-14	13392807	2021-07	PHENICOL ANTIBIOTIC	8	1339.28	0.00597336	3.81700167736731e-07	0.1	3.52618469519398e-06	***
440	Dormitory	WG0A-210720-14	13392807	2021-07	RIFAMYCIN ANTIBIOTIC	5	1339.28	0.00373335	3.56533765158492e-08	0.1	3.82780761759766e-07	***
441	Dormitory	WG0A-210720-14	13392807	2021-07	STREPTOGRAMIN ANTIBIOTIC	2	1339.28	0.00149334	1.35010429807333e-06	0.1	1.16589824634755e-05	***
442	Dormitory	WG0A-210720-14	13392807	2021-07	TETRACYCLINE ANTIBIOTIC	8	1339.28	0.00597336	0.0333232	0.1	0.189104
443	Dormitory	WG0A-210803-14	14325409	2021-08	AMINOCOUMARIN ANTIBIOTIC	1	1432.54	0.00069806	0.0135793	0.1	0.0817304
444	Dormitory	WG0A-210803-14	14325409	2021-08	AMINOGLYCOSIDE ANTIBIOTIC	11	1432.54	0.00767866	7.41716631087453e-16	0.1	1.63687936111734e-14	***
445	Dormitory	WG0A-210803-14	14325409	2021-08	CARBAPENEM	6	1432.54	0.00418836	1.74737738425059e-31	0.1	9.91607565027925e-30	***
446	Dormitory	WG0A-210803-14	14325409	2021-08	CEPHALOSPORIN	9	1432.54	0.00628254	4.9278186640758e-34	0.1	4.89379629337387e-32	***
447	Dormitory	WG0A-210803-14	14325409	2021-08	CEPHAMYCIN	4	1432.54	0.00279224	4.35896592736946e-08	0.1	4.55670631368055e-07	***
448	Dormitory	WG0A-210803-14	14325409	2021-08	DIAMINOPYRIMIDINE ANTIBIOTIC	4	1432.54	0.00279224	0.182229	0.1	0.940109
449	Dormitory	WG0A-210803-14	14325409	2021-08	DISINFECTING AGENTS AND ANTISEPTICS	2	1432.54	0.00139612	6.70265685873824e-07	0.1	6.05125522653578e-06	***
450	Dormitory	WG0A-210803-14	14325409	2021-08	FLUOROQUINOLONE ANTIBIOTIC	5	1432.54	0.0034903	3.24523350227238e-06	0.1	2.63087995279564e-05	***
451	Dormitory	WG0A-210803-14	14325409	2021-08	GLYCOPEPTIDE ANTIBIOTIC	2	1432.54	0.00139612	0.0240972	0.1	0.138729
452	Dormitory	WG0A-210803-14	14325409	2021-08	GLYCYLCYCLINE	2	1432.54	0.00139612	0.00467644	0.1	0.0304534	*
453	Dormitory	WG0A-210803-14	14325409	2021-08	LINCOSAMIDE ANTIBIOTIC	2	1432.54	0.00139612	0.0443744	0.1	0.244822
454	Dormitory	WG0A-210803-14	14325409	2021-08	MACROLIDE ANTIBIOTIC	10	1432.54	0.0069806	0.000146557	0.1	0.00107811	**
455	Dormitory	WG0A-210803-14	14325409	2021-08	PENAM	6	1432.54	0.00418836	8.32068368646501e-40	0.1	1.65264729727208e-37	***
456	Dormitory	WG0A-210803-14	14325409	2021-08	PENEM	3	1432.54	0.00209418	9.72046378817909e-12	0.1	1.67884387902412e-10	***
457	Dormitory	WG0A-210803-14	14325409	2021-08	PEPTIDE ANTIBIOTIC	2	1432.54	0.00139612	1.69414494557514e-07	0.1	1.64141299956753e-06	***
458	Dormitory	WG0A-210803-14	14325409	2021-08	PHENICOL ANTIBIOTIC	5	1432.54	0.0034903	3.81700167736731e-07	0.1	3.52618469519398e-06	***
459	Dormitory	WG0A-210803-14	14325409	2021-08	RIFAMYCIN ANTIBIOTIC	4	1432.54	0.00279224	3.56533765158492e-08	0.1	3.82780761759766e-07	***
460	Dormitory	WG0A-210803-14	14325409	2021-08	STREPTOGRAMIN ANTIBIOTIC	3	1432.54	0.00209418	1.35010429807333e-06	0.1	1.16589824634755e-05	***
461	Dormitory	WG0A-210803-14	14325409	2021-08	TETRACYCLINE ANTIBIOTIC	8	1432.54	0.00558448	0.0333232	0.1	0.189104
462	Dormitory	WG0A-210810	16707875	2021-08	AMINOGLYCOSIDE ANTIBIOTIC	6	1670.79	0.00359112	7.41716631087453e-16	0.1	1.63687936111734e-14	***
463	Dormitory	WG0A-210810	16707875	2021-08	CARBAPENEM	10	1670.79	0.0059852	1.74737738425059e-31	0.1	9.91607565027925e-30	***
464	Dormitory	WG0A-210810	16707875	2021-08	CEPHALOSPORIN	7	1670.79	0.00418964	4.9278186640758e-34	0.1	4.89379629337387e-32	***
465	Dormitory	WG0A-210810	16707875	2021-08	CEPHAMYCIN	4	1670.79	0.00239408	4.35896592736946e-08	0.1	4.55670631368055e-07	***
466	Dormitory	WG0A-210810	16707875	2021-08	DIAMINOPYRIMIDINE ANTIBIOTIC	3	1670.79	0.00179556	0.182229	0.1	0.940109
467	Dormitory	WG0A-210810	16707875	2021-08	DISINFECTING AGENTS AND ANTISEPTICS	3	1670.79	0.00179556	6.70265685873824e-07	0.1	6.05125522653578e-06	***
468	Dormitory	WG0A-210810	16707875	2021-08	FLUOROQUINOLONE ANTIBIOTIC	5	1670.79	0.0029926	3.24523350227238e-06	0.1	2.63087995279564e-05	***
469	Dormitory	WG0A-210810	16707875	2021-08	GLYCOPEPTIDE ANTIBIOTIC	1	1670.79	0.00059852	0.0240972	0.1	0.138729
470	Dormitory	WG0A-210810	16707875	2021-08	LINCOSAMIDE ANTIBIOTIC	3	1670.79	0.00179556	0.0443744	0.1	0.244822
471	Dormitory	WG0A-210810	16707875	2021-08	MACROLIDE ANTIBIOTIC	12	1670.79	0.00718224	0.000146557	0.1	0.00107811	**
472	Dormitory	WG0A-210810	16707875	2021-08	PENAM	4	1670.79	0.00239408	8.32068368646501e-40	0.1	1.65264729727208e-37	***
473	Dormitory	WG0A-210810	16707875	2021-08	PENEM	2	1670.79	0.00119704	9.72046378817909e-12	0.1	1.67884387902412e-10	***
474	Dormitory	WG0A-210810	16707875	2021-08	PEPTIDE ANTIBIOTIC	2	1670.79	0.00119704	1.69414494557514e-07	0.1	1.64141299956753e-06	***
475	Dormitory	WG0A-210810	16707875	2021-08	PHENICOL ANTIBIOTIC	3	1670.79	0.00179556	3.81700167736731e-07	0.1	3.52618469519398e-06	***
476	Dormitory	WG0A-210810	16707875	2021-08	RIFAMYCIN ANTIBIOTIC	3	1670.79	0.00179556	3.56533765158492e-08	0.1	3.82780761759766e-07	***
477	Dormitory	WG0A-210810	16707875	2021-08	STREPTOGRAMIN ANTIBIOTIC	2	1670.79	0.00119704	1.35010429807333e-06	0.1	1.16589824634755e-05	***
478	Dormitory	WG0A-210810	16707875	2021-08	TETRACYCLINE ANTIBIOTIC	6	1670.79	0.00359112	0.0333232	0.1	0.189104
479	Dormitory	WG0E-201118-14	13532135	2020-11	AMINOCOUMARIN ANTIBIOTIC	2	1353.21	0.00147796	0.0135793	0.1	0.0817304
480	Dormitory	WG0E-201118-14	13532135	2020-11	AMINOGLYCOSIDE ANTIBIOTIC	7	1353.21	0.00517287	7.41716631087453e-16	0.1	1.63687936111734e-14	***
481	Dormitory	WG0E-201118-14	13532135	2020-11	CARBAPENEM	4	1353.21	0.00295593	1.74737738425059e-31	0.1	9.91607565027925e-30	***
482	Dormitory	WG0E-201118-14	13532135	2020-11	CEPHALOSPORIN	8	1353.21	0.00591185	4.9278186640758e-34	0.1	4.89379629337387e-32	***
483	Dormitory	WG0E-201118-14	13532135	2020-11	DIAMINOPYRIMIDINE ANTIBIOTIC	2	1353.21	0.00147796	0.182229	0.1	0.940109
484	Dormitory	WG0E-201118-14	13532135	2020-11	DISINFECTING AGENTS AND ANTISEPTICS	2	1353.21	0.00147796	6.70265685873824e-07	0.1	6.05125522653578e-06	***
485	Dormitory	WG0E-201118-14	13532135	2020-11	ELFAMYCIN ANTIBIOTIC	1	1353.21	0.000738982	6.4140174845233e-10	0.1	8.49297891045191e-09	***
486	Dormitory	WG0E-201118-14	13532135	2020-11	FLUOROQUINOLONE ANTIBIOTIC	7	1353.21	0.00517287	3.24523350227238e-06	0.1	2.63087995279564e-05	***
487	Dormitory	WG0E-201118-14	13532135	2020-11	GLYCOPEPTIDE ANTIBIOTIC	2	1353.21	0.00147796	0.0240972	0.1	0.138729
488	Dormitory	WG0E-201118-14	13532135	2020-11	GLYCYLCYCLINE	1	1353.21	0.000738982	0.00467644	0.1	0.0304534	*
489	Dormitory	WG0E-201118-14	13532135	2020-11	LINCOSAMIDE ANTIBIOTIC	2	1353.21	0.00147796	0.0443744	0.1	0.244822
490	Dormitory	WG0E-201118-14	13532135	2020-11	MACROLIDE ANTIBIOTIC	18	1353.21	0.0133017	0.000146557	0.1	0.00107811	**
491	Dormitory	WG0E-201118-14	13532135	2020-11	PENAM	4	1353.21	0.00295593	8.32068368646501e-40	0.1	1.65264729727208e-37	***
492	Dormitory	WG0E-201118-14	13532135	2020-11	PENEM	1	1353.21	0.000738982	9.72046378817909e-12	0.1	1.67884387902412e-10	***
493	Dormitory	WG0E-201118-14	13532135	2020-11	PEPTIDE ANTIBIOTIC	3	1353.21	0.00221695	1.69414494557514e-07	0.1	1.64141299956753e-06	***
494	Dormitory	WG0E-201118-14	13532135	2020-11	PHENICOL ANTIBIOTIC	7	1353.21	0.00517287	3.81700167736731e-07	0.1	3.52618469519398e-06	***
495	Dormitory	WG0E-201118-14	13532135	2020-11	RIFAMYCIN ANTIBIOTIC	1	1353.21	0.000738982	3.56533765158492e-08	0.1	3.82780761759766e-07	***
496	Dormitory	WG0E-201118-14	13532135	2020-11	STREPTOGRAMIN ANTIBIOTIC	5	1353.21	0.00369491	1.35010429807333e-06	0.1	1.16589824634755e-05	***
497	Dormitory	WG0E-201118-14	13532135	2020-11	TETRACYCLINE ANTIBIOTIC	12	1353.21	0.00886778	0.0333232	0.1	0.189104
498	Dormitory	WG0E-201125-14	20518642	2020-11	AMINOCOUMARIN ANTIBIOTIC	2	2051.86	0.000974723	0.0135793	0.1	0.0817304
499	Dormitory	WG0E-201125-14	20518642	2020-11	AMINOGLYCOSIDE ANTIBIOTIC	16	2051.86	0.00779779	7.41716631087453e-16	0.1	1.63687936111734e-14	***
500	Dormitory	WG0E-201125-14	20518642	2020-11	CARBAPENEM	9	2051.86	0.00438626	1.74737738425059e-31	0.1	9.91607565027925e-30	***
501	Dormitory	WG0E-201125-14	20518642	2020-11	CEPHALOSPORIN	8	2051.86	0.00389889	4.9278186640758e-34	0.1	4.89379629337387e-32	***
502	Dormitory	WG0E-201125-14	20518642	2020-11	CEPHAMYCIN	3	2051.86	0.00146209	4.35896592736946e-08	0.1	4.55670631368055e-07	***
503	Dormitory	WG0E-201125-14	20518642	2020-11	DIAMINOPYRIMIDINE ANTIBIOTIC	2	2051.86	0.000974723	0.182229	0.1	0.940109
504	Dormitory	WG0E-201125-14	20518642	2020-11	DISINFECTING AGENTS AND ANTISEPTICS	8	2051.86	0.00389889	6.70265685873824e-07	0.1	6.05125522653578e-06	***
505	Dormitory	WG0E-201125-14	20518642	2020-11	FLUOROQUINOLONE ANTIBIOTIC	6	2051.86	0.00292417	3.24523350227238e-06	0.1	2.63087995279564e-05	***
506	Dormitory	WG0E-201125-14	20518642	2020-11	LINCOSAMIDE ANTIBIOTIC	1	2051.86	0.000487362	0.0443744	0.1	0.244822
507	Dormitory	WG0E-201125-14	20518642	2020-11	MACROLIDE ANTIBIOTIC	17	2051.86	0.00828515	0.000146557	0.1	0.00107811	**
508	Dormitory	WG0E-201125-14	20518642	2020-11	PENAM	10	2051.86	0.00487362	8.32068368646501e-40	0.1	1.65264729727208e-37	***
509	Dormitory	WG0E-201125-14	20518642	2020-11	PENEM	1	2051.86	0.000487362	9.72046378817909e-12	0.1	1.67884387902412e-10	***
510	Dormitory	WG0E-201125-14	20518642	2020-11	PEPTIDE ANTIBIOTIC	1	2051.86	0.000487362	1.69414494557514e-07	0.1	1.64141299956753e-06	***
511	Dormitory	WG0E-201125-14	20518642	2020-11	PHENICOL ANTIBIOTIC	4	2051.86	0.00194945	3.81700167736731e-07	0.1	3.52618469519398e-06	***
512	Dormitory	WG0E-201125-14	20518642	2020-11	STREPTOGRAMIN ANTIBIOTIC	3	2051.86	0.00146209	1.35010429807333e-06	0.1	1.16589824634755e-05	***
513	Dormitory	WG0E-201125-14	20518642	2020-11	TETRACYCLINE ANTIBIOTIC	11	2051.86	0.00536098	0.0333232	0.1	0.189104
514	Dormitory	WG0E-201202-14	12865399	2020-12	AMINOCOUMARIN ANTIBIOTIC	1	1286.54	0.000777279	0.0135793	0.1	0.0817304
515	Dormitory	WG0E-201202-14	12865399	2020-12	AMINOGLYCOSIDE ANTIBIOTIC	3	1286.54	0.00233184	7.41716631087453e-16	0.1	1.63687936111734e-14	***
516	Dormitory	WG0E-201202-14	12865399	2020-12	CARBAPENEM	7	1286.54	0.00544095	1.74737738425059e-31	0.1	9.91607565027925e-30	***
517	Dormitory	WG0E-201202-14	12865399	2020-12	CEPHALOSPORIN	5	1286.54	0.00388639	4.9278186640758e-34	0.1	4.89379629337387e-32	***
518	Dormitory	WG0E-201202-14	12865399	2020-12	CEPHAMYCIN	2	1286.54	0.00155456	4.35896592736946e-08	0.1	4.55670631368055e-07	***
519	Dormitory	WG0E-201202-14	12865399	2020-12	DIAMINOPYRIMIDINE ANTIBIOTIC	1	1286.54	0.000777279	0.182229	0.1	0.940109
520	Dormitory	WG0E-201202-14	12865399	2020-12	ELFAMYCIN ANTIBIOTIC	1	1286.54	0.000777279	6.4140174845233e-10	0.1	8.49297891045191e-09	***
521	Dormitory	WG0E-201202-14	12865399	2020-12	FLUOROQUINOLONE ANTIBIOTIC	2	1286.54	0.00155456	3.24523350227238e-06	0.1	2.63087995279564e-05	***
522	Dormitory	WG0E-201202-14	12865399	2020-12	GLYCOPEPTIDE ANTIBIOTIC	1	1286.54	0.000777279	0.0240972	0.1	0.138729
523	Dormitory	WG0E-201202-14	12865399	2020-12	MACROLIDE ANTIBIOTIC	14	1286.54	0.0108819	0.000146557	0.1	0.00107811	**
524	Dormitory	WG0E-201202-14	12865399	2020-12	PENAM	6	1286.54	0.00466367	8.32068368646501e-40	0.1	1.65264729727208e-37	***
525	Dormitory	WG0E-201202-14	12865399	2020-12	PENEM	1	1286.54	0.000777279	9.72046378817909e-12	0.1	1.67884387902412e-10	***
526	Dormitory	WG0E-201202-14	12865399	2020-12	TETRACYCLINE ANTIBIOTIC	3	1286.54	0.00233184	0.0333232	0.1	0.189104
527	Dormitory	WG0E-201209-14	16609556	2020-12	AMINOCOUMARIN ANTIBIOTIC	4	1660.96	0.00240825	0.0135793	0.1	0.0817304
528	Dormitory	WG0E-201209-14	16609556	2020-12	AMINOGLYCOSIDE ANTIBIOTIC	9	1660.96	0.00541857	7.41716631087453e-16	0.1	1.63687936111734e-14	***
529	Dormitory	WG0E-201209-14	16609556	2020-12	CARBAPENEM	8	1660.96	0.0048165	1.74737738425059e-31	0.1	9.91607565027925e-30	***
530	Dormitory	WG0E-201209-14	16609556	2020-12	CEPHALOSPORIN	11	1660.96	0.00662269	4.9278186640758e-34	0.1	4.89379629337387e-32	***
531	Dormitory	WG0E-201209-14	16609556	2020-12	CEPHAMYCIN	4	1660.96	0.00240825	4.35896592736946e-08	0.1	4.55670631368055e-07	***
532	Dormitory	WG0E-201209-14	16609556	2020-12	DIAMINOPYRIMIDINE ANTIBIOTIC	3	1660.96	0.00180619	0.182229	0.1	0.940109
533	Dormitory	WG0E-201209-14	16609556	2020-12	DISINFECTING AGENTS AND ANTISEPTICS	3	1660.96	0.00180619	6.70265685873824e-07	0.1	6.05125522653578e-06	***
534	Dormitory	WG0E-201209-14	16609556	2020-12	ELFAMYCIN ANTIBIOTIC	2	1660.96	0.00120413	6.4140174845233e-10	0.1	8.49297891045191e-09	***
535	Dormitory	WG0E-201209-14	16609556	2020-12	FLUOROQUINOLONE ANTIBIOTIC	7	1660.96	0.00421444	3.24523350227238e-06	0.1	2.63087995279564e-05	***
536	Dormitory	WG0E-201209-14	16609556	2020-12	GLYCOPEPTIDE ANTIBIOTIC	2	1660.96	0.00120413	0.0240972	0.1	0.138729
537	Dormitory	WG0E-201209-14	16609556	2020-12	GLYCYLCYCLINE	1	1660.96	0.000602063	0.00467644	0.1	0.0304534	*
538	Dormitory	WG0E-201209-14	16609556	2020-12	LINCOSAMIDE ANTIBIOTIC	1	1660.96	0.000602063	0.0443744	0.1	0.244822
539	Dormitory	WG0E-201209-14	16609556	2020-12	MACROLIDE ANTIBIOTIC	21	1660.96	0.0126433	0.000146557	0.1	0.00107811	**
540	Dormitory	WG0E-201209-14	16609556	2020-12	PENAM	8	1660.96	0.0048165	8.32068368646501e-40	0.1	1.65264729727208e-37	***
541	Dormitory	WG0E-201209-14	16609556	2020-12	PENEM	4	1660.96	0.00240825	9.72046378817909e-12	0.1	1.67884387902412e-10	***
542	Dormitory	WG0E-201209-14	16609556	2020-12	PEPTIDE ANTIBIOTIC	5	1660.96	0.00301032	1.69414494557514e-07	0.1	1.64141299956753e-06	***
543	Dormitory	WG0E-201209-14	16609556	2020-12	PHENICOL ANTIBIOTIC	5	1660.96	0.00301032	3.81700167736731e-07	0.1	3.52618469519398e-06	***
544	Dormitory	WG0E-201209-14	16609556	2020-12	RIFAMYCIN ANTIBIOTIC	1	1660.96	0.000602063	3.56533765158492e-08	0.1	3.82780761759766e-07	***
545	Dormitory	WG0E-201209-14	16609556	2020-12	STREPTOGRAMIN ANTIBIOTIC	1	1660.96	0.000602063	1.35010429807333e-06	0.1	1.16589824634755e-05	***
546	Dormitory	WG0E-201209-14	16609556	2020-12	TETRACYCLINE ANTIBIOTIC	5	1660.96	0.00301032	0.0333232	0.1	0.189104
547	Dormitory	WG0E-201216-14	18897274	2020-12	AMINOCOUMARIN ANTIBIOTIC	2	1889.73	0.00105835	0.0135793	0.1	0.0817304
548	Dormitory	WG0E-201216-14	18897274	2020-12	AMINOGLYCOSIDE ANTIBIOTIC	6	1889.73	0.00317506	7.41716631087453e-16	0.1	1.63687936111734e-14	***
549	Dormitory	WG0E-201216-14	18897274	2020-12	CARBAPENEM	6	1889.73	0.00317506	1.74737738425059e-31	0.1	9.91607565027925e-30	***
550	Dormitory	WG0E-201216-14	18897274	2020-12	CEPHALOSPORIN	7	1889.73	0.00370424	4.9278186640758e-34	0.1	4.89379629337387e-32	***
551	Dormitory	WG0E-201216-14	18897274	2020-12	CEPHAMYCIN	5	1889.73	0.00264588	4.35896592736946e-08	0.1	4.55670631368055e-07	***
552	Dormitory	WG0E-201216-14	18897274	2020-12	DIAMINOPYRIMIDINE ANTIBIOTIC	5	1889.73	0.00264588	0.182229	0.1	0.940109
553	Dormitory	WG0E-201216-14	18897274	2020-12	DISINFECTING AGENTS AND ANTISEPTICS	2	1889.73	0.00105835	6.70265685873824e-07	0.1	6.05125522653578e-06	***
554	Dormitory	WG0E-201216-14	18897274	2020-12	ELFAMYCIN ANTIBIOTIC	3	1889.73	0.00158753	6.4140174845233e-10	0.1	8.49297891045191e-09	***
555	Dormitory	WG0E-201216-14	18897274	2020-12	FLUOROQUINOLONE ANTIBIOTIC	9	1889.73	0.00476259	3.24523350227238e-06	0.1	2.63087995279564e-05	***
556	Dormitory	WG0E-201216-14	18897274	2020-12	GLYCOPEPTIDE ANTIBIOTIC	2	1889.73	0.00105835	0.0240972	0.1	0.138729
557	Dormitory	WG0E-201216-14	18897274	2020-12	GLYCYLCYCLINE	2	1889.73	0.00105835	0.00467644	0.1	0.0304534	*
558	Dormitory	WG0E-201216-14	18897274	2020-12	LINCOSAMIDE ANTIBIOTIC	1	1889.73	0.000529177	0.0443744	0.1	0.244822
559	Dormitory	WG0E-201216-14	18897274	2020-12	MACROLIDE ANTIBIOTIC	15	1889.73	0.00793765	0.000146557	0.1	0.00107811	**
560	Dormitory	WG0E-201216-14	18897274	2020-12	PENAM	8	1889.73	0.00423341	8.32068368646501e-40	0.1	1.65264729727208e-37	***
561	Dormitory	WG0E-201216-14	18897274	2020-12	PENEM	3	1889.73	0.00158753	9.72046378817909e-12	0.1	1.67884387902412e-10	***
562	Dormitory	WG0E-201216-14	18897274	2020-12	PEPTIDE ANTIBIOTIC	2	1889.73	0.00105835	1.69414494557514e-07	0.1	1.64141299956753e-06	***
563	Dormitory	WG0E-201216-14	18897274	2020-12	PHENICOL ANTIBIOTIC	5	1889.73	0.00264588	3.81700167736731e-07	0.1	3.52618469519398e-06	***
564	Dormitory	WG0E-201216-14	18897274	2020-12	RIFAMYCIN ANTIBIOTIC	1	1889.73	0.000529177	3.56533765158492e-08	0.1	3.82780761759766e-07	***
565	Dormitory	WG0E-201216-14	18897274	2020-12	STREPTOGRAMIN ANTIBIOTIC	1	1889.73	0.000529177	1.35010429807333e-06	0.1	1.16589824634755e-05	***
566	Dormitory	WG0E-201216-14	18897274	2020-12	TETRACYCLINE ANTIBIOTIC	6	1889.73	0.00317506	0.0333232	0.1	0.189104
567	Dormitory	WG0E-210105-14	9376334	2021-01	AMINOCOUMARIN ANTIBIOTIC	3	937.633	0.00319954	0.0135793	0.1	0.0817304
568	Dormitory	WG0E-210105-14	9376334	2021-01	AMINOGLYCOSIDE ANTIBIOTIC	4	937.633	0.00426606	7.41716631087453e-16	0.1	1.63687936111734e-14	***
569	Dormitory	WG0E-210105-14	9376334	2021-01	CARBAPENEM	14	937.633	0.0149312	1.74737738425059e-31	0.1	9.91607565027925e-30	***
570	Dormitory	WG0E-210105-14	9376334	2021-01	CEPHALOSPORIN	12	937.633	0.0127982	4.9278186640758e-34	0.1	4.89379629337387e-32	***
571	Dormitory	WG0E-210105-14	9376334	2021-01	CEPHAMYCIN	6	937.633	0.00639909	4.35896592736946e-08	0.1	4.55670631368055e-07	***
572	Dormitory	WG0E-210105-14	9376334	2021-01	DIAMINOPYRIMIDINE ANTIBIOTIC	1	937.633	0.00106651	0.182229	0.1	0.940109
573	Dormitory	WG0E-210105-14	9376334	2021-01	DISINFECTING AGENTS AND ANTISEPTICS	1	937.633	0.00106651	6.70265685873824e-07	0.1	6.05125522653578e-06	***
574	Dormitory	WG0E-210105-14	9376334	2021-01	FLUOROQUINOLONE ANTIBIOTIC	5	937.633	0.00533257	3.24523350227238e-06	0.1	2.63087995279564e-05	***
575	Dormitory	WG0E-210105-14	9376334	2021-01	LINCOSAMIDE ANTIBIOTIC	3	937.633	0.00319954	0.0443744	0.1	0.244822
576	Dormitory	WG0E-210105-14	9376334	2021-01	MACROLIDE ANTIBIOTIC	14	937.633	0.0149312	0.000146557	0.1	0.00107811	**
577	Dormitory	WG0E-210105-14	9376334	2021-01	PENAM	10	937.633	0.0106651	8.32068368646501e-40	0.1	1.65264729727208e-37	***
578	Dormitory	WG0E-210105-14	9376334	2021-01	PENEM	6	937.633	0.00639909	9.72046378817909e-12	0.1	1.67884387902412e-10	***
579	Dormitory	WG0E-210105-14	9376334	2021-01	PEPTIDE ANTIBIOTIC	4	937.633	0.00426606	1.69414494557514e-07	0.1	1.64141299956753e-06	***
580	Dormitory	WG0E-210105-14	9376334	2021-01	PHENICOL ANTIBIOTIC	2	937.633	0.00213303	3.81700167736731e-07	0.1	3.52618469519398e-06	***
581	Dormitory	WG0E-210105-14	9376334	2021-01	STREPTOGRAMIN ANTIBIOTIC	1	937.633	0.00106651	1.35010429807333e-06	0.1	1.16589824634755e-05	***
582	Dormitory	WG0E-210105-14	9376334	2021-01	TETRACYCLINE ANTIBIOTIC	6	937.633	0.00639909	0.0333232	0.1	0.189104
583	Dormitory	WG0E-210119-14	13927134	2021-01	AMINOCOUMARIN ANTIBIOTIC	1	1392.71	0.000718023	0.0135793	0.1	0.0817304
584	Dormitory	WG0E-210119-14	13927134	2021-01	AMINOGLYCOSIDE ANTIBIOTIC	12	1392.71	0.00861627	7.41716631087453e-16	0.1	1.63687936111734e-14	***
585	Dormitory	WG0E-210119-14	13927134	2021-01	CARBAPENEM	7	1392.71	0.00502616	1.74737738425059e-31	0.1	9.91607565027925e-30	***
586	Dormitory	WG0E-210119-14	13927134	2021-01	CEPHALOSPORIN	8	1392.71	0.00574418	4.9278186640758e-34	0.1	4.89379629337387e-32	***
587	Dormitory	WG0E-210119-14	13927134	2021-01	CEPHAMYCIN	2	1392.71	0.00143605	4.35896592736946e-08	0.1	4.55670631368055e-07	***
588	Dormitory	WG0E-210119-14	13927134	2021-01	DIAMINOPYRIMIDINE ANTIBIOTIC	2	1392.71	0.00143605	0.182229	0.1	0.940109
589	Dormitory	WG0E-210119-14	13927134	2021-01	DISINFECTING AGENTS AND ANTISEPTICS	1	1392.71	0.000718023	6.70265685873824e-07	0.1	6.05125522653578e-06	***
590	Dormitory	WG0E-210119-14	13927134	2021-01	ELFAMYCIN ANTIBIOTIC	5	1392.71	0.00359011	6.4140174845233e-10	0.1	8.49297891045191e-09	***
591	Dormitory	WG0E-210119-14	13927134	2021-01	FLUOROQUINOLONE ANTIBIOTIC	7	1392.71	0.00502616	3.24523350227238e-06	0.1	2.63087995279564e-05	***
592	Dormitory	WG0E-210119-14	13927134	2021-01	GLYCOPEPTIDE ANTIBIOTIC	1	1392.71	0.000718023	0.0240972	0.1	0.138729
593	Dormitory	WG0E-210119-14	13927134	2021-01	LINCOSAMIDE ANTIBIOTIC	2	1392.71	0.00143605	0.0443744	0.1	0.244822
594	Dormitory	WG0E-210119-14	13927134	2021-01	MACROLIDE ANTIBIOTIC	12	1392.71	0.00861627	0.000146557	0.1	0.00107811	**
595	Dormitory	WG0E-210119-14	13927134	2021-01	PENAM	8	1392.71	0.00574418	8.32068368646501e-40	0.1	1.65264729727208e-37	***
596	Dormitory	WG0E-210119-14	13927134	2021-01	PENEM	1	1392.71	0.000718023	9.72046378817909e-12	0.1	1.67884387902412e-10	***
597	Dormitory	WG0E-210119-14	13927134	2021-01	PEPTIDE ANTIBIOTIC	2	1392.71	0.00143605	1.69414494557514e-07	0.1	1.64141299956753e-06	***
598	Dormitory	WG0E-210119-14	13927134	2021-01	PHENICOL ANTIBIOTIC	4	1392.71	0.00287209	3.81700167736731e-07	0.1	3.52618469519398e-06	***
599	Dormitory	WG0E-210119-14	13927134	2021-01	STREPTOGRAMIN ANTIBIOTIC	2	1392.71	0.00143605	1.35010429807333e-06	0.1	1.16589824634755e-05	***
600	Dormitory	WG0E-210119-14	13927134	2021-01	TETRACYCLINE ANTIBIOTIC	5	1392.71	0.00359011	0.0333232	0.1	0.189104
601	Dormitory	WG0E-210126-14	17537946	2021-01	AMINOCOUMARIN ANTIBIOTIC	1	1753.79	0.000570192	0.0135793	0.1	0.0817304
602	Dormitory	WG0E-210126-14	17537946	2021-01	AMINOGLYCOSIDE ANTIBIOTIC	4	1753.79	0.00228077	7.41716631087453e-16	0.1	1.63687936111734e-14	***
603	Dormitory	WG0E-210126-14	17537946	2021-01	CARBAPENEM	7	1753.79	0.00399135	1.74737738425059e-31	0.1	9.91607565027925e-30	***
604	Dormitory	WG0E-210126-14	17537946	2021-01	CEPHALOSPORIN	9	1753.79	0.00513173	4.9278186640758e-34	0.1	4.89379629337387e-32	***
605	Dormitory	WG0E-210126-14	17537946	2021-01	CEPHAMYCIN	7	1753.79	0.00399135	4.35896592736946e-08	0.1	4.55670631368055e-07	***
606	Dormitory	WG0E-210126-14	17537946	2021-01	DIAMINOPYRIMIDINE ANTIBIOTIC	8	1753.79	0.00456154	0.182229	0.1	0.940109
607	Dormitory	WG0E-210126-14	17537946	2021-01	DISINFECTING AGENTS AND ANTISEPTICS	1	1753.79	0.000570192	6.70265685873824e-07	0.1	6.05125522653578e-06	***
608	Dormitory	WG0E-210126-14	17537946	2021-01	ELFAMYCIN ANTIBIOTIC	2	1753.79	0.00114038	6.4140174845233e-10	0.1	8.49297891045191e-09	***
609	Dormitory	WG0E-210126-14	17537946	2021-01	FLUOROQUINOLONE ANTIBIOTIC	8	1753.79	0.00456154	3.24523350227238e-06	0.1	2.63087995279564e-05	***
610	Dormitory	WG0E-210126-14	17537946	2021-01	GLYCOPEPTIDE ANTIBIOTIC	2	1753.79	0.00114038	0.0240972	0.1	0.138729
611	Dormitory	WG0E-210126-14	17537946	2021-01	LINCOSAMIDE ANTIBIOTIC	2	1753.79	0.00114038	0.0443744	0.1	0.244822
612	Dormitory	WG0E-210126-14	17537946	2021-01	MACROLIDE ANTIBIOTIC	8	1753.79	0.00456154	0.000146557	0.1	0.00107811	**
613	Dormitory	WG0E-210126-14	17537946	2021-01	PENAM	9	1753.79	0.00513173	8.32068368646501e-40	0.1	1.65264729727208e-37	***
614	Dormitory	WG0E-210126-14	17537946	2021-01	PENEM	2	1753.79	0.00114038	9.72046378817909e-12	0.1	1.67884387902412e-10	***
615	Dormitory	WG0E-210126-14	17537946	2021-01	PEPTIDE ANTIBIOTIC	1	1753.79	0.000570192	1.69414494557514e-07	0.1	1.64141299956753e-06	***
616	Dormitory	WG0E-210126-14	17537946	2021-01	PHENICOL ANTIBIOTIC	6	1753.79	0.00342115	3.81700167736731e-07	0.1	3.52618469519398e-06	***
617	Dormitory	WG0E-210126-14	17537946	2021-01	RIFAMYCIN ANTIBIOTIC	1	1753.79	0.000570192	3.56533765158492e-08	0.1	3.82780761759766e-07	***
618	Dormitory	WG0E-210126-14	17537946	2021-01	TETRACYCLINE ANTIBIOTIC	6	1753.79	0.00342115	0.0333232	0.1	0.189104
619	Dormitory	WG0E-210202-14	13302319	2021-02	AMINOCOUMARIN ANTIBIOTIC	3	1330.23	0.00225525	0.0135793	0.1	0.0817304
620	Dormitory	WG0E-210202-14	13302319	2021-02	AMINOGLYCOSIDE ANTIBIOTIC	9	1330.23	0.00676574	7.41716631087453e-16	0.1	1.63687936111734e-14	***
621	Dormitory	WG0E-210202-14	13302319	2021-02	CARBAPENEM	9	1330.23	0.00676574	1.74737738425059e-31	0.1	9.91607565027925e-30	***
622	Dormitory	WG0E-210202-14	13302319	2021-02	CEPHALOSPORIN	10	1330.23	0.00751749	4.9278186640758e-34	0.1	4.89379629337387e-32	***
623	Dormitory	WG0E-210202-14	13302319	2021-02	CEPHAMYCIN	3	1330.23	0.00225525	4.35896592736946e-08	0.1	4.55670631368055e-07	***
624	Dormitory	WG0E-210202-14	13302319	2021-02	DIAMINOPYRIMIDINE ANTIBIOTIC	6	1330.23	0.00451049	0.182229	0.1	0.940109
625	Dormitory	WG0E-210202-14	13302319	2021-02	DISINFECTING AGENTS AND ANTISEPTICS	4	1330.23	0.00300699	6.70265685873824e-07	0.1	6.05125522653578e-06	***
626	Dormitory	WG0E-210202-14	13302319	2021-02	ELFAMYCIN ANTIBIOTIC	3	1330.23	0.00225525	6.4140174845233e-10	0.1	8.49297891045191e-09	***
627	Dormitory	WG0E-210202-14	13302319	2021-02	FLUOROQUINOLONE ANTIBIOTIC	10	1330.23	0.00751749	3.24523350227238e-06	0.1	2.63087995279564e-05	***
628	Dormitory	WG0E-210202-14	13302319	2021-02	GLYCOPEPTIDE ANTIBIOTIC	1	1330.23	0.000751749	0.0240972	0.1	0.138729
629	Dormitory	WG0E-210202-14	13302319	2021-02	LINCOSAMIDE ANTIBIOTIC	4	1330.23	0.00300699	0.0443744	0.1	0.244822
630	Dormitory	WG0E-210202-14	13302319	2021-02	MACROLIDE ANTIBIOTIC	21	1330.23	0.0157867	0.000146557	0.1	0.00107811	**
631	Dormitory	WG0E-210202-14	13302319	2021-02	PENAM	8	1330.23	0.00601399	8.32068368646501e-40	0.1	1.65264729727208e-37	***
632	Dormitory	WG0E-210202-14	13302319	2021-02	PENEM	3	1330.23	0.00225525	9.72046378817909e-12	0.1	1.67884387902412e-10	***
633	Dormitory	WG0E-210202-14	13302319	2021-02	PEPTIDE ANTIBIOTIC	4	1330.23	0.00300699	1.69414494557514e-07	0.1	1.64141299956753e-06	***
634	Dormitory	WG0E-210202-14	13302319	2021-02	PHENICOL ANTIBIOTIC	9	1330.23	0.00676574	3.81700167736731e-07	0.1	3.52618469519398e-06	***
635	Dormitory	WG0E-210202-14	13302319	2021-02	RIFAMYCIN ANTIBIOTIC	2	1330.23	0.0015035	3.56533765158492e-08	0.1	3.82780761759766e-07	***
636	Dormitory	WG0E-210202-14	13302319	2021-02	STREPTOGRAMIN ANTIBIOTIC	2	1330.23	0.0015035	1.35010429807333e-06	0.1	1.16589824634755e-05	***
637	Dormitory	WG0E-210202-14	13302319	2021-02	TETRACYCLINE ANTIBIOTIC	8	1330.23	0.00601399	0.0333232	0.1	0.189104
638	Dormitory	WG0E-210209-14	15648597	2021-02	AMINOGLYCOSIDE ANTIBIOTIC	14	1564.86	0.00894649	7.41716631087453e-16	0.1	1.63687936111734e-14	***
639	Dormitory	WG0E-210209-14	15648597	2021-02	CARBAPENEM	11	1564.86	0.00702938	1.74737738425059e-31	0.1	9.91607565027925e-30	***
640	Dormitory	WG0E-210209-14	15648597	2021-02	CEPHALOSPORIN	12	1564.86	0.00766842	4.9278186640758e-34	0.1	4.89379629337387e-32	***
641	Dormitory	WG0E-210209-14	15648597	2021-02	CEPHAMYCIN	2	1564.86	0.00127807	4.35896592736946e-08	0.1	4.55670631368055e-07	***
642	Dormitory	WG0E-210209-14	15648597	2021-02	DIAMINOPYRIMIDINE ANTIBIOTIC	8	1564.86	0.00511228	0.182229	0.1	0.940109
643	Dormitory	WG0E-210209-14	15648597	2021-02	DISINFECTING AGENTS AND ANTISEPTICS	3	1564.86	0.0019171	6.70265685873824e-07	0.1	6.05125522653578e-06	***
644	Dormitory	WG0E-210209-14	15648597	2021-02	ELFAMYCIN ANTIBIOTIC	1	1564.86	0.000639035	6.4140174845233e-10	0.1	8.49297891045191e-09	***
645	Dormitory	WG0E-210209-14	15648597	2021-02	FLUOROQUINOLONE ANTIBIOTIC	13	1564.86	0.00830745	3.24523350227238e-06	0.1	2.63087995279564e-05	***
646	Dormitory	WG0E-210209-14	15648597	2021-02	GLYCOPEPTIDE ANTIBIOTIC	1	1564.86	0.000639035	0.0240972	0.1	0.138729
647	Dormitory	WG0E-210209-14	15648597	2021-02	LINCOSAMIDE ANTIBIOTIC	9	1564.86	0.00575131	0.0443744	0.1	0.244822
648	Dormitory	WG0E-210209-14	15648597	2021-02	MACROLIDE ANTIBIOTIC	36	1564.86	0.0230053	0.000146557	0.1	0.00107811	**
649	Dormitory	WG0E-210209-14	15648597	2021-02	PENAM	5	1564.86	0.00319517	8.32068368646501e-40	0.1	1.65264729727208e-37	***
650	Dormitory	WG0E-210209-14	15648597	2021-02	PENEM	7	1564.86	0.00447324	9.72046378817909e-12	0.1	1.67884387902412e-10	***
651	Dormitory	WG0E-210209-14	15648597	2021-02	PEPTIDE ANTIBIOTIC	2	1564.86	0.00127807	1.69414494557514e-07	0.1	1.64141299956753e-06	***
652	Dormitory	WG0E-210209-14	15648597	2021-02	PHENICOL ANTIBIOTIC	12	1564.86	0.00766842	3.81700167736731e-07	0.1	3.52618469519398e-06	***
653	Dormitory	WG0E-210209-14	15648597	2021-02	RIFAMYCIN ANTIBIOTIC	6	1564.86	0.00383421	3.56533765158492e-08	0.1	3.82780761759766e-07	***
654	Dormitory	WG0E-210209-14	15648597	2021-02	STREPTOGRAMIN ANTIBIOTIC	6	1564.86	0.00383421	1.35010429807333e-06	0.1	1.16589824634755e-05	***
655	Dormitory	WG0E-210209-14	15648597	2021-02	TETRACYCLINE ANTIBIOTIC	9	1564.86	0.00575131	0.0333232	0.1	0.189104
656	Dormitory	WG0H-201125-14	13503402	2020-11	AMINOCOUMARIN ANTIBIOTIC	3	1350.34	0.00222166	0.0135793	0.1	0.0817304
657	Dormitory	WG0H-201125-14	13503402	2020-11	AMINOGLYCOSIDE ANTIBIOTIC	19	1350.34	0.0140705	7.41716631087453e-16	0.1	1.63687936111734e-14	***
658	Dormitory	WG0H-201125-14	13503402	2020-11	CARBAPENEM	9	1350.34	0.00666499	1.74737738425059e-31	0.1	9.91607565027925e-30	***
659	Dormitory	WG0H-201125-14	13503402	2020-11	CEPHALOSPORIN	9	1350.34	0.00666499	4.9278186640758e-34	0.1	4.89379629337387e-32	***
660	Dormitory	WG0H-201125-14	13503402	2020-11	CEPHAMYCIN	2	1350.34	0.00148111	4.35896592736946e-08	0.1	4.55670631368055e-07	***
661	Dormitory	WG0H-201125-14	13503402	2020-11	DIAMINOPYRIMIDINE ANTIBIOTIC	3	1350.34	0.00222166	0.182229	0.1	0.940109
662	Dormitory	WG0H-201125-14	13503402	2020-11	DISINFECTING AGENTS AND ANTISEPTICS	9	1350.34	0.00666499	6.70265685873824e-07	0.1	6.05125522653578e-06	***
663	Dormitory	WG0H-201125-14	13503402	2020-11	FLUOROQUINOLONE ANTIBIOTIC	6	1350.34	0.00444332	3.24523350227238e-06	0.1	2.63087995279564e-05	***
664	Dormitory	WG0H-201125-14	13503402	2020-11	LINCOSAMIDE ANTIBIOTIC	2	1350.34	0.00148111	0.0443744	0.1	0.244822
665	Dormitory	WG0H-201125-14	13503402	2020-11	MACROLIDE ANTIBIOTIC	57	1350.34	0.0422116	0.000146557	0.1	0.00107811	**
666	Dormitory	WG0H-201125-14	13503402	2020-11	PENAM	8	1350.34	0.00592443	8.32068368646501e-40	0.1	1.65264729727208e-37	***
667	Dormitory	WG0H-201125-14	13503402	2020-11	PENEM	3	1350.34	0.00222166	9.72046378817909e-12	0.1	1.67884387902412e-10	***
668	Dormitory	WG0H-201125-14	13503402	2020-11	PEPTIDE ANTIBIOTIC	3	1350.34	0.00222166	1.69414494557514e-07	0.1	1.64141299956753e-06	***
669	Dormitory	WG0H-201125-14	13503402	2020-11	PHENICOL ANTIBIOTIC	7	1350.34	0.00518388	3.81700167736731e-07	0.1	3.52618469519398e-06	***
670	Dormitory	WG0H-201125-14	13503402	2020-11	RIFAMYCIN ANTIBIOTIC	3	1350.34	0.00222166	3.56533765158492e-08	0.1	3.82780761759766e-07	***
671	Dormitory	WG0H-201125-14	13503402	2020-11	STREPTOGRAMIN ANTIBIOTIC	1	1350.34	0.000740554	1.35010429807333e-06	0.1	1.16589824634755e-05	***
672	Dormitory	WG0H-201125-14	13503402	2020-11	TETRACYCLINE ANTIBIOTIC	5	1350.34	0.00370277	0.0333232	0.1	0.189104
673	Dormitory	WG0H-201202-14	16636659	2020-12	AMINOCOUMARIN ANTIBIOTIC	1	1663.67	0.000601082	0.0135793	0.1	0.0817304
674	Dormitory	WG0H-201202-14	16636659	2020-12	AMINOGLYCOSIDE ANTIBIOTIC	12	1663.67	0.00721299	7.41716631087453e-16	0.1	1.63687936111734e-14	***
675	Dormitory	WG0H-201202-14	16636659	2020-12	CARBAPENEM	9	1663.67	0.00540974	1.74737738425059e-31	0.1	9.91607565027925e-30	***
676	Dormitory	WG0H-201202-14	16636659	2020-12	CEPHALOSPORIN	7	1663.67	0.00420758	4.9278186640758e-34	0.1	4.89379629337387e-32	***
677	Dormitory	WG0H-201202-14	16636659	2020-12	CEPHAMYCIN	4	1663.67	0.00240433	4.35896592736946e-08	0.1	4.55670631368055e-07	***
678	Dormitory	WG0H-201202-14	16636659	2020-12	DIAMINOPYRIMIDINE ANTIBIOTIC	1	1663.67	0.000601082	0.182229	0.1	0.940109
679	Dormitory	WG0H-201202-14	16636659	2020-12	DISINFECTING AGENTS AND ANTISEPTICS	2	1663.67	0.00120216	6.70265685873824e-07	0.1	6.05125522653578e-06	***
680	Dormitory	WG0H-201202-14	16636659	2020-12	ELFAMYCIN ANTIBIOTIC	1	1663.67	0.000601082	6.4140174845233e-10	0.1	8.49297891045191e-09	***
681	Dormitory	WG0H-201202-14	16636659	2020-12	FLUOROQUINOLONE ANTIBIOTIC	1	1663.67	0.000601082	3.24523350227238e-06	0.1	2.63087995279564e-05	***
682	Dormitory	WG0H-201202-14	16636659	2020-12	GLYCOPEPTIDE ANTIBIOTIC	5	1663.67	0.00300541	0.0240972	0.1	0.138729
683	Dormitory	WG0H-201202-14	16636659	2020-12	LINCOSAMIDE ANTIBIOTIC	5	1663.67	0.00300541	0.0443744	0.1	0.244822
684	Dormitory	WG0H-201202-14	16636659	2020-12	MACROLIDE ANTIBIOTIC	25	1663.67	0.0150271	0.000146557	0.1	0.00107811	**
685	Dormitory	WG0H-201202-14	16636659	2020-12	PENAM	7	1663.67	0.00420758	8.32068368646501e-40	0.1	1.65264729727208e-37	***
686	Dormitory	WG0H-201202-14	16636659	2020-12	PENEM	1	1663.67	0.000601082	9.72046378817909e-12	0.1	1.67884387902412e-10	***
687	Dormitory	WG0H-201202-14	16636659	2020-12	PEPTIDE ANTIBIOTIC	1	1663.67	0.000601082	1.69414494557514e-07	0.1	1.64141299956753e-06	***
688	Dormitory	WG0H-201202-14	16636659	2020-12	PHENICOL ANTIBIOTIC	3	1663.67	0.00180325	3.81700167736731e-07	0.1	3.52618469519398e-06	***
689	Dormitory	WG0H-201202-14	16636659	2020-12	STREPTOGRAMIN ANTIBIOTIC	2	1663.67	0.00120216	1.35010429807333e-06	0.1	1.16589824634755e-05	***
690	Dormitory	WG0H-201202-14	16636659	2020-12	TETRACYCLINE ANTIBIOTIC	5	1663.67	0.00300541	0.0333232	0.1	0.189104
691	Dormitory	WG0H-201216-14	13331139	2020-12	AMINOCOUMARIN ANTIBIOTIC	2	1333.11	0.00150025	0.0135793	0.1	0.0817304
692	Dormitory	WG0H-201216-14	13331139	2020-12	AMINOGLYCOSIDE ANTIBIOTIC	15	1333.11	0.0112519	7.41716631087453e-16	0.1	1.63687936111734e-14	***
693	Dormitory	WG0H-201216-14	13331139	2020-12	CARBAPENEM	11	1333.11	0.00825136	1.74737738425059e-31	0.1	9.91607565027925e-30	***
694	Dormitory	WG0H-201216-14	13331139	2020-12	CEPHALOSPORIN	11	1333.11	0.00825136	4.9278186640758e-34	0.1	4.89379629337387e-32	***
695	Dormitory	WG0H-201216-14	13331139	2020-12	CEPHAMYCIN	9	1333.11	0.00675111	4.35896592736946e-08	0.1	4.55670631368055e-07	***
696	Dormitory	WG0H-201216-14	13331139	2020-12	DIAMINOPYRIMIDINE ANTIBIOTIC	1	1333.11	0.000750123	0.182229	0.1	0.940109
697	Dormitory	WG0H-201216-14	13331139	2020-12	DISINFECTING AGENTS AND ANTISEPTICS	4	1333.11	0.00300049	6.70265685873824e-07	0.1	6.05125522653578e-06	***
698	Dormitory	WG0H-201216-14	13331139	2020-12	FLUOROQUINOLONE ANTIBIOTIC	4	1333.11	0.00300049	3.24523350227238e-06	0.1	2.63087995279564e-05	***
699	Dormitory	WG0H-201216-14	13331139	2020-12	GLYCOPEPTIDE ANTIBIOTIC	1	1333.11	0.000750123	0.0240972	0.1	0.138729
700	Dormitory	WG0H-201216-14	13331139	2020-12	GLYCYLCYCLINE	1	1333.11	0.000750123	0.00467644	0.1	0.0304534	*
701	Dormitory	WG0H-201216-14	13331139	2020-12	LINCOSAMIDE ANTIBIOTIC	1	1333.11	0.000750123	0.0443744	0.1	0.244822
702	Dormitory	WG0H-201216-14	13331139	2020-12	MACROLIDE ANTIBIOTIC	21	1333.11	0.0157526	0.000146557	0.1	0.00107811	**
703	Dormitory	WG0H-201216-14	13331139	2020-12	PENAM	12	1333.11	0.00900148	8.32068368646501e-40	0.1	1.65264729727208e-37	***
704	Dormitory	WG0H-201216-14	13331139	2020-12	PENEM	4	1333.11	0.00300049	9.72046378817909e-12	0.1	1.67884387902412e-10	***
705	Dormitory	WG0H-201216-14	13331139	2020-12	PEPTIDE ANTIBIOTIC	3	1333.11	0.00225037	1.69414494557514e-07	0.1	1.64141299956753e-06	***
706	Dormitory	WG0H-201216-14	13331139	2020-12	PHENICOL ANTIBIOTIC	3	1333.11	0.00225037	3.81700167736731e-07	0.1	3.52618469519398e-06	***
707	Dormitory	WG0H-201216-14	13331139	2020-12	RIFAMYCIN ANTIBIOTIC	1	1333.11	0.000750123	3.56533765158492e-08	0.1	3.82780761759766e-07	***
708	Dormitory	WG0H-201216-14	13331139	2020-12	STREPTOGRAMIN ANTIBIOTIC	1	1333.11	0.000750123	1.35010429807333e-06	0.1	1.16589824634755e-05	***
709	Dormitory	WG0H-201216-14	13331139	2020-12	TETRACYCLINE ANTIBIOTIC	6	1333.11	0.00450074	0.0333232	0.1	0.189104
710	Dormitory	WG0HP-210209-14	13112167	2021-02	AMINOCOUMARIN ANTIBIOTIC	4	1311.22	0.0030506	0.0135793	0.1	0.0817304
711	Dormitory	WG0HP-210209-14	13112167	2021-02	AMINOGLYCOSIDE ANTIBIOTIC	13	1311.22	0.00991446	7.41716631087453e-16	0.1	1.63687936111734e-14	***
712	Dormitory	WG0HP-210209-14	13112167	2021-02	CARBAPENEM	14	1311.22	0.0106771	1.74737738425059e-31	0.1	9.91607565027925e-30	***
713	Dormitory	WG0HP-210209-14	13112167	2021-02	CEPHALOSPORIN	17	1311.22	0.0129651	4.9278186640758e-34	0.1	4.89379629337387e-32	***
714	Dormitory	WG0HP-210209-14	13112167	2021-02	CEPHAMYCIN	4	1311.22	0.0030506	4.35896592736946e-08	0.1	4.55670631368055e-07	***
715	Dormitory	WG0HP-210209-14	13112167	2021-02	DIAMINOPYRIMIDINE ANTIBIOTIC	7	1311.22	0.00533855	0.182229	0.1	0.940109
716	Dormitory	WG0HP-210209-14	13112167	2021-02	DISINFECTING AGENTS AND ANTISEPTICS	6	1311.22	0.0045759	6.70265685873824e-07	0.1	6.05125522653578e-06	***
717	Dormitory	WG0HP-210209-14	13112167	2021-02	ELFAMYCIN ANTIBIOTIC	2	1311.22	0.0015253	6.4140174845233e-10	0.1	8.49297891045191e-09	***
718	Dormitory	WG0HP-210209-14	13112167	2021-02	FLUOROQUINOLONE ANTIBIOTIC	15	1311.22	0.0114398	3.24523350227238e-06	0.1	2.63087995279564e-05	***
719	Dormitory	WG0HP-210209-14	13112167	2021-02	GLYCOPEPTIDE ANTIBIOTIC	5	1311.22	0.00381325	0.0240972	0.1	0.138729
720	Dormitory	WG0HP-210209-14	13112167	2021-02	LINCOSAMIDE ANTIBIOTIC	6	1311.22	0.0045759	0.0443744	0.1	0.244822
721	Dormitory	WG0HP-210209-14	13112167	2021-02	MACROLIDE ANTIBIOTIC	26	1311.22	0.0198289	0.000146557	0.1	0.00107811	**
722	Dormitory	WG0HP-210209-14	13112167	2021-02	PENAM	11	1311.22	0.00838915	8.32068368646501e-40	0.1	1.65264729727208e-37	***
723	Dormitory	WG0HP-210209-14	13112167	2021-02	PENEM	6	1311.22	0.0045759	9.72046378817909e-12	0.1	1.67884387902412e-10	***
724	Dormitory	WG0HP-210209-14	13112167	2021-02	PEPTIDE ANTIBIOTIC	6	1311.22	0.0045759	1.69414494557514e-07	0.1	1.64141299956753e-06	***
725	Dormitory	WG0HP-210209-14	13112167	2021-02	PHENICOL ANTIBIOTIC	10	1311.22	0.0076265	3.81700167736731e-07	0.1	3.52618469519398e-06	***
726	Dormitory	WG0HP-210209-14	13112167	2021-02	RIFAMYCIN ANTIBIOTIC	6	1311.22	0.0045759	3.56533765158492e-08	0.1	3.82780761759766e-07	***
727	Dormitory	WG0HP-210209-14	13112167	2021-02	STREPTOGRAMIN ANTIBIOTIC	3	1311.22	0.00228795	1.35010429807333e-06	0.1	1.16589824634755e-05	***
728	Dormitory	WG0HP-210209-14	13112167	2021-02	TETRACYCLINE ANTIBIOTIC	17	1311.22	0.0129651	0.0333232	0.1	0.189104
729	Dormitory	WG0HP-210824	9640517	2021-08	AMINOCOUMARIN ANTIBIOTIC	1	964.052	0.00103729	0.0135793	0.1	0.0817304
730	Dormitory	WG0HP-210824	9640517	2021-08	AMINOGLYCOSIDE ANTIBIOTIC	6	964.052	0.00622373	7.41716631087453e-16	0.1	1.63687936111734e-14	***
731	Dormitory	WG0HP-210824	9640517	2021-08	CARBAPENEM	6	964.052	0.00622373	1.74737738425059e-31	0.1	9.91607565027925e-30	***
732	Dormitory	WG0HP-210824	9640517	2021-08	CEPHALOSPORIN	11	964.052	0.0114102	4.9278186640758e-34	0.1	4.89379629337387e-32	***
733	Dormitory	WG0HP-210824	9640517	2021-08	CEPHAMYCIN	7	964.052	0.00726102	4.35896592736946e-08	0.1	4.55670631368055e-07	***
734	Dormitory	WG0HP-210824	9640517	2021-08	DIAMINOPYRIMIDINE ANTIBIOTIC	2	964.052	0.00207458	0.182229	0.1	0.940109
735	Dormitory	WG0HP-210824	9640517	2021-08	DISINFECTING AGENTS AND ANTISEPTICS	6	964.052	0.00622373	6.70265685873824e-07	0.1	6.05125522653578e-06	***
736	Dormitory	WG0HP-210824	9640517	2021-08	ELFAMYCIN ANTIBIOTIC	2	964.052	0.00207458	6.4140174845233e-10	0.1	8.49297891045191e-09	***
737	Dormitory	WG0HP-210824	9640517	2021-08	FLUOROQUINOLONE ANTIBIOTIC	11	964.052	0.0114102	3.24523350227238e-06	0.1	2.63087995279564e-05	***
738	Dormitory	WG0HP-210824	9640517	2021-08	GLYCYLCYCLINE	4	964.052	0.00414916	0.00467644	0.1	0.0304534	*
739	Dormitory	WG0HP-210824	9640517	2021-08	LINCOSAMIDE ANTIBIOTIC	4	964.052	0.00414916	0.0443744	0.1	0.244822
740	Dormitory	WG0HP-210824	9640517	2021-08	MACROLIDE ANTIBIOTIC	11	964.052	0.0114102	0.000146557	0.1	0.00107811	**
741	Dormitory	WG0HP-210824	9640517	2021-08	PENAM	8	964.052	0.00829831	8.32068368646501e-40	0.1	1.65264729727208e-37	***
742	Dormitory	WG0HP-210824	9640517	2021-08	PENEM	5	964.052	0.00518644	9.72046378817909e-12	0.1	1.67884387902412e-10	***
743	Dormitory	WG0HP-210824	9640517	2021-08	PEPTIDE ANTIBIOTIC	2	964.052	0.00207458	1.69414494557514e-07	0.1	1.64141299956753e-06	***
744	Dormitory	WG0HP-210824	9640517	2021-08	PHENICOL ANTIBIOTIC	8	964.052	0.00829831	3.81700167736731e-07	0.1	3.52618469519398e-06	***
745	Dormitory	WG0HP-210824	9640517	2021-08	RIFAMYCIN ANTIBIOTIC	6	964.052	0.00622373	3.56533765158492e-08	0.1	3.82780761759766e-07	***
746	Dormitory	WG0HP-210824	9640517	2021-08	STREPTOGRAMIN ANTIBIOTIC	1	964.052	0.00103729	1.35010429807333e-06	0.1	1.16589824634755e-05	***
747	Dormitory	WG0HP-210824	9640517	2021-08	TETRACYCLINE ANTIBIOTIC	10	964.052	0.0103729	0.0333232	0.1	0.189104
748	Dormitory	WG0Hm-210105-14	4073401	2021-01	AMINOGLYCOSIDE ANTIBIOTIC	2	407.34	0.0049099	7.41716631087453e-16	0.1	1.63687936111734e-14	***
749	Dormitory	WG0Hm-210105-14	4073401	2021-01	CARBAPENEM	2	407.34	0.0049099	1.74737738425059e-31	0.1	9.91607565027925e-30	***
750	Dormitory	WG0Hm-210105-14	4073401	2021-01	CEPHALOSPORIN	2	407.34	0.0049099	4.9278186640758e-34	0.1	4.89379629337387e-32	***
751	Dormitory	WG0Hm-210105-14	4073401	2021-01	CEPHAMYCIN	1	407.34	0.00245495	4.35896592736946e-08	0.1	4.55670631368055e-07	***
752	Dormitory	WG0Hm-210105-14	4073401	2021-01	DISINFECTING AGENTS AND ANTISEPTICS	2	407.34	0.0049099	6.70265685873824e-07	0.1	6.05125522653578e-06	***
753	Dormitory	WG0Hm-210105-14	4073401	2021-01	FLUOROQUINOLONE ANTIBIOTIC	1	407.34	0.00245495	3.24523350227238e-06	0.1	2.63087995279564e-05	***
754	Dormitory	WG0Hm-210105-14	4073401	2021-01	MACROLIDE ANTIBIOTIC	1	407.34	0.00245495	0.000146557	0.1	0.00107811	**
755	Dormitory	WG0Hm-210105-14	4073401	2021-01	PENAM	2	407.34	0.0049099	8.32068368646501e-40	0.1	1.65264729727208e-37	***
756	Dormitory	WG0Hm-210105-14	4073401	2021-01	PEPTIDE ANTIBIOTIC	1	407.34	0.00245495	1.69414494557514e-07	0.1	1.64141299956753e-06	***
757	Dormitory	WG0Hm-210105-14	4073401	2021-01	PHENICOL ANTIBIOTIC	2	407.34	0.0049099	3.81700167736731e-07	0.1	3.52618469519398e-06	***
758	Dormitory	WG0Hm-210105-14	4073401	2021-01	TETRACYCLINE ANTIBIOTIC	1	407.34	0.00245495	0.0333232	0.1	0.189104
759	Dormitory	WG0Hm-210112-14	14040716	2021-01	AMINOGLYCOSIDE ANTIBIOTIC	6	1404.07	0.00427329	7.41716631087453e-16	0.1	1.63687936111734e-14	***
760	Dormitory	WG0Hm-210112-14	14040716	2021-01	CARBAPENEM	10	1404.07	0.00712214	1.74737738425059e-31	0.1	9.91607565027925e-30	***
761	Dormitory	WG0Hm-210112-14	14040716	2021-01	CEPHALOSPORIN	10	1404.07	0.00712214	4.9278186640758e-34	0.1	4.89379629337387e-32	***
762	Dormitory	WG0Hm-210112-14	14040716	2021-01	CEPHAMYCIN	1	1404.07	0.000712214	4.35896592736946e-08	0.1	4.55670631368055e-07	***
763	Dormitory	WG0Hm-210112-14	14040716	2021-01	DIAMINOPYRIMIDINE ANTIBIOTIC	1	1404.07	0.000712214	0.182229	0.1	0.940109
764	Dormitory	WG0Hm-210112-14	14040716	2021-01	DISINFECTING AGENTS AND ANTISEPTICS	2	1404.07	0.00142443	6.70265685873824e-07	0.1	6.05125522653578e-06	***
765	Dormitory	WG0Hm-210112-14	14040716	2021-01	ELFAMYCIN ANTIBIOTIC	1	1404.07	0.000712214	6.4140174845233e-10	0.1	8.49297891045191e-09	***
766	Dormitory	WG0Hm-210112-14	14040716	2021-01	FLUOROQUINOLONE ANTIBIOTIC	3	1404.07	0.00213664	3.24523350227238e-06	0.1	2.63087995279564e-05	***
767	Dormitory	WG0Hm-210112-14	14040716	2021-01	LINCOSAMIDE ANTIBIOTIC	1	1404.07	0.000712214	0.0443744	0.1	0.244822
768	Dormitory	WG0Hm-210112-14	14040716	2021-01	MACROLIDE ANTIBIOTIC	21	1404.07	0.0149565	0.000146557	0.1	0.00107811	**
769	Dormitory	WG0Hm-210112-14	14040716	2021-01	PENAM	6	1404.07	0.00427329	8.32068368646501e-40	0.1	1.65264729727208e-37	***
770	Dormitory	WG0Hm-210112-14	14040716	2021-01	PENEM	2	1404.07	0.00142443	9.72046378817909e-12	0.1	1.67884387902412e-10	***
771	Dormitory	WG0Hm-210112-14	14040716	2021-01	PEPTIDE ANTIBIOTIC	2	1404.07	0.00142443	1.69414494557514e-07	0.1	1.64141299956753e-06	***
772	Dormitory	WG0Hm-210112-14	14040716	2021-01	PHENICOL ANTIBIOTIC	1	1404.07	0.000712214	3.81700167736731e-07	0.1	3.52618469519398e-06	***
773	Dormitory	WG0Hm-210112-14	14040716	2021-01	RIFAMYCIN ANTIBIOTIC	1	1404.07	0.000712214	3.56533765158492e-08	0.1	3.82780761759766e-07	***
774	Dormitory	WG0Hm-210112-14	14040716	2021-01	STREPTOGRAMIN ANTIBIOTIC	1	1404.07	0.000712214	1.35010429807333e-06	0.1	1.16589824634755e-05	***
775	Dormitory	WG0Hm-210112-14	14040716	2021-01	TETRACYCLINE ANTIBIOTIC	4	1404.07	0.00284886	0.0333232	0.1	0.189104
776	Dormitory	WG0Hm-210119-14	16338196	2021-01	AMINOCOUMARIN ANTIBIOTIC	1	1633.82	0.000612063	0.0135793	0.1	0.0817304
777	Dormitory	WG0Hm-210119-14	16338196	2021-01	AMINOGLYCOSIDE ANTIBIOTIC	8	1633.82	0.0048965	7.41716631087453e-16	0.1	1.63687936111734e-14	***
778	Dormitory	WG0Hm-210119-14	16338196	2021-01	CARBAPENEM	6	1633.82	0.00367238	1.74737738425059e-31	0.1	9.91607565027925e-30	***
779	Dormitory	WG0Hm-210119-14	16338196	2021-01	CEPHALOSPORIN	5	1633.82	0.00306031	4.9278186640758e-34	0.1	4.89379629337387e-32	***
780	Dormitory	WG0Hm-210119-14	16338196	2021-01	CEPHAMYCIN	6	1633.82	0.00367238	4.35896592736946e-08	0.1	4.55670631368055e-07	***
781	Dormitory	WG0Hm-210119-14	16338196	2021-01	DIAMINOPYRIMIDINE ANTIBIOTIC	5	1633.82	0.00306031	0.182229	0.1	0.940109
782	Dormitory	WG0Hm-210119-14	16338196	2021-01	DISINFECTING AGENTS AND ANTISEPTICS	4	1633.82	0.00244825	6.70265685873824e-07	0.1	6.05125522653578e-06	***
783	Dormitory	WG0Hm-210119-14	16338196	2021-01	ELFAMYCIN ANTIBIOTIC	1	1633.82	0.000612063	6.4140174845233e-10	0.1	8.49297891045191e-09	***
784	Dormitory	WG0Hm-210119-14	16338196	2021-01	FLUOROQUINOLONE ANTIBIOTIC	7	1633.82	0.00428444	3.24523350227238e-06	0.1	2.63087995279564e-05	***
785	Dormitory	WG0Hm-210119-14	16338196	2021-01	GLYCOPEPTIDE ANTIBIOTIC	2	1633.82	0.00122413	0.0240972	0.1	0.138729
786	Dormitory	WG0Hm-210119-14	16338196	2021-01	GLYCYLCYCLINE	2	1633.82	0.00122413	0.00467644	0.1	0.0304534	*
787	Dormitory	WG0Hm-210119-14	16338196	2021-01	LINCOSAMIDE ANTIBIOTIC	3	1633.82	0.00183619	0.0443744	0.1	0.244822
788	Dormitory	WG0Hm-210119-14	16338196	2021-01	MACROLIDE ANTIBIOTIC	10	1633.82	0.00612063	0.000146557	0.1	0.00107811	**
789	Dormitory	WG0Hm-210119-14	16338196	2021-01	PENAM	5	1633.82	0.00306031	8.32068368646501e-40	0.1	1.65264729727208e-37	***
790	Dormitory	WG0Hm-210119-14	16338196	2021-01	PENEM	4	1633.82	0.00244825	9.72046378817909e-12	0.1	1.67884387902412e-10	***
791	Dormitory	WG0Hm-210119-14	16338196	2021-01	PEPTIDE ANTIBIOTIC	2	1633.82	0.00122413	1.69414494557514e-07	0.1	1.64141299956753e-06	***
792	Dormitory	WG0Hm-210119-14	16338196	2021-01	PHENICOL ANTIBIOTIC	5	1633.82	0.00306031	3.81700167736731e-07	0.1	3.52618469519398e-06	***
793	Dormitory	WG0Hm-210119-14	16338196	2021-01	RIFAMYCIN ANTIBIOTIC	1	1633.82	0.000612063	3.56533765158492e-08	0.1	3.82780761759766e-07	***
794	Dormitory	WG0Hm-210119-14	16338196	2021-01	STREPTOGRAMIN ANTIBIOTIC	1	1633.82	0.000612063	1.35010429807333e-06	0.1	1.16589824634755e-05	***
795	Dormitory	WG0Hm-210119-14	16338196	2021-01	TETRACYCLINE ANTIBIOTIC	5	1633.82	0.00306031	0.0333232	0.1	0.189104
796	Dormitory	WG0Hm-210126-14	13458356	2021-01	AMINOCOUMARIN ANTIBIOTIC	12	1345.84	0.00891639	0.0135793	0.1	0.0817304
797	Dormitory	WG0Hm-210126-14	13458356	2021-01	AMINOGLYCOSIDE ANTIBIOTIC	17	1345.84	0.0126316	7.41716631087453e-16	0.1	1.63687936111734e-14	***
798	Dormitory	WG0Hm-210126-14	13458356	2021-01	CARBAPENEM	12	1345.84	0.00891639	1.74737738425059e-31	0.1	9.91607565027925e-30	***
799	Dormitory	WG0Hm-210126-14	13458356	2021-01	CEPHALOSPORIN	22	1345.84	0.0163467	4.9278186640758e-34	0.1	4.89379629337387e-32	***
800	Dormitory	WG0Hm-210126-14	13458356	2021-01	CEPHAMYCIN	12	1345.84	0.00891639	4.35896592736946e-08	0.1	4.55670631368055e-07	***
801	Dormitory	WG0Hm-210126-14	13458356	2021-01	DIAMINOPYRIMIDINE ANTIBIOTIC	2	1345.84	0.00148607	0.182229	0.1	0.940109
802	Dormitory	WG0Hm-210126-14	13458356	2021-01	DISINFECTING AGENTS AND ANTISEPTICS	13	1345.84	0.00965943	6.70265685873824e-07	0.1	6.05125522653578e-06	***
803	Dormitory	WG0Hm-210126-14	13458356	2021-01	ELFAMYCIN ANTIBIOTIC	2	1345.84	0.00148607	6.4140174845233e-10	0.1	8.49297891045191e-09	***
804	Dormitory	WG0Hm-210126-14	13458356	2021-01	FLUOROQUINOLONE ANTIBIOTIC	28	1345.84	0.0208049	3.24523350227238e-06	0.1	2.63087995279564e-05	***
805	Dormitory	WG0Hm-210126-14	13458356	2021-01	GLYCOPEPTIDE ANTIBIOTIC	1	1345.84	0.000743033	0.0240972	0.1	0.138729
806	Dormitory	WG0Hm-210126-14	13458356	2021-01	GLYCYLCYCLINE	12	1345.84	0.00891639	0.00467644	0.1	0.0304534	*
807	Dormitory	WG0Hm-210126-14	13458356	2021-01	LINCOSAMIDE ANTIBIOTIC	1	1345.84	0.000743033	0.0443744	0.1	0.244822
808	Dormitory	WG0Hm-210126-14	13458356	2021-01	MACROLIDE ANTIBIOTIC	84	1345.84	0.0624148	0.000146557	0.1	0.00107811	**
809	Dormitory	WG0Hm-210126-14	13458356	2021-01	PENAM	25	1345.84	0.0185758	8.32068368646501e-40	0.1	1.65264729727208e-37	***
810	Dormitory	WG0Hm-210126-14	13458356	2021-01	PENEM	8	1345.84	0.00594426	9.72046378817909e-12	0.1	1.67884387902412e-10	***
811	Dormitory	WG0Hm-210126-14	13458356	2021-01	PEPTIDE ANTIBIOTIC	15	1345.84	0.0111455	1.69414494557514e-07	0.1	1.64141299956753e-06	***
812	Dormitory	WG0Hm-210126-14	13458356	2021-01	PHENICOL ANTIBIOTIC	81	1345.84	0.0601857	3.81700167736731e-07	0.1	3.52618469519398e-06	***
813	Dormitory	WG0Hm-210126-14	13458356	2021-01	RIFAMYCIN ANTIBIOTIC	12	1345.84	0.00891639	3.56533765158492e-08	0.1	3.82780761759766e-07	***
814	Dormitory	WG0Hm-210126-14	13458356	2021-01	STREPTOGRAMIN ANTIBIOTIC	1	1345.84	0.000743033	1.35010429807333e-06	0.1	1.16589824634755e-05	***
815	Dormitory	WG0Hm-210126-14	13458356	2021-01	TETRACYCLINE ANTIBIOTIC	19	1345.84	0.0141176	0.0333232	0.1	0.189104
816	Dormitory	WG0Hm-210202-14	12855784	2021-02	AMINOGLYCOSIDE ANTIBIOTIC	5	1285.58	0.0038893	7.41716631087453e-16	0.1	1.63687936111734e-14	***
817	Dormitory	WG0Hm-210202-14	12855784	2021-02	CARBAPENEM	5	1285.58	0.0038893	1.74737738425059e-31	0.1	9.91607565027925e-30	***
818	Dormitory	WG0Hm-210202-14	12855784	2021-02	CEPHALOSPORIN	9	1285.58	0.00700074	4.9278186640758e-34	0.1	4.89379629337387e-32	***
819	Dormitory	WG0Hm-210202-14	12855784	2021-02	CEPHAMYCIN	4	1285.58	0.00311144	4.35896592736946e-08	0.1	4.55670631368055e-07	***
820	Dormitory	WG0Hm-210202-14	12855784	2021-02	DIAMINOPYRIMIDINE ANTIBIOTIC	4	1285.58	0.00311144	0.182229	0.1	0.940109
821	Dormitory	WG0Hm-210202-14	12855784	2021-02	DISINFECTING AGENTS AND ANTISEPTICS	7	1285.58	0.00544502	6.70265685873824e-07	0.1	6.05125522653578e-06	***
822	Dormitory	WG0Hm-210202-14	12855784	2021-02	ELFAMYCIN ANTIBIOTIC	2	1285.58	0.00155572	6.4140174845233e-10	0.1	8.49297891045191e-09	***
823	Dormitory	WG0Hm-210202-14	12855784	2021-02	FLUOROQUINOLONE ANTIBIOTIC	9	1285.58	0.00700074	3.24523350227238e-06	0.1	2.63087995279564e-05	***
824	Dormitory	WG0Hm-210202-14	12855784	2021-02	GLYCOPEPTIDE ANTIBIOTIC	3	1285.58	0.00233358	0.0240972	0.1	0.138729
825	Dormitory	WG0Hm-210202-14	12855784	2021-02	GLYCYLCYCLINE	3	1285.58	0.00233358	0.00467644	0.1	0.0304534	*
826	Dormitory	WG0Hm-210202-14	12855784	2021-02	LINCOSAMIDE ANTIBIOTIC	2	1285.58	0.00155572	0.0443744	0.1	0.244822
827	Dormitory	WG0Hm-210202-14	12855784	2021-02	MACROLIDE ANTIBIOTIC	12	1285.58	0.00933432	0.000146557	0.1	0.00107811	**
828	Dormitory	WG0Hm-210202-14	12855784	2021-02	PENAM	6	1285.58	0.00466716	8.32068368646501e-40	0.1	1.65264729727208e-37	***
829	Dormitory	WG0Hm-210202-14	12855784	2021-02	PENEM	2	1285.58	0.00155572	9.72046378817909e-12	0.1	1.67884387902412e-10	***
830	Dormitory	WG0Hm-210202-14	12855784	2021-02	PHENICOL ANTIBIOTIC	7	1285.58	0.00544502	3.81700167736731e-07	0.1	3.52618469519398e-06	***
831	Dormitory	WG0Hm-210202-14	12855784	2021-02	RIFAMYCIN ANTIBIOTIC	4	1285.58	0.00311144	3.56533765158492e-08	0.1	3.82780761759766e-07	***
832	Dormitory	WG0Hm-210202-14	12855784	2021-02	STREPTOGRAMIN ANTIBIOTIC	1	1285.58	0.00077786	1.35010429807333e-06	0.1	1.16589824634755e-05	***
833	Dormitory	WG0Hm-210202-14	12855784	2021-02	TETRACYCLINE ANTIBIOTIC	7	1285.58	0.00544502	0.0333232	0.1	0.189104
834	Dormitory	WG0Hm-210209-14	16867264	2021-02	AMINOCOUMARIN ANTIBIOTIC	2	1686.73	0.00118573	0.0135793	0.1	0.0817304
835	Dormitory	WG0Hm-210209-14	16867264	2021-02	AMINOGLYCOSIDE ANTIBIOTIC	11	1686.73	0.00652151	7.41716631087453e-16	0.1	1.63687936111734e-14	***
836	Dormitory	WG0Hm-210209-14	16867264	2021-02	CARBAPENEM	6	1686.73	0.00355719	1.74737738425059e-31	0.1	9.91607565027925e-30	***
837	Dormitory	WG0Hm-210209-14	16867264	2021-02	CEPHALOSPORIN	8	1686.73	0.00474292	4.9278186640758e-34	0.1	4.89379629337387e-32	***
838	Dormitory	WG0Hm-210209-14	16867264	2021-02	CEPHAMYCIN	5	1686.73	0.00296432	4.35896592736946e-08	0.1	4.55670631368055e-07	***
839	Dormitory	WG0Hm-210209-14	16867264	2021-02	DIAMINOPYRIMIDINE ANTIBIOTIC	7	1686.73	0.00415005	0.182229	0.1	0.940109
840	Dormitory	WG0Hm-210209-14	16867264	2021-02	DISINFECTING AGENTS AND ANTISEPTICS	7	1686.73	0.00415005	6.70265685873824e-07	0.1	6.05125522653578e-06	***
841	Dormitory	WG0Hm-210209-14	16867264	2021-02	ELFAMYCIN ANTIBIOTIC	4	1686.73	0.00237146	6.4140174845233e-10	0.1	8.49297891045191e-09	***
842	Dormitory	WG0Hm-210209-14	16867264	2021-02	FLUOROQUINOLONE ANTIBIOTIC	11	1686.73	0.00652151	3.24523350227238e-06	0.1	2.63087995279564e-05	***
843	Dormitory	WG0Hm-210209-14	16867264	2021-02	GLYCOPEPTIDE ANTIBIOTIC	1	1686.73	0.000592864	0.0240972	0.1	0.138729
844	Dormitory	WG0Hm-210209-14	16867264	2021-02	GLYCYLCYCLINE	2	1686.73	0.00118573	0.00467644	0.1	0.0304534	*
845	Dormitory	WG0Hm-210209-14	16867264	2021-02	LINCOSAMIDE ANTIBIOTIC	3	1686.73	0.00177859	0.0443744	0.1	0.244822
846	Dormitory	WG0Hm-210209-14	16867264	2021-02	MACROLIDE ANTIBIOTIC	22	1686.73	0.013043	0.000146557	0.1	0.00107811	**
847	Dormitory	WG0Hm-210209-14	16867264	2021-02	PENAM	7	1686.73	0.00415005	8.32068368646501e-40	0.1	1.65264729727208e-37	***
848	Dormitory	WG0Hm-210209-14	16867264	2021-02	PENEM	1	1686.73	0.000592864	9.72046378817909e-12	0.1	1.67884387902412e-10	***
849	Dormitory	WG0Hm-210209-14	16867264	2021-02	PEPTIDE ANTIBIOTIC	2	1686.73	0.00118573	1.69414494557514e-07	0.1	1.64141299956753e-06	***
850	Dormitory	WG0Hm-210209-14	16867264	2021-02	PHENICOL ANTIBIOTIC	9	1686.73	0.00533578	3.81700167736731e-07	0.1	3.52618469519398e-06	***
851	Dormitory	WG0Hm-210209-14	16867264	2021-02	RIFAMYCIN ANTIBIOTIC	4	1686.73	0.00237146	3.56533765158492e-08	0.1	3.82780761759766e-07	***
852	Dormitory	WG0Hm-210209-14	16867264	2021-02	STREPTOGRAMIN ANTIBIOTIC	5	1686.73	0.00296432	1.35010429807333e-06	0.1	1.16589824634755e-05	***
853	Dormitory	WG0Hm-210209-14	16867264	2021-02	TETRACYCLINE ANTIBIOTIC	17	1686.73	0.0100787	0.0333232	0.1	0.189104
854	Dormitory	WG0Hm-210216-14	17874345	2021-02	AMINOCOUMARIN ANTIBIOTIC	3	1787.43	0.00167838	0.0135793	0.1	0.0817304
855	Dormitory	WG0Hm-210216-14	17874345	2021-02	AMINOGLYCOSIDE ANTIBIOTIC	10	1787.43	0.00559461	7.41716631087453e-16	0.1	1.63687936111734e-14	***
856	Dormitory	WG0Hm-210216-14	17874345	2021-02	CARBAPENEM	10	1787.43	0.00559461	1.74737738425059e-31	0.1	9.91607565027925e-30	***
857	Dormitory	WG0Hm-210216-14	17874345	2021-02	CEPHALOSPORIN	15	1787.43	0.00839192	4.9278186640758e-34	0.1	4.89379629337387e-32	***
858	Dormitory	WG0Hm-210216-14	17874345	2021-02	CEPHAMYCIN	7	1787.43	0.00391623	4.35896592736946e-08	0.1	4.55670631368055e-07	***
859	Dormitory	WG0Hm-210216-14	17874345	2021-02	DIAMINOPYRIMIDINE ANTIBIOTIC	5	1787.43	0.00279731	0.182229	0.1	0.940109
860	Dormitory	WG0Hm-210216-14	17874345	2021-02	DISINFECTING AGENTS AND ANTISEPTICS	9	1787.43	0.00503515	6.70265685873824e-07	0.1	6.05125522653578e-06	***
861	Dormitory	WG0Hm-210216-14	17874345	2021-02	ELFAMYCIN ANTIBIOTIC	1	1787.43	0.000559461	6.4140174845233e-10	0.1	8.49297891045191e-09	***
862	Dormitory	WG0Hm-210216-14	17874345	2021-02	FLUOROQUINOLONE ANTIBIOTIC	11	1787.43	0.00615407	3.24523350227238e-06	0.1	2.63087995279564e-05	***
863	Dormitory	WG0Hm-210216-14	17874345	2021-02	GLYCOPEPTIDE ANTIBIOTIC	13	1787.43	0.00727299	0.0240972	0.1	0.138729
864	Dormitory	WG0Hm-210216-14	17874345	2021-02	LINCOSAMIDE ANTIBIOTIC	2	1787.43	0.00111892	0.0443744	0.1	0.244822
865	Dormitory	WG0Hm-210216-14	17874345	2021-02	MACROLIDE ANTIBIOTIC	29	1787.43	0.0162244	0.000146557	0.1	0.00107811	**
866	Dormitory	WG0Hm-210216-14	17874345	2021-02	PENAM	11	1787.43	0.00615407	8.32068368646501e-40	0.1	1.65264729727208e-37	***
867	Dormitory	WG0Hm-210216-14	17874345	2021-02	PENEM	4	1787.43	0.00223784	9.72046378817909e-12	0.1	1.67884387902412e-10	***
868	Dormitory	WG0Hm-210216-14	17874345	2021-02	PEPTIDE ANTIBIOTIC	6	1787.43	0.00335677	1.69414494557514e-07	0.1	1.64141299956753e-06	***
869	Dormitory	WG0Hm-210216-14	17874345	2021-02	PHENICOL ANTIBIOTIC	6	1787.43	0.00335677	3.81700167736731e-07	0.1	3.52618469519398e-06	***
870	Dormitory	WG0Hm-210216-14	17874345	2021-02	RIFAMYCIN ANTIBIOTIC	1	1787.43	0.000559461	3.56533765158492e-08	0.1	3.82780761759766e-07	***
871	Dormitory	WG0Hm-210216-14	17874345	2021-02	STREPTOGRAMIN ANTIBIOTIC	4	1787.43	0.00223784	1.35010429807333e-06	0.1	1.16589824634755e-05	***
872	Dormitory	WG0Hm-210216-14	17874345	2021-02	TETRACYCLINE ANTIBIOTIC	12	1787.43	0.00671353	0.0333232	0.1	0.189104
873	Dormitory	WG0Hm-210223-14	16914683	2021-02	AMINOCOUMARIN ANTIBIOTIC	2	1691.47	0.0011824	0.0135793	0.1	0.0817304
874	Dormitory	WG0Hm-210223-14	16914683	2021-02	AMINOGLYCOSIDE ANTIBIOTIC	6	1691.47	0.00354721	7.41716631087453e-16	0.1	1.63687936111734e-14	***
875	Dormitory	WG0Hm-210223-14	16914683	2021-02	CARBAPENEM	10	1691.47	0.00591202	1.74737738425059e-31	0.1	9.91607565027925e-30	***
876	Dormitory	WG0Hm-210223-14	16914683	2021-02	CEPHALOSPORIN	13	1691.47	0.00768563	4.9278186640758e-34	0.1	4.89379629337387e-32	***
877	Dormitory	WG0Hm-210223-14	16914683	2021-02	CEPHAMYCIN	4	1691.47	0.00236481	4.35896592736946e-08	0.1	4.55670631368055e-07	***
878	Dormitory	WG0Hm-210223-14	16914683	2021-02	DIAMINOPYRIMIDINE ANTIBIOTIC	8	1691.47	0.00472962	0.182229	0.1	0.940109
879	Dormitory	WG0Hm-210223-14	16914683	2021-02	DISINFECTING AGENTS AND ANTISEPTICS	3	1691.47	0.00177361	6.70265685873824e-07	0.1	6.05125522653578e-06	***
880	Dormitory	WG0Hm-210223-14	16914683	2021-02	ELFAMYCIN ANTIBIOTIC	4	1691.47	0.00236481	6.4140174845233e-10	0.1	8.49297891045191e-09	***
881	Dormitory	WG0Hm-210223-14	16914683	2021-02	FLUOROQUINOLONE ANTIBIOTIC	11	1691.47	0.00650323	3.24523350227238e-06	0.1	2.63087995279564e-05	***
882	Dormitory	WG0Hm-210223-14	16914683	2021-02	GLYCOPEPTIDE ANTIBIOTIC	13	1691.47	0.00768563	0.0240972	0.1	0.138729
883	Dormitory	WG0Hm-210223-14	16914683	2021-02	LINCOSAMIDE ANTIBIOTIC	4	1691.47	0.00236481	0.0443744	0.1	0.244822
884	Dormitory	WG0Hm-210223-14	16914683	2021-02	MACROLIDE ANTIBIOTIC	26	1691.47	0.0153713	0.000146557	0.1	0.00107811	**
885	Dormitory	WG0Hm-210223-14	16914683	2021-02	PENAM	13	1691.47	0.00768563	8.32068368646501e-40	0.1	1.65264729727208e-37	***
886	Dormitory	WG0Hm-210223-14	16914683	2021-02	PENEM	5	1691.47	0.00295601	9.72046378817909e-12	0.1	1.67884387902412e-10	***
887	Dormitory	WG0Hm-210223-14	16914683	2021-02	PEPTIDE ANTIBIOTIC	1	1691.47	0.000591202	1.69414494557514e-07	0.1	1.64141299956753e-06	***
888	Dormitory	WG0Hm-210223-14	16914683	2021-02	PHENICOL ANTIBIOTIC	10	1691.47	0.00591202	3.81700167736731e-07	0.1	3.52618469519398e-06	***
889	Dormitory	WG0Hm-210223-14	16914683	2021-02	RIFAMYCIN ANTIBIOTIC	4	1691.47	0.00236481	3.56533765158492e-08	0.1	3.82780761759766e-07	***
890	Dormitory	WG0Hm-210223-14	16914683	2021-02	STREPTOGRAMIN ANTIBIOTIC	4	1691.47	0.00236481	1.35010429807333e-06	0.1	1.16589824634755e-05	***
891	Dormitory	WG0Hm-210223-14	16914683	2021-02	TETRACYCLINE ANTIBIOTIC	10	1691.47	0.00591202	0.0333232	0.1	0.189104
892	Dormitory	WG0Hm-210302-14	18482100	2021-03	AMINOCOUMARIN ANTIBIOTIC	2	1848.21	0.00108213	0.0135793	0.1	0.0817304
893	Dormitory	WG0Hm-210302-14	18482100	2021-03	AMINOGLYCOSIDE ANTIBIOTIC	10	1848.21	0.00541064	7.41716631087453e-16	0.1	1.63687936111734e-14	***
894	Dormitory	WG0Hm-210302-14	18482100	2021-03	CARBAPENEM	4	1848.21	0.00216426	1.74737738425059e-31	0.1	9.91607565027925e-30	***
895	Dormitory	WG0Hm-210302-14	18482100	2021-03	CEPHALOSPORIN	6	1848.21	0.00324638	4.9278186640758e-34	0.1	4.89379629337387e-32	***
896	Dormitory	WG0Hm-210302-14	18482100	2021-03	CEPHAMYCIN	5	1848.21	0.00270532	4.35896592736946e-08	0.1	4.55670631368055e-07	***
897	Dormitory	WG0Hm-210302-14	18482100	2021-03	DIAMINOPYRIMIDINE ANTIBIOTIC	5	1848.21	0.00270532	0.182229	0.1	0.940109
898	Dormitory	WG0Hm-210302-14	18482100	2021-03	DISINFECTING AGENTS AND ANTISEPTICS	5	1848.21	0.00270532	6.70265685873824e-07	0.1	6.05125522653578e-06	***
899	Dormitory	WG0Hm-210302-14	18482100	2021-03	ELFAMYCIN ANTIBIOTIC	1	1848.21	0.000541064	6.4140174845233e-10	0.1	8.49297891045191e-09	***
900	Dormitory	WG0Hm-210302-14	18482100	2021-03	FLUOROQUINOLONE ANTIBIOTIC	9	1848.21	0.00486958	3.24523350227238e-06	0.1	2.63087995279564e-05	***
901	Dormitory	WG0Hm-210302-14	18482100	2021-03	GLYCOPEPTIDE ANTIBIOTIC	1	1848.21	0.000541064	0.0240972	0.1	0.138729
902	Dormitory	WG0Hm-210302-14	18482100	2021-03	GLYCYLCYCLINE	2	1848.21	0.00108213	0.00467644	0.1	0.0304534	*
903	Dormitory	WG0Hm-210302-14	18482100	2021-03	LINCOSAMIDE ANTIBIOTIC	3	1848.21	0.00162319	0.0443744	0.1	0.244822
904	Dormitory	WG0Hm-210302-14	18482100	2021-03	MACROLIDE ANTIBIOTIC	15	1848.21	0.00811596	0.000146557	0.1	0.00107811	**
905	Dormitory	WG0Hm-210302-14	18482100	2021-03	PENAM	7	1848.21	0.00378745	8.32068368646501e-40	0.1	1.65264729727208e-37	***
906	Dormitory	WG0Hm-210302-14	18482100	2021-03	PENEM	3	1848.21	0.00162319	9.72046378817909e-12	0.1	1.67884387902412e-10	***
907	Dormitory	WG0Hm-210302-14	18482100	2021-03	PEPTIDE ANTIBIOTIC	2	1848.21	0.00108213	1.69414494557514e-07	0.1	1.64141299956753e-06	***
908	Dormitory	WG0Hm-210302-14	18482100	2021-03	PHENICOL ANTIBIOTIC	7	1848.21	0.00378745	3.81700167736731e-07	0.1	3.52618469519398e-06	***
909	Dormitory	WG0Hm-210302-14	18482100	2021-03	RIFAMYCIN ANTIBIOTIC	2	1848.21	0.00108213	3.56533765158492e-08	0.1	3.82780761759766e-07	***
910	Dormitory	WG0Hm-210302-14	18482100	2021-03	STREPTOGRAMIN ANTIBIOTIC	3	1848.21	0.00162319	1.35010429807333e-06	0.1	1.16589824634755e-05	***
911	Dormitory	WG0Hm-210302-14	18482100	2021-03	TETRACYCLINE ANTIBIOTIC	13	1848.21	0.00703383	0.0333232	0.1	0.189104
912	Dormitory	WG0Hm-210309-14	15512604	2021-03	AMINOCOUMARIN ANTIBIOTIC	1	1551.26	0.000644637	0.0135793	0.1	0.0817304
913	Dormitory	WG0Hm-210309-14	15512604	2021-03	AMINOGLYCOSIDE ANTIBIOTIC	9	1551.26	0.00580173	7.41716631087453e-16	0.1	1.63687936111734e-14	***
914	Dormitory	WG0Hm-210309-14	15512604	2021-03	CARBAPENEM	9	1551.26	0.00580173	1.74737738425059e-31	0.1	9.91607565027925e-30	***
915	Dormitory	WG0Hm-210309-14	15512604	2021-03	CEPHALOSPORIN	16	1551.26	0.0103142	4.9278186640758e-34	0.1	4.89379629337387e-32	***
916	Dormitory	WG0Hm-210309-14	15512604	2021-03	CEPHAMYCIN	4	1551.26	0.00257855	4.35896592736946e-08	0.1	4.55670631368055e-07	***
917	Dormitory	WG0Hm-210309-14	15512604	2021-03	DIAMINOPYRIMIDINE ANTIBIOTIC	5	1551.26	0.00322319	0.182229	0.1	0.940109
918	Dormitory	WG0Hm-210309-14	15512604	2021-03	DISINFECTING AGENTS AND ANTISEPTICS	5	1551.26	0.00322319	6.70265685873824e-07	0.1	6.05125522653578e-06	***
919	Dormitory	WG0Hm-210309-14	15512604	2021-03	ELFAMYCIN ANTIBIOTIC	1	1551.26	0.000644637	6.4140174845233e-10	0.1	8.49297891045191e-09	***
920	Dormitory	WG0Hm-210309-14	15512604	2021-03	FLUOROQUINOLONE ANTIBIOTIC	9	1551.26	0.00580173	3.24523350227238e-06	0.1	2.63087995279564e-05	***
921	Dormitory	WG0Hm-210309-14	15512604	2021-03	GLYCOPEPTIDE ANTIBIOTIC	1	1551.26	0.000644637	0.0240972	0.1	0.138729
922	Dormitory	WG0Hm-210309-14	15512604	2021-03	GLYCYLCYCLINE	3	1551.26	0.00193391	0.00467644	0.1	0.0304534	*
923	Dormitory	WG0Hm-210309-14	15512604	2021-03	LINCOSAMIDE ANTIBIOTIC	3	1551.26	0.00193391	0.0443744	0.1	0.244822
924	Dormitory	WG0Hm-210309-14	15512604	2021-03	MACROLIDE ANTIBIOTIC	19	1551.26	0.0122481	0.000146557	0.1	0.00107811	**
925	Dormitory	WG0Hm-210309-14	15512604	2021-03	PENAM	13	1551.26	0.00838028	8.32068368646501e-40	0.1	1.65264729727208e-37	***
926	Dormitory	WG0Hm-210309-14	15512604	2021-03	PENEM	3	1551.26	0.00193391	9.72046378817909e-12	0.1	1.67884387902412e-10	***
927	Dormitory	WG0Hm-210309-14	15512604	2021-03	PEPTIDE ANTIBIOTIC	1	1551.26	0.000644637	1.69414494557514e-07	0.1	1.64141299956753e-06	***
928	Dormitory	WG0Hm-210309-14	15512604	2021-03	PHENICOL ANTIBIOTIC	8	1551.26	0.0051571	3.81700167736731e-07	0.1	3.52618469519398e-06	***
929	Dormitory	WG0Hm-210309-14	15512604	2021-03	RIFAMYCIN ANTIBIOTIC	5	1551.26	0.00322319	3.56533765158492e-08	0.1	3.82780761759766e-07	***
930	Dormitory	WG0Hm-210309-14	15512604	2021-03	STREPTOGRAMIN ANTIBIOTIC	1	1551.26	0.000644637	1.35010429807333e-06	0.1	1.16589824634755e-05	***
931	Dormitory	WG0Hm-210309-14	15512604	2021-03	TETRACYCLINE ANTIBIOTIC	8	1551.26	0.0051571	0.0333232	0.1	0.189104
932	Dormitory	WG0Hm-210316-14	16031168	2021-03	AMINOCOUMARIN ANTIBIOTIC	2	1603.12	0.00124757	0.0135793	0.1	0.0817304
933	Dormitory	WG0Hm-210316-14	16031168	2021-03	AMINOGLYCOSIDE ANTIBIOTIC	3	1603.12	0.00187135	7.41716631087453e-16	0.1	1.63687936111734e-14	***
934	Dormitory	WG0Hm-210316-14	16031168	2021-03	CARBAPENEM	8	1603.12	0.00499028	1.74737738425059e-31	0.1	9.91607565027925e-30	***
935	Dormitory	WG0Hm-210316-14	16031168	2021-03	CEPHALOSPORIN	10	1603.12	0.00623785	4.9278186640758e-34	0.1	4.89379629337387e-32	***
936	Dormitory	WG0Hm-210316-14	16031168	2021-03	CEPHAMYCIN	2	1603.12	0.00124757	4.35896592736946e-08	0.1	4.55670631368055e-07	***
937	Dormitory	WG0Hm-210316-14	16031168	2021-03	DIAMINOPYRIMIDINE ANTIBIOTIC	9	1603.12	0.00561406	0.182229	0.1	0.940109
938	Dormitory	WG0Hm-210316-14	16031168	2021-03	DISINFECTING AGENTS AND ANTISEPTICS	8	1603.12	0.00499028	6.70265685873824e-07	0.1	6.05125522653578e-06	***
939	Dormitory	WG0Hm-210316-14	16031168	2021-03	ELFAMYCIN ANTIBIOTIC	3	1603.12	0.00187135	6.4140174845233e-10	0.1	8.49297891045191e-09	***
940	Dormitory	WG0Hm-210316-14	16031168	2021-03	FLUOROQUINOLONE ANTIBIOTIC	11	1603.12	0.00686163	3.24523350227238e-06	0.1	2.63087995279564e-05	***
941	Dormitory	WG0Hm-210316-14	16031168	2021-03	GLYCOPEPTIDE ANTIBIOTIC	2	1603.12	0.00124757	0.0240972	0.1	0.138729
942	Dormitory	WG0Hm-210316-14	16031168	2021-03	LINCOSAMIDE ANTIBIOTIC	2	1603.12	0.00124757	0.0443744	0.1	0.244822
943	Dormitory	WG0Hm-210316-14	16031168	2021-03	MACROLIDE ANTIBIOTIC	23	1603.12	0.0143471	0.000146557	0.1	0.00107811	**
944	Dormitory	WG0Hm-210316-14	16031168	2021-03	PENAM	8	1603.12	0.00499028	8.32068368646501e-40	0.1	1.65264729727208e-37	***
945	Dormitory	WG0Hm-210316-14	16031168	2021-03	PENEM	3	1603.12	0.00187135	9.72046378817909e-12	0.1	1.67884387902412e-10	***
946	Dormitory	WG0Hm-210316-14	16031168	2021-03	PEPTIDE ANTIBIOTIC	3	1603.12	0.00187135	1.69414494557514e-07	0.1	1.64141299956753e-06	***
947	Dormitory	WG0Hm-210316-14	16031168	2021-03	PHENICOL ANTIBIOTIC	7	1603.12	0.00436649	3.81700167736731e-07	0.1	3.52618469519398e-06	***
948	Dormitory	WG0Hm-210316-14	16031168	2021-03	RIFAMYCIN ANTIBIOTIC	1	1603.12	0.000623785	3.56533765158492e-08	0.1	3.82780761759766e-07	***
949	Dormitory	WG0Hm-210316-14	16031168	2021-03	STREPTOGRAMIN ANTIBIOTIC	3	1603.12	0.00187135	1.35010429807333e-06	0.1	1.16589824634755e-05	***
950	Dormitory	WG0Hm-210316-14	16031168	2021-03	TETRACYCLINE ANTIBIOTIC	10	1603.12	0.00623785	0.0333232	0.1	0.189104
951	Dormitory	WG0Hm-210323-14	17921913	2021-03	AMINOCOUMARIN ANTIBIOTIC	4	1792.19	0.0022319	0.0135793	0.1	0.0817304
952	Dormitory	WG0Hm-210323-14	17921913	2021-03	AMINOGLYCOSIDE ANTIBIOTIC	9	1792.19	0.00502179	7.41716631087453e-16	0.1	1.63687936111734e-14	***
953	Dormitory	WG0Hm-210323-14	17921913	2021-03	CARBAPENEM	10	1792.19	0.00557976	1.74737738425059e-31	0.1	9.91607565027925e-30	***
954	Dormitory	WG0Hm-210323-14	17921913	2021-03	CEPHALOSPORIN	18	1792.19	0.0100436	4.9278186640758e-34	0.1	4.89379629337387e-32	***
955	Dormitory	WG0Hm-210323-14	17921913	2021-03	CEPHAMYCIN	4	1792.19	0.0022319	4.35896592736946e-08	0.1	4.55670631368055e-07	***
956	Dormitory	WG0Hm-210323-14	17921913	2021-03	DIAMINOPYRIMIDINE ANTIBIOTIC	6	1792.19	0.00334786	0.182229	0.1	0.940109
957	Dormitory	WG0Hm-210323-14	17921913	2021-03	DISINFECTING AGENTS AND ANTISEPTICS	5	1792.19	0.00278988	6.70265685873824e-07	0.1	6.05125522653578e-06	***
958	Dormitory	WG0Hm-210323-14	17921913	2021-03	ELFAMYCIN ANTIBIOTIC	2	1792.19	0.00111595	6.4140174845233e-10	0.1	8.49297891045191e-09	***
959	Dormitory	WG0Hm-210323-14	17921913	2021-03	FLUOROQUINOLONE ANTIBIOTIC	11	1792.19	0.00613774	3.24523350227238e-06	0.1	2.63087995279564e-05	***
960	Dormitory	WG0Hm-210323-14	17921913	2021-03	GLYCOPEPTIDE ANTIBIOTIC	4	1792.19	0.0022319	0.0240972	0.1	0.138729
961	Dormitory	WG0Hm-210323-14	17921913	2021-03	GLYCYLCYCLINE	1	1792.19	0.000557976	0.00467644	0.1	0.0304534	*
962	Dormitory	WG0Hm-210323-14	17921913	2021-03	LINCOSAMIDE ANTIBIOTIC	3	1792.19	0.00167393	0.0443744	0.1	0.244822
963	Dormitory	WG0Hm-210323-14	17921913	2021-03	MACROLIDE ANTIBIOTIC	23	1792.19	0.0128335	0.000146557	0.1	0.00107811	**
964	Dormitory	WG0Hm-210323-14	17921913	2021-03	PENAM	10	1792.19	0.00557976	8.32068368646501e-40	0.1	1.65264729727208e-37	***
965	Dormitory	WG0Hm-210323-14	17921913	2021-03	PENEM	4	1792.19	0.0022319	9.72046378817909e-12	0.1	1.67884387902412e-10	***
966	Dormitory	WG0Hm-210323-14	17921913	2021-03	PEPTIDE ANTIBIOTIC	1	1792.19	0.000557976	1.69414494557514e-07	0.1	1.64141299956753e-06	***
967	Dormitory	WG0Hm-210323-14	17921913	2021-03	PHENICOL ANTIBIOTIC	8	1792.19	0.00446381	3.81700167736731e-07	0.1	3.52618469519398e-06	***
968	Dormitory	WG0Hm-210323-14	17921913	2021-03	RIFAMYCIN ANTIBIOTIC	3	1792.19	0.00167393	3.56533765158492e-08	0.1	3.82780761759766e-07	***
969	Dormitory	WG0Hm-210323-14	17921913	2021-03	STREPTOGRAMIN ANTIBIOTIC	2	1792.19	0.00111595	1.35010429807333e-06	0.1	1.16589824634755e-05	***
970	Dormitory	WG0Hm-210323-14	17921913	2021-03	TETRACYCLINE ANTIBIOTIC	9	1792.19	0.00502179	0.0333232	0.1	0.189104
971	Dormitory	WG0Hm-210330-14	14715460	2021-03	AMINOGLYCOSIDE ANTIBIOTIC	9	1471.55	0.00611602	7.41716631087453e-16	0.1	1.63687936111734e-14	***
972	Dormitory	WG0Hm-210330-14	14715460	2021-03	CARBAPENEM	13	1471.55	0.00883425	1.74737738425059e-31	0.1	9.91607565027925e-30	***
973	Dormitory	WG0Hm-210330-14	14715460	2021-03	CEPHALOSPORIN	15	1471.55	0.0101934	4.9278186640758e-34	0.1	4.89379629337387e-32	***
974	Dormitory	WG0Hm-210330-14	14715460	2021-03	CEPHAMYCIN	4	1471.55	0.00271823	4.35896592736946e-08	0.1	4.55670631368055e-07	***
975	Dormitory	WG0Hm-210330-14	14715460	2021-03	DIAMINOPYRIMIDINE ANTIBIOTIC	6	1471.55	0.00407734	0.182229	0.1	0.940109
976	Dormitory	WG0Hm-210330-14	14715460	2021-03	DISINFECTING AGENTS AND ANTISEPTICS	3	1471.55	0.00203867	6.70265685873824e-07	0.1	6.05125522653578e-06	***
977	Dormitory	WG0Hm-210330-14	14715460	2021-03	FLUOROQUINOLONE ANTIBIOTIC	11	1471.55	0.00747513	3.24523350227238e-06	0.1	2.63087995279564e-05	***
978	Dormitory	WG0Hm-210330-14	14715460	2021-03	GLYCOPEPTIDE ANTIBIOTIC	1	1471.55	0.000679557	0.0240972	0.1	0.138729
979	Dormitory	WG0Hm-210330-14	14715460	2021-03	LINCOSAMIDE ANTIBIOTIC	3	1471.55	0.00203867	0.0443744	0.1	0.244822
980	Dormitory	WG0Hm-210330-14	14715460	2021-03	MACROLIDE ANTIBIOTIC	21	1471.55	0.0142707	0.000146557	0.1	0.00107811	**
981	Dormitory	WG0Hm-210330-14	14715460	2021-03	PENAM	10	1471.55	0.00679557	8.32068368646501e-40	0.1	1.65264729727208e-37	***
982	Dormitory	WG0Hm-210330-14	14715460	2021-03	PENEM	7	1471.55	0.0047569	9.72046378817909e-12	0.1	1.67884387902412e-10	***
983	Dormitory	WG0Hm-210330-14	14715460	2021-03	PEPTIDE ANTIBIOTIC	4	1471.55	0.00271823	1.69414494557514e-07	0.1	1.64141299956753e-06	***
984	Dormitory	WG0Hm-210330-14	14715460	2021-03	PHENICOL ANTIBIOTIC	8	1471.55	0.00543646	3.81700167736731e-07	0.1	3.52618469519398e-06	***
985	Dormitory	WG0Hm-210330-14	14715460	2021-03	RIFAMYCIN ANTIBIOTIC	3	1471.55	0.00203867	3.56533765158492e-08	0.1	3.82780761759766e-07	***
986	Dormitory	WG0Hm-210330-14	14715460	2021-03	STREPTOGRAMIN ANTIBIOTIC	2	1471.55	0.00135911	1.35010429807333e-06	0.1	1.16589824634755e-05	***
987	Dormitory	WG0Hm-210330-14	14715460	2021-03	TETRACYCLINE ANTIBIOTIC	7	1471.55	0.0047569	0.0333232	0.1	0.189104
988	Dormitory	WG0Hm-210406-14	14972561	2021-04	AMINOCOUMARIN ANTIBIOTIC	1	1497.26	0.000667888	0.0135793	0.1	0.0817304
989	Dormitory	WG0Hm-210406-14	14972561	2021-04	AMINOGLYCOSIDE ANTIBIOTIC	3	1497.26	0.00200367	7.41716631087453e-16	0.1	1.63687936111734e-14	***
990	Dormitory	WG0Hm-210406-14	14972561	2021-04	CARBAPENEM	12	1497.26	0.00801466	1.74737738425059e-31	0.1	9.91607565027925e-30	***
991	Dormitory	WG0Hm-210406-14	14972561	2021-04	CEPHALOSPORIN	17	1497.26	0.0113541	4.9278186640758e-34	0.1	4.89379629337387e-32	***
992	Dormitory	WG0Hm-210406-14	14972561	2021-04	CEPHAMYCIN	8	1497.26	0.00534311	4.35896592736946e-08	0.1	4.55670631368055e-07	***
993	Dormitory	WG0Hm-210406-14	14972561	2021-04	DIAMINOPYRIMIDINE ANTIBIOTIC	6	1497.26	0.00400733	0.182229	0.1	0.940109
994	Dormitory	WG0Hm-210406-14	14972561	2021-04	DISINFECTING AGENTS AND ANTISEPTICS	8	1497.26	0.00534311	6.70265685873824e-07	0.1	6.05125522653578e-06	***
995	Dormitory	WG0Hm-210406-14	14972561	2021-04	ELFAMYCIN ANTIBIOTIC	1	1497.26	0.000667888	6.4140174845233e-10	0.1	8.49297891045191e-09	***
996	Dormitory	WG0Hm-210406-14	14972561	2021-04	FLUOROQUINOLONE ANTIBIOTIC	14	1497.26	0.00935044	3.24523350227238e-06	0.1	2.63087995279564e-05	***
997	Dormitory	WG0Hm-210406-14	14972561	2021-04	GLYCOPEPTIDE ANTIBIOTIC	7	1497.26	0.00467522	0.0240972	0.1	0.138729
998	Dormitory	WG0Hm-210406-14	14972561	2021-04	GLYCYLCYCLINE	4	1497.26	0.00267155	0.00467644	0.1	0.0304534	*
999	Dormitory	WG0Hm-210406-14	14972561	2021-04	LINCOSAMIDE ANTIBIOTIC	6	1497.26	0.00400733	0.0443744	0.1	0.244822
1000	Dormitory	WG0Hm-210406-14	14972561	2021-04	MACROLIDE ANTIBIOTIC	16	1497.26	0.0106862	0.000146557	0.1	0.00107811	**
1001	Dormitory	WG0Hm-210406-14	14972561	2021-04	PENAM	15	1497.26	0.0100183	8.32068368646501e-40	0.1	1.65264729727208e-37	***
1002	Dormitory	WG0Hm-210406-14	14972561	2021-04	PENEM	5	1497.26	0.00333944	9.72046378817909e-12	0.1	1.67884387902412e-10	***
1003	Dormitory	WG0Hm-210406-14	14972561	2021-04	PEPTIDE ANTIBIOTIC	2	1497.26	0.00133578	1.69414494557514e-07	0.1	1.64141299956753e-06	***
1004	Dormitory	WG0Hm-210406-14	14972561	2021-04	PHENICOL ANTIBIOTIC	10	1497.26	0.00667888	3.81700167736731e-07	0.1	3.52618469519398e-06	***
1005	Dormitory	WG0Hm-210406-14	14972561	2021-04	RIFAMYCIN ANTIBIOTIC	6	1497.26	0.00400733	3.56533765158492e-08	0.1	3.82780761759766e-07	***
1006	Dormitory	WG0Hm-210406-14	14972561	2021-04	STREPTOGRAMIN ANTIBIOTIC	4	1497.26	0.00267155	1.35010429807333e-06	0.1	1.16589824634755e-05	***
1007	Dormitory	WG0Hm-210406-14	14972561	2021-04	TETRACYCLINE ANTIBIOTIC	14	1497.26	0.00935044	0.0333232	0.1	0.189104
1008	Dormitory	WG0Hm-210413-14	12193742	2021-04	AMINOCOUMARIN ANTIBIOTIC	4	1219.37	0.00328037	0.0135793	0.1	0.0817304
1009	Dormitory	WG0Hm-210413-14	12193742	2021-04	AMINOGLYCOSIDE ANTIBIOTIC	6	1219.37	0.00492056	7.41716631087453e-16	0.1	1.63687936111734e-14	***
1010	Dormitory	WG0Hm-210413-14	12193742	2021-04	CARBAPENEM	12	1219.37	0.00984111	1.74737738425059e-31	0.1	9.91607565027925e-30	***
1011	Dormitory	WG0Hm-210413-14	12193742	2021-04	CEPHALOSPORIN	16	1219.37	0.0131215	4.9278186640758e-34	0.1	4.89379629337387e-32	***
1012	Dormitory	WG0Hm-210413-14	12193742	2021-04	CEPHAMYCIN	9	1219.37	0.00738084	4.35896592736946e-08	0.1	4.55670631368055e-07	***
1013	Dormitory	WG0Hm-210413-14	12193742	2021-04	DIAMINOPYRIMIDINE ANTIBIOTIC	5	1219.37	0.00410046	0.182229	0.1	0.940109
1014	Dormitory	WG0Hm-210413-14	12193742	2021-04	DISINFECTING AGENTS AND ANTISEPTICS	7	1219.37	0.00574065	6.70265685873824e-07	0.1	6.05125522653578e-06	***
1015	Dormitory	WG0Hm-210413-14	12193742	2021-04	ELFAMYCIN ANTIBIOTIC	1	1219.37	0.000820093	6.4140174845233e-10	0.1	8.49297891045191e-09	***
1016	Dormitory	WG0Hm-210413-14	12193742	2021-04	FLUOROQUINOLONE ANTIBIOTIC	12	1219.37	0.00984111	3.24523350227238e-06	0.1	2.63087995279564e-05	***
1017	Dormitory	WG0Hm-210413-14	12193742	2021-04	GLYCOPEPTIDE ANTIBIOTIC	6	1219.37	0.00492056	0.0240972	0.1	0.138729
1018	Dormitory	WG0Hm-210413-14	12193742	2021-04	GLYCYLCYCLINE	2	1219.37	0.00164019	0.00467644	0.1	0.0304534	*
1019	Dormitory	WG0Hm-210413-14	12193742	2021-04	LINCOSAMIDE ANTIBIOTIC	4	1219.37	0.00328037	0.0443744	0.1	0.244822
1020	Dormitory	WG0Hm-210413-14	12193742	2021-04	MACROLIDE ANTIBIOTIC	21	1219.37	0.0172219	0.000146557	0.1	0.00107811	**
1021	Dormitory	WG0Hm-210413-14	12193742	2021-04	PENAM	12	1219.37	0.00984111	8.32068368646501e-40	0.1	1.65264729727208e-37	***
1022	Dormitory	WG0Hm-210413-14	12193742	2021-04	PENEM	5	1219.37	0.00410046	9.72046378817909e-12	0.1	1.67884387902412e-10	***
1023	Dormitory	WG0Hm-210413-14	12193742	2021-04	PEPTIDE ANTIBIOTIC	3	1219.37	0.00246028	1.69414494557514e-07	0.1	1.64141299956753e-06	***
1024	Dormitory	WG0Hm-210413-14	12193742	2021-04	PHENICOL ANTIBIOTIC	10	1219.37	0.00820093	3.81700167736731e-07	0.1	3.52618469519398e-06	***
1025	Dormitory	WG0Hm-210413-14	12193742	2021-04	RIFAMYCIN ANTIBIOTIC	1	1219.37	0.000820093	3.56533765158492e-08	0.1	3.82780761759766e-07	***
1026	Dormitory	WG0Hm-210413-14	12193742	2021-04	STREPTOGRAMIN ANTIBIOTIC	7	1219.37	0.00574065	1.35010429807333e-06	0.1	1.16589824634755e-05	***
1027	Dormitory	WG0Hm-210413-14	12193742	2021-04	TETRACYCLINE ANTIBIOTIC	8	1219.37	0.00656074	0.0333232	0.1	0.189104
1028	Dormitory	WG0Hm-210420-14	15337347	2021-04	AMINOCOUMARIN ANTIBIOTIC	1	1533.73	0.000652003	0.0135793	0.1	0.0817304
1029	Dormitory	WG0Hm-210420-14	15337347	2021-04	AMINOGLYCOSIDE ANTIBIOTIC	1	1533.73	0.000652003	7.41716631087453e-16	0.1	1.63687936111734e-14	***
1030	Dormitory	WG0Hm-210420-14	15337347	2021-04	CARBAPENEM	2	1533.73	0.00130401	1.74737738425059e-31	0.1	9.91607565027925e-30	***
1031	Dormitory	WG0Hm-210420-14	15337347	2021-04	CEPHALOSPORIN	2	1533.73	0.00130401	4.9278186640758e-34	0.1	4.89379629337387e-32	***
1032	Dormitory	WG0Hm-210420-14	15337347	2021-04	CEPHAMYCIN	1	1533.73	0.000652003	4.35896592736946e-08	0.1	4.55670631368055e-07	***
1033	Dormitory	WG0Hm-210420-14	15337347	2021-04	DIAMINOPYRIMIDINE ANTIBIOTIC	3	1533.73	0.00195601	0.182229	0.1	0.940109
1034	Dormitory	WG0Hm-210420-14	15337347	2021-04	DISINFECTING AGENTS AND ANTISEPTICS	3	1533.73	0.00195601	6.70265685873824e-07	0.1	6.05125522653578e-06	***
1035	Dormitory	WG0Hm-210420-14	15337347	2021-04	FLUOROQUINOLONE ANTIBIOTIC	7	1533.73	0.00456402	3.24523350227238e-06	0.1	2.63087995279564e-05	***
1036	Dormitory	WG0Hm-210420-14	15337347	2021-04	GLYCOPEPTIDE ANTIBIOTIC	1	1533.73	0.000652003	0.0240972	0.1	0.138729
1037	Dormitory	WG0Hm-210420-14	15337347	2021-04	GLYCYLCYCLINE	2	1533.73	0.00130401	0.00467644	0.1	0.0304534	*
1038	Dormitory	WG0Hm-210420-14	15337347	2021-04	MACROLIDE ANTIBIOTIC	11	1533.73	0.00717204	0.000146557	0.1	0.00107811	**
1039	Dormitory	WG0Hm-210420-14	15337347	2021-04	PENAM	1	1533.73	0.000652003	8.32068368646501e-40	0.1	1.65264729727208e-37	***
1040	Dormitory	WG0Hm-210420-14	15337347	2021-04	PENEM	1	1533.73	0.000652003	9.72046378817909e-12	0.1	1.67884387902412e-10	***
1041	Dormitory	WG0Hm-210420-14	15337347	2021-04	PEPTIDE ANTIBIOTIC	1	1533.73	0.000652003	1.69414494557514e-07	0.1	1.64141299956753e-06	***
1042	Dormitory	WG0Hm-210420-14	15337347	2021-04	PHENICOL ANTIBIOTIC	3	1533.73	0.00195601	3.81700167736731e-07	0.1	3.52618469519398e-06	***
1043	Dormitory	WG0Hm-210420-14	15337347	2021-04	RIFAMYCIN ANTIBIOTIC	2	1533.73	0.00130401	3.56533765158492e-08	0.1	3.82780761759766e-07	***
1044	Dormitory	WG0Hm-210420-14	15337347	2021-04	STREPTOGRAMIN ANTIBIOTIC	3	1533.73	0.00195601	1.35010429807333e-06	0.1	1.16589824634755e-05	***
1045	Dormitory	WG0Hm-210420-14	15337347	2021-04	TETRACYCLINE ANTIBIOTIC	10	1533.73	0.00652003	0.0333232	0.1	0.189104
1046	Dormitory	WG0Hm-210427-14	13688095	2021-04	AMINOGLYCOSIDE ANTIBIOTIC	4	1368.81	0.00292225	7.41716631087453e-16	0.1	1.63687936111734e-14	***
1047	Dormitory	WG0Hm-210427-14	13688095	2021-04	CARBAPENEM	4	1368.81	0.00292225	1.74737738425059e-31	0.1	9.91607565027925e-30	***
1048	Dormitory	WG0Hm-210427-14	13688095	2021-04	CEPHALOSPORIN	8	1368.81	0.00584449	4.9278186640758e-34	0.1	4.89379629337387e-32	***
1049	Dormitory	WG0Hm-210427-14	13688095	2021-04	CEPHAMYCIN	4	1368.81	0.00292225	4.35896592736946e-08	0.1	4.55670631368055e-07	***
1050	Dormitory	WG0Hm-210427-14	13688095	2021-04	DIAMINOPYRIMIDINE ANTIBIOTIC	2	1368.81	0.00146112	0.182229	0.1	0.940109
1051	Dormitory	WG0Hm-210427-14	13688095	2021-04	DISINFECTING AGENTS AND ANTISEPTICS	4	1368.81	0.00292225	6.70265685873824e-07	0.1	6.05125522653578e-06	***
1052	Dormitory	WG0Hm-210427-14	13688095	2021-04	FLUOROQUINOLONE ANTIBIOTIC	4	1368.81	0.00292225	3.24523350227238e-06	0.1	2.63087995279564e-05	***
1053	Dormitory	WG0Hm-210427-14	13688095	2021-04	GLYCOPEPTIDE ANTIBIOTIC	1	1368.81	0.000730562	0.0240972	0.1	0.138729
1054	Dormitory	WG0Hm-210427-14	13688095	2021-04	GLYCYLCYCLINE	1	1368.81	0.000730562	0.00467644	0.1	0.0304534	*
1055	Dormitory	WG0Hm-210427-14	13688095	2021-04	MACROLIDE ANTIBIOTIC	13	1368.81	0.0094973	0.000146557	0.1	0.00107811	**
1056	Dormitory	WG0Hm-210427-14	13688095	2021-04	PENAM	7	1368.81	0.00511393	8.32068368646501e-40	0.1	1.65264729727208e-37	***
1057	Dormitory	WG0Hm-210427-14	13688095	2021-04	PENEM	3	1368.81	0.00219169	9.72046378817909e-12	0.1	1.67884387902412e-10	***
1058	Dormitory	WG0Hm-210427-14	13688095	2021-04	PEPTIDE ANTIBIOTIC	1	1368.81	0.000730562	1.69414494557514e-07	0.1	1.64141299956753e-06	***
1059	Dormitory	WG0Hm-210427-14	13688095	2021-04	PHENICOL ANTIBIOTIC	4	1368.81	0.00292225	3.81700167736731e-07	0.1	3.52618469519398e-06	***
1060	Dormitory	WG0Hm-210427-14	13688095	2021-04	RIFAMYCIN ANTIBIOTIC	2	1368.81	0.00146112	3.56533765158492e-08	0.1	3.82780761759766e-07	***
1061	Dormitory	WG0Hm-210427-14	13688095	2021-04	TETRACYCLINE ANTIBIOTIC	2	1368.81	0.00146112	0.0333232	0.1	0.189104
1062	Dormitory	WG0Hm-210504-14	12036255	2021-05	AMINOCOUMARIN ANTIBIOTIC	1	1203.63	0.000830823	0.0135793	0.1	0.0817304
1063	Dormitory	WG0Hm-210504-14	12036255	2021-05	AMINOGLYCOSIDE ANTIBIOTIC	22	1203.63	0.0182781	7.41716631087453e-16	0.1	1.63687936111734e-14	***
1064	Dormitory	WG0Hm-210504-14	12036255	2021-05	CARBAPENEM	8	1203.63	0.00664659	1.74737738425059e-31	0.1	9.91607565027925e-30	***
1065	Dormitory	WG0Hm-210504-14	12036255	2021-05	CEPHALOSPORIN	11	1203.63	0.00913906	4.9278186640758e-34	0.1	4.89379629337387e-32	***
1066	Dormitory	WG0Hm-210504-14	12036255	2021-05	CEPHAMYCIN	3	1203.63	0.00249247	4.35896592736946e-08	0.1	4.55670631368055e-07	***
1067	Dormitory	WG0Hm-210504-14	12036255	2021-05	DIAMINOPYRIMIDINE ANTIBIOTIC	1	1203.63	0.000830823	0.182229	0.1	0.940109
1068	Dormitory	WG0Hm-210504-14	12036255	2021-05	DISINFECTING AGENTS AND ANTISEPTICS	3	1203.63	0.00249247	6.70265685873824e-07	0.1	6.05125522653578e-06	***
1069	Dormitory	WG0Hm-210504-14	12036255	2021-05	ELFAMYCIN ANTIBIOTIC	2	1203.63	0.00166165	6.4140174845233e-10	0.1	8.49297891045191e-09	***
1070	Dormitory	WG0Hm-210504-14	12036255	2021-05	FLUOROQUINOLONE ANTIBIOTIC	4	1203.63	0.00332329	3.24523350227238e-06	0.1	2.63087995279564e-05	***
1071	Dormitory	WG0Hm-210504-14	12036255	2021-05	GLYCYLCYCLINE	2	1203.63	0.00166165	0.00467644	0.1	0.0304534	*
1072	Dormitory	WG0Hm-210504-14	12036255	2021-05	MACROLIDE ANTIBIOTIC	5	1203.63	0.00415412	0.000146557	0.1	0.00107811	**
1073	Dormitory	WG0Hm-210504-14	12036255	2021-05	PENAM	7	1203.63	0.00581576	8.32068368646501e-40	0.1	1.65264729727208e-37	***
1074	Dormitory	WG0Hm-210504-14	12036255	2021-05	PENEM	3	1203.63	0.00249247	9.72046378817909e-12	0.1	1.67884387902412e-10	***
1075	Dormitory	WG0Hm-210504-14	12036255	2021-05	PEPTIDE ANTIBIOTIC	3	1203.63	0.00249247	1.69414494557514e-07	0.1	1.64141299956753e-06	***
1076	Dormitory	WG0Hm-210504-14	12036255	2021-05	PHENICOL ANTIBIOTIC	4	1203.63	0.00332329	3.81700167736731e-07	0.1	3.52618469519398e-06	***
1077	Dormitory	WG0Hm-210504-14	12036255	2021-05	RIFAMYCIN ANTIBIOTIC	2	1203.63	0.00166165	3.56533765158492e-08	0.1	3.82780761759766e-07	***
1078	Dormitory	WG0Hm-210504-14	12036255	2021-05	TETRACYCLINE ANTIBIOTIC	5	1203.63	0.00415412	0.0333232	0.1	0.189104
1079	Dormitory	WG0Hm-210511-14	14379505	2021-05	AMINOCOUMARIN ANTIBIOTIC	2	1437.95	0.00139087	0.0135793	0.1	0.0817304
1080	Dormitory	WG0Hm-210511-14	14379505	2021-05	AMINOGLYCOSIDE ANTIBIOTIC	10	1437.95	0.00695434	7.41716631087453e-16	0.1	1.63687936111734e-14	***
1081	Dormitory	WG0Hm-210511-14	14379505	2021-05	CARBAPENEM	6	1437.95	0.00417261	1.74737738425059e-31	0.1	9.91607565027925e-30	***
1082	Dormitory	WG0Hm-210511-14	14379505	2021-05	CEPHALOSPORIN	5	1437.95	0.00347717	4.9278186640758e-34	0.1	4.89379629337387e-32	***
1083	Dormitory	WG0Hm-210511-14	14379505	2021-05	CEPHAMYCIN	3	1437.95	0.0020863	4.35896592736946e-08	0.1	4.55670631368055e-07	***
1084	Dormitory	WG0Hm-210511-14	14379505	2021-05	DIAMINOPYRIMIDINE ANTIBIOTIC	4	1437.95	0.00278174	0.182229	0.1	0.940109
1085	Dormitory	WG0Hm-210511-14	14379505	2021-05	DISINFECTING AGENTS AND ANTISEPTICS	2	1437.95	0.00139087	6.70265685873824e-07	0.1	6.05125522653578e-06	***
1086	Dormitory	WG0Hm-210511-14	14379505	2021-05	FLUOROQUINOLONE ANTIBIOTIC	6	1437.95	0.00417261	3.24523350227238e-06	0.1	2.63087995279564e-05	***
1087	Dormitory	WG0Hm-210511-14	14379505	2021-05	GLYCOPEPTIDE ANTIBIOTIC	3	1437.95	0.0020863	0.0240972	0.1	0.138729
1088	Dormitory	WG0Hm-210511-14	14379505	2021-05	MACROLIDE ANTIBIOTIC	18	1437.95	0.0125178	0.000146557	0.1	0.00107811	**
1089	Dormitory	WG0Hm-210511-14	14379505	2021-05	PENAM	5	1437.95	0.00347717	8.32068368646501e-40	0.1	1.65264729727208e-37	***
1090	Dormitory	WG0Hm-210511-14	14379505	2021-05	PENEM	4	1437.95	0.00278174	9.72046378817909e-12	0.1	1.67884387902412e-10	***
1091	Dormitory	WG0Hm-210511-14	14379505	2021-05	PEPTIDE ANTIBIOTIC	3	1437.95	0.0020863	1.69414494557514e-07	0.1	1.64141299956753e-06	***
1092	Dormitory	WG0Hm-210511-14	14379505	2021-05	PHENICOL ANTIBIOTIC	5	1437.95	0.00347717	3.81700167736731e-07	0.1	3.52618469519398e-06	***
1093	Dormitory	WG0Hm-210511-14	14379505	2021-05	TETRACYCLINE ANTIBIOTIC	3	1437.95	0.0020863	0.0333232	0.1	0.189104
1094	Dormitory	WG0Hm-210817	15768561	2021-08	AMINOCOUMARIN ANTIBIOTIC	2	1576.86	0.00126835	0.0135793	0.1	0.0817304
1095	Dormitory	WG0Hm-210817	15768561	2021-08	AMINOGLYCOSIDE ANTIBIOTIC	18	1576.86	0.0114151	7.41716631087453e-16	0.1	1.63687936111734e-14	***
1096	Dormitory	WG0Hm-210817	15768561	2021-08	CARBAPENEM	16	1576.86	0.0101468	1.74737738425059e-31	0.1	9.91607565027925e-30	***
1097	Dormitory	WG0Hm-210817	15768561	2021-08	CEPHALOSPORIN	20	1576.86	0.0126835	4.9278186640758e-34	0.1	4.89379629337387e-32	***
1098	Dormitory	WG0Hm-210817	15768561	2021-08	CEPHAMYCIN	8	1576.86	0.00507339	4.35896592736946e-08	0.1	4.55670631368055e-07	***
1099	Dormitory	WG0Hm-210817	15768561	2021-08	DIAMINOPYRIMIDINE ANTIBIOTIC	10	1576.86	0.00634173	0.182229	0.1	0.940109
1100	Dormitory	WG0Hm-210817	15768561	2021-08	DISINFECTING AGENTS AND ANTISEPTICS	6	1576.86	0.00380504	6.70265685873824e-07	0.1	6.05125522653578e-06	***
1101	Dormitory	WG0Hm-210817	15768561	2021-08	FLUOROQUINOLONE ANTIBIOTIC	14	1576.86	0.00887843	3.24523350227238e-06	0.1	2.63087995279564e-05	***
1102	Dormitory	WG0Hm-210817	15768561	2021-08	GLYCOPEPTIDE ANTIBIOTIC	2	1576.86	0.00126835	0.0240972	0.1	0.138729
1103	Dormitory	WG0Hm-210817	15768561	2021-08	LINCOSAMIDE ANTIBIOTIC	3	1576.86	0.00190252	0.0443744	0.1	0.244822
1104	Dormitory	WG0Hm-210817	15768561	2021-08	MACROLIDE ANTIBIOTIC	14	1576.86	0.00887843	0.000146557	0.1	0.00107811	**
1105	Dormitory	WG0Hm-210817	15768561	2021-08	PENAM	13	1576.86	0.00824425	8.32068368646501e-40	0.1	1.65264729727208e-37	***
1106	Dormitory	WG0Hm-210817	15768561	2021-08	PENEM	8	1576.86	0.00507339	9.72046378817909e-12	0.1	1.67884387902412e-10	***
1107	Dormitory	WG0Hm-210817	15768561	2021-08	PEPTIDE ANTIBIOTIC	5	1576.86	0.00317087	1.69414494557514e-07	0.1	1.64141299956753e-06	***
1108	Dormitory	WG0Hm-210817	15768561	2021-08	PHENICOL ANTIBIOTIC	13	1576.86	0.00824425	3.81700167736731e-07	0.1	3.52618469519398e-06	***
1109	Dormitory	WG0Hm-210817	15768561	2021-08	RIFAMYCIN ANTIBIOTIC	2	1576.86	0.00126835	3.56533765158492e-08	0.1	3.82780761759766e-07	***
1110	Dormitory	WG0Hm-210817	15768561	2021-08	STREPTOGRAMIN ANTIBIOTIC	2	1576.86	0.00126835	1.35010429807333e-06	0.1	1.16589824634755e-05	***
1111	Dormitory	WG0Hm-210817	15768561	2021-08	TETRACYCLINE ANTIBIOTIC	5	1576.86	0.00317087	0.0333232	0.1	0.189104
1112	Dormitory	WG0Hm-210824	9878192	2021-08	AMINOCOUMARIN ANTIBIOTIC	1	987.819	0.00101233	0.0135793	0.1	0.0817304
1113	Dormitory	WG0Hm-210824	9878192	2021-08	AMINOGLYCOSIDE ANTIBIOTIC	11	987.819	0.0111356	7.41716631087453e-16	0.1	1.63687936111734e-14	***
1114	Dormitory	WG0Hm-210824	9878192	2021-08	CARBAPENEM	12	987.819	0.012148	1.74737738425059e-31	0.1	9.91607565027925e-30	***
1115	Dormitory	WG0Hm-210824	9878192	2021-08	CEPHALOSPORIN	12	987.819	0.012148	4.9278186640758e-34	0.1	4.89379629337387e-32	***
1116	Dormitory	WG0Hm-210824	9878192	2021-08	CEPHAMYCIN	6	987.819	0.00607399	4.35896592736946e-08	0.1	4.55670631368055e-07	***
1117	Dormitory	WG0Hm-210824	9878192	2021-08	DIAMINOPYRIMIDINE ANTIBIOTIC	4	987.819	0.00404932	0.182229	0.1	0.940109
1118	Dormitory	WG0Hm-210824	9878192	2021-08	DISINFECTING AGENTS AND ANTISEPTICS	5	987.819	0.00506166	6.70265685873824e-07	0.1	6.05125522653578e-06	***
1119	Dormitory	WG0Hm-210824	9878192	2021-08	ELFAMYCIN ANTIBIOTIC	1	987.819	0.00101233	6.4140174845233e-10	0.1	8.49297891045191e-09	***
1120	Dormitory	WG0Hm-210824	9878192	2021-08	FLUOROQUINOLONE ANTIBIOTIC	9	987.819	0.00911098	3.24523350227238e-06	0.1	2.63087995279564e-05	***
1121	Dormitory	WG0Hm-210824	9878192	2021-08	LINCOSAMIDE ANTIBIOTIC	11	987.819	0.0111356	0.0443744	0.1	0.244822
1122	Dormitory	WG0Hm-210824	9878192	2021-08	MACROLIDE ANTIBIOTIC	23	987.819	0.0232836	0.000146557	0.1	0.00107811	**
1123	Dormitory	WG0Hm-210824	9878192	2021-08	PENAM	9	987.819	0.00911098	8.32068368646501e-40	0.1	1.65264729727208e-37	***
1124	Dormitory	WG0Hm-210824	9878192	2021-08	PENEM	4	987.819	0.00404932	9.72046378817909e-12	0.1	1.67884387902412e-10	***
1125	Dormitory	WG0Hm-210824	9878192	2021-08	PEPTIDE ANTIBIOTIC	1	987.819	0.00101233	1.69414494557514e-07	0.1	1.64141299956753e-06	***
1126	Dormitory	WG0Hm-210824	9878192	2021-08	PHENICOL ANTIBIOTIC	5	987.819	0.00506166	3.81700167736731e-07	0.1	3.52618469519398e-06	***
1127	Dormitory	WG0Hm-210824	9878192	2021-08	RIFAMYCIN ANTIBIOTIC	1	987.819	0.00101233	3.56533765158492e-08	0.1	3.82780761759766e-07	***
1128	Dormitory	WG0Hm-210824	9878192	2021-08	STREPTOGRAMIN ANTIBIOTIC	5	987.819	0.00506166	1.35010429807333e-06	0.1	1.16589824634755e-05	***
1129	Dormitory	WG0Hm-210824	9878192	2021-08	TETRACYCLINE ANTIBIOTIC	6	987.819	0.00607399	0.0333232	0.1	0.189104
1130	Dormitory	WG0Hm-210831	15396554	2021-08	AMINOCOUMARIN ANTIBIOTIC	1	1539.66	0.000649496	0.0135793	0.1	0.0817304
1131	Dormitory	WG0Hm-210831	15396554	2021-08	AMINOGLYCOSIDE ANTIBIOTIC	4	1539.66	0.00259798	7.41716631087453e-16	0.1	1.63687936111734e-14	***
1132	Dormitory	WG0Hm-210831	15396554	2021-08	CARBAPENEM	8	1539.66	0.00519597	1.74737738425059e-31	0.1	9.91607565027925e-30	***
1133	Dormitory	WG0Hm-210831	15396554	2021-08	CEPHALOSPORIN	8	1539.66	0.00519597	4.9278186640758e-34	0.1	4.89379629337387e-32	***
1134	Dormitory	WG0Hm-210831	15396554	2021-08	CEPHAMYCIN	5	1539.66	0.00324748	4.35896592736946e-08	0.1	4.55670631368055e-07	***
1135	Dormitory	WG0Hm-210831	15396554	2021-08	DIAMINOPYRIMIDINE ANTIBIOTIC	5	1539.66	0.00324748	0.182229	0.1	0.940109
1136	Dormitory	WG0Hm-210831	15396554	2021-08	DISINFECTING AGENTS AND ANTISEPTICS	4	1539.66	0.00259798	6.70265685873824e-07	0.1	6.05125522653578e-06	***
1137	Dormitory	WG0Hm-210831	15396554	2021-08	ELFAMYCIN ANTIBIOTIC	1	1539.66	0.000649496	6.4140174845233e-10	0.1	8.49297891045191e-09	***
1138	Dormitory	WG0Hm-210831	15396554	2021-08	FLUOROQUINOLONE ANTIBIOTIC	8	1539.66	0.00519597	3.24523350227238e-06	0.1	2.63087995279564e-05	***
1139	Dormitory	WG0Hm-210831	15396554	2021-08	GLYCOPEPTIDE ANTIBIOTIC	1	1539.66	0.000649496	0.0240972	0.1	0.138729
1140	Dormitory	WG0Hm-210831	15396554	2021-08	GLYCYLCYCLINE	2	1539.66	0.00129899	0.00467644	0.1	0.0304534	*
1141	Dormitory	WG0Hm-210831	15396554	2021-08	LINCOSAMIDE ANTIBIOTIC	8	1539.66	0.00519597	0.0443744	0.1	0.244822
1142	Dormitory	WG0Hm-210831	15396554	2021-08	MACROLIDE ANTIBIOTIC	22	1539.66	0.0142889	0.000146557	0.1	0.00107811	**
1143	Dormitory	WG0Hm-210831	15396554	2021-08	PENAM	7	1539.66	0.00454647	8.32068368646501e-40	0.1	1.65264729727208e-37	***
1144	Dormitory	WG0Hm-210831	15396554	2021-08	PENEM	4	1539.66	0.00259798	9.72046378817909e-12	0.1	1.67884387902412e-10	***
1145	Dormitory	WG0Hm-210831	15396554	2021-08	PEPTIDE ANTIBIOTIC	5	1539.66	0.00324748	1.69414494557514e-07	0.1	1.64141299956753e-06	***
1146	Dormitory	WG0Hm-210831	15396554	2021-08	PHENICOL ANTIBIOTIC	8	1539.66	0.00519597	3.81700167736731e-07	0.1	3.52618469519398e-06	***
1147	Dormitory	WG0Hm-210831	15396554	2021-08	RIFAMYCIN ANTIBIOTIC	3	1539.66	0.00194849	3.56533765158492e-08	0.1	3.82780761759766e-07	***
1148	Dormitory	WG0Hm-210831	15396554	2021-08	STREPTOGRAMIN ANTIBIOTIC	6	1539.66	0.00389698	1.35010429807333e-06	0.1	1.16589824634755e-05	***
1149	Dormitory	WG0Hm-210831	15396554	2021-08	TETRACYCLINE ANTIBIOTIC	14	1539.66	0.00909294	0.0333232	0.1	0.189104
1150	Dormitory	WG0Hm-210907	18851580	2021-09	AMINOCOUMARIN ANTIBIOTIC	2	1885.16	0.00106092	0.0135793	0.1	0.0817304
1151	Dormitory	WG0Hm-210907	18851580	2021-09	AMINOGLYCOSIDE ANTIBIOTIC	4	1885.16	0.00212184	7.41716631087453e-16	0.1	1.63687936111734e-14	***
1152	Dormitory	WG0Hm-210907	18851580	2021-09	CARBAPENEM	8	1885.16	0.00424368	1.74737738425059e-31	0.1	9.91607565027925e-30	***
1153	Dormitory	WG0Hm-210907	18851580	2021-09	CEPHALOSPORIN	9	1885.16	0.00477414	4.9278186640758e-34	0.1	4.89379629337387e-32	***
1154	Dormitory	WG0Hm-210907	18851580	2021-09	CEPHAMYCIN	4	1885.16	0.00212184	4.35896592736946e-08	0.1	4.55670631368055e-07	***
1155	Dormitory	WG0Hm-210907	18851580	2021-09	DISINFECTING AGENTS AND ANTISEPTICS	3	1885.16	0.00159138	6.70265685873824e-07	0.1	6.05125522653578e-06	***
1156	Dormitory	WG0Hm-210907	18851580	2021-09	FLUOROQUINOLONE ANTIBIOTIC	4	1885.16	0.00212184	3.24523350227238e-06	0.1	2.63087995279564e-05	***
1157	Dormitory	WG0Hm-210907	18851580	2021-09	GLYCOPEPTIDE ANTIBIOTIC	1	1885.16	0.00053046	0.0240972	0.1	0.138729
1158	Dormitory	WG0Hm-210907	18851580	2021-09	GLYCYLCYCLINE	1	1885.16	0.00053046	0.00467644	0.1	0.0304534	*
1159	Dormitory	WG0Hm-210907	18851580	2021-09	LINCOSAMIDE ANTIBIOTIC	1	1885.16	0.00053046	0.0443744	0.1	0.244822
1160	Dormitory	WG0Hm-210907	18851580	2021-09	MACROLIDE ANTIBIOTIC	19	1885.16	0.0100787	0.000146557	0.1	0.00107811	**
1161	Dormitory	WG0Hm-210907	18851580	2021-09	PENAM	14	1885.16	0.00742643	8.32068368646501e-40	0.1	1.65264729727208e-37	***
1162	Dormitory	WG0Hm-210907	18851580	2021-09	PEPTIDE ANTIBIOTIC	2	1885.16	0.00106092	1.69414494557514e-07	0.1	1.64141299956753e-06	***
1163	Dormitory	WG0Hm-210907	18851580	2021-09	PHENICOL ANTIBIOTIC	2	1885.16	0.00106092	3.81700167736731e-07	0.1	3.52618469519398e-06	***
1164	Dormitory	WG0Hm-210907	18851580	2021-09	RIFAMYCIN ANTIBIOTIC	3	1885.16	0.00159138	3.56533765158492e-08	0.1	3.82780761759766e-07	***
1165	Dormitory	WG0Hm-210907	18851580	2021-09	STREPTOGRAMIN ANTIBIOTIC	1	1885.16	0.00053046	1.35010429807333e-06	0.1	1.16589824634755e-05	***
1166	Dormitory	WG0Hm-210907	18851580	2021-09	TETRACYCLINE ANTIBIOTIC	4	1885.16	0.00212184	0.0333232	0.1	0.189104
1167	Dormitory	WG0Hm-210914	14347138	2021-09	AMINOGLYCOSIDE ANTIBIOTIC	17	1434.71	0.0118491	7.41716631087453e-16	0.1	1.63687936111734e-14	***
1168	Dormitory	WG0Hm-210914	14347138	2021-09	CARBAPENEM	7	1434.71	0.00487902	1.74737738425059e-31	0.1	9.91607565027925e-30	***
1169	Dormitory	WG0Hm-210914	14347138	2021-09	CEPHALOSPORIN	8	1434.71	0.00557602	4.9278186640758e-34	0.1	4.89379629337387e-32	***
1170	Dormitory	WG0Hm-210914	14347138	2021-09	CEPHAMYCIN	4	1434.71	0.00278801	4.35896592736946e-08	0.1	4.55670631368055e-07	***
1171	Dormitory	WG0Hm-210914	14347138	2021-09	DIAMINOPYRIMIDINE ANTIBIOTIC	2	1434.71	0.00139401	0.182229	0.1	0.940109
1172	Dormitory	WG0Hm-210914	14347138	2021-09	DISINFECTING AGENTS AND ANTISEPTICS	8	1434.71	0.00557602	6.70265685873824e-07	0.1	6.05125522653578e-06	***
1173	Dormitory	WG0Hm-210914	14347138	2021-09	ELFAMYCIN ANTIBIOTIC	1	1434.71	0.000697003	6.4140174845233e-10	0.1	8.49297891045191e-09	***
1174	Dormitory	WG0Hm-210914	14347138	2021-09	FLUOROQUINOLONE ANTIBIOTIC	10	1434.71	0.00697003	3.24523350227238e-06	0.1	2.63087995279564e-05	***
1175	Dormitory	WG0Hm-210914	14347138	2021-09	GLYCOPEPTIDE ANTIBIOTIC	1	1434.71	0.000697003	0.0240972	0.1	0.138729
1176	Dormitory	WG0Hm-210914	14347138	2021-09	GLYCYLCYCLINE	1	1434.71	0.000697003	0.00467644	0.1	0.0304534	*
1177	Dormitory	WG0Hm-210914	14347138	2021-09	LINCOSAMIDE ANTIBIOTIC	4	1434.71	0.00278801	0.0443744	0.1	0.244822
1178	Dormitory	WG0Hm-210914	14347138	2021-09	MACROLIDE ANTIBIOTIC	32	1434.71	0.0223041	0.000146557	0.1	0.00107811	**
1179	Dormitory	WG0Hm-210914	14347138	2021-09	PENAM	8	1434.71	0.00557602	8.32068368646501e-40	0.1	1.65264729727208e-37	***
1180	Dormitory	WG0Hm-210914	14347138	2021-09	PENEM	3	1434.71	0.00209101	9.72046378817909e-12	0.1	1.67884387902412e-10	***
1181	Dormitory	WG0Hm-210914	14347138	2021-09	PEPTIDE ANTIBIOTIC	2	1434.71	0.00139401	1.69414494557514e-07	0.1	1.64141299956753e-06	***
1182	Dormitory	WG0Hm-210914	14347138	2021-09	PHENICOL ANTIBIOTIC	7	1434.71	0.00487902	3.81700167736731e-07	0.1	3.52618469519398e-06	***
1183	Dormitory	WG0Hm-210914	14347138	2021-09	RIFAMYCIN ANTIBIOTIC	2	1434.71	0.00139401	3.56533765158492e-08	0.1	3.82780761759766e-07	***
1184	Dormitory	WG0Hm-210914	14347138	2021-09	STREPTOGRAMIN ANTIBIOTIC	2	1434.71	0.00139401	1.35010429807333e-06	0.1	1.16589824634755e-05	***
1185	Dormitory	WG0Hm-210914	14347138	2021-09	TETRACYCLINE ANTIBIOTIC	12	1434.71	0.00836404	0.0333232	0.1	0.189104
1186	Dormitory	WG0Hm-210921	9843792	2021-09	AMINOGLYCOSIDE ANTIBIOTIC	7	984.379	0.00711108	7.41716631087453e-16	0.1	1.63687936111734e-14	***
1187	Dormitory	WG0Hm-210921	9843792	2021-09	CARBAPENEM	8	984.379	0.00812695	1.74737738425059e-31	0.1	9.91607565027925e-30	***
1188	Dormitory	WG0Hm-210921	9843792	2021-09	CEPHALOSPORIN	9	984.379	0.00914282	4.9278186640758e-34	0.1	4.89379629337387e-32	***
1189	Dormitory	WG0Hm-210921	9843792	2021-09	CEPHAMYCIN	3	984.379	0.00304761	4.35896592736946e-08	0.1	4.55670631368055e-07	***
1190	Dormitory	WG0Hm-210921	9843792	2021-09	DIAMINOPYRIMIDINE ANTIBIOTIC	1	984.379	0.00101587	0.182229	0.1	0.940109
1191	Dormitory	WG0Hm-210921	9843792	2021-09	DISINFECTING AGENTS AND ANTISEPTICS	3	984.379	0.00304761	6.70265685873824e-07	0.1	6.05125522653578e-06	***
1192	Dormitory	WG0Hm-210921	9843792	2021-09	GLYCOPEPTIDE ANTIBIOTIC	1	984.379	0.00101587	0.0240972	0.1	0.138729
1193	Dormitory	WG0Hm-210921	9843792	2021-09	LINCOSAMIDE ANTIBIOTIC	4	984.379	0.00406347	0.0443744	0.1	0.244822
1194	Dormitory	WG0Hm-210921	9843792	2021-09	MACROLIDE ANTIBIOTIC	9	984.379	0.00914282	0.000146557	0.1	0.00107811	**
1195	Dormitory	WG0Hm-210921	9843792	2021-09	PENAM	7	984.379	0.00711108	8.32068368646501e-40	0.1	1.65264729727208e-37	***
1196	Dormitory	WG0Hm-210921	9843792	2021-09	PENEM	2	984.379	0.00203174	9.72046378817909e-12	0.1	1.67884387902412e-10	***
1197	Dormitory	WG0Hm-210921	9843792	2021-09	RIFAMYCIN ANTIBIOTIC	1	984.379	0.00101587	3.56533765158492e-08	0.1	3.82780761759766e-07	***
1198	Dormitory	WG0Hm-210921	9843792	2021-09	STREPTOGRAMIN ANTIBIOTIC	4	984.379	0.00406347	1.35010429807333e-06	0.1	1.16589824634755e-05	***
1199	Dormitory	WG0Hm-210928	7472130	2021-09	AMINOGLYCOSIDE ANTIBIOTIC	2	747.213	0.00267661	7.41716631087453e-16	0.1	1.63687936111734e-14	***
1200	Dormitory	WG0Hm-210928	7472130	2021-09	CARBAPENEM	2	747.213	0.00267661	1.74737738425059e-31	0.1	9.91607565027925e-30	***
1201	Dormitory	WG0Hm-210928	7472130	2021-09	CEPHALOSPORIN	2	747.213	0.00267661	4.9278186640758e-34	0.1	4.89379629337387e-32	***
1202	Dormitory	WG0Hm-210928	7472130	2021-09	CEPHAMYCIN	3	747.213	0.00401492	4.35896592736946e-08	0.1	4.55670631368055e-07	***
1203	Dormitory	WG0Hm-210928	7472130	2021-09	LINCOSAMIDE ANTIBIOTIC	1	747.213	0.00133831	0.0443744	0.1	0.244822
1204	Dormitory	WG0Hm-210928	7472130	2021-09	MACROLIDE ANTIBIOTIC	9	747.213	0.0120448	0.000146557	0.1	0.00107811	**
1205	Dormitory	WG0Hm-210928	7472130	2021-09	PENAM	2	747.213	0.00267661	8.32068368646501e-40	0.1	1.65264729727208e-37	***
1206	Dormitory	WG0Hm-210928	7472130	2021-09	PENEM	1	747.213	0.00133831	9.72046378817909e-12	0.1	1.67884387902412e-10	***
1207	Dormitory	WG0Hm-210928	7472130	2021-09	PEPTIDE ANTIBIOTIC	1	747.213	0.00133831	1.69414494557514e-07	0.1	1.64141299956753e-06	***
1208	Dormitory	WG0Hm-210928	7472130	2021-09	RIFAMYCIN ANTIBIOTIC	1	747.213	0.00133831	3.56533765158492e-08	0.1	3.82780761759766e-07	***
1209	Dormitory	WG0Hm-210928	7472130	2021-09	STREPTOGRAMIN ANTIBIOTIC	1	747.213	0.00133831	1.35010429807333e-06	0.1	1.16589824634755e-05	***
1210	Dormitory	WG0Hm-210928	7472130	2021-09	TETRACYCLINE ANTIBIOTIC	1	747.213	0.00133831	0.0333232	0.1	0.189104
1211	Dormitory	WG0Hm-211012	9873308	2021-10	AMINOGLYCOSIDE ANTIBIOTIC	9	987.331	0.00911549	7.41716631087453e-16	0.1	1.63687936111734e-14	***
1212	Dormitory	WG0Hm-211012	9873308	2021-10	CARBAPENEM	2	987.331	0.00202566	1.74737738425059e-31	0.1	9.91607565027925e-30	***
1213	Dormitory	WG0Hm-211012	9873308	2021-10	CEPHALOSPORIN	5	987.331	0.00506416	4.9278186640758e-34	0.1	4.89379629337387e-32	***
1214	Dormitory	WG0Hm-211012	9873308	2021-10	CEPHAMYCIN	2	987.331	0.00202566	4.35896592736946e-08	0.1	4.55670631368055e-07	***
1215	Dormitory	WG0Hm-211012	9873308	2021-10	DIAMINOPYRIMIDINE ANTIBIOTIC	4	987.331	0.00405133	0.182229	0.1	0.940109
1216	Dormitory	WG0Hm-211012	9873308	2021-10	FLUOROQUINOLONE ANTIBIOTIC	6	987.331	0.00607699	3.24523350227238e-06	0.1	2.63087995279564e-05	***
1217	Dormitory	WG0Hm-211012	9873308	2021-10	GLYCYLCYCLINE	1	987.331	0.00101283	0.00467644	0.1	0.0304534	*
1218	Dormitory	WG0Hm-211012	9873308	2021-10	MACROLIDE ANTIBIOTIC	11	987.331	0.0111411	0.000146557	0.1	0.00107811	**
1219	Dormitory	WG0Hm-211012	9873308	2021-10	PENAM	5	987.331	0.00506416	8.32068368646501e-40	0.1	1.65264729727208e-37	***
1220	Dormitory	WG0Hm-211012	9873308	2021-10	PEPTIDE ANTIBIOTIC	2	987.331	0.00202566	1.69414494557514e-07	0.1	1.64141299956753e-06	***
1221	Dormitory	WG0Hm-211012	9873308	2021-10	PHENICOL ANTIBIOTIC	3	987.331	0.0030385	3.81700167736731e-07	0.1	3.52618469519398e-06	***
1222	Dormitory	WG0Hm-211012	9873308	2021-10	TETRACYCLINE ANTIBIOTIC	4	987.331	0.00405133	0.0333232	0.1	0.189104
1223	Dormitory	WG0Hm-211026	3200157	2021-10	CARBAPENEM	2	320.016	0.00624969	1.74737738425059e-31	0.1	9.91607565027925e-30	***
1224	Dormitory	WG0Hm-211026	3200157	2021-10	CEPHALOSPORIN	1	320.016	0.00312485	4.9278186640758e-34	0.1	4.89379629337387e-32	***
1225	Dormitory	WG0Hm-211026	3200157	2021-10	CEPHAMYCIN	1	320.016	0.00312485	4.35896592736946e-08	0.1	4.55670631368055e-07	***
1226	Dormitory	WG0Hm-211026	3200157	2021-10	LINCOSAMIDE ANTIBIOTIC	2	320.016	0.00624969	0.0443744	0.1	0.244822
1227	Dormitory	WG0Hm-211026	3200157	2021-10	MACROLIDE ANTIBIOTIC	10	320.016	0.0312485	0.000146557	0.1	0.00107811	**
1228	Dormitory	WG0Hm-211026	3200157	2021-10	PENAM	2	320.016	0.00624969	8.32068368646501e-40	0.1	1.65264729727208e-37	***
1229	Dormitory	WG0Hm-211026	3200157	2021-10	PENEM	1	320.016	0.00312485	9.72046378817909e-12	0.1	1.67884387902412e-10	***
1230	Dormitory	WG0Hm-211102	7500880	2021-11	AMINOCOUMARIN ANTIBIOTIC	1	750.088	0.00133318	0.0135793	0.1	0.0817304
1231	Dormitory	WG0Hm-211102	7500880	2021-11	AMINOGLYCOSIDE ANTIBIOTIC	5	750.088	0.00666588	7.41716631087453e-16	0.1	1.63687936111734e-14	***
1232	Dormitory	WG0Hm-211102	7500880	2021-11	CARBAPENEM	5	750.088	0.00666588	1.74737738425059e-31	0.1	9.91607565027925e-30	***
1233	Dormitory	WG0Hm-211102	7500880	2021-11	CEPHALOSPORIN	9	750.088	0.0119986	4.9278186640758e-34	0.1	4.89379629337387e-32	***
1234	Dormitory	WG0Hm-211102	7500880	2021-11	CEPHAMYCIN	2	750.088	0.00266635	4.35896592736946e-08	0.1	4.55670631368055e-07	***
1235	Dormitory	WG0Hm-211102	7500880	2021-11	DIAMINOPYRIMIDINE ANTIBIOTIC	2	750.088	0.00266635	0.182229	0.1	0.940109
1236	Dormitory	WG0Hm-211102	7500880	2021-11	DISINFECTING AGENTS AND ANTISEPTICS	3	750.088	0.00399953	6.70265685873824e-07	0.1	6.05125522653578e-06	***
1237	Dormitory	WG0Hm-211102	7500880	2021-11	ELFAMYCIN ANTIBIOTIC	1	750.088	0.00133318	6.4140174845233e-10	0.1	8.49297891045191e-09	***
1238	Dormitory	WG0Hm-211102	7500880	2021-11	FLUOROQUINOLONE ANTIBIOTIC	4	750.088	0.00533271	3.24523350227238e-06	0.1	2.63087995279564e-05	***
1239	Dormitory	WG0Hm-211102	7500880	2021-11	GLYCOPEPTIDE ANTIBIOTIC	1	750.088	0.00133318	0.0240972	0.1	0.138729
1240	Dormitory	WG0Hm-211102	7500880	2021-11	LINCOSAMIDE ANTIBIOTIC	2	750.088	0.00266635	0.0443744	0.1	0.244822
1241	Dormitory	WG0Hm-211102	7500880	2021-11	MACROLIDE ANTIBIOTIC	6	750.088	0.00799906	0.000146557	0.1	0.00107811	**
1242	Dormitory	WG0Hm-211102	7500880	2021-11	PENAM	7	750.088	0.00933224	8.32068368646501e-40	0.1	1.65264729727208e-37	***
1243	Dormitory	WG0Hm-211102	7500880	2021-11	PEPTIDE ANTIBIOTIC	1	750.088	0.00133318	1.69414494557514e-07	0.1	1.64141299956753e-06	***
1244	Dormitory	WG0Hm-211102	7500880	2021-11	PHENICOL ANTIBIOTIC	2	750.088	0.00266635	3.81700167736731e-07	0.1	3.52618469519398e-06	***
1245	Dormitory	WG0Hm-211102	7500880	2021-11	RIFAMYCIN ANTIBIOTIC	1	750.088	0.00133318	3.56533765158492e-08	0.1	3.82780761759766e-07	***
1246	Dormitory	WG0Hm-211102	7500880	2021-11	STREPTOGRAMIN ANTIBIOTIC	2	750.088	0.00266635	1.35010429807333e-06	0.1	1.16589824634755e-05	***
1247	Dormitory	WG0Hm-211102	7500880	2021-11	TETRACYCLINE ANTIBIOTIC	5	750.088	0.00666588	0.0333232	0.1	0.189104
1248	Dormitory	WG0Hm-211109	2268286	2021-11	AMINOCOUMARIN ANTIBIOTIC	1	226.829	0.00440862	0.0135793	0.1	0.0817304
1249	Dormitory	WG0Hm-211109	2268286	2021-11	AMINOGLYCOSIDE ANTIBIOTIC	15	226.829	0.0661292	7.41716631087453e-16	0.1	1.63687936111734e-14	***
1250	Dormitory	WG0Hm-211109	2268286	2021-11	CARBAPENEM	1	226.829	0.00440862	1.74737738425059e-31	0.1	9.91607565027925e-30	***
1251	Dormitory	WG0Hm-211109	2268286	2021-11	CEPHALOSPORIN	1	226.829	0.00440862	4.9278186640758e-34	0.1	4.89379629337387e-32	***
1252	Dormitory	WG0Hm-211109	2268286	2021-11	LINCOSAMIDE ANTIBIOTIC	1	226.829	0.00440862	0.0443744	0.1	0.244822
1253	Dormitory	WG0Hm-211109	2268286	2021-11	MACROLIDE ANTIBIOTIC	2	226.829	0.00881723	0.000146557	0.1	0.00107811	**
1254	Dormitory	WG0Hm-211109	2268286	2021-11	PENAM	1	226.829	0.00440862	8.32068368646501e-40	0.1	1.65264729727208e-37	***
1255	Dormitory	WG0Hm-211109	2268286	2021-11	PEPTIDE ANTIBIOTIC	1	226.829	0.00440862	1.69414494557514e-07	0.1	1.64141299956753e-06	***
1256	Dormitory	WG0Hm-211109	2268286	2021-11	PHENICOL ANTIBIOTIC	1	226.829	0.00440862	3.81700167736731e-07	0.1	3.52618469519398e-06	***
1257	Dormitory	WG0Hm-211109	2268286	2021-11	STREPTOGRAMIN ANTIBIOTIC	1	226.829	0.00440862	1.35010429807333e-06	0.1	1.16589824634755e-05	***
1258	Dormitory	WG0Hm-211123	3105153	2021-11	AMINOGLYCOSIDE ANTIBIOTIC	1	310.515	0.00322045	7.41716631087453e-16	0.1	1.63687936111734e-14	***
1259	Dormitory	WG0Hm-211123	3105153	2021-11	CARBAPENEM	2	310.515	0.00644091	1.74737738425059e-31	0.1	9.91607565027925e-30	***
1260	Dormitory	WG0Hm-211123	3105153	2021-11	CEPHALOSPORIN	1	310.515	0.00322045	4.9278186640758e-34	0.1	4.89379629337387e-32	***
1261	Dormitory	WG0Hm-211123	3105153	2021-11	CEPHAMYCIN	1	310.515	0.00322045	4.35896592736946e-08	0.1	4.55670631368055e-07	***
1262	Dormitory	WG0Hm-211123	3105153	2021-11	DIAMINOPYRIMIDINE ANTIBIOTIC	1	310.515	0.00322045	0.182229	0.1	0.940109
1263	Dormitory	WG0Hm-211123	3105153	2021-11	DISINFECTING AGENTS AND ANTISEPTICS	1	310.515	0.00322045	6.70265685873824e-07	0.1	6.05125522653578e-06	***
1264	Dormitory	WG0Hm-211123	3105153	2021-11	FLUOROQUINOLONE ANTIBIOTIC	2	310.515	0.00644091	3.24523350227238e-06	0.1	2.63087995279564e-05	***
1265	Dormitory	WG0Hm-211123	3105153	2021-11	GLYCOPEPTIDE ANTIBIOTIC	1	310.515	0.00322045	0.0240972	0.1	0.138729
1266	Dormitory	WG0Hm-211123	3105153	2021-11	MACROLIDE ANTIBIOTIC	4	310.515	0.0128818	0.000146557	0.1	0.00107811	**
1267	Dormitory	WG0Hm-211123	3105153	2021-11	PENAM	1	310.515	0.00322045	8.32068368646501e-40	0.1	1.65264729727208e-37	***
1268	Dormitory	WG0Hm-211123	3105153	2021-11	PENEM	1	310.515	0.00322045	9.72046378817909e-12	0.1	1.67884387902412e-10	***
1269	Dormitory	WG0Hm-211123	3105153	2021-11	PHENICOL ANTIBIOTIC	2	310.515	0.00644091	3.81700167736731e-07	0.1	3.52618469519398e-06	***
1270	Dormitory	WG0Hm-211123	3105153	2021-11	TETRACYCLINE ANTIBIOTIC	2	310.515	0.00644091	0.0333232	0.1	0.189104
1271	Dormitory	WG0Hm-211130	1934692	2021-11	AMINOCOUMARIN ANTIBIOTIC	1	193.469	0.00516878	0.0135793	0.1	0.0817304
1272	Dormitory	WG0Hm-211130	1934692	2021-11	AMINOGLYCOSIDE ANTIBIOTIC	12	193.469	0.0620254	7.41716631087453e-16	0.1	1.63687936111734e-14	***
1273	Dormitory	WG0Hm-211130	1934692	2021-11	CEPHALOSPORIN	1	193.469	0.00516878	4.9278186640758e-34	0.1	4.89379629337387e-32	***
1274	Dormitory	WG0Hm-211130	1934692	2021-11	FLUOROQUINOLONE ANTIBIOTIC	1	193.469	0.00516878	3.24523350227238e-06	0.1	2.63087995279564e-05	***
1275	Dormitory	WG0Hm-211130	1934692	2021-11	MACROLIDE ANTIBIOTIC	1	193.469	0.00516878	0.000146557	0.1	0.00107811	**
1276	Dormitory	WG0Hm-211130	1934692	2021-11	PHENICOL ANTIBIOTIC	1	193.469	0.00516878	3.81700167736731e-07	0.1	3.52618469519398e-06	***
1277	Dormitory	WG0Hm-211214	8788182	2021-12	AMINOCOUMARIN ANTIBIOTIC	2	878.818	0.00227578	0.0135793	0.1	0.0817304
1278	Dormitory	WG0Hm-211214	8788182	2021-12	AMINOGLYCOSIDE ANTIBIOTIC	7	878.818	0.00796524	7.41716631087453e-16	0.1	1.63687936111734e-14	***
1279	Dormitory	WG0Hm-211214	8788182	2021-12	CARBAPENEM	7	878.818	0.00796524	1.74737738425059e-31	0.1	9.91607565027925e-30	***
1280	Dormitory	WG0Hm-211214	8788182	2021-12	CEPHALOSPORIN	8	878.818	0.00910313	4.9278186640758e-34	0.1	4.89379629337387e-32	***
1281	Dormitory	WG0Hm-211214	8788182	2021-12	CEPHAMYCIN	5	878.818	0.00568946	4.35896592736946e-08	0.1	4.55670631368055e-07	***
1282	Dormitory	WG0Hm-211214	8788182	2021-12	DIAMINOPYRIMIDINE ANTIBIOTIC	1	878.818	0.00113789	0.182229	0.1	0.940109
1283	Dormitory	WG0Hm-211214	8788182	2021-12	DISINFECTING AGENTS AND ANTISEPTICS	2	878.818	0.00227578	6.70265685873824e-07	0.1	6.05125522653578e-06	***
1284	Dormitory	WG0Hm-211214	8788182	2021-12	FLUOROQUINOLONE ANTIBIOTIC	4	878.818	0.00455157	3.24523350227238e-06	0.1	2.63087995279564e-05	***
1285	Dormitory	WG0Hm-211214	8788182	2021-12	LINCOSAMIDE ANTIBIOTIC	1	878.818	0.00113789	0.0443744	0.1	0.244822
1286	Dormitory	WG0Hm-211214	8788182	2021-12	MACROLIDE ANTIBIOTIC	9	878.818	0.010241	0.000146557	0.1	0.00107811	**
1287	Dormitory	WG0Hm-211214	8788182	2021-12	PENAM	6	878.818	0.00682735	8.32068368646501e-40	0.1	1.65264729727208e-37	***
1288	Dormitory	WG0Hm-211214	8788182	2021-12	PENEM	2	878.818	0.00227578	9.72046378817909e-12	0.1	1.67884387902412e-10	***
1289	Dormitory	WG0Hm-211214	8788182	2021-12	PHENICOL ANTIBIOTIC	1	878.818	0.00113789	3.81700167736731e-07	0.1	3.52618469519398e-06	***
1290	Dormitory	WG0Hm-211214	8788182	2021-12	STREPTOGRAMIN ANTIBIOTIC	1	878.818	0.00113789	1.35010429807333e-06	0.1	1.16589824634755e-05	***
1291	Dormitory	WG0Hm-211214	8788182	2021-12	TETRACYCLINE ANTIBIOTIC	3	878.818	0.00341368	0.0333232	0.1	0.189104
1292	Dormitory	WG0Hm-211221	14396195	2021-12	AMINOCOUMARIN ANTIBIOTIC	2	1439.62	0.00138926	0.0135793	0.1	0.0817304
1293	Dormitory	WG0Hm-211221	14396195	2021-12	AMINOGLYCOSIDE ANTIBIOTIC	8	1439.62	0.00555702	7.41716631087453e-16	0.1	1.63687936111734e-14	***
1294	Dormitory	WG0Hm-211221	14396195	2021-12	CARBAPENEM	14	1439.62	0.00972479	1.74737738425059e-31	0.1	9.91607565027925e-30	***
1295	Dormitory	WG0Hm-211221	14396195	2021-12	CEPHALOSPORIN	17	1439.62	0.0118087	4.9278186640758e-34	0.1	4.89379629337387e-32	***
1296	Dormitory	WG0Hm-211221	14396195	2021-12	CEPHAMYCIN	5	1439.62	0.00347314	4.35896592736946e-08	0.1	4.55670631368055e-07	***
1297	Dormitory	WG0Hm-211221	14396195	2021-12	DIAMINOPYRIMIDINE ANTIBIOTIC	5	1439.62	0.00347314	0.182229	0.1	0.940109
1298	Dormitory	WG0Hm-211221	14396195	2021-12	DISINFECTING AGENTS AND ANTISEPTICS	5	1439.62	0.00347314	6.70265685873824e-07	0.1	6.05125522653578e-06	***
1299	Dormitory	WG0Hm-211221	14396195	2021-12	FLUOROQUINOLONE ANTIBIOTIC	5	1439.62	0.00347314	3.24523350227238e-06	0.1	2.63087995279564e-05	***
1300	Dormitory	WG0Hm-211221	14396195	2021-12	GLYCOPEPTIDE ANTIBIOTIC	2	1439.62	0.00138926	0.0240972	0.1	0.138729
1301	Dormitory	WG0Hm-211221	14396195	2021-12	GLYCYLCYCLINE	2	1439.62	0.00138926	0.00467644	0.1	0.0304534	*
1302	Dormitory	WG0Hm-211221	14396195	2021-12	LINCOSAMIDE ANTIBIOTIC	1	1439.62	0.000694628	0.0443744	0.1	0.244822
1303	Dormitory	WG0Hm-211221	14396195	2021-12	MACROLIDE ANTIBIOTIC	16	1439.62	0.011114	0.000146557	0.1	0.00107811	**
1304	Dormitory	WG0Hm-211221	14396195	2021-12	PENAM	14	1439.62	0.00972479	8.32068368646501e-40	0.1	1.65264729727208e-37	***
1305	Dormitory	WG0Hm-211221	14396195	2021-12	PENEM	4	1439.62	0.00277851	9.72046378817909e-12	0.1	1.67884387902412e-10	***
1306	Dormitory	WG0Hm-211221	14396195	2021-12	PEPTIDE ANTIBIOTIC	7	1439.62	0.0048624	1.69414494557514e-07	0.1	1.64141299956753e-06	***
1307	Dormitory	WG0Hm-211221	14396195	2021-12	PHENICOL ANTIBIOTIC	6	1439.62	0.00416777	3.81700167736731e-07	0.1	3.52618469519398e-06	***
1308	Dormitory	WG0Hm-211221	14396195	2021-12	RIFAMYCIN ANTIBIOTIC	3	1439.62	0.00208388	3.56533765158492e-08	0.1	3.82780761759766e-07	***
1309	Dormitory	WG0Hm-211221	14396195	2021-12	STREPTOGRAMIN ANTIBIOTIC	3	1439.62	0.00208388	1.35010429807333e-06	0.1	1.16589824634755e-05	***
1310	Dormitory	WG0Hm-211221	14396195	2021-12	TETRACYCLINE ANTIBIOTIC	6	1439.62	0.00416777	0.0333232	0.1	0.189104
1311	Dormitory	WG0Hm-211228	10676823	2021-12	AMINOCOUMARIN ANTIBIOTIC	1	1067.68	0.000936608	0.0135793	0.1	0.0817304
1312	Dormitory	WG0Hm-211228	10676823	2021-12	AMINOGLYCOSIDE ANTIBIOTIC	11	1067.68	0.0103027	7.41716631087453e-16	0.1	1.63687936111734e-14	***
1313	Dormitory	WG0Hm-211228	10676823	2021-12	CARBAPENEM	16	1067.68	0.0149857	1.74737738425059e-31	0.1	9.91607565027925e-30	***
1314	Dormitory	WG0Hm-211228	10676823	2021-12	CEPHALOSPORIN	15	1067.68	0.0140491	4.9278186640758e-34	0.1	4.89379629337387e-32	***
1315	Dormitory	WG0Hm-211228	10676823	2021-12	CEPHAMYCIN	8	1067.68	0.00749287	4.35896592736946e-08	0.1	4.55670631368055e-07	***
1316	Dormitory	WG0Hm-211228	10676823	2021-12	DIAMINOPYRIMIDINE ANTIBIOTIC	4	1067.68	0.00374643	0.182229	0.1	0.940109
1317	Dormitory	WG0Hm-211228	10676823	2021-12	DISINFECTING AGENTS AND ANTISEPTICS	4	1067.68	0.00374643	6.70265685873824e-07	0.1	6.05125522653578e-06	***
1318	Dormitory	WG0Hm-211228	10676823	2021-12	ELFAMYCIN ANTIBIOTIC	1	1067.68	0.000936608	6.4140174845233e-10	0.1	8.49297891045191e-09	***
1319	Dormitory	WG0Hm-211228	10676823	2021-12	FLUOROQUINOLONE ANTIBIOTIC	7	1067.68	0.00655626	3.24523350227238e-06	0.1	2.63087995279564e-05	***
1320	Dormitory	WG0Hm-211228	10676823	2021-12	GLYCYLCYCLINE	1	1067.68	0.000936608	0.00467644	0.1	0.0304534	*
1321	Dormitory	WG0Hm-211228	10676823	2021-12	LINCOSAMIDE ANTIBIOTIC	2	1067.68	0.00187322	0.0443744	0.1	0.244822
1322	Dormitory	WG0Hm-211228	10676823	2021-12	MACROLIDE ANTIBIOTIC	12	1067.68	0.0112393	0.000146557	0.1	0.00107811	**
1323	Dormitory	WG0Hm-211228	10676823	2021-12	PENAM	15	1067.68	0.0140491	8.32068368646501e-40	0.1	1.65264729727208e-37	***
1324	Dormitory	WG0Hm-211228	10676823	2021-12	PENEM	6	1067.68	0.00561965	9.72046378817909e-12	0.1	1.67884387902412e-10	***
1325	Dormitory	WG0Hm-211228	10676823	2021-12	PHENICOL ANTIBIOTIC	6	1067.68	0.00561965	3.81700167736731e-07	0.1	3.52618469519398e-06	***
1326	Dormitory	WG0Hm-211228	10676823	2021-12	RIFAMYCIN ANTIBIOTIC	1	1067.68	0.000936608	3.56533765158492e-08	0.1	3.82780761759766e-07	***
1327	Dormitory	WG0Hm-211228	10676823	2021-12	STREPTOGRAMIN ANTIBIOTIC	2	1067.68	0.00187322	1.35010429807333e-06	0.1	1.16589824634755e-05	***
1328	Dormitory	WG0Hm-211228	10676823	2021-12	TETRACYCLINE ANTIBIOTIC	6	1067.68	0.00561965	0.0333232	0.1	0.189104
1329	Dormitory	WG0Hm-220112	6205651	2022-01	AMINOGLYCOSIDE ANTIBIOTIC	1	620.565	0.00161143	7.41716631087453e-16	0.1	1.63687936111734e-14	***
1330	Dormitory	WG0Hm-220112	6205651	2022-01	CARBAPENEM	3	620.565	0.0048343	1.74737738425059e-31	0.1	9.91607565027925e-30	***
1331	Dormitory	WG0Hm-220112	6205651	2022-01	CEPHALOSPORIN	3	620.565	0.0048343	4.9278186640758e-34	0.1	4.89379629337387e-32	***
1332	Dormitory	WG0Hm-220112	6205651	2022-01	CEPHAMYCIN	2	620.565	0.00322287	4.35896592736946e-08	0.1	4.55670631368055e-07	***
1333	Dormitory	WG0Hm-220112	6205651	2022-01	DIAMINOPYRIMIDINE ANTIBIOTIC	2	620.565	0.00322287	0.182229	0.1	0.940109
1334	Dormitory	WG0Hm-220112	6205651	2022-01	FLUOROQUINOLONE ANTIBIOTIC	2	620.565	0.00322287	3.24523350227238e-06	0.1	2.63087995279564e-05	***
1335	Dormitory	WG0Hm-220112	6205651	2022-01	GLYCOPEPTIDE ANTIBIOTIC	1	620.565	0.00161143	0.0240972	0.1	0.138729
1336	Dormitory	WG0Hm-220112	6205651	2022-01	LINCOSAMIDE ANTIBIOTIC	5	620.565	0.00805717	0.0443744	0.1	0.244822
1337	Dormitory	WG0Hm-220112	6205651	2022-01	MACROLIDE ANTIBIOTIC	6	620.565	0.00966861	0.000146557	0.1	0.00107811	**
1338	Dormitory	WG0Hm-220112	6205651	2022-01	PENAM	2	620.565	0.00322287	8.32068368646501e-40	0.1	1.65264729727208e-37	***
1339	Dormitory	WG0Hm-220112	6205651	2022-01	PENEM	2	620.565	0.00322287	9.72046378817909e-12	0.1	1.67884387902412e-10	***
1340	Dormitory	WG0Hm-220112	6205651	2022-01	PEPTIDE ANTIBIOTIC	1	620.565	0.00161143	1.69414494557514e-07	0.1	1.64141299956753e-06	***
1341	Dormitory	WG0Hm-220112	6205651	2022-01	PHENICOL ANTIBIOTIC	2	620.565	0.00322287	3.81700167736731e-07	0.1	3.52618469519398e-06	***
1342	Dormitory	WG0Hm-220112	6205651	2022-01	RIFAMYCIN ANTIBIOTIC	1	620.565	0.00161143	3.56533765158492e-08	0.1	3.82780761759766e-07	***
1343	Dormitory	WG0Hm-220112	6205651	2022-01	TETRACYCLINE ANTIBIOTIC	2	620.565	0.00322287	0.0333232	0.1	0.189104
1344	Dormitory	WG0Hm-220112-34	2214846	2022-01	AMINOCOUMARIN ANTIBIOTIC	1	221.485	0.00451499	0.0135793	0.1	0.0817304
1345	Dormitory	WG0Hm-220112-34	2214846	2022-01	AMINOGLYCOSIDE ANTIBIOTIC	3	221.485	0.013545	7.41716631087453e-16	0.1	1.63687936111734e-14	***
1346	Dormitory	WG0Hm-220112-34	2214846	2022-01	CARBAPENEM	2	221.485	0.00902997	1.74737738425059e-31	0.1	9.91607565027925e-30	***
1347	Dormitory	WG0Hm-220112-34	2214846	2022-01	CEPHALOSPORIN	2	221.485	0.00902997	4.9278186640758e-34	0.1	4.89379629337387e-32	***
1348	Dormitory	WG0Hm-220112-34	2214846	2022-01	DIAMINOPYRIMIDINE ANTIBIOTIC	1	221.485	0.00451499	0.182229	0.1	0.940109
1349	Dormitory	WG0Hm-220112-34	2214846	2022-01	FLUOROQUINOLONE ANTIBIOTIC	1	221.485	0.00451499	3.24523350227238e-06	0.1	2.63087995279564e-05	***
1350	Dormitory	WG0Hm-220112-34	2214846	2022-01	LINCOSAMIDE ANTIBIOTIC	5	221.485	0.0225749	0.0443744	0.1	0.244822
1351	Dormitory	WG0Hm-220112-34	2214846	2022-01	MACROLIDE ANTIBIOTIC	5	221.485	0.0225749	0.000146557	0.1	0.00107811	**
1352	Dormitory	WG0Hm-220112-34	2214846	2022-01	PENAM	1	221.485	0.00451499	8.32068368646501e-40	0.1	1.65264729727208e-37	***
1353	Dormitory	WG0Hm-220112-34	2214846	2022-01	PENEM	1	221.485	0.00451499	9.72046378817909e-12	0.1	1.67884387902412e-10	***
1354	Dormitory	WG0Hm-220112-34	2214846	2022-01	PEPTIDE ANTIBIOTIC	1	221.485	0.00451499	1.69414494557514e-07	0.1	1.64141299956753e-06	***
1355	Dormitory	WG0Hm-220112-34	2214846	2022-01	PHENICOL ANTIBIOTIC	1	221.485	0.00451499	3.81700167736731e-07	0.1	3.52618469519398e-06	***
1356	Dormitory	WG0Hm-220112-34	2214846	2022-01	RIFAMYCIN ANTIBIOTIC	1	221.485	0.00451499	3.56533765158492e-08	0.1	3.82780761759766e-07	***
1357	Dormitory	WG0Hm-220112-34	2214846	2022-01	TETRACYCLINE ANTIBIOTIC	1	221.485	0.00451499	0.0333232	0.1	0.189104
1358	Dormitory	WG0Hm-220119	5814100	2022-01	AMINOGLYCOSIDE ANTIBIOTIC	4	581.41	0.00687983	7.41716631087453e-16	0.1	1.63687936111734e-14	***
1359	Dormitory	WG0Hm-220119	5814100	2022-01	CARBAPENEM	6	581.41	0.0103197	1.74737738425059e-31	0.1	9.91607565027925e-30	***
1360	Dormitory	WG0Hm-220119	5814100	2022-01	CEPHALOSPORIN	7	581.41	0.0120397	4.9278186640758e-34	0.1	4.89379629337387e-32	***
1361	Dormitory	WG0Hm-220119	5814100	2022-01	CEPHAMYCIN	7	581.41	0.0120397	4.35896592736946e-08	0.1	4.55670631368055e-07	***
1362	Dormitory	WG0Hm-220119	5814100	2022-01	FLUOROQUINOLONE ANTIBIOTIC	4	581.41	0.00687983	3.24523350227238e-06	0.1	2.63087995279564e-05	***
1363	Dormitory	WG0Hm-220119	5814100	2022-01	MACROLIDE ANTIBIOTIC	8	581.41	0.0137597	0.000146557	0.1	0.00107811	**
1364	Dormitory	WG0Hm-220119	5814100	2022-01	PENAM	6	581.41	0.0103197	8.32068368646501e-40	0.1	1.65264729727208e-37	***
1365	Dormitory	WG0Hm-220119	5814100	2022-01	PENEM	4	581.41	0.00687983	9.72046378817909e-12	0.1	1.67884387902412e-10	***
1366	Dormitory	WG0Hm-220119	5814100	2022-01	PEPTIDE ANTIBIOTIC	3	581.41	0.00515987	1.69414494557514e-07	0.1	1.64141299956753e-06	***
1367	Dormitory	WG0Hm-220119	5814100	2022-01	PHENICOL ANTIBIOTIC	1	581.41	0.00171996	3.81700167736731e-07	0.1	3.52618469519398e-06	***
1368	Dormitory	WG0Hm-220119-34	10094808	2022-01	AMINOCOUMARIN ANTIBIOTIC	1	1009.48	0.000990608	0.0135793	0.1	0.0817304
1369	Dormitory	WG0Hm-220119-34	10094808	2022-01	AMINOGLYCOSIDE ANTIBIOTIC	17	1009.48	0.0168403	7.41716631087453e-16	0.1	1.63687936111734e-14	***
1370	Dormitory	WG0Hm-220119-34	10094808	2022-01	CARBAPENEM	18	1009.48	0.0178309	1.74737738425059e-31	0.1	9.91607565027925e-30	***
1371	Dormitory	WG0Hm-220119-34	10094808	2022-01	CEPHALOSPORIN	16	1009.48	0.0158497	4.9278186640758e-34	0.1	4.89379629337387e-32	***
1372	Dormitory	WG0Hm-220119-34	10094808	2022-01	CEPHAMYCIN	8	1009.48	0.00792487	4.35896592736946e-08	0.1	4.55670631368055e-07	***
1373	Dormitory	WG0Hm-220119-34	10094808	2022-01	DIAMINOPYRIMIDINE ANTIBIOTIC	7	1009.48	0.00693426	0.182229	0.1	0.940109
1374	Dormitory	WG0Hm-220119-34	10094808	2022-01	DISINFECTING AGENTS AND ANTISEPTICS	8	1009.48	0.00792487	6.70265685873824e-07	0.1	6.05125522653578e-06	***
1375	Dormitory	WG0Hm-220119-34	10094808	2022-01	FLUOROQUINOLONE ANTIBIOTIC	12	1009.48	0.0118873	3.24523350227238e-06	0.1	2.63087995279564e-05	***
1376	Dormitory	WG0Hm-220119-34	10094808	2022-01	GLYCOPEPTIDE ANTIBIOTIC	2	1009.48	0.00198122	0.0240972	0.1	0.138729
1377	Dormitory	WG0Hm-220119-34	10094808	2022-01	GLYCYLCYCLINE	2	1009.48	0.00198122	0.00467644	0.1	0.0304534	*
1378	Dormitory	WG0Hm-220119-34	10094808	2022-01	LINCOSAMIDE ANTIBIOTIC	5	1009.48	0.00495304	0.0443744	0.1	0.244822
1379	Dormitory	WG0Hm-220119-34	10094808	2022-01	MACROLIDE ANTIBIOTIC	32	1009.48	0.0316995	0.000146557	0.1	0.00107811	**
1380	Dormitory	WG0Hm-220119-34	10094808	2022-01	PENAM	17	1009.48	0.0168403	8.32068368646501e-40	0.1	1.65264729727208e-37	***
1381	Dormitory	WG0Hm-220119-34	10094808	2022-01	PENEM	10	1009.48	0.00990608	9.72046378817909e-12	0.1	1.67884387902412e-10	***
1382	Dormitory	WG0Hm-220119-34	10094808	2022-01	PEPTIDE ANTIBIOTIC	4	1009.48	0.00396243	1.69414494557514e-07	0.1	1.64141299956753e-06	***
1383	Dormitory	WG0Hm-220119-34	10094808	2022-01	PHENICOL ANTIBIOTIC	9	1009.48	0.00891547	3.81700167736731e-07	0.1	3.52618469519398e-06	***
1384	Dormitory	WG0Hm-220119-34	10094808	2022-01	RIFAMYCIN ANTIBIOTIC	3	1009.48	0.00297182	3.56533765158492e-08	0.1	3.82780761759766e-07	***
1385	Dormitory	WG0Hm-220119-34	10094808	2022-01	STREPTOGRAMIN ANTIBIOTIC	8	1009.48	0.00792487	1.35010429807333e-06	0.1	1.16589824634755e-05	***
1386	Dormitory	WG0Hm-220119-34	10094808	2022-01	TETRACYCLINE ANTIBIOTIC	11	1009.48	0.0108967	0.0333232	0.1	0.189104
1387	Dormitory	WG0Hm-220126	11727158	2022-01	AMINOCOUMARIN ANTIBIOTIC	1	1172.72	0.000852722	0.0135793	0.1	0.0817304
1388	Dormitory	WG0Hm-220126	11727158	2022-01	AMINOGLYCOSIDE ANTIBIOTIC	9	1172.72	0.00767449	7.41716631087453e-16	0.1	1.63687936111734e-14	***
1389	Dormitory	WG0Hm-220126	11727158	2022-01	CARBAPENEM	12	1172.72	0.0102327	1.74737738425059e-31	0.1	9.91607565027925e-30	***
1390	Dormitory	WG0Hm-220126	11727158	2022-01	CEPHALOSPORIN	12	1172.72	0.0102327	4.9278186640758e-34	0.1	4.89379629337387e-32	***
1391	Dormitory	WG0Hm-220126	11727158	2022-01	CEPHAMYCIN	5	1172.72	0.00426361	4.35896592736946e-08	0.1	4.55670631368055e-07	***
1392	Dormitory	WG0Hm-220126	11727158	2022-01	DIAMINOPYRIMIDINE ANTIBIOTIC	3	1172.72	0.00255816	0.182229	0.1	0.940109
1393	Dormitory	WG0Hm-220126	11727158	2022-01	DISINFECTING AGENTS AND ANTISEPTICS	6	1172.72	0.00511633	6.70265685873824e-07	0.1	6.05125522653578e-06	***
1394	Dormitory	WG0Hm-220126	11727158	2022-01	FLUOROQUINOLONE ANTIBIOTIC	5	1172.72	0.00426361	3.24523350227238e-06	0.1	2.63087995279564e-05	***
1395	Dormitory	WG0Hm-220126	11727158	2022-01	GLYCOPEPTIDE ANTIBIOTIC	1	1172.72	0.000852722	0.0240972	0.1	0.138729
1396	Dormitory	WG0Hm-220126	11727158	2022-01	LINCOSAMIDE ANTIBIOTIC	8	1172.72	0.00682177	0.0443744	0.1	0.244822
1397	Dormitory	WG0Hm-220126	11727158	2022-01	MACROLIDE ANTIBIOTIC	34	1172.72	0.0289925	0.000146557	0.1	0.00107811	**
1398	Dormitory	WG0Hm-220126	11727158	2022-01	PENAM	12	1172.72	0.0102327	8.32068368646501e-40	0.1	1.65264729727208e-37	***
1399	Dormitory	WG0Hm-220126	11727158	2022-01	PENEM	1	1172.72	0.000852722	9.72046378817909e-12	0.1	1.67884387902412e-10	***
1400	Dormitory	WG0Hm-220126	11727158	2022-01	PEPTIDE ANTIBIOTIC	1	1172.72	0.000852722	1.69414494557514e-07	0.1	1.64141299956753e-06	***
1401	Dormitory	WG0Hm-220126	11727158	2022-01	PHENICOL ANTIBIOTIC	3	1172.72	0.00255816	3.81700167736731e-07	0.1	3.52618469519398e-06	***
1402	Dormitory	WG0Hm-220126	11727158	2022-01	STREPTOGRAMIN ANTIBIOTIC	1	1172.72	0.000852722	1.35010429807333e-06	0.1	1.16589824634755e-05	***
1403	Dormitory	WG0Hm-220126	11727158	2022-01	TETRACYCLINE ANTIBIOTIC	5	1172.72	0.00426361	0.0333232	0.1	0.189104
1404	Dormitory	WG0Hm-220126-34	9185809	2022-01	AMINOCOUMARIN ANTIBIOTIC	3	918.581	0.00326591	0.0135793	0.1	0.0817304
1405	Dormitory	WG0Hm-220126-34	9185809	2022-01	AMINOGLYCOSIDE ANTIBIOTIC	20	918.581	0.0217727	7.41716631087453e-16	0.1	1.63687936111734e-14	***
1406	Dormitory	WG0Hm-220126-34	9185809	2022-01	CARBAPENEM	20	918.581	0.0217727	1.74737738425059e-31	0.1	9.91607565027925e-30	***
1407	Dormitory	WG0Hm-220126-34	9185809	2022-01	CEPHALOSPORIN	30	918.581	0.0326591	4.9278186640758e-34	0.1	4.89379629337387e-32	***
1408	Dormitory	WG0Hm-220126-34	9185809	2022-01	CEPHAMYCIN	7	918.581	0.00762045	4.35896592736946e-08	0.1	4.55670631368055e-07	***
1409	Dormitory	WG0Hm-220126-34	9185809	2022-01	DIAMINOPYRIMIDINE ANTIBIOTIC	4	918.581	0.00435454	0.182229	0.1	0.940109
1410	Dormitory	WG0Hm-220126-34	9185809	2022-01	DISINFECTING AGENTS AND ANTISEPTICS	7	918.581	0.00762045	6.70265685873824e-07	0.1	6.05125522653578e-06	***
1411	Dormitory	WG0Hm-220126-34	9185809	2022-01	ELFAMYCIN ANTIBIOTIC	9	918.581	0.00979772	6.4140174845233e-10	0.1	8.49297891045191e-09	***
1412	Dormitory	WG0Hm-220126-34	9185809	2022-01	FLUOROQUINOLONE ANTIBIOTIC	16	918.581	0.0174182	3.24523350227238e-06	0.1	2.63087995279564e-05	***
1413	Dormitory	WG0Hm-220126-34	9185809	2022-01	GLYCOPEPTIDE ANTIBIOTIC	9	918.581	0.00979772	0.0240972	0.1	0.138729
1414	Dormitory	WG0Hm-220126-34	9185809	2022-01	GLYCYLCYCLINE	6	918.581	0.00653181	0.00467644	0.1	0.0304534	*
1415	Dormitory	WG0Hm-220126-34	9185809	2022-01	LINCOSAMIDE ANTIBIOTIC	3	918.581	0.00326591	0.0443744	0.1	0.244822
1416	Dormitory	WG0Hm-220126-34	9185809	2022-01	MACROLIDE ANTIBIOTIC	28	918.581	0.0304818	0.000146557	0.1	0.00107811	**
1417	Dormitory	WG0Hm-220126-34	9185809	2022-01	PENAM	28	918.581	0.0304818	8.32068368646501e-40	0.1	1.65264729727208e-37	***
1418	Dormitory	WG0Hm-220126-34	9185809	2022-01	PENEM	7	918.581	0.00762045	9.72046378817909e-12	0.1	1.67884387902412e-10	***
1419	Dormitory	WG0Hm-220126-34	9185809	2022-01	PEPTIDE ANTIBIOTIC	9	918.581	0.00979772	1.69414494557514e-07	0.1	1.64141299956753e-06	***
1420	Dormitory	WG0Hm-220126-34	9185809	2022-01	PHENICOL ANTIBIOTIC	12	918.581	0.0130636	3.81700167736731e-07	0.1	3.52618469519398e-06	***
1421	Dormitory	WG0Hm-220126-34	9185809	2022-01	RIFAMYCIN ANTIBIOTIC	6	918.581	0.00653181	3.56533765158492e-08	0.1	3.82780761759766e-07	***
1422	Dormitory	WG0Hm-220126-34	9185809	2022-01	STREPTOGRAMIN ANTIBIOTIC	3	918.581	0.00326591	1.35010429807333e-06	0.1	1.16589824634755e-05	***
1423	Dormitory	WG0Hm-220126-34	9185809	2022-01	TETRACYCLINE ANTIBIOTIC	17	918.581	0.0185068	0.0333232	0.1	0.189104
1424	Dormitory	WG0Hm-220202	6662110	2022-02	AMINOGLYCOSIDE ANTIBIOTIC	10	666.211	0.0150103	7.41716631087453e-16	0.1	1.63687936111734e-14	***
1425	Dormitory	WG0Hm-220202	6662110	2022-02	CARBAPENEM	8	666.211	0.0120082	1.74737738425059e-31	0.1	9.91607565027925e-30	***
1426	Dormitory	WG0Hm-220202	6662110	2022-02	CEPHALOSPORIN	9	666.211	0.0135092	4.9278186640758e-34	0.1	4.89379629337387e-32	***
1427	Dormitory	WG0Hm-220202	6662110	2022-02	CEPHAMYCIN	2	666.211	0.00300205	4.35896592736946e-08	0.1	4.55670631368055e-07	***
1428	Dormitory	WG0Hm-220202	6662110	2022-02	DIAMINOPYRIMIDINE ANTIBIOTIC	2	666.211	0.00300205	0.182229	0.1	0.940109
1429	Dormitory	WG0Hm-220202	6662110	2022-02	DISINFECTING AGENTS AND ANTISEPTICS	3	666.211	0.00450308	6.70265685873824e-07	0.1	6.05125522653578e-06	***
1430	Dormitory	WG0Hm-220202	6662110	2022-02	FLUOROQUINOLONE ANTIBIOTIC	4	666.211	0.0060041	3.24523350227238e-06	0.1	2.63087995279564e-05	***
1431	Dormitory	WG0Hm-220202	6662110	2022-02	GLYCOPEPTIDE ANTIBIOTIC	1	666.211	0.00150103	0.0240972	0.1	0.138729
1432	Dormitory	WG0Hm-220202	6662110	2022-02	GLYCYLCYCLINE	1	666.211	0.00150103	0.00467644	0.1	0.0304534	*
1433	Dormitory	WG0Hm-220202	6662110	2022-02	LINCOSAMIDE ANTIBIOTIC	2	666.211	0.00300205	0.0443744	0.1	0.244822
1434	Dormitory	WG0Hm-220202	6662110	2022-02	MACROLIDE ANTIBIOTIC	19	666.211	0.0285195	0.000146557	0.1	0.00107811	**
1435	Dormitory	WG0Hm-220202	6662110	2022-02	PENAM	7	666.211	0.0105072	8.32068368646501e-40	0.1	1.65264729727208e-37	***
1436	Dormitory	WG0Hm-220202	6662110	2022-02	PENEM	2	666.211	0.00300205	9.72046378817909e-12	0.1	1.67884387902412e-10	***
1437	Dormitory	WG0Hm-220202	6662110	2022-02	PHENICOL ANTIBIOTIC	2	666.211	0.00300205	3.81700167736731e-07	0.1	3.52618469519398e-06	***
1438	Dormitory	WG0Hm-220202	6662110	2022-02	RIFAMYCIN ANTIBIOTIC	1	666.211	0.00150103	3.56533765158492e-08	0.1	3.82780761759766e-07	***
1439	Dormitory	WG0Hm-220202	6662110	2022-02	STREPTOGRAMIN ANTIBIOTIC	1	666.211	0.00150103	1.35010429807333e-06	0.1	1.16589824634755e-05	***
1440	Dormitory	WG0Hm-220202	6662110	2022-02	TETRACYCLINE ANTIBIOTIC	4	666.211	0.0060041	0.0333232	0.1	0.189104
1441	Dormitory	WG0Hm-220209	8758810	2022-02	AMINOGLYCOSIDE ANTIBIOTIC	7	875.881	0.00799195	7.41716631087453e-16	0.1	1.63687936111734e-14	***
1442	Dormitory	WG0Hm-220209	8758810	2022-02	CARBAPENEM	6	875.881	0.00685025	1.74737738425059e-31	0.1	9.91607565027925e-30	***
1443	Dormitory	WG0Hm-220209	8758810	2022-02	CEPHALOSPORIN	5	875.881	0.00570854	4.9278186640758e-34	0.1	4.89379629337387e-32	***
1444	Dormitory	WG0Hm-220209	8758810	2022-02	CEPHAMYCIN	6	875.881	0.00685025	4.35896592736946e-08	0.1	4.55670631368055e-07	***
1445	Dormitory	WG0Hm-220209	8758810	2022-02	DIAMINOPYRIMIDINE ANTIBIOTIC	1	875.881	0.00114171	0.182229	0.1	0.940109
1446	Dormitory	WG0Hm-220209	8758810	2022-02	DISINFECTING AGENTS AND ANTISEPTICS	1	875.881	0.00114171	6.70265685873824e-07	0.1	6.05125522653578e-06	***
1447	Dormitory	WG0Hm-220209	8758810	2022-02	FLUOROQUINOLONE ANTIBIOTIC	1	875.881	0.00114171	3.24523350227238e-06	0.1	2.63087995279564e-05	***
1448	Dormitory	WG0Hm-220209	8758810	2022-02	GLYCOPEPTIDE ANTIBIOTIC	1	875.881	0.00114171	0.0240972	0.1	0.138729
1449	Dormitory	WG0Hm-220209	8758810	2022-02	LINCOSAMIDE ANTIBIOTIC	3	875.881	0.00342512	0.0443744	0.1	0.244822
1450	Dormitory	WG0Hm-220209	8758810	2022-02	MACROLIDE ANTIBIOTIC	6	875.881	0.00685025	0.000146557	0.1	0.00107811	**
1451	Dormitory	WG0Hm-220209	8758810	2022-02	PENAM	4	875.881	0.00456683	8.32068368646501e-40	0.1	1.65264729727208e-37	***
1452	Dormitory	WG0Hm-220209	8758810	2022-02	PENEM	1	875.881	0.00114171	9.72046378817909e-12	0.1	1.67884387902412e-10	***
1453	Dormitory	WG0Hm-220209	8758810	2022-02	PHENICOL ANTIBIOTIC	2	875.881	0.00228342	3.81700167736731e-07	0.1	3.52618469519398e-06	***
1454	Dormitory	WG0Hm-220209	8758810	2022-02	STREPTOGRAMIN ANTIBIOTIC	3	875.881	0.00342512	1.35010429807333e-06	0.1	1.16589824634755e-05	***
1455	Dormitory	WG0Hm-220209	8758810	2022-02	TETRACYCLINE ANTIBIOTIC	5	875.881	0.00570854	0.0333232	0.1	0.189104
1456	Dormitory	WG0Hm-220216	8452603	2022-02	AMINOGLYCOSIDE ANTIBIOTIC	4	845.26	0.00473227	7.41716631087453e-16	0.1	1.63687936111734e-14	***
1457	Dormitory	WG0Hm-220216	8452603	2022-02	CARBAPENEM	6	845.26	0.00709841	1.74737738425059e-31	0.1	9.91607565027925e-30	***
1458	Dormitory	WG0Hm-220216	8452603	2022-02	CEPHALOSPORIN	10	845.26	0.0118307	4.9278186640758e-34	0.1	4.89379629337387e-32	***
1459	Dormitory	WG0Hm-220216	8452603	2022-02	CEPHAMYCIN	7	845.26	0.00828147	4.35896592736946e-08	0.1	4.55670631368055e-07	***
1460	Dormitory	WG0Hm-220216	8452603	2022-02	DIAMINOPYRIMIDINE ANTIBIOTIC	1	845.26	0.00118307	0.182229	0.1	0.940109
1461	Dormitory	WG0Hm-220216	8452603	2022-02	DISINFECTING AGENTS AND ANTISEPTICS	3	845.26	0.0035492	6.70265685873824e-07	0.1	6.05125522653578e-06	***
1462	Dormitory	WG0Hm-220216	8452603	2022-02	FLUOROQUINOLONE ANTIBIOTIC	3	845.26	0.0035492	3.24523350227238e-06	0.1	2.63087995279564e-05	***
1463	Dormitory	WG0Hm-220216	8452603	2022-02	GLYCOPEPTIDE ANTIBIOTIC	2	845.26	0.00236614	0.0240972	0.1	0.138729
1464	Dormitory	WG0Hm-220216	8452603	2022-02	GLYCYLCYCLINE	1	845.26	0.00118307	0.00467644	0.1	0.0304534	*
1465	Dormitory	WG0Hm-220216	8452603	2022-02	MACROLIDE ANTIBIOTIC	11	845.26	0.0130137	0.000146557	0.1	0.00107811	**
1466	Dormitory	WG0Hm-220216	8452603	2022-02	PENAM	10	845.26	0.0118307	8.32068368646501e-40	0.1	1.65264729727208e-37	***
1467	Dormitory	WG0Hm-220216	8452603	2022-02	PENEM	4	845.26	0.00473227	9.72046378817909e-12	0.1	1.67884387902412e-10	***
1468	Dormitory	WG0Hm-220216	8452603	2022-02	PEPTIDE ANTIBIOTIC	1	845.26	0.00118307	1.69414494557514e-07	0.1	1.64141299956753e-06	***
1469	Dormitory	WG0Hm-220216	8452603	2022-02	PHENICOL ANTIBIOTIC	4	845.26	0.00473227	3.81700167736731e-07	0.1	3.52618469519398e-06	***
1470	Dormitory	WG0Hm-220216	8452603	2022-02	RIFAMYCIN ANTIBIOTIC	2	845.26	0.00236614	3.56533765158492e-08	0.1	3.82780761759766e-07	***
1471	Dormitory	WG0Hm-220216	8452603	2022-02	TETRACYCLINE ANTIBIOTIC	6	845.26	0.00709841	0.0333232	0.1	0.189104
1472	Dormitory	WG0Hm-220223	9475117	2022-02	AMINOCOUMARIN ANTIBIOTIC	2	947.512	0.00211079	0.0135793	0.1	0.0817304
1473	Dormitory	WG0Hm-220223	9475117	2022-02	AMINOGLYCOSIDE ANTIBIOTIC	5	947.512	0.00527698	7.41716631087453e-16	0.1	1.63687936111734e-14	***
1474	Dormitory	WG0Hm-220223	9475117	2022-02	CARBAPENEM	6	947.512	0.00633238	1.74737738425059e-31	0.1	9.91607565027925e-30	***
1475	Dormitory	WG0Hm-220223	9475117	2022-02	CEPHALOSPORIN	9	947.512	0.00949856	4.9278186640758e-34	0.1	4.89379629337387e-32	***
1476	Dormitory	WG0Hm-220223	9475117	2022-02	CEPHAMYCIN	4	947.512	0.00422158	4.35896592736946e-08	0.1	4.55670631368055e-07	***
1477	Dormitory	WG0Hm-220223	9475117	2022-02	DIAMINOPYRIMIDINE ANTIBIOTIC	1	947.512	0.0010554	0.182229	0.1	0.940109
1478	Dormitory	WG0Hm-220223	9475117	2022-02	DISINFECTING AGENTS AND ANTISEPTICS	2	947.512	0.00211079	6.70265685873824e-07	0.1	6.05125522653578e-06	***
1479	Dormitory	WG0Hm-220223	9475117	2022-02	ELFAMYCIN ANTIBIOTIC	1	947.512	0.0010554	6.4140174845233e-10	0.1	8.49297891045191e-09	***
1480	Dormitory	WG0Hm-220223	9475117	2022-02	FLUOROQUINOLONE ANTIBIOTIC	3	947.512	0.00316619	3.24523350227238e-06	0.1	2.63087995279564e-05	***
1481	Dormitory	WG0Hm-220223	9475117	2022-02	GLYCOPEPTIDE ANTIBIOTIC	1	947.512	0.0010554	0.0240972	0.1	0.138729
1482	Dormitory	WG0Hm-220223	9475117	2022-02	GLYCYLCYCLINE	1	947.512	0.0010554	0.00467644	0.1	0.0304534	*
1483	Dormitory	WG0Hm-220223	9475117	2022-02	LINCOSAMIDE ANTIBIOTIC	8	947.512	0.00844317	0.0443744	0.1	0.244822
1484	Dormitory	WG0Hm-220223	9475117	2022-02	MACROLIDE ANTIBIOTIC	18	947.512	0.0189971	0.000146557	0.1	0.00107811	**
1485	Dormitory	WG0Hm-220223	9475117	2022-02	PENAM	7	947.512	0.00738777	8.32068368646501e-40	0.1	1.65264729727208e-37	***
1486	Dormitory	WG0Hm-220223	9475117	2022-02	PENEM	1	947.512	0.0010554	9.72046378817909e-12	0.1	1.67884387902412e-10	***
1487	Dormitory	WG0Hm-220223	9475117	2022-02	PHENICOL ANTIBIOTIC	3	947.512	0.00316619	3.81700167736731e-07	0.1	3.52618469519398e-06	***
1488	Dormitory	WG0Hm-220223	9475117	2022-02	RIFAMYCIN ANTIBIOTIC	1	947.512	0.0010554	3.56533765158492e-08	0.1	3.82780761759766e-07	***
1489	Dormitory	WG0Hm-220223	9475117	2022-02	STREPTOGRAMIN ANTIBIOTIC	5	947.512	0.00527698	1.35010429807333e-06	0.1	1.16589824634755e-05	***
1490	Dormitory	WG0Hm-220223	9475117	2022-02	TETRACYCLINE ANTIBIOTIC	3	947.512	0.00316619	0.0333232	0.1	0.189104
1491	Dormitory	WG0Hm-220302	6443259	2022-03	AMINOCOUMARIN ANTIBIOTIC	1	644.326	0.00155201	0.0135793	0.1	0.0817304
1492	Dormitory	WG0Hm-220302	6443259	2022-03	AMINOGLYCOSIDE ANTIBIOTIC	3	644.326	0.00465603	7.41716631087453e-16	0.1	1.63687936111734e-14	***
1493	Dormitory	WG0Hm-220302	6443259	2022-03	CARBAPENEM	3	644.326	0.00465603	1.74737738425059e-31	0.1	9.91607565027925e-30	***
1494	Dormitory	WG0Hm-220302	6443259	2022-03	CEPHALOSPORIN	5	644.326	0.00776005	4.9278186640758e-34	0.1	4.89379629337387e-32	***
1495	Dormitory	WG0Hm-220302	6443259	2022-03	CEPHAMYCIN	2	644.326	0.00310402	4.35896592736946e-08	0.1	4.55670631368055e-07	***
1496	Dormitory	WG0Hm-220302	6443259	2022-03	DISINFECTING AGENTS AND ANTISEPTICS	1	644.326	0.00155201	6.70265685873824e-07	0.1	6.05125522653578e-06	***
1497	Dormitory	WG0Hm-220302	6443259	2022-03	FLUOROQUINOLONE ANTIBIOTIC	3	644.326	0.00465603	3.24523350227238e-06	0.1	2.63087995279564e-05	***
1498	Dormitory	WG0Hm-220302	6443259	2022-03	GLYCOPEPTIDE ANTIBIOTIC	1	644.326	0.00155201	0.0240972	0.1	0.138729
1499	Dormitory	WG0Hm-220302	6443259	2022-03	GLYCYLCYCLINE	1	644.326	0.00155201	0.00467644	0.1	0.0304534	*
1500	Dormitory	WG0Hm-220302	6443259	2022-03	LINCOSAMIDE ANTIBIOTIC	7	644.326	0.0108641	0.0443744	0.1	0.244822
1501	Dormitory	WG0Hm-220302	6443259	2022-03	MACROLIDE ANTIBIOTIC	12	644.326	0.0186241	0.000146557	0.1	0.00107811	**
1502	Dormitory	WG0Hm-220302	6443259	2022-03	PENAM	3	644.326	0.00465603	8.32068368646501e-40	0.1	1.65264729727208e-37	***
1503	Dormitory	WG0Hm-220302	6443259	2022-03	PENEM	1	644.326	0.00155201	9.72046378817909e-12	0.1	1.67884387902412e-10	***
1504	Dormitory	WG0Hm-220302	6443259	2022-03	PHENICOL ANTIBIOTIC	4	644.326	0.00620804	3.81700167736731e-07	0.1	3.52618469519398e-06	***
1505	Dormitory	WG0Hm-220302	6443259	2022-03	RIFAMYCIN ANTIBIOTIC	2	644.326	0.00310402	3.56533765158492e-08	0.1	3.82780761759766e-07	***
1506	Dormitory	WG0Hm-220302	6443259	2022-03	STREPTOGRAMIN ANTIBIOTIC	3	644.326	0.00465603	1.35010429807333e-06	0.1	1.16589824634755e-05	***
1507	Dormitory	WG0Hm-220302	6443259	2022-03	TETRACYCLINE ANTIBIOTIC	2	644.326	0.00310402	0.0333232	0.1	0.189104
1508	Dormitory	WG0Hm-220309	13690397	2022-03	AMINOCOUMARIN ANTIBIOTIC	3	1369.04	0.00219132	0.0135793	0.1	0.0817304
1509	Dormitory	WG0Hm-220309	13690397	2022-03	AMINOGLYCOSIDE ANTIBIOTIC	18	1369.04	0.0131479	7.41716631087453e-16	0.1	1.63687936111734e-14	***
1510	Dormitory	WG0Hm-220309	13690397	2022-03	CARBAPENEM	8	1369.04	0.00584351	1.74737738425059e-31	0.1	9.91607565027925e-30	***
1511	Dormitory	WG0Hm-220309	13690397	2022-03	CEPHALOSPORIN	11	1369.04	0.00803483	4.9278186640758e-34	0.1	4.89379629337387e-32	***
1512	Dormitory	WG0Hm-220309	13690397	2022-03	CEPHAMYCIN	4	1369.04	0.00292176	4.35896592736946e-08	0.1	4.55670631368055e-07	***
1513	Dormitory	WG0Hm-220309	13690397	2022-03	DIAMINOPYRIMIDINE ANTIBIOTIC	3	1369.04	0.00219132	0.182229	0.1	0.940109
1514	Dormitory	WG0Hm-220309	13690397	2022-03	DISINFECTING AGENTS AND ANTISEPTICS	4	1369.04	0.00292176	6.70265685873824e-07	0.1	6.05125522653578e-06	***
1515	Dormitory	WG0Hm-220309	13690397	2022-03	ELFAMYCIN ANTIBIOTIC	1	1369.04	0.000730439	6.4140174845233e-10	0.1	8.49297891045191e-09	***
1516	Dormitory	WG0Hm-220309	13690397	2022-03	FLUOROQUINOLONE ANTIBIOTIC	7	1369.04	0.00511307	3.24523350227238e-06	0.1	2.63087995279564e-05	***
1517	Dormitory	WG0Hm-220309	13690397	2022-03	LINCOSAMIDE ANTIBIOTIC	7	1369.04	0.00511307	0.0443744	0.1	0.244822
1518	Dormitory	WG0Hm-220309	13690397	2022-03	MACROLIDE ANTIBIOTIC	28	1369.04	0.0204523	0.000146557	0.1	0.00107811	**
1519	Dormitory	WG0Hm-220309	13690397	2022-03	PENAM	13	1369.04	0.00949571	8.32068368646501e-40	0.1	1.65264729727208e-37	***
1520	Dormitory	WG0Hm-220309	13690397	2022-03	PENEM	4	1369.04	0.00292176	9.72046378817909e-12	0.1	1.67884387902412e-10	***
1521	Dormitory	WG0Hm-220309	13690397	2022-03	PEPTIDE ANTIBIOTIC	5	1369.04	0.0036522	1.69414494557514e-07	0.1	1.64141299956753e-06	***
1522	Dormitory	WG0Hm-220309	13690397	2022-03	PHENICOL ANTIBIOTIC	6	1369.04	0.00438263	3.81700167736731e-07	0.1	3.52618469519398e-06	***
1523	Dormitory	WG0Hm-220309	13690397	2022-03	RIFAMYCIN ANTIBIOTIC	2	1369.04	0.00146088	3.56533765158492e-08	0.1	3.82780761759766e-07	***
1524	Dormitory	WG0Hm-220309	13690397	2022-03	STREPTOGRAMIN ANTIBIOTIC	3	1369.04	0.00219132	1.35010429807333e-06	0.1	1.16589824634755e-05	***
1525	Dormitory	WG0Hm-220309	13690397	2022-03	TETRACYCLINE ANTIBIOTIC	9	1369.04	0.00657395	0.0333232	0.1	0.189104
1526	Dormitory	WG0Hm-220316	7688820	2022-03	AMINOGLYCOSIDE ANTIBIOTIC	1	768.882	0.00130059	7.41716631087453e-16	0.1	1.63687936111734e-14	***
1527	Dormitory	WG0Hm-220316	7688820	2022-03	CARBAPENEM	8	768.882	0.0104047	1.74737738425059e-31	0.1	9.91607565027925e-30	***
1528	Dormitory	WG0Hm-220316	7688820	2022-03	CEPHALOSPORIN	12	768.882	0.0156071	4.9278186640758e-34	0.1	4.89379629337387e-32	***
1529	Dormitory	WG0Hm-220316	7688820	2022-03	CEPHAMYCIN	8	768.882	0.0104047	4.35896592736946e-08	0.1	4.55670631368055e-07	***
1530	Dormitory	WG0Hm-220316	7688820	2022-03	DIAMINOPYRIMIDINE ANTIBIOTIC	1	768.882	0.00130059	0.182229	0.1	0.940109
1531	Dormitory	WG0Hm-220316	7688820	2022-03	DISINFECTING AGENTS AND ANTISEPTICS	1	768.882	0.00130059	6.70265685873824e-07	0.1	6.05125522653578e-06	***
1532	Dormitory	WG0Hm-220316	7688820	2022-03	FLUOROQUINOLONE ANTIBIOTIC	1	768.882	0.00130059	3.24523350227238e-06	0.1	2.63087995279564e-05	***
1533	Dormitory	WG0Hm-220316	7688820	2022-03	GLYCYLCYCLINE	1	768.882	0.00130059	0.00467644	0.1	0.0304534	*
1534	Dormitory	WG0Hm-220316	7688820	2022-03	LINCOSAMIDE ANTIBIOTIC	5	768.882	0.00650295	0.0443744	0.1	0.244822
1535	Dormitory	WG0Hm-220316	7688820	2022-03	MACROLIDE ANTIBIOTIC	9	768.882	0.0117053	0.000146557	0.1	0.00107811	**
1536	Dormitory	WG0Hm-220316	7688820	2022-03	PENAM	9	768.882	0.0117053	8.32068368646501e-40	0.1	1.65264729727208e-37	***
1537	Dormitory	WG0Hm-220316	7688820	2022-03	PENEM	5	768.882	0.00650295	9.72046378817909e-12	0.1	1.67884387902412e-10	***
1538	Dormitory	WG0Hm-220316	7688820	2022-03	PEPTIDE ANTIBIOTIC	1	768.882	0.00130059	1.69414494557514e-07	0.1	1.64141299956753e-06	***
1539	Dormitory	WG0Hm-220316	7688820	2022-03	PHENICOL ANTIBIOTIC	2	768.882	0.00260118	3.81700167736731e-07	0.1	3.52618469519398e-06	***
1540	Dormitory	WG0Hm-220316	7688820	2022-03	RIFAMYCIN ANTIBIOTIC	1	768.882	0.00130059	3.56533765158492e-08	0.1	3.82780761759766e-07	***
1541	Dormitory	WG0Hm-220316	7688820	2022-03	TETRACYCLINE ANTIBIOTIC	3	768.882	0.00390177	0.0333232	0.1	0.189104
1542	Dormitory	WG0Hm-220323	5610219	2022-03	AMINOGLYCOSIDE ANTIBIOTIC	2	561.022	0.00356492	7.41716631087453e-16	0.1	1.63687936111734e-14	***
1543	Dormitory	WG0Hm-220323	5610219	2022-03	CARBAPENEM	5	561.022	0.00891231	1.74737738425059e-31	0.1	9.91607565027925e-30	***
1544	Dormitory	WG0Hm-220323	5610219	2022-03	CEPHALOSPORIN	2	561.022	0.00356492	4.9278186640758e-34	0.1	4.89379629337387e-32	***
1545	Dormitory	WG0Hm-220323	5610219	2022-03	CEPHAMYCIN	2	561.022	0.00356492	4.35896592736946e-08	0.1	4.55670631368055e-07	***
1546	Dormitory	WG0Hm-220323	5610219	2022-03	DISINFECTING AGENTS AND ANTISEPTICS	1	561.022	0.00178246	6.70265685873824e-07	0.1	6.05125522653578e-06	***
1547	Dormitory	WG0Hm-220323	5610219	2022-03	FLUOROQUINOLONE ANTIBIOTIC	1	561.022	0.00178246	3.24523350227238e-06	0.1	2.63087995279564e-05	***
1548	Dormitory	WG0Hm-220323	5610219	2022-03	LINCOSAMIDE ANTIBIOTIC	7	561.022	0.0124772	0.0443744	0.1	0.244822
1549	Dormitory	WG0Hm-220323	5610219	2022-03	MACROLIDE ANTIBIOTIC	10	561.022	0.0178246	0.000146557	0.1	0.00107811	**
1550	Dormitory	WG0Hm-220323	5610219	2022-03	PENAM	3	561.022	0.00534738	8.32068368646501e-40	0.1	1.65264729727208e-37	***
1551	Dormitory	WG0Hm-220323	5610219	2022-03	PENEM	2	561.022	0.00356492	9.72046378817909e-12	0.1	1.67884387902412e-10	***
1552	Dormitory	WG0Hm-220323	5610219	2022-03	PHENICOL ANTIBIOTIC	1	561.022	0.00178246	3.81700167736731e-07	0.1	3.52618469519398e-06	***
1553	Dormitory	WG0Hm-220323	5610219	2022-03	RIFAMYCIN ANTIBIOTIC	1	561.022	0.00178246	3.56533765158492e-08	0.1	3.82780761759766e-07	***
1554	Dormitory	WG0Hm-220323	5610219	2022-03	STREPTOGRAMIN ANTIBIOTIC	2	561.022	0.00356492	1.35010429807333e-06	0.1	1.16589824634755e-05	***
1555	Dormitory	WG0Hm-220323	5610219	2022-03	TETRACYCLINE ANTIBIOTIC	1	561.022	0.00178246	0.0333232	0.1	0.189104
1556	Dormitory	WG0Hm-220330	5400824	2022-03	AMINOCOUMARIN ANTIBIOTIC	2	540.082	0.00370314	0.0135793	0.1	0.0817304
1557	Dormitory	WG0Hm-220330	5400824	2022-03	AMINOGLYCOSIDE ANTIBIOTIC	3	540.082	0.00555471	7.41716631087453e-16	0.1	1.63687936111734e-14	***
1558	Dormitory	WG0Hm-220330	5400824	2022-03	CARBAPENEM	3	540.082	0.00555471	1.74737738425059e-31	0.1	9.91607565027925e-30	***
1559	Dormitory	WG0Hm-220330	5400824	2022-03	CEPHALOSPORIN	3	540.082	0.00555471	4.9278186640758e-34	0.1	4.89379629337387e-32	***
1560	Dormitory	WG0Hm-220330	5400824	2022-03	CEPHAMYCIN	6	540.082	0.0111094	4.35896592736946e-08	0.1	4.55670631368055e-07	***
1561	Dormitory	WG0Hm-220330	5400824	2022-03	DIAMINOPYRIMIDINE ANTIBIOTIC	1	540.082	0.00185157	0.182229	0.1	0.940109
1562	Dormitory	WG0Hm-220330	5400824	2022-03	DISINFECTING AGENTS AND ANTISEPTICS	1	540.082	0.00185157	6.70265685873824e-07	0.1	6.05125522653578e-06	***
1563	Dormitory	WG0Hm-220330	5400824	2022-03	FLUOROQUINOLONE ANTIBIOTIC	1	540.082	0.00185157	3.24523350227238e-06	0.1	2.63087995279564e-05	***
1564	Dormitory	WG0Hm-220330	5400824	2022-03	GLYCYLCYCLINE	1	540.082	0.00185157	0.00467644	0.1	0.0304534	*
1565	Dormitory	WG0Hm-220330	5400824	2022-03	MACROLIDE ANTIBIOTIC	1	540.082	0.00185157	0.000146557	0.1	0.00107811	**
1566	Dormitory	WG0Hm-220330	5400824	2022-03	PENAM	3	540.082	0.00555471	8.32068368646501e-40	0.1	1.65264729727208e-37	***
1567	Dormitory	WG0Hm-220330	5400824	2022-03	PENEM	1	540.082	0.00185157	9.72046378817909e-12	0.1	1.67884387902412e-10	***
1568	Dormitory	WG0Hm-220330	5400824	2022-03	PHENICOL ANTIBIOTIC	1	540.082	0.00185157	3.81700167736731e-07	0.1	3.52618469519398e-06	***
1569	Dormitory	WG0Hm-220330	5400824	2022-03	TETRACYCLINE ANTIBIOTIC	1	540.082	0.00185157	0.0333232	0.1	0.189104
1570	Dormitory	WG0Hm-220406	4984694	2022-04	AMINOCOUMARIN ANTIBIOTIC	1	498.469	0.00200614	0.0135793	0.1	0.0817304
1571	Dormitory	WG0Hm-220406	4984694	2022-04	AMINOGLYCOSIDE ANTIBIOTIC	3	498.469	0.00601842	7.41716631087453e-16	0.1	1.63687936111734e-14	***
1572	Dormitory	WG0Hm-220406	4984694	2022-04	CARBAPENEM	2	498.469	0.00401228	1.74737738425059e-31	0.1	9.91607565027925e-30	***
1573	Dormitory	WG0Hm-220406	4984694	2022-04	CEPHALOSPORIN	4	498.469	0.00802456	4.9278186640758e-34	0.1	4.89379629337387e-32	***
1574	Dormitory	WG0Hm-220406	4984694	2022-04	CEPHAMYCIN	1	498.469	0.00200614	4.35896592736946e-08	0.1	4.55670631368055e-07	***
1575	Dormitory	WG0Hm-220406	4984694	2022-04	DIAMINOPYRIMIDINE ANTIBIOTIC	1	498.469	0.00200614	0.182229	0.1	0.940109
1576	Dormitory	WG0Hm-220406	4984694	2022-04	DISINFECTING AGENTS AND ANTISEPTICS	1	498.469	0.00200614	6.70265685873824e-07	0.1	6.05125522653578e-06	***
1577	Dormitory	WG0Hm-220406	4984694	2022-04	FLUOROQUINOLONE ANTIBIOTIC	2	498.469	0.00401228	3.24523350227238e-06	0.1	2.63087995279564e-05	***
1578	Dormitory	WG0Hm-220406	4984694	2022-04	GLYCOPEPTIDE ANTIBIOTIC	2	498.469	0.00401228	0.0240972	0.1	0.138729
1579	Dormitory	WG0Hm-220406	4984694	2022-04	LINCOSAMIDE ANTIBIOTIC	1	498.469	0.00200614	0.0443744	0.1	0.244822
1580	Dormitory	WG0Hm-220406	4984694	2022-04	MACROLIDE ANTIBIOTIC	10	498.469	0.0200614	0.000146557	0.1	0.00107811	**
1581	Dormitory	WG0Hm-220406	4984694	2022-04	PENAM	2	498.469	0.00401228	8.32068368646501e-40	0.1	1.65264729727208e-37	***
1582	Dormitory	WG0Hm-220406	4984694	2022-04	PENEM	1	498.469	0.00200614	9.72046378817909e-12	0.1	1.67884387902412e-10	***
1583	Dormitory	WG0Hm-220406	4984694	2022-04	STREPTOGRAMIN ANTIBIOTIC	1	498.469	0.00200614	1.35010429807333e-06	0.1	1.16589824634755e-05	***
1584	Dormitory	WG0Hp-210105-14	12354906	2021-01	AMINOGLYCOSIDE ANTIBIOTIC	4	1235.49	0.00323758	7.41716631087453e-16	0.1	1.63687936111734e-14	***
1585	Dormitory	WG0Hp-210105-14	12354906	2021-01	CARBAPENEM	4	1235.49	0.00323758	1.74737738425059e-31	0.1	9.91607565027925e-30	***
1586	Dormitory	WG0Hp-210105-14	12354906	2021-01	CEPHALOSPORIN	5	1235.49	0.00404698	4.9278186640758e-34	0.1	4.89379629337387e-32	***
1587	Dormitory	WG0Hp-210105-14	12354906	2021-01	CEPHAMYCIN	4	1235.49	0.00323758	4.35896592736946e-08	0.1	4.55670631368055e-07	***
1588	Dormitory	WG0Hp-210105-14	12354906	2021-01	DISINFECTING AGENTS AND ANTISEPTICS	1	1235.49	0.000809395	6.70265685873824e-07	0.1	6.05125522653578e-06	***
1589	Dormitory	WG0Hp-210105-14	12354906	2021-01	FLUOROQUINOLONE ANTIBIOTIC	1	1235.49	0.000809395	3.24523350227238e-06	0.1	2.63087995279564e-05	***
1590	Dormitory	WG0Hp-210105-14	12354906	2021-01	LINCOSAMIDE ANTIBIOTIC	2	1235.49	0.00161879	0.0443744	0.1	0.244822
1591	Dormitory	WG0Hp-210105-14	12354906	2021-01	MACROLIDE ANTIBIOTIC	4	1235.49	0.00323758	0.000146557	0.1	0.00107811	**
1592	Dormitory	WG0Hp-210105-14	12354906	2021-01	PENAM	2	1235.49	0.00161879	8.32068368646501e-40	0.1	1.65264729727208e-37	***
1593	Dormitory	WG0Hp-210105-14	12354906	2021-01	PEPTIDE ANTIBIOTIC	1	1235.49	0.000809395	1.69414494557514e-07	0.1	1.64141299956753e-06	***
1594	Dormitory	WG0Hp-210105-14	12354906	2021-01	PHENICOL ANTIBIOTIC	1	1235.49	0.000809395	3.81700167736731e-07	0.1	3.52618469519398e-06	***
1595	Dormitory	WG0Hp-210105-14	12354906	2021-01	STREPTOGRAMIN ANTIBIOTIC	1	1235.49	0.000809395	1.35010429807333e-06	0.1	1.16589824634755e-05	***
1596	Dormitory	WG0Hp-210105-14	12354906	2021-01	TETRACYCLINE ANTIBIOTIC	2	1235.49	0.00161879	0.0333232	0.1	0.189104
1597	Dormitory	WG0Hp-210112-14	14421007	2021-01	AMINOGLYCOSIDE ANTIBIOTIC	1	1442.1	0.000693433	7.41716631087453e-16	0.1	1.63687936111734e-14	***
1598	Dormitory	WG0Hp-210112-14	14421007	2021-01	CARBAPENEM	4	1442.1	0.00277373	1.74737738425059e-31	0.1	9.91607565027925e-30	***
1599	Dormitory	WG0Hp-210112-14	14421007	2021-01	CEPHALOSPORIN	3	1442.1	0.0020803	4.9278186640758e-34	0.1	4.89379629337387e-32	***
1600	Dormitory	WG0Hp-210112-14	14421007	2021-01	CEPHAMYCIN	3	1442.1	0.0020803	4.35896592736946e-08	0.1	4.55670631368055e-07	***
1601	Dormitory	WG0Hp-210112-14	14421007	2021-01	DIAMINOPYRIMIDINE ANTIBIOTIC	2	1442.1	0.00138687	0.182229	0.1	0.940109
1602	Dormitory	WG0Hp-210112-14	14421007	2021-01	DISINFECTING AGENTS AND ANTISEPTICS	1	1442.1	0.000693433	6.70265685873824e-07	0.1	6.05125522653578e-06	***
1603	Dormitory	WG0Hp-210112-14	14421007	2021-01	FLUOROQUINOLONE ANTIBIOTIC	2	1442.1	0.00138687	3.24523350227238e-06	0.1	2.63087995279564e-05	***
1604	Dormitory	WG0Hp-210112-14	14421007	2021-01	GLYCOPEPTIDE ANTIBIOTIC	1	1442.1	0.000693433	0.0240972	0.1	0.138729
1605	Dormitory	WG0Hp-210112-14	14421007	2021-01	GLYCYLCYCLINE	1	1442.1	0.000693433	0.00467644	0.1	0.0304534	*
1606	Dormitory	WG0Hp-210112-14	14421007	2021-01	LINCOSAMIDE ANTIBIOTIC	1	1442.1	0.000693433	0.0443744	0.1	0.244822
1607	Dormitory	WG0Hp-210112-14	14421007	2021-01	MACROLIDE ANTIBIOTIC	13	1442.1	0.00901463	0.000146557	0.1	0.00107811	**
1608	Dormitory	WG0Hp-210112-14	14421007	2021-01	PENAM	2	1442.1	0.00138687	8.32068368646501e-40	0.1	1.65264729727208e-37	***
1609	Dormitory	WG0Hp-210112-14	14421007	2021-01	PHENICOL ANTIBIOTIC	2	1442.1	0.00138687	3.81700167736731e-07	0.1	3.52618469519398e-06	***
1610	Dormitory	WG0Hp-210112-14	14421007	2021-01	TETRACYCLINE ANTIBIOTIC	6	1442.1	0.0041606	0.0333232	0.1	0.189104
1611	Dormitory	WG0Hp-210119-14	13879216	2021-01	AMINOCOUMARIN ANTIBIOTIC	1	1387.92	0.000720502	0.0135793	0.1	0.0817304
1612	Dormitory	WG0Hp-210119-14	13879216	2021-01	AMINOGLYCOSIDE ANTIBIOTIC	17	1387.92	0.0122485	7.41716631087453e-16	0.1	1.63687936111734e-14	***
1613	Dormitory	WG0Hp-210119-14	13879216	2021-01	CARBAPENEM	9	1387.92	0.00648452	1.74737738425059e-31	0.1	9.91607565027925e-30	***
1614	Dormitory	WG0Hp-210119-14	13879216	2021-01	CEPHALOSPORIN	9	1387.92	0.00648452	4.9278186640758e-34	0.1	4.89379629337387e-32	***
1615	Dormitory	WG0Hp-210119-14	13879216	2021-01	CEPHAMYCIN	1	1387.92	0.000720502	4.35896592736946e-08	0.1	4.55670631368055e-07	***
1616	Dormitory	WG0Hp-210119-14	13879216	2021-01	DIAMINOPYRIMIDINE ANTIBIOTIC	6	1387.92	0.00432301	0.182229	0.1	0.940109
1617	Dormitory	WG0Hp-210119-14	13879216	2021-01	DISINFECTING AGENTS AND ANTISEPTICS	4	1387.92	0.00288201	6.70265685873824e-07	0.1	6.05125522653578e-06	***
1618	Dormitory	WG0Hp-210119-14	13879216	2021-01	ELFAMYCIN ANTIBIOTIC	3	1387.92	0.00216151	6.4140174845233e-10	0.1	8.49297891045191e-09	***
1619	Dormitory	WG0Hp-210119-14	13879216	2021-01	FLUOROQUINOLONE ANTIBIOTIC	10	1387.92	0.00720502	3.24523350227238e-06	0.1	2.63087995279564e-05	***
1620	Dormitory	WG0Hp-210119-14	13879216	2021-01	GLYCOPEPTIDE ANTIBIOTIC	1	1387.92	0.000720502	0.0240972	0.1	0.138729
1621	Dormitory	WG0Hp-210119-14	13879216	2021-01	LINCOSAMIDE ANTIBIOTIC	2	1387.92	0.001441	0.0443744	0.1	0.244822
1622	Dormitory	WG0Hp-210119-14	13879216	2021-01	MACROLIDE ANTIBIOTIC	45	1387.92	0.0324226	0.000146557	0.1	0.00107811	**
1623	Dormitory	WG0Hp-210119-14	13879216	2021-01	PENAM	8	1387.92	0.00576401	8.32068368646501e-40	0.1	1.65264729727208e-37	***
1624	Dormitory	WG0Hp-210119-14	13879216	2021-01	PENEM	3	1387.92	0.00216151	9.72046378817909e-12	0.1	1.67884387902412e-10	***
1625	Dormitory	WG0Hp-210119-14	13879216	2021-01	PEPTIDE ANTIBIOTIC	4	1387.92	0.00288201	1.69414494557514e-07	0.1	1.64141299956753e-06	***
1626	Dormitory	WG0Hp-210119-14	13879216	2021-01	PHENICOL ANTIBIOTIC	6	1387.92	0.00432301	3.81700167736731e-07	0.1	3.52618469519398e-06	***
1627	Dormitory	WG0Hp-210119-14	13879216	2021-01	RIFAMYCIN ANTIBIOTIC	2	1387.92	0.001441	3.56533765158492e-08	0.1	3.82780761759766e-07	***
1628	Dormitory	WG0Hp-210119-14	13879216	2021-01	TETRACYCLINE ANTIBIOTIC	6	1387.92	0.00432301	0.0333232	0.1	0.189104
1629	Dormitory	WG0Hp-210126-14	16278357	2021-01	AMINOCOUMARIN ANTIBIOTIC	1	1627.84	0.000614313	0.0135793	0.1	0.0817304
1630	Dormitory	WG0Hp-210126-14	16278357	2021-01	AMINOGLYCOSIDE ANTIBIOTIC	9	1627.84	0.00552881	7.41716631087453e-16	0.1	1.63687936111734e-14	***
1631	Dormitory	WG0Hp-210126-14	16278357	2021-01	CARBAPENEM	8	1627.84	0.0049145	1.74737738425059e-31	0.1	9.91607565027925e-30	***
1632	Dormitory	WG0Hp-210126-14	16278357	2021-01	CEPHALOSPORIN	13	1627.84	0.00798606	4.9278186640758e-34	0.1	4.89379629337387e-32	***
1633	Dormitory	WG0Hp-210126-14	16278357	2021-01	CEPHAMYCIN	3	1627.84	0.00184294	4.35896592736946e-08	0.1	4.55670631368055e-07	***
1634	Dormitory	WG0Hp-210126-14	16278357	2021-01	DIAMINOPYRIMIDINE ANTIBIOTIC	6	1627.84	0.00368588	0.182229	0.1	0.940109
1635	Dormitory	WG0Hp-210126-14	16278357	2021-01	DISINFECTING AGENTS AND ANTISEPTICS	7	1627.84	0.00430019	6.70265685873824e-07	0.1	6.05125522653578e-06	***
1636	Dormitory	WG0Hp-210126-14	16278357	2021-01	ELFAMYCIN ANTIBIOTIC	3	1627.84	0.00184294	6.4140174845233e-10	0.1	8.49297891045191e-09	***
1637	Dormitory	WG0Hp-210126-14	16278357	2021-01	FLUOROQUINOLONE ANTIBIOTIC	14	1627.84	0.00860038	3.24523350227238e-06	0.1	2.63087995279564e-05	***
1638	Dormitory	WG0Hp-210126-14	16278357	2021-01	GLYCOPEPTIDE ANTIBIOTIC	4	1627.84	0.00245725	0.0240972	0.1	0.138729
1639	Dormitory	WG0Hp-210126-14	16278357	2021-01	GLYCYLCYCLINE	2	1627.84	0.00122863	0.00467644	0.1	0.0304534	*
1640	Dormitory	WG0Hp-210126-14	16278357	2021-01	LINCOSAMIDE ANTIBIOTIC	6	1627.84	0.00368588	0.0443744	0.1	0.244822
1641	Dormitory	WG0Hp-210126-14	16278357	2021-01	MACROLIDE ANTIBIOTIC	12	1627.84	0.00737175	0.000146557	0.1	0.00107811	**
1642	Dormitory	WG0Hp-210126-14	16278357	2021-01	PENAM	9	1627.84	0.00552881	8.32068368646501e-40	0.1	1.65264729727208e-37	***
1643	Dormitory	WG0Hp-210126-14	16278357	2021-01	PENEM	4	1627.84	0.00245725	9.72046378817909e-12	0.1	1.67884387902412e-10	***
1644	Dormitory	WG0Hp-210126-14	16278357	2021-01	PEPTIDE ANTIBIOTIC	3	1627.84	0.00184294	1.69414494557514e-07	0.1	1.64141299956753e-06	***
1645	Dormitory	WG0Hp-210126-14	16278357	2021-01	PHENICOL ANTIBIOTIC	12	1627.84	0.00737175	3.81700167736731e-07	0.1	3.52618469519398e-06	***
1646	Dormitory	WG0Hp-210126-14	16278357	2021-01	RIFAMYCIN ANTIBIOTIC	5	1627.84	0.00307156	3.56533765158492e-08	0.1	3.82780761759766e-07	***
1647	Dormitory	WG0Hp-210126-14	16278357	2021-01	STREPTOGRAMIN ANTIBIOTIC	2	1627.84	0.00122863	1.35010429807333e-06	0.1	1.16589824634755e-05	***
1648	Dormitory	WG0Hp-210126-14	16278357	2021-01	TETRACYCLINE ANTIBIOTIC	10	1627.84	0.00614313	0.0333232	0.1	0.189104
1649	Dormitory	WG0Hp-210202-14	21777357	2021-02	AMINOCOUMARIN ANTIBIOTIC	4	2177.74	0.00183677	0.0135793	0.1	0.0817304
1650	Dormitory	WG0Hp-210202-14	21777357	2021-02	AMINOGLYCOSIDE ANTIBIOTIC	18	2177.74	0.00826547	7.41716631087453e-16	0.1	1.63687936111734e-14	***
1651	Dormitory	WG0Hp-210202-14	21777357	2021-02	CARBAPENEM	24	2177.74	0.0110206	1.74737738425059e-31	0.1	9.91607565027925e-30	***
1652	Dormitory	WG0Hp-210202-14	21777357	2021-02	CEPHALOSPORIN	27	2177.74	0.0123982	4.9278186640758e-34	0.1	4.89379629337387e-32	***
1653	Dormitory	WG0Hp-210202-14	21777357	2021-02	CEPHAMYCIN	9	2177.74	0.00413273	4.35896592736946e-08	0.1	4.55670631368055e-07	***
1654	Dormitory	WG0Hp-210202-14	21777357	2021-02	DIAMINOPYRIMIDINE ANTIBIOTIC	10	2177.74	0.00459193	0.182229	0.1	0.940109
1655	Dormitory	WG0Hp-210202-14	21777357	2021-02	DISINFECTING AGENTS AND ANTISEPTICS	7	2177.74	0.00321435	6.70265685873824e-07	0.1	6.05125522653578e-06	***
1656	Dormitory	WG0Hp-210202-14	21777357	2021-02	ELFAMYCIN ANTIBIOTIC	3	2177.74	0.00137758	6.4140174845233e-10	0.1	8.49297891045191e-09	***
1657	Dormitory	WG0Hp-210202-14	21777357	2021-02	FLUOROQUINOLONE ANTIBIOTIC	19	2177.74	0.00872466	3.24523350227238e-06	0.1	2.63087995279564e-05	***
1658	Dormitory	WG0Hp-210202-14	21777357	2021-02	GLYCOPEPTIDE ANTIBIOTIC	13	2177.74	0.0059695	0.0240972	0.1	0.138729
1659	Dormitory	WG0Hp-210202-14	21777357	2021-02	GLYCYLCYCLINE	3	2177.74	0.00137758	0.00467644	0.1	0.0304534	*
1660	Dormitory	WG0Hp-210202-14	21777357	2021-02	LINCOSAMIDE ANTIBIOTIC	8	2177.74	0.00367354	0.0443744	0.1	0.244822
1661	Dormitory	WG0Hp-210202-14	21777357	2021-02	MACROLIDE ANTIBIOTIC	36	2177.74	0.0165309	0.000146557	0.1	0.00107811	**
1662	Dormitory	WG0Hp-210202-14	21777357	2021-02	PENAM	25	2177.74	0.0114798	8.32068368646501e-40	0.1	1.65264729727208e-37	***
1663	Dormitory	WG0Hp-210202-14	21777357	2021-02	PENEM	9	2177.74	0.00413273	9.72046378817909e-12	0.1	1.67884387902412e-10	***
1664	Dormitory	WG0Hp-210202-14	21777357	2021-02	PEPTIDE ANTIBIOTIC	7	2177.74	0.00321435	1.69414494557514e-07	0.1	1.64141299956753e-06	***
1665	Dormitory	WG0Hp-210202-14	21777357	2021-02	PHENICOL ANTIBIOTIC	16	2177.74	0.00734708	3.81700167736731e-07	0.1	3.52618469519398e-06	***
1666	Dormitory	WG0Hp-210202-14	21777357	2021-02	RIFAMYCIN ANTIBIOTIC	7	2177.74	0.00321435	3.56533765158492e-08	0.1	3.82780761759766e-07	***
1667	Dormitory	WG0Hp-210202-14	21777357	2021-02	STREPTOGRAMIN ANTIBIOTIC	5	2177.74	0.00229596	1.35010429807333e-06	0.1	1.16589824634755e-05	***
1668	Dormitory	WG0Hp-210202-14	21777357	2021-02	TETRACYCLINE ANTIBIOTIC	21	2177.74	0.00964304	0.0333232	0.1	0.189104
1669	Dormitory	WG0Hp-210216-14	13193861	2021-02	AMINOCOUMARIN ANTIBIOTIC	3	1319.39	0.00227378	0.0135793	0.1	0.0817304
1670	Dormitory	WG0Hp-210216-14	13193861	2021-02	AMINOGLYCOSIDE ANTIBIOTIC	6	1319.39	0.00454757	7.41716631087453e-16	0.1	1.63687936111734e-14	***
1671	Dormitory	WG0Hp-210216-14	13193861	2021-02	CARBAPENEM	10	1319.39	0.00757928	1.74737738425059e-31	0.1	9.91607565027925e-30	***
1672	Dormitory	WG0Hp-210216-14	13193861	2021-02	CEPHALOSPORIN	16	1319.39	0.0121269	4.9278186640758e-34	0.1	4.89379629337387e-32	***
1673	Dormitory	WG0Hp-210216-14	13193861	2021-02	CEPHAMYCIN	5	1319.39	0.00378964	4.35896592736946e-08	0.1	4.55670631368055e-07	***
1674	Dormitory	WG0Hp-210216-14	13193861	2021-02	DIAMINOPYRIMIDINE ANTIBIOTIC	5	1319.39	0.00378964	0.182229	0.1	0.940109
1675	Dormitory	WG0Hp-210216-14	13193861	2021-02	DISINFECTING AGENTS AND ANTISEPTICS	13	1319.39	0.00985307	6.70265685873824e-07	0.1	6.05125522653578e-06	***
1676	Dormitory	WG0Hp-210216-14	13193861	2021-02	ELFAMYCIN ANTIBIOTIC	2	1319.39	0.00151586	6.4140174845233e-10	0.1	8.49297891045191e-09	***
1677	Dormitory	WG0Hp-210216-14	13193861	2021-02	FLUOROQUINOLONE ANTIBIOTIC	18	1319.39	0.0136427	3.24523350227238e-06	0.1	2.63087995279564e-05	***
1678	Dormitory	WG0Hp-210216-14	13193861	2021-02	GLYCOPEPTIDE ANTIBIOTIC	3	1319.39	0.00227378	0.0240972	0.1	0.138729
1679	Dormitory	WG0Hp-210216-14	13193861	2021-02	GLYCYLCYCLINE	7	1319.39	0.0053055	0.00467644	0.1	0.0304534	*
1680	Dormitory	WG0Hp-210216-14	13193861	2021-02	LINCOSAMIDE ANTIBIOTIC	4	1319.39	0.00303171	0.0443744	0.1	0.244822
1681	Dormitory	WG0Hp-210216-14	13193861	2021-02	MACROLIDE ANTIBIOTIC	20	1319.39	0.0151586	0.000146557	0.1	0.00107811	**
1682	Dormitory	WG0Hp-210216-14	13193861	2021-02	PENAM	14	1319.39	0.010611	8.32068368646501e-40	0.1	1.65264729727208e-37	***
1683	Dormitory	WG0Hp-210216-14	13193861	2021-02	PENEM	4	1319.39	0.00303171	9.72046378817909e-12	0.1	1.67884387902412e-10	***
1684	Dormitory	WG0Hp-210216-14	13193861	2021-02	PEPTIDE ANTIBIOTIC	4	1319.39	0.00303171	1.69414494557514e-07	0.1	1.64141299956753e-06	***
1685	Dormitory	WG0Hp-210216-14	13193861	2021-02	PHENICOL ANTIBIOTIC	15	1319.39	0.0113689	3.81700167736731e-07	0.1	3.52618469519398e-06	***
1686	Dormitory	WG0Hp-210216-14	13193861	2021-02	RIFAMYCIN ANTIBIOTIC	9	1319.39	0.00682135	3.56533765158492e-08	0.1	3.82780761759766e-07	***
1687	Dormitory	WG0Hp-210216-14	13193861	2021-02	STREPTOGRAMIN ANTIBIOTIC	3	1319.39	0.00227378	1.35010429807333e-06	0.1	1.16589824634755e-05	***
1688	Dormitory	WG0Hp-210216-14	13193861	2021-02	TETRACYCLINE ANTIBIOTIC	18	1319.39	0.0136427	0.0333232	0.1	0.189104
1689	Dormitory	WG0Hp-210223-14	14922600	2021-02	AMINOCOUMARIN ANTIBIOTIC	4	1492.26	0.0026805	0.0135793	0.1	0.0817304
1690	Dormitory	WG0Hp-210223-14	14922600	2021-02	AMINOGLYCOSIDE ANTIBIOTIC	11	1492.26	0.00737137	7.41716631087453e-16	0.1	1.63687936111734e-14	***
1691	Dormitory	WG0Hp-210223-14	14922600	2021-02	CARBAPENEM	12	1492.26	0.00804149	1.74737738425059e-31	0.1	9.91607565027925e-30	***
1692	Dormitory	WG0Hp-210223-14	14922600	2021-02	CEPHALOSPORIN	13	1492.26	0.00871162	4.9278186640758e-34	0.1	4.89379629337387e-32	***
1693	Dormitory	WG0Hp-210223-14	14922600	2021-02	CEPHAMYCIN	11	1492.26	0.00737137	4.35896592736946e-08	0.1	4.55670631368055e-07	***
1694	Dormitory	WG0Hp-210223-14	14922600	2021-02	DIAMINOPYRIMIDINE ANTIBIOTIC	8	1492.26	0.005361	0.182229	0.1	0.940109
1695	Dormitory	WG0Hp-210223-14	14922600	2021-02	DISINFECTING AGENTS AND ANTISEPTICS	4	1492.26	0.0026805	6.70265685873824e-07	0.1	6.05125522653578e-06	***
1696	Dormitory	WG0Hp-210223-14	14922600	2021-02	FLUOROQUINOLONE ANTIBIOTIC	11	1492.26	0.00737137	3.24523350227238e-06	0.1	2.63087995279564e-05	***
1697	Dormitory	WG0Hp-210223-14	14922600	2021-02	GLYCOPEPTIDE ANTIBIOTIC	1	1492.26	0.000670125	0.0240972	0.1	0.138729
1698	Dormitory	WG0Hp-210223-14	14922600	2021-02	LINCOSAMIDE ANTIBIOTIC	4	1492.26	0.0026805	0.0443744	0.1	0.244822
1699	Dormitory	WG0Hp-210223-14	14922600	2021-02	MACROLIDE ANTIBIOTIC	17	1492.26	0.0113921	0.000146557	0.1	0.00107811	**
1700	Dormitory	WG0Hp-210223-14	14922600	2021-02	PENAM	7	1492.26	0.00469087	8.32068368646501e-40	0.1	1.65264729727208e-37	***
1701	Dormitory	WG0Hp-210223-14	14922600	2021-02	PENEM	6	1492.26	0.00402075	9.72046378817909e-12	0.1	1.67884387902412e-10	***
1702	Dormitory	WG0Hp-210223-14	14922600	2021-02	PEPTIDE ANTIBIOTIC	6	1492.26	0.00402075	1.69414494557514e-07	0.1	1.64141299956753e-06	***
1703	Dormitory	WG0Hp-210223-14	14922600	2021-02	PHENICOL ANTIBIOTIC	9	1492.26	0.00603112	3.81700167736731e-07	0.1	3.52618469519398e-06	***
1704	Dormitory	WG0Hp-210223-14	14922600	2021-02	RIFAMYCIN ANTIBIOTIC	4	1492.26	0.0026805	3.56533765158492e-08	0.1	3.82780761759766e-07	***
1705	Dormitory	WG0Hp-210223-14	14922600	2021-02	STREPTOGRAMIN ANTIBIOTIC	3	1492.26	0.00201037	1.35010429807333e-06	0.1	1.16589824634755e-05	***
1706	Dormitory	WG0Hp-210223-14	14922600	2021-02	TETRACYCLINE ANTIBIOTIC	14	1492.26	0.00938174	0.0333232	0.1	0.189104
1707	Dormitory	WG0Hp-210302-14	18919152	2021-03	AMINOGLYCOSIDE ANTIBIOTIC	3	1891.92	0.00158569	7.41716631087453e-16	0.1	1.63687936111734e-14	***
1708	Dormitory	WG0Hp-210302-14	18919152	2021-03	CARBAPENEM	8	1891.92	0.00422852	1.74737738425059e-31	0.1	9.91607565027925e-30	***
1709	Dormitory	WG0Hp-210302-14	18919152	2021-03	CEPHALOSPORIN	8	1891.92	0.00422852	4.9278186640758e-34	0.1	4.89379629337387e-32	***
1710	Dormitory	WG0Hp-210302-14	18919152	2021-03	CEPHAMYCIN	4	1891.92	0.00211426	4.35896592736946e-08	0.1	4.55670631368055e-07	***
1711	Dormitory	WG0Hp-210302-14	18919152	2021-03	DIAMINOPYRIMIDINE ANTIBIOTIC	5	1891.92	0.00264282	0.182229	0.1	0.940109
1712	Dormitory	WG0Hp-210302-14	18919152	2021-03	DISINFECTING AGENTS AND ANTISEPTICS	6	1891.92	0.00317139	6.70265685873824e-07	0.1	6.05125522653578e-06	***
1713	Dormitory	WG0Hp-210302-14	18919152	2021-03	ELFAMYCIN ANTIBIOTIC	1	1891.92	0.000528565	6.4140174845233e-10	0.1	8.49297891045191e-09	***
1714	Dormitory	WG0Hp-210302-14	18919152	2021-03	FLUOROQUINOLONE ANTIBIOTIC	8	1891.92	0.00422852	3.24523350227238e-06	0.1	2.63087995279564e-05	***
1715	Dormitory	WG0Hp-210302-14	18919152	2021-03	GLYCOPEPTIDE ANTIBIOTIC	5	1891.92	0.00264282	0.0240972	0.1	0.138729
1716	Dormitory	WG0Hp-210302-14	18919152	2021-03	LINCOSAMIDE ANTIBIOTIC	1	1891.92	0.000528565	0.0443744	0.1	0.244822
1717	Dormitory	WG0Hp-210302-14	18919152	2021-03	MACROLIDE ANTIBIOTIC	7	1891.92	0.00369995	0.000146557	0.1	0.00107811	**
1718	Dormitory	WG0Hp-210302-14	18919152	2021-03	PENAM	9	1891.92	0.00475708	8.32068368646501e-40	0.1	1.65264729727208e-37	***
1719	Dormitory	WG0Hp-210302-14	18919152	2021-03	PENEM	2	1891.92	0.00105713	9.72046378817909e-12	0.1	1.67884387902412e-10	***
1720	Dormitory	WG0Hp-210302-14	18919152	2021-03	PEPTIDE ANTIBIOTIC	1	1891.92	0.000528565	1.69414494557514e-07	0.1	1.64141299956753e-06	***
1721	Dormitory	WG0Hp-210302-14	18919152	2021-03	PHENICOL ANTIBIOTIC	7	1891.92	0.00369995	3.81700167736731e-07	0.1	3.52618469519398e-06	***
1722	Dormitory	WG0Hp-210302-14	18919152	2021-03	STREPTOGRAMIN ANTIBIOTIC	1	1891.92	0.000528565	1.35010429807333e-06	0.1	1.16589824634755e-05	***
1723	Dormitory	WG0Hp-210302-14	18919152	2021-03	TETRACYCLINE ANTIBIOTIC	9	1891.92	0.00475708	0.0333232	0.1	0.189104
1724	Dormitory	WG0Hp-210309-14	14235022	2021-03	AMINOCOUMARIN ANTIBIOTIC	1	1423.5	0.000702493	0.0135793	0.1	0.0817304
1725	Dormitory	WG0Hp-210309-14	14235022	2021-03	AMINOGLYCOSIDE ANTIBIOTIC	5	1423.5	0.00351246	7.41716631087453e-16	0.1	1.63687936111734e-14	***
1726	Dormitory	WG0Hp-210309-14	14235022	2021-03	CARBAPENEM	11	1423.5	0.00772742	1.74737738425059e-31	0.1	9.91607565027925e-30	***
1727	Dormitory	WG0Hp-210309-14	14235022	2021-03	CEPHALOSPORIN	10	1423.5	0.00702493	4.9278186640758e-34	0.1	4.89379629337387e-32	***
1728	Dormitory	WG0Hp-210309-14	14235022	2021-03	CEPHAMYCIN	5	1423.5	0.00351246	4.35896592736946e-08	0.1	4.55670631368055e-07	***
1729	Dormitory	WG0Hp-210309-14	14235022	2021-03	DIAMINOPYRIMIDINE ANTIBIOTIC	3	1423.5	0.00210748	0.182229	0.1	0.940109
1730	Dormitory	WG0Hp-210309-14	14235022	2021-03	DISINFECTING AGENTS AND ANTISEPTICS	2	1423.5	0.00140499	6.70265685873824e-07	0.1	6.05125522653578e-06	***
1731	Dormitory	WG0Hp-210309-14	14235022	2021-03	FLUOROQUINOLONE ANTIBIOTIC	6	1423.5	0.00421496	3.24523350227238e-06	0.1	2.63087995279564e-05	***
1732	Dormitory	WG0Hp-210309-14	14235022	2021-03	GLYCOPEPTIDE ANTIBIOTIC	3	1423.5	0.00210748	0.0240972	0.1	0.138729
1733	Dormitory	WG0Hp-210309-14	14235022	2021-03	LINCOSAMIDE ANTIBIOTIC	2	1423.5	0.00140499	0.0443744	0.1	0.244822
1734	Dormitory	WG0Hp-210309-14	14235022	2021-03	MACROLIDE ANTIBIOTIC	6	1423.5	0.00421496	0.000146557	0.1	0.00107811	**
1735	Dormitory	WG0Hp-210309-14	14235022	2021-03	PENAM	6	1423.5	0.00421496	8.32068368646501e-40	0.1	1.65264729727208e-37	***
1736	Dormitory	WG0Hp-210309-14	14235022	2021-03	PENEM	2	1423.5	0.00140499	9.72046378817909e-12	0.1	1.67884387902412e-10	***
1737	Dormitory	WG0Hp-210309-14	14235022	2021-03	PHENICOL ANTIBIOTIC	3	1423.5	0.00210748	3.81700167736731e-07	0.1	3.52618469519398e-06	***
1738	Dormitory	WG0Hp-210309-14	14235022	2021-03	RIFAMYCIN ANTIBIOTIC	1	1423.5	0.000702493	3.56533765158492e-08	0.1	3.82780761759766e-07	***
1739	Dormitory	WG0Hp-210309-14	14235022	2021-03	TETRACYCLINE ANTIBIOTIC	8	1423.5	0.00561994	0.0333232	0.1	0.189104
1740	Dormitory	WG0Hp-210316-14	17691629	2021-03	AMINOCOUMARIN ANTIBIOTIC	8	1769.16	0.00452191	0.0135793	0.1	0.0817304
1741	Dormitory	WG0Hp-210316-14	17691629	2021-03	AMINOGLYCOSIDE ANTIBIOTIC	9	1769.16	0.00508715	7.41716631087453e-16	0.1	1.63687936111734e-14	***
1742	Dormitory	WG0Hp-210316-14	17691629	2021-03	CARBAPENEM	15	1769.16	0.00847859	1.74737738425059e-31	0.1	9.91607565027925e-30	***
1743	Dormitory	WG0Hp-210316-14	17691629	2021-03	CEPHALOSPORIN	16	1769.16	0.00904383	4.9278186640758e-34	0.1	4.89379629337387e-32	***
1744	Dormitory	WG0Hp-210316-14	17691629	2021-03	CEPHAMYCIN	12	1769.16	0.00678287	4.35896592736946e-08	0.1	4.55670631368055e-07	***
1745	Dormitory	WG0Hp-210316-14	17691629	2021-03	DIAMINOPYRIMIDINE ANTIBIOTIC	7	1769.16	0.00395667	0.182229	0.1	0.940109
1746	Dormitory	WG0Hp-210316-14	17691629	2021-03	DISINFECTING AGENTS AND ANTISEPTICS	2	1769.16	0.00113048	6.70265685873824e-07	0.1	6.05125522653578e-06	***
1747	Dormitory	WG0Hp-210316-14	17691629	2021-03	FLUOROQUINOLONE ANTIBIOTIC	8	1769.16	0.00452191	3.24523350227238e-06	0.1	2.63087995279564e-05	***
1748	Dormitory	WG0Hp-210316-14	17691629	2021-03	GLYCOPEPTIDE ANTIBIOTIC	4	1769.16	0.00226096	0.0240972	0.1	0.138729
1749	Dormitory	WG0Hp-210316-14	17691629	2021-03	LINCOSAMIDE ANTIBIOTIC	3	1769.16	0.00169572	0.0443744	0.1	0.244822
1750	Dormitory	WG0Hp-210316-14	17691629	2021-03	MACROLIDE ANTIBIOTIC	26	1769.16	0.0146962	0.000146557	0.1	0.00107811	**
1751	Dormitory	WG0Hp-210316-14	17691629	2021-03	PENAM	18	1769.16	0.0101743	8.32068368646501e-40	0.1	1.65264729727208e-37	***
1752	Dormitory	WG0Hp-210316-14	17691629	2021-03	PENEM	10	1769.16	0.00565239	9.72046378817909e-12	0.1	1.67884387902412e-10	***
1753	Dormitory	WG0Hp-210316-14	17691629	2021-03	PEPTIDE ANTIBIOTIC	10	1769.16	0.00565239	1.69414494557514e-07	0.1	1.64141299956753e-06	***
1754	Dormitory	WG0Hp-210316-14	17691629	2021-03	PHENICOL ANTIBIOTIC	9	1769.16	0.00508715	3.81700167736731e-07	0.1	3.52618469519398e-06	***
1755	Dormitory	WG0Hp-210316-14	17691629	2021-03	RIFAMYCIN ANTIBIOTIC	1	1769.16	0.000565239	3.56533765158492e-08	0.1	3.82780761759766e-07	***
1756	Dormitory	WG0Hp-210316-14	17691629	2021-03	STREPTOGRAMIN ANTIBIOTIC	6	1769.16	0.00339143	1.35010429807333e-06	0.1	1.16589824634755e-05	***
1757	Dormitory	WG0Hp-210316-14	17691629	2021-03	TETRACYCLINE ANTIBIOTIC	15	1769.16	0.00847859	0.0333232	0.1	0.189104
1758	Dormitory	WG0Hp-210323-14	11439222	2021-03	AMINOGLYCOSIDE ANTIBIOTIC	4	1143.92	0.00349674	7.41716631087453e-16	0.1	1.63687936111734e-14	***
1759	Dormitory	WG0Hp-210323-14	11439222	2021-03	CARBAPENEM	7	1143.92	0.0061193	1.74737738425059e-31	0.1	9.91607565027925e-30	***
1760	Dormitory	WG0Hp-210323-14	11439222	2021-03	CEPHALOSPORIN	8	1143.92	0.00699348	4.9278186640758e-34	0.1	4.89379629337387e-32	***
1761	Dormitory	WG0Hp-210323-14	11439222	2021-03	CEPHAMYCIN	6	1143.92	0.00524511	4.35896592736946e-08	0.1	4.55670631368055e-07	***
1762	Dormitory	WG0Hp-210323-14	11439222	2021-03	DIAMINOPYRIMIDINE ANTIBIOTIC	3	1143.92	0.00262256	0.182229	0.1	0.940109
1763	Dormitory	WG0Hp-210323-14	11439222	2021-03	DISINFECTING AGENTS AND ANTISEPTICS	2	1143.92	0.00174837	6.70265685873824e-07	0.1	6.05125522653578e-06	***
1764	Dormitory	WG0Hp-210323-14	11439222	2021-03	ELFAMYCIN ANTIBIOTIC	2	1143.92	0.00174837	6.4140174845233e-10	0.1	8.49297891045191e-09	***
1765	Dormitory	WG0Hp-210323-14	11439222	2021-03	FLUOROQUINOLONE ANTIBIOTIC	8	1143.92	0.00699348	3.24523350227238e-06	0.1	2.63087995279564e-05	***
1766	Dormitory	WG0Hp-210323-14	11439222	2021-03	GLYCOPEPTIDE ANTIBIOTIC	4	1143.92	0.00349674	0.0240972	0.1	0.138729
1767	Dormitory	WG0Hp-210323-14	11439222	2021-03	GLYCYLCYCLINE	1	1143.92	0.000874185	0.00467644	0.1	0.0304534	*
1768	Dormitory	WG0Hp-210323-14	11439222	2021-03	LINCOSAMIDE ANTIBIOTIC	1	1143.92	0.000874185	0.0443744	0.1	0.244822
1769	Dormitory	WG0Hp-210323-14	11439222	2021-03	MACROLIDE ANTIBIOTIC	8	1143.92	0.00699348	0.000146557	0.1	0.00107811	**
1770	Dormitory	WG0Hp-210323-14	11439222	2021-03	PENAM	7	1143.92	0.0061193	8.32068368646501e-40	0.1	1.65264729727208e-37	***
1771	Dormitory	WG0Hp-210323-14	11439222	2021-03	PENEM	2	1143.92	0.00174837	9.72046378817909e-12	0.1	1.67884387902412e-10	***
1772	Dormitory	WG0Hp-210323-14	11439222	2021-03	PEPTIDE ANTIBIOTIC	2	1143.92	0.00174837	1.69414494557514e-07	0.1	1.64141299956753e-06	***
1773	Dormitory	WG0Hp-210323-14	11439222	2021-03	PHENICOL ANTIBIOTIC	2	1143.92	0.00174837	3.81700167736731e-07	0.1	3.52618469519398e-06	***
1774	Dormitory	WG0Hp-210323-14	11439222	2021-03	RIFAMYCIN ANTIBIOTIC	1	1143.92	0.000874185	3.56533765158492e-08	0.1	3.82780761759766e-07	***
1775	Dormitory	WG0Hp-210323-14	11439222	2021-03	TETRACYCLINE ANTIBIOTIC	4	1143.92	0.00349674	0.0333232	0.1	0.189104
1776	Dormitory	WG0Hp-210330-14	8949570	2021-03	AMINOCOUMARIN ANTIBIOTIC	8	894.957	0.00893898	0.0135793	0.1	0.0817304
1777	Dormitory	WG0Hp-210330-14	8949570	2021-03	AMINOGLYCOSIDE ANTIBIOTIC	18	894.957	0.0201127	7.41716631087453e-16	0.1	1.63687936111734e-14	***
1778	Dormitory	WG0Hp-210330-14	8949570	2021-03	CARBAPENEM	6	894.957	0.00670423	1.74737738425059e-31	0.1	9.91607565027925e-30	***
1779	Dormitory	WG0Hp-210330-14	8949570	2021-03	CEPHALOSPORIN	15	894.957	0.0167606	4.9278186640758e-34	0.1	4.89379629337387e-32	***
1780	Dormitory	WG0Hp-210330-14	8949570	2021-03	CEPHAMYCIN	10	894.957	0.0111737	4.35896592736946e-08	0.1	4.55670631368055e-07	***
1781	Dormitory	WG0Hp-210330-14	8949570	2021-03	DIAMINOPYRIMIDINE ANTIBIOTIC	5	894.957	0.00558686	0.182229	0.1	0.940109
1782	Dormitory	WG0Hp-210330-14	8949570	2021-03	DISINFECTING AGENTS AND ANTISEPTICS	9	894.957	0.0100563	6.70265685873824e-07	0.1	6.05125522653578e-06	***
1783	Dormitory	WG0Hp-210330-14	8949570	2021-03	ELFAMYCIN ANTIBIOTIC	7	894.957	0.0078216	6.4140174845233e-10	0.1	8.49297891045191e-09	***
1784	Dormitory	WG0Hp-210330-14	8949570	2021-03	FLUOROQUINOLONE ANTIBIOTIC	28	894.957	0.0312864	3.24523350227238e-06	0.1	2.63087995279564e-05	***
1785	Dormitory	WG0Hp-210330-14	8949570	2021-03	GLYCOPEPTIDE ANTIBIOTIC	2	894.957	0.00223474	0.0240972	0.1	0.138729
1786	Dormitory	WG0Hp-210330-14	8949570	2021-03	GLYCYLCYCLINE	9	894.957	0.0100563	0.00467644	0.1	0.0304534	*
1787	Dormitory	WG0Hp-210330-14	8949570	2021-03	LINCOSAMIDE ANTIBIOTIC	2	894.957	0.00223474	0.0443744	0.1	0.244822
1788	Dormitory	WG0Hp-210330-14	8949570	2021-03	MACROLIDE ANTIBIOTIC	18	894.957	0.0201127	0.000146557	0.1	0.00107811	**
1789	Dormitory	WG0Hp-210330-14	8949570	2021-03	PENAM	20	894.957	0.0223474	8.32068368646501e-40	0.1	1.65264729727208e-37	***
1790	Dormitory	WG0Hp-210330-14	8949570	2021-03	PENEM	3	894.957	0.00335212	9.72046378817909e-12	0.1	1.67884387902412e-10	***
1791	Dormitory	WG0Hp-210330-14	8949570	2021-03	PEPTIDE ANTIBIOTIC	8	894.957	0.00893898	1.69414494557514e-07	0.1	1.64141299956753e-06	***
1792	Dormitory	WG0Hp-210330-14	8949570	2021-03	PHENICOL ANTIBIOTIC	13	894.957	0.0145258	3.81700167736731e-07	0.1	3.52618469519398e-06	***
1793	Dormitory	WG0Hp-210330-14	8949570	2021-03	RIFAMYCIN ANTIBIOTIC	8	894.957	0.00893898	3.56533765158492e-08	0.1	3.82780761759766e-07	***
1794	Dormitory	WG0Hp-210330-14	8949570	2021-03	STREPTOGRAMIN ANTIBIOTIC	1	894.957	0.00111737	1.35010429807333e-06	0.1	1.16589824634755e-05	***
1795	Dormitory	WG0Hp-210330-14	8949570	2021-03	TETRACYCLINE ANTIBIOTIC	13	894.957	0.0145258	0.0333232	0.1	0.189104
1796	Dormitory	WG0Hp-210406-14	9851575	2021-04	AMINOCOUMARIN ANTIBIOTIC	1	985.158	0.00101507	0.0135793	0.1	0.0817304
1797	Dormitory	WG0Hp-210406-14	9851575	2021-04	AMINOGLYCOSIDE ANTIBIOTIC	2	985.158	0.00203013	7.41716631087453e-16	0.1	1.63687936111734e-14	***
1798	Dormitory	WG0Hp-210406-14	9851575	2021-04	CARBAPENEM	4	985.158	0.00406026	1.74737738425059e-31	0.1	9.91607565027925e-30	***
1799	Dormitory	WG0Hp-210406-14	9851575	2021-04	CEPHALOSPORIN	6	985.158	0.0060904	4.9278186640758e-34	0.1	4.89379629337387e-32	***
1800	Dormitory	WG0Hp-210406-14	9851575	2021-04	CEPHAMYCIN	3	985.158	0.0030452	4.35896592736946e-08	0.1	4.55670631368055e-07	***
1801	Dormitory	WG0Hp-210406-14	9851575	2021-04	DIAMINOPYRIMIDINE ANTIBIOTIC	2	985.158	0.00203013	0.182229	0.1	0.940109
1802	Dormitory	WG0Hp-210406-14	9851575	2021-04	ELFAMYCIN ANTIBIOTIC	3	985.158	0.0030452	6.4140174845233e-10	0.1	8.49297891045191e-09	***
1803	Dormitory	WG0Hp-210406-14	9851575	2021-04	FLUOROQUINOLONE ANTIBIOTIC	7	985.158	0.00710546	3.24523350227238e-06	0.1	2.63087995279564e-05	***
1804	Dormitory	WG0Hp-210406-14	9851575	2021-04	GLYCOPEPTIDE ANTIBIOTIC	2	985.158	0.00203013	0.0240972	0.1	0.138729
1805	Dormitory	WG0Hp-210406-14	9851575	2021-04	LINCOSAMIDE ANTIBIOTIC	1	985.158	0.00101507	0.0443744	0.1	0.244822
1806	Dormitory	WG0Hp-210406-14	9851575	2021-04	MACROLIDE ANTIBIOTIC	10	985.158	0.0101507	0.000146557	0.1	0.00107811	**
1807	Dormitory	WG0Hp-210406-14	9851575	2021-04	PENAM	6	985.158	0.0060904	8.32068368646501e-40	0.1	1.65264729727208e-37	***
1808	Dormitory	WG0Hp-210406-14	9851575	2021-04	PENEM	3	985.158	0.0030452	9.72046378817909e-12	0.1	1.67884387902412e-10	***
1809	Dormitory	WG0Hp-210406-14	9851575	2021-04	PEPTIDE ANTIBIOTIC	4	985.158	0.00406026	1.69414494557514e-07	0.1	1.64141299956753e-06	***
1810	Dormitory	WG0Hp-210406-14	9851575	2021-04	PHENICOL ANTIBIOTIC	3	985.158	0.0030452	3.81700167736731e-07	0.1	3.52618469519398e-06	***
1811	Dormitory	WG0Hp-210406-14	9851575	2021-04	STREPTOGRAMIN ANTIBIOTIC	1	985.158	0.00101507	1.35010429807333e-06	0.1	1.16589824634755e-05	***
1812	Dormitory	WG0Hp-210406-14	9851575	2021-04	TETRACYCLINE ANTIBIOTIC	3	985.158	0.0030452	0.0333232	0.1	0.189104
1813	Dormitory	WG0Hp-210413-14	17649617	2021-04	AMINOCOUMARIN ANTIBIOTIC	2	1764.96	0.00113317	0.0135793	0.1	0.0817304
1814	Dormitory	WG0Hp-210413-14	17649617	2021-04	AMINOGLYCOSIDE ANTIBIOTIC	8	1764.96	0.00453268	7.41716631087453e-16	0.1	1.63687936111734e-14	***
1815	Dormitory	WG0Hp-210413-14	17649617	2021-04	CARBAPENEM	12	1764.96	0.00679901	1.74737738425059e-31	0.1	9.91607565027925e-30	***
1816	Dormitory	WG0Hp-210413-14	17649617	2021-04	CEPHALOSPORIN	21	1764.96	0.0118983	4.9278186640758e-34	0.1	4.89379629337387e-32	***
1817	Dormitory	WG0Hp-210413-14	17649617	2021-04	CEPHAMYCIN	3	1764.96	0.00169975	4.35896592736946e-08	0.1	4.55670631368055e-07	***
1818	Dormitory	WG0Hp-210413-14	17649617	2021-04	DIAMINOPYRIMIDINE ANTIBIOTIC	5	1764.96	0.00283292	0.182229	0.1	0.940109
1819	Dormitory	WG0Hp-210413-14	17649617	2021-04	DISINFECTING AGENTS AND ANTISEPTICS	5	1764.96	0.00283292	6.70265685873824e-07	0.1	6.05125522653578e-06	***
1820	Dormitory	WG0Hp-210413-14	17649617	2021-04	ELFAMYCIN ANTIBIOTIC	4	1764.96	0.00226634	6.4140174845233e-10	0.1	8.49297891045191e-09	***
1821	Dormitory	WG0Hp-210413-14	17649617	2021-04	FLUOROQUINOLONE ANTIBIOTIC	12	1764.96	0.00679901	3.24523350227238e-06	0.1	2.63087995279564e-05	***
1822	Dormitory	WG0Hp-210413-14	17649617	2021-04	GLYCOPEPTIDE ANTIBIOTIC	4	1764.96	0.00226634	0.0240972	0.1	0.138729
1823	Dormitory	WG0Hp-210413-14	17649617	2021-04	GLYCYLCYCLINE	2	1764.96	0.00113317	0.00467644	0.1	0.0304534	*
1824	Dormitory	WG0Hp-210413-14	17649617	2021-04	LINCOSAMIDE ANTIBIOTIC	6	1764.96	0.00339951	0.0443744	0.1	0.244822
1825	Dormitory	WG0Hp-210413-14	17649617	2021-04	MACROLIDE ANTIBIOTIC	19	1764.96	0.0107651	0.000146557	0.1	0.00107811	**
1826	Dormitory	WG0Hp-210413-14	17649617	2021-04	PENAM	19	1764.96	0.0107651	8.32068368646501e-40	0.1	1.65264729727208e-37	***
1827	Dormitory	WG0Hp-210413-14	17649617	2021-04	PENEM	6	1764.96	0.00339951	9.72046378817909e-12	0.1	1.67884387902412e-10	***
1828	Dormitory	WG0Hp-210413-14	17649617	2021-04	PEPTIDE ANTIBIOTIC	2	1764.96	0.00113317	1.69414494557514e-07	0.1	1.64141299956753e-06	***
1829	Dormitory	WG0Hp-210413-14	17649617	2021-04	PHENICOL ANTIBIOTIC	9	1764.96	0.00509926	3.81700167736731e-07	0.1	3.52618469519398e-06	***
1830	Dormitory	WG0Hp-210413-14	17649617	2021-04	RIFAMYCIN ANTIBIOTIC	4	1764.96	0.00226634	3.56533765158492e-08	0.1	3.82780761759766e-07	***
1831	Dormitory	WG0Hp-210413-14	17649617	2021-04	STREPTOGRAMIN ANTIBIOTIC	7	1764.96	0.00396609	1.35010429807333e-06	0.1	1.16589824634755e-05	***
1832	Dormitory	WG0Hp-210413-14	17649617	2021-04	TETRACYCLINE ANTIBIOTIC	11	1764.96	0.00623243	0.0333232	0.1	0.189104
1833	Dormitory	WG0Hp-210420-14	14448429	2021-04	AMINOGLYCOSIDE ANTIBIOTIC	5	1444.84	0.00346058	7.41716631087453e-16	0.1	1.63687936111734e-14	***
1834	Dormitory	WG0Hp-210420-14	14448429	2021-04	CARBAPENEM	5	1444.84	0.00346058	1.74737738425059e-31	0.1	9.91607565027925e-30	***
1835	Dormitory	WG0Hp-210420-14	14448429	2021-04	CEPHALOSPORIN	10	1444.84	0.00692117	4.9278186640758e-34	0.1	4.89379629337387e-32	***
1836	Dormitory	WG0Hp-210420-14	14448429	2021-04	CEPHAMYCIN	3	1444.84	0.00207635	4.35896592736946e-08	0.1	4.55670631368055e-07	***
1837	Dormitory	WG0Hp-210420-14	14448429	2021-04	DIAMINOPYRIMIDINE ANTIBIOTIC	2	1444.84	0.00138423	0.182229	0.1	0.940109
1838	Dormitory	WG0Hp-210420-14	14448429	2021-04	DISINFECTING AGENTS AND ANTISEPTICS	4	1444.84	0.00276847	6.70265685873824e-07	0.1	6.05125522653578e-06	***
1839	Dormitory	WG0Hp-210420-14	14448429	2021-04	FLUOROQUINOLONE ANTIBIOTIC	6	1444.84	0.0041527	3.24523350227238e-06	0.1	2.63087995279564e-05	***
1840	Dormitory	WG0Hp-210420-14	14448429	2021-04	GLYCOPEPTIDE ANTIBIOTIC	2	1444.84	0.00138423	0.0240972	0.1	0.138729
1841	Dormitory	WG0Hp-210420-14	14448429	2021-04	LINCOSAMIDE ANTIBIOTIC	1	1444.84	0.000692117	0.0443744	0.1	0.244822
1842	Dormitory	WG0Hp-210420-14	14448429	2021-04	MACROLIDE ANTIBIOTIC	5	1444.84	0.00346058	0.000146557	0.1	0.00107811	**
1843	Dormitory	WG0Hp-210420-14	14448429	2021-04	PENAM	8	1444.84	0.00553693	8.32068368646501e-40	0.1	1.65264729727208e-37	***
1844	Dormitory	WG0Hp-210420-14	14448429	2021-04	PENEM	3	1444.84	0.00207635	9.72046378817909e-12	0.1	1.67884387902412e-10	***
1845	Dormitory	WG0Hp-210420-14	14448429	2021-04	PEPTIDE ANTIBIOTIC	1	1444.84	0.000692117	1.69414494557514e-07	0.1	1.64141299956753e-06	***
1846	Dormitory	WG0Hp-210420-14	14448429	2021-04	PHENICOL ANTIBIOTIC	4	1444.84	0.00276847	3.81700167736731e-07	0.1	3.52618469519398e-06	***
1847	Dormitory	WG0Hp-210420-14	14448429	2021-04	RIFAMYCIN ANTIBIOTIC	1	1444.84	0.000692117	3.56533765158492e-08	0.1	3.82780761759766e-07	***
1848	Dormitory	WG0Hp-210420-14	14448429	2021-04	TETRACYCLINE ANTIBIOTIC	6	1444.84	0.0041527	0.0333232	0.1	0.189104
1849	Dormitory	WG0Hp-210427-14	12138068	2021-04	AMINOGLYCOSIDE ANTIBIOTIC	3	1213.81	0.00247156	7.41716631087453e-16	0.1	1.63687936111734e-14	***
1850	Dormitory	WG0Hp-210427-14	12138068	2021-04	CARBAPENEM	5	1213.81	0.00411927	1.74737738425059e-31	0.1	9.91607565027925e-30	***
1851	Dormitory	WG0Hp-210427-14	12138068	2021-04	CEPHALOSPORIN	7	1213.81	0.00576698	4.9278186640758e-34	0.1	4.89379629337387e-32	***
1852	Dormitory	WG0Hp-210427-14	12138068	2021-04	CEPHAMYCIN	2	1213.81	0.00164771	4.35896592736946e-08	0.1	4.55670631368055e-07	***
1853	Dormitory	WG0Hp-210427-14	12138068	2021-04	DIAMINOPYRIMIDINE ANTIBIOTIC	3	1213.81	0.00247156	0.182229	0.1	0.940109
1854	Dormitory	WG0Hp-210427-14	12138068	2021-04	DISINFECTING AGENTS AND ANTISEPTICS	2	1213.81	0.00164771	6.70265685873824e-07	0.1	6.05125522653578e-06	***
1855	Dormitory	WG0Hp-210427-14	12138068	2021-04	FLUOROQUINOLONE ANTIBIOTIC	6	1213.81	0.00494313	3.24523350227238e-06	0.1	2.63087995279564e-05	***
1856	Dormitory	WG0Hp-210427-14	12138068	2021-04	GLYCOPEPTIDE ANTIBIOTIC	2	1213.81	0.00164771	0.0240972	0.1	0.138729
1857	Dormitory	WG0Hp-210427-14	12138068	2021-04	GLYCYLCYCLINE	1	1213.81	0.000823854	0.00467644	0.1	0.0304534	*
1858	Dormitory	WG0Hp-210427-14	12138068	2021-04	LINCOSAMIDE ANTIBIOTIC	1	1213.81	0.000823854	0.0443744	0.1	0.244822
1859	Dormitory	WG0Hp-210427-14	12138068	2021-04	MACROLIDE ANTIBIOTIC	9	1213.81	0.00741469	0.000146557	0.1	0.00107811	**
1860	Dormitory	WG0Hp-210427-14	12138068	2021-04	PENAM	6	1213.81	0.00494313	8.32068368646501e-40	0.1	1.65264729727208e-37	***
1861	Dormitory	WG0Hp-210427-14	12138068	2021-04	PENEM	3	1213.81	0.00247156	9.72046378817909e-12	0.1	1.67884387902412e-10	***
1862	Dormitory	WG0Hp-210427-14	12138068	2021-04	PEPTIDE ANTIBIOTIC	2	1213.81	0.00164771	1.69414494557514e-07	0.1	1.64141299956753e-06	***
1863	Dormitory	WG0Hp-210427-14	12138068	2021-04	PHENICOL ANTIBIOTIC	5	1213.81	0.00411927	3.81700167736731e-07	0.1	3.52618469519398e-06	***
1864	Dormitory	WG0Hp-210427-14	12138068	2021-04	RIFAMYCIN ANTIBIOTIC	2	1213.81	0.00164771	3.56533765158492e-08	0.1	3.82780761759766e-07	***
1865	Dormitory	WG0Hp-210427-14	12138068	2021-04	STREPTOGRAMIN ANTIBIOTIC	1	1213.81	0.000823854	1.35010429807333e-06	0.1	1.16589824634755e-05	***
1866	Dormitory	WG0Hp-210427-14	12138068	2021-04	TETRACYCLINE ANTIBIOTIC	5	1213.81	0.00411927	0.0333232	0.1	0.189104
1867	Dormitory	WG0Hp-210504-14	14357234	2021-05	AMINOCOUMARIN ANTIBIOTIC	2	1435.72	0.00139303	0.0135793	0.1	0.0817304
1868	Dormitory	WG0Hp-210504-14	14357234	2021-05	AMINOGLYCOSIDE ANTIBIOTIC	5	1435.72	0.00348256	7.41716631087453e-16	0.1	1.63687936111734e-14	***
1869	Dormitory	WG0Hp-210504-14	14357234	2021-05	CARBAPENEM	6	1435.72	0.00417908	1.74737738425059e-31	0.1	9.91607565027925e-30	***
1870	Dormitory	WG0Hp-210504-14	14357234	2021-05	CEPHALOSPORIN	7	1435.72	0.00487559	4.9278186640758e-34	0.1	4.89379629337387e-32	***
1871	Dormitory	WG0Hp-210504-14	14357234	2021-05	CEPHAMYCIN	6	1435.72	0.00417908	4.35896592736946e-08	0.1	4.55670631368055e-07	***
1872	Dormitory	WG0Hp-210504-14	14357234	2021-05	DIAMINOPYRIMIDINE ANTIBIOTIC	2	1435.72	0.00139303	0.182229	0.1	0.940109
1873	Dormitory	WG0Hp-210504-14	14357234	2021-05	DISINFECTING AGENTS AND ANTISEPTICS	4	1435.72	0.00278605	6.70265685873824e-07	0.1	6.05125522653578e-06	***
1874	Dormitory	WG0Hp-210504-14	14357234	2021-05	FLUOROQUINOLONE ANTIBIOTIC	4	1435.72	0.00278605	3.24523350227238e-06	0.1	2.63087995279564e-05	***
1875	Dormitory	WG0Hp-210504-14	14357234	2021-05	GLYCOPEPTIDE ANTIBIOTIC	3	1435.72	0.00208954	0.0240972	0.1	0.138729
1876	Dormitory	WG0Hp-210504-14	14357234	2021-05	LINCOSAMIDE ANTIBIOTIC	1	1435.72	0.000696513	0.0443744	0.1	0.244822
1877	Dormitory	WG0Hp-210504-14	14357234	2021-05	MACROLIDE ANTIBIOTIC	10	1435.72	0.00696513	0.000146557	0.1	0.00107811	**
1878	Dormitory	WG0Hp-210504-14	14357234	2021-05	PENAM	6	1435.72	0.00417908	8.32068368646501e-40	0.1	1.65264729727208e-37	***
1879	Dormitory	WG0Hp-210504-14	14357234	2021-05	PENEM	4	1435.72	0.00278605	9.72046378817909e-12	0.1	1.67884387902412e-10	***
1880	Dormitory	WG0Hp-210504-14	14357234	2021-05	PEPTIDE ANTIBIOTIC	4	1435.72	0.00278605	1.69414494557514e-07	0.1	1.64141299956753e-06	***
1881	Dormitory	WG0Hp-210504-14	14357234	2021-05	PHENICOL ANTIBIOTIC	2	1435.72	0.00139303	3.81700167736731e-07	0.1	3.52618469519398e-06	***
1882	Dormitory	WG0Hp-210504-14	14357234	2021-05	RIFAMYCIN ANTIBIOTIC	1	1435.72	0.000696513	3.56533765158492e-08	0.1	3.82780761759766e-07	***
1883	Dormitory	WG0Hp-210504-14	14357234	2021-05	TETRACYCLINE ANTIBIOTIC	8	1435.72	0.0055721	0.0333232	0.1	0.189104
1884	Dormitory	WG0Hp-210511-14	13538914	2021-05	AMINOCOUMARIN ANTIBIOTIC	2	1353.89	0.00147722	0.0135793	0.1	0.0817304
1885	Dormitory	WG0Hp-210511-14	13538914	2021-05	AMINOGLYCOSIDE ANTIBIOTIC	9	1353.89	0.00664751	7.41716631087453e-16	0.1	1.63687936111734e-14	***
1886	Dormitory	WG0Hp-210511-14	13538914	2021-05	CARBAPENEM	10	1353.89	0.00738612	1.74737738425059e-31	0.1	9.91607565027925e-30	***
1887	Dormitory	WG0Hp-210511-14	13538914	2021-05	CEPHALOSPORIN	12	1353.89	0.00886334	4.9278186640758e-34	0.1	4.89379629337387e-32	***
1888	Dormitory	WG0Hp-210511-14	13538914	2021-05	CEPHAMYCIN	5	1353.89	0.00369306	4.35896592736946e-08	0.1	4.55670631368055e-07	***
1889	Dormitory	WG0Hp-210511-14	13538914	2021-05	DIAMINOPYRIMIDINE ANTIBIOTIC	5	1353.89	0.00369306	0.182229	0.1	0.940109
1890	Dormitory	WG0Hp-210511-14	13538914	2021-05	DISINFECTING AGENTS AND ANTISEPTICS	4	1353.89	0.00295445	6.70265685873824e-07	0.1	6.05125522653578e-06	***
1891	Dormitory	WG0Hp-210511-14	13538914	2021-05	FLUOROQUINOLONE ANTIBIOTIC	6	1353.89	0.00443167	3.24523350227238e-06	0.1	2.63087995279564e-05	***
1892	Dormitory	WG0Hp-210511-14	13538914	2021-05	GLYCOPEPTIDE ANTIBIOTIC	11	1353.89	0.00812473	0.0240972	0.1	0.138729
1893	Dormitory	WG0Hp-210511-14	13538914	2021-05	GLYCYLCYCLINE	1	1353.89	0.000738612	0.00467644	0.1	0.0304534	*
1894	Dormitory	WG0Hp-210511-14	13538914	2021-05	LINCOSAMIDE ANTIBIOTIC	2	1353.89	0.00147722	0.0443744	0.1	0.244822
1895	Dormitory	WG0Hp-210511-14	13538914	2021-05	MACROLIDE ANTIBIOTIC	22	1353.89	0.0162495	0.000146557	0.1	0.00107811	**
1896	Dormitory	WG0Hp-210511-14	13538914	2021-05	PENAM	9	1353.89	0.00664751	8.32068368646501e-40	0.1	1.65264729727208e-37	***
1897	Dormitory	WG0Hp-210511-14	13538914	2021-05	PENEM	4	1353.89	0.00295445	9.72046378817909e-12	0.1	1.67884387902412e-10	***
1898	Dormitory	WG0Hp-210511-14	13538914	2021-05	PEPTIDE ANTIBIOTIC	3	1353.89	0.00221584	1.69414494557514e-07	0.1	1.64141299956753e-06	***
1899	Dormitory	WG0Hp-210511-14	13538914	2021-05	PHENICOL ANTIBIOTIC	5	1353.89	0.00369306	3.81700167736731e-07	0.1	3.52618469519398e-06	***
1900	Dormitory	WG0Hp-210511-14	13538914	2021-05	RIFAMYCIN ANTIBIOTIC	3	1353.89	0.00221584	3.56533765158492e-08	0.1	3.82780761759766e-07	***
1901	Dormitory	WG0Hp-210511-14	13538914	2021-05	STREPTOGRAMIN ANTIBIOTIC	2	1353.89	0.00147722	1.35010429807333e-06	0.1	1.16589824634755e-05	***
1902	Dormitory	WG0Hp-210511-14	13538914	2021-05	TETRACYCLINE ANTIBIOTIC	6	1353.89	0.00443167	0.0333232	0.1	0.189104
1903	Dormitory	WG0Hp-220112	6455146	2022-01	AMINOCOUMARIN ANTIBIOTIC	2	645.515	0.0030983	0.0135793	0.1	0.0817304
1904	Dormitory	WG0Hp-220112	6455146	2022-01	AMINOGLYCOSIDE ANTIBIOTIC	5	645.515	0.00774576	7.41716631087453e-16	0.1	1.63687936111734e-14	***
1905	Dormitory	WG0Hp-220112	6455146	2022-01	CARBAPENEM	7	645.515	0.0108441	1.74737738425059e-31	0.1	9.91607565027925e-30	***
1906	Dormitory	WG0Hp-220112	6455146	2022-01	CEPHALOSPORIN	11	645.515	0.0170407	4.9278186640758e-34	0.1	4.89379629337387e-32	***
1907	Dormitory	WG0Hp-220112	6455146	2022-01	CEPHAMYCIN	4	645.515	0.00619661	4.35896592736946e-08	0.1	4.55670631368055e-07	***
1908	Dormitory	WG0Hp-220112	6455146	2022-01	DIAMINOPYRIMIDINE ANTIBIOTIC	1	645.515	0.00154915	0.182229	0.1	0.940109
1909	Dormitory	WG0Hp-220112	6455146	2022-01	DISINFECTING AGENTS AND ANTISEPTICS	4	645.515	0.00619661	6.70265685873824e-07	0.1	6.05125522653578e-06	***
1910	Dormitory	WG0Hp-220112	6455146	2022-01	ELFAMYCIN ANTIBIOTIC	1	645.515	0.00154915	6.4140174845233e-10	0.1	8.49297891045191e-09	***
1911	Dormitory	WG0Hp-220112	6455146	2022-01	FLUOROQUINOLONE ANTIBIOTIC	7	645.515	0.0108441	3.24523350227238e-06	0.1	2.63087995279564e-05	***
1912	Dormitory	WG0Hp-220112	6455146	2022-01	GLYCYLCYCLINE	1	645.515	0.00154915	0.00467644	0.1	0.0304534	*
1913	Dormitory	WG0Hp-220112	6455146	2022-01	LINCOSAMIDE ANTIBIOTIC	3	645.515	0.00464745	0.0443744	0.1	0.244822
1914	Dormitory	WG0Hp-220112	6455146	2022-01	MACROLIDE ANTIBIOTIC	11	645.515	0.0170407	0.000146557	0.1	0.00107811	**
1915	Dormitory	WG0Hp-220112	6455146	2022-01	PENAM	9	645.515	0.0139424	8.32068368646501e-40	0.1	1.65264729727208e-37	***
1916	Dormitory	WG0Hp-220112	6455146	2022-01	PENEM	5	645.515	0.00774576	9.72046378817909e-12	0.1	1.67884387902412e-10	***
1917	Dormitory	WG0Hp-220112	6455146	2022-01	PEPTIDE ANTIBIOTIC	4	645.515	0.00619661	1.69414494557514e-07	0.1	1.64141299956753e-06	***
1918	Dormitory	WG0Hp-220112	6455146	2022-01	PHENICOL ANTIBIOTIC	3	645.515	0.00464745	3.81700167736731e-07	0.1	3.52618469519398e-06	***
1919	Dormitory	WG0Hp-220112	6455146	2022-01	RIFAMYCIN ANTIBIOTIC	1	645.515	0.00154915	3.56533765158492e-08	0.1	3.82780761759766e-07	***
1920	Dormitory	WG0Hp-220112	6455146	2022-01	STREPTOGRAMIN ANTIBIOTIC	2	645.515	0.0030983	1.35010429807333e-06	0.1	1.16589824634755e-05	***
1921	Dormitory	WG0Hp-220112	6455146	2022-01	TETRACYCLINE ANTIBIOTIC	2	645.515	0.0030983	0.0333232	0.1	0.189104
1922	Dormitory	WG0Hp-220112-34	2052874	2022-01	AMINOCOUMARIN ANTIBIOTIC	1	205.287	0.00487122	0.0135793	0.1	0.0817304
1923	Dormitory	WG0Hp-220112-34	2052874	2022-01	AMINOGLYCOSIDE ANTIBIOTIC	1	205.287	0.00487122	7.41716631087453e-16	0.1	1.63687936111734e-14	***
1924	Dormitory	WG0Hp-220112-34	2052874	2022-01	CARBAPENEM	3	205.287	0.0146137	1.74737738425059e-31	0.1	9.91607565027925e-30	***
1925	Dormitory	WG0Hp-220112-34	2052874	2022-01	CEPHALOSPORIN	7	205.287	0.0340985	4.9278186640758e-34	0.1	4.89379629337387e-32	***
1926	Dormitory	WG0Hp-220112-34	2052874	2022-01	CEPHAMYCIN	1	205.287	0.00487122	4.35896592736946e-08	0.1	4.55670631368055e-07	***
1927	Dormitory	WG0Hp-220112-34	2052874	2022-01	DIAMINOPYRIMIDINE ANTIBIOTIC	4	205.287	0.0194849	0.182229	0.1	0.940109
1928	Dormitory	WG0Hp-220112-34	2052874	2022-01	FLUOROQUINOLONE ANTIBIOTIC	2	205.287	0.00974244	3.24523350227238e-06	0.1	2.63087995279564e-05	***
1929	Dormitory	WG0Hp-220112-34	2052874	2022-01	LINCOSAMIDE ANTIBIOTIC	1	205.287	0.00487122	0.0443744	0.1	0.244822
1930	Dormitory	WG0Hp-220112-34	2052874	2022-01	MACROLIDE ANTIBIOTIC	13	205.287	0.0633259	0.000146557	0.1	0.00107811	**
1931	Dormitory	WG0Hp-220112-34	2052874	2022-01	PENAM	4	205.287	0.0194849	8.32068368646501e-40	0.1	1.65264729727208e-37	***
1932	Dormitory	WG0Hp-220112-34	2052874	2022-01	PENEM	2	205.287	0.00974244	9.72046378817909e-12	0.1	1.67884387902412e-10	***
1933	Dormitory	WG0Hp-220112-34	2052874	2022-01	PHENICOL ANTIBIOTIC	2	205.287	0.00974244	3.81700167736731e-07	0.1	3.52618469519398e-06	***
1934	Dormitory	WG0Hp-220112-34	2052874	2022-01	RIFAMYCIN ANTIBIOTIC	2	205.287	0.00974244	3.56533765158492e-08	0.1	3.82780761759766e-07	***
1935	Dormitory	WG0Hp-220112-34	2052874	2022-01	TETRACYCLINE ANTIBIOTIC	2	205.287	0.00974244	0.0333232	0.1	0.189104
1936	Dormitory	WG0Hp-220119	5136465	2022-01	AMINOGLYCOSIDE ANTIBIOTIC	3	513.646	0.00584059	7.41716631087453e-16	0.1	1.63687936111734e-14	***
1937	Dormitory	WG0Hp-220119	5136465	2022-01	CARBAPENEM	5	513.646	0.00973432	1.74737738425059e-31	0.1	9.91607565027925e-30	***
1938	Dormitory	WG0Hp-220119	5136465	2022-01	CEPHALOSPORIN	3	513.646	0.00584059	4.9278186640758e-34	0.1	4.89379629337387e-32	***
1939	Dormitory	WG0Hp-220119	5136465	2022-01	CEPHAMYCIN	5	513.646	0.00973432	4.35896592736946e-08	0.1	4.55670631368055e-07	***
1940	Dormitory	WG0Hp-220119	5136465	2022-01	DIAMINOPYRIMIDINE ANTIBIOTIC	1	513.646	0.00194686	0.182229	0.1	0.940109
1941	Dormitory	WG0Hp-220119	5136465	2022-01	DISINFECTING AGENTS AND ANTISEPTICS	1	513.646	0.00194686	6.70265685873824e-07	0.1	6.05125522653578e-06	***
1942	Dormitory	WG0Hp-220119	5136465	2022-01	LINCOSAMIDE ANTIBIOTIC	1	513.646	0.00194686	0.0443744	0.1	0.244822
1943	Dormitory	WG0Hp-220119	5136465	2022-01	MACROLIDE ANTIBIOTIC	8	513.646	0.0155749	0.000146557	0.1	0.00107811	**
1944	Dormitory	WG0Hp-220119	5136465	2022-01	PENAM	2	513.646	0.00389373	8.32068368646501e-40	0.1	1.65264729727208e-37	***
1945	Dormitory	WG0Hp-220119	5136465	2022-01	PENEM	1	513.646	0.00194686	9.72046378817909e-12	0.1	1.67884387902412e-10	***
1946	Dormitory	WG0Hp-220119	5136465	2022-01	PEPTIDE ANTIBIOTIC	1	513.646	0.00194686	1.69414494557514e-07	0.1	1.64141299956753e-06	***
1947	Dormitory	WG0Hp-220119	5136465	2022-01	TETRACYCLINE ANTIBIOTIC	3	513.646	0.00584059	0.0333232	0.1	0.189104
1948	Dormitory	WG0Hp-220119-34	5635226	2022-01	AMINOCOUMARIN ANTIBIOTIC	1	563.523	0.00177455	0.0135793	0.1	0.0817304
1949	Dormitory	WG0Hp-220119-34	5635226	2022-01	AMINOGLYCOSIDE ANTIBIOTIC	3	563.523	0.00532366	7.41716631087453e-16	0.1	1.63687936111734e-14	***
1950	Dormitory	WG0Hp-220119-34	5635226	2022-01	CARBAPENEM	5	563.523	0.00887276	1.74737738425059e-31	0.1	9.91607565027925e-30	***
1951	Dormitory	WG0Hp-220119-34	5635226	2022-01	CEPHALOSPORIN	5	563.523	0.00887276	4.9278186640758e-34	0.1	4.89379629337387e-32	***
1952	Dormitory	WG0Hp-220119-34	5635226	2022-01	CEPHAMYCIN	2	563.523	0.0035491	4.35896592736946e-08	0.1	4.55670631368055e-07	***
1953	Dormitory	WG0Hp-220119-34	5635226	2022-01	DIAMINOPYRIMIDINE ANTIBIOTIC	1	563.523	0.00177455	0.182229	0.1	0.940109
1954	Dormitory	WG0Hp-220119-34	5635226	2022-01	DISINFECTING AGENTS AND ANTISEPTICS	5	563.523	0.00887276	6.70265685873824e-07	0.1	6.05125522653578e-06	***
1955	Dormitory	WG0Hp-220119-34	5635226	2022-01	FLUOROQUINOLONE ANTIBIOTIC	9	563.523	0.015971	3.24523350227238e-06	0.1	2.63087995279564e-05	***
1956	Dormitory	WG0Hp-220119-34	5635226	2022-01	GLYCOPEPTIDE ANTIBIOTIC	2	563.523	0.0035491	0.0240972	0.1	0.138729
1957	Dormitory	WG0Hp-220119-34	5635226	2022-01	GLYCYLCYCLINE	1	563.523	0.00177455	0.00467644	0.1	0.0304534	*
1958	Dormitory	WG0Hp-220119-34	5635226	2022-01	MACROLIDE ANTIBIOTIC	3	563.523	0.00532366	0.000146557	0.1	0.00107811	**
1959	Dormitory	WG0Hp-220119-34	5635226	2022-01	PENAM	3	563.523	0.00532366	8.32068368646501e-40	0.1	1.65264729727208e-37	***
1960	Dormitory	WG0Hp-220119-34	5635226	2022-01	PENEM	1	563.523	0.00177455	9.72046378817909e-12	0.1	1.67884387902412e-10	***
1961	Dormitory	WG0Hp-220119-34	5635226	2022-01	PEPTIDE ANTIBIOTIC	3	563.523	0.00532366	1.69414494557514e-07	0.1	1.64141299956753e-06	***
1962	Dormitory	WG0Hp-220119-34	5635226	2022-01	PHENICOL ANTIBIOTIC	4	563.523	0.00709821	3.81700167736731e-07	0.1	3.52618469519398e-06	***
1963	Dormitory	WG0Hp-220119-34	5635226	2022-01	RIFAMYCIN ANTIBIOTIC	1	563.523	0.00177455	3.56533765158492e-08	0.1	3.82780761759766e-07	***
1964	Dormitory	WG0Hp-220119-34	5635226	2022-01	STREPTOGRAMIN ANTIBIOTIC	1	563.523	0.00177455	1.35010429807333e-06	0.1	1.16589824634755e-05	***
1965	Dormitory	WG0Hp-220119-34	5635226	2022-01	TETRACYCLINE ANTIBIOTIC	10	563.523	0.0177455	0.0333232	0.1	0.189104
1966	Dormitory	WG0Hp-220126	9075568	2022-01	AMINOCOUMARIN ANTIBIOTIC	4	907.557	0.00440744	0.0135793	0.1	0.0817304
1967	Dormitory	WG0Hp-220126	9075568	2022-01	AMINOGLYCOSIDE ANTIBIOTIC	30	907.557	0.0330558	7.41716631087453e-16	0.1	1.63687936111734e-14	***
1968	Dormitory	WG0Hp-220126	9075568	2022-01	CARBAPENEM	4	907.557	0.00440744	1.74737738425059e-31	0.1	9.91607565027925e-30	***
1969	Dormitory	WG0Hp-220126	9075568	2022-01	CEPHALOSPORIN	11	907.557	0.0121205	4.9278186640758e-34	0.1	4.89379629337387e-32	***
1970	Dormitory	WG0Hp-220126	9075568	2022-01	CEPHAMYCIN	4	907.557	0.00440744	4.35896592736946e-08	0.1	4.55670631368055e-07	***
1971	Dormitory	WG0Hp-220126	9075568	2022-01	DIAMINOPYRIMIDINE ANTIBIOTIC	2	907.557	0.00220372	0.182229	0.1	0.940109
1972	Dormitory	WG0Hp-220126	9075568	2022-01	DISINFECTING AGENTS AND ANTISEPTICS	3	907.557	0.00330558	6.70265685873824e-07	0.1	6.05125522653578e-06	***
1973	Dormitory	WG0Hp-220126	9075568	2022-01	ELFAMYCIN ANTIBIOTIC	2	907.557	0.00220372	6.4140174845233e-10	0.1	8.49297891045191e-09	***
1974	Dormitory	WG0Hp-220126	9075568	2022-01	FLUOROQUINOLONE ANTIBIOTIC	13	907.557	0.0143242	3.24523350227238e-06	0.1	2.63087995279564e-05	***
1975	Dormitory	WG0Hp-220126	9075568	2022-01	GLYCOPEPTIDE ANTIBIOTIC	5	907.557	0.0055093	0.0240972	0.1	0.138729
1976	Dormitory	WG0Hp-220126	9075568	2022-01	GLYCYLCYCLINE	2	907.557	0.00220372	0.00467644	0.1	0.0304534	*
1977	Dormitory	WG0Hp-220126	9075568	2022-01	LINCOSAMIDE ANTIBIOTIC	2	907.557	0.00220372	0.0443744	0.1	0.244822
1978	Dormitory	WG0Hp-220126	9075568	2022-01	MACROLIDE ANTIBIOTIC	12	907.557	0.0132223	0.000146557	0.1	0.00107811	**
1979	Dormitory	WG0Hp-220126	9075568	2022-01	PENAM	13	907.557	0.0143242	8.32068368646501e-40	0.1	1.65264729727208e-37	***
1980	Dormitory	WG0Hp-220126	9075568	2022-01	PENEM	5	907.557	0.0055093	9.72046378817909e-12	0.1	1.67884387902412e-10	***
1981	Dormitory	WG0Hp-220126	9075568	2022-01	PHENICOL ANTIBIOTIC	4	907.557	0.00440744	3.81700167736731e-07	0.1	3.52618469519398e-06	***
1982	Dormitory	WG0Hp-220126	9075568	2022-01	RIFAMYCIN ANTIBIOTIC	2	907.557	0.00220372	3.56533765158492e-08	0.1	3.82780761759766e-07	***
1983	Dormitory	WG0Hp-220126	9075568	2022-01	STREPTOGRAMIN ANTIBIOTIC	1	907.557	0.00110186	1.35010429807333e-06	0.1	1.16589824634755e-05	***
1984	Dormitory	WG0Hp-220126	9075568	2022-01	TETRACYCLINE ANTIBIOTIC	6	907.557	0.00661116	0.0333232	0.1	0.189104
1985	Dormitory	WG0Hp-220126-34	5048698	2022-01	AMINOGLYCOSIDE ANTIBIOTIC	6	504.87	0.0118843	7.41716631087453e-16	0.1	1.63687936111734e-14	***
1986	Dormitory	WG0Hp-220126-34	5048698	2022-01	CARBAPENEM	9	504.87	0.0178264	1.74737738425059e-31	0.1	9.91607565027925e-30	***
1987	Dormitory	WG0Hp-220126-34	5048698	2022-01	CEPHALOSPORIN	13	504.87	0.0257492	4.9278186640758e-34	0.1	4.89379629337387e-32	***
1988	Dormitory	WG0Hp-220126-34	5048698	2022-01	CEPHAMYCIN	6	504.87	0.0118843	4.35896592736946e-08	0.1	4.55670631368055e-07	***
1989	Dormitory	WG0Hp-220126-34	5048698	2022-01	DISINFECTING AGENTS AND ANTISEPTICS	2	504.87	0.00396142	6.70265685873824e-07	0.1	6.05125522653578e-06	***
1990	Dormitory	WG0Hp-220126-34	5048698	2022-01	ELFAMYCIN ANTIBIOTIC	1	504.87	0.00198071	6.4140174845233e-10	0.1	8.49297891045191e-09	***
1991	Dormitory	WG0Hp-220126-34	5048698	2022-01	FLUOROQUINOLONE ANTIBIOTIC	3	504.87	0.00594213	3.24523350227238e-06	0.1	2.63087995279564e-05	***
1992	Dormitory	WG0Hp-220126-34	5048698	2022-01	GLYCOPEPTIDE ANTIBIOTIC	2	504.87	0.00396142	0.0240972	0.1	0.138729
1993	Dormitory	WG0Hp-220126-34	5048698	2022-01	LINCOSAMIDE ANTIBIOTIC	2	504.87	0.00396142	0.0443744	0.1	0.244822
1994	Dormitory	WG0Hp-220126-34	5048698	2022-01	MACROLIDE ANTIBIOTIC	24	504.87	0.047537	0.000146557	0.1	0.00107811	**
1995	Dormitory	WG0Hp-220126-34	5048698	2022-01	PENAM	11	504.87	0.0217878	8.32068368646501e-40	0.1	1.65264729727208e-37	***
1996	Dormitory	WG0Hp-220126-34	5048698	2022-01	PENEM	3	504.87	0.00594213	9.72046378817909e-12	0.1	1.67884387902412e-10	***
1997	Dormitory	WG0Hp-220126-34	5048698	2022-01	PEPTIDE ANTIBIOTIC	3	504.87	0.00594213	1.69414494557514e-07	0.1	1.64141299956753e-06	***
1998	Dormitory	WG0Hp-220126-34	5048698	2022-01	PHENICOL ANTIBIOTIC	1	504.87	0.00198071	3.81700167736731e-07	0.1	3.52618469519398e-06	***
1999	Dormitory	WG0Hp-220126-34	5048698	2022-01	RIFAMYCIN ANTIBIOTIC	1	504.87	0.00198071	3.56533765158492e-08	0.1	3.82780761759766e-07	***
[truncated: 17,187 more rows]

## Sheet: 5e
	LOCATION_TYPE	correlation	p.value	adj	sampleid	readcounts	date	n	per10k	n_adj	value
1	Other	-0.0447529	0.149435	0.149435	WG0A-210105-14	12880631	2021-01	113	1288.06	0.0877286	781.27
2	Other	-0.0447529	0.149435	0.149435	WG0A-210119-14	11160960	2021-01	62	1116.1	0.0555508	781.27
3	Other	-0.0447529	0.149435	0.149435	WG0A-210126-14	14378393	2021-01	168	1437.84	0.116842	781.27
4	Other	-0.0447529	0.149435	0.149435	WG0A-210209-14	19222876	2021-02	167	1922.29	0.0868757	690.47
5	Other	-0.0447529	0.149435	0.149435	WG0A-210216-14	12831898	2021-02	197	1283.19	0.153524	690.47
6	Other	-0.0447529	0.149435	0.149435	WG0A-210223-14	17021694	2021-02	126	1702.17	0.0740232	690.47
7	Other	-0.0447529	0.149435	0.149435	WG0A-210302-14	16601106	2021-03	173	1660.11	0.10421	706.83
8	Other	-0.0447529	0.149435	0.149435	WG0A-210309-14	12852197	2021-03	144	1285.22	0.112043	706.83
9	Other	-0.0447529	0.149435	0.149435	WG0A-210316-14	16050462	2021-03	42	1605.05	0.0261675	706.83
10	Other	-0.0447529	0.149435	0.149435	WG0A-210323-14	18978088	2021-03	104	1897.81	0.0548	706.83
11	Other	-0.0447529	0.149435	0.149435	WG0A-210330-14	18162127	2021-03	201	1816.21	0.11067	706.83
12	Other	-0.0447529	0.149435	0.149435	WG0A-210406-14	18830048	2021-04	231	1883	0.122676	737.19
13	Other	-0.0447529	0.149435	0.149435	WG0A-210413-14	16359057	2021-04	137	1635.91	0.0837457	737.19
14	Other	-0.0447529	0.149435	0.149435	WG0A-210420-14	12957963	2021-04	130	1295.8	0.100324	737.19
15	Other	-0.0447529	0.149435	0.149435	WG0A-210427-14	11434652	2021-04	61	1143.47	0.0533466	737.19
16	Other	-0.0447529	0.149435	0.149435	WG0A-210504-14	13688937	2021-05	86	1368.89	0.0628245	773.3
17	Other	-0.0447529	0.149435	0.149435	WG0A-210511-14	15639968	2021-05	141	1564	0.0901536	773.3
18	Other	-0.0447529	0.149435	0.149435	WG0A-210518-14	14078075	2021-05	80	1407.81	0.056826	773.3
19	Other	-0.0447529	0.149435	0.149435	WG0A-210525-14	16299424	2021-05	155	1629.94	0.0950954	773.3
20	Other	-0.0447529	0.149435	0.149435	WG0A-210601-14	25020394	2021-06	133	2502.04	0.0531566	764.36
21	Other	-0.0447529	0.149435	0.149435	WG0A-210608-14	13306774	2021-06	117	1330.68	0.0879251	764.36
22	Other	-0.0447529	0.149435	0.149435	WG0A-210622-14	14233476	2021-06	122	1423.35	0.0857134	764.36
23	Other	-0.0447529	0.149435	0.149435	WG0A-210706-14	10862738	2021-07	67	1086.27	0.0616787	763.98
24	Other	-0.0447529	0.149435	0.149435	WG0A-210713-14	12836564	2021-07	252	1283.66	0.196314	763.98
25	Other	-0.0447529	0.149435	0.149435	WG0A-210720-14	13392807	2021-07	103	1339.28	0.076907	763.98
26	Other	-0.0447529	0.149435	0.149435	WG0A-210803-14	14325409	2021-08	95	1432.54	0.0663157	846.72
27	Other	-0.0447529	0.149435	0.149435	WG0A-210810	16707875	2021-08	96	1670.79	0.0574579	846.72
28	Other	-0.0447529	0.149435	0.149435	WG0E-201118-14	13532135	2020-11	140	1353.21	0.103457	778.8
29	Other	-0.0447529	0.149435	0.149435	WG0E-201125-14	20518642	2020-11	166	2051.86	0.080902	778.8
30	Other	-0.0447529	0.149435	0.149435	WG0E-201202-14	12865399	2020-12	89	1286.54	0.0691778	823.25
31	Other	-0.0447529	0.149435	0.149435	WG0E-201209-14	16609556	2020-12	144	1660.96	0.0866971	823.25
32	Other	-0.0447529	0.149435	0.149435	WG0E-201216-14	18897274	2020-12	149	1889.73	0.0788474	823.25
33	Other	-0.0447529	0.149435	0.149435	WG0E-210105-14	9376334	2021-01	130	937.633	0.138647	781.27
34	Other	-0.0447529	0.149435	0.149435	WG0E-210119-14	13927134	2021-01	142	1392.71	0.101959	781.27
35	Other	-0.0447529	0.149435	0.149435	WG0E-210126-14	17537946	2021-01	95	1753.79	0.0541683	781.27
36	Other	-0.0447529	0.149435	0.149435	WG0E-210202-14	13302319	2021-02	138	1330.23	0.103741	690.47
37	Other	-0.0447529	0.149435	0.149435	WG0E-210209-14	15648597	2021-02	218	1564.86	0.13931	690.47
38	Other	-0.0447529	0.149435	0.149435	WG0H-201125-14	13503402	2020-11	184	1350.34	0.136262	778.8
39	Other	-0.0447529	0.149435	0.149435	WG0H-201202-14	16636659	2020-12	115	1663.67	0.0691245	823.25
40	Other	-0.0447529	0.149435	0.149435	WG0H-201216-14	13331139	2020-12	116	1333.11	0.0870143	823.25
41	Other	-0.0447529	0.149435	0.149435	WG0HP-210209-14	13112167	2021-02	249	1311.22	0.1899	690.47
42	Other	-0.0447529	0.149435	0.149435	WG0HP-210824	9640517	2021-08	155	964.052	0.16078	846.72
43	Other	-0.0447529	0.149435	0.149435	WG0Hm-210105-14	4073401	2021-01	18	407.34	0.0441891	781.27
44	Other	-0.0447529	0.149435	0.149435	WG0Hm-210112-14	14040716	2021-01	135	1404.07	0.0961489	781.27
45	Other	-0.0447529	0.149435	0.149435	WG0Hm-210119-14	16338196	2021-01	120	1633.82	0.0734475	781.27
46	Other	-0.0447529	0.149435	0.149435	WG0Hm-210126-14	13458356	2021-01	567	1345.84	0.4213	781.27
47	Other	-0.0447529	0.149435	0.149435	WG0Hm-210202-14	12855784	2021-02	118	1285.58	0.0917875	690.47
48	Other	-0.0447529	0.149435	0.149435	WG0Hm-210209-14	16867264	2021-02	203	1686.73	0.120351	690.47
49	Other	-0.0447529	0.149435	0.149435	WG0Hm-210216-14	17874345	2021-02	234	1787.43	0.130914	690.47
50	Other	-0.0447529	0.149435	0.149435	WG0Hm-210223-14	16914683	2021-02	168	1691.47	0.099322	690.47
51	Other	-0.0447529	0.149435	0.149435	WG0Hm-210302-14	18482100	2021-03	188	1848.21	0.10172	706.83
52	Other	-0.0447529	0.149435	0.149435	WG0Hm-210309-14	15512604	2021-03	146	1551.26	0.094117	706.83
53	Other	-0.0447529	0.149435	0.149435	WG0Hm-210316-14	16031168	2021-03	188	1603.12	0.117272	706.83
54	Other	-0.0447529	0.149435	0.149435	WG0Hm-210323-14	17921913	2021-03	197	1792.19	0.109921	706.83
55	Other	-0.0447529	0.149435	0.149435	WG0Hm-210330-14	14715460	2021-03	163	1471.55	0.110768	706.83
56	Other	-0.0447529	0.149435	0.149435	WG0Hm-210406-14	14972561	2021-04	265	1497.26	0.17699	737.19
57	Other	-0.0447529	0.149435	0.149435	WG0Hm-210413-14	12193742	2021-04	179	1219.37	0.146797	737.19
58	Other	-0.0447529	0.149435	0.149435	WG0Hm-210420-14	15337347	2021-04	64	1533.73	0.0417282	737.19
59	Other	-0.0447529	0.149435	0.149435	WG0Hm-210427-14	13688095	2021-04	62	1368.81	0.0452948	737.19
60	Other	-0.0447529	0.149435	0.149435	WG0Hm-210504-14	12036255	2021-05	113	1203.63	0.093883	773.3
61	Other	-0.0447529	0.149435	0.149435	WG0Hm-210511-14	14379505	2021-05	119	1437.95	0.0827567	773.3
62	Other	-0.0447529	0.149435	0.149435	WG0Hm-210817	15768561	2021-08	136	1576.86	0.0862476	846.72
63	Other	-0.0447529	0.149435	0.149435	WG0Hm-210824	9878192	2021-08	180	987.819	0.18222	846.72
64	Other	-0.0447529	0.149435	0.149435	WG0Hm-210831	15396554	2021-08	186	1539.66	0.120806	846.72
65	Other	-0.0447529	0.149435	0.149435	WG0Hm-210907	18851580	2021-09	110	1885.16	0.0583505	752.38
66	Other	-0.0447529	0.149435	0.149435	WG0Hm-210914	14347138	2021-09	167	1434.71	0.1164	752.38
67	Other	-0.0447529	0.149435	0.149435	WG0Hm-210921	9843792	2021-09	68	984.379	0.0690791	752.38
68	Other	-0.0447529	0.149435	0.149435	WG0Hm-210928	7472130	2021-09	42	747.213	0.0562089	752.38
69	Other	-0.0447529	0.149435	0.149435	WG0Hm-211012	9873308	2021-10	58	987.331	0.0587442	765.45
70	Other	-0.0447529	0.149435	0.149435	WG0Hm-211026	3200157	2021-10	12	320.016	0.0374982	765.45
71	Other	-0.0447529	0.149435	0.149435	WG0Hm-211102	7500880	2021-11	62	750.088	0.082657	775.31
72	Other	-0.0447529	0.149435	0.149435	WG0Hm-211109	2268286	2021-11	43	226.829	0.18957	775.31
73	Other	-0.0447529	0.149435	0.149435	WG0Hm-211123	3105153	2021-11	19	310.515	0.0611886	775.31
74	Other	-0.0447529	0.149435	0.149435	WG0Hm-211130	1934692	2021-11	16	193.469	0.0827005	775.31
75	Other	-0.0447529	0.149435	0.149435	WG0Hm-211214	8788182	2021-12	52	878.818	0.0591704	711.31
76	Other	-0.0447529	0.149435	0.149435	WG0Hm-211221	14396195	2021-12	172	1439.62	0.119476	711.31
77	Other	-0.0447529	0.149435	0.149435	WG0Hm-211228	10676823	2021-12	123	1067.68	0.115203	711.31
78	Other	-0.0447529	0.149435	0.149435	WG0Hm-220112	6205651	2022-01	33	620.565	0.0531773	730.29
79	Other	-0.0447529	0.149435	0.149435	WG0Hm-220112-34	2214846	2022-01	19	221.485	0.0857847	730.29
80	Other	-0.0447529	0.149435	0.149435	WG0Hm-220119	5814100	2022-01	59	581.41	0.101477	730.29
81	Other	-0.0447529	0.149435	0.149435	WG0Hm-220119-34	10094808	2022-01	258	1009.48	0.255577	730.29
82	Other	-0.0447529	0.149435	0.149435	WG0Hm-220126	11727158	2022-01	171	1172.72	0.145815	730.29
83	Other	-0.0447529	0.149435	0.149435	WG0Hm-220126-34	9185809	2022-01	311	918.581	0.338566	730.29
84	Other	-0.0447529	0.149435	0.149435	WG0Hm-220202	6662110	2022-02	80	666.211	0.120082	676.19
85	Other	-0.0447529	0.149435	0.149435	WG0Hm-220209	8758810	2022-02	69	875.881	0.0787778	676.19
86	Other	-0.0447529	0.149435	0.149435	WG0Hm-220216	8452603	2022-02	88	845.26	0.10411	676.19
87	Other	-0.0447529	0.149435	0.149435	WG0Hm-220223	9475117	2022-02	73	947.512	0.0770439	676.19
88	Other	-0.0447529	0.149435	0.149435	WG0Hm-220302	6443259	2022-03	53	644.326	0.0822565	714.14
[truncated: 1,044 more rows]

## Sheet: 5f
	LOCATION_TYPE	Antibiotic	correlation	p.value	adj	sampleid	readcounts	date	n	per10k	n_adj	value
[truncated: 1,512 more rows]
